# Supplementary material for: The European and Japanese outbreaks of H5N8 derive from a single source population providing evidence for the dispersal along the long distance bird migratory flyways
Source: PeerJ. 2015 Apr 30;3:e934. doi: 10.7717/peerj.934 (PMC4419530; doi:10.7717/peerj.934)
Supplement: Supplemental Information 9 [file peerj-03-934-s009.zip]

Archive with 36 entries (33 files):
- H5N8_Analysis/
- H5N8_Analysis/HA5_All_MAFFT.tree
- __MACOSX/
- __MACOSX/H5N8_Analysis/
- __MACOSX/H5N8_Analysis/._HA5_All_MAFFT.tree
- H5N8_Analysis/HA_2014.xml
- __MACOSX/H5N8_Analysis/._HA_2014.xml
- H5N8_Analysis/HA_final.tree
- __MACOSX/H5N8_Analysis/._HA_final.tree
- H5N8_Analysis/HA_final_tree.pdf
- __MACOSX/H5N8_Analysis/._HA_final_tree.pdf
- H5N8_Analysis/HA_new_aligned.xml
- __MACOSX/H5N8_Analysis/._HA_new_aligned.xml
- H5N8_Analysis/MP_new_aligned.xml
- __MACOSX/H5N8_Analysis/._MP_new_aligned.xml
- H5N8_Analysis/NA8_All_mafft.tree
- __MACOSX/H5N8_Analysis/._NA8_All_mafft.tree
- H5N8_Analysis/NA_2014.xml
- __MACOSX/H5N8_Analysis/._NA_2014.xml
- H5N8_Analysis/NA_final.tree
- __MACOSX/H5N8_Analysis/._NA_final.tree
- H5N8_Analysis/NA_final.tree.pdf
- __MACOSX/H5N8_Analysis/._NA_final.tree.pdf
- H5N8_Analysis/NA_new_aligned.xml
- __MACOSX/H5N8_Analysis/._NA_new_aligned.xml
- H5N8_Analysis/NP_new_aligned.xml
- __MACOSX/H5N8_Analysis/._NP_new_aligned.xml
- H5N8_Analysis/NS_new_aligned.xml
- __MACOSX/H5N8_Analysis/._NS_new_aligned.xml
- H5N8_Analysis/PA_new_aligned.xml
- __MACOSX/H5N8_Analysis/._PA_new_aligned.xml
- H5N8_Analysis/PB1_new_aligned.xml
- __MACOSX/H5N8_Analysis/._PB1_new_aligned.xml
- H5N8_Analysis/PB2_new_aligned.xml
- __MACOSX/H5N8_Analysis/._PB2_new_aligned.xml
- __MACOSX/._H5N8_Analysis
