# Supplementary material for: The European and Japanese outbreaks of H5N8 derive from a single source population providing evidence for the dispersal along the long distance bird migratory flyways
Source: PeerJ. 2015 Apr 30;3:e934. doi: 10.7717/peerj.934 (PMC4419530; doi:10.7717/peerj.934)
Supplement: Supplemental Information 9 [file peerj-03-934-s009.zip › H5N8_Analysis/HA5_All_MAFFT.tree]

#NEXUS
begin taxa;
	dimensions ntax=3842;
	taxlabels
	'A/Chicken/Kumamoto/1-7/2014'
	'A/Chicken/Netherlands/14015526/2014'
	'A/avian/Colorado/456648/2006'
	'A/baikal'
	'A/breeder'
	'A/broiler'
	'A/chicken/Miyazaki/7/2014'
	'A/chicken/Netherlands/14015531/2014'
	'A/crane/Kagoshima/KU1/2014'
	'A/duck/Chiba/26-372-48/2014'
	'A/duck/Chiba/26-372-61/2014'
	'A/duck/England/36254/14'
	'A/duck/NY/191255-59/02'
	'A/duck/Shandong/Q1/2013'
	'A/duck/Zhejiang/6D18/2013'
	'A/duck/Zhejiang/W24/2013'
	'A/environment/Kagoshima/KU-ngr-H/2014'
	'A/mallard'
	'A/mallard/California/2559P/2011'
	'A/mallard/Korea/W452/2014'
	'A/ruddy'
	'A/turkey/Germany/R2474-L00899/2014'
	'A/turkey/Ireland/1378/1983c'
	'A/turkey/Ireland/1378/1983e'
	AB166862
	AB188816
	AB188824
	AB189053
	AB189061
	AB212054
	AB212280
	AB212649
	AB233319
	AB233320
	AB233321
	AB233322
	AB239125
	AB241614
	AB241618
	AB241623
	AB261853
	AB263752
	AB275420
	AB275421
	AB275422
	AB275423
	AB275424
	AB275425
	AB275426
	AB275427
	AB275428
	AB275429
	AB275430
	AB275431
	AB275432
	AB275433
	AB275434
	AB284324
	AB295603
	AB378682
	AB435522
	AB436550
	AB436736
	AB450550
	AB450551
	AB450552
	AB450553
	AB450554
	AB450555
	AB450556
	AB450557
	AB450558
	AB450559
	AB450560
	AB450561
	AB450562
	AB450563
	AB450564
	AB450565
	AB450566
	AB450567
	AB450568
	AB450569
	AB450570
	AB450571
	AB450572
	AB450573
	AB450574
	AB450575
	AB450576
	AB450577
	AB450578
	AB450579
	AB458239
	AB458247
	AB462295
	AB465592
	AB465593
	AB474081
	AB474082
	AB474083
	AB474084
	AB478025
	AB478026
	AB490826
	AB497011
	AB497012
	AB497013
	AB497014
	AB497015
	AB497016
	AB497017
	AB497018
	AB497019
	AB497020
	AB507264
	AB516414
	AB516416
	AB516418
	AB516420
	AB517661
	AB517663
	AB517665
	AB517667
	AB520708
	AB521159
	AB521161
	AB521163
	AB521999
	AB522001
	AB523366
	AB523368
	AB523759
	AB523767
	AB523775
	AB525191
	AB530992
	AB535130
	AB535131
	AB542809
	AB551132
	AB557629
	AB557633
	AB558456
	AB558457
	AB558458
	AB558459
	AB558460
	AB558461
	AB558462
	AB558463
	AB558464
	AB558465
	AB558466
	AB558467
	AB558468
	AB558469
	AB558470
	AB558471
	AB558472
	AB558473
	AB558474
	AB558475
	AB558476
	AB558477
	AB558478
	AB558479
	AB569348
	AB569353
	AB569607
	AB569609
	AB576202
	AB593447
	AB598119
	AB601121
	AB601122
	AB601123
	AB601124
	AB601125
	AB601126
	AB601127
	AB601128
	AB601129
	AB601130
	AB601131
	AB601132
	AB601133
	AB601134
	AB601135
	AB601136
	AB601137
	AB610972
	AB612901
	AB612909
	AB615237
	AB617579
	AB620022
	AB621345
	AB621347
	AB621349
	AB621352
	AB621353
	AB621354
	AB629698
	AB629700
	AB629702
	AB629704
	AB629706
	AB629708
	AB629713
	AB636524
	AB675503
	AB675536
	AB675544
	AB675558
	AB675568
	AB675576
	AB675739
	AB675740
	AB675741
	AB676810
	AB677843
	AB677851
	AB677859
	AB677867
	AB677875
	AB677883
	AB677891
	AB677899
	AB677907
	AB677915
	AB677923
	AB677931
	AB677936
	AB677937
	AB684240
	AB684241
	AB684242
	AB684243
	AB684244
	AB684245
	AB684246
	AB684247
	AB684248
	AB684249
	AB684250
	AB684251
	AB684252
	AB684253
	AB684254
	AB684255
	AB684256
	AB684257
	AB684258
	AB684259
	AB684260
	AB684261
	AB684262
	AB684263
	AB685448
	AB685449
	AB685450
	AB685451
	AB685452
	AB685453
	AB685454
	AB685455
	AB700635
	AB715361
	AB715369
	AB716329
	AB716337
	AB727935
	AB728619
	AB735615
	AB741550
	AB741558
	AB741566
	AB742255
	AB742263
	AB742271
	AB742279
	AB742287
	AB742295
	AB747105
	AB747107
	AB747109
	AB747111
	AB747114
	AB747117
	AB747119
	AB747123
	AB747127
	AB747131
	AB747135
	AB747138
	AB747141
	AB747144
	AB747147
	AB747150
	AB747153
	AB747155
	AB747159
	AB747161
	AB747164
	AB747167
	AB747169
	AB747171
	AB747173
	AB753185
	AB760239
	AB760247
	AB760255
	AB760263
	AB760271
	AB760279
	AB766239
	AB769252
	AB775638
	AB780478
	AB780486
	AB780494
	AB786676
	AB786684
	AB786692
	AB786700
	AB787201
	AB787209
	AB807753
	AB807880
	AB818497
	AB818505
	AB819037
	AB822990
	AB823747
	AB823755
	AB824263
	AB824271
	AB824279
	AB827991
	AB828097
	AB828360
	AB828589
	AB828693
	AB829737
	AB829745
	AB830628
	AB847565
	AB849460
	AB932556
	AB972675
	AB972683
	AB972691
	AB972699
	AB972707
	AB972715
	AB972723
	AB972731
	AB972739
	AB972747
	AB979455
	AB979463
	AB979471
	AB979479
	AB979487
	AB979495
	AB979503
	AB979511
	AF028709
	AF046080
	AF046088
	AF046096
	AF046097
	AF046098
	AF046099
	AF046100
	AF057291
	AF082034
	AF082035
	AF082036
	AF098541
	AF098542
	AF098543
	AF098545
	AF098546
	AF100179
	AF100180
	AF144305
	AF148678
	AF194169
	AF194990
	AF194991
	AF216713
	AF216721
	AF216729
	AF216737
	AF303057
	AF364334
	AF468837
	AF501234
	AF501235
	AJ305306
	AJ632268
	AJ632269
	AJ867074
	AJ971297
	AJ971298
	AJ972673
	AM040150
	AM183670
	AM183671
	AM183672
	AM183673
	AM183674
	AM183677
	AM403460
	AM403461
	AM403462
	AM403463
	AM403464
	AM403465
	AM403466
	AM403467
	AM403468
	AM403469
	AM403470
	AM403471
	AM403472
	AM403473
	AM403474
	AM403475
	AM408214
	AM408215
	AM408216
	AM492165
	AM498628
	AM498629
	AM498630
	AM498631
	AM498632
	AM749300
	AM749442
	AM749443
	AM773724
	AM911075
	AM911076
	AM911077
	AM911078
	AM911079
	AM911080
	AM911085
	AM911090
	AM911095
	AM911100
	AM914004
	AM914012
	AM914014
	AM914016
	AM914021
	AM914026
	AY075027
	AY075030
	AY075033
	AY296064
	AY296070
	AY296071
	AY296072
	AY296073
	AY296075
	AY296076
	AY296077
	AY296078
	AY296080
	AY500365
	AY518362
	AY531029
	AY553802
	AY555150
	AY555153
	AY573917
	AY577314
	AY585357
	AY585358
	AY585359
	AY585360
	AY585361
	AY585362
	AY585363
	AY585364
	AY585365
	AY585366
	AY585367
	AY585368
	AY585369
	AY585370
	AY585371
	AY585372
	AY585373
	AY585374
	AY585375
	AY585376
	AY585377
	AY609312
	AY626143
	AY627885
	AY639405
	AY646167
	AY646175
	AY646424
	AY649382
	AY653200
	AY676033
	AY676034
	AY676035
	AY676036
	AY679514
	AY684706
	AY684894
	AY737289
	AY737296
	AY737304
	AY741213
	AY741215
	AY741217
	AY741219
	AY741221
	AY747609
	AY747617
	AY770079
	AY818135
	AY818136
	AY818137
	AY830774
	AY834279
	AY849793
	AY854190
	AY866475
	AY950230
	AY950231
	AY950232
	AY950233
	AY950234
	AY950235
	AY950236
	AY972539
	AY972541
	AY995883
	AY995884
	AY995885
	AY995886
	AY995887
	AY995888
	AY995889
	AY995890
	AY995891
	AY995892
	AY995893
	AY995894
	AY995895
	AY995896
	AY995897
	AY995898
	CY005575
	CY005918
	CY005926
	CY005927
	CY005969
	CY006028
	CY006036
	CY006040
	CY011248
	CY014272
	CY014280
	CY014288
	CY014296
	CY014311
	CY014465
	CY014481
	CY014489
	CY014497
	CY014529
	CY014543
	CY014580
	CY014615
	CY014640
	CY014642
	CY014717
	CY014722
	CY014726
	CY014849
	CY014872
	CY014984
	CY015073
	CY015081
	CY015089
	CY015115
	CY016276
	CY016284
	CY016292
	CY016300
	CY016611
	CY016779
	CY016787
	CY016795
	CY016803
	CY016819
	CY016827
	CY016835
	CY016843
	CY016851
	CY016859
	CY016867
	CY016875
	CY016883
	CY016891
	CY016899
	CY016907
	CY016915
	CY016923
	CY016931
	CY016939
	CY016947
	CY017027
	CY017043
	CY017051
	CY017059
	CY017067
	CY017179
	CY017187
	CY017403
	CY017638
	CY017646
	CY017654
	CY017662
	CY017670
	CY017678
	CY017688
	CY018949
	CY019376
	CY019408
	CY019416
	CY019424
	CY019432
	CY020229
	CY020349
	CY020621
	CY020629
	CY020637
	CY020645
	CY020653
	CY020661
	CY020669
	CY020677
	CY020693
	CY020701
	CY020709
	CY021373
	CY021381
	CY021389
	CY021397
	CY021517
	CY021525
	CY022077
	CY022261
	CY022621
	CY022629
	CY022637
	CY022645
	CY024746
	CY028235
	CY028700
	CY028708
	CY028716
	CY028952
	CY028957
	CY028958
	CY028959
	CY028960
	CY028961
	CY028969
	CY028970
	CY028982
	CY028983
	CY028984
	CY028985
	CY028986
	CY028987
	CY028988
	CY028989
	CY028990
	CY028991
	CY028992
	CY028993
	CY028994
	CY028995
	CY028996
	CY029623
	CY029631
	CY029639
	CY029655
	CY029663
	CY029711
	CY029937
	CY029948
	CY029956
	CY029964
	CY029972
	CY029980
	CY029988
	CY029996
	CY030881
	CY030889
	CY030905
	CY030913
	CY030921
	CY030929
	CY030961
	CY030969
	CY030977
	CY031036
	CY031172
	CY031627
	CY033169
	CY033177
	CY033185
	CY033444
	CY034173
	CY034198
	CY034206
	CY034214
	CY034222
	CY034230
	CY034679
	CY034681
	CY034683
	CY034688
	CY034696
	CY034704
	CY034712
	CY034720
	CY034725
	CY034727
	CY034729
	CY034731
	CY034733
	CY034758
	CY034766
	CY034774
	CY035241
	CY035898
	CY036034
	CY036133
	CY036197
	CY036205
	CY036213
	CY036221
	CY036229
	CY036237
	CY036245
	CY036253
	CY036261
	CY036269
	CY036695
	CY036703
	CY036711
	CY036719
	CY036751
	CY036759
	CY037762
	CY037770
	CY039303
	CY039311
	CY039636
	CY039644
	CY039652
	CY039660
	CY039668
	CY039676
	CY039723
	CY039731
	CY040893
	CY040899
	CY040904
	CY040910
	CY040918
	CY040926
	CY040934
	CY040942
	CY040950
	CY040958
	CY040974
	CY040982
	CY041038
	CY041043
	CY041045
	CY041047
	CY041048
	CY041049
	CY041290
	CY041298
	CY041908
	CY041910
	CY041912
	CY041914
	CY041916
	CY041918
	CY041920
	CY041922
	CY041924
	CY041926
	CY041928
	CY041930
	CY041932
	CY041934
	CY041936
	CY041938
	CY041940
	CY041941
	CY041943
	CY041945
	CY041947
	CY041949
	CY041951
	CY041953
	CY041955
	CY043373
	CY043374
	CY043375
	CY043376
	CY043379
	CY043928
	CY044032
	CY044040
	CY045255
	CY046102
	CY046142
	CY046150
	CY046158
	CY046166
	CY046174
	CY046182
	CY047046
	CY047457
	CY047475
	CY047483
	CY047496
	CY047552
	CY047704
	CY048083
	CY048091
	CY048099
	CY048107
	CY048115
	CY048131
	CY048139
	CY048147
	CY048163
	CY048179
	CY048187
	CY048211
	CY048227
	CY048243
	CY048251
	CY048259
	CY048275
	CY048291
	CY048299
	CY048307
	CY048323
	CY048339
	CY048347
	CY048363
	CY048371
	CY048395
	CY048419
	CY048475
	CY048483
	CY048499
	CY048507
	CY048515
	CY048523
	CY048531
	CY048539
	CY048547
	CY048555
	CY048571
	CY048579
	CY048587
	CY048603
	CY048619
	CY048635
	CY049756
	CY049772
	CY053325
	CY053877
	CY053885
	CY055191
	CY056268
	CY061294
	CY061302
	CY061552
	CY061885
	CY062439
	CY062447
	CY062451
	CY062453
	CY062455
	CY062457
	CY062459
	CY062462
	CY062464
	CY062466
	CY062468
	CY062470
	CY062472
	CY062474
	CY062476
	CY062478
	CY062480
	CY062482
	CY062484
	CY062486
	CY062601
	CY062602
	CY062603
	CY062604
	CY062605
	CY062606
	CY062607
	CY062608
	CY062609
	CY062610
	CY063318
	CY063473
	CY063481
	CY063860
	CY066004
	CY066012
	CY068896
	CY068898
	CY068900
	CY068902
	CY068904
	CY068906
	CY068908
	CY068910
	CY068912
	CY075997
	CY076197
	CY076253
	CY076880
	CY076929
	CY076937
	CY077110
	CY077685
	CY079452
	CY080355
	CY080371
	CY080379
	CY080387
	CY080507
	CY081340
	CY081348
	CY081356
	CY087808
	CY088769
	CY089421
	CY089468
	CY089470
	CY089472
	CY089474
	CY089515
	CY090108
	CY090116
	CY090124
	CY091627
	CY091635
	CY091643
	CY091774
	CY091775
	CY091776
	CY091777
	CY091778
	CY091779
	CY091780
	CY091781
	CY091782
	CY091783
	CY091784
	CY091785
	CY091786
	CY091787
	CY091788
	CY091789
	CY091790
	CY091791
	CY091792
	CY091793
	CY091794
	CY091795
	CY091796
	CY091797
	CY091798
	CY091799
	CY091800
	CY091801
	CY091802
	CY091803
	CY091804
	CY091805
	CY091806
	CY091807
	CY091808
	CY091809
	CY091810
	CY091811
	CY091812
	CY091813
	CY091814
	CY091815
	CY091816
	CY091817
	CY091818
	CY091819
	CY091820
	CY091821
	CY091822
	CY091823
	CY091824
	CY091859
	CY091860
	CY091862
	CY091863
	CY091865
	CY091867
	CY091869
	CY091870
	CY091872
	CY091873
	CY091874
	CY091876
	CY091877
	CY091878
	CY091880
	CY091882
	CY091883
	CY091884
	CY091885
	CY091886
	CY091887
	CY091888
	CY091889
	CY091890
	CY091892
	CY091893
	CY091894
	CY091895
	CY091896
	CY091897
	CY091899
	CY091900
	CY091901
	CY091903
	CY091904
	CY091905
	CY091906
	CY091907
	CY091908
	CY091910
	CY091911
	CY091912
	CY091913
	CY091915
	CY091916
	CY091917
	CY091918
	CY091919
	CY091920
	CY091921
	CY091922
	CY091924
	CY091925
	CY091926
	CY091927
	CY091928
	CY091929
	CY091931
	CY091932
	CY091933
	CY091935
	CY091937
	CY091938
	CY091939
	CY091941
	CY091942
	CY091943
	CY091944
	CY091946
	CY091948
	CY091949
	CY091951
	CY091953
	CY091955
	CY091956
	CY091957
	CY091958
	CY091959
	CY091960
	CY091961
	CY091962
	CY091963
	CY091964
	CY091966
	CY094013
	CY094029
	CY094037
	CY094157
	CY094181
	CY094437
	CY094581
	CY094589
	CY094597
	CY094613
	CY094629
	CY094645
	CY094653
	CY094661
	CY094693
	CY094709
	CY094717
	CY094725
	CY094733
	CY094807
	CY094831
	CY094847
	CY095156
	CY095268
	CY095474
	CY095482
	CY095680
	CY095683
	CY095686
	CY095689
	CY095692
	CY095695
	CY095698
	CY095701
	CY095704
	CY096672
	CY096680
	CY096704
	CY096720
	CY096961
	CY097176
	CY097184
	CY097237
	CY097245
	CY097253
	CY097261
	CY097350
	CY098291
	CY098292
	CY098293
	CY098297
	CY098302
	CY098304
	CY098309
	CY098317
	CY098325
	CY098331
	CY098337
	CY098344
	CY098352
	CY098358
	CY098366
	CY098374
	CY098382
	CY098390
	CY098398
	CY098405
	CY098412
	CY098420
	CY098428
	CY098436
	CY098444
	CY098452
	CY098460
	CY098603
	CY098634
	CY098641
	CY098648
	CY098655
	CY098668
	CY098681
	CY098688
	CY098695
	CY098702
	CY098709
	CY098716
	CY098723
	CY098730
	CY098737
	CY098744
	CY098751
	CY098758
	CY098766
	CY098774
	CY098782
	CY098790
	CY098798
	CY098806
	CY098814
	CY098822
	CY098830
	CY098838
	CY098845
	CY098853
	CY099578
	CY099579
	CY099580
	CY099581
	CY099582
	CY099583
	CY099584
	CY099585
	CY099586
	CY099587
	CY099588
	CY099589
	CY099590
	CY099591
	CY099592
	CY099593
	CY099958
	CY099960
	CY099961
	CY099962
	CY099963
	CY099964
	CY099965
	CY099966
	CY099967
	CY099968
	CY099969
	CY099970
	CY099971
	CY099972
	CY099973
	CY099974
	CY099975
	CY099976
	CY099977
	CY103943
	CY103954
	CY103958
	CY105894
	CY110738
	CY110933
	CY111057
	CY111065
	CY111081
	CY111089
	CY111097
	CY111105
	CY111533
	CY111598
	CY116646
	CY116654
	CY116662
	CY116670
	CY116678
	CY116686
	CY116694
	CY120587
	CY120627
	CY120707
	CY125961
	CY125969
	CY125976
	CY125985
	CY126001
	CY126010
	CY126018
	CY126026
	CY126034
	CY126049
	CY126058
	CY126065
	CY126073
	CY126081
	CY126096
	CY126104
	CY126112
	CY126120
	CY126128
	CY126136
	CY126144
	CY126152
	CY126160
	CY126168
	CY126176
	CY126184
	CY126192
	CY126200
	CY126208
	CY126216
	CY126224
	CY126240
	CY126248
	CY126256
	CY126264
	CY132050
	CY132445
	CY132453
	CY132461
	CY132469
	CY132477
	CY132485
	CY132565
	CY132620
	CY132689
	CY132822
	CY133077
	CY133093
	CY133153
	CY133234
	CY133332
	CY133785
	CY133809
	CY133909
	CY133941
	CY133949
	CY133957
	CY133981
	CY133989
	CY133997
	CY134005
	CY134021
	CY134101
	CY138312
	CY139327
	CY139673
	CY139689
	CY139837
	CY144236
	CY144244
	CY144507
	CY144579
	CY144739
	CY144747
	CY146644
	CY146652
	CY146668
	CY146676
	CY146692
	CY146700
	CY146708
	CY149348
	CY164166
	CY165293
	CY165887
	CY166298
	CY166444
	CY166637
	CY166645
	CY166736
	CY166752
	CY166776
	CY166824
	CY166923
	CY167046
	CY167175
	CY167192
	CY176965
	CY176973
	CY177069
	CY177109
	CY177149
	CY177166
	CY177183
	CY177191
	CY177199
	CY177207
	CY177215
	CY177223
	CY177231
	CY177247
	CY177263
	CY177271
	CY177279
	CY177288
	CY177297
	CY177305
	CY177313
	CY177321
	CY177329
	CY177337
	CY177345
	CY177353
	CY177385
	CY177393
	CY177401
	CY177417
	CY177425
	CY177433
	CY178062
	CY178070
	CY178078
	CY178086
	CY178094
	CY178102
	CY178110
	CY178118
	CY178126
	CY178623
	CY178647
	CY178695
	CY178815
	CY179403
	CY179411
	CY179763
	CY179779
	CY180380
	CY180388
	CY180532
	CY180540
	CY181133
	CY184141
	CY186667
	CY186788
	CY186981
	CY187005
	CY187144
	DQ023145
	DQ076201
	DQ080022
	DQ083551
	DQ083563
	DQ083564
	DQ083565
	DQ083573
	DQ083578
	DQ083583
	DQ083584
	DQ083585
	DQ092869
	DQ099755
	DQ099756
	DQ099757
	DQ099758
	DQ099759
	DQ099760
	DQ104701
	DQ122147
	DQ182483
	DQ201829
	DQ211922
	DQ211923
	DQ211924
	DQ211925
	DQ230521
	DQ230522
	DQ236077
	DQ236085
	DQ251447
	DQ256383
	DQ323672
	DQ334760
	DQ334768
	DQ334776
	DQ343150
	DQ343151
	DQ343152
	DQ343502
	DQ358746
	DQ360835
	DQ363918
	DQ363923
	DQ364996
	DQ365004
	DQ366306
	DQ366314
	DQ366322
	DQ366330
	DQ366338
	DQ371928
	DQ371929
	DQ371930
	DQ387854
	DQ389158
	DQ399540
	DQ399547
	DQ407519
	DQ432037
	DQ432045
	DQ434889
	DQ449632
	DQ449640
	DQ458992
	DQ464354
	DQ515984
	DQ643982
	DQ650659
	DQ650663
	DQ659326
	DQ659327
	DQ659679
	DQ676830
	DQ676834
	DQ676840
	DQ767725
	DQ826532
	DQ835313
	DQ836043
	DQ838516
	DQ838517
	DQ845348
	DQ852600
	DQ861291
	DQ861999
	DQ862000
	DQ862001
	DQ862002
	DQ863503
	DQ864711
	DQ864715
	DQ864716
	DQ864717
	DQ864719
	DQ864720
	DQ864721
	DQ887061
	DQ887062
	DQ914808
	DQ914814
	DQ989961
	DQ989969
	DQ989979
	DQ989987
	DQ989995
	DQ990003
	DQ997094
	DQ997102
	DQ997122
	DQ997133
	DQ997163
	DQ997182
	DQ997218
	DQ997219
	DQ997253
	DQ997262
	DQ997268
	DQ997276
	DQ997283
	DQ997308
	DQ997325
	DQ997355
	DQ997377
	DQ997392
	DQ997405
	DQ997410
	DQ997513
	DQ997522
	DQ997531
	DQ997538
	DQ997547
	DQ999872
	DQ999880
	DQ999887
	EF107522
	EF110518
	EF110519
	EF112271
	EF112272
	EF112273
	EF112274
	EF112275
	EF112276
	EF112277
	EF112278
	EF112279
	EF112280
	EF112281
	EF112282
	EF112283
	EF112284
	EF112285
	EF112286
	EF112287
	EF112288
	EF112289
	EF112290
	EF112291
	EF112292
	EF165048
	EF165049
	EF165050
	EF165051
	EF165052
	EF165053
	EF165054
	EF165055
	EF165056
	EF165057
	EF165058
	EF165059
	EF165060
	EF165061
	EF165062
	EF165063
	EF165064
	EF165065
	EF165066
	EF178506
	EF178517
	EF178528
	EF178531
	EF178532
	EF200513
	EF205154
	EF205155
	EF205156
	EF205157
	EF205158
	EF205159
	EF205160
	EF205596
	EF206696
	EF206697
	EF206698
	EF206699
	EF206700
	EF362418
	EF362426
	EF382359
	EF395820
	EF395844
	EF395845
	EF405825
	EF419243
	EF441276
	EF441277
	EF441278
	EF441279
	EF441280
	EF441281
	EF446771
	EF446779
	EF456795
	EF456798
	EF456799
	EF456802
	EF456803
	EF456805
	EF469650
	EF469651
	EF469652
	EF469653
	EF469654
	EF469655
	EF469657
	EF469659
	EF469660
	EF473080
	EF473081
	EF474450
	EF491876
	EF532622
	EF532623
	EF532624
	EF532625
	EF532626
	EF532627
	EF532628
	EF532629
	EF532630
	EF532631
	EF532632
	EF535027
	EF535817
	EF535818
	EF535819
	EF535820
	EF535821
	EF535822
	EF535823
	EF535824
	EF535825
	EF535826
	EF541392
	EF541394
	EF541401
	EF541402
	EF541403
	EF541404
	EF541405
	EF541406
	EF541407
	EF541408
	EF541409
	EF541410
	EF541411
	EF541413
	EF541414
	EF541415
	EF541417
	EF547197
	EF547198
	EF566195
	EF566196
	EF566201
	EF566202
	EF566203
	EF566204
	EF566215
	EF568922
	EF587277
	EF593102
	EF597250
	EF597258
	EF597259
	EF597263
	EF597266
	EF597267
	EF605603
	EF607853
	EF607854
	EF607855
	EF607856
	EF607857
	EF607858
	EF607859
	EF607860
	EF607861
	EF607862
	EF607863
	EF607865
	EF607866
	EF607867
	EF607868
	EF607869
	EF607872
	EF607875
	EF607882
	EF607883
	EF607884
	EF607888
	EF607889
	EF607894
	EF619972
	EF619980
	EF624253
	EF624254
	EF624255
	EF624256
	EF634332
	EF670479
	EF670482
	EU015403
	EU015404
	EU015405
	EU015406
	EU015407
	EU015408
	EU015409
	EU015410
	EU015411
	EU015412
	EU015413
	EU015414
	EU016350
	EU016351
	EU016352
	EU016353
	EU016354
	EU016355
	EU016356
	EU016357
	EU016358
	EU016359
	EU099317
	EU099400
	EU099401
	EU118128
	EU118129
	EU118130
	EU118131
	EU118132
	EU118133
	EU118134
	EU118135
	EU118136
	EU122394
	EU122395
	EU122396
	EU122397
	EU122398
	EU122399
	EU122400
	EU122401
	EU122402
	EU122403
	EU122404
	EU122405
	EU122406
	EU124049
	EU124051
	EU124052
	EU124053
	EU124054
	EU124082
	EU124083
	EU124084
	EU124086
	EU124091
	EU124093
	EU124094
	EU124096
	EU124097
	EU124098
	EU124134
	EU124147
	EU124148
	EU124149
	EU124151
	EU124153
	EU124154
	EU124155
	EU124156
	EU124157
	EU124158
	EU124159
	EU124160
	EU124161
	EU124162
	EU124163
	EU124164
	EU124165
	EU124166
	EU124167
	EU124168
	EU124169
	EU124170
	EU124171
	EU124172
	EU124174
	EU124175
	EU124187
	EU124197
	EU124273
	EU124276
	EU124277
	EU146622
	EU146640
	EU146648
	EU146681
	EU146688
	EU146755
	EU146777
	EU147293
	EU148356
	EU148364
	EU148372
	EU148380
	EU148388
	EU148396
	EU148404
	EU148436
	EU148444
	EU163431
	EU182303
	EU182309
	EU183321
	EU183322
	EU183323
	EU183324
	EU183325
	EU183326
	EU183327
	EU183328
	EU183329
	EU183330
	EU183331
	EU183332
	EU190482
	EU195392
	EU195400
	EU195408
	EU195416
	EU221249
	EU233416
	EU233675
	EU233683
	EU233691
	EU233707
	EU233715
	EU233731
	EU233739
	EU243133
	EU243146
	EU257631
	EU263345
	EU263353
	EU263981
	EU268219
	EU277833
	EU277841
	EU294369
	EU294370
	EU294371
	EU329177
	EU329186
	EU371897
	EU371898
	EU371899
	EU371900
	EU371901
	EU371902
	EU371903
	EU371904
	EU371905
	EU371906
	EU371907
	EU371908
	EU371909
	EU371910
	EU371911
	EU371912
	EU371913
	EU371914
	EU371915
	EU371916
	EU371917
	EU371918
	EU371919
	EU371920
	EU371921
	EU371922
	EU372944
	EU372945
	EU372946
	EU372947
	EU373734
	EU373736
	EU373737
	EU373738
	EU391537
	EU401751
	EU401794
	EU401795
	EU401796
	EU402398
	EU420038
	EU420046
	EU424135
	EU424136
	EU430496
	EU430511
	EU434686
	EU434694
	EU436612
	EU441929
	EU441937
	EU443541
	EU443542
	EU443543
	EU443544
	EU443545
	EU443546
	EU443547
	EU443548
	EU443549
	EU443550
	EU443551
	EU443552
	EU443553
	EU443554
	EU443555
	EU486855
	EU496383
	EU496384
	EU496385
	EU496386
	EU496389
	EU496392
	EU496394
	EU496396
	EU496399
	EU497919
	EU497920
	EU497921
	EU532423
	EU544242
	EU544248
	EU547798
	EU557516
[truncated: 1,933 more rows]
