# Supplementary material for: The European and Japanese outbreaks of H5N8 derive from a single source population providing evidence for the dispersal along the long distance bird migratory flyways
Source: PeerJ. 2015 Apr 30;3:e934. doi: 10.7717/peerj.934 (PMC4419530; doi:10.7717/peerj.934)
Supplement: Supplemental Information 9 [file peerj-03-934-s009.zip › H5N8_Analysis/HA_2014.xml]

<?xml version="1.0" encoding="UTF-8" standalone="no"?><beast beautitemplate='Standard' beautistatus='' namespace="beast.core:beast.evolution.alignment:beast.evolution.tree.coalescent:beast.core.util:beast.evolution.nuc:beast.evolution.operators:beast.evolution.sitemodel:beast.evolution.substitutionmodel:beast.evolution.likelihood" version="2.0">


    <data
id="HA_2014a"
name="alignment">
                        <sequence id="seq_AB932556_A/chicken/kumamoto/1-7/2014_2014/04/13_4_(HA)" taxon="AB932556_A/chicken/kumamoto/1-7/2014_2014/04/13_4_(HA)" totalcount="4" value="ATGGAGAAAATAGTGCTTCTTCTTGCAGTGGTTAGCCTTGTTAAAAGTGATCAGATTTGCATTGGTTACCATGCAAACAACTCAACAAAGCAGGTTGACACGATAATGGAAAAAAACGTCACTGTTACACATGCCCAAGACATACTGGAAAAGACACACAACGGGAAGCTCTGCGATCTTAATGGAGTGAAGCCCCTGATTCTAAAGGATTGTAGCGTAGCTGGGTGGCTCCTTGGAAATCCAATGTGCGACGAGTTCATCAGGGTGCCGGAATGGTCTTACATCGTGGAGAGGGCTAACCCAGCCAACGACCTCTGTTACCCAGGGACCCTCAATGACTATGAGGAACTGAAACACCTATTGAGCAGAATAAATCATTTTGAGAAAACTCTGATCATCCCCAAGAGTTCTTGGCCCAATCATGAAACATCATTAGGGGTGAGCGCAGCATGTCCATATCAGGGAGCATCCTCATTTTTCAGAAATGTGGTATGGCTCATCAAAAAGAACGATGCATACCCGACAATAAAGATAAGCTACAATAATACCAATCGGGAAGATCTTTTGATACTGTGGGGGATTCATCATTCCAACAATGCAGCAGAGCAGACAAATCTCTATAAAAACCCAGACACTTATGTTTCCGTTGGGACATCAACATTAAACCAGAGATTGGTGCCAAAAATAGCTACTAGATCCCAAGTAAACGGGCAACGTGGAAGAATGGATTTCTTCTGGACAATTTTAAAACCGAGTGATGCAATCCACTTTGAGAGTAATGGAAATTTCATTGCTCCAGAATATGCATACAAAATTGTCAAGAAAGGGGACTCAACAATTATGAAAAGTGAAGTGGAGTATGGCCACTGCAACACCAAATGTCAAACTCCAATAGGGGCGATAAACTCTAGCATGCCATTCCACAATATACACCCTCTCACCATCGGGGAATGCCCCAAATACGTGAAGTCAAACAAATTAGTCCTTGCGACTGGGCTCAGAAATAGTCCTCTAAGAGAAAGAAGAAGAAAAAGAGGACTATTTGGAGCTATAGCAGGGTTTATAGAGGGAGGATGGCAGGGAATGGTAGACGGTTGGTATGGGTACCACCATAGCAATGAGCAGGGGAGTGGGTACGCTGCAGACAAAGAATCCACCCAAAAGGCAATAGATGGAGTTACCAATAAGGTCAACTCAATCATTGACAAAATGAACACTCAATTTGAGGCCGTTGGAAGGGAATTTAATAACTTAGAAAGGAGAATAGAGAATTTAAACAAGAAAATGGAAGACGGATTCCTAGATGTCTGGACTTATAATGCTGAACTTTTAGTTCTCATGGAAAATGAGAGAACTCTAGATTTCCATGACTCAAATGTCAAGAACCTTTACGACAAAGTCCGACTACAGCTTAGGGATAATGCAAAGGAGCTGGGTAATGGTTGTTTCGAGTTCTATCACAAATGTGATAACGAATGTATGGAAAACGTAAGAAATGGGACGTATGACTACCCTAAGTATTCAGAAGAAGCAAGATTAAAAAGAGAAGAAATAAGCGGAGTGAAATTAGAATCAATAGGAACTTACCAAATACTGTCAATTTATTCAACAGTGGCGAGTTCCCTAGCACTGGCAATCATAGTGGCTGGTCTATCTTTATGGATGTGCTCTAATGGGTCGTTACAATGCAGAATTTGCATCTAAATTTGTGAGCTCAGATTGTAATTA--------------------"/>
                        <sequence id="seq_KJ508948_A/broiler_duck/Korea/H48/2014_2014/01/20_4_(HA)" taxon="KJ508948_A/broiler_duck/Korea/H48/2014_2014/01/20_4_(HA)" totalcount="4" value="ATGGAGAAAATAGTACTTCTTCTTGCAGTGGTTAGCCTTGTTAAAAGTGATCAGATTTGCATTGGTTACCATGCAAACAACTCAACAAAGCAGGTTGACACGATAATGGAAAAAAACGTCACTGTTACACATGCCCAAGACATACTGGAAAAGACACACAACGGGAAGCTCTGCGATCTTAATGGAGTGAAGCCCCTGATTCTAAAGGATTGTAGCGTAGCTGGGTGGCTCCTTGGAAATCCAATGTGCGACGAGTTCATCAGGGTGCCGGAATGGTCTTACATCGTGGAGAGGGCTAACCCAGCCAACGACCTCTGTTACCCAGGGACCCTCAATGACTATGAGGAACTGAAACACCTATTGAGCAGAATAAATCATTTTGAGAAAACTCTGATCATCCCCAAGAGTTCTTGGCCCAATCATGAAACATCATTAGGGGTGAGCGCAGCATGTCCATACCAGGGAGCATCCTCATTTTTCAGAAATGTGGTATGGCTCATCAAAAAGAACGATGCATACCCGACAATAAAGATAAACTACAATAATACCAATCGGGAAGATCTTTTGATACTGTGGGGGATTCATCATTCCAACAATGCAGCAGAGCAGACAAATCTCTATAAAAACCCAGACACTTATGTTTCCGTTGGGACATCAACATTAAACCAGAGATTGGTGCCAAAAATAGCTACTAGATCCCAAGTAAACGGGCAACGTGGAAGAATGGATTTCTTCTGGACAATTTTAAAACCGAATGATGCAATCCACTTTGAGAGTAATGGAAATTTCATTGCTCCAGAATATGCATACAAAATTGTCAAGAAAGGGGACTCAACAATTATGAAAAGTGAAGTGGAGTATGGCCACTGCAACACCAAATGTCAAACTCCAATAGGGGCGATAAACTCTAGCATGCCATTCCACAATATACACCCTCTCACCATCGGGGAATGCCCCAAATACGTGAAGTCAAACAAATTAGTCCTTGCGACTGGGCTCAGAAATAGTCCTCTAAGAGAAAGAAGAAGAAAAAGAGGACTATTTGGAGCTATAGCAGGGTTTATAGAGGGAGGATGGCAGGGAATGGTAGACGGTTGGTATGGGTACCACCATAGCAATGAGCAGGGGAGTGGGTACGCTGCAGACAAAGAATCCACCCAAAAGGCAATAAATGGAGTTACCAATAAGGTCAACTCAATCATTGACAAAATGAACACTCAATTTGAGGCCGTTGGAAGGGAATTTAATAACTTAGAAAGGAGAATAGAGAATTTAAACAAGAAAATGGAAGACGGATTCCTAGATGTCTGGACTTATAATGCTGAACTTTTAGTTCTCATGGAAAATGAGAGAACTCTAGATTTCCATGACTCAAATGTCAAGAACCTTTACGACAAAGTCCGACTACAGCTTAGGGATAATGCAAAGGAGCTGGGTAATGGTTGTTTCGAGTTCTATCACAAATGTGATAACGAATGTATGGAAAGCGTAAGAAATGGGACGTATGACTACCCTAAGTATTCAGAAGAAGCAAGATTAAAAAGAGAAGAAATAAGCGGAGTGAAATTAGAATCAATAGGAACTTACCAAATACTGTCAATTTATTCAACAGTGGCGAGTTCCCTAGCACTGGCAATCATAGTGGCTGGTCTATCTTTATGGATGTGCTCTAATGGGTCGTTACAATGCAGAATTTGCATCTAAATTTGTGAGCTCAGATTGTAATTA--------------------"/>
                        <sequence id="seq_KJ508956_A/broiler_duck/Korea/H49/2014_2014/01/20_4_(HA)" taxon="KJ508956_A/broiler_duck/Korea/H49/2014_2014/01/20_4_(HA)" totalcount="4" value="ATGGAGAAAATAGTGCTTCTTCTTGCAGTGGTTAGCCTTGTTAAAAGTGATCAGATTTGCATTGGTTACCATGCAAACAACTCAACAAAGCAGGTTGACACGATAATGGAAAAAAACGTCACTGTTACACATGCCCAAGACATACTGGAAAAGACACACAACGGGAAGCTCTGCGATCTTAATGGAGTGAAGCCCCTGATTCTAAAGGATTGTAGCGTAGCTGGGTGGCTCCTTGGAAATCCAATGTGCGACGAGTTCATCAGGGTGCCGGAATGGTCTTACATCGTGGAGAGGGCTAACCCAGCCAACGACCTCTGTTACCCAGGGACCCTCAATGACTATGAGGAACTGAAACACCTATTGAGCAGAATAAATCATTTTGAGAAAACTCTGATCATCCCCAAGAGTTCTTGGCCCAATCATGAAACATCATTAGGGGTGAGCGCAGCATGTCCATACCAGGGAGCATCCTCATTTTTCAGAAATGTGGTATGGCTCATCAAAAAGAACGATGCATACCCGACAATAAAGATAAACTACAATAATACCAATCGGGAAGATCTTTTGATACTGTGGGGGATTCATCATTCCAACAATGCAGCAGAGCAGACAAATCTCTATAAAAACCCAGACACTTATGTTTCCGTTGGGACATCAACATTAAACCAGAGATTGGTGCCAAAAATAGCAACTAGATCCCAAGTAAACGGGCAACGTGGAAGAATGGATTTCTTCTGGACAATTTTAAAACCGAATGATGCAATCCACTTTGAGAGTAATGGAAATTTCATTGCTCCAGAATATGCATACAAAATTGTCAAGAAAGGGGACTCAACAATTATGAAAAGTGAAGTGGAGTATGGCCACTGCAACACCAAATGTCAAACTCCAATAGGGGCGATAAACTCTAGCATGCCATTCCACAATATACACCCTCTCACCATCGGGGAATGCCCCAAATACGTGAAGTCAAACAAATTAGTCCTTGCGACTGGGCTCAGAAATAGTCCTCTAAGAGAAAGAAGAAGAAAAAGAGGACTATTTGGAGCTATAGCAGGGTTTATAGAGGGAGGATGGCAGGGAATGGTAGACGGTTGGTATGGGTACCACCATAGCAATGAGCAGGGGAGTGGGTACGCTGCAGACAAAGAATCCACCCAAAAGGCAATAAATGGAGTTACCAATAAGGTCAACTCAATCATTGACAAAATGAACACTCAATTTGAGGCCGTTGGAAGGGAATTTAATAACTTAGAAAGGAGAATAGAGAATTTAAACAAGAAAATGGAAGACGGATTCCTAGATGTCTGGACTTATAATGCTGAACTTTTAGTTCTCATGGAAAATGAGAGAACTCTAGATTTCCATGACTCAAATGTCAAGAACCTTTACGACAAAGTCCGACTACAGCTTAGGGATAATGCAAAGGAGCTGGGTAATGGTTGTTTCGAGTTCTATCACAAATGTGATAACGAATGTATGGAAAGCGTAAGAAATGGGACGTATGACTACCCTAAGTATTCAGAAGAAGCAAGATTAAAAAGAGAAGAAATAAGCGGAGTGAAATTAGAATCAATAGGAACTTACCAAATACTGTCAATTTATTCAACAGTGGCGAGTTCCCTAGCACTGGCAATCATAGTGGCTGGTCTATCTTTATGGATGTGCTCTAATGGGTCGTTACAATGCAGAATTTGCATCTAAATTTGTGAGCTCAGATTGTAATTA--------------------"/>
                        <sequence id="seq_KJ508924_A/bean_goose/Korea/H40/2014_2014/01/19_4_(HA)" taxon="KJ508924_A/bean_goose/Korea/H40/2014_2014/01/19_4_(HA)" totalcount="4" value="ATGGAGAAAATAGTGCTTCTTCTTGCAGTGGTTAGCCTTGTTAAAAGTGATCAGATTTGCATTGGTTACCATGCAAACAACTCAACAAAGCAGGTTGACACGATAATGGAAAAAAACGTCACTGTTACACATGCCCAAGACATACTGGAAAAGACACACAACGGGAAGCTCTGCGATCTTAATGGAGTGAAGCCCCTGATTCTAAAGGATTGTAGCGTAGCTGGGTGGCTCCTTGGAAATCCAATGTGCGACGAGTTCATCAGGGTGCCGGAATGGTCTTACATCGTGGAGAGGGCTAACCCAGCCAACGACCTCTGTTACCCAGGGACCCTCAATGACTATGAGGAACTGAAACACCTATTGAGCAGAATAAATCATTTTGAGAAAACTCTGATCATCCCCAAGAGTTCTTGGCCCAATCATGAAACATCATTAGGGGTGAGCGCAGCATGTCCATACCAGGGAGCATCCTCATTTTTCAGAAATGTGGTATGGCTCATCAAAAAGAACGATGCATACCCGACAATAAAGATAAACTACAATAATACCAATCGGGAAGATCTTTTGATACTGTGGGGGATTCATCATTCCAACAATGCAGCAGAGCAGACAAATCTCTATAAAAACCCAGACACTTATGTTTCCGTTGGGACATCAACATTAAACCAGAGATTGGTGCCAAAAATAGCTACCAGATCCCAAGTAAACGGGCAACGTGGAAGAATGGATTTCTTCTGGACAATTTTAAAACCGAATGATGCAATCCACTTTGAGAGTAATGGAAATTTCATTGCTCCAGAATATGCATACAAAATTGTCAAGAAAGGGGACTCAACAATTATGAAAAGTGAAGTGGAGTATGGCCACTGCAACACCAAATGTCAAACTCCAATAGGGGCGATAAACTCTAGCATGCCATTCCACAATATACACCCTCTCACCATCGGGGAATGCCCCAAATACGTGAAGTCAAACAAATTAGTCCTTGCGACTGGGCTCAGAAATAGTCCTCTAAGAGAAAGAAGAAGAAAAAGAGGACTATTTGGAGCTATAGCAGGGTTTATAGAGGGAGGATGGCAGGGAATGGTAGACGGTTGGTATGGGTACCACCATAGCAATGAGCAGGGGAGTGGGTACGCTGCAGACAAAGAATCCACCCAAAAGGCAATAGATGGAGTTACCAATAAGGTCAACTCAATCATTGACAAAATGAACACTCAATTTGAGGCCGTTGGAAGGGAATTTAATAACTTAGAAAGGAGAATAGAGAATTTAAACAAGAAAATGGAAGACGGATTCCTAGATGTCTGGACTTATAATGCTGAACTTTTAGTTCTCATGGAAAATGAGAGAACTCTAGATTTCCATGACTCAAATGTCAAGAACCTTTACGACAAAGTCCGACTACAGCTTAGGGATAATGCAAAGGAGCTGGGTAATGGTTGTTTCGAGTTCTATCACAAATGTGATAACGAATGTATGGAAAGCGTAAGAAATGGGACGTATGACTACCCTAAGTATTCAGAAGAAGCAAGATTAAAAAGAGAAGAAATAAGCGGAGTGAAATTAGAATCAATAGGAACTTACCAAATACTGTCAATTTATTCAACAGTGGCGAGTTCCCTAGCACTGGCAATCATAGTGGCTGGTCTATCTTTATGGATGTGCTCTAATGGGTCGTTACAATGCAGAATTTGCATCTAAATTTGTGAGCTCAGATTGTAATTA--------------------"/>
                        <sequence id="seq_KJ509116_A/breeder_chicken/Korea/H250/2014_2014/01/28_4_(HA)" taxon="KJ509116_A/breeder_chicken/Korea/H250/2014_2014/01/28_4_(HA)" totalcount="4" value="ATGGAGAAAATAGTGCTTCTTCTTGCAGTGGTTAGCCTTGTTAAAAGTGATCAGATTTGCATTGGTTACCATGCAAACAACTCAACAAAGCAGGTTGACACGATAATGGAAAAAAACGTCACTGTTACACATGCCCAAGACATACTGGAAAAGACACACAACGGGAAGCTCTGCGATCTTAATGGAGTGAAGCCCCTGATTCTAAAGGATTGTAGCGTAGCTGGGTGGCTCCTTGGAAATCCAATGTGCGACGAGTTCATCAGGGTGCCAGAATGGTCTTACATCGTGGAGAGGGCTAACCCAGCCAACGACCTCTGTTACCCAGGGACCCTCAATGACTATGAGGAACTGAAACACCTATTGAGCAGAATAAATCATTTTGAGAAAACTCTGATCATCCCCAAGAGTTCTTGGCCCAATCATGAAACATCATTAGGGGTGAGCGCAGCATGTCCATACCAGGGAGCATCCTCATTTTTCAGAAATGTGGTATGGCTCATCAAAAAGAACGATGCATACCCGACAATAAAGATAAGCTACAATAATACCAATCGGGAAGATCTTTTGATACTGTGGGGGATTCATCATTCCAACAATGCAGCAGAGCAGACAAATCTCTATAAAAACCCAGACACTTATGTTTCCGTTGGGACATCAACATTAAACCAGAGATTGGTGCCAAAAATAGCTACTAGATCCCAAGTAAACGGGCAACGTGGAAGAATGGATTTCTTCTGGACAATTTTAAAACCGAATGATGCAATCCACTTTGAGAGTAATGGAAATTTCATTGCTCCAGAATATGCATACAAAATTGTCAAGAAAGGGGACTCAACAATTATGAAAAGTGAAGTGGAGTATGGCCACTGCAACACCAAATGTCAAACTCCAATAGGGGCGATAAACTCTAGCATGCCATTCCACAATATACACCCTCTCACCATCGGGGAATGCCCCAAATACGTGAAGTCAAACAAATTAGTCCTTGCGACTGGGCTCAGAAATAGTCCTCTAAGAGAAAGAAGGAGAAAAAGAGGACTATTTGGAGCTATAGCAGGGTTTATAGAGGGAGGATGGCAGGGAATGGTAGACGGTTGGTATGGGTACCACCATAGCAATGAGCAGGGGAGTGGGTACGCTGCAGACAAAGAATCCACCCAAAAGGCAATAGATGGAGTTACCAATAAGGTCAACTCAATCATTGACAAAATGAACACTCAATTTGAGGCCGTTGGAAGGGAATTTAATAACTTAGAAAGGAGAATAGAGAATTTAAACAAGAAAATGGAAGACGGATTCCTAGATGTCTGGACTTATAATGCTGAACTTTTAGTTCTCATGGAAAATGAGAGAACTCTAGATTTCCATGACTCAAATGTCAAGAACCTTTACGACAAAGTCCGACTACAGCTTAGGGATAATGCAAAGGAGCTGGGTAATGGTTGTTTCGAGTTCTATCACAAATGTGATAACGAATGTATGGAAAGCGTAAGAAATGGGACGTATGACTACCCTAAGTATTCAGAAGAAGCAAGATTAAAAAGAGAAGAAATAAGCGGAGTGAAATTAGAATCAATAGGAACTTACCAAATACTGTCAATTTATTCAACAGTGGCGAGTTCCCTAGCACTGGCAATCATAGTGGCTGGTCTATCTTTATGGATGTGCTCTAATGGGTCGTTACAATGCAGAATTTGCATCTAAATTTGTGAGCTCAGATTGTAATTA--------------------"/>
                        <sequence id="seq_KJ509132_A/mallard/Korea/H297/2014_2014/01/29_4_(HA)" taxon="KJ509132_A/mallard/Korea/H297/2014_2014/01/29_4_(HA)" totalcount="4" value="ATGGAGAAAATAGTGCTTCTTCTTGCAGTGGTTAGCCTTGTTAAAAGTGATCAGATTTGCATTGGTTACCATGCAAACAACTCAACAAAGCAGGTTGACACGATAATGGAAAAAAACGTCACTGTTACACATGCCCAAGACATACTGGAAAAGACACACAACGGGAAGCTCTGCGATCTTAATGGAGTGAAGCCCCTGATTCTAAAGGATTGTAGCGTAGCTGGGTGGCTCCTTGGAAATCCAATGTGCGACGAGTTCATCAGGGTGCCGGAATGGTCTTACATCGTGGAGAGGGCTAACCCAGCCAACGACCTCTGTTACCCAGGGACCCTCAATGACTATGAGGAACTGAAACACCTATTGAGCAGAATAAATCATTTTGAGAAAACTCTGATCATCCCCAAGAGTTCTTGGCCCAATCATGAAACATCATTAGGGGTGAGCGCAGCATGTCCATACCAGGGAGCATCCTCATTTTTCAGAAATGTGGTATGGCTCATCAAAAAGAACGATGCATACCCGACAATAAAGATAAGCTACAATAATACCAATCGGGAAGATCTTTTGATACTGTGGGGGATTCATCATTCCAACAATGCAGCAGAGCAGACAAATCTCTATAAAAACCCAGACACTTATGTTTCCGTTGGGACATCAACATTAAACCAGAGATTGGTGCCAAAAATAGCTACTAGATCCCAAGTAAACGGGCAACGTGGAAGAATGGATTTCTTCTGGACAATTTTAAAACCGAATGATGCAATCCACTTTGAGAGTAATGGAAATTTCATTGCTCCAGAATATGCATACAAAATTGTCAAGAAAGGGGACTCAACAATTATGAAAAGTGAAGTGGAGTATGGCCACTGCAACACCAAATGTCAAACTCCAATAGGGGCGGTAAACTCTAGCATGCCATTCCACAATATACACCCTCTCACCATCGGGGAATGCCCCAAATACGTGAAGTCAAACAAATTAGTCCTTGCGACTGGGCTCAGAAATAGTCCTCTAAGAGAAAGAAGAAGAAAAAGAGGACTATTTGGAGCTATAGCAGGGTTTATAGAGGGAGGATGGCAGGGAATGGTAGACGGTTGGTATGGGTTCCACCATAGCAATGAGCAGGGGAGTGGGTACGCTGCAGACAAAGAATCCACCCAAAAGGCAATAGATGGAGTTACCAATAAGGTCAACTCAATCATTGACAAAATGAACACTCAATTTGAGGCCGTTGGAAGGGAATTTAATAACTTAGAAAGGAGAATAGAGAATTTAAACAAGAAAATGGAAGACGGATTCCTAGATGTCTGGACTTATAATGCTGAACTTTTAGTTCTCATGGAAAATGAGAGAACTCTAGATTTCCATGACTCAAATGTCAAGAACCTTTACGACAAAGTCCGACTACAGCTTAGGGATAATGCAAAGGAGCTGGGTAATGGTTGTTTCGAGTTCTATCACAAATGTGATAACGAATGTATGGAAAGCGTAAGAAATGGGACGTATGACTACCCTAAGTATTCAGAAGAAGCAAGATTAAAAAGAGAAGAAATAAGCGGAGTGAAATTAGAATCAATAGGAACTTACCAAATACTGTCAATTTATTCAACAGTGGCGAGTTCCCTAGCACTGGCAATCATAGTGGCTGGTCTATCTTTATGGATGTGCTCTAATGGGTCGTTACAATGCAGAATTTGCATCTAAATTTGTGAGCTCAGATTGTAATTA--------------------"/>
                        <sequence id="seq_KJ509100_A/white-fronted_goose/Korea/H231/2014_2014/01/28_4_(HA)" taxon="KJ509100_A/white-fronted_goose/Korea/H231/2014_2014/01/28_4_(HA)" totalcount="4" value="ATGGAGAAAATAGTGCTTCTTCTTGCAGTGGTTAGCCTTGTTAAAAGTGATCAGATTTGCATTGGTTACCATGCAAACAACTCAACAAAGCAGGTTGACACGATAATGGAAAAAAACGTCACTGTTACACATGCCCAAGACATACTGGAAAAGACACACAACGGGAAGCTCTGCGATCTTAATGGAGTGAAGCCCCTGATTCTAAAGGATTGTAGCGTAGCTGGGTGGCTCCTTGGAAATCCAATGTGCGACGAGTTCATCAGGGTGCCGGAATGGTCTTACATCGTGGAGAGGGCTAACCCAACCAACGACCTCTGTTACCCAGGGACCCTCAATGACTATGAGGAACTGAAACACCTATTGAGCAGAATAAATCATTTTGAGAAAACTCTGATCATCCCCAAGAGTTCTTGGCCCAATCATGAAACATCATTAGGGGTGAGCGCAGCATGTCCATACCAGGGAGCATCCTCATTTTTCAGAAATGTGGTATGGCTCATCAAAAAGAACGATGCATACCCGACAATAAAGATAAGCTACAATAATACCAATCGGGAAGATCTTTTGATACTGTGGGGGATTCATCATTCCAACAATGCAGCAGAGCAGACAAATCTCTATAAAAACCCAGACACTTATGTTTCCGTTGGGACATCAACATTAAACCAGAGATTGGTGCCAAAAATAGCTACTAGATCCCAAGTAAACGGGCAACGTGGAAGAATGGATTTCTTCTGGACAATTTTAAAACCGAATGATGCAATCCACTTTGAGAGTAATGGAAATTTCATTGCTCCAGAATATGCATACAAAATTGTCAAGAAAGGGGACTCAACAATTATGAAAAGTGAAGTGGAGTATGGCCACTGCAACACCAAATGTCAAACTCCAATAGGGGCGATAAACTCTAGCATGCCATTCCACAATATACACCCTCTCACCATCGGGGAATGCCCCAAATACGTGAAGTCAAACAAATTAGTCCTTGCGACTGGGCTCAGAAATAGTCCTCTAAGAGAAAGAAGAAGAAAAAGAGGACTATTTGGAGCTATAGCAGGGTTTATAGAGGGAGGATGGCAGGGAATGGTAGACGGTTGGTATGGGTACCACCATAGCAATGAGCAGGGGAGTGGGTACGCTGCAGACAAAGAATCCACCCAAAAGGCAATAGATGGAGTTACCAATAAGGTCAACTCAATCATTGACAAAATGAACACTCAATTTGAGGCCGTTGGAAGGGAATTTAATAACTTAGAAAGGAGAATAGAGAATTTAAACAAGAAAATGGAAGACGGATTCCTAGATGTCTGGACTTATAATGCTGAACTTTTAGTTCTCATGGAAAATGAGAGAACTCTAGATTTCCATGACTCAAATGTCAAGAACCTTTACGACAAAGTCCGACTACAGCTTAGGGATAATGCAAAGGAGCTGGGTAATGGTTGTTTCGAGTTCTATCACAAATGTGATAACGAATGTATGGAAAGCGTAAGAAATGGGACGTATGACTACCCTAAGTATTCAGAAGAAACAAGATTAAAAAGAGAAGAAATAAGCGGAGTGAAATTAGAATCAATAGGAACTTACCAAATACTGTCAATTTATTCAACAGTGGCGAGTTCCCTAGCACTGGCAATCATAGTGGCTGGTCTATCTTTATGGATGTGCTCTAATGGGTCGTTACAATGCAGAATTTGCATCTAAATTTGTGAGCTCAGATTGTAATTA--------------------"/>
                        <sequence id="seq_KJ509004_A/Baikal_teal/Korea/H68/2014_2014/01/22_4_(HA)" taxon="KJ509004_A/Baikal_teal/Korea/H68/2014_2014/01/22_4_(HA)" totalcount="4" value="ATGGAGAAAATAGTGCTTCTTCTTGCAGTGGTTAGCCTTGTTAAAAGTGATCAGATTTGCATTGGTTACCATGCAAACAACTCAACAAAGCAGGTTGACACGATAATGGAAAAAAACGTCACTGTTACACATGCCCAAGACATACTGGAAAAGACACACAACGGGAAGCTCTGCGATCTTAATGGAGTGAAGCCCCTGATTCTAAAGGATTGTAGCGTAGCTGGGTGGCTCCTTGGAAATCCAATGTGCGACGAGTTCATCAGGGTGCCGGAATGGTCTTACATCGTGGAGAGGGCTAACCCAGCCAACGACCTCTGTTACCCAGGGACCCTCAATGACTATGAGGAACTGAAACACCTATTGAGCAGAATAAATCATTTTGAGAAAACTCTGATCATCCCCAAGAGTTCTTGGCCCAATCATGAAACATCATTAGGGGTGAGCGCAGCATGTCCATACCAGGGAGCATCCTCATTTTTCAGAAATGTGGTATGGCTCATCAAAAAGAACGATGCATACCCGACAATAAAGATAAGCTACAATAATACCAATCGGGAAGATCTTTTGATACTGTGGGGGATTCATCATTCCAACAATGCAGCAGAGCAGACAAATCTCTATAAAAACCCAGACACTTATGTTTCCGTTGGGACATCAACATTAAACCAGAGATTGGTGCCAAAAATAGCTACTAGATCCCAAGTAAACGGGCAACGTGGAAGAATGGATTTCTTCTGGACAATTTTAAAACCGAATGATGCAATCCACTTTGAGAGTAATGGAAATTTCATTGCTCCAGAATATGCATACAAAATTGTCAAGAAAGGGGACTCAACAATTATGAAAAGTGAAGTGGAGTATGGCCACTGCAACACCAAATGTCAAACTCCAATAGGGGCGATAAACTCTAGCATGCCATTCCACAATATACACCCTCTCACCATCGGGGAATGCCCCAAATACGTGAAGTCAAACAAATTAGTCCTTGCGACTGGGCTCAGAAATAGTCCTCTAAGAGAAAGAAGAAGAAAAAGAGGACTATTTGGAGCTATAGCAGGGTTTATAGAGGGAGGATGGCAGGGAATGGTAGACGGTTGGTATGGGTACCACCATAGCAATGAGCAGGGGAGTGGGTACGCTGCAGACAAAGAATCCACCCAAAAGGCAATAGATGGAGTTACCAATAAGGTCAACTCAATCATTGACAAAATGAACACTCAATTTGAGGCCGTTGGAAGGGAATTTAATAACTTAGAAAGGAGAATAGAGAATTTAAACAAGAAAATGGAAGACGGATTCCTAGATGTCTGGACTTATAATGCTGAACTTTTAGTTCTCATGGAAAATGAGAGAACTCTAGATTTCCATGACTCAAATGTCAAGAACCTTTACGACAAAGTCCGATTACAGCTTAGGGATAATGCAAAGGAGCTGGGTAATGGTTGTTTCGAGTTCTATCACAAATGTGATAACGAATGTATGGAAAGCGTAAGAAATGGGACGTATGACTACCCTAAGTATTCAGAAGAAGCAAGATTAAAAAGAGAAGAAATAAGCGGAGTGAAATTAGAATCAATAGGAACTTACCAAATACTGTCAATTTATTCAACAGTGGCGAGTTCCCTAGCACTGGCAATCATAGTGGCTGGTCTATCTTTATGGATGTGCTCTAATGGGTCGTTACAATGCAGAATTTGCATCTAAATTTGTGAGCTCAGATTGTAATTA--------------------"/>
                        <sequence id="seq_KJ509028_A/Baikal_teal/Korea/H84/2014_2014/01/22_4_(HA)" taxon="KJ509028_A/Baikal_teal/Korea/H84/2014_2014/01/22_4_(HA)" totalcount="4" value="ATGGAGAAAATAGTGCTTCTTCTTGCAGTGGTTAGCCTTGTTAAAAGTGATCAGATTTGCATTGGTTACCATGCAAACAACTCAACAAAGCAGGTTGACACGATAATGGAAAAAAACGTCACTGTTACACATGCCCAAGACATACTGGAAAAGACACACAACGGGAAGCTCTGCGATCTTAATGGAGTGAAGCCCCTGATTCTAAAGGATTGTAGCGTAGCTGGGTGGCTCCTTGGAAATCCAATGTGCGACGAGTTCATCAGGGTGCCGGAATGGTCTTACATCGTGGAGAGGGCTAACCCAGCCAACGACCTCTGTTACCCAGGGACCCTCAATGACTATGAGGAACTGAAACACCTATTGAGCAGAATAAATCATTTTGAGAAAACTCTGATCATCCCCAAGAGTTCTTGGCCCAATCATGAAACATCATTAGGGGTGAGCGCAGCATGTCCATACCAGGGAGCATCCTCATTTTTCAGAAATGTGGTATGGCTCATCAAAAAGAACGATGCATACCCGACAATAAAGATAAGCTACAATAATACCAATCGGGAAGATCTTTTGATACTGTGGGGGATTCATCATTCCAACAATGCAGCAGAGCAGACAAATCTCTATAAAAACCCAGACACTTATGTTTCCGTTGGGACATCAACATTAAACCAGAGATTGGTGCCAAAAATAGCTACTAGATCCCAAGTAAACGGGCAACGTGGAAGAATGGATTTCTTCTGGACAATTTTAAAACCGAATGATGCAATCCACTTTGAGAGTAATGGAAATTTCATTGCTCCAGAATATGCATACAAAATTGTCAAGAAAGGGGACTCAACAATTATGAAAAGTGAAGTGGAGTATGGCCACTGCAACACCAAATGTCAAACTCCAATAGGGGCGATAAACTCTAGCATGCCATTCCACAATATACACCCTCTCACCATCGGGGAATGCCCCAAATACGTGAAGTCAAACAAATTAGTCCTTGCGACTGGGCTCAGAAATAGTCCTCTAAGAGAAAGAAGAAGAAAAAGAGGACTATTTGGAGCTATAGCAGGGTTTATAGAGGGAGGATGGCAGGGAATGGTAGACGGTTGGTATGGGTACCACCATAGTAATGAGCAGGGGAGTGGGTACGCTGCAGACAAAGAATCCACCCAAAAGGCAATAGATGGAGTTACCAATAAGGTCAACTCAATCATTGACAAAATGAACACTCAATTTGAGGCCGTTGGAAGGGAATTTAATAACTTAGAAAGGAGAATAGAGAATTTAAACAAGAAAATGGAAGACGGATTCCTAGATGTCTGGACTTATAATGCTGAACTTTTAGTTCTCATGGAAAATGAGAGAACTCTAGATTTCCATGACTCAAATGTCAAGAACCTTTACGACAAAGTCCGACTACAGCTTAGGGATAATGCAAAGGAGCTGGGTAATGGTTGTTTCGAGTTCTATCACAAATGTGATAACGAATGTATGGAAAGCGTAAGAAATGGGACGTATGACTACCCTAAGTATTCAGAAGAAGCAAGATTAAAAAGAGAAGAAATAAGCGGAGTGAAATTAGAATCAATAGGAACTTACCAAATACTGTCAATTTATTCAACAGTGGCGAGTTCCCTAGCACTGGCAATCATAGTGGCTGGTCTATCTTTATGGATGTGCTCTAATGGGTCGTTACAATGCAGAATTTGCATCTAAATTTGTGAGCTCAGATTGTAATTA--------------------"/>
                        <sequence id="seq_KJ509036_A/Baikal_teal/Korea/H96/2014_2014/01/23_4_(HA)" taxon="KJ509036_A/Baikal_teal/Korea/H96/2014_2014/01/23_4_(HA)" totalcount="4" value="ATGGAGAAAATAGTGCTTCTTCTTGCAGTGGTTAGCCTTGTTAAAAGTGATCAGATTTGCATTGGTTACCATGCAAACAACTCAACAAAGCAGGTTGACACGATAATGGAAAAAAACGTCACTGTTACACATGCCCAAGACATACTGGAAAAGACACACAACGGGAAGCTCTGCGATCTTAATGGAGTGAAGCCCCTGATTCTAAAGGATTGTAGCGTAGCTGGGTGGCTCCTTGGAAATCCAATGTGCGACGAGTTCATCAGGGTGCCGGAATGGTCTTACATCGTGGAGAGGGCTAACCCAGCCAACGACCTCTGTTACCCAGGGACCCTCAATGACTATGAGGAACTGAAACACCTATTGAGCAGAATAAATCATTTTGAGAAAACTCTGATCATCCCCAAGAGTTCTTGGCCCAATCATGAAACATCATTAGGGGTGAGCGCAGCATGTCCATACCAGGGAGCATCCTCATTTTTCAGAAATGTGGTATGGCTCATCAAAAAGAACGATGCATACCCGACAATAAAGATAAGCTACAATAATACCAATCGGGAAGATCTTTTGATACTGTGGGGGATTCATCATTCCAACAATGCAGCAGAGCAGACAAATCTCTATAAAAACCCAGACACTTATGTTTCCGTTGGGACATCAACATTAAACCAGAGATTGGTGCCAAAAATAGCTACTAGATCCCAAGTAAACGGGCAAAGTGGAAGAATGGATTTCTTCTGGACAATTTTAAAACCGAATGATGCAATCCACTTTGAGAGTAATGGAAATTTCATTGCTCCAGAATATGCATACAAAATTGTCAAGAAAGGGGACTCAACAATTATGAAAAGTGAAGTGGAGTATGGCCACTGCAACACCAAATGTCAAACTCCAATAGGGGCGATAAACTCTAGCATGCCATTCCACAATATACACCCTCTCACCATCGGGGAATGCCCCAAATACGTGAAGTCAAACAAATTAGTCCTTGCGACTGGGCTCAGAAATAGTCCTCTAAGAGAAAGAAGAAGAAAAAGAGGACTATTTGGAGCTATAGCAGGGTTTATAGAGGGAGGATGGCAGGGAATGGTAGACGGTTGGTATGGGTACCACCATAGCAATGAGCAGGGGAGTGGGTACGCTGCAGACAAAGAATCCACCCAAAAGGCAATAGATGGAGTTACCAATAAGGTCAACTCAATCATTGACAAAATGAACACTCAATTTGAGGCCGTTGGAAGGGAATTTAATAACTTAGAAAGGAGAATAGAGAATTTAAACAAGAAAATGGAAGACGGATTCCTAGATGTCTGGACTTATAATGCTGAACTTTTAGTTCTCATGGAAAATGAGAGAACTCTAGATTTCCATGACTCAAATGTCAAGAACCTTTACGACAAAGTCCGACTACAGCTTAGGGATAATGCAAAGGAGCTGGGTAATGGTTGTTTCGAGTTCTATCACAAATGTGATAACGAATGTATGGAAAGCGTAAGAAATGGGACGTATGACTACCCTAAGTATTCAGAAGAAGCAAGATTAAAAAGAGAAGAAATAAGCGGAGTGAAATTAGAATCAATAGGAACTTACCAAATACTGTCAATTTATTCAACAGTGGCGAGTTCCCTAGCACTGGCAATCATAGTGGCTGGTCTATCTTTATGGATGTGCTCTAATGGGTCGTTACAATGCAGAATTTGCATCTAAATTTGTGAGCTCAGATTGTAATTA--------------------"/>
                        <sequence id="seq_KJ509140_A/bean_goose/Korea/H328/2014_2014/02/01_4_(HA)" taxon="KJ509140_A/bean_goose/Korea/H328/2014_2014/02/01_4_(HA)" totalcount="4" value="ATGGAGAAAATAGTGCTTCTTCTTGCAGTGGTTAGCCTTGTTAAAAGTGATCAGATTTGCATTGGTTACCATGCAAACAACTCAACAAAGCAGGTTGACACGATAATGGAAAAAAACGTCACTGTTACACATGCCCAAGACATACTGGAAAAGACACACAACGGGAAGCTCTGCGATCTTAATGGAGTGAAGCCCCTGATTCTAAAGGATTGTAGCGTAGCTGGGTGGCTCCTTGGAAATCCAATGTGCGACGAGTTCATCAGGGTGCCGGAATGGTCTTACATCGTGGAGAGGGCTAACCCAGCCAACGACCTCTGTTACCCAGGGACCCTCAATGACTATGAGGAACTGAAACACCTATTGAGCAGAATAAATCATTTTGAGAAAACTCTGATCATCCCCAAGAGTTCTTGGCCCAATCATGAAACATCATTAGGGGTGAGCGCAGCATGTCCATACCAGGGAGCATCCTCATTTTTCAGAAATGTGGTATGGCTCATCAAAAAGAACGATGCATACCCGACAATAAAGATAAGCTACAATAATACCAATCGGGAAGATCTTTTGATACTGTGGGGGATTCATCATTCCAACAATGCAGCAGAGCAGACAAATCTCTATAAAAACCCAGACACTTATGTTTCCGTTGGGACATCAACATTAAACCAGAGATTGGTGCCAAAAATAGCTACTAGATCCCAAGTAAACGGGCAACGTGGAAGAATGGATTTCTTCTGGACAATTTTAAAACCGAATGATGCAATCCACTTTGAGAGTAATGGAAATTTCATTGCTCCAGAATATGCATACAAAATTGTCAAGAAAGGGGACTCAACAATTATGAAAAGTGAAGTGGAGTATGGCCACTGCAACACCAAATGTCAAACTCCAATAGGGGCGATAAACTCTAGCATGCCATTCCACAATATACACCCTCTCACCATCGGGGAATGCCCCAAATACGTGAAGTCAAACAAATTAGTCCTTGCGACTGGGCTCAGAAATAGTCCTCTAAGAGAAAGAAGAAGAAAAAGAGGACTATTTGGAGCTATAGCAGGGTTTATAGAGGGAGGATGGCAGGGAATGGTAGACGGTTGGTATGGGTACCACCATAGCAATGAGCAGGGGAGTGGGTACGCTGCAGACAAAGAATCCACCCAAAAGGCAATAGATGGAGTTACCAATAAGGTCAACTCAATCATTGACAAAATGAACACTCAATTTGAGGCCGTTGGAAGGGAATTTAATAACTTAGAAAGGAGAATAGAGAATTTAAACAAGAAAATGGAAGACGGATTCCTAGATGTCTGGACTTATAATGCTGAACTTTTAGTTCTCATGGAAAATGAGAGAACTCTAGATTTCCATGACTCAAATGTCAAGAACCTTTACGACAAAGTCCGACTACAGCTTAGGGATAATGCAAAGGAGCTGGGTAATGGTTGTTTCGAGTTCTATCACAAATGTGATAACGAATGTATGGAAAGCGTAAGAAATGGGACGTATGACTACCCTAAGTATTCAGAAGAAGCAAGATTAAAAATAGAAGAAATAAGCGGAGTGAAATTAGAATCAATAGGAACTTACCAAATACTGTCAATTTATTCAACAGTGGCGAGTTCCCTAGCACTGGCAATCATAGTGGCTGGTCTATCTTTATGGATGTGCTCTAATGGGTCGTTACAATGCAGAATTTGCATCTAAATTTGTGAGCTCAGATTGTAATTA--------------------"/>
                        <sequence id="seq_KJ509044_A/breeder_chicken/Korea/H122/2014_2014/01/24_4_(HA)" taxon="KJ509044_A/breeder_chicken/Korea/H122/2014_2014/01/24_4_(HA)" totalcount="4" value="ATGGAGAAAATAGTGCTTCTTCTTGCAGTGGTTAGCCTTGTTAAAAGTGATCAGATTTGCATTGGTTACCATGCAAACAACTCAACAAAGCAGGTTGACACGATAATGGAAAAAAACGTCACTGTTACACATGCCCAAGACATACTGGAAAAGACACACAACGGGAAGCTCTGCGATCTTAATGGAGTGAAGCCCCTGATTCTAAAGGATTGTAGCGTAGCTGGGTGGCTCCTTGGAAATCCAATGTGCGACGAGTTCATCAGGGTGCCGGAATGGTCTTACATCGTGGAGAGGGCTAACCCAGCCAACGACCTCTGTTACCCAGGGACCCTCAATGACTATGAGGAACTGAAACACCTATTGAGCAGAATAAATCATTTTGAGAAAACTCTGATCATCCCCAAGAGTTCTTGGCCCAATCATGAAACATCATTAGGGGTGAGCGCAGCATGTCCATACCAGGGAGCATCCTCATTTTTCAGAAATGTGGTATGGCTCATCAAAAAGAACGATGCATACCCGACAATAAAGATAAGCTACAATAATACCAATCGGGAAGATCTTTTGATACTGTGGGGGATTCATCATTCCAACAATGCAGCAGAGCAGACAAATCTCTATAAAAACCCAGACACTTATGTTTCCGTTGGGACATCAACATTAAACCAGAGATTGGTGCCAAAAATAGCTACTAGATCCCAAGTAAACGGGCAACGTGGAAGAATGGATTTCTTCTGGACAATTTTAAAACCGAATGATGCAATCCACTTTGAGAGTAATGGAAATTTCATTGCTCCAGAATATGCATACAAAATTGTCAAGAAAGGGGACTCAACAATTATGAAAAGTGAAGTGGAGTACGGCCACTGCAACACCAAATGTCAAACTCCAATAGGGGCGATAAACTCTAGCATGCCATTCCACAATATACACCCTCTCACCATCGGGGAATGCCCCAAATACGTGAAGTCAAACAAATTAGTCCTTGCGACTGGGCTCAGAAATAGTCCTCTAAGAGAAAGAAGAAGAAAAAGAGGACTATTTGGAGCTATAGCAGGGTTTATAGAGGGAGGATGGCAGGGAATGGTAGACGGTTGGTATGGGTACCACCATAGCAATGAGCAGGGGAGTGGGTACGCTGCAGACAAAGAATCCACCCAAAAGGCAATAGATGGAGTTACCAATAAGGTCAACTCAATCATTGACAAAATGAACACTCAATTTGAGGCCGTTGGAAGGGAATTTAATAACTTAGAAAGGAGAATAGAGAATTTAAACAAGAAAATGGAAGACGGATTCCTAGATGTCTGGACTTATAATGCTGAACTTTTAGTTCTCATGGAAAATGAGAGAACTCTAGATTTCCATGACTCAAATGTCAAGAACCTTTACGACAAAGTCCGACTACAGCTTAGGGATAATGCAAAGGAGCTGGGTAATGGTTGTTTCGAGTTCTATCACAAATGTGATAACGAATGTATGGAAAGCGTAAGAAATGGGACGTATGACTACCCTAAGTATTCAGAAGAAGCAAGATTAAAAAGAGAAGAAATAAGCGGAGTGAAATTAGAATCAATAGGAACTTACCAAATACTGTCAATTTATTCAACAGTGGCGAGTTCCCTAGCACTGGCAATCATAGTGGCTGGTCTATCTTTATGGATGTGCTCTAATGGGTCGTTACAATGCAGAATTTGCATCTAAATTTGTGAGCTCAGATTGTAATTA--------------------"/>
                        <sequence id="seq_KJ509076_A/breeder_duck/Korea/H158/2014_2014/01/26_4_(HA)" taxon="KJ509076_A/breeder_duck/Korea/H158/2014_2014/01/26_4_(HA)" totalcount="4" value="ATGGAGAAAATAGTGCTTCTTCTTGCAGTGGTTAGCCTTGTTAAAAGTGATCAGATTTGCATTGGTTACCATGCAAACAACTCAACAAAGCAGGTTGACACGATAATGGAAAAAAACGTCACTGTTACACATGCCCAAGACATACTGGAAAAGACACACAACGGGAAGCTCTGCGATCTTAATGGAGTGAAGCCCCTGATTCTAAAGGATTGTAGCGTAGCTGGGTGGCTCCTTGGAAATCCAATGTGCGACGAGTTCATCAGGGTGCCGGAATGGTCTTACATCGTGGAGAGGGCTAACCCAGCCAATGACCTCTGTTACCCAGGGACCCTCAATGACTATGAGGAACTGAAACACCTATTGAGCAGAATAAATCATTTTGAGAAAACTCTGATCATCCCCAAGAGTTCTTGGCCCAATCATGAAACATCATTAGGGGTGAGCGCAGCATGTCCATACCAGGGAGCATCCTCATTTTTCAGAAATGTGGTATGGCTCATCAAAAAGAACGATGCATACCCGACAATAAAGATAAGCTACAATAATACCAATCGGGAAGATCTTTTGATACTGTGGGGGATTCATCATTCCAACAATGCAGCAGAGCAGACAAATCTCTATAAAAACCCAGACACTTATGTTTCCGTTGGGACATCAACATTAAACCAGAGATTGGTGCCAAAAATAGCTACTAGATCCCAAGTAAACGGGCAACGTGGAAGAATGGATTTCTTCTGGACAATTTTAAAACCGAATGATGCAATCCACTTTGAGAGTAATGGAAATTTCATTGCTCCAGAATATGCATACAAAATTGTCAAGAAAGGGGACTCAACAATTATGAAAAGTGAAGTGGAGTATGGCCACTGCAACACCAAATGTCAAACTCCAATAGGGGCGATAAACTCTAGCATGCCATTCCACAATATACACCCTCTCACCATCGGGGAATGCCCCAAATACGTGAAGTCAAACAAATTAGTCCTTGCGACTGGGCTCAGAAATAGTCCTCTAAGAGAAAGAAGAAGAAAAAGAGGACTATTTGGAGCTATAGCAGGGTTTATAGAGGGAGGATGGCAGGGAATGGTAGACGGTTGGTATGGGTACCACCATAGCAATGAGCAGGGGAGTGGGTACGCTGCAGACAAAGAATCCACCCAAAAGGCAATAGATGGAGTTACCAATAAGGTCAACTCAATCATTGACAAAATGAACACTCAATTTGAGGCCGTTGGAAGGGAATTTAATAACTTAGAAAGGAGAATAGAGAATTTAAACAAGAAAATGGAAGACGGATTCCTAGATGTCTGGACTTATAATGCTGAACTTTTAGTTCTCATGGAAAATGAGAGAACTCTAGATTTCCATGACTCAAATGTCAAGAACCTTTACGACAAAGTCCGACTACAGCTTAGGGATAATGCAAAGGAGCTGGGTAATGGTTGTTTCGAGTTCTATCACAAATGTGATAACGAATGTATGGAAAGCGTAAGAAATGGGACGTATGACTACCCTAAGTATTCAGAAGAAGCAAGATTAAAAAGAGAAGAAATAAGCGGAGTGAAATTAGAATCAATAGGAACTTACCAAATACTGTCAATTTATTCAACAGTGGCGAGTTCCCTAGCACTGGCAATCATAGTGGCTGGTCTATCTTTATGGATGTGCTCTAATGGGTCGTTACAATGCAGAATTTGCATCTAAATTTGTGAGCTCAGATTGTAATTA--------------------"/>
                        <sequence id="seq_KJ508988_A/broiler_duck/Korea/H65/2014_2014/01/21_4_(HA)" taxon="KJ508988_A/broiler_duck/Korea/H65/2014_2014/01/21_4_(HA)" totalcount="4" value="ATGGAGAAAATAGTGCTTCTTCTTGCAGTGGTTAGCCTTGTTAAAAGTGATCAGATTTGCATTGGTTACCATGCAAACAACTCAACAAAGCAGGTTGACACGATAATGGAAAAAAACGTCACTGTTACACATGCCCAAGACATACTGGAAAAGACACACAACGGGAAGCTCTGCGATCTTAATGGAGTGAAGCCCCTGATTCTAAAGGATTGTAGCGTAGCTGGGTGGCTCCTTGGAAATCCAATGTGCGACGAGTTCATCAGGGTGCCGGAATGGTCTTACATCGTGGAGAGGGCTAACCCAGCCAACGACCTCTGTTACCCAGGGACCCTCAATGACTATGAGGAACTGAAACACCTATTGAGCAGAATAAATCATTTTGAGAAAACTCTGATCATCCCCAAGAGTTCTTGGCCCAATCATGAAACATCATTAGGGGTGAGCGCAGCATGTCCATACCAGGGAGCATCCTCATTTTTCAGAAATGTGGTATGGCTCATCAAAAAGAACGATGCATACCCGACAATAAAGATAAGCTACAATAATACCAATCGGGAAGATCTTTTGATACTGTGGGGGATTCATCATTCCAACAATGCAGCAGAGCAGACAAATCTCTATAAAAACCCAGACACTTATGTTTCCGTTGGGACATCAACATTAAACCAGAGATTGGTGCCAAAAATAGCTACTAGATCCCAAGTAAACGGGCAACGTGGAAGAATGGATTTCTTCTGGACAATTTTAAAACCGAATGATGCAATCCACTTTGAGAGTAATGGAAATTTCATTGCTCCAGAATATGCATACAAAATTGTCAAGAAAGGGGACTCAACAATTATGAAAAGTGAAGTGGAGTATGGCCACTGCAACACCAAATGTCAAACTCCAATAGGGGCGATAAACTCTAGCATGCCATTCCACAATATACACCCTCTCACCATCGGGGAATGCCCCAAATACGTGAAGTCAAACAAATTAGTCCTTGCGACTGGGCTCAGAAATAGTCCTCTAAGAGAAAGAAGAAGAAAAAGAGGACTATTTGGAGCTATAGCAGGGTTTATAGAGGGAGGATGGCAGGGAATGGTAGACGGTTGGTATGGGTACCACCATAGCAATGAGCAGGGGAGTGGGTACGCTGCAGACAAAGAATCCACCCAAAAGGCAATAGATGGAGTTACTAATAAGGTCAACTCAATCATTGACAAAATGAACACTCAATTTGAGGCCGTTGGAAGGGAATTTAATAACTTAGAAAGGAGAATAGAGAATTTAAACAAGAAAATGGAAGACGGATTCCTAGATGTCTGGACTTATAATGCTGAACTTTTAGTTCTCATGGAAAATGAGAGAACTCTAGATTTCCATGACTCAAATGTCAAGAACCTTTACGACAAAGTCCGACTACAGCTTAGGGATAATGCAAAGGAGCTGGGTAATGGTTGTTTCGAGTTCTATCACAAATGTGATAACGAATGTATGGAAAGCGTAAGAAATGGGACGTATGACTACCCTAAGTATTCAGAAGAAGCAAGATTAAAAAGAGAAGAAATAAGCGGAGTGAAATTAGAATCAATAGGAACTTACCAAATACTGTCAATTTATTCAACAGTGGCGAGTTCCCTAGCACTGGCAATCATAGTGGCTGGTCTATCTTTATGGATGTGCTCTAATGGGTCGTTACAATGCAGAATTTGCATCTAAATTTGTGAGCTCAGATTGTAATTA--------------------"/>
                        <sequence id="seq_KJ508932_A/Baikal_teal/Korea/H41/2014_2014/01/19_4_(HA)" taxon="KJ508932_A/Baikal_teal/Korea/H41/2014_2014/01/19_4_(HA)" totalcount="4" value="ATGGAGAAAATAGTGCTTCTTCTTGCAGTGGTTAGCCTTGTTAAAAGTGATCAGATTTGCATTGGTTACCATGCAAACAACTCAACAAAGCAGGTTGACACGATAATGGAAAAAAACGTCACTGTTACACATGCCCAAGACATACTGGAAAAGACACACAACGGGAAGCTCTGCGATCTTAATGGAGTGAAGCCCCTGATTCTAAAGGATTGTAGCGTAGCTGGGTGGCTCCTTGGAAATCCAATGTGCGACGAGTTCATCAGGGTGCCGGAATGGTCTTACATCGTGGAGAGGGCTAACCCAGCCAACGACCTCTGTTACCCAGGGACCCTCAATGACTATGAGGAACTGAAACACCTATTGAGCAGAATAAATCATTTTGAGAAAACTCTGATCATCCCCAAGAGTTCTTGGCCCAATCATGAAACATCATTAGGGGTGAGCGCAGCATGTCCATACCAGGGAGCATCCTCATTTTTCAGAAATGTGGTATGGCTCATCAAAAAGAACGATGCATACCCGACAATAAAGATAAGCTACAATAATACCAATCGGGAAGATCTTTTGATACTGTGGGGGATTCATCATTCCAACAATGCAGCAGAGCAGACAAATCTCTATAAAAACCCAGACACTTATGTTTCCGTTGGGACATCAACATTAAACCAGAGATTGGTGCCAAAAATAGCTACTAGATCCCAAGTAAACGGGCAACGTGGAAGAATGGATTTCTTCTGGACAATTTTAAAACCGAATGATGCAATCCACTTTGAGAGTAATGGAAATTTCATTGCTCCAGAATATGCATACAAAATTGTCAAGAAAGGGGACTCAACAATTATGAAAAGTGAAGTGGAGTATGGCCACTGCAACACCAAATGTCAAACTCCAATAGGGGCGATAAACTCTAGCATGCCATTCCACAATATACACCCTCTCACCATCGGGGAATGCCCCAAATACGTGAAGTCAAACAAATTAGTCCTTGCGACTGGGCTCAGAAATAGTCCTCTAAGAGAAAGAAGAAGAAAAAGAGGACTATTTGGAGCTATAGCAGGGTTTATAGAGGGAGGATGGCAGGGAATGGTAGACGGTTGGTATGGGTACCACCATAGCAATGAGCAGGGGAGTGGGTACGCTGCAGACAAAGAATCCACCCAAAAGGCAATAGATGGAGTTACCAATAAGGTCAACTCAATCATTGACAAAATGAACACTCAATTTGAGGCCGTTGGAAGGGAATTTAATAACTTAGAAAGGAGAATAGAGAATTTAAACAAGAAAATGGAAGACGGATTCCTAGATGTCTGGACTTATAATGCTGAACTTTTAGTTCTCATGGAAAATGAGAGAACTCTAGATTTCCATGACTCAAATGTCAAGAACCTTTACGACAAAGTCCGACTACAGCTTAGGGATAATGCAAAGGAGCTGGGTAATGGTTGTTTCGAGTTCTATCACAAATGTGATAACGAATGTATGGAAAGCGTAAGAAATGGGACGTATGACTACCCTAAGTATTCAGAAGAAGCAAGATTAAAAAGAGAAGAAATAAGCGGAGTGAAATTAGAATCAATAGGAACTTACCAAATACTGTCAATTTATTCAACAGTGGCGAGTTCCCTAGCACTGGCAATCATAGTGGCTGGTCTATCTTTATGGATGTGCTCTAATGGGTCGTTACAATGCAGAATTTGCATCTAAATTTGTGAGCTCAGATTGTAATTA--------------------"/>
                        <sequence id="seq_KJ508996_A/Baikal_teal/Korea/H66/2014_2014/01/21_4_(HA)" taxon="KJ508996_A/Baikal_teal/Korea/H66/2014_2014/01/21_4_(HA)" totalcount="4" value="ATGGAGAAAATAGTGCTTCTTCTTGCAGTGGTTAGCCTTGTTAAAAGTGATCAGATTTGCATTGGTTACCATGCAAACAACTCAACAAAGCAGGTTGACACGATAATGGAAAAAAACGTCACTGTTACACATGCCCAAGACATACTGGAAAAGACACACAACGGGAAGCTCTGCGATCTTAATGGAGTGAAGCCCCTGATTCTAAAGGATTGTAGCGTAGCTGGGTGGCTCCTTGGAAATCCAATGTGCGACGAGTTCATCAGGGTGCCGGAATGGTCTTACATCGTGGAGAGGGCTAACCCAGCCAACGACCTCTGTTACCCAGGGACCCTCAATGACTATGAGGAACTGAAACACCTATTGAGCAGAATAAATCATTTTGAGAAAACTCTGATCATCCCCAAGAGTTCTTGGCCCAATCATGAAACATCATTAGGGGTGAGCGCAGCATGTCCATACCAGGGAGCATCCTCATTTTTCAGAAATGTGGTATGGCTCATCAAAAAGAACGATGCATACCCGACAATAAAGATAAGCTACAATAATACCAATCGGGAAGATCTTTTGATACTGTGGGGGATTCATCATTCCAACAATGCAGCAGAGCAGACAAATCTCTATAAAAACCCAGACACTTATGTTTCCGTTGGGACATCAACATTAAACCAGAGATTGGTGCCAAAAATAGCTACTAGATCCCAAGTAAACGGGCAACGTGGAAGAATGGATTTCTTCTGGACAATTTTAAAACCGAATGATGCAATCCACTTTGAGAGTAATGGAAATTTCATTGCTCCAGAATATGCATACAAAATTGTCAAGAAAGGGGACTCAACAATTATGAAAAGTGAAGTGGAGTATGGCCACTGCAACACCAAATGTCAAACTCCAATAGGGGCGATAAACTCTAGCATGCCATTCCACAATATACACCCTCTCACCATCGGGGAATGCCCCAAATACGTGAAGTCAAACAAATTAGTCCTTGCGACTGGGCTCAGAAATAGTCCTCTAAGAGAAAGAAGAAGAAAAAGAGGACTATTTGGAGCTATAGCAGGGTTTATAGAGGGAGGATGGCAGGGAATGGTAGACGGTTGGTATGGGTACCACCATAGCAATGAGCAGGGGAGTGGGTACGCTGCAGACAAAGAATCCACCCAAAAGGCAATAGATGGAGTTACCAATAAGGTCAACTCAATCATTGACAAAATGAACACTCAATTTGAGGCCGTTGGAAGGGAATTTAATAACTTAGAAAGGAGAATAGAGAATTTAAACAAGAAAATGGAAGACGGATTCCTAGATGTCTGGACTTATAATGCTGAACTTTTAGTTCTCATGGAAAATGAGAGAACTCTAGATTTCCATGACTCAAATGTCAAGAACCTTTACGACAAAGTCCGACTACAGCTTAGGGATAATGCAAAGGAGCTGGGTAATGGTTGTTTCGAGTTCTATCACAAATGTGATAACGAATGTATGGAAAGCGTAAGAAATGGGACGTATGACTACCCTAAGTATTCAGAAGAAGCAAGATTAAAAAGAGAAGAAATAAGCGGAGTGAAATTAGAATCAATAGGAACTTACCAAATACTGTCAATTTATTCAACAGTGGCGAGTTCCCTAGCACTGGCAATCATAGTGGCTGGTCTATCTTTATGGATGTGCTCTAATGGGTCGTTACAATGCAGAATTTGCATCTAAATTTGTGAGCTCAGATTGTAATTA--------------------"/>
                        <sequence id="seq_KJ508972_A/bean_goose/Korea/H53/2014_2014/01/20_4_(HA)" taxon="KJ508972_A/bean_goose/Korea/H53/2014_2014/01/20_4_(HA)" totalcount="4" value="ATGGAGAAAATAGTGCTTCTTCTTGCAGTGGTTAGCCTTGTTAAAAGTGATCAGATTTGCATTGGTTACCATGCAAACAACTCAACAAAGCAGGTTGACACGATAATGGAAAAAAACGTCACTGTTACACATGCCCAAGACATACTGGAAAAGACACACAACGGGAAGCTCTGCGATCTTAATGGAGTGAAGCCCCTGATTCTAAAGGATTGTAGCGTAGCTGGGTGGCTCCTTGGAAATCCAATGTGCGACGAGTTCATCAGGGTGCCGGAATGGTCTTACATCGTGGAGAGGGCTAACCCAGCCAACGACCTCTGTTACCCAGGGACCCTCAATGACTATGAGGAACTGAAACACCTATTGAGCAGAATAAATCATTTTGAGAAAACTCTGATCATCCCCAAGAGTTCTTGGCCCAATCATGAAACATCATTAGGGGTGAGCGCAGCATGTCCATACCAGGGAGCATCCTCATTTTTCAGAAATGTGGTATGGCTCATCAAAAAGAACGATGCATACCCGACAATAAAGATAAGCTACAATAATACCAATCGGGAAGATCTTTTGATACTGTGGGGGATTCATCATTCCAACAATGCAGCAGAGCAGACAAATCTCTATAAAAACCCAGACACTTATGTTTCCGTTGGGACATCAACATTAAACCAGAGATTGGTGCCAAAAATAGCTACTAGATCCCAAGTAAACGGGCAACGTGGAAGAATGGATTTCTTCTGGACAATTTTAAAACCGAATGATGCAATCCACTTTGAGAGTAATGGAAATTTCATTGCTCCAGAATATGCATACAAAATTGTCAAGAAAGGGGACTCAACAATTATGAAAAGTGAAGTGGAGTATGGCCACTGCAACACCAAATGTCAAACTCCAATAGGGGCGATAAACTCTAGCATGCCATTCCACAATATACACCCTCTCACCATCGGGGAATGCCCCAAATACGTGAAGTCAAACAAATTAGTCCTTGCGACTGGGCTCAGAAATAGTCCTCTAAGAGAAAGAAGAAGAAAAAGAGGACTATTTGGAGCTATAGCAGGGTTTATAGAGGGAGGATGGCAGGGAATGGTAGACGGTTGGTATGGGTACCACCATAGCAATGAGCAGGGGAGTGGGTACGCTGCAGACAAAGAATCCACCCAAAAGGCAATAGATGGAGTTACCAATAAGGTCAACTCAATCATTGACAAAATGAACACTCAATTTGAGGCCGTTGGAAGGGAATTTAATAACTTAGAAAGGAGAATAGAGAATTTAAACAAGAAAATGGAAGACGGATTCCTAGATGTCTGGACTTATAATGCTGAACTTTTAGTTCTCATGGAAAATGAGAGAACTCTAGATTTCCATGACTCAAATGTCAAGAACCTTTACGACAAAGTCCGACTACAGCTTAGGGATAATGCAAAGGAGCTGGGTAATGGTTGTTTCGAGTTCTATCACAAATGTGATAACGAATGTATGGAAAGCGTAAGAAATGGGACGTATGACTACCCTAAGTATTCAGAAGAAGCAAGATTAAAAAGAGAAGAAATAAGCGGAGTGAAATTAGAATCAATAGGAACTTACCAAATACTGTCAATTTATTCAACAGTGGCGAGTTCCCTAGCACTGGCAATCATAGTGGCTGGTCTATCTTTATGGATGTGCTCTAATGGGTCGTTACAATGCAGAATTTGCATCTAAATTTGTGAGCTCAGATTGTAATTA--------------------"/>
                        <sequence id="seq_KJ509052_A/breeder_duck/Korea/H128/2014_2014/01/25_4_(HA)" taxon="KJ509052_A/breeder_duck/Korea/H128/2014_2014/01/25_4_(HA)" totalcount="4" value="ATGGAGAAAATAGTGCTTCTTCTTGCAGTGGTTAGCCTTGTTAAAAGTGATCAGATTTGCATTGGTTACCATGCAAACAACTCAACAAAGCAGGTTGACACGATAATGGAAAAAAACGTCACTGTTACACATGCCCAAGACATACTGGAAAAGACACACAACGGGAAGCTCTGCGATCTTAATGGAGTGAAGCCCCTGATTCTAAAGGATTGTAGCGTAGCTGGGTGGCTCCTTGGAAATCCAATGTGCGACGAGTTCATCAGGGTGCCGGAATGGTCTTACATCGTGGAGAGGGCTAACCCAGCCAACGACCTCTGTTACCCAGGGACCCTCAATGACTATGAGGAACTGAAACACCTATTGAGCAGAATAAATCATTTTGAGAAAACTCTGATCATCCCCAAGAGTTCTTGGCCCAATCATGAAACATCATTAGGGGTGAGCGCAGCATGTCCATACCAGGGAGCATCCTCATTTTTCAGAAATGTGGTATGGCTCATCAAAAAGAACGATGCATACCCGACAATAAAGATAAGCTACAATAATACCAATCGGGAAGATCTTTTGATACTGTGGGGGATTCATCATTCCAACAATGCAGCAGAGCAGACAAATCTCTATAAAAACCCAGACACTTATGTTTCCGTTGGGACATCAACATTAAACCAGAGATTGGTGCCAAAAATAGCTACTAGATCCCAAGTAAACGGGCAACGTGGAAGAATGGATTTCTTCTGGACAATTTTAAAACCGAATGATGCAATCCACTTTGAGAGTAATGGAAATTTCATTGCTCCAGAATATGCATACAAAATTGTCAAGAAAGGGGACTCAACAATTATGAAAAGTGAAGTGGAGTATGGCCACTGCAACACCAAATGTCAAACTCCAATAGGGGCGATAAACTCTAGCATGCCATTCCACAATATACACCCTCTCACCATCGGGGAATGCCCCAAATACGTGAAGTCAAACAAATTAGTCCTTGCGACTGGGCTCAGAAATAGTCCTCTAAGAGAAAGAAGAAGAAAAAGAGGACTATTTGGAGCTATAGCAGGGTTTATAGAGGGAGGATGGCAGGGAATGGTAGACGGTTGGTATGGGTACCACCATAGCAATGAGCAGGGGAGTGGGTACGCTGCAGACAAAGAATCCACCCAAAAGGCAATAGATGGAGTTACCAATAAGGTCAACTCAATCATTGACAAAATGAACACTCAATTTGAGGCCGTTGGAAGGGAATTTAATAACTTAGAAAGGAGAATAGAGAATTTAAACAAGAAAATGGAAGACGGATTCCTAGATGTCTGGACTTATAATGCTGAACTTTTAGTTCTCATGGAAAATGAGAGAACTCTAGATTTCCATGACTCAAATGTCAAGAACCTTTACGACAAAGTCCGACTACAGCTTAGGGATAATGCAAAGGAGCTGGGTAATGGTTGTTTCGAGTTCTATCACAAATGTGATAACGAATGTATGGAAAGCGTAAGAAATGGGACGTATGACTACCCTAAGTATTCAGAAGAAGCAAGATTAAAAAGAGAAGAAATAAGCGGAGTGAAATTAGAATCAATAGGAACTTACCAAATACTGTCAATTTATTCAACAGTGGCGAGTTCCCTAGCACTGGCAATCATAGTGGCTGGTCTATCTTTATGGATGTGCTCTAATGGGTCGTTACAATGCAGAATTTGCATCTAAATTTGTGAGCTCAGATTGTAATTA--------------------"/>
                        <sequence id="seq_KJ509108_A/breeder_duck/Korea/H249/2014_2014/01/28_4_(HA)" taxon="KJ509108_A/breeder_duck/Korea/H249/2014_2014/01/28_4_(HA)" totalcount="4" value="ATGGAGAAAATAGTGCTTCTTCTTGCAGTGGTTAGCCTTGTTAAAAGTGATCAGATTTGCATTGGTTACCATGCAAACAACTCAACAAAGCAGGTTGACACGATAATGGAAAAAAACGTCACTGTTACACATGCCCAAGACATACTGGAAAAGACACACAACGGGAAGCTCTGCGATCTTAATGGAGTGAAGCCCCTGATTCTAAAGGATTGTAGCGTAGCTGGGTGGCTCCTTGGAAATCCAATGTGCGACGAGTTCATCAGGGTGCCGGAATGGTCTTACATCGTGGAGAGGGCTAACCCAGCCAACGACCTCTGTTACCCAGGGACCCTCAATGACTATGAGGAACTGAAACACCTATTGAGCAGAATAAATCATTTTGAGAAAACTCTGATCATCCCCAAGAGTTCTTGGCCCAATCATGAAACATCATTAGGGGTGAGCGCAGCATGTCCATACCAGGGAGCATCCTCATTTTTCAGAAATGTGGTATGGCTCATCAAAAAGAACGATGCATACCCGACAATAAAGATAAGCTACAATAATACCAATCGGGAAGATCTTTTGATACTGTGGGGGATTCATCATTCCAACAATGCAGCAGAGCAGACAAATCTCTATAAAAACCCAGACACTTATGTTTCCGTTGGGACATCAACATTAAACCAGAGATTGGTGCCAAAAATAGCTACTAGATCCCAAGTAAACGGGCAACGTGGAAGAATGGATTTCTTCTGGACAATTTTAAAACCGAATGATGCAATCCACTTTGAGAGTAATGGAAATTTCATTGCTCCAGAATATGCATACAAAATTGTCAAGAAAGGGGACTCAACAATTATGAAAAGTGAAGTGGAGTATGGCCACTGCAACACCAAATGTCAAACTCCAATAGGGGCGATAAACTCTAGCATGCCATTCCACAATATACACCCTCTCACCATCGGGGAATGCCCCAAATACGTGAAGTCAAACAAATTAGTCCTTGCGACTGGGCTCAGAAATAGTCCTCTAAGAGAAAGAAGAAGAAAAAGAGGACTATTTGGAGCTATAGCAGGGTTTATAGAGGGAGGATGGCAGGGAATGGTAGACGGTTGGTATGGGTACCACCATAGCAATGAGCAGGGGAGTGGGTACGCTGCAGACAAAGAATCCACCCAAAAGGCAATAGATGGAGTTACCAATAAGGTCAACTCAATCATTGACAAAATGAACACTCAATTTGAGGCCGTTGGAAGGGAATTTAATAACTTAGAAAGGAGAATAGAGAATTTAAACAAGAAAATGGAAGACGGATTCCTAGATGTCTGGACTTATAATGCTGAACTTTTAGTTCTCATGGAAAATGAGAGAACTCTAGATTTCCATGACTCAAATGTCAAGAACCTTTACGACAAAGTCCGACTACAGCTTAGGGATAATGCAAAGGAGCTGGGTAATGGTTGTTTCGAGTTCTATCACAAATGTGATAACGAATGTATGGAAAGCGTAAGAAATGGGACGTATGACTACCCTAAGTATTCAGAAGAAGCAAGATTAAAAAGAGAAGAAATAAGCGGAGTGAAATTAGAATCAATAGGAACTTACCAAATACTGTCAATTTATTCAACAGTGGCGAGTTCCCTAGCACTGGCAATCATAGTGGCTGGTCTATCTTTATGGATGTGCTCTAATGGGTCGTTACAATGCAGAATTTGCATCTAAATTTGTGAGCTCAGATTGTAATTA--------------------"/>
                        <sequence id="seq_KJ509068_A/broiler_duck/Korea/H145/2014_2014/01/25_4_(HA)" taxon="KJ509068_A/broiler_duck/Korea/H145/2014_2014/01/25_4_(HA)" totalcount="4" value="ATGGAGAAAATAGTGCTTCTTCTTGCAGTGGTTAGCCTTGTTAAAAGTGATCAGATTTGCATTGGTTACCATGCAAACAACTCAACAAAGCAGGTTGACACGATAATGGAAAAAAACGTCACTGTTACACATGCCCAAGACATACTGGAAAAGACACACAACGGGAAGCTCTGCGATCTTAATGGAGTGAAGCCCCTGATTCTAAAGGATTGTAGCGTAGCTGGGTGGCTCCTTGGAAATCCAATGTGCGACGAGTTCATCAGGGTGCCGGAATGGTCTTACATCGTGGAGAGGGCTAACCCAGCCAACGACCTCTGTTACCCAGGGACCCTCAATGACTATGAGGAACTGAAACACCTATTGAGCAGAATAAATCATTTTGAGAAAACTCTGATCATCCCCAAGAGTTCTTGGCCCAATCATGAAACATCATTAGGGGTGAGCGCAGCATGTCCATACCAGGGAGCATCCTCATTTTTCAGAAATGTGGTATGGCTCATCAAAAAGAACGATGCATACCCGACAATAAAGATAAGCTACAATAATACCAATCGGGAAGATCTTTTGATACTGTGGGGGATTCATCATTCCAACAATGCAGCAGAGCAGACAAATCTCTATAAAAACCCAGACACTTATGTTTCCGTTGGGACATCAACATTAAACCAGAGATTGGTGCCAAAAATAGCTACTAGATCCCAAGTAAACGGGCAACGTGGAAGAATGGATTTCTTCTGGACAATTTTAAAACCGAATGATGCAATCCACTTTGAGAGTAATGGAAATTTCATTGCTCCAGAATATGCATACAAAATTGTCAAGAAAGGGGACTCAACAATTATGAAAAGTGAAGTGGAGTATGGCCACTGCAACACCAAATGTCAAACTCCAATAGGGGCGATAAACTCTAGCATGCCATTCCACAATATACACCCTCTCACCATCGGGGAATGCCCCAAATACGTGAAGTCAAACAAATTAGTCCTTGCGACTGGGCTCAGAAATAGTCCTCTAAGAGAAAGAAGAAGAAAAAGAGGACTATTTGGAGCTATAGCAGGGTTTATAGAGGGAGGATGGCAGGGAATGGTAGACGGTTGGTATGGGTACCACCATAGCAATGAGCAGGGGAGTGGGTACGCTGCAGACAAAGAATCCACCCAAAAGGCAATAGATGGAGTTACCAATAAGGTCAACTCAATCATTGACAAAATGAACACTCAATTTGAGGCCGTTGGAAGGGAATTTAATAACTTAGAAAGGAGAATAGAGAATTTAAACAAGAAAATGGAAGACGGATTCCTAGATGTCTGGACTTATAATGCTGAACTTTTAGTTCTCATGGAAAATGAGAGAACTCTAGATTTCCATGACTCAAATGTCAAGAACCTTTACGACAAAGTCCGACTACAGCTTAGGGATAATGCAAAGGAGCTGGGTAATGGTTGTTTCGAGTTCTATCACAAATGTGATAACGAATGTATGGAAAGCGTAAGAAATGGGACGTATGACTACCCTAAGTATTCAGAAGAAGCAAGATTAAAAAGAGAAGAAATAAGCGGAGTGAAATTAGAATCAATAGGAACTTACCAAATACTGTCAATTTATTCAACAGTGGCGAGTTCCCTAGCACTGGCAATCATAGTGGCTGGTCTATCTTTATGGATGTGCTCTAATGGGTCGTTACAATGCAGAATTTGCATCTAAATTTGTGAGCTCAGATTGTAATTA--------------------"/>
                        <sequence id="seq_KJ509092_A/mallard/Korea/H207/2014_2014/01/27_4_(HA)" taxon="KJ509092_A/mallard/Korea/H207/2014_2014/01/27_4_(HA)" totalcount="4" value="ATGGAGAAAATAGTGCTTCTTCTTGCAGTGGTTAGCCTTGTTAAAAGTGATCAGATTTGCATTGGTTACCATGCAAACAACTCAACAAAGCAGGTTGACACGATAATGGAAAAAAACGTCACTGTTACACATGCCCAAGACATACTGGAAAAGACACACAACGGGAAGCTCTGCGATCTTAATGGAGTGAAGCCCCTGATTCTAAAGGATTGTAGCGTAGCTGGGTGGCTCCTTGGAAATCCAATGTGCGACGAGTTCATCAGGGTGCCGGAATGGTCTTACATCGTGGAGAGGGCTAACCCAGCCAACGACCTCTGTTACCCAGGGACCCTCAATGACTATGAGGAACTGAAACACCTATTGAGCAGAATAAATCATTTTGAGAAAACTCTGATCATCCCCAAGAGTTCTTGGCCCAATCATGAAACATCATTAGGGGTGAGCGCAGCATGTCCATACCAGGGAGCATCCTCATTTTTCAGAAATGTGGTATGGCTCATCAAAAAGAACGATGCATACCCGACAATAAAGATAAGCTACAATAATACCAATCGGGAAGATCTTTTGATACTGTGGGGGATTCATCATTCCAACAATGCAGCAGAGCAGACAAATCTCTATAAAAACCCAGACACTTATGTTTCCGTTGGGACATCAACATTAAACCAGAGATTGGTGCCAAAAATAGCTACTAGATCCCAAGTAAACGGGCAACGTGGAAGAATGGATTTCTTCTGGACAATTTTAAAACCGAATGATGCAATCCACTTTGAGAGTAATGGAAATTTCATTGCTCCAGAATATGCATACAAAATTGTCAAGAAAGGGGACTCAACAATTATGAAAAGTGAAGTGGAGTATGGCCACTGCAACACCAAATGTCAAACTCCAATAGGGGCGATAAACTCTAGCATGCCATTCCACAATATACACCCTCTCACCATCGGGGAATGCCCCAAATACGTGAAGTCAAACAAATTAGTCCTTGCGACTGGGCTCAGAAATAGTCCTCTAAGAGAAAGAAGAAGAAAAAGAGGACTATTTGGAGCTATAGCAGGGTTTATAGAGGGAGGATGGCAGGGAATGGTAGACGGTTGGTATGGGTACCACCATAGCAATGAGCAGGGGAGTGGGTACGCTGCAGACAAAGAATCCACCCAAAAGGCAATAGATGGAGTTACCAATAAGGTCAACTCAATCATTGACAAAATGAACACTCAATTTGAGGCCGTTGGAAGGGAATTTAATAACTTAGAAAGGAGAATAGAGAATTTAAACAAGAAAATGGAAGACGGATTCCTAGATGTCTGGACTTATAATGCTGAACTTTTAGTTCTCATGGAAAATGAGAGAACTCTAGATTTCCATGACTCAAATGTCAAGAACCTTTACGACAAAGTCCGACTACAGCTTAGGGATAATGCAAAGGAGCTGGGTAATGGTTGTTTCGAGTTCTATCACAAATGTGATAACGAATGTATGGAAAGCGTAAGAAATGGGACGTATGACTACCCTAAGTATTCAGAAGAAGCAAGATTAAAAAGAGAAGAAATAAGCGGAGTGAAATTAGAATCAATAGGAACTTACCAAATACTGTCAATTTATTCAACAGTGGCGAGTTCCCTAGCACTGGCAATCATAGTGGCTGGTCTATCTTTATGGATGTGCTCTAATGGGTCGTTACAATGCAGAATTTGCATCTAAATTTGTGAGCTCAGATTGTAATTA--------------------"/>
                        <sequence id="seq_KJ509084_A/breeder_duck/Korea/H200/2014_2014/01/27_4_(HA)" taxon="KJ509084_A/breeder_duck/Korea/H200/2014_2014/01/27_4_(HA)" totalcount="4" value="ATGGAGAAAATAGTGCTTCTTCTTGCAGTGGTTAGCCTTGTTAAAAGTGATCAGATTTGCATTGGTTACCATGCAAACAACTCAACAAAGCAGGTTGACACGATAATGGAAAAAAACGTCACTGTTACACATGCCCAAGACATACTGGAAAAGACACACAACGGGAAGCTCTGCGATCTTAATGGAGTGAAGCCCCTGATTCTAAAGGATTGTAGCGTAGCTGGGTGGCTCCTTGGAAATCCAATGTGCGACGAGTTCATCAGGGTGCCGGAATGGTCTTACATCGTGGAGAGGGCTAACCCAGCCAACGACCTCTGTTACCCAGGGACCCTCAATGACTATGAGGAACTGAAACACCTATTGAGCAGAATAAATCATTTTGAGAAAACTCTGATCATCCCCAAGAGTTCTTGGCCCAATCATGAAACATCATTAGGGGTGAGCGCAGCATGTCCATACCAGGGAGCATCCTCATTTTTCAGAAATGTGGTATGGCTCATCAAAAAGAACGATGCATACCCGACAATAAAGATAAGCTACAATAATACCAATCGGGAAGATCTTTTGATATTGTGGGGGATTCATCATTCCAACAATGCAGCAGAGCAGACAAATCTCTATAAAAACCCAGACACTTATGTTTCCGTTGGGACATCAACATTAAACCAGAGATTGGTGCCAAAAATAGCTACTAGATCCCAAGTAAACGGGCAACGTGGAAGAATGGATTTCTTCTGGACAATTTTAAAACCGAATGATGCAATCCACTTTGAGAGTAATGGAAATTTCATTGCTCCGGAATATGCCTACAAAATTGTCAAGAAAGGGGACTCAACAATTATGAAAAGTGAAGTGGAGTATGGCCACTGCAACACCAAATGTCAAACTCCAATAGGGGCGATAAACTCTAGCATGCCATTCCACAATATACACCCTCTCACCATCGGGGAATGCCCCAAATACGTGAAGTCAAACAAATTAGTCCTTGCGACTGGGCTCAGAAATAGTCCTCTAAGAGAAAGAAGAAGAAAAAGAGGACTATTTGGAGCTATAGCAGGGTTTATAGAGGGAGGATGGCAGGGAATGGTAGACGGTTGGTATGGGTACCACCATAGCAATGAGCAGGGGAGTGGGTACGCTGCAGACAAAGAATCCACCCAAAAGGCAATAGATGGAGTTACCAATAAGGTCAACTCAATCATTGACAAAATGAACACTCAATTTGAGGCCGTTGGAAGGGAATTTAATAACTTAGAAAGGAGAATAGAGAATTTAAACAAGAAAATGGAAGACGGATTCCTAGATGTCTGGACTTATAATGCTGAACTTTTAGTTCTCATGGAAAATGAGAGAACTCTAGATTTCCATGACTCAAATGTCAAGAACCTTTACGACAAAGTCCGACTACAGCTTAGGGATAATGCAAAGGAGCTGGGTAATGGTTGTTTCGAGTTCTATCACAAATGTGATAACGAATGTATGGGAAGCATAAGAAATGGGACGTATGACTACCCTAAGTATTCAGAAGAAGCAAGATTAAAAAGAGAAGAAATAAGCGGAGTGAAATTAGAATCAATAGGAACTTACCAAATACTGTCAATTTATTCAACAGTGGCGAGTTCCCTAGCACTGGCAATCATAGTGGCTGGTCTATCTTTATGGATGTGCTCTAATGGGTCGCTACAATGCAGAATTTGCATCTAAATTTGTGAGCTCAGATTGTAATTA--------------------"/>
                        <sequence id="seq_KJ509164_A/spot-billed_duck/Korea/H455-42/2014_2014/02/08_4_(HA)" taxon="KJ509164_A/spot-billed_duck/Korea/H455-42/2014_2014/02/08_4_(HA)" totalcount="4" value="ATGGAGAAAATAGTGCTTCTTCTTGCAGTGGTTAGCCTTGTTAAAAGTGATCAGATTTGCATTGGTTACCATGCAAACAACTCAACAAAGCAGGTTGACACGATAATGGAAAAAAACGTCACTGTTACACATGCCCAAGACATACTGGAAAAGACACACAACGGGAAGCTCTGCGATCTTAATGGAGTGAAGCCCCTGATTCTAAAGGATTGTAGCGTAGCTGGGTGGCTCCTTGGAAATCCAATGTGCGACGAGTTCATCAGGGTGCCGGAATGGTCTTACATCGTGGAGAGGGCTAACCCAGCCAACGACCTCTGTTACCCAGGGACCCTCAATGACTATGAGGAACTGAAACACCTATTGAGCAGAATAAATCATTTTGAGAAAACTCTGATCATCCCCAAGAGTTCTTGGCCCAATCATGAAACATCATTAGGGGTGAGCGCAGCATGTCCATACCAGGGAGCATCCTCATTTTTCAGAAATGTGGTATGGCTCATCAAAAAGAACGATGCATACCCGACAATAAAGATAAGCTACAATAATACCAATCGGGAAGATCTTTTGATACTGTGGGGGATTCATCATTCCAACAATGCAGCAGAGCAGACAAATCTCTATAAAAACCCAGACACTTATGTTTCCGTTGGGACATCAACATTAAACCAGAGATTGGTGCCAAAAATAGCTACTAGATCCCAAGTAAACGGGCAACGTGGAAGAATGGATTTCTTCTGGACAATTTTAAAACCGAATGATGCAATCCACTTTGAGAGTAATGGAAATTTCATTGCTCCAGAATATGCCTACAAAATTGTCAAGAAAGGGGACTCAACAATTATGAAAAGTGAAGTGGAGTATGGCCACTGCAACACCAAATGTCAAACTCCAATAGGGGCGATAAACTCTAGCATGCCATTCCACAATATACACCCTCTCACCATCGGGGAATGCCCCAAATACGTGAAGTCAAACAAATTAGTCCTTGCGACTGGGCTCAGAAATAGTCCTCTAAGAGAAAGAAGAAGAAAAAGAGGACTATTTGGAGCTATAGCAGGGTTTATAGAGGGAGGATGGCAGGGAATGGTAGACGGTTGGTATGGGTACCACCATAGCAATGAGCAGGGGAGTGGGTACGCTGCAGACAAAGAATCCACCCAAAAGGCAATAGATGGAGTTACCAATAAGGTCAACTCAATCATTGACAAAATGAACACTCAATTTGAGGCCGTTGGAAGGGAATTTAATAACTTAGAAAGGAGAATAGAGAATTTAAACAAGAAAATGGAAGACGGATTCCTAGATGTCTGGACTTATAATGCTGAACTTTTAGTTCTCATGGAAAATGAGAGAACTCTAGATTTCCATGACTCAAATGTCAAGAACCTTTACGACAAAGTCCGACTACAGCTTAGGGATAATGCAAAGGAGCTGGGTAATGGTTGTTTCGAGTTCTATCACAAATGTGATAACGAATGTATAGAAAGCGTAAGAAATGGGACGTATGACTACCCTAAGTATTCAGAAGAAGCAAGATTAAAAAGAGAAGAAATAAGCGGAGTGAAATTAGAATCAATAGGAACTTACCAAATACTGTCAATTTATTCAACAGTGGCGAGTTCCCTAGCACTGGCAATCATAGTGGCTGGTCTATCTTTATGGATGTGCTCTAATGGGTCGCTACAATGCAGAATTTGCATCTAAATTTGTGAGCTCAGATTGTAATTA--------------------"/>
                        <sequence id="seq_KJ511812_A/waterfowl/Korea/S005/2014_2014/02/15_4_(HA)" taxon="KJ511812_A/waterfowl/Korea/S005/2014_2014/02/15_4_(HA)" totalcount="4" value="ATGGAGAAAATAGTGCTTCTTCTTGCAGTGGTTAGCCTTGTTAAAAGTGATCAGATTTGCATTGGTTACCATGCAAACAACTCAACAAAGCAGGTTGACACGATAATGGAAAAAAACGTCACTGTTACACATGCCCAAGACATACTGGAAAAGACACACAACGGGAAGCTCTGCGATCTTAATGGAGTGAAGCCCCTGATTCTAAAGGATTGTAGCGTAGCTGGGTGGCTCCTTGGAAATCCAATGTGCGACGAGTTCATCAGGGTGCCGGAATGGTCTTACATCGTGGAGAGGGCTAACCCAGCCAACGACCTCTGTTACCCAGGGACCCTCAATGACTATGAGGAACTGAAACACCTATTGAGCAGAATAAATCATTTTGAGAAAACTCTGATCATCCCCAAGAGTTCTTGGCCCAATCATGAAACATCATTAGGGGTGAGCGCAGCATGTCCATACCAGGGAGCATCCTCATTTTTCAGAAATGTGGTATGGCTCATCAAAAAGAACGATGCATACCCGACAATAAAGATAAGCTACAATAATACCAATCGGGAAGATCTTTTGATACTGTGGGGGATTCATCATTCCAACAATGCAGCAGAGCAGACAAATCTCTATAAAAACCCAGACACTTATGTTTCCGTTGGGACATCAACATTAAACCAGAGATTGGTGCCAAAAATAGCTACTAGATCCCAAGTAAACGGGCAACGTGGAAGAATGGATTTCTTCTGGACAATTTTAAAACCGAATGATGCAATCCACTTTGAGAGTAATGGAAATTTCATTGCTCCAGAATATGCCTACAAAATTGTCAAGAAAGGGGACTCAACAATTATGAAAAGTGAAGTGGAGTATGGCCACTGCAACACCAAATGTCAAACTCCAATAGGGGCGATAAACTCTAGCATGCCATTCCACAATATACATCCTCTCACCATCGGGGAATGCCCCAAATACGTGAAGTCAAACAAATTAGTCCTTGCGACTGGGCTCAGAAATAGTCCTCTAAGAGAAAGAAGAAGAAAAAGAGGACTATTTGGAGCTATAGCAGGGTTTATAGAGGGAGGATGGCAGGGAATGGTAGACGGTTGGTATGGGTACCACCATAGCAATGAGCAGGGGAGTGGGTACGCTGCAGACAAAGAATCCACCCAAAAGGCAATAGATGGAGTTACCAATAAGGTCAACTCAATCATTGACAAAATGAACACTCAATTTGAGGCCGTTGGAAGGGAATTTAATAACTTAGAAAGGAGAATAGAGAATTTAAACAAGAAAATGGAAGACGGATTCCTAGATGTCTGGACTTATAATGCTGAACTTTTAGTTCTCATGGAAAATGAGAGAACTCTAGATTTCCATGACTCAAATGTCAAGAACCTTTACGACAAAGTCCGACTACAGCTTAGGGATAATGCAAAGGAGCTGGGTAATGGTTGTTTCGAGTTCTATCACAAATGTGATAACGAATGTATGGAAAGCGTAAGAAATGGGACGTATGACTACCCTAAGTATTCAGAAGAAGCAAGATTAAAAAGAGAAGAAATAAGCGGAGTGAAATTAGAATCAATAGGAACTTACCAAATACTGTCAATTTATTCAACAGTGGCGAGTTCCCTAGCACTGGCAATCATAGTGGCTGGTCTATCTTTATGGATGTGCTCTAATGGGTCGCTACAATGCAGAATTTGCATCTAAATTTGTGAGCTCAGATTGTAATTAAAAA----------------"/>
                        <sequence id="seq_KJ509156_A/common_teal/Korea/H455-30/2014_2014/02/08_4_(HA)" taxon="KJ509156_A/common_teal/Korea/H455-30/2014_2014/02/08_4_(HA)" totalcount="4" value="ATGGAGAAAATAGTGCTTCTTCTTGCAGTGGTTAGCCTTGTTAAAAGTGATCAGATTTGCATTGGTTACCATGCAAACAACTCAACAAAGCAGGTTGACACGATAATGGAAAAAAACGTCACTGTTACACATGCCCAAGACATACTGGAAAAGACACACAACGGGAAGCTCTGCGATCTTAATGGAGTGAAGCCCCTGATTCTAAAGGATTGTAGCGTAGCTGGGTGGCTCCTTGGAAATCCAATGTGCGACGAGTTCATCAGGGTGCCGGAATGGTCTTACATCGTGGAGAGGGCTAACCCAGCCAACGACCTCTGTTACCCAGGGACCCTCAATGACTATGAGGAACTGAAACACCTATTGAGCAGAATAAATCATTTTGAGAAAACTCTGATCATCCCCAAGAGTTCTTGGCCCAATCATGAAACATCATTAGGGGTGAGCGCAGCATGTCCATACCAGGGAGCATCCTCATTTTTCAGAAATGTGGTATGGCTCATCAAAAAGAACGATGCATACCCGACAATAAAGATAAGCTACAATAATACCAATCGGGAAGATCTTTTGATACTGTGGGGGATTCATCATTCCAACAATGCAGCAGAGCAGACAAATCTCTATAAAAACCCAGACACTTATGTTTCCGTTGGGACATCAACATTAAACCAGAGATTGGTGCCAAAAATAGCTACTAGATCCCAAGTAAACGGGCAACGTGGAAGAATGGATTTCTTCTGGACAATTTTAAAACCGAATGATGCAATCCACTTTGAGAGTAATGGAAATTTCATTGCTCCAGTATATGCCTACAAAATTGTCAAGAAAGGGGACTCAACAATTATGAAAAGTGAAGTGGAGTATGGCCACTGCAACACCAAATGTCAAACTCCAATAGGGGCGATAAACTCTAGCATGCCATTCCACAATATACACCCTCTCACCATCGGGGAATGCCCCAAATACGTGAAGTCAAACAAATTAGTCCTTGCGACTGGGCTCAGAAATAGTCCTCTAAGAGAAAGAAGAAGAAAAAGAGGACTATTTGGAGCTATAGCAGGGTTTATAGAGGGAGGATGGCAGGGAATGGTAGACGGTTGGTATGGGTACCACCATAGCAATGAGCAGGGGAGTGGGTACGCTGCAGACAAAGAATCCACCCAAAAGGCAATAGATGGAGTTACCAATAAGGTCAACTCAATCATTGACAAAATGAACACTCAATTTGAGGCCGTTGGAAGGGAATTTAATAACTTAGAAAGGAGAATAGAGAATTTAAACAAGAAAATGGAAGACGGATTCCTAGATGTCTGGACTTATAATGCTGAACTTTTAGTTCTCATGGAAAATGAGAGAACTCTAGATTTCCATGACTCAAATGTCAAGAACCTTTACGACAAAGTCCGACTACAGCTTAGGGATAATGCAAAGGAGCTGGGTAATGGTTGTTTCGAGTTCTATCACAAATGTGATAACGAATGTATGGAAAGCGTAAGAAATGGGACGTATGACTACCCTAAGTATTCAGAAGAAGCAAGATTAATAAGAGAAGAAATAAGCGGAGTGAAATTAGAATCAATAGGAACTTACCAAATACTGTCAATTTATTCAACAGTGGCGAGTTCCCTAGCACTGGCAATCATAGTGGCTGGTCTATCTTTATGGATGTGCTCTAATGGGTCGCTACAATGCAGAATTTGCATCTAAATTTGTGAGCTCAGATTGTAATTA--------------------"/>
                        <sequence id="seq_KJ413842_A/broiler_duck/Korea/Buan2/2014_2014/01/17_4_(HA)" taxon="KJ413842_A/broiler_duck/Korea/Buan2/2014_2014/01/17_4_(HA)" totalcount="4" value="ATGGAGAAAATAGTGCTTCTTCTTGCAGTGGTTAGCCTTGTTAAAAGTGATCAGATTTGCATTGGTTACCATGCAAACAACTCAACAAAGCAGGTTGACACGATAATGGAAAAAAACGTCACTGTTACACATGCCCAAGACATACTGGAAAAGACACACAACGGGAAGCTCTGCGATCTTAATGGAGTGAAGCCCCTGATTCTAAAGGATTGTAGCGTAGCTGGGTGGCTCCTTGGAAATCCAATGTGCGACGAGTTCATCAGGGTGCCGGAATGGTCTTACATCGTGGAGAGGGCTAACCCAGCCAACGACCTCTGTTACCCAGGGACCCTCAATGACTATGAGGAACTGAAACACCTATTGAGCAGAATAAATCATTTTGAGAAAACTCTGATCATCCCCAAGAGTTCTTGGCCCAATCATGAAACATCATTAGGGGTGAGCGCAGCATGTCCATACCAGGGAGCATCCTCATTTTTCAGAAATGTGGTATGGCTCATCAAAAAGAACGATGCATACCCGACAATAAAGATAAGCTACAATAATACCAATCGGGAAGATCTTTTGATACTGTGGGGGATTCATCATTCCAACAATGCAGCAGAGCAGACAAATCTCTATAAAAACCCAGACACTTATGTTTCCGTTGGGACATCAACATTAAACCAGAGATTGGTGCCAAAAATAGCTACTAGATCCCAAGTAAACGGGCAACGTGGAAGAATGGATTTCTTCTGGACAATTTTAAAACCGAATGATGCAATCCACTTTGAGAGTAATGGAAATTTCATTGCTCCAGAATATGCCTACAAAATTGTCAAGAAAGGGGACTCAACAATTATGAAAAGTGAAGTGGAGTATGGCCACTGCAACACCAAATGTCAAACTCCAATAGGGGCGATAAACTCTAGCATGCCATTCCACAATATACACCCTCTCACCATCGGGGAATGCCCCAAATACGTGAAGTCAAACAAATTAGTCCTTGCGACTGGGCTCAGAAATAGTCCTCTAAGAGAAAGAAGAAGAAAAAGAGGACTATTTGGAGCTATAGCAGGGTTTATAGAGGGAGGATGGCAGGGAATGGTAGACGGTTGGTATGGGTACCACCATAGCAATGAGCAGGGGAGTGGGTACGCTGCAGACAAAGAATCCACCCAAAAGGCAATAGATGGAGTTACCAATAAGGTCAACTCAATCATTGACAAAATGAACACTCAATTTGAGGCCGTTGGAAGGGAATTTAATAACTTAGAAAGGAGAATAGAGAATTTAAACAAGAAAATGGAAGACGGATTCCTAGATGTCTGGACTTATAATGCTGAACTTTTAGTTCTCATGGAAAATGAGAGAACTCTAGATTTCCATGACTCAAATGTCAAGAACCTTTACGACAAAGTCCGACTACAGCTTAGGGATAATGCAAAGGAGCTGGGTAATGGTTGTTTCGAGTTCTATCACAAATGTGATAACGAATGTATGGAAAGCGTAAGAAATGGGACGTATGACTACCCTAAGTATTCAGAAGAAGCAAGATTAAAAAGAGAAGAAATAAGCGGAGTGAAATTAGAATCAATAGGAACTTACCAAATACTGTCAATTTATTCAACAGTGGCGAGTTCCCTAGCACTGGCAATCATAGTGGCTGGTCTATCTTTATGGATGTGCTCTAATGGGTCGCTACAATGCAGAATTTGCATCTAAATTTGTGAGCTCAGATTGTAATTA--------------------"/>
                        <sequence id="seq_KJ509148_A/tundra_swan/Korea/H411/2014_2014/02/06_4_(HA)" taxon="KJ509148_A/tundra_swan/Korea/H411/2014_2014/02/06_4_(HA)" totalcount="4" value="ATGGAGAAAATAGTGCTTCTTCTTGCAGTGGTTAGCCTTGTTAAAAGTGATCAGATTTGCATTGGTTACCATGCAAACAACTCAACAAAGCAGGTTGACACGATAATGGAAAAAAACGTCACTGTTACACATGCCCAAGACATACTGGAAAAGACACACAACGGGAAGCTCTGCGATCTTAATGGAGTGAAGCCCCTGATTCTAAAGGATTGTAGCGTAGCTGGGTGGCTCCTTGGAAATCCAATGTGCGACGAGTTCATCAGGGTGCCGGAATGGTCTTACATCGTGGAGAGGGCTAACCCAGCCAACGACCTCTGTTACCCAGGGACCCTCAATGACTATGAGGAACTGAAACACCTATTGAGCAGAATAAATCATTTTGAGAAAACTCTGGTCATCCCCAAGAGTTCTTGGCCCAATCATGAAACATCATTAGGGGTGAGCGCAGCATGTCCATACCAGGGAGCATCCTCATTTTTCAGAAATGTGGTATGGCTCATCAAAAAGAACGATGCATACCCGACAATAAAGATAAGCTACAATAATACCAATCGGGAAGATCTTTTGATACTGTGGGGGATTCATCATTCCAACAATGCAGCAGAGCAGACAAATCTCTATAAAAACCCAGACACTTATGTTTCCGTTGGGACATCAACATTAAACCAGAGATTGGTGCCAAAAATAGCTACTAGATCCCAAGTAAACGGGCAACGTGGAAGAATGGATTTCTTCTGGACAATTTTAAAACCGAATGATGCAATCCACTTTGAGAGTAATGGAAATTTCATTGCTCCAGAATATGCCTACAAAATTGTCAAGAAAGGGGACTCAACAATTATGAAAAGTGAAGTGGAGTATGGCCACTGCAACACCAAATGTCAAACTCCAATAGGGGCGATAAACTCTAGCATGCCATTCCACAATATACACCCTCTCACCATCGGGGAATGCCCCAAATACGTGAAGTCAAACAAATTAGTCCTTGCGACTGGGCTCAGAAATAGTCCTCTAAGAGAAAGAAGAAGAAAAAGAGGACTATTTGGAGCTATAGCAGGGTTTATAGAGGGAGGATGGCAGGGAATGGTAGACGGTTGGTATGGGTACCACCATAGCAATGAGCAGGGGAGTGGGTACGCTGCAGACAAAGAATCCACCCAAAAGGCAATAGATGGAGTTACCAATAAGGTCAACTCAATCATTGACAAAATGAACACTCAATTTGAGGCCGTTGGAAGGGAATTTAATAACTTAGAAAGGAGAATAGAGAATTTAAACAAGAAAATGGAAGACGGATTCCTAGATGTCTGGACTTATAATGCTGAACTTTTAGTTCTCATGGAAAATGAGAGAACTCTAGATTTCCATGACTCAAATGTCAAGAACCTTTACGACAAAGTCCGACTACAGCTTAGGGATAATGCAAAGGAGCTGGGTAATGGTTGTTTCGAGTTCTATCACAAATGTGATAACGAATGTATGGAAAGCGTAAGAAATGGGACGTATGACTACCCTAAGTATTCAGAAGAAGCAAGATTAAAAAGAGAAGAAATAAGCGGAGTGAAATTAGAATCAATAGGAACTTACCAAATACTGTCAATTTATTCAACAGTGGCGAGTTCCCTAGCACTGGCAATCATAGTGGCTGGTCTATCTTTATGGATGTGCTCTAATGGGTCGCTACAATGCAGAATTTGCATCTAAATTTGTGAGCTCAGATTGTAATTA--------------------"/>
                        <sequence id="seq_KJ508916_A/broiler_duck/Korea/H32/2014_2014/01/19_4_(HA)" taxon="KJ508916_A/broiler_duck/Korea/H32/2014_2014/01/19_4_(HA)" totalcount="4" value="ATGGAGAAAATAGTGCTTCTTCTTGCAGTGGTTAGCCTTGTTAAAAGTGATCAGATTTGCATTGGTTACCATGCAAACAACTCAACAAAGCAGGTTGACACGATAATGGAAAAAAACGTCACTGTTACACATGCCCAAGACATACTGGAAAAGACACACAACGGGAAGCTCTGCGATCTTAATGGAGTGAAGCCCCTGATTCTAAAGGATTGTAGCGTAGCTGGGTGGCTCCTTGGAAATCCAATGTGCGACGAGTTCATCAGGGTGCCGGAATGGTCTTACATCGTGGAGAGGGCTAACCCAGCCAACGACCTCTGTTACCCAGGGACCCTCAATGACTATGAGGAACTGAAACACCTATTGAGCAGAATAAATCATTTTGAGAAAACTCTGATCATCCCCAAGAGTTCTTGGCCCAATCATGAAACATCATTAGGGGTGAGCGCAGCATGTCCATACCAGGGAGCATCCTCATTTTTCAGAAATGTGGTATGGCTCATCAAAAAGAACGATGCATACCCGACAATAAAGATAAGCTACAATAATACCAATCGGGAAGATCTTTTGATACTGTGGGGGATTCATCATTCCAACAATGCAGCAGAGCAGACAAATCTCTATAAAAACCCAGACACTTATGTTTCCGTTGGGACATCAACATTAAACCAGAGATTGGTGCCAAAAATAGCTACTAGATCCCAAGTAAACGGGCAACGTGGAAGAATGGATTTCTTCTGGACAATTTTAAAACCGAATGATGCAATCCACTTTGAGAGTAATGGAAATTTCATTGCTCCGGAATATGCCTACAAAATTGTCAAGAAAGGGGACTCAACAATTATGAAAAGTGAAGTGGAGTATGGCCACTGCAACACCAAATGTCAAACTCCAATAGGGGCGATAAACTCTAGCATGCCATTCCACAATATACACCCTCTCACCATCGGGGAATGCCCCAAATACGTGAAGTCAAACAAATTAGTCCTTGCGACTGGGCTCAGAAATAGTCCTCTAAGAGAAAGAAGAAGAAAAAGAGGACTATTTGGAGCTATAGCAGGGTTTATAGAGGGAGGATGGCAGGGAATGGTAGACGGTTGGTATGGGTACCCCCATAGCAATGAGCAGGGGAGTGGGTACGCTGCAGACAAAGAATCCACCCAAAAGGCAATAGATGGAGTTACCAATAAGGTCAACTCAATCATTGACAAAATGAACACTCAATTTGAGGCCGTTGGAAGGGAATTTAATAACTTAGAAAGGAGAATAGAGAATTTAAACAAGAAAATGGAAGACGGATTCCTAGATGTCTGGACTTATAATGCTGAACTTTTAGTTCTCATGGAAAATGAGAGAACTCTAGATTTCCATGACTCAAATGTCAAGAATCTTTACGACAAAGTCCGACTACAGCTTAGGGATAATGCAAAGGAGCTGGGTAATGGTTGTTTCGAGTTCTATCACAAATGTGATAACGAATGTATGGAAAGCGTAAGAAATGGGACGTATGACTACCCTAAGTATTCAGAAGAAGCAAGATTAAAAAGAGAAGAAATAAGCGGAGTGAAATTAGAATCAATAGGAACTTACCAAATACTGTCAATTTATTCAACAGTGGCGAGTTCCCTAGCACTGGCAATCATAGTGGCTGGTCTATCTTTATGGATGTGCTCTAATGGGTCGCTACAATGCAGAATTTGCATCTAAATTTGTGAGCTCAGATTGTAATTA--------------------"/>
                        <sequence id="seq_KJ508980_A/Baikal_teal/Korea/H62/2014_2014/01/21_4_(HA)" taxon="KJ508980_A/Baikal_teal/Korea/H62/2014_2014/01/21_4_(HA)" totalcount="4" value="ATGGAGAAAATAGTGCTTCTTCTTGCAGTGGTTAGCCTTGTTAAAAGTGATCAGATTTGCATTGGTTACCATGCAAACAACTCAACAAAGCAGGTTGACACGATAATGGAAAAAAACGTCACTGTTACACATGCCCAAGACATACTGGAAAAGACACACAACGGGAAGCTCTGCGATCTTAATGGAGTGAAGCCCCTGATTCTAAAGGATTGTAGCGTAGCTGGGTGGCTCCTTGGAAATCCAATGTGCGACGAGTTCATCAGGGTGCCGGAATGGTCTTACATCGTGGAGAGGGCTAACCCAGCCAACGACCTCTGTTACCCAGGGACCCTCAATGACTATGAGGAACTGAAACACCTATTGAGCAGAATAAATCATTTTGAGAAAACTCTGATCATCCCCAAGAGTTCTTGGCCCAATCATGAAACATCATTAGGGGTGAGCGCAGCATGTCCATACCAGGGAGCATCCTCATTTTTCAGAAATGTGGTATGGCTCAACAAAAAGAACGATGCATACCCGACAATAAAGATAAGCTACAATAATACCAATCGGGAAGATCTTTTGATACTGTGGGGGATTCATCATTCCAACAATGCAGCAGAGCAGACAAATCTCTATAAAAACCCAGACACTTATGTTTCCGTTGGGACATCAACATTAAACCAGAGATTGGTGCCAAAAATAGCTACTAGATCCCAAGTAAACGGGCAACGTGGAAGAATGGATTTCTTCTGGACAATTTTAAAACCGAATGATGCAATCCACTTTGAGAGTAATGGAAATTTCATTGCTCCGGAATATGCCTACAAAATTGTCAAGAAAGGGGACTCAACAATTATGAAAAGTGAAGTGGAGTATGGCCACTGCAACACCAAATGTCAAACTCCAATAGGGGCGATAAACTCTAGCATGCCATTCCACAATATACACCCTCTCACCATCGGGGAATGCCCCAAATACGTGAAGTCAAACAAATTAGTCCTTGCGACTGGGCTCAGAAATAGTCCTCTAAGAGAAAGAAGAAGAAAAAGAGGACTATTTGGAGCTATAGCAGGGTTTATAGAGGGAGGATGGCAGGGAATGGTAGACGGTTGGTATGGGTACCACCATAGCAATGAGCAGGGGAGTGGGTACGCTGCAGACAAAGAATCCACCCAAAAGGCAATAGATGGAGTTACCAATAAGGTCAACTCAATCATTGACAAAATGAACACTCAATTTGAGGCCGTTGGAAGGGAATTTAATAACTTAGAAAGGAGAATAGAGAATTTAAACAAGAAAATGGAAGACGGATTCCTAGATGTCTGGACTTATAATGCTGAACTTTTAGTTCTCATGGAAAATGAGAGAACTCTAGATTTCCATGACTCAAATGTCAAGAACCTTTACGACAAAGTCCGACTACAGCTTAGGGATAATGCAAAGGAGCTGGGTAATGGTTGTTTCGAGTTCTATCACAAATGTGATAACGAATGTATGGAAAGCGTAAGAAATGGGACGTATGACTACCCTAAGTATTCAGAAGAAGCAAGATTAAAAAGAGAAGAAATAAGCGGAGTGAAATTAGAATCAATAGGAACTTACCAAATACTGTCAATTTATTCAACAGTGGCGAGTTCCCTAGCACTGGCAATCATAGTGGCTGGTCTATCTTTATGGATGTGCTCTAATGGGTCGCTACAATGCAGAATTTGCATCTAAATTTGTGAGCTCAGATTGTAATTA--------------------"/>
                        <sequence id="seq_KJ509012_A/Baikal_teal/Korea/H80/2014_2014/01/22_4_(HA)" taxon="KJ509012_A/Baikal_teal/Korea/H80/2014_2014/01/22_4_(HA)" totalcount="4" value="ATGGAGAAAATAGTGCTTCTTCTTGCAGTGGTTAGCCTTGTTAAAAGTGATCAGATTTGCATTGGTTACCATGCAAACAACTCAACAAAGCAGGTTGACACGATAATGGAAAAAAACGTCACTGTTACACATGCCCAAGACATACTGGAAAAGACACACAACGAGAAGCTCTGCGATCTTAATGGAGTGAAGCCCCTGATTCTAAAGGATTGTAGCGTAGCTGGGTGGCTCCTTGGAAATCCAATGTGCGACGAGTTCATCAGGGTGCCGGAATGGTCTTACATCGTGGAGAGGGCTAACCCAGCCAACGACCTCTGTTACCCAGGGACCCTCAATGACTATGAGGAACTGAAACACCTATTGAGCAGAATAAATCATTTTGAGAAAACTCTGATCATCCCCAAGAGTTCTTGGCCCAATCATGAAACATCATTAGGGGTGAGCGCAGCATGTCCATACCAGGGAGCATCCTCATTTTTCAGAAATGTGGTATGGCTCATCAAAAAGAACGATGCATACCCGACAATAAAGATAAGCTACAATAATACCAATCGGGAAGATCTTTTGATACTGTGGGGGATTCATCATTCCAACAATGCAGCAGAGCAGACAAATCTCTATAAAAACCCAGACACTTATGTTTCCGTTGGGACATCAACATTAAACCAGAGATTGGTGCCAAAAATAGCTACTAGATCCCAAGTAAACGGGCAACGTGGAAGAATGGATTTCTTCTGGACAATTTTAAAACCGAATGATGCAATCCACTTTGAGAGTAATGGAAATTTCATTGCTCCGGAATATGCCTACAAAATTGTCAAGAAAGGGGACTCAACAATTATGAAAAGTGAAGTGGAGTATGGCCACTGCAACACCAAATGTCAAACTCCAATAGGGGCGATAAACTCTAGCATGCCATTCCACAATATACACCCTCTCACCATCGGGGAATGCCCCAAATACGTGAAGTCAAACAAATTAGTCCTTGCGACTGGGCTCAGAAATAGTCCTCTAAGAGAAAGAAGAAGAAAAAGAGGACTATTTGGAGCTATAGCAGGGTTTATAGAGGGAGGATGGCAGGGAATGGTAGACGGTTGGTATGGGTACCACCATAGCAATGAGCAGGGGAGTGGGTACGCTGCAGACAAAGAATCCACCCAAAAGGCAATAGATGGAGTTACCAATAAGGTCAACTCAATCATTGACAAAATGAACACTCAATTTGAGGCCGTTGGAAGGGAATTTAATAACTTAGAAAGGAGAATAGAGAATTTAAACAAGAAAATGGAAGACGGATTCCTAGATGTCTGGACTTATAATGCTGAACTTTTAGTTCTCATGGAAAATGAGAGAACTCTAGATTTCCATGACTCAAATGTCAAGAACCTTTACGACAAAGTCCGACTACAGCTTAGGGATAATGCAAAGGAGCTGGGTAATGGTTGTTTCGAGTTCTATCACAAATGTGATAACGAATGTATGGAAAGCGTAAGAAATGGGACGTATGACTACCCTAAGTATTCAGAAGAAGCAAGATTAAAAAGAGAAGAAATAAGCGGAGTGAAATTAGAATCAATAGGAACTTACCAAATACTGTCAATTTATTCAACAGTGGCGAGTTCCCTAGCACTGGCAATCATAGTGGCTGGTCTATCTTTATGGATGTGCTCTAATGGGTCGCTACAATGCAGAATTTGCATCTAAATTTGTGAGCTCAGATTGTAATTA--------------------"/>
                        <sequence id="seq_KJ509020_A/Coot/Korea/H81/2014_2014/01/22_4_(HA)" taxon="KJ509020_A/Coot/Korea/H81/2014_2014/01/22_4_(HA)" totalcount="4" value="ATGGAGAAAATAGTGCTTCTTCTTGCAGTGGTTAGCCTTGTTAAAAGTGATCAGATTTGCATTGGTTACCATGCAAACAACTCAACAAAGCAGGTTGACACGATAATGGAAAAAAACGTCACTGTTACACATGCCCAAGACATACTGGAAAAGACACACAACGAGAAGCTCTGCGATCTTAATGGAGTGAAGCCCCTGATTCTAAAGGATTGTAGCGTAGCTGGGTGGCTCCTTGGAAATCCAATGTGCGACGAGTTCATCAGGGTGCCGGAATGGTCTTACATCGTGGAGAGGGCTAACCCAGCCAACGACCTCTGTTACCCAGGGACCCTCAATGACTATGAGGAACTGAAACACCTATTGAGCAGAATAAATCATTTTGAGAAAACTCTGATCATCCCCAAGAGTTCTTGGCCCAATCATGAAACATCATTAGGGGTGAGCGCAGCATGTCCATACCAGGGAGCATCCTCATTTTTCAGAAATGTGGTATGGCTCATCAAAAAGAACGATGCATACCCGACAATAAAGATAAGCTACAATAATACCAATCGGGAAGATCTTTTGATACTGTGGGGGATTCATCATTCCAACAATGCAGCAGAGCAGACAAATCTCTATAAAAACCCAGACACTTATGTTTCCGTTGGGACATCAACATTAAACCAGAGATTGGTGCCAAAAATAGCTACTAGATCCCAAGTAAACGGGCAACGTGGAAGAATGGATTTCTTCTGGACAATTTTAAAACCGAATGATGCAATCCACTTTGAGAGTAATGGAAATTTCATTGCTCCGGAATATGCCTACAAAATTGTCAAGAAAGGGGACTCAACAATTATGAAAAGTGAAGTGGAGTATGGCCACTGCAACACCAAATGTCAAACTCCAATAGGGGCGATAAACTCTAGCATGCCATTCCACAATATACACCCTCTCACCATCGGGGAATGCCCCAAATACGTGAAGTCAAACAAATTAGTCCTTGCGACTGGGCTCAGAAATAGTCCTCTAAGAGAAAGAAGAAGAAAAAGAGGACTATTTGGAGCTATAGCAGGGTTTATAGAGGGAGGATGGCAGGGAATGGTAGACGGTTGGTATGGGTACCACCATAGCAATGAGCAGGGGAGTGGGTACGCTGCAGACAAAGAATCCACCCAAAAGGCAATAGATGGAGTTACCAATAAGGTCAACTCAATCATTGACAAAATGAACACTCAATTTGAGGCCGTTGGAAGGGAATTTAATAACTTAGAAAGGAGAATAGAGAATTTAAACAAGAAAATGGAAGACGGATTCCTAGATGTCTGGACTTATAATGCTGAACTTTTAGTTCTCATGGAAAATGAGAGAACTCTAGATTTCCATGACTCAAATGTCAAGAACCTTTACGACAAAGTCCGACTACAGCTTAGGGATAATGCAAAGGAGCTGGGTAATGGTTGTTTCGAGTTCTATCACAAATGTGATAACGAATGTATGGAAAGCGTAAGAAATGGGACGTATGACTACCCTAAGTATTCAGAAGAAGCAAGATTAAAAAGAGAAGAAATAAGCGGAGTGAAATTAGAATCAATAGGAACTTACCAAATACTGTCAATTTATTCAACAGTGGCGAGTTCCCTAGCACTGGCAATCATAGTGGCTGGTCTATCTTTATGGATGTGCTCTAATGGGTCGCTACAATGCAGAATTTGCATCTAAATTTGTGAGCTCAGATTGTAATTA--------------------"/>
                        <sequence id="seq_KJ413850_A/baikal_teal/Korea/Donglim3/2014_2014/01/17_4_(HA)" taxon="KJ413850_A/baikal_teal/Korea/Donglim3/2014_2014/01/17_4_(HA)" totalcount="4" value="ATGGAGAAAATAGTGCTTCTTCTTGCAGTGGTTAGCCTTGTTAAAAGTGATCAGATTTGCATTGGTTACCATGCAAACAACTCAACAAAGCAGGTTGACACGATAATGGAAAAAAACGTCACTGTTACACATGCCCAAGACATACTGGAAAAGACACACAACGGGAAGCTCTGCGATCTTAATGGAGTGAAGCCCCTGATTCTAAAGGATTGTAGCGTAGCTGGGTGGCTCCTTGGAAATCCAATGTGCGACGAGTTCATCAGGGTGCCGGAATGGTCTTACATCGTGGAGAGGGCTAACCCAGCCAACGACCTCTGTTACCCAGGGACCCTCAATGACTATGAGGAACTGAAACACCTATTGAGCAGAATAAATCATTTTGAGAAAACTCTGATCATCCCCAAGAGTTCTTGGCCCAATCATGAAACATCATTAGGGGTGAGCGCAGCATGTCCATACCAGGGAGCATCCTCATTTTTCAGAAATGTGGTATGGCTCATCAAAAAGAACGATGCATACCCGACAATAAAGATAAGCTACAATAATACCAATCGGGAAGATCTTTTGATACTGTGGGGGATTCATCATTCCAACAATGCAGCAGAGCAGACAAATCTCTATAAAAACCCAGACACTTATGTTTCCGTTGGGACATCAACATTAAACCAGAGATTGGTGCCAAAAATAGCTACTAGATCCCAAGTAAACGGGCAACGTGGAAGAATGGATTTCTTCTGGACAATTTTAAAACCGAATGATGCAATCCACTTTGAGAGTAATGGAAATTTCATTGCTCCGGAATATGCCTACAAAATTGTCAAGAAAGGGGACTCAACAATTATGAAAAGTGAAGTGGAGTATGGCCACTGCAACACCAAATGTCAAACTCCAATAGGGGCGATAAACTCTAGCATGCCATTCCACAATATACACCCTCTCACCATCGGGGAATGCCCCAAATACGTGAAGTCAAACAAATTAGTCCTTGCGACTGGGCTCAGAAATAGTCCTCTAAGAGAAAGAAGAAGAAAAAGAGGACTATTTGGAGCTATAGCAGGGTTTATAGAGGGAGGATGGCAGGGAATGGTAGATGGTTGGTATGGGTACCACCATAGCAATGAGCAGGGGAGTGGGTACGCTGCAGACAAAGAATCCACCCAAAAGGCAATAGATGGAGTTACCAATAAGGTCAACTCAATCATTGACAAAATGAACACTCAATTTGAGGCCGTTGGAAGGGAATTTAATAACTTAGAAAGGAGAATAGAGAATTTAAACAAGAAAATGGAAGACGGATTCCTAGATGTCTGGACTTATAATGCTGAACTTTTAGTTCTCATGGAAAATGAGAGAACTCTAGATTTCCATGACTCAAATGTCAAGAACCTTTACGACAAAGTCCGACTACAGCTTAGGGATAATGCAAAGGAGCTGGGTAATGGTTGTTTCGAGTTCTATCACAAATGTGATAACGAATGTATGGAAAGCGTAAGAAATGGGACGTATGACTACCCTAAGTATTCAGAAGAAGCAAGATTAAAAAGAGAAGAAATAAGCGGAGTGAAATTAGAATCAATAGGAACTTACCAAATACTGTCAATTTATTCAACAGTGGCGAGTTCCCTAGCACTGGCAATCATAGTGGCTGGTCTATCTTTATGGATGTGCTCTAATGGGTCGCTACAATGCAGAATTTGCATCTAAATTTGTGAGCTCAGATTGTAATTA--------------------"/>
                        <sequence id="seq_KJ509124_A/Korean_native_chicken/Korea/H257/2014_2014/01/28_4_(HA)" taxon="KJ509124_A/Korean_native_chicken/Korea/H257/2014_2014/01/28_4_(HA)" totalcount="4" value="ATGGAGAAAATAGTGCTTCTTCTTGCAGTGGTTAGCCTTGTTAAAAGTGATCAGATTTGCATTGGTTACCATGCAAACAACTCAACAAAGCAGGTTGACACGATAATGGAAAAAAACGTCACTGTTACACATGCCCAAGACATACTGGAAAAGACACACAACGGGAAGCTCTGCGATCTTAATGGAGTGAAGCCCCTGATTCTAAAGGATTGTAGCGTAGCTGGGTGGCTCCTTGGAAATCCAATGTGCGACGAGTTCATCAGGGTGCCGGAATGGTCTTACATCGTGGAGAGGGCTAACCCAGCCAACGACCTCTGTTACCCAGGGACCCTCAATGACTATGAGGAACTGAAACACCTATTGAGCAGAATAAATCATTTTGAGAAAACTCTGATCATCCCCAAGAGTTCTTGGCCCAATCATGAAACATCATTAGGGGTGAGCGCAGCATGTCCATACCAGGGAGCATCCTCATTTTTCAGAAATGTGGTATGGCTCATCAAAAAGAACGATGCATACCCGACAATAAAGATAAGCTACAATAATACCAATCGGGAAGATCTTTTGATACTGTGGGGGATTCATCATTCCAACAATGCAGCAGAGCAGACAAATCTCTATAAAAACCCAGACACTTATGTTTCCGTTGGGACATCAACATTAAACCAGAGATTGGTGCCAAAAATAGCTACTAGATCCCAAGTAAACGGGCAACGTGGAAGAATGGATTTCTTCTGGACAATTTTAAAACCGAATGATGCAATCCACTTTGAGAGTAATGGAAATTTCATTGCTCCGGAATATGCCTACAAAATTGTCAAGAAAGGGGACTCAACAATTATGAAAAGTGAAGTGGAGTATGGCCACTGCAACACCAAATGTCAAACTCCAATAGGGGCGATAAACTCTAGCATGCCATTCCACAATATACACCCTCTCACCATCGGGGAATGCCCCAAATACGTGAAGTCAAACAAATTAGTCCTTGCGACTGGGCTCAGAAATAGTCCTCTAAGAGAAAGAAGAAGAAAAAGAGGACTATTTGGAGCTATAGCAGGGTTTATAGAGGGAGGATGGCAGGGAATGGTAGACGGTTGGTATGGGTACCACCATAGCAATGAGCAGGGGAGTGGGTACGCTGCAGACAAAGAATCCACCCAAAAGGCAATAGATGGAGTTACCAATAAGGTCAACTCAATCATTGACAAAATGAACACTCAATTTGAGGCCGTTGGAAGGGAATTTAATAACTTAGAAAGGAGAATAGAGAATTTAAACAAGAAAATGGAAGACGGATTCCTAGATGTCTGGACTTATAATGCTGAACTTTTAGTTCTCATGGAAAATGAGAGAACTCTAGATTTCCATGACTCAAATGTCAAGAACCTTTACGACAAAGTCCGACTACAGCTTAGGGATAATGCAAAGGAGCTGGGTAATGGTTGTTTCGAGTTCTATCACAAATGTGATAACGAATGTATGGAAAGCGTAAGAAATGGGACGTATGACTACCCTAAGTATTCAGAAGAAGCAAGATTAAAAAGAGAAGAAATAAGCGGAGTGAAATTAGAATCAATAGGAACTTACCAAATACTGTCAATTTATTCAACAGTGGCGAGTTCCCTAGCACTGGCAATCATAGTGGCTGGTCTATCTTTATGGATGTGCTCTAATGGGTCGCTACAATGCAGAATTTGCATCTAAATTTGTGAGCTCAGATTGTAATTA--------------------"/>
                        <sequence id="seq_KJ509060_A/broiler_duck/Korea/H133/2014_2014/01/25_4_(HA)" taxon="KJ509060_A/broiler_duck/Korea/H133/2014_2014/01/25_4_(HA)" totalcount="4" value="ATGGAGAAAATAGTGCTTCTTCTTGCAGTGGTTAGCCTTGTTAAAAGTGATCAGATTTGCATTGGTTACCATGCAAACAACTCAACAAAGCAGGTTGACACGATAATGGAAAAAAACGTCACTGTTACACATGCCCAAGACATACTGGAAAAGACACACAACGGGAAGCTCTGCGATCTTAATGGAGTGAAGCCCCTGATTCTAAAGGATTGTAGCGTAGCTGGGTGGCTCCTTGGAAATCCAATGTGCGACGAGTTCATCAGGGTGCCGGAATGGTCTTACATCGTGGAGAGGGCTAACCCAGCCAACGACCTCTGTTACCCAGGGACCCTCAATGACTATGAGGAACTGAAACACCTATTGAGCAGAATAAATCATTTTGAGAAAACTCTGATCATCCCCAAGAGTTCTTGGCCCAATCATGAAACATCATTAGGGGTGAGCGCAGCATGTCCATACCAGGGAGCATCCTCATTTTTCAGAAATGTGGTATGGCTCATCAAAAAGAACGATGCATACCCGACAATAAAGATAAGCTACAATAATACCAATCGGGAAGATCTTTTGATACTGTGGGGGATTCATCATTCCAACAATGCAGCAGAGCAGACAAATCTCTATAAAAACCCAGACACTTATGTTTCCGTTGGGACATCAACATTAAACCAGAGATTGGTGCCAAAAATAGCTACTAGATCCCAAGTAAACGGGCAACGTGGAAGAATGGATTTCTTCTGGACAATTTTAAAACCGAATGATGCAATCCACTTTGAGAGTAATGGAAATTTCATTGCTCCGGAATATGCCTACAAAATTGTCAAGAAAGGGGACTCAACAATTATGAAAAGTGAAGTGGAGTATGGCCACTGCAACACCAAATGTCAAACTCCAATAGGGGCGATAAACTCTAGCATGCCATTCCACAATATACACCCTCTCACCATCGGGGAATGCCCCAAATACGTGAAGTCAAACAAATTAGTCCTTGCGACTGGGCTCAGAAATAGTCCTCTAAGAGAAAGAAGAAGAAAAAGAGGACTATTTGGAGCTATAGCAGGGTTTATAGAGGGAGGATGGCAGGGAATGGTAGACGGTTGGTATGGGTACCACCATAGCAATGAGCAGGGGAGTGGGTACGCTGCAGACAAAGAATCCACCCAAAAGGCAATAGATGGAGTTACCAATAAGGTCAACTCAATCATTGACAAAATGAACACTCAATTTGAGGCCGTTGGAAGGGAATTTAATAACTTAGAAAGGAGAATAGAGAATTTAAACAAGAAAATGGAAGACGGATTCCTAGATGTCTGGACTTATAATGCTGAACTTTTAGTTCTCATGGAAAATGAGAGAACTCTAGATTTCCATGACTCAAATGTCAAGAACCTTTACGACAAAGTCCGACTACAGCTTAGGGATAATGCAAAGGAGCTGGGTAATGGTTGTTTCGAGTTCTATCACAAATGTGATAACGAATGTATGGAAAGCGTAAGAAATGGGACGTATGACTACCCTAAGTATTCAGAAGAAGCAAGATTAAAAAGAGAAGAAATAAGCGGAGTGAAATTAGAATCAATAGGAACTTACCAAATACTGTCAATTTATTCAACAGTGGCGAGTTCCCTAGCACTGGCAATCATAGTGGCTGGTCTATCTTTATGGATGTGCTCTAATGGGTCGCTACAATGCAGAATTTGCATCTAAATTTGTGAGCTCAGATTGTAATTA--------------------"/>
                        <sequence id="seq_KJ508900_A/broiler_duck/Korea/H29/2014_2014/01/18_4_(HA)" taxon="KJ508900_A/broiler_duck/Korea/H29/2014_2014/01/18_4_(HA)" totalcount="4" value="ATGGAGAAAATAGTGCTTCTTCTTGCAGTGGTTAGCCTTGTTAAAAGTGATCAGATTTGCATTGGTTACCATGCAAACAACTCAACAAAGCAGGTTGACACGATAATGGAAAAAAACGTCACTGTTACACATGCCCAAGACATACTGGAAAAGACACACAACGGGAAGCTCTGCGATCTTAATGGAGTGAAGCCCCTGATTCTAAAGGATTGTAGCGTAGCTGGGTGGCTCCTTGGAAATCCAATGTGCGACGAGTTCATCAGGGTGCCGGAATGGTCTTACATCGTGGAGAGGGCTAACCCAGCCAACGACCTCTGTTACCCAGGGACCCTCAATGACTATGAGGAACTGAAACACCTATTGAGCAGAATAAATCATTTTGAGAAAACTCTGATCATCCCCAAGAGTTCTTGGCCCAATCATGAAACATCATTAGGGGTGAGCGCAGCATGTCCATACCAGGGAGCATCCTCATTTTTCAGAAATGTGGTATGGCTCATCAAAAAGAACGATGCATACCCGACAATAAAGATAAGCTACAATAATACCAATCGGGAAGATCTTTTGATACTGTGGGGGATTCATCATTCCAACAATGCAGCAGAGCAGACAAATCTCTATAAAAACCCAGACACTTATGTTTCCGTTGGGACATCAACATTAAACCAGAGATTGGTGCCAAAAATAGCTACTAGATCCCAAGTAAACGGGCAACGTGGAAGAATGGATTTCTTCTGGACAATTTTAAAACCGAATGATGCAATCCACTTTGAGAGTAATGGAAATTTCATTGCTCCGGAATATGCCTACAAAATTGTCAAGAAAGGGGACTCAACAATTATGAAAAGTGAAGTGGAGTATGGCCACTGCAACACCAAATGTCAAACTCCAATAGGGGCGATAAACTCTAGCATGCCATTCCACAATATACACCCTCTCACCATCGGGGAATGCCCCAAATACGTGAAGTCAAACAAATTAGTCCTTGCGACTGGGCTCAGAAATAGTCCTCTAAGAGAAAGAAGAAGAAAAAGAGGACTATTTGGAGCTATAGCAGGGTTTATAGAGGGAGGATGGCAGGGAATGGTAGACGGTTGGTATGGGTACCACCATAGCAATGAGCAGGGGAGTGGGTACGCTGCAGACAAAGAATCCACCCAAAAGGCAATAGATGGAGTTACCAATAAGGTCAACTCAATCATTGACAAAATGAACACTCAATTTGAGGCCGTTGGAAGGGAATTTAATAACTTAGAAAGGAGAATAGAGAATTTAAACAAGAAAATGGAAGACGGATTCCTAGATGTCTGGACTTATAATGCTGAACTTTTAGTTCTCATGGAAAATGAGAGAACTCTAGATTTCCATGACTCAAATGTCAAGAACCTTTACGACAAAGTCCGACTACAGCTTAGGGATAATGCAAAGGAGCTGGGTAATGGTTGTTTCGAGTTCTATCACAAATGTGATAACGAATGTATGGAAAGCGTAAGAAATGGGACGTATGACTACCCTAAGTATTCAGAAGAAGCAAGATTAAAAAGAGAAGAAATAAGCGGAGTGAAATTAGAATCAATAGGAACTTACCAAATACTGTCAATTTATTCAACAGTGGCGAGTTCCCTAGCACTGGCAATCATAGTGGCTGGTCTATCTTTATGGATGTGCTCTAATGGGTCGCTACAATGCAGAATTTGCATCTAAATTTGTGAGCTCAGATTGTAATTA--------------------"/>
                        <sequence id="seq_KJ508908_A/broiler_duck/Korea/H31/2014_2014/01/19_4_(HA)" taxon="KJ508908_A/broiler_duck/Korea/H31/2014_2014/01/19_4_(HA)" totalcount="4" value="ATGGAGAAAATAGTGCTTCTTCTTGCAGTGGTTAGCCTTGTTAAAAGTGATCAGATTTGCATTGGTTACCATGCAAACAACTCAACAAAGCAGGTTGACACGATAATGGAAAAAAACGTCACTGTTACACATGCCCAAGACATACTGGAAAAGACACACAACGGGAAGCTCTGCGATCTTAATGGAGTGAAGCCCCTGATTCTAAAGGATTGTAGCGTAGCTGGGTGGCTCCTTGGAAATCCAATGTGCGACGAGTTCATCAGGGTGCCGGAATGGTCTTACATCGTGGAGAGGGCTAACCCAGCCAACGACCTCTGTTACCCAGGGACCCTCAATGACTATGAGGAACTGAAACACCTATTGAGCAGAATAAATCATTTTGAGAAAACTCTGATCATCCCCAAGAGTTCTTGGCCCAATCATGAAACATCATTAGGGGTGAGCGCAGCATGTCCATACCAGGGAGCATCCTCATTTTTCAGAAATGTGGTATGGCTCATCAAAAAGAACGATGCATACCCGACAATAAAGATAAGCTACAATAATACCAATCGGGAAGATCTTTTGATACTGTGGGGGATTCATCATTCCAACAATGCAGCAGAGCAGACAAATCTCTATAAAAACCCAGACACTTATGTTTCCGTTGGGACATCAACATTAAACCAGAGATTGGTGCCAAAAATAGCTACTAGATCCCAAGTAAACGGGCAACGTGGAAGAATGGATTTCTTCTGGACAATTTTAAAACCGAATGATGCAATCCACTTTGAGAGTAATGGAAATTTCATTGCTCCGGAATATGCCTACAAAATTGTCAAGAAAGGGGACTCAACAATTATGAAAAGTGAAGTGGAGTATGGCCACTGCAACACCAAATGTCAAACTCCAATAGGGGCGATAAACTCTAGCATGCCATTCCACAATATACACCCTCTCACCATCGGGGAATGCCCCAAATACGTGAAGTCAAACAAATTAGTCCTTGCGACTGGGCTCAGAAATAGTCCTCTAAGAGAAAGAAGAAGAAAAAGAGGACTATTTGGAGCTATAGCAGGGTTTATAGAGGGAGGATGGCAGGGAATGGTAGACGGTTGGTATGGGTACCACCATAGCAATGAGCAGGGGAGTGGGTACGCTGCAGACAAAGAATCCACCCAAAAGGCAATAGATGGAGTTACCAATAAGGTCAACTCAATCATTGACAAAATGAACACTCAATTTGAGGCCGTTGGAAGGGAATTTAATAACTTAGAAAGGAGAATAGAGAATTTAAACAAGAAAATGGAAGACGGATTCCTAGATGTCTGGACTTATAATGCTGAACTTTTAGTTCTCATGGAAAATGAGAGAACTCTAGATTTCCATGACTCAAATGTCAAGAACCTTTACGACAAAGTCCGACTACAGCTTAGGGATAATGCAAAGGAGCTGGGTAATGGTTGTTTCGAGTTCTATCACAAATGTGATAACGAATGTATGGAAAGCGTAAGAAATGGGACGTATGACTACCCTAAGTATTCAGAAGAAGCAAGATTAAAAAGAGAAGAAATAAGCGGAGTGAAATTAGAATCAATAGGAACTTACCAAATACTGTCAATTTATTCAACAGTGGCGAGTTCCCTAGCACTGGCAATCATAGTGGCTGGTCTATCTTTATGGATGTGCTCTAATGGGTCGCTACAATGCAGAATTTGCATCTAAATTTGTGAGCTCAGATTGTAATTA--------------------"/>
                        <sequence id="seq_KJ508940_A/broiler_duck/Korea/H47/2014_2014/01/20_4_(HA)" taxon="KJ508940_A/broiler_duck/Korea/H47/2014_2014/01/20_4_(HA)" totalcount="4" value="ATGGAGAAAATAGTGCTTCTTCTTGCAGTGGTTAGCCTTGTTAAAAGTGATCAGATTTGCATTGGTTACCATGCAAACAACTCAACAAAGCAGGTTGACACGATAATGGAAAAAAACGTCACTGTTACACATGCCCAAGACATACTGGAAAAGACACACAACGGGAAGCTCTGCGATCTTAATGGAGTGAAGCCCCTGATTCTAAAGGATTGTAGCGTAGCTGGGTGGCTCCTTGGAAATCCAATGTGCGACGAGTTCATCAGGGTGCCGGAATGGTCTTACATCGTGGAGAGGGCTAACCCAGCCAACGACCTCTGTTACCCAGGGACCCTCAATGACTATGAGGAACTGAAACACCTATTGAGCAGAATAAATCATTTTGAGAAAACTCTGATCATCCCCAAGAGTTCTTGGCCCAATCATGAAACATCATTAGGGGTGAGCGCAGCATGTCCATACCAGGGAGCATCCTCATTTTTCAGAAATGTGGTATGGCTCATCAAAAAGAACGATGCATACCCGACAATAAAGATAAGCTACAATAATACCAATCGGGAAGATCTTTTGATACTGTGGGGGATTCATCATTCCAACAATGCAGCAGAGCAGACAAATCTCTATAAAAACCCAGACACTTATGTTTCCGTTGGGACATCAACATTAAACCAGAGATTGGTGCCAAAAATAGCTACTAGATCCCAAGTAAACGGGCAACGTGGAAGAATGGATTTCTTCTGGACAATTTTAAAACCGAATGATGCAATCCACTTTGAGAGTAATGGAAATTTCATTGCTCCGGAATATGCCTACAAAATTGTCAAGAAAGGGGACTCAACAATTATGAAAAGTGAAGTGGAGTATGGCCACTGCAACACCAAATGTCAAACTCCAATAGGGGCGATAAACTCTAGCATGCCATTCCACAATATACACCCTCTCACCATCGGGGAATGCCCCAAATACGTGAAGTCAAACAAATTAGTCCTTGCGACTGGGCTCAGAAATAGTCCTCTAAGAGAAAGAAGAAGAAAAAGAGGACTATTTGGAGCTATAGCAGGGTTTATAGAGGGAGGATGGCAGGGAATGGTAGACGGTTGGTATGGGTACCACCATAGCAATGAGCAGGGGAGTGGGTACGCTGCAGACAAAGAATCCACCCAAAAGGCAATAGATGGAGTTACCAATAAGGTCAACTCAATCATTGACAAAATGAACACTCAATTTGAGGCCGTTGGAAGGGAATTTAATAACTTAGAAAGGAGAATAGAGAATTTAAACAAGAAAATGGAAGACGGATTCCTAGATGTCTGGACTTATAATGCTGAACTTTTAGTTCTCATGGAAAATGAGAGAACTCTAGATTTCCATGACTCAAATGTCAAGAACCTTTACGACAAAGTCCGACTACAGCTTAGGGATAATGCAAAGGAGCTGGGTAATGGTTGTTTCGAGTTCTATCACAAATGTGATAACGAATGTATGGAAAGCGTAAGAAATGGGACGTATGACTACCCTAAGTATTCAGAAGAAGCAAGATTAAAAAGAGAAGAAATAAGCGGAGTGAAATTAGAATCAATAGGAACTTACCAAATACTGTCAATTTATTCAACAGTGGCGAGTTCCCTAGCACTGGCAATCATAGTGGCTGGTCTATCTTTATGGATGTGCTCTAATGGGTCGCTACAATGCAGAATTTGCATCTAAATTTGTGAGCTCAGATTGTAATTA--------------------"/>
                        <sequence id="seq_A/turkey/Germany-MV/R2472/2014_|_EPI_ISL_167140_|_2014-11-04_|_original" taxon="A/turkey/Germany-MV/R2472/2014_|_EPI_ISL_167140_|_2014-11-04_|_original" totalcount="4" value="------------GTGCTTCTTCTTGCAGTGGTTAGCCTTGTTAAAAGTGATCAGATTTGCATTGGTTACCATGCAAACAACTCAACAAAACAGGTTGACACAATAATGGAAAAAAACGTCACTGTTACACATGCCCAAGACATACTGGAAAAGACACACAACGGGAAGCTCTGCGATCTTAATGGAGTGAAGCCCCTGATTCTAAAGGATTGTAGCGTAGCTGGGTGGCTCCTTGGAAATCCAATGTGCGACGAGTTTATCAGGGTGCCGGAATGGTCTTACATCGTGGAGAGGGCTAACCCAGCCAACGACCTCTGTTACCCAGGGACCCTCAATGACTATGAGGAACTGAAACACCTACTGAGCAGAATAAATCATTTTGAGAAAACTCTGATCATCCCCAAGAGTTCTTGGCCCAATCATGAAACATCATTAGGGGTGAGCGCAGCATGTCCATACCAGGGAGCATCCTCATTTTTCAGAAATGTGGTATGGCTCATCAAAAAGAACGATGCATACCCGACAATAAAGATAAGCTACAATAATACCAATCGGGAAGATCTTTTGATACTGTGGGGGATTCATCATCCCAACAATGCAGAAGAGCAGACAAATCTCTATAAAAACCCAGACACTTATGTTTCCGTTGGGACATCAACATTAAACCAGAGATTGGTGCCAAAAATAGCTACTAGATCCCAAGTAAACGGCCAACGTGGAAGAATGGATTTCTTCTGGACAATTTTAAAACCGAATGATGCAATCCACTTTGAGAGTAATGGAAATTTCATTGCTCCAGAATATGCCTACAAAATTGTCAAGAAAGGGGACTCAACAATTATGAAAAGTGAAGTGGAGTATGGCCACTGCAACACCAAATGTCAAACCCCAATAGGGGCGATAAACTCTAGCATGCCATTCCACAATATACACCCTCTCACCATCGGGGAATGCCCCAAATACGTGAAGTCAAACAAATTAGTCCTTGCGACTGGGCTCAGAAATAGTCCTCTAAGGGAAAGAAGAAGAAAAAGAGGACTATTTGGAGCTATAGCAGGGTTTATAGAGGGAGGATGGCAGGGAATGGTAGACGGTTGGTATGGGTACCACCATAGCAATGAGCAGGGGAGTGGGTACGCTGCAGACAAAGAATCCACCCAAAAGGCAGTAGATGGAGTTACCAATAAGGTCAACTCAATCATTGACAAAATGAACACTCAATTTGAGGCCGTTGGAAGGGAATTTAATAACTTAGAAAGGAGAATAGAGAATTTAAACAAGAAAATGGAAGACGGATTCCTAGATGTCTGGACTTATAATGCTGAACTTTTAGTTCTTATGGAAAATGAGAGAACTCTAGATTTCCATGACTCAAATGTCAAGAACCTTTACGACAAAGTCCGACTACAGCTTAGGGATAATGCAAAGGAGCTGGGTAATGGTTGTTTCGAGTTCTATCACAAATGTGATAACGAATGTATGGAAAGCGTAAGAAATGGGACGTATGACTACCCTAAGTATTCAGAAGAAGCAAGATTAAAAAGAGAAGAAATAAGCGGAGTGAAATTAGAATCAATAGGAACTTACCAAATACTGTCAATTTATTCAACAGTGGCGAGTTCCCTAGCACTGGCAATCATAGTGGCTGGTCTATCTTTATGGATGTGCTCTAATGGGTCGCTACAATGCAGAATTTGCATCTAAATTTGTGAGCTCAGATTGTAGTTAAAAACCACCCTTGTTTCT--"/>
                        <sequence id="seq_A/Chicken/Netherlands/14015526/2014_|_EPI_ISL_167905_|_2014-11-14_|_Choanal_Swab" taxon="A/Chicken/Netherlands/14015526/2014_|_EPI_ISL_167905_|_2014-11-14_|_Choanal_Swab" totalcount="4" value="ATGGAGAAAATAGTGCTTCTTCTTGCAGTGGTTAGCCTTGTCAAAAGTGATCAGATTTGCATTGGTTACCATGCAAACAACTCAACAAAACAGGTTGACACAATAATGGAAAAAAACGTCACTGTTACACATGCCCAAGACATACTGGAAAAGACACACACCGGGAAGCTCTGCGATCTTAATGGAGTGAAGCCCCTGATTCTAAAGGATTGTAGCGTAGCTGGGTGGCTCCTTGGAAATCCAATGTGCGACGAGTTCATCAGGGTGCCGGAATGGTCTTACATCGTGGAGAGGGCTAACCCAGCCAACGACCTCTGTTACCCAGGGACCCTCAATGACTATGAGGAACTGAAACACCTACTGAGCAGAATAAATCATTTTGAGAAAACTCTGATCATCCCCAAGAGTTCTTGGCCCAATCATGAAACATCATTAGGGGTGAGCGCAGCATGTCCATACCAGGGAGCATCCTCATTTTTCAGAAATGTGGTATGGCTCATCAAAAAGAACGATGCATACCCGACAATAAAGATAAGCTACAATAATACCAATCGGGAAGATCTTTTGATACTGTGGGGGATTCATCATCCCAACAATGCAGAAGAGCAGACAAATCTCTATAAAAACCCAGACACTTATGTTTCCGTTGGGACATCAACATTAAACCAGAGATTGGTGCCAAAAATAGCTACTAGATCCCAAGTAAACGGGCAACGTGGAAGGATGGATTTCTTCTGGACAATTTTAAAACCGAATGATGCAATCCACTTTGAGAGTAATGGAAATTTCATTGCTCCAGAATATGCCTACAAAATTGTCAAGAAAGGGGACTCAACAATTATGAAAAGTGAAGTGGAGTATGGCCACTGCAACACCAAATGTCAAACCCCAATAGGGGCGATAAACTCTAGCATGCCATTCCACAATATACACCCTCTCACCATCGGGGAATGCCCCAAATACGTGAAGTCAAACAAATTAGTCCTTGCGACTGGGCTCAGAAATAGTCCTCTAAGGGAAAGAAGAAGAAAAAGAGGACTATTTGGAGCTATAGCAGGGTTTATAGAGGGAGGATGGCAGGGAATGGTAGACGGTTGGTATGGGTACCACCATAGCAATGAGCAGGGGAGTGGGTACGCTGCAGACAAAGAATCCACCCAAAAGGCAGTAGATGGAGTTACCAATAAGGTCAACTCAATCATTGACAAAATGAACACTCAATTTGAGGCCGTTGGAAGGGAATTTAATAACTTAGAAAGGAGAATAGAGAATTTAAACAAGAAAATGGAAGACGGATTCCTAGATGTCTGGACTTATAATGCTGAACTTTTAGTTCTCATGGAAAATGAGAGAACTCTAGATTTCCATGACTCAAATGTCAAGAACCTTTACGACAAAGTCCGACTACAGCTTAGGGATAATGCAAAGGAGCTGGGTAATGGTTGTTTCGAGTTCTATCACAAATGTGATAACGAATGTATGGAAAGCGTAAGAAATGGGACGTATGACTACCCTAAGTATTCAGAAGAAGCAAGATTAAAAAGAGAAGAAATAAGCGGAGTGAAATTAGAATCAATAGGAACTTACCAAATACTGTCAATTTATTCAACAGTGGCGAGTTCCCTAGCACTGGCAATCATAGTGGCTGGTCTATCTTTATGGATGTGCTCTAATGGGTCGCTACAATGCAGAATTTGCATCTAAATTTGTGAGCTCAGATTGTAATTAAAAACAC-------------"/>
                        <sequence id="seq_A/chicken/Netherlands/14015531_|_EPI_ISL_168075_|_2014-11-15_|_choanal_swabs" taxon="A/chicken/Netherlands/14015531_|_EPI_ISL_168075_|_2014-11-15_|_choanal_swabs" totalcount="4" value="ATGGAGAAAATAGTGCTTCTTCTTGCAGTGGTTAGCCTTGTCAAAAGTGATCAGATTTGCATTGGTTACCATGCAAACAACTCAACAAAACAGGTTGACACAATAATGGAAAAAAACGTCACTGTTACACATGCCCAAGACATACTGGAAAAGACACACACCGGGAAGCTCTGCGATCTTAATGGAGTGAAGCCCCTGATTCTAAAGGATTGTAGCGTAGCTGGGTGGCTCCTTGGAAATCCAATGTGCGACGAGTTCATCAGGGTGCCGGAATGGTCTTACATCGTGGAGAGGGCTAACCCAGCCAACGACCTCTGTTACCCAGGGACCCTCAATGACTATGAGGAACTGAAACACCTACTGAGCAGAATAAATCATTTTGAGAAAACTCTGATCATCCCCAAGAGTTCTTGGCCCAATCATGAAACATCATTAGGGGTGAGCGCAGCATGTCCATACCAGGGAGCATCCTCATTTTTCAGAAATGTGGTATGGCTCATCAAAAAGAACGATGCATACCCGACAATAAAGATAAGCTACAATAATACCAATCGGGAAGATCTTTTGATACTGTGGGGGATTCATCATCCCAACAATGCAGAAGAGCAGACAAATCTCTATAAAAACCCAGACACTTATGTTTCCGTTGGGACATCAACATTAAACCAGAGATTGGTGCCAAAAATAGCTACTAGATCCCAAGTAAACGGGCAACGTGGAAGGATGGATTTCTTCTGGACAATTTTAAAACCGAATGATGCAATCCACTTTGAGAGTAATGGAAATTTCATTGCTCCAGAATATGCCTACAAAATTGTCAAGAAAGGGGACTCAACAATTATGAAAAGTGAAGTGGAGTATGGCCACTGCAACACCAAATGTCAAACCCCAATAGGGGCGATAAACTCTAGCATGCCATTCCACAATATACACCCTCTTACCATCGGGGAATGCCCCAAATACGTGAAGTCAAACAAATTAGTCCTTGCGACTGGGCTCAGAAATAGTCCTCTAAGGGAAAGAAGAAGAAAAAGAGGACTATTTGGAGCTATAGCAGGGTTTATAGAGGGAGGATGGCAGGGAATGGTAGACGGTTGGTATGGGTACCACCATAGCAATGAGCAGGGGAGTGGGTACGCTGCAGACAAAGAATCCACCCAAAAGGCAGTAGATGGAGTTACCAATAAGGTCAACTCAATCATTGACAAAATGAACACTCAATTTGAGGCCGTTGGAAGGGAATTTAATAACTTAGAAAGGAGAATAGAGAATTTAAACAAGAAAATGGAAGACGGATTCCTAGATGTCTGGACTTATAATGCTGAACTTTTAGTTCTCATGGAAAATGAGAGAACTCTAGATTTCCATGACTCAAATGTCAAGAACCTTTACGACAAAGTCCGACTACAGCTTAGGGATAATGCAAAGGAGCTGGGTAATGGTTGTTTCGAGTTCTATCACAAATGTGATAACGAATGTATGGAAAGCGTAAGAAATGGGACGTATGACTACCCTAAGTATTCAGAAGAAGCAAGATTAAAAAGAGAAGAAATAAGCGGAGTGAAATTAGAATCAATAGGAACTTACCAAATACTGTCAATTTATTCAACAGTGGCGAGTTCCCTAGCACTGGCAATCATAGTGGCTGGTCTATCTTTATGGATGTGCTCTAATGGGTCGCTACAATGCAGAATTTGCATCTAAATTTGTGAGCTCAGATTGTAATTAAAAACAC-------------"/>
                        <sequence id="seq_A/duck/Chiba/26-372-48/2014_|_EPI_ISL_168024_|_2014-11-18_|_E1" taxon="A/duck/Chiba/26-372-48/2014_|_EPI_ISL_168024_|_2014-11-18_|_E1" totalcount="4" value="ATGGAGAAAATAGTGCTTCTTCTTGCAGTGGTTAGCCTTGTTAAAAGTGATCAGATTTGCATTGGTTACCATGCAAACAACTCAACAAAACAGGTTGACACAATAATGGAAAAAAACGTCACTGTTACACATGCCCAAGACATACTGGAAAAGACACACAACGGGAAGCTCTGCGATCTTAATGGAGTGAAGCCCCTGATTCTAAAGGATTGTAGCGTAGCTGGGTGGCTCCTTGGAAATCCAATGTGCGACGAGTTCATCAGGGTGCCGGAATGGTCTTACATCGTGGAGAGGGCTAACCCAGCCAACGACCTCTGTTACCCAGGGACCCTCAATGACTATGAGGAACTGAAACACCTACTGAGCAGAATAAATCATTTTGAGAAAACTCTGATCATTCCCAAGAGTTCTTGGCCCAATCATGAAACATCATTAGGGGTGAGCGCAGCATGTCCATACCAGGGAGCATCCTCATTTTTCAGAAATGTGGTATGGCTCATCAAAAAGAACGATGCATACCCGACAATAAAGATAAGCTACAATAATACCAATCGGGAAGATCTTTTGATACTGTGGGGGATTCATCATCCCAACAATGCAGAAGAGCAGACAAATCTCTATAAAAACCCAGACACTTATGTTTCCGTTGGGACATCAACATTAAACCAGAGATTGGTGCCAAAAATAGCTACTAGATCCCAAGTAAACGGGCAACGTGGAAGAATGGATTTCTTCTGGACAATTTTAAAACCGAATGATGCAATCCACTTTGAGAGTAATGGAAATTTCATTGCTCCAGAATATGCCTACAAAATTGTCAAGAAAGGGGACTCAACAATTATGAAAAGTGAAGTGGAATATGGCCACTGCAACACCAAATGTCAAACCCCAATAGGGGCGATAAACTCTAGCATGCCATTCCACAATATACACCCTCTCACCATCGGGGAATGCCCCAAATACGTGAAGTCAAACAAATTAGTCCTTGCGACTGGGCTCAGAAATAGTCCTCTAAGGGAAAGAAGAAGAAAAAGAGGACTATTTGGAGCTATAGCAGGGTTTATAGAGGGAGGATGGCAGGGAATGGTAGACGGTTGGTATGGGTACCACCATAGCAATGAGCAGGGGAGTGGGTACGCTGCAGACAAAGAATCCACCCAAAAGGCAGTAGATGGAGTTACCAATAAGGTCAACTCAATCATTGACAAAATGAACACTCAATTTGAGGCCGTTGGAAGGGAATTTAATAACTTAGAAAGGAGAATAGAGAATTTAAACAAGAAAATGGAAGACGGATTCCTAGATGTCTGGACTTATAATGCTGAACTTTTAGTTCTCATGGAAAATGAGAGAACTCTAGATTTCCATGACTCAAATGTCAAGAACCTTTACGACAAAGTCCGACTACAGCTTAGGGATAATGCAAAGGAGCTGGGTAATGGTTGTTTCGAGTTCTATCACAAATGTGATAACGAATGTATGGAAAGCGTAAGAAATGGGACGTATGACTACCCTAAGTATTCAGAAGAAACAAGATTAAAAAGAGAAGAAATAAGCGGAGTGAAATTAGAATCAATAGGAACTTACCAAATACTGTCAATTTATTCAACAGTGGCGAGTTCCCTAGCACTGGCAATCATAGTGGCTGGTCTATCTTTATGGATGTGCTCTAATGGGTCGCTACAATGCAGAATTTGCATCTAAATTTGTGAGCTCAGATTGTAATTAAAAACACCCTTGTTTCTACT"/>
                        <sequence id="seq_A/duck/Chiba/26-372-61/2014_|_EPI_ISL_168025_|_2014-11-18_|_E1" taxon="A/duck/Chiba/26-372-61/2014_|_EPI_ISL_168025_|_2014-11-18_|_E1" totalcount="4" value="ATGGAGAAAATAGTGCTTCTTCTTGCAGTGGTTAGCCTTGTTAAAAGTGATCAGATTTGCATTGGTTACCATGCAAACAACTCAACAAAACAGGTTGACACAATAATGGAAAAAAACGTCACTGTTACACATGCCCAAGACATACTGGAAAAGACACACAACGGGAAGCTCTGCGATCTTAATGGAGTGAAGCCCCTGATTCTAAAGGATTGTAGCGTAGCTGGGTGGCTCCTTGGAAATCCAATGTGCGACGAGTTCATCAGGGTGCCGGAATGGTCTTACATCGTGGAGAGGGCTAACCCAGCCAACGACCTCTGTTACCCAGGGACCCTCAATGACTATGAGGAACTGAAACACCTACTGAGCAGAATAAATCATTTTGAGAAAACTCTGATCATTCCCAAGAGTTCTTGGCCCAATCATGAAACATCATTAGGGGTGAGCGCAGCATGTCCATACCAGGGAGCATCCTCATTTTTCAGAAATGTGGTATGGCTCATCAAAAAGAACGATGCATACCCGACAATAAAGATAAGCTACAATAATACCAATCGGGAAGATCTTTTGATACTGTGGGGGATTCATCATCCCAACAATGCAGAAGAGCAGACAAATCTCTATAAAAACCCAGACACTTATGTTTCCGTTGGGACATCAACATTAAACCAGAGATTGGTGCCAAAAATAGCTACTAGATCCCAAGTAAACGGGCAACGTGGAAGAATGGATTTCTTCTGGACAATTTTAAAACCGAATGATGCAATCCACTTTGAGAGTAATGGAAATTTCATTGCTCCAGAATATGCCTACAAAATTGTCAAGAAAGGGGACTCAACAATTATGAAAAGTGAAGTGGAATATGGCCACTGCAACACCAAATGTCAAACCCCAATAGGGGCGATAAACTCTAGCATGCCATTCCACAATATACACCCTCTCACCATCGGGGAATGCCCCAAATACGTGAAGTCAAACAAATTAGTCCTTGCGACTGGGCTCAGAAATAGTCCTCTAAGGGAAAGAAGAAGAAAAAGAGGACTATTTGGAGCTATAGCAGGGTTTATAGAGGGAGGATGGCAGGGAATGGTAGACGGTTGGTATGGGTACCACCATAGCAATGAGCAGGGGAGTGGGTACGCTGCAGACAAAGAATCCACCCAAAAGGCAGTAGATGGAGTTACCAATAAGGTCAACTCAATCATTGACAAAATGAACACTCAATTTGAGGCCGTTGGAAGGGAATTTAATAACTTAGAAAGGAGAATAGAGAATTTAAACAAGAAAATGGAAGACGGATTCCTAGATGTCTGGACTTATAATGCTGAACTTTTAGTTCTCATGGAAAATGAGAGAACTCTAGATTTCCATGACTCAAATGTCAAGAACCTTTACGACAAAGTCCGACTACAGCTTAGGGATAATGCAAAGGAGCTGGGTAATGGTTGTTTCGAGTTCTATCACAAATGTGATAACGAATGTATGGAAAGCGTAAGAAATGGGACGTATGACTACCCTAAGTATTCAGAAGAAACAAGATTAAAAAGAGAAGAAATAAGCGGAGTGAAATTAGAATCAATAGGAACTTACCAAATACTGTCAATTTATTCAACAGTGGCGAGTTCCCTAGCACTGGCAATCATAGTGGCTGGTCTATCTTTATGGATGTGCTCTAATGGGTCGCTACAATGCAGAATTTGCATCTAAATTTGTGAGCTCAGATTGTAATTAAAAACACCCTTGTTTCTACT"/>
                        <sequence id="seq_A/duck/England/36254/14_|_EPI_ISL_167904_|_2014-11-14_|_Egg_passage_1" taxon="A/duck/England/36254/14_|_EPI_ISL_167904_|_2014-11-14_|_Egg_passage_1" totalcount="4" value="ATGGAGAAAATAGTGCTTCTTCTTGCAGTGGTTAGCCTTGTTAAAAGTGATCAGATTTGCATTGGTTACCATGCAAACAACTCAACAAAACAGGTTGACACAATAATGGAAAAAAACGTCACTGTTACACATGCCCAAGACATACTGGAAAAGACACACAACGGGAAGCTCTGCGATCTTAATGGAGTGAAGCCCCTGATTCTAAAGGATTGTAGCGTAGCTGGGTGGCTCCTTGGAAATCCAATGTGCGACGAGTTCATCAGGGTGCCGGAATGGTCTTACATCGTGGAGAGGGCTAACCCAGCCAACGACCTCTGTTACCCAGGGACCCTCAATGACTATGAGGAACTGAAACACCTACTGAGCAGAATAAATCATTTTGAGAAAACTCTGATCATCCCCAAGAGTTCTTGGCCCAATCATGAAACATCATTAGGGGTGAGCGCAGCATGTCCATACCAGGGAGCATCCTCATTTTTCAGAAATGTGGTATGGCTCATCAAAAAGAACGATGCATACCCGACAATAAAGATAAGCTACAATAATACCAATCGGGAAGATCTTTTGATACTGTGGGGGATTCATCATCCCAACAATGCAGAAGAGCAGACAAATCTCTATAAAAACCCAGACACTTATGTTTCCGTTGGGACATCAACATTAAACCAGAGATTGGTGCCAAAAATAGCTACTAGATCCCAAGTAAACGGGCAACGTGGAAGAATGGATTTCTTCTGGACAATTTTAAAACCGAATGATGCAATCCACTTTGAGAGTAATGGAAATTTCATTGCTCCAGAATATGCCTACAAAATTGTCAAGAAAGGGGACTCAACAATTATGAAAAGTGAAGTGGAGTATGGCTACTGCAACACCAAATGTCAAACCCCAATAGGGGCGATAAACTCTAGCATGCCATTCCACAATATACACCCTCTCACCATCGGGGAATGCCCCAAATACGTGAAGTCAAACAAATTAGTCCTTGCGACTGGGCTCAGAAATAGTCCTCTAAGGGAAAGAAGAAGAAAAAGAGGACTATTTGGAGCTATAGCAGGGTTTATAGAGGGAGGATGGCAGGGAATGGTAGACGGTTGGTATGGGTACCACCATAGCAATGAGCAGGGGAGTGGGTACGCTGCAGACAAAGAATCCACCCAAAAGGCAGTAGATGGAGTTACCAATAAGGTCAACTCAATCATTGACAAAATGAACACTCAATTTGAGGCCGTTGGAAGGGAATTTAATAACTTAGAAAGGAGAATAGAGAATTTAAACAAGAAAATGGAAGACGGATTCCTAGATGTCTGGACTTATAATGCTGAACTTTTAGTTCTCATGGAAAATGAGAGAACTCTAGATTTCCATGACTCAAATGTCAAGAACCTTTACGACAAAGTCCGACTACAGCTTAGGGATAATGCAAAGGAGCTGGGTAATGGTTGTTTCGAGTTCTATCACAAATGTGATAACGAATGTATGGAAAGCGTAAGAAATGGGACGTATGACTACCCTAAGTATTCAGAAGAAGCAAGATTAAAAAGAGAAGAAATAAGCGGAGTGAAATTAGAATCAATAGGAACTTACCAAATACTGTCAATTTATTCAACAGTGGCGAGTTCCCTAGCACTGGCAATCATAGTGGCTGGTCTATCTTTATGGATGTGCTCTAATGGGTCGCTACAATGCAGAATTTGCATCTAAATTTGTGAGCTCAGATTGTAATTAAAAACACCCTTGTTTCTACT"/>
                    </data>


    


    


    
<map name="Beta">beast.math.distributions.Beta</map>
<map name="Exponential">beast.math.distributions.Exponential</map>
<map name="InverseGamma">beast.math.distributions.InverseGamma</map>
<map name="LogNormal">beast.math.distributions.LogNormalDistributionModel</map>
<map name="Gamma">beast.math.distributions.Gamma</map>
<map name="Uniform">beast.math.distributions.Uniform</map>
<map name="prior">beast.math.distributions.Prior</map>
<map name="LaplaceDistribution">beast.math.distributions.LaplaceDistribution</map>
<map name="OneOnX">beast.math.distributions.OneOnX</map>
<map name="Normal">beast.math.distributions.Normal</map>


<run chainLength="10000000" id="mcmc" spec="MCMC">
    <state id="state" storeEvery="5000">
        <tree id="Tree.t:HA_2014a" name="stateNode">
            <trait id="dateTrait.t:HA_2014a" spec="beast.evolution.tree.TraitSet" traitname="date-forward" units="month">
                AB932556_A/chicken/kumamoto/1-7/2014_2014/04/13_4_(HA)=4,
KJ508948_A/broiler_duck/Korea/H48/2014_2014/01/20_4_(HA)=1,
KJ508956_A/broiler_duck/Korea/H49/2014_2014/01/20_4_(HA)=1,
KJ508924_A/bean_goose/Korea/H40/2014_2014/01/19_4_(HA)=1,
KJ509116_A/breeder_chicken/Korea/H250/2014_2014/01/28_4_(HA)=1,
KJ509132_A/mallard/Korea/H297/2014_2014/01/29_4_(HA)=1,
KJ509100_A/white-fronted_goose/Korea/H231/2014_2014/01/28_4_(HA)=1,
KJ509004_A/Baikal_teal/Korea/H68/2014_2014/01/22_4_(HA)=1,
KJ509028_A/Baikal_teal/Korea/H84/2014_2014/01/22_4_(HA)=1,
KJ509036_A/Baikal_teal/Korea/H96/2014_2014/01/23_4_(HA)=1,
KJ509140_A/bean_goose/Korea/H328/2014_2014/02/01_4_(HA)=2,
KJ509044_A/breeder_chicken/Korea/H122/2014_2014/01/24_4_(HA)=1,
KJ509076_A/breeder_duck/Korea/H158/2014_2014/01/26_4_(HA)=1,
KJ508988_A/broiler_duck/Korea/H65/2014_2014/01/21_4_(HA)=1,
KJ508932_A/Baikal_teal/Korea/H41/2014_2014/01/19_4_(HA)=1,
KJ508996_A/Baikal_teal/Korea/H66/2014_2014/01/21_4_(HA)=1,
KJ508972_A/bean_goose/Korea/H53/2014_2014/01/20_4_(HA)=1,
KJ509052_A/breeder_duck/Korea/H128/2014_2014/01/25_4_(HA)=1,
KJ509108_A/breeder_duck/Korea/H249/2014_2014/01/28_4_(HA)=1,
KJ509068_A/broiler_duck/Korea/H145/2014_2014/01/25_4_(HA)=1,
KJ509092_A/mallard/Korea/H207/2014_2014/01/27_4_(HA)=1,
KJ509084_A/breeder_duck/Korea/H200/2014_2014/01/27_4_(HA)=1,
KJ509164_A/spot-billed_duck/Korea/H455-42/2014_2014/02/08_4_(HA)=2,
KJ511812_A/waterfowl/Korea/S005/2014_2014/02/15_4_(HA)=2,
KJ509156_A/common_teal/Korea/H455-30/2014_2014/02/08_4_(HA)=2,
KJ413842_A/broiler_duck/Korea/Buan2/2014_2014/01/17_4_(HA)=1,
KJ509148_A/tundra_swan/Korea/H411/2014_2014/02/06_4_(HA)=2,
KJ508916_A/broiler_duck/Korea/H32/2014_2014/01/19_4_(HA)=1,
KJ508980_A/Baikal_teal/Korea/H62/2014_2014/01/21_4_(HA)=1,
KJ509012_A/Baikal_teal/Korea/H80/2014_2014/01/22_4_(HA)=1,
KJ509020_A/Coot/Korea/H81/2014_2014/01/22_4_(HA)=1,
KJ413850_A/baikal_teal/Korea/Donglim3/2014_2014/01/17_4_(HA)=1,
KJ509124_A/Korean_native_chicken/Korea/H257/2014_2014/01/28_4_(HA)=1,
KJ509060_A/broiler_duck/Korea/H133/2014_2014/01/25_4_(HA)=1,
KJ508900_A/broiler_duck/Korea/H29/2014_2014/01/18_4_(HA)=1,
KJ508908_A/broiler_duck/Korea/H31/2014_2014/01/19_4_(HA)=1,
KJ508940_A/broiler_duck/Korea/H47/2014_2014/01/20_4_(HA)=1,
A/turkey/Germany-MV/R2472/2014_|_EPI_ISL_167140_|_2014-11-04_|_original=11,
A/Chicken/Netherlands/14015526/2014_|_EPI_ISL_167905_|_2014-11-14_|_Choanal_Swab=11,
A/chicken/Netherlands/14015531_|_EPI_ISL_168075_|_2014-11-15_|_choanal_swabs=11,
A/duck/Chiba/26-372-48/2014_|_EPI_ISL_168024_|_2014-11-18_|_E1=11,
A/duck/Chiba/26-372-61/2014_|_EPI_ISL_168025_|_2014-11-18_|_E1=11,
A/duck/England/36254/14_|_EPI_ISL_167904_|_2014-11-14_|_Egg_passage_1=11                <taxa id="TaxonSet.HA_2014a" spec="TaxonSet">
                    <data
idref="HA_2014a"
name="alignment"/>
                </taxa>
            </trait>
            <taxonset idref="TaxonSet.HA_2014a"/>
        </tree>
        <parameter id="clockRate.c:HA_2014a" name="stateNode">1.0</parameter>
        <parameter id="kappa.s:HA_2014a" lower="0.0" name="stateNode">2.0</parameter>
        <parameter id="ePopSize.t:HA_2014a" name="stateNode">0.3</parameter>
        <parameter id="growthRate.t:HA_2014a" name="stateNode">3.0E-4</parameter>
        <parameter dimension="4" id="freqParameter.s:HA_2014a" lower="0.0" name="stateNode" upper="1.0">0.25</parameter>
    </state>

    <init estimate="false" id="RandomTree.t:HA_2014a" initial="@Tree.t:HA_2014a" spec="beast.evolution.tree.RandomTree" taxa="@HA_2014a">
        <populationModel id="ConstantPopulation0.t:HA_2014a" spec="ConstantPopulation">
            <parameter id="randomPopSize.t:HA_2014a" name="popSize">1.0</parameter>
        </populationModel>
    </init>

    <distribution id="posterior" spec="util.CompoundDistribution">
        <distribution id="prior" spec="util.CompoundDistribution">
            <distribution id="CoalescentExponential.t:HA_2014a" spec="Coalescent">
                <populationModel growthRate="@growthRate.t:HA_2014a" id="ExponentialGrowth.t:HA_2014a" popSize="@ePopSize.t:HA_2014a" spec="ExponentialGrowth"/>
                <treeIntervals id="TreeIntervals.t:HA_2014a" spec="TreeIntervals" tree="@Tree.t:HA_2014a"/>
            </distribution>
            <prior id="ClockPrior.c:HA_2014a" name="distribution" x="@clockRate.c:HA_2014a">
                <Uniform id="Uniform.0" name="distr" upper="Infinity"/>
            </prior>
            <prior id="ePopSizePrior.t:HA_2014a" name="distribution" x="@ePopSize.t:HA_2014a">
                <OneOnX id="OneOnX.0" name="distr"/>
            </prior>
            <prior id="GrowthRatePrior.t:HA_2014a" name="distribution" x="@growthRate.t:HA_2014a">
                <LaplaceDistribution id="LaplaceDistribution.0" name="distr">
                    <parameter id="RealParameter.0" lower="0.0" name="mu" upper="0.0">0.001</parameter>
                    <parameter id="RealParameter.01" lower="0.0" name="scale" upper="0.0">30.701135</parameter>
                </LaplaceDistribution>
            </prior>
            <prior id="KappaPrior.s:HA_2014a" name="distribution" x="@kappa.s:HA_2014a">
                <LogNormal id="LogNormalDistributionModel.0" name="distr">
                    <parameter estimate="false" id="RealParameter.02" name="M">1.0</parameter>
                    <parameter estimate="false" id="RealParameter.03" name="S">1.25</parameter>
                </LogNormal>
            </prior>
        </distribution>
        <distribution id="likelihood" spec="util.CompoundDistribution">
            <distribution data="@HA_2014a" id="treeLikelihood.HA_2014a" spec="TreeLikelihood" tree="@Tree.t:HA_2014a">
                <siteModel id="SiteModel.s:HA_2014a" spec="SiteModel">
                    <parameter estimate="false" id="mutationRate.s:HA_2014a" name="mutationRate">1.0</parameter>
                    <parameter estimate="false" id="gammaShape.s:HA_2014a" name="shape">1.0</parameter>
                    <parameter estimate="false" id="proportionInvariant.s:HA_2014a" lower="0.0" name="proportionInvariant" upper="1.0">0.0</parameter>
                    <substModel id="hky.s:HA_2014a" kappa="@kappa.s:HA_2014a" spec="HKY">
                        <frequencies frequencies="@freqParameter.s:HA_2014a" id="estimatedFreqs.s:HA_2014a" spec="Frequencies"/>
                    </substModel>
                </siteModel>
                <branchRateModel clock.rate="@clockRate.c:HA_2014a" id="StrictClock.c:HA_2014a" spec="beast.evolution.branchratemodel.StrictClockModel"/>
            </distribution>
        </distribution>
    </distribution>

    <operator id="treeScaler.t:HA_2014a" scaleFactor="0.5" spec="ScaleOperator" tree="@Tree.t:HA_2014a" weight="3.0"/>

    <operator id="treeRootScaler.t:HA_2014a" rootOnly="true" scaleFactor="0.5" spec="ScaleOperator" tree="@Tree.t:HA_2014a" weight="3.0"/>

    <operator id="UniformOperator.t:HA_2014a" spec="Uniform" tree="@Tree.t:HA_2014a" weight="30.0"/>

    <operator id="SubtreeSlide.t:HA_2014a" spec="SubtreeSlide" tree="@Tree.t:HA_2014a" weight="15.0"/>

    <operator id="narrow.t:HA_2014a" spec="Exchange" tree="@Tree.t:HA_2014a" weight="15.0"/>

    <operator id="wide.t:HA_2014a" isNarrow="false" spec="Exchange" tree="@Tree.t:HA_2014a" weight="3.0"/>

    <operator id="WilsonBalding.t:HA_2014a" spec="WilsonBalding" tree="@Tree.t:HA_2014a" weight="3.0"/>

    <operator id="StrictClockRateScaler.c:HA_2014a" parameter="@clockRate.c:HA_2014a" scaleFactor="0.75" spec="ScaleOperator" weight="3.0"/>

    <operator id="strictClockUpDownOperator.c:HA_2014a" scaleFactor="0.75" spec="UpDownOperator" weight="3.0">
        <parameter idref="clockRate.c:HA_2014a" name="up"/>
        <tree idref="Tree.t:HA_2014a" name="down"/>
    </operator>

    <operator id="KappaScaler.s:HA_2014a" parameter="@kappa.s:HA_2014a" scaleFactor="0.5" spec="ScaleOperator" weight="0.1"/>

    <operator id="ePopSizeScaler.t:HA_2014a" parameter="@ePopSize.t:HA_2014a" scaleFactor="0.75" spec="ScaleOperator" weight="3.0"/>

    <operator id="GrowthRateRandomWalk.t:HA_2014a" parameter="@growthRate.t:HA_2014a" spec="RealRandomWalkOperator" weight="3.0" windowSize="1.0"/>

    <operator delta="0.01" id="FrequenciesExchanger.s:HA_2014a" spec="DeltaExchangeOperator" weight="0.1">
        <parameter idref="freqParameter.s:HA_2014a"/>
    </operator>

    <logger fileName="HA_2014a.log" id="tracelog" logEvery="1000" model="@posterior" sanitiseHeaders="true" sort="smart">
        <log idref="posterior"/>
        <log idref="likelihood"/>
        <log idref="prior"/>
        <log idref="treeLikelihood.HA_2014a"/>
        <log id="TreeHeight.t:HA_2014a" spec="beast.evolution.tree.TreeHeightLogger" tree="@Tree.t:HA_2014a"/>
        <parameter idref="clockRate.c:HA_2014a" name="log"/>
        <parameter idref="kappa.s:HA_2014a" name="log"/>
        <log idref="CoalescentExponential.t:HA_2014a"/>
        <parameter idref="ePopSize.t:HA_2014a" name="log"/>
        <parameter idref="growthRate.t:HA_2014a" name="log"/>
        <parameter idref="freqParameter.s:HA_2014a" name="log"/>
    </logger>

    <logger id="screenlog" logEvery="1000">
        <log idref="posterior"/>
        <log arg="@posterior" id="ESS.0" spec="util.ESS"/>
        <log idref="likelihood"/>
        <log idref="prior"/>
    </logger>

    <logger fileName="$(tree).trees" id="treelog.t:HA_2014a" logEvery="1000" mode="tree">
        <log id="TreeWithMetaDataLogger.t:HA_2014a" spec="beast.evolution.tree.TreeWithMetaDataLogger" tree="@Tree.t:HA_2014a"/>
    </logger>

</run>

</beast>
