# Supplementary material for: The European and Japanese outbreaks of H5N8 derive from a single source population providing evidence for the dispersal along the long distance bird migratory flyways
Source: PeerJ. 2015 Apr 30;3:e934. doi: 10.7717/peerj.934 (PMC4419530; doi:10.7717/peerj.934)
Supplement: Supplemental Information 9 [file peerj-03-934-s009.zip › H5N8_Analysis/HA_final.tree]

#NEXUS
begin taxa;
	dimensions ntax=43;
	taxlabels
	'A/Chicken/Netherlands/14015526/2014_|_EPI_ISL_167905_|_2014-11-14_|_Choanal_Swab'
	'A/chicken/Netherlands/14015531_|_EPI_ISL_168075_|_2014-11-15_|_choanal_swabs'
	'A/duck/Chiba/26-372-48/2014_|_EPI_ISL_168024_|_2014-11-18_|_E1'
	'A/duck/Chiba/26-372-61/2014_|_EPI_ISL_168025_|_2014-11-18_|_E1'
	'A/duck/England/36254/14_|_EPI_ISL_167904_|_2014-11-14_|_Egg_passage_1'
	'A/turkey/Germany-MV/R2472/2014_|_EPI_ISL_167140_|_2014-11-04_|_original'
	'AB932556_A/chicken/kumamoto/1-7/2014_2014/04/13_4_'
	'KJ413842_A/broiler_duck/Korea/Buan2/2014_2014/01/17_4_'
	'KJ413850_A/baikal_teal/Korea/Donglim3/2014_2014/01/17_4_'
	'KJ508900_A/broiler_duck/Korea/H29/2014_2014/01/18_4_'
	'KJ508908_A/broiler_duck/Korea/H31/2014_2014/01/19_4_'
	'KJ508916_A/broiler_duck/Korea/H32/2014_2014/01/19_4_'
	'KJ508924_A/bean_goose/Korea/H40/2014_2014/01/19_4_'
	'KJ508932_A/Baikal_teal/Korea/H41/2014_2014/01/19_4_'
	'KJ508940_A/broiler_duck/Korea/H47/2014_2014/01/20_4_'
	'KJ508948_A/broiler_duck/Korea/H48/2014_2014/01/20_4_'
	'KJ508956_A/broiler_duck/Korea/H49/2014_2014/01/20_4_'
	'KJ508972_A/bean_goose/Korea/H53/2014_2014/01/20_4_'
	'KJ508980_A/Baikal_teal/Korea/H62/2014_2014/01/21_4_'
	'KJ508988_A/broiler_duck/Korea/H65/2014_2014/01/21_4_'
	'KJ508996_A/Baikal_teal/Korea/H66/2014_2014/01/21_4_'
	'KJ509004_A/Baikal_teal/Korea/H68/2014_2014/01/22_4_'
	'KJ509012_A/Baikal_teal/Korea/H80/2014_2014/01/22_4_'
	'KJ509020_A/Coot/Korea/H81/2014_2014/01/22_4_'
	'KJ509028_A/Baikal_teal/Korea/H84/2014_2014/01/22_4_'
	'KJ509036_A/Baikal_teal/Korea/H96/2014_2014/01/23_4_'
	'KJ509044_A/breeder_chicken/Korea/H122/2014_2014/01/24_4_'
	'KJ509052_A/breeder_duck/Korea/H128/2014_2014/01/25_4_'
	'KJ509060_A/broiler_duck/Korea/H133/2014_2014/01/25_4_'
	'KJ509068_A/broiler_duck/Korea/H145/2014_2014/01/25_4_'
	'KJ509076_A/breeder_duck/Korea/H158/2014_2014/01/26_4_'
	'KJ509084_A/breeder_duck/Korea/H200/2014_2014/01/27_4_'
	'KJ509092_A/mallard/Korea/H207/2014_2014/01/27_4_'
	'KJ509100_A/white-fronted_goose/Korea/H231/2014_2014/01/28_4_'
	'KJ509108_A/breeder_duck/Korea/H249/2014_2014/01/28_4_'
	'KJ509116_A/breeder_chicken/Korea/H250/2014_2014/01/28_4_'
	'KJ509124_A/Korean_native_chicken/Korea/H257/2014_2014/01/28_4_'
	'KJ509132_A/mallard/Korea/H297/2014_2014/01/29_4_'
	'KJ509140_A/bean_goose/Korea/H328/2014_2014/02/01_4_'
	'KJ509148_A/tundra_swan/Korea/H411/2014_2014/02/06_4_'
	'KJ509156_A/common_teal/Korea/H455-30/2014_2014/02/08_4_'
	'KJ509164_A/spot-billed_duck/Korea/H455-42/2014_2014/02/08_4_'
	'KJ511812_A/waterfowl/Korea/S005/2014_2014/02/15_4_'
;
end;
begin trees;
	tree TREE1 = [&R] (((((((((('AB932556_A/chicken/kumamoto/1-7/2014_2014/04/13_4_'[&height=7.000000077436914,height_95%_HPD={6.999999735504389,7.000000394880772},height_median=7.00000007962808,height_range={6.999999426305294,7.00000062584877},length=2.9254111231760693,length_95%_HPD={2.065671682357788,3.5258753299713135},length_median=3.0190272331237793,length_range={0.1352890282869339,5.6587982177…
end;
begin figtree;
	set appearance.backgroundColorAttribute="Default";
	set appearance.backgroundColour=#ffffff;
	set appearance.branchColorAttribute="User selection";
	set appearance.branchColorGradient=false;
	set appearance.branchLineWidth=1.0;
	set appearance.branchMinLineWidth=0.0;
	set appearance.branchWidthAttribute="Fixed";
	set appearance.foregroundColour=#000000;
	set appearance.hilightingGradient=false;
	set appearance.selectionColour=#2d3680;
	set branchLabels.colorAttribute="height";
	set branchLabels.displayAttribute="height_95%_HPD";
	set branchLabels.fontName="Arial";
	set branchLabels.fontSize=8;
	set branchLabels.fontStyle=0;
	set branchLabels.isShown=false;
	set branchLabels.significantDigits=4;
	set layout.expansion=0;
	set layout.layoutType="RECTILINEAR";
	set layout.zoom=0;
	set legend.attribute="height";
	set legend.fontSize=10.0;
	set legend.isShown=false;
	set legend.significantDigits=4;
	set nodeBars.barWidth=4.0;
	set nodeBars.displayAttribute="height_95%_HPD";
	set nodeBars.isShown=true;
	set nodeLabels.colorAttribute="User selection";
	set nodeLabels.displayAttribute="Node ages";
	set nodeLabels.fontName="Arial";
	set nodeLabels.fontSize=8;
	set nodeLabels.fontStyle=0;
	set nodeLabels.isShown=false;
	set nodeLabels.significantDigits=4;
	set nodeShape.colourAttribute="User selection";
	set nodeShape.isShown=false;
	set nodeShape.minSize=10.0;
	set nodeShape.scaleType=Width;
	set nodeShape.shapeType=Circle;
	set nodeShape.size=4.0;
	set nodeShape.sizeAttribute="Fixed";
	set polarLayout.alignTipLabels=false;
	set polarLayout.angularRange=0;
	set polarLayout.rootAngle=0;
	set polarLayout.rootLength=100;
	set polarLayout.showRoot=true;
	set radialLayout.spread=0.0;
	set rectilinearLayout.alignTipLabels=false;
	set rectilinearLayout.curvature=0;
	set rectilinearLayout.rootLength=100;
	set scale.offsetAge=0.0;
	set scale.rootAge=1.0;
	set scale.scaleFactor=1.0;
	set scale.scaleRoot=false;
	set scaleAxis.automaticScale=true;
	set scaleAxis.fontSize=12.0;
	set scaleAxis.isShown=true;
	set scaleAxis.lineWidth=1.0;
	set scaleAxis.majorTicks=2.5;
	set scaleAxis.origin=0.0;
	set scaleAxis.reverseAxis=true;
	set scaleAxis.showGrid=false;
	set scaleBar.automaticScale=true;
	set scaleBar.fontSize=10.0;
	set scaleBar.isShown=false;
	set scaleBar.lineWidth=1.0;
	set scaleBar.scaleRange=2.0;
	set tipLabels.colorAttribute="User selection";
	set tipLabels.displayAttribute="Names";
	set tipLabels.fontName="Arial";
	set tipLabels.fontSize=8;
	set tipLabels.fontStyle=0;
	set tipLabels.isShown=true;
	set tipLabels.significantDigits=4;
	set trees.order=false;
	set trees.orderType="increasing";
	set trees.rooting=false;
	set trees.rootingType="User Selection";
	set trees.transform=false;
	set trees.transformType="cladogram";
end;
