# Supplementary material for: The European and Japanese outbreaks of H5N8 derive from a single source population providing evidence for the dispersal along the long distance bird migratory flyways
Source: PeerJ. 2015 Apr 30;3:e934. doi: 10.7717/peerj.934 (PMC4419530; doi:10.7717/peerj.934)
Supplement: Supplemental Information 9 [file peerj-03-934-s009.zip › H5N8_Analysis/MP_new_aligned.xml]

<?xml version="1.0" encoding="UTF-8" standalone="no"?><beast beautitemplate='Standard' beautistatus='' namespace="beast.core:beast.evolution.alignment:beast.evolution.tree.coalescent:beast.core.util:beast.evolution.nuc:beast.evolution.operators:beast.evolution.sitemodel:beast.evolution.substitutionmodel:beast.evolution.likelihood" version="2.0">


    <data
id="MP_new_aligned"
name="alignment">
                        <sequence id="seq_KJ509079_A/breeder_duck/Korea/H158/2014_2014/01/26_7_(MP)" taxon="KJ509079_A/breeder_duck/Korea/H158/2014_2014/01/26_7_(MP)" totalcount="4" value="ATGAGTCTTCTAACCGAGGTCGAAACGTACGTTCTCTCTATCATCCCGTCAGGCCCCCTCAAAGCCGAGATCGCGCAGAGACTTGAAGATGTCTTTGCAGGGAAAAACACCGATCTCGAGGCTCTCATGGAGTGGCTAAAGACAAGACCAATCCTGTCACCTCTGACTAAAGGGATTTTGGGATTTGTGTTCACGCTCACCGTGCCCAGTGAGCGAGGACTGCAGCGTAGACGCTTCGTCCAGAATGCCCTAAATGGAAATGGGGATCCAAATAATATGGATAAGGCAGTTAAGCTATATAAGAAGCTGAAAAGAGAGATAACATTCCATGGGGCTAAGGAGGTCGCACTTAGCTACTCAACCGGTGCACTTGCCAGCTGCATGGGTCTCATATACAACAGGATGGGAACGGTGACTACAGAAGTGGCTTTTGGCCTAGTGTGCGCCACTTGTGAGCAGATTGCAGATTCACAGCATCGGTCCCACAGACAGATGGCAACCATCACCAACCCATTAATCAGACATGAGAACAGAATGGTGCTGGCCAGCACTACAGCTAAGGCCATGGAGCAGATGGCAGGATCAAGCGAGCAGGCATCAGAAGCCATGGAGGTTGCTAATCAGGCCAGGCAGATGGTACAGGCAATGAGGACAATTGGGACTCATCCTAACTCTAGTGCTGGTCTGAGAGATAATCTTCTTGAAAATTTGCAGGCCTACCAGAACCGAATGGGAGTGCAGATGCAGCGATTCAAGTGATCCTCTTGTTGTTGCCGCAAATATCATTGGGATCCTGCACTTGATATTGTGGATCCTTGATCGTCTTTTCTTCAAATGCATTTATCGTCGCCTTAAATACGGTTTGAAAATAGGGCCTTCTACGGAAGGGGTACCTGAGTCTATGAGGGAAGAGTACCGGCAGGAACAGCAGAGTGCTGTGGATGTTGACGATGGTCATTTTGTCAACATAGAATTGGAGTAA--------------------"/>
                        <sequence id="seq_KJ508983_A/Baikal_teal/Korea/H62/2014_2014/01/21_7_(MP)" taxon="KJ508983_A/Baikal_teal/Korea/H62/2014_2014/01/21_7_(MP)" totalcount="4" value="ATGAGTCTTCTAACCGAGGTCGAAACGTACGTTCTCTCTATCATCCCGTCAGGCCCCCTCAAAGCCGAGATCGCGCAGAGACTTGAAGATGTCTTTGCAGGGAAAAACACCGATCTCGAGGCTCTCATGGAGTGGCTAAAGACAAGACCAATCCTGTCACCTTTGACTAAAGGGATTTTGGGATTTGTGTTCACGCTCACCGTGCCCAGTGAGCGAGGACTGCAGCGTAGACGCTTCGTCCAGAATGCCCTAAATGGAAATGGGGATCCAAATAATATGGATAAGGCAGTTAAGCTATATAAGAAGCTGAAAAGAGAGATAACATTCCATGGGGCTAAGGAGGTCGCACTTAGCTACTCAACCGGTGCACTTGCCAGCTGCATGGGTCTCATATACAACAGGATGGGAACGGTGACTACAGAAGTGGCTTTTGGCCTAGTGTGTGCCACTTGTGAGCAGATTGCAGATTCACAGCATCGGTCCCACAGACAGATGGCAACCATCACCAACCCATTAATCAGACATGAGAACAGAATGGTGCTGGCCAGCACTACAGCTAAGGCCATGGAGCAGATGGCAGGATCAAGCGAGCAGGCATCAGAAGCCATGGAGGTTGCTAATCAGGCCAGGCAGATGGTACAGGCAATGAGGACAATTGGGACTCATCCTAACTCTAGTGCTGGTCTGAGAGATAATCTTCTTGAAAATTTGCAGGCCTACCAGAACCGAATGGGAGTGCAGATGCAGCGATTCAAGTGATCCTCTTGTTGTTGCCGCAAATATCATTGGGATCCTGCACTTGATATTGTGGATCCTTGATCGTCTTTTCTTCAAATGCATTTATCGTCGCCTTAAATACGGTTTGAAAATAGGGCCTTCTACGGAAGGGGTACCTGAGTCTATGAGGGAAGAGTACCGGCAGGAACAGCAGAGTGCTGTGGATGTTGACGATGGTCATTTTGTCAACATAGAATTGGAGTAA--------------------"/>
                        <sequence id="seq_KJ509007_A/Baikal_teal/Korea/H68/2014_2014/01/22_7_(MP)" taxon="KJ509007_A/Baikal_teal/Korea/H68/2014_2014/01/22_7_(MP)" totalcount="4" value="ATGAGTCTTCTAACCGAGGTCGAAACGTACGTTCTCTCTATCATCCCGTCAGGCCCCCTCAAAGCCGAGATCGCGCAGAGACTTGAAGATGTCTTTGCAGGGAAAAACACCGATCTCGAGGCTCTCATGGAGTGGCTAAAGACAAGACCAATCCTGTCACCTCTGACTAAAGGGATTTTGGGATTTGTGTTCACGCTCACCGTGCCCAGTGAGCGAGGACTGCAGCGTAGACGCTTCGTCCAGAATGCCCTAAATGGAAATGGGGATCCAAATAATATGGATAAGGCAGTTAAGCTATATAAGAAGCTGAAAAGAGAGATAACATTCCATGGGGCTAAGGAGGTCGCACTTAGCTACTCAACCGGTGCACTTGCCAGCTGCATGGGTCTCATATACAACAGGATGGGAACGGTGACTACAGAAGTGGCTTTTGGCCTAGTGTGTGCCACTTGTGAGCAGATTGCAGATTCACAGCATCGGTCCCACAGACAGATGGCAACCATCACCAACCCATTAATCAGACATGAGAACAGAATGGTGCTGGCCAGCACTACAGCTAAGGCCATGGAGCAGATGGCAGGATCAAGCGAGCAGGCATCAGAAGCCATGGAGGTTGCTAATCAGGCCAGGCAGATGGTACAGGCAATGAGGACAATTGGGACTCATCCTAACTCTAGTGCTGGTCTAAGAGATAATCTTCTTGAAAATTTGCAGGCCTACCAGAACCGAATGGGAGTGCAGATGCAGCGATTCAAGTGATCCTCTTGTTGTTGCCGCAAATATCATTGGGATCCTGCACTTGATATTGTGGATCCTTGATCGTCTTTTCTTCAAATGCATTTATCGTCGCCTTAAATACGGTTTGAAAATAGGGCCTTCTACGGAAGGGGTACCTGAGTCTATGAGGGAAGAGTACCGGCAGGAACAGCAGAGTGCTGTGGATGTTGACGATGGTCATTTTGTCAACATAGAATTGGAGTAA--------------------"/>
                        <sequence id="seq_KJ509127_A/Korean_native_chicken/Korea/H257/2014_2014/01/28_7_(MP)" taxon="KJ509127_A/Korean_native_chicken/Korea/H257/2014_2014/01/28_7_(MP)" totalcount="4" value="ATGAGTCTTCTAACCGAGGTCGAAACGTACGTTCTCTCTATCATCCCGTCAGGCCCCCTCAAAGCCGAGATCGCGCAGAGACTTGAAGATGTCTTTGCAGGGAAAAACACCGATCTCGAGGCTCTCATGGAGTGGCTAAAGACAAGACCAATCCTGTCACCTCTGACTAAAGGGATTTTGGGATTTGTGTTCACGCTCACCGTGCCCAGTGAGCGAGGACTGCAGCGTAGACGCTTCGTCCAGAATGCCCTAAATGGAAATGGGGATCCAAATAATATGGATAAGGCAGTTAAGCTATATAAGAAGCTGAAAAGAGAGATAACATTCCATGGGGCTAAGGAGGTCGCACTTAGCTACTCAACTGGTGCACTTGCCAGCTGCATGGGTCTCATATACAACAGGATGGGAACGGTGACTACAGAAGTGGCTTTTGGCCTAGTGTGTGCCACTTGTGAGCAGATTGCAGATTCACAGCATCGGTCCCACAGACAGATGGCAACCATCACCAACCCATTAATCAGACATGAGAACAGAATGGTGCTGGCCAGCACTACAGCTAAGGCCATGGAGCAGATGGCAGGATCAAGCGAGCAGGCATCAGAAGCCATGGAGGTTGCTAATCAGGCCAGGCAGATGGTACAGGCAATGAGGACAATTGGGACTCATCCTAACTCTAGTGCTGGTCTGAGAGATAATCTTCTTGAAAATTTGCAGGCCTACCAGAACCGAATGGGAGTGCAGATGCAGCGATTCAAGTGATCCTCTTGTTGTTGCCGCAAATATCATTGGGATCCTGCACTTGATATTGTGGATCCTTGATCGTCTTTTCTTCAAATGCATTTATCGTCGCCTTAAATACGGTTTGAAAATAGGGCCTTCTACGGAAGGGGTACCTGAGTCTATGAGGGAAGAGTACCGGCAGGAACAGCAGAGTGCTGTGGATGTTGACGATGGTCATTTTGTCAACATAGAATTGGAGTAA--------------------"/>
                        <sequence id="seq_KJ508927_A/bean_goose/Korea/H40/2014_2014/01/19_7_(MP)" taxon="KJ508927_A/bean_goose/Korea/H40/2014_2014/01/19_7_(MP)" totalcount="4" value="ATGAGTCTTCTAACCGAGGTCGAAACGTACGTTCTCTCTATCATCCCGTCAGGCCCCCTCAAAGCCGAGATCGCGCAGAGACTTGAAGATGTCTTTGCAGGGAAAAACACCGATCTCGAGGCTCTCATGGAGTGGCTAAAGACAAGACCAATCCTGTCACCTCTGACTAAAGGGATTTTGGGATTTGTGTTCACGCTCACCGTGCCCAGTGAGCGAGGACTGCAGCGTAGACGCTTCGTCCAGAATGCCCTAAATGGAAATGGGGATCCAAATAATATGGATAAGGCAGTTAAGCTATATAAGAAGCTGAAAAGAGAGATAACATTCCATGGGGCTAAGGAGGTCGCACTTAGCTACTCAACCGGTGCACTTGCCAGCTGCATGGGTCTCATATACAACAGGATGGGAACGGTGACTACAGAAGTGGCTTTTGGCCTAGTGTGTGCCACTTGTGAGCAGATTGCAGATTCACAGCATCGGTCCCACAGACAGATGGCAACCATCACCAACCCATTAATCAGACATGAGAACAGAATGGTGCTGGCCAGCACTACAGCTAAGGCCATGGAGCAGATGGCAGGATCAAGCGAGCAGGCATCCGAAGCCATGGAGGTTGCTAATCAGGCCAGGCAGATGGTACAGGCAATGAGGACAATTGGGACTCATCCTAACTCTAGTGCTGGTCTGAGAGATAATCTTCTTGAAAATTTGCAGGCCTACCAGAACCGAATGGGAGTGCAGATGCAGCGATTCAAGTGATCCTCTTGTTGTTGCCGCAAATATCATTGGGATCCTGCACTTGATATTGTGGATCCTTGATCGTCTTTTCTTCAAATGCATTTATCGTCGCCTTAAATACGGTTTGAAAATAGGGCCTTCTACGGAAGGGGTACCTGAGTCTATGAGGGAAGAGTACCGGCAGGAACAGCAGAGTGCTGTGGATGTTGACGATGGTCATTTTGTCAACATAGAATTGGAGTAA--------------------"/>
                        <sequence id="seq_KJ509071_A/broiler_duck/Korea/H145/2014_2014/01/25_7_(MP)" taxon="KJ509071_A/broiler_duck/Korea/H145/2014_2014/01/25_7_(MP)" totalcount="4" value="ATGAGTCTTCTAACCGAGGTCGAAACGTACGTTCTCTCTATCATCCCGTCAGGCCCCCTCAAAGCCGAGATCGCGCAGAGACTTGAAGATGTCTTTGCAGGGAAAAACACCGATCTCGAGGCTCTCATGGAGTGGCTAAAGACAAGACCAATCCTGTCACCTCTGACTAAAGGGATTTTGGGATTTGTGTTCACGCTCACCGTGCCCAGTGAGCGAGGACTGCAGCGTAGACGCTTCGTCCAGAATGCCCTAAATGGAAATGGGGATCCAAATAATATGGATAAGGCAGTTAAGCTATATAAGAAGCTGAAAAGAGAGATAACATTCCATGGGGCTAAGGAGGTCGCACTTAGCTACTCAACCGGTGCACTTGCCAGCTGCATGGGTCTCATATACAACAGGATGGGAACGGTGACTACAGAAGTGGCCTTTGGCCTAGTGTGTGCCACTTGTGAGCAGATTGCAGATTCACAGCATCGGTCCCACAGACAGATGGCAACCATCACCAACCCATTAATCAGACATGAGAACAGAATGGTGCTGGCCAGCACTACAGCTAAGGCCATGGAGCAGATGGCAGGATCAAGCGAGCAGGCATCAGAAGCCATGGAGGTTGCTAATCAGGCCAGGCAGATGGTACAGGCAATGAGGACAATTGGGACTCATCCTAACTCTAGTGCTGGTCTGAGAGATAATCTTCTTGAAAATTTGCAGGCCTACCAGAACCGAATGGGAGTGCAGATGCAGCGATTCAAGTGATCCTCTTGTTGTTGCCGCAAATATCATTGGGATCCTGCACTTGATATTGTGGATCCTTGATCGTCTTTTCTTCAAATGCATTTATCGTCGCCTTAAATACGGTTTGAAAATAGGGCCTTCTACGGAAGGGGTACCTGAGTCTATGAGGGAAGAGTACCGGCAGGAACAGCAGAGTGCTGTGGATGTTGACGATGGTCATTTTGTCAACATAGAATTGGAGTAA--------------------"/>
                        <sequence id="seq_KJ508951_A/broiler_duck/Korea/H48/2014_2014/01/20_7_(MP)" taxon="KJ508951_A/broiler_duck/Korea/H48/2014_2014/01/20_7_(MP)" totalcount="4" value="ATGAGTCTTCTAACCGAGGTCGAAACGTACGTTCTCTCTATCATCCCGTCAGGCCCCCTCAAAGCCGAGATCGCGCAGAGACTTGAAGATGTCTTTGCAGGGAAAAACACCGATCTCGAGGCTCTCATGGAGTGGCTAAAGACAAGACCAATCCTGTCACCTCTGACTAAAGGGATTTTGGGATTTGTGTTCACGCTCACCGTGCCCAGTGAGCGAGGACTGCAGCGTAGACGCTTCGTCCAGAATGCCCTAAATGGAAATGGGGATCCAAATAATATGGATAAGGCAGTTAAGCTATATAAGAAGCTGAAAAGAGAGATAACATTCCATGGGGCTAAGGAGGTCGCACTTAGCTACTCAACCGGTGCACTTGCCAGCTGCATGGGTCTCATATACAACAGGATGGGAACGGTGACTACAGAAGTGGCTTTTGGCCTAGTGTGTGCCACTTGTGAGCAGATTGCAGATTCACAGCATCGGTCCCACAGACAGATGGCAACCATCACCAACCCATTAATCAGACATGAGAACAGAATGGTGCTGGCCAGCACTACAGCTAAGGCCATGGAGCAGATGGCAGGATCAAGCGAGCAGGCATCAGAAGCCATGGAGGTTGCTAATCAGGCCAGGCAGATGGTACAGGCAATGAGGACAATTGGGACTCATCCTAACTCTAGTGCTGGTCTGAGAGATAATCTTCTTGAAAATTTGCAGGCCTACCAAAACCGAATGGGAGTGCAGATGCAGCGATTCAAGTGATCCTCTTGTTGTTGCCGCAAATATCATTGGGATCCTGCACTTGATATTGTGGATCCTTGATCGTCTTTTCTTCAAATGCATTTATCGTCGCCTTAAATACGGTTTGAAAATAGGGCCTTCTACGGAAGGGGTACCTGAGTCTATGAGGGAAGAGTACCGGCAGGAACAGCAGAGTGCTGTGGATGTTGACGATGGTCATTTTGTCAACATAGAATTGGAGTAA--------------------"/>
                        <sequence id="seq_KJ508959_A/broiler_duck/Korea/H49/2014_2014/01/20_7_(MP)" taxon="KJ508959_A/broiler_duck/Korea/H49/2014_2014/01/20_7_(MP)" totalcount="4" value="ATGAGTCTTCTAACCGAGGTCGAAACGTACGTTCTCTCTATCATCCCGTCAGGCCCCCTCAAAGCCGAGATCGCGCAGAGACTTGAAGATGTCTTTGCAGGGAAAAACACCGATCTCGAGGCTCTCATGGAGTGGCTAAAGACAAGACCAATCCTGTCACCTCTGACTAAAGGGATTTTGGGATTTGTGTTCACGCTCACCGTGCCCAGTGAGCGAGGACTGCAGCGTAGACGCTTCGTCCAGAATGCCCTAAATGGAAATGGGGATCCAAATAATATGGATAAGGCAGTTAAGCTATATAAGAAGCTGAAAAGAGAGATAACATTCCATGGGGCTAAGGAGGTCGCACTTAGCTACTCAACCGGTGCACTTGCCAGCTGCATGGGTCTCATATACAACAGGATGGGAACGGTGACTACAGAAGTGGCTTTTGGCCTAGTGTGTGCCACTTGTGAGCAGATTGCAGATTCACAGCATCGGTCCCACAGACAGATGGCAACCATCACCAACCCATTAATCAGACATGAGAACAGAATGGTGCTGGCCAGCACTACAGCTAAGGCCATGGAGCAGATGGCAGGATCAAGCGAGCAGGCATCAGAAGCCATGGAGGTTGCTAATCAGGCCAGGCAGATGGTACAGGCAATGAGGACAATTGGGACTCATCCTAACTCTAGTGCTGGTCTGAGAGATAATCTTCTTGAAAATTTGCAGGCCTACCAAAACCGAATGGGAGTGCAGATGCAGCGATTCAAGTGATCCTCTTGTTGTTGCCGCAAATATCATTGGGATCCTGCACTTGATATTGTGGATCCTTGATCGTCTTTTCTTCAAATGCATTTATCGTCGCCTTAAATACGGTTTGAAAATAGGGCCTTCTACGGAAGGGGTACCTGAGTCTATGAGGGAAGAGTACCGGCAGGAACAGCAGAGTGCTGTGGATGTTGACGATGGTCATTTTGTCAACATAGAATTGGAGTAA--------------------"/>
                        <sequence id="seq_A/duck/England/36254/14_|_EPI_ISL_167904_|_2014-11-14_|_Egg_passage_1" taxon="A/duck/England/36254/14_|_EPI_ISL_167904_|_2014-11-14_|_Egg_passage_1" totalcount="4" value="ATGAGTCTTCTAACCGAGGTCGAAACGTACGTTCTCTCTATCATCCCGTCAGGCCCCCTCAAAGCCGAGATCGCGCAGAGACTTGAAGATGTCTTTGCAGGGAAAAACACCGATCTCGAGGCTCTCATGGAGTGGCTAAAGACAAGACCAATCCTGTCACCTCTGACTAAAGGGATTTTGGGATTTGTGTTCACGCTCACCGTGCCCAGTGAGCGAGGACTGCAGCGTAGACGCTTCGTCCAGAATGCCCTAAATGGGAACGGGGATCCAAATAATATGGATAAGGCAGTTAAGCTATATAAGAAGCTGAAAAGAGAGATAACATTCCATGGGGCTAAGGAGGTCGCACTTAGCTACTCAACCGGTGCACTTGCCAGCTGCATGGGTCTCATATACAACAGGATGGGAACGGTGACTACAGAAGTGGCTTTTGGCCTAGTGTGTGCCACTTGTGAGCAGATTGCAGATTCACAGCATCGGTCCCACAGACAGATGGCAACCATCACCAACCCATTAATCAGACATGAGAACAGAATGGTGCTGGCCAGCACTACAGCTAAGGCCATGGAGCAGATGGCAGGATCAAGCGAGCAGGCATCAGAAGCCATGGAGGTTGCTAATCAGGCCAGGCAGATGGTACAGGCAATGAGGACAATTGGGACTCATCCTAACTCTAGTGCTGGTCTGAGAGATAATCTTCTTGAAAATTTGCAGGCCTACCAGAACCGAATGGGAGTGCAGATGCAGCGATTCAAGTGATCCTCTTGTTGTTGCCGCAAATATCATTGGGATCCTGCACTTGATATTGTGGATCCTTGATCGTCTTTTCTTCAAATGCATTTATCGTCGCCTTAAATACGGTTTGAAAATAGGGCCTTCTACGGAAGGGGTACCTGAGTCTATGAGGGAAGAGTACCGGCAGGAACAGCAGAGTGCTGTGGATGTTGACGATGGTCATTTTGTCAACATAGAATTGGAGTAA--------------------"/>
                        <sequence id="seq_KJ746114_A/mallard/Korea/W452/2014_2014/02/05_7_(MP)" taxon="KJ746114_A/mallard/Korea/W452/2014_2014/02/05_7_(MP)" totalcount="4" value="ATGAGTCTTCTAACCGAGGTCGAAACGTACGTTCTCTCTATCATCCCGTCAGGCCCCCTCAAAGCCGAGATCGCGCAGAGACTTGAAGATGTCTTTGCAGGGAAAAACACCGATCTCGAGGCTCTCATGGAGTGGCTAAAGACAAGACCAATCCTGTCACCTCTGACTAAAGGGATTTTGGGATTTGTGTTCACGCTCACCGTGCCCAGTGAGCGAGGACTGCAGCGTAGACGCTTCGTCCAGAATGCCCTAAATGGAAATGGGGATCCAAATAATATGGATAAGGCAGTTAAGCTATATAAGAAGCTGAAAAGAGAGATAACATTCCATGGGGCTAAGGAGGTCGCACTTAGCTACTCAACCGGTGCACTTGCCAGCTGCATGGGTCTCATATACAACAGGATGGGAACGGTGACTACAGAAGTGGCTTTTGGCCTAGTGTGTGCCACTTGTGAGCAGATTGCAGATTCACAGCATCGGTCCCACAGACAGATGGCAACCATCACCAACCCATTAATCAGACATGAGAACAGAATGGTGCTGGCCAGCACTACAGCTAAGGCCATGGAGCAGATGGCAGGATCAAGCGAGCAGGCATCAGAAGCCATGGAGGTTGCTAATCAGGCCAGGCAGATGGTACAGGCAATGAGGACAATTGGGACTCATCCTAACTCTAGTGCTGGTCTGAGAGATAATCTTCTTGAAAATTTGCAGGCCTACCAGAACCGAATGGGAGTGCAGATGCAGCGATTCAAGTGATCCTCTTGTTGTTGCCGCAAATATCATTGGGATCCTGCACTTGATATTGTGGATCCTTGATCGTCTTTTCTTCAAATGCATTTATCGTCGCCTTAAATACGGTTTGAAAATAGGGCCTTCTACGGAAGGGGTACCTGAGTCTATGAGGGAAGAGTACCGGCAGGAACAGCAGAGTGCTGTGGATGTTGACGATGGTCATTTTGTCAACATAGAATTGGAGTAAAAAACTACCTTGTTT-----"/>
                        <sequence id="seq_A/broiler_duck/Korea/Buan2/2014_|_EPI_ISL_157610_|_2014-01-17" taxon="A/broiler_duck/Korea/Buan2/2014_|_EPI_ISL_157610_|_2014-01-17" totalcount="4" value="ATGAGTCTTCTAACCGAGGTCGAAACGTACGTTCTCTCTATCATCCCGTCAGGCCCCCTCAAAGCCGAGATCGCGCAGAGACTTGAAGATGTCTTTGCAGGGAAAAACACCGATCTCGAGGCTCTCATGGAGTGGCTAAAGACAAGACCAATCCTGTCACCTCTGACTAAAGGGATTTTGGGATTTGTGTTCACGCTCACCGTGCCCAGTGAGCGAGGACTGCAGCGTAGACGCTTCGTCCAGAATGCCCTAAATGGAAATGGGGATCCAAATAATATGGATAAGGCAGTTAAGCTATATAAGAAGCTGAAAAGAGAGATAACATTCCATGGGGCTAAGGAGGTCGCACTTAGCTACTCAACCGGTGCACTTGCCAGCTGCATGGGTCTCATATACAACAGGATGGGAACGGTGACTACAGAAGTGGCTTTTGGCCTAGTGTGTGCCACTTGTGAGCAGATTGCAGATTCACAGCATCGGTCCCACAGACAGATGGCAACCATCACCAACCCATTAATCAGACATGAGAACAGAATGGTGCTGGCCAGCACTACAGCTAAGGCCATGGAGCAGATGGCAGGATCAAGCGAGCAGGCATCAGAAGCCATGGAGGTTGCTAATCAGGCCAGGCAGATGGTACAGGCAATGAGGACAATTGGGACTCATCCTAACTCTAGTGCTGGTCTGAGAGATAATCTTCTTGAAAATTTGCAGGCCTACCAGAACCGAATGGGAGTGCAGATGCAGCGATTCAAGTGATCCTCTTGTTGTTGCCGCAAATATCATTGGGATCCTGCACTTGATATTGTGGATCCTTGATCGTCTTTTCTTCAAATGCATTTATCGTCGCCTTAAATACGGTTTGAAAATAGGGCCTTCTACGGAAGGGGTACCTGAGTCTATGAGGGAAGAGTACCGGCAGGAACAGCAGAGTGCTGTGGATGTTGACGATGGTCATTTTGTCAACATAGAATTGGAGTAA--------------------"/>
                        <sequence id="seq_A/baikal_teal/Korea/Donglim3/2014_|_EPI_ISL_157611_|_2014-01-17" taxon="A/baikal_teal/Korea/Donglim3/2014_|_EPI_ISL_157611_|_2014-01-17" totalcount="4" value="ATGAGTCTTCTAACCGAGGTCGAAACGTACGTTCTCTCTATCATCCCGTCAGGCCCCCTCAAAGCCGAGATCGCGCAGAGACTTGAAGATGTCTTTGCAGGGAAAAACACCGATCTCGAGGCTCTCATGGAGTGGCTAAAGACAAGACCAATCCTGTCACCTCTGACTAAAGGGATTTTGGGATTTGTGTTCACGCTCACCGTGCCCAGTGAGCGAGGACTGCAGCGTAGACGCTTCGTCCAGAATGCCCTAAATGGAAATGGGGATCCAAATAATATGGATAAGGCAGTTAAGCTATATAAGAAGCTGAAAAGAGAGATAACATTCCATGGGGCTAAGGAGGTCGCACTTAGCTACTCAACCGGTGCACTTGCCAGCTGCATGGGTCTCATATACAACAGGATGGGAACGGTGACTACAGAAGTGGCTTTTGGCCTAGTGTGTGCCACTTGTGAGCAGATTGCAGATTCACAGCATCGGTCCCACAGACAGATGGCAACCATCACCAACCCATTAATCAGACATGAGAACAGAATGGTGCTGGCCAGCACTACAGCTAAGGCCATGGAGCAGATGGCAGGATCAAGCGAGCAGGCATCAGAAGCCATGGAGGTTGCTAATCAGGCCAGGCAGATGGTACAGGCAATGAGGACAATTGGGACTCATCCTAACTCTAGTGCTGGTCTGAGAGATAATCTTCTTGAAAATTTGCAGGCCTACCAGAACCGAATGGGAGTGCAGATGCAGCGATTCAAGTGATCCTCTTGTTGTTGCCGCAAATATCATTGGGATCCTGCACTTGATATTGTGGATCCTTGATCGTCTTTTCTTCAAATGCATTTATCGTCGCCTTAAATACGGTTTGAAAATAGGGCCTTCTACGGAAGGGGTACCTGAGTCTATGAGGGAAGAGTACCGGCAGGAACAGCAGAGTGCTGTGGATGTTGACGATGGTCATTTTGTCAACATAGAATTGGAGTAA--------------------"/>
                        <sequence id="seq_A/Chicken/Kumamoto/1-7/2014_|_EPI_ISL_159719_|_2014-04-13" taxon="A/Chicken/Kumamoto/1-7/2014_|_EPI_ISL_159719_|_2014-04-13" totalcount="4" value="ATGAGTCTTCTAACCGAGGTCGAAACGTACGTTCTCTCTATCATCCCGTCAGGCCCCCTCAAAGCCGAGATCGCGCAGAGACTTGAAGATGTCTTTGCAGGGAAAAACACCGATCTCGAGGCTCTCATGGAGTGGCTAAAGACAAGACCAATCCTGTCACCTCTGACTAAAGGGATTTTGGGATTTGTGTTCACGCTCACCGTGCCCAGTGAGCGAGGACTGCAGCGTAGACGCTTCGTCCAGAATGCCCTAAATGGAAATGGGGATCCAAATAATATGGATAAGGCAGTTAAGCTATATAAGAAGCTGAAAAGAGAGATAACATTCCATGGGGCTAAGGAGGTCGCACTTAGCTACTCAACCGGTGCACTTGCCAGCTGCATGGGTCTCATATACAACAGGATGGGAACGGTGACTACAGAAGTGGCTTTTGGCCTAGTGTGTGCCACTTGTGAGCAGATTGCAGATTCACAGCATCGGTCCCACAGACAGATGGCAACCATCACCAACCCATTAATCAGACATGAGAACAGAATGGTGCTGGCCAGCACTACAGCTAAGGCCATGGAGCAGATGGCAGGATCAAGCGAGCAGGCATCAGAAGCCATGGAGGTTGCTAATCAGGCCAGGCAGATGGTACAGGCAATGAGGACAATTGGGACTCATCCTAACTCTAGTGCTGGTCTGAGAGATAATCTTCTTGAAAATTTGCAGGCCTACCAGAACCGAATGGGAGTGCAGATGCAGCGATTCAAGTGATCCTCTTGTTGTTGCCGCAAATATCATTGGGATCCTGCACTTGATATTGTGGATCCTTGATCGTCTTTTCTTCAAATGCATTTATCGTCGCCTTAAATACGGTTTGAAAATAGGGCCTTCTACGGAAGGGGTACCTGAGTCTATGAGGGAAGAGTACCGGCAGGAACAGCAGAGTGCTGTGGATGTTGACGATGGTCATTTTGTCAACATAGAATTGGAGTAA--------------------"/>
                        <sequence id="seq_KJ508935_A/Baikal_teal/Korea/H41/2014_2014/01/19_7_(MP)" taxon="KJ508935_A/Baikal_teal/Korea/H41/2014_2014/01/19_7_(MP)" totalcount="4" value="ATGAGTCTTCTAACCGAGGTCGAAACGTACGTTCTCTCTATCATCCCGTCAGGCCCCCTCAAAGCCGAGATCGCGCAGAGACTTGAAGATGTCTTTGCAGGGAAAAACACCGATCTCGAGGCTCTCATGGAGTGGCTAAAGACAAGACCAATCCTGTCACCTCTGACTAAAGGGATTTTGGGATTTGTGTTCACGCTCACCGTGCCCAGTGAGCGAGGACTGCAGCGTAGACGCTTCGTCCAGAATGCCCTAAATGGAAATGGGGATCCAAATAATATGGATAAGGCAGTTAAGCTATATAAGAAGCTGAAAAGAGAGATAACATTCCATGGGGCTAAGGAGGTCGCACTTAGCTACTCAACCGGTGCACTTGCCAGCTGCATGGGTCTCATATACAACAGGATGGGAACGGTGACTACAGAAGTGGCTTTTGGCCTAGTGTGTGCCACTTGTGAGCAGATTGCAGATTCACAGCATCGGTCCCACAGACAGATGGCAACCATCACCAACCCATTAATCAGACATGAGAACAGAATGGTGCTGGCCAGCACTACAGCTAAGGCCATGGAGCAGATGGCAGGATCAAGCGAGCAGGCATCAGAAGCCATGGAGGTTGCTAATCAGGCCAGGCAGATGGTACAGGCAATGAGGACAATTGGGACTCATCCTAACTCTAGTGCTGGTCTGAGAGATAATCTTCTTGAAAATTTGCAGGCCTACCAGAACCGAATGGGAGTGCAGATGCAGCGATTCAAGTGATCCTCTTGTTGTTGCCGCAAATATCATTGGGATCCTGCACTTGATATTGTGGATCCTTGATCGTCTTTTCTTCAAATGCATTTATCGTCGCCTTAAATACGGTTTGAAAATAGGGCCTTCTACGGAAGGGGTACCTGAGTCTATGAGGGAAGAGTACCGGCAGGAACAGCAGAGTGCTGTGGATGTTGACGATGGTCATTTTGTCAACATAGAATTGGAGTAA--------------------"/>
                        <sequence id="seq_KJ508999_A/Baikal_teal/Korea/H66/2014_2014/01/21_7_(MP)" taxon="KJ508999_A/Baikal_teal/Korea/H66/2014_2014/01/21_7_(MP)" totalcount="4" value="ATGAGTCTTCTAACCGAGGTCGAAACGTACGTTCTCTCTATCATCCCGTCAGGCCCCCTCAAAGCCGAGATCGCGCAGAGACTTGAAGATGTCTTTGCAGGGAAAAACACCGATCTCGAGGCTCTCATGGAGTGGCTAAAGACAAGACCAATCCTGTCACCTCTGACTAAAGGGATTTTGGGATTTGTGTTCACGCTCACCGTGCCCAGTGAGCGAGGACTGCAGCGTAGACGCTTCGTCCAGAATGCCCTAAATGGAAATGGGGATCCAAATAATATGGATAAGGCAGTTAAGCTATATAAGAAGCTGAAAAGAGAGATAACATTCCATGGGGCTAAGGAGGTCGCACTTAGCTACTCAACCGGTGCACTTGCCAGCTGCATGGGTCTCATATACAACAGGATGGGAACGGTGACTACAGAAGTGGCTTTTGGCCTAGTGTGTGCCACTTGTGAGCAGATTGCAGATTCACAGCATCGGTCCCACAGACAGATGGCAACCATCACCAACCCATTAATCAGACATGAGAACAGAATGGTGCTGGCCAGCACTACAGCTAAGGCCATGGAGCAGATGGCAGGATCAAGCGAGCAGGCATCAGAAGCCATGGAGGTTGCTAATCAGGCCAGGCAGATGGTACAGGCAATGAGGACAATTGGGACTCATCCTAACTCTAGTGCTGGTCTGAGAGATAATCTTCTTGAAAATTTGCAGGCCTACCAGAACCGAATGGGAGTGCAGATGCAGCGATTCAAGTGATCCTCTTGTTGTTGCCGCAAATATCATTGGGATCCTGCACTTGATATTGTGGATCCTTGATCGTCTTTTCTTCAAATGCATTTATCGTCGCCTTAAATACGGTTTGAAAATAGGGCCTTCTACGGAAGGGGTACCTGAGTCTATGAGGGAAGAGTACCGGCAGGAACAGCAGAGTGCTGTGGATGTTGACGATGGTCATTTTGTCAACATAGAATTGGAGTAA--------------------"/>
                        <sequence id="seq_KJ509015_A/Baikal_teal/Korea/H80/2014_2014/01/22_7_(MP)" taxon="KJ509015_A/Baikal_teal/Korea/H80/2014_2014/01/22_7_(MP)" totalcount="4" value="ATGAGTCTTCTAACCGAGGTCGAAACGTACGTTCTCTCTATCATCCCGTCAGGCCCCCTCAAAGCCGAGATCGCGCAGAGACTTGAAGATGTCTTTGCAGGGAAAAACACCGATCTCGAGGCTCTCATGGAGTGGCTAAAGACAAGACCAATCCTGTCACCTCTGACTAAAGGGATTTTGGGATTTGTGTTCACGCTCACCGTGCCCAGTGAGCGAGGACTGCAGCGTAGACGCTTCGTCCAGAATGCCCTAAATGGAAATGGGGATCCAAATAATATGGATAAGGCAGTTAAGCTATATAAGAAGCTGAAAAGAGAGATAACATTCCATGGGGCTAAGGAGGTCGCACTTAGCTACTCAACCGGTGCACTTGCCAGCTGCATGGGTCTCATATACAACAGGATGGGAACGGTGACTACAGAAGTGGCTTTTGGCCTAGTGTGTGCCACTTGTGAGCAGATTGCAGATTCACAGCATCGGTCCCACAGACAGATGGCAACCATCACCAACCCATTAATCAGACATGAGAACAGAATGGTGCTGGCCAGCACTACAGCTAAGGCCATGGAGCAGATGGCAGGATCAAGCGAGCAGGCATCAGAAGCCATGGAGGTTGCTAATCAGGCCAGGCAGATGGTACAGGCAATGAGGACAATTGGGACTCATCCTAACTCTAGTGCTGGTCTGAGAGATAATCTTCTTGAAAATTTGCAGGCCTACCAGAACCGAATGGGAGTGCAGATGCAGCGATTCAAGTGATCCTCTTGTTGTTGCCGCAAATATCATTGGGATCCTGCACTTGATATTGTGGATCCTTGATCGTCTTTTCTTCAAATGCATTTATCGTCGCCTTAAATACGGTTTGAAAATAGGGCCTTCTACGGAAGGGGTACCTGAGTCTATGAGGGAAGAGTACCGGCAGGAACAGCAGAGTGCTGTGGATGTTGACGATGGTCATTTTGTCAACATAGAATTGGAGTAA--------------------"/>
                        <sequence id="seq_KJ509031_A/Baikal_teal/Korea/H84/2014_2014/01/22_7_(MP)" taxon="KJ509031_A/Baikal_teal/Korea/H84/2014_2014/01/22_7_(MP)" totalcount="4" value="ATGAGTCTTCTAACCGAGGTCGAAACGTACGTTCTCTCTATCATCCCGTCAGGCCCCCTCAAAGCCGAGATCGCGCAGAGACTTGAAGATGTCTTTGCAGGGAAAAACACCGATCTCGAGGCTCTCATGGAGTGGCTAAAGACAAGACCAATCCTGTCACCTCTGACTAAAGGGATTTTGGGATTTGTGTTCACGCTCACCGTGCCCAGTGAGCGAGGACTGCAGCGTAGACGCTTCGTCCAGAATGCCCTAAATGGAAATGGGGATCCAAATAATATGGATAAGGCAGTTAAGCTATATAAGAAGCTGAAAAGAGAGATAACATTCCATGGGGCTAAGGAGGTCGCACTTAGCTACTCAACCGGTGCACTTGCCAGCTGCATGGGTCTCATATACAACAGGATGGGAACGGTGACTACAGAAGTGGCTTTTGGCCTAGTGTGTGCCACTTGTGAGCAGATTGCAGATTCACAGCATCGGTCCCACAGACAGATGGCAACCATCACCAACCCATTAATCAGACATGAGAACAGAATGGTGCTGGCCAGCACTACAGCTAAGGCCATGGAGCAGATGGCAGGATCAAGCGAGCAGGCATCAGAAGCCATGGAGGTTGCTAATCAGGCCAGGCAGATGGTACAGGCAATGAGGACAATTGGGACTCATCCTAACTCTAGTGCTGGTCTGAGAGATAATCTTCTTGAAAATTTGCAGGCCTACCAGAACCGAATGGGAGTGCAGATGCAGCGATTCAAGTGATCCTCTTGTTGTTGCCGCAAATATCATTGGGATCCTGCACTTGATATTGTGGATCCTTGATCGTCTTTTCTTCAAATGCATTTATCGTCGCCTTAAATACGGTTTGAAAATAGGGCCTTCTACGGAAGGGGTACCTGAGTCTATGAGGGAAGAGTACCGGCAGGAACAGCAGAGTGCTGTGGATGTTGACGATGGTCATTTTGTCAACATAGAATTGGAGTAA--------------------"/>
                        <sequence id="seq_KJ509039_A/Baikal_teal/Korea/H96/2014_2014/01/23_7_(MP)" taxon="KJ509039_A/Baikal_teal/Korea/H96/2014_2014/01/23_7_(MP)" totalcount="4" value="ATGAGTCTTCTAACCGAGGTCGAAACGTACGTTCTCTCTATCATCCCGTCAGGCCCCCTCAAAGCCGAGATCGCGCAGAGACTTGAAGATGTCTTTGCAGGGAAAAACACCGATCTCGAGGCTCTCATGGAGTGGCTAAAGACAAGACCAATCCTGTCACCTCTGACTAAAGGGATTTTGGGATTTGTGTTCACGCTCACCGTGCCCAGTGAGCGAGGACTGCAGCGTAGACGCTTCGTCCAGAATGCCCTAAATGGAAATGGGGATCCAAATAATATGGATAAGGCAGTTAAGCTATATAAGAAGCTGAAAAGAGAGATAACATTCCATGGGGCTAAGGAGGTCGCACTTAGCTACTCAACCGGTGCACTTGCCAGCTGCATGGGTCTCATATACAACAGGATGGGAACGGTGACTACAGAAGTGGCTTTTGGCCTAGTGTGTGCCACTTGTGAGCAGATTGCAGATTCACAGCATCGGTCCCACAGACAGATGGCAACCATCACCAACCCATTAATCAGACATGAGAACAGAATGGTGCTGGCCAGCACTACAGCTAAGGCCATGGAGCAGATGGCAGGATCAAGCGAGCAGGCATCAGAAGCCATGGAGGTTGCTAATCAGGCCAGGCAGATGGTACAGGCAATGAGGACAATTGGGACTCATCCTAACTCTAGTGCTGGTCTGAGAGATAATCTTCTTGAAAATTTGCAGGCCTACCAGAACCGAATGGGAGTGCAGATGCAGCGATTCAAGTGATCCTCTTGTTGTTGCCGCAAATATCATTGGGATCCTGCACTTGATATTGTGGATCCTTGATCGTCTTTTCTTCAAATGCATTTATCGTCGCCTTAAATACGGTTTGAAAATAGGGCCTTCTACGGAAGGGGTACCTGAGTCTATGAGGGAAGAGTACCGGCAGGAACAGCAGAGTGCTGTGGATGTTGACGATGGTCATTTTGTCAACATAGAATTGGAGTAA--------------------"/>
                        <sequence id="seq_KJ509023_A/Coot/Korea/H81/2014_2014/01/22_7_(MP)" taxon="KJ509023_A/Coot/Korea/H81/2014_2014/01/22_7_(MP)" totalcount="4" value="ATGAGTCTTCTAACCGAGGTCGAAACGTACGTTCTCTCTATCATCCCGTCAGGCCCCCTCAAAGCCGAGATCGCGCAGAGACTTGAAGATGTCTTTGCAGGGAAAAACACCGATCTCGAGGCTCTCATGGAGTGGCTAAAGACAAGACCAATCCTGTCACCTCTGACTAAAGGGATTTTGGGATTTGTGTTCACGCTCACCGTGCCCAGTGAGCGAGGACTGCAGCGTAGACGCTTCGTCCAGAATGCCCTAAATGGAAATGGGGATCCAAATAATATGGATAAGGCAGTTAAGCTATATAAGAAGCTGAAAAGAGAGATAACATTCCATGGGGCTAAGGAGGTCGCACTTAGCTACTCAACCGGTGCACTTGCCAGCTGCATGGGTCTCATATACAACAGGATGGGAACGGTGACTACAGAAGTGGCTTTTGGCCTAGTGTGTGCCACTTGTGAGCAGATTGCAGATTCACAGCATCGGTCCCACAGACAGATGGCAACCATCACCAACCCATTAATCAGACATGAGAACAGAATGGTGCTGGCCAGCACTACAGCTAAGGCCATGGAGCAGATGGCAGGATCAAGCGAGCAGGCATCAGAAGCCATGGAGGTTGCTAATCAGGCCAGGCAGATGGTACAGGCAATGAGGACAATTGGGACTCATCCTAACTCTAGTGCTGGTCTGAGAGATAATCTTCTTGAAAATTTGCAGGCCTACCAGAACCGAATGGGAGTGCAGATGCAGCGATTCAAGTGATCCTCTTGTTGTTGCCGCAAATATCATTGGGATCCTGCACTTGATATTGTGGATCCTTGATCGTCTTTTCTTCAAATGCATTTATCGTCGCCTTAAATACGGTTTGAAAATAGGGCCTTCTACGGAAGGGGTACCTGAGTCTATGAGGGAAGAGTACCGGCAGGAACAGCAGAGTGCTGTGGATGTTGACGATGGTCATTTTGTCAACATAGAATTGGAGTAA--------------------"/>
                        <sequence id="seq_KJ413853_A/baikal_teal/Korea/Donglim3/2014_2014/01/17_7_(MP)" taxon="KJ413853_A/baikal_teal/Korea/Donglim3/2014_2014/01/17_7_(MP)" totalcount="4" value="ATGAGTCTTCTAACCGAGGTCGAAACGTACGTTCTCTCTATCATCCCGTCAGGCCCCCTCAAAGCCGAGATCGCGCAGAGACTTGAAGATGTCTTTGCAGGGAAAAACACCGATCTCGAGGCTCTCATGGAGTGGCTAAAGACAAGACCAATCCTGTCACCTCTGACTAAAGGGATTTTGGGATTTGTGTTCACGCTCACCGTGCCCAGTGAGCGAGGACTGCAGCGTAGACGCTTCGTCCAGAATGCCCTAAATGGAAATGGGGATCCAAATAATATGGATAAGGCAGTTAAGCTATATAAGAAGCTGAAAAGAGAGATAACATTCCATGGGGCTAAGGAGGTCGCACTTAGCTACTCAACCGGTGCACTTGCCAGCTGCATGGGTCTCATATACAACAGGATGGGAACGGTGACTACAGAAGTGGCTTTTGGCCTAGTGTGTGCCACTTGTGAGCAGATTGCAGATTCACAGCATCGGTCCCACAGACAGATGGCAACCATCACCAACCCATTAATCAGACATGAGAACAGAATGGTGCTGGCCAGCACTACAGCTAAGGCCATGGAGCAGATGGCAGGATCAAGCGAGCAGGCATCAGAAGCCATGGAGGTTGCTAATCAGGCCAGGCAGATGGTACAGGCAATGAGGACAATTGGGACTCATCCTAACTCTAGTGCTGGTCTGAGAGATAATCTTCTTGAAAATTTGCAGGCCTACCAGAACCGAATGGGAGTGCAGATGCAGCGATTCAAGTGATCCTCTTGTTGTTGCCGCAAATATCATTGGGATCCTGCACTTGATATTGTGGATCCTTGATCGTCTTTTCTTCAAATGCATTTATCGTCGCCTTAAATACGGTTTGAAAATAGGGCCTTCTACGGAAGGGGTACCTGAGTCTATGAGGGAAGAGTACCGGCAGGAACAGCAGAGTGCTGTGGATGTTGACGATGGTCATTTTGTCAACATAGAATTGGAGTAA--------------------"/>
                        <sequence id="seq_KJ509143_A/bean_goose/Korea/H328/2014_2014/02/01_7_(MP)" taxon="KJ509143_A/bean_goose/Korea/H328/2014_2014/02/01_7_(MP)" totalcount="4" value="ATGAGTCTTCTAACCGAGGTCGAAACGTACGTTCTCTCTATCATCCCGTCAGGCCCCCTCAAAGCCGAGATCGCGCAGAGACTTGAAGATGTCTTTGCAGGGAAAAACACCGATCTCGAGGCTCTCATGGAGTGGCTAAAGACAAGACCAATCCTGTCACCTCTGACTAAAGGGATTTTGGGATTTGTGTTCACGCTCACCGTGCCCAGTGAGCGAGGACTGCAGCGTAGACGCTTCGTCCAGAATGCCCTAAATGGAAATGGGGATCCAAATAATATGGATAAGGCAGTTAAGCTATATAAGAAGCTGAAAAGAGAGATAACATTCCATGGGGCTAAGGAGGTCGCACTTAGCTACTCAACCGGTGCACTTGCCAGCTGCATGGGTCTCATATACAACAGGATGGGAACGGTGACTACAGAAGTGGCTTTTGGCCTAGTGTGTGCCACTTGTGAGCAGATTGCAGATTCACAGCATCGGTCCCACAGACAGATGGCAACCATCACCAACCCATTAATCAGACATGAGAACAGAATGGTGCTGGCCAGCACTACAGCTAAGGCCATGGAGCAGATGGCAGGATCAAGCGAGCAGGCATCAGAAGCCATGGAGGTTGCTAATCAGGCCAGGCAGATGGTACAGGCAATGAGGACAATTGGGACTCATCCTAACTCTAGTGCTGGTCTGAGAGATAATCTTCTTGAAAATTTGCAGGCCTACCAGAACCGAATGGGAGTGCAGATGCAGCGATTCAAGTGATCCTCTTGTTGTTGCCGCAAATATCATTGGGATCCTGCACTTGATATTGTGGATCCTTGATCGTCTTTTCTTCAAATGCATTTATCGTCGCCTTAAATACGGTTTGAAAATAGGGCCTTCTACGGAAGGGGTACCTGAGTCTATGAGGGAAGAGTACCGGCAGGAACAGCAGAGTGCTGTGGATGTTGACGATGGTCATTTTGTCAACATAGAATTGGAGTAA--------------------"/>
                        <sequence id="seq_KJ508975_A/bean_goose/Korea/H53/2014_2014/01/20_7_(MP)" taxon="KJ508975_A/bean_goose/Korea/H53/2014_2014/01/20_7_(MP)" totalcount="4" value="ATGAGTCTTCTAACCGAGGTCGAAACGTACGTTCTCTCTATCATCCCGTCAGGCCCCCTCAAAGCCGAGATCGCGCAGAGACTTGAAGATGTCTTTGCAGGGAAAAACACCGATCTCGAGGCTCTCATGGAGTGGCTAAAGACAAGACCAATCCTGTCACCTCTGACTAAAGGGATTTTGGGATTTGTGTTCACGCTCACCGTGCCCAGTGAGCGAGGACTGCAGCGTAGACGCTTCGTCCAGAATGCCCTAAATGGAAATGGGGATCCAAATAATATGGATAAGGCAGTTAAGCTATATAAGAAGCTGAAAAGAGAGATAACATTCCATGGGGCTAAGGAGGTCGCACTTAGCTACTCAACCGGTGCACTTGCCAGCTGCATGGGTCTCATATACAACAGGATGGGAACGGTGACTACAGAAGTGGCTTTTGGCCTAGTGTGTGCCACTTGTGAGCAGATTGCAGATTCACAGCATCGGTCCCACAGACAGATGGCAACCATCACCAACCCATTAATCAGACATGAGAACAGAATGGTGCTGGCCAGCACTACAGCTAAGGCCATGGAGCAGATGGCAGGATCAAGCGAGCAGGCATCAGAAGCCATGGAGGTTGCTAATCAGGCCAGGCAGATGGTACAGGCAATGAGGACAATTGGGACTCATCCTAACTCTAGTGCTGGTCTGAGAGATAATCTTCTTGAAAATTTGCAGGCCTACCAGAACCGAATGGGAGTGCAGATGCAGCGATTCAAGTGATCCTCTTGTTGTTGCCGCAAATATCATTGGGATCCTGCACTTGATATTGTGGATCCTTGATCGTCTTTTCTTCAAATGCATTTATCGTCGCCTTAAATACGGTTTGAAAATAGGGCCTTCTACGGAAGGGGTACCTGAGTCTATGAGGGAAGAGTACCGGCAGGAACAGCAGAGTGCTGTGGATGTTGACGATGGTCATTTTGTCAACATAGAATTGGAGTAA--------------------"/>
                        <sequence id="seq_KJ509047_A/breeder_chicken/Korea/H122/2014_2014/01/24_7_(MP)" taxon="KJ509047_A/breeder_chicken/Korea/H122/2014_2014/01/24_7_(MP)" totalcount="4" value="ATGAGTCTTCTAACCGAGGTCGAAACGTACGTTCTCTCTATCATCCCGTCAGGCCCCCTCAAAGCCGAGATCGCGCAGAGACTTGAAGATGTCTTTGCAGGGAAAAACACCGATCTCGAGGCTCTCATGGAGTGGCTAAAGACAAGACCAATCCTGTCACCTCTGACTAAAGGGATTTTGGGATTTGTGTTCACGCTCACCGTGCCCAGTGAGCGAGGACTGCAGCGTAGACGCTTCGTCCAGAATGCCCTAAATGGAAATGGGGATCCAAATAATATGGATAAGGCAGTTAAGCTATATAAGAAGCTGAAAAGAGAGATAACATTCCATGGGGCTAAGGAGGTCGCACTTAGCTACTCAACCGGTGCACTTGCCAGCTGCATGGGTCTCATATACAACAGGATGGGAACGGTGACTACAGAAGTGGCTTTTGGCCTAGTGTGTGCCACTTGTGAGCAGATTGCAGATTCACAGCATCGGTCCCACAGACAGATGGCAACCATCACCAACCCATTAATCAGACATGAGAACAGAATGGTGCTGGCCAGCACTACAGCTAAGGCCATGGAGCAGATGGCAGGATCAAGCGAGCAGGCATCAGAAGCCATGGAGGTTGCTAATCAGGCCAGGCAGATGGTACAGGCAATGAGGACAATTGGGACTCATCCTAACTCTAGTGCTGGTCTGAGAGATAATCTTCTTGAAAATTTGCAGGCCTACCAGAACCGAATGGGAGTGCAGATGCAGCGATTCAAGTGATCCTCTTGTTGTTGCCGCAAATATCATTGGGATCCTGCACTTGATATTGTGGATCCTTGATCGTCTTTTCTTCAAATGCATTTATCGTCGCCTTAAATACGGTTTGAAAATAGGGCCTTCTACGGAAGGGGTACCTGAGTCTATGAGGGAAGAGTACCGGCAGGAACAGCAGAGTGCTGTGGATGTTGACGATGGTCATTTTGTCAACATAGAATTGGAGTAA--------------------"/>
                        <sequence id="seq_KJ509119_A/breeder_chicken/Korea/H250/2014_2014/01/28_7_(MP)" taxon="KJ509119_A/breeder_chicken/Korea/H250/2014_2014/01/28_7_(MP)" totalcount="4" value="ATGAGTCTTCTAACCGAGGTCGAAACGTACGTTCTCTCTATCATCCCGTCAGGCCCCCTCAAAGCCGAGATCGCGCAGAGACTTGAAGATGTCTTTGCAGGGAAAAACACCGATCTCGAGGCTCTCATGGAGTGGCTAAAGACAAGACCAATCCTGTCACCTCTGACTAAAGGGATTTTGGGATTTGTGTTCACGCTCACCGTGCCCAGTGAGCGAGGACTGCAGCGTAGACGCTTCGTCCAGAATGCCCTAAATGGAAATGGGGATCCAAATAATATGGATAAGGCAGTTAAGCTATATAAGAAGCTGAAAAGAGAGATAACATTCCATGGGGCTAAGGAGGTCGCACTTAGCTACTCAACCGGTGCACTTGCCAGCTGCATGGGTCTCATATACAACAGGATGGGAACGGTGACTACAGAAGTGGCTTTTGGCCTAGTGTGTGCCACTTGTGAGCAGATTGCAGATTCACAGCATCGGTCCCACAGACAGATGGCAACCATCACCAACCCATTAATCAGACATGAGAACAGAATGGTGCTGGCCAGCACTACAGCTAAGGCCATGGAGCAGATGGCAGGATCAAGCGAGCAGGCATCAGAAGCCATGGAGGTTGCTAATCAGGCCAGGCAGATGGTACAGGCAATGAGGACAATTGGGACTCATCCTAACTCTAGTGCTGGTCTGAGAGATAATCTTCTTGAAAATTTGCAGGCCTACCAGAACCGAATGGGAGTGCAGATGCAGCGATTCAAGTGATCCTCTTGTTGTTGCCGCAAATATCATTGGGATCCTGCACTTGATATTGTGGATCCTTGATCGTCTTTTCTTCAAATGCATTTATCGTCGCCTTAAATACGGTTTGAAAATAGGGCCTTCTACGGAAGGGGTACCTGAGTCTATGAGGGAAGAGTACCGGCAGGAACAGCAGAGTGCTGTGGATGTTGACGATGGTCATTTTGTCAACATAGAATTGGAGTAA--------------------"/>
                        <sequence id="seq_KJ509055_A/breeder_duck/Korea/H128/2014_2014/01/25_7_(MP)" taxon="KJ509055_A/breeder_duck/Korea/H128/2014_2014/01/25_7_(MP)" totalcount="4" value="ATGAGTCTTCTAACCGAGGTCGAAACGTACGTTCTCTCTATCATCCCGTCAGGCCCCCTCAAAGCCGAGATCGCGCAGAGACTTGAAGATGTCTTTGCAGGGAAAAACACCGATCTCGAGGCTCTCATGGAGTGGCTAAAGACAAGACCAATCCTGTCACCTCTGACTAAAGGGATTTTGGGATTTGTGTTCACGCTCACCGTGCCCAGTGAGCGAGGACTGCAGCGTAGACGCTTCGTCCAGAATGCCCTAAATGGAAATGGGGATCCAAATAATATGGATAAGGCAGTTAAGCTATATAAGAAGCTGAAAAGAGAGATAACATTCCATGGGGCTAAGGAGGTCGCACTTAGCTACTCAACCGGTGCACTTGCCAGCTGCATGGGTCTCATATACAACAGGATGGGAACGGTGACTACAGAAGTGGCTTTTGGCCTAGTGTGTGCCACTTGTGAGCAGATTGCAGATTCACAGCATCGGTCCCACAGACAGATGGCAACCATCACCAACCCATTAATCAGACATGAGAACAGAATGGTGCTGGCCAGCACTACAGCTAAGGCCATGGAGCAGATGGCAGGATCAAGCGAGCAGGCATCAGAAGCCATGGAGGTTGCTAATCAGGCCAGGCAGATGGTACAGGCAATGAGGACAATTGGGACTCATCCTAACTCTAGTGCTGGTCTGAGAGATAATCTTCTTGAAAATTTGCAGGCCTACCAGAACCGAATGGGAGTGCAGATGCAGCGATTCAAGTGATCCTCTTGTTGTTGCCGCAAATATCATTGGGATCCTGCACTTGATATTGTGGATCCTTGATCGTCTTTTCTTCAAATGCATTTATCGTCGCCTTAAATACGGTTTGAAAATAGGGCCTTCTACGGAAGGGGTACCTGAGTCTATGAGGGAAGAGTACCGGCAGGAACAGCAGAGTGCTGTGGATGTTGACGATGGTCATTTTGTCAACATAGAATTGGAGTAA--------------------"/>
                        <sequence id="seq_KJ509087_A/breeder_duck/Korea/H200/2014_2014/01/27_7_(MP)" taxon="KJ509087_A/breeder_duck/Korea/H200/2014_2014/01/27_7_(MP)" totalcount="4" value="ATGAGTCTTCTAACCGAGGTCGAAACGTACGTTCTCTCTATCATCCCGTCAGGCCCCCTCAAAGCCGAGATCGCGCAGAGACTTGAAGATGTCTTTGCAGGGAAAAACACCGATCTCGAGGCTCTCATGGAGTGGCTAAAGACAAGACCAATCCTGTCACCTCTGACTAAAGGGATTTTGGGATTTGTGTTCACGCTCACCGTGCCCAGTGAGCGAGGACTGCAGCGTAGACGCTTCGTCCAGAATGCCCTAAATGGAAATGGGGATCCAAATAATATGGATAAGGCAGTTAAGCTATATAAGAAGCTGAAAAGAGAGATAACATTCCATGGGGCTAAGGAGGTCGCACTTAGCTACTCAACCGGTGCACTTGCCAGCTGCATGGGTCTCATATACAACAGGATGGGAACGGTGACTACAGAAGTGGCTTTTGGCCTAGTGTGTGCCACTTGTGAGCAGATTGCAGATTCACAGCATCGGTCCCACAGACAGATGGCAACCATCACCAACCCATTAATCAGACATGAGAACAGAATGGTGCTGGCCAGCACTACAGCTAAGGCCATGGAGCAGATGGCAGGATCAAGCGAGCAGGCATCAGAAGCCATGGAGGTTGCTAATCAGGCCAGGCAGATGGTACAGGCAATGAGGACAATTGGGACTCATCCTAACTCTAGTGCTGGTCTGAGAGATAATCTTCTTGAAAATTTGCAGGCCTACCAGAACCGAATGGGAGTGCAGATGCAGCGATTCAAGTGATCCTCTTGTTGTTGCCGCAAATATCATTGGGATCCTGCACTTGATATTGTGGATCCTTGATCGTCTTTTCTTCAAATGCATTTATCGTCGCCTTAAATACGGTTTGAAAATAGGGCCTTCTACGGAAGGGGTACCTGAGTCTATGAGGGAAGAGTACCGGCAGGAACAGCAGAGTGCTGTGGATGTTGACGATGGTCATTTTGTCAACATAGAATTGGAGTAA--------------------"/>
                        <sequence id="seq_KJ509111_A/breeder_duck/Korea/H249/2014_2014/01/28_7_(MP)" taxon="KJ509111_A/breeder_duck/Korea/H249/2014_2014/01/28_7_(MP)" totalcount="4" value="ATGAGTCTTCTAACCGAGGTCGAAACGTACGTTCTCTCTATCATCCCGTCAGGCCCCCTCAAAGCCGAGATCGCGCAGAGACTTGAAGATGTCTTTGCAGGGAAAAACACCGATCTCGAGGCTCTCATGGAGTGGCTAAAGACAAGACCAATCCTGTCACCTCTGACTAAAGGGATTTTGGGATTTGTGTTCACGCTCACCGTGCCCAGTGAGCGAGGACTGCAGCGTAGACGCTTCGTCCAGAATGCCCTAAATGGAAATGGGGATCCAAATAATATGGATAAGGCAGTTAAGCTATATAAGAAGCTGAAAAGAGAGATAACATTCCATGGGGCTAAGGAGGTCGCACTTAGCTACTCAACCGGTGCACTTGCCAGCTGCATGGGTCTCATATACAACAGGATGGGAACGGTGACTACAGAAGTGGCTTTTGGCCTAGTGTGTGCCACTTGTGAGCAGATTGCAGATTCACAGCATCGGTCCCACAGACAGATGGCAACCATCACCAACCCATTAATCAGACATGAGAACAGAATGGTGCTGGCCAGCACTACAGCTAAGGCCATGGAGCAGATGGCAGGATCAAGCGAGCAGGCATCAGAAGCCATGGAGGTTGCTAATCAGGCCAGGCAGATGGTACAGGCAATGAGGACAATTGGGACTCATCCTAACTCTAGTGCTGGTCTGAGAGATAATCTTCTTGAAAATTTGCAGGCCTACCAGAACCGAATGGGAGTGCAGATGCAGCGATTCAAGTGATCCTCTTGTTGTTGCCGCAAATATCATTGGGATCCTGCACTTGATATTGTGGATCCTTGATCGTCTTTTCTTCAAATGCATTTATCGTCGCCTTAAATACGGTTTGAAAATAGGGCCTTCTACGGAAGGGGTACCTGAGTCTATGAGGGAAGAGTACCGGCAGGAACAGCAGAGTGCTGTGGATGTTGACGATGGTCATTTTGTCAACATAGAATTGGAGTAA--------------------"/>
                        <sequence id="seq_KJ413845_A/broiler_duck/Korea/Buan2/2014_2014/01/17_7_(MP)" taxon="KJ413845_A/broiler_duck/Korea/Buan2/2014_2014/01/17_7_(MP)" totalcount="4" value="ATGAGTCTTCTAACCGAGGTCGAAACGTACGTTCTCTCTATCATCCCGTCAGGCCCCCTCAAAGCCGAGATCGCGCAGAGACTTGAAGATGTCTTTGCAGGGAAAAACACCGATCTCGAGGCTCTCATGGAGTGGCTAAAGACAAGACCAATCCTGTCACCTCTGACTAAAGGGATTTTGGGATTTGTGTTCACGCTCACCGTGCCCAGTGAGCGAGGACTGCAGCGTAGACGCTTCGTCCAGAATGCCCTAAATGGAAATGGGGATCCAAATAATATGGATAAGGCAGTTAAGCTATATAAGAAGCTGAAAAGAGAGATAACATTCCATGGGGCTAAGGAGGTCGCACTTAGCTACTCAACCGGTGCACTTGCCAGCTGCATGGGTCTCATATACAACAGGATGGGAACGGTGACTACAGAAGTGGCTTTTGGCCTAGTGTGTGCCACTTGTGAGCAGATTGCAGATTCACAGCATCGGTCCCACAGACAGATGGCAACCATCACCAACCCATTAATCAGACATGAGAACAGAATGGTGCTGGCCAGCACTACAGCTAAGGCCATGGAGCAGATGGCAGGATCAAGCGAGCAGGCATCAGAAGCCATGGAGGTTGCTAATCAGGCCAGGCAGATGGTACAGGCAATGAGGACAATTGGGACTCATCCTAACTCTAGTGCTGGTCTGAGAGATAATCTTCTTGAAAATTTGCAGGCCTACCAGAACCGAATGGGAGTGCAGATGCAGCGATTCAAGTGATCCTCTTGTTGTTGCCGCAAATATCATTGGGATCCTGCACTTGATATTGTGGATCCTTGATCGTCTTTTCTTCAAATGCATTTATCGTCGCCTTAAATACGGTTTGAAAATAGGGCCTTCTACGGAAGGGGTACCTGAGTCTATGAGGGAAGAGTACCGGCAGGAACAGCAGAGTGCTGTGGATGTTGACGATGGTCATTTTGTCAACATAGAATTGGAGTAA--------------------"/>
                        <sequence id="seq_KJ509063_A/broiler_duck/Korea/H133/2014_2014/01/25_7_(MP)" taxon="KJ509063_A/broiler_duck/Korea/H133/2014_2014/01/25_7_(MP)" totalcount="4" value="ATGAGTCTTCTAACCGAGGTCGAAACGTACGTTCTCTCTATCATCCCGTCAGGCCCCCTCAAAGCCGAGATCGCGCAGAGACTTGAAGATGTCTTTGCAGGGAAAAACACCGATCTCGAGGCTCTCATGGAGTGGCTAAAGACAAGACCAATCCTGTCACCTCTGACTAAAGGGATTTTGGGATTTGTGTTCACGCTCACCGTGCCCAGTGAGCGAGGACTGCAGCGTAGACGCTTCGTCCAGAATGCCCTAAATGGAAATGGGGATCCAAATAATATGGATAAGGCAGTTAAGCTATATAAGAAGCTGAAAAGAGAGATAACATTCCATGGGGCTAAGGAGGTCGCACTTAGCTACTCAACCGGTGCACTTGCCAGCTGCATGGGTCTCATATACAACAGGATGGGAACGGTGACTACAGAAGTGGCTTTTGGCCTAGTGTGTGCCACTTGTGAGCAGATTGCAGATTCACAGCATCGGTCCCACAGACAGATGGCAACCATCACCAACCCATTAATCAGACATGAGAACAGAATGGTGCTGGCCAGCACTACAGCTAAGGCCATGGAGCAGATGGCAGGATCAAGCGAGCAGGCATCAGAAGCCATGGAGGTTGCTAATCAGGCCAGGCAGATGGTACAGGCAATGAGGACAATTGGGACTCATCCTAACTCTAGTGCTGGTCTGAGAGATAATCTTCTTGAAAATTTGCAGGCCTACCAGAACCGAATGGGAGTGCAGATGCAGCGATTCAAGTGATCCTCTTGTTGTTGCCGCAAATATCATTGGGATCCTGCACTTGATATTGTGGATCCTTGATCGTCTTTTCTTCAAATGCATTTATCGTCGCCTTAAATACGGTTTGAAAATAGGGCCTTCTACGGAAGGGGTACCTGAGTCTATGAGGGAAGAGTACCGGCAGGAACAGCAGAGTGCTGTGGATGTTGACGATGGTCATTTTGTCAACATAGAATTGGAGTAA--------------------"/>
                        <sequence id="seq_KJ508903_A/broiler_duck/Korea/H29/2014_2014/01/18_7_(MP)" taxon="KJ508903_A/broiler_duck/Korea/H29/2014_2014/01/18_7_(MP)" totalcount="4" value="ATGAGTCTTCTAACCGAGGTCGAAACGTACGTTCTCTCTATCATCCCGTCAGGCCCCCTCAAAGCCGAGATCGCGCAGAGACTTGAAGATGTCTTTGCAGGGAAAAACACCGATCTCGAGGCTCTCATGGAGTGGCTAAAGACAAGACCAATCCTGTCACCTCTGACTAAAGGGATTTTGGGATTTGTGTTCACGCTCACCGTGCCCAGTGAGCGAGGACTGCAGCGTAGACGCTTCGTCCAGAATGCCCTAAATGGAAATGGGGATCCAAATAATATGGATAAGGCAGTTAAGCTATATAAGAAGCTGAAAAGAGAGATAACATTCCATGGGGCTAAGGAGGTCGCACTTAGCTACTCAACCGGTGCACTTGCCAGCTGCATGGGTCTCATATACAACAGGATGGGAACGGTGACTACAGAAGTGGCTTTTGGCCTAGTGTGTGCCACTTGTGAGCAGATTGCAGATTCACAGCATCGGTCCCACAGACAGATGGCAACCATCACCAACCCATTAATCAGACATGAGAACAGAATGGTGCTGGCCAGCACTACAGCTAAGGCCATGGAGCAGATGGCAGGATCAAGCGAGCAGGCATCAGAAGCCATGGAGGTTGCTAATCAGGCCAGGCAGATGGTACAGGCAATGAGGACAATTGGGACTCATCCTAACTCTAGTGCTGGTCTGAGAGATAATCTTCTTGAAAATTTGCAGGCCTACCAGAACCGAATGGGAGTGCAGATGCAGCGATTCAAGTGATCCTCTTGTTGTTGCCGCAAATATCATTGGGATCCTGCACTTGATATTGTGGATCCTTGATCGTCTTTTCTTCAAATGCATTTATCGTCGCCTTAAATACGGTTTGAAAATAGGGCCTTCTACGGAAGGGGTACCTGAGTCTATGAGGGAAGAGTACCGGCAGGAACAGCAGAGTGCTGTGGATGTTGACGATGGTCATTTTGTCAACATAGAATTGGAGTAA--------------------"/>
                        <sequence id="seq_KJ508911_A/broiler_duck/Korea/H31/2014_2014/01/19_7_(MP)" taxon="KJ508911_A/broiler_duck/Korea/H31/2014_2014/01/19_7_(MP)" totalcount="4" value="ATGAGTCTTCTAACCGAGGTCGAAACGTACGTTCTCTCTATCATCCCGTCAGGCCCCCTCAAAGCCGAGATCGCGCAGAGACTTGAAGATGTCTTTGCAGGGAAAAACACCGATCTCGAGGCTCTCATGGAGTGGCTAAAGACAAGACCAATCCTGTCACCTCTGACTAAAGGGATTTTGGGATTTGTGTTCACGCTCACCGTGCCCAGTGAGCGAGGACTGCAGCGTAGACGCTTCGTCCAGAATGCCCTAAATGGAAATGGGGATCCAAATAATATGGATAAGGCAGTTAAGCTATATAAGAAGCTGAAAAGAGAGATAACATTCCATGGGGCTAAGGAGGTCGCACTTAGCTACTCAACCGGTGCACTTGCCAGCTGCATGGGTCTCATATACAACAGGATGGGAACGGTGACTACAGAAGTGGCTTTTGGCCTAGTGTGTGCCACTTGTGAGCAGATTGCAGATTCACAGCATCGGTCCCACAGACAGATGGCAACCATCACCAACCCATTAATCAGACATGAGAACAGAATGGTGCTGGCCAGCACTACAGCTAAGGCCATGGAGCAGATGGCAGGATCAAGCGAGCAGGCATCAGAAGCCATGGAGGTTGCTAATCAGGCCAGGCAGATGGTACAGGCAATGAGGACAATTGGGACTCATCCTAACTCTAGTGCTGGTCTGAGAGATAATCTTCTTGAAAATTTGCAGGCCTACCAGAACCGAATGGGAGTGCAGATGCAGCGATTCAAGTGATCCTCTTGTTGTTGCCGCAAATATCATTGGGATCCTGCACTTGATATTGTGGATCCTTGATCGTCTTTTCTTCAAATGCATTTATCGTCGCCTTAAATACGGTTTGAAAATAGGGCCTTCTACGGAAGGGGTACCTGAGTCTATGAGGGAAGAGTACCGGCAGGAACAGCAGAGTGCTGTGGATGTTGACGATGGTCATTTTGTCAACATAGAATTGGAGTAA--------------------"/>
                        <sequence id="seq_KJ508919_A/broiler_duck/Korea/H32/2014_2014/01/19_7_(MP)" taxon="KJ508919_A/broiler_duck/Korea/H32/2014_2014/01/19_7_(MP)" totalcount="4" value="ATGAGTCTTCTAACCGAGGTCGAAACGTACGTTCTCTCTATCATCCCGTCAGGCCCCCTCAAAGCCGAGATCGCGCAGAGACTTGAAGATGTCTTTGCAGGGAAAAACACCGATCTCGAGGCTCTCATGGAGTGGCTAAAGACAAGACCAATCCTGTCACCTCTGACTAAAGGGATTTTGGGATTTGTGTTCACGCTCACCGTGCCCAGTGAGCGAGGACTGCAGCGTAGACGCTTCGTCCAGAATGCCCTAAATGGAAATGGGGATCCAAATAATATGGATAAGGCAGTTAAGCTATATAAGAAGCTGAAAAGAGAGATAACATTCCATGGGGCTAAGGAGGTCGCACTTAGCTACTCAACCGGTGCACTTGCCAGCTGCATGGGTCTCATATACAACAGGATGGGAACGGTGACTACAGAAGTGGCTTTTGGCCTAGTGTGTGCCACTTGTGAGCAGATTGCAGATTCACAGCATCGGTCCCACAGACAGATGGCAACCATCACCAACCCATTAATCAGACATGAGAACAGAATGGTGCTGGCCAGCACTACAGCTAAGGCCATGGAGCAGATGGCAGGATCAAGCGAGCAGGCATCAGAAGCCATGGAGGTTGCTAATCAGGCCAGGCAGATGGTACAGGCAATGAGGACAATTGGGACTCATCCTAACTCTAGTGCTGGTCTGAGAGATAATCTTCTTGAAAATTTGCAGGCCTACCAGAACCGAATGGGAGTGCAGATGCAGCGATTCAAGTGATCCTCTTGTTGTTGCCGCAAATATCATTGGGATCCTGCACTTGATATTGTGGATCCTTGATCGTCTTTTCTTCAAATGCATTTATCGTCGCCTTAAATACGGTTTGAAAATAGGGCCTTCTACGGAAGGGGTACCTGAGTCTATGAGGGAAGAGTACCGGCAGGAACAGCAGAGTGCTGTGGATGTTGACGATGGTCATTTTGTCAACATAGAATTGGAGTAA--------------------"/>
                        <sequence id="seq_KJ508943_A/broiler_duck/Korea/H47/2014_2014/01/20_7_(MP)" taxon="KJ508943_A/broiler_duck/Korea/H47/2014_2014/01/20_7_(MP)" totalcount="4" value="ATGAGTCTTCTAACCGAGGTCGAAACGTACGTTCTCTCTATCATCCCGTCAGGCCCCCTCAAAGCCGAGATCGCGCAGAGACTTGAAGATGTCTTTGCAGGGAAAAACACCGATCTCGAGGCTCTCATGGAGTGGCTAAAGACAAGACCAATCCTGTCACCTCTGACTAAAGGGATTTTGGGATTTGTGTTCACGCTCACCGTGCCCAGTGAGCGAGGACTGCAGCGTAGACGCTTCGTCCAGAATGCCCTAAATGGAAATGGGGATCCAAATAATATGGATAAGGCAGTTAAGCTATATAAGAAGCTGAAAAGAGAGATAACATTCCATGGGGCTAAGGAGGTCGCACTTAGCTACTCAACCGGTGCACTTGCCAGCTGCATGGGTCTCATATACAACAGGATGGGAACGGTGACTACAGAAGTGGCTTTTGGCCTAGTGTGTGCCACTTGTGAGCAGATTGCAGATTCACAGCATCGGTCCCACAGACAGATGGCAACCATCACCAACCCATTAATCAGACATGAGAACAGAATGGTGCTGGCCAGCACTACAGCTAAGGCCATGGAGCAGATGGCAGGATCAAGCGAGCAGGCATCAGAAGCCATGGAGGTTGCTAATCAGGCCAGGCAGATGGTACAGGCAATGAGGACAATTGGGACTCATCCTAACTCTAGTGCTGGTCTGAGAGATAATCTTCTTGAAAATTTGCAGGCCTACCAGAACCGAATGGGAGTGCAGATGCAGCGATTCAAGTGATCCTCTTGTTGTTGCCGCAAATATCATTGGGATCCTGCACTTGATATTGTGGATCCTTGATCGTCTTTTCTTCAAATGCATTTATCGTCGCCTTAAATACGGTTTGAAAATAGGGCCTTCTACGGAAGGGGTACCTGAGTCTATGAGGGAAGAGTACCGGCAGGAACAGCAGAGTGCTGTGGATGTTGACGATGGTCATTTTGTCAACATAGAATTGGAGTAA--------------------"/>
                        <sequence id="seq_KJ508991_A/broiler_duck/Korea/H65/2014_2014/01/21_7_(MP)" taxon="KJ508991_A/broiler_duck/Korea/H65/2014_2014/01/21_7_(MP)" totalcount="4" value="ATGAGTCTTCTAACCGAGGTCGAAACGTACGTTCTCTCTATCATCCCGTCAGGCCCCCTCAAAGCCGAGATCGCGCAGAGACTTGAAGATGTCTTTGCAGGGAAAAACACCGATCTCGAGGCTCTCATGGAGTGGCTAAAGACAAGACCAATCCTGTCACCTCTGACTAAAGGGATTTTGGGATTTGTGTTCACGCTCACCGTGCCCAGTGAGCGAGGACTGCAGCGTAGACGCTTCGTCCAGAATGCCCTAAATGGAAATGGGGATCCAAATAATATGGATAAGGCAGTTAAGCTATATAAGAAGCTGAAAAGAGAGATAACATTCCATGGGGCTAAGGAGGTCGCACTTAGCTACTCAACCGGTGCACTTGCCAGCTGCATGGGTCTCATATACAACAGGATGGGAACGGTGACTACAGAAGTGGCTTTTGGCCTAGTGTGTGCCACTTGTGAGCAGATTGCAGATTCACAGCATCGGTCCCACAGACAGATGGCAACCATCACCAACCCATTAATCAGACATGAGAACAGAATGGTGCTGGCCAGCACTACAGCTAAGGCCATGGAGCAGATGGCAGGATCAAGCGAGCAGGCATCAGAAGCCATGGAGGTTGCTAATCAGGCCAGGCAGATGGTACAGGCAATGAGGACAATTGGGACTCATCCTAACTCTAGTGCTGGTCTGAGAGATAATCTTCTTGAAAATTTGCAGGCCTACCAGAACCGAATGGGAGTGCAGATGCAGCGATTCAAGTGATCCTCTTGTTGTTGCCGCAAATATCATTGGGATCCTGCACTTGATATTGTGGATCCTTGATCGTCTTTTCTTCAAATGCATTTATCGTCGCCTTAAATACGGTTTGAAAATAGGGCCTTCTACGGAAGGGGTACCTGAGTCTATGAGGGAAGAGTACCGGCAGGAACAGCAGAGTGCTGTGGATGTTGACGATGGTCATTTTGTCAACATAGAATTGGAGTAA--------------------"/>
                        <sequence id="seq_AB932559_A/chicken/kumamoto/1-7/2014_2014/04/13_7_(MP)" taxon="AB932559_A/chicken/kumamoto/1-7/2014_2014/04/13_7_(MP)" totalcount="4" value="ATGAGTCTTCTAACCGAGGTCGAAACGTACGTTCTCTCTATCATCCCGTCAGGCCCCCTCAAAGCCGAGATCGCGCAGAGACTTGAAGATGTCTTTGCAGGGAAAAACACCGATCTCGAGGCTCTCATGGAGTGGCTAAAGACAAGACCAATCCTGTCACCTCTGACTAAAGGGATTTTGGGATTTGTGTTCACGCTCACCGTGCCCAGTGAGCGAGGACTGCAGCGTAGACGCTTCGTCCAGAATGCCCTAAATGGAAATGGGGATCCAAATAATATGGATAAGGCAGTTAAGCTATATAAGAAGCTGAAAAGAGAGATAACATTCCATGGGGCTAAGGAGGTCGCACTTAGCTACTCAACCGGTGCACTTGCCAGCTGCATGGGTCTCATATACAACAGGATGGGAACGGTGACTACAGAAGTGGCTTTTGGCCTAGTGTGTGCCACTTGTGAGCAGATTGCAGATTCACAGCATCGGTCCCACAGACAGATGGCAACCATCACCAACCCATTAATCAGACATGAGAACAGAATGGTGCTGGCCAGCACTACAGCTAAGGCCATGGAGCAGATGGCAGGATCAAGCGAGCAGGCATCAGAAGCCATGGAGGTTGCTAATCAGGCCAGGCAGATGGTACAGGCAATGAGGACAATTGGGACTCATCCTAACTCTAGTGCTGGTCTGAGAGATAATCTTCTTGAAAATTTGCAGGCCTACCAGAACCGAATGGGAGTGCAGATGCAGCGATTCAAGTGATCCTCTTGTTGTTGCCGCAAATATCATTGGGATCCTGCACTTGATATTGTGGATCCTTGATCGTCTTTTCTTCAAATGCATTTATCGTCGCCTTAAATACGGTTTGAAAATAGGGCCTTCTACGGAAGGGGTACCTGAGTCTATGAGGGAAGAGTACCGGCAGGAACAGCAGAGTGCTGTGGATGTTGACGATGGTCATTTTGTCAACATAGAATTGGAGTAA--------------------"/>
                        <sequence id="seq_KJ509159_A/common_teal/Korea/H455-30/2014_2014/02/08_7_(MP)" taxon="KJ509159_A/common_teal/Korea/H455-30/2014_2014/02/08_7_(MP)" totalcount="4" value="ATGAGTCTTCTAACCGAGGTCGAAACGTACGTTCTCTCTATCATCCCGTCAGGCCCCCTCAAAGCCGAGATCGCGCAGAGACTTGAAGATGTCTTTGCAGGGAAAAACACCGATCTCGAGGCTCTCATGGAGTGGCTAAAGACAAGACCAATCCTGTCACCTCTGACTAAAGGGATTTTGGGATTTGTGTTCACGCTCACCGTGCCCAGTGAGCGAGGACTGCAGCGTAGACGCTTCGTCCAGAATGCCCTAAATGGAAATGGGGATCCAAATAATATGGATAAGGCAGTTAAGCTATATAAGAAGCTGAAAAGAGAGATAACATTCCATGGGGCTAAGGAGGTCGCACTTAGCTACTCAACCGGTGCACTTGCCAGCTGCATGGGTCTCATATACAACAGGATGGGAACGGTGACTACAGAAGTGGCTTTTGGCCTAGTGTGTGCCACTTGTGAGCAGATTGCAGATTCACAGCATCGGTCCCACAGACAGATGGCAACCATCACCAACCCATTAATCAGACATGAGAACAGAATGGTGCTGGCCAGCACTACAGCTAAGGCCATGGAGCAGATGGCAGGATCAAGCGAGCAGGCATCAGAAGCCATGGAGGTTGCTAATCAGGCCAGGCAGATGGTACAGGCAATGAGGACAATTGGGACTCATCCTAACTCTAGTGCTGGTCTGAGAGATAATCTTCTTGAAAATTTGCAGGCCTACCAGAACCGAATGGGAGTGCAGATGCAGCGATTCAAGTGATCCTCTTGTTGTTGCCGCAAATATCATTGGGATCCTGCACTTGATATTGTGGATCCTTGATCGTCTTTTCTTCAAATGCATTTATCGTCGCCTTAAATACGGTTTGAAAATAGGGCCTTCTACGGAAGGGGTACCTGAGTCTATGAGGGAAGAGTACCGGCAGGAACAGCAGAGTGCTGTGGATGTTGACGATGGTCATTTTGTCAACATAGAATTGGAGTAA--------------------"/>
                        <sequence id="seq_KJ509095_A/mallard/Korea/H207/2014_2014/01/27_7_(MP)" taxon="KJ509095_A/mallard/Korea/H207/2014_2014/01/27_7_(MP)" totalcount="4" value="ATGAGTCTTCTAACCGAGGTCGAAACGTACGTTCTCTCTATCATCCCGTCAGGCCCCCTCAAAGCCGAGATCGCGCAGAGACTTGAAGATGTCTTTGCAGGGAAAAACACCGATCTCGAGGCTCTCATGGAGTGGCTAAAGACAAGACCAATCCTGTCACCTCTGACTAAAGGGATTTTGGGATTTGTGTTCACGCTCACCGTGCCCAGTGAGCGAGGACTGCAGCGTAGACGCTTCGTCCAGAATGCCCTAAATGGAAATGGGGATCCAAATAATATGGATAAGGCAGTTAAGCTATATAAGAAGCTGAAAAGAGAGATAACATTCCATGGGGCTAAGGAGGTCGCACTTAGCTACTCAACCGGTGCACTTGCCAGCTGCATGGGTCTCATATACAACAGGATGGGAACGGTGACTACAGAAGTGGCTTTTGGCCTAGTGTGTGCCACTTGTGAGCAGATTGCAGATTCACAGCATCGGTCCCACAGACAGATGGCAACCATCACCAACCCATTAATCAGACATGAGAACAGAATGGTGCTGGCCAGCACTACAGCTAAGGCCATGGAGCAGATGGCAGGATCAAGCGAGCAGGCATCAGAAGCCATGGAGGTTGCTAATCAGGCCAGGCAGATGGTACAGGCAATGAGGACAATTGGGACTCATCCTAACTCTAGTGCTGGTCTGAGAGATAATCTTCTTGAAAATTTGCAGGCCTACCAGAACCGAATGGGAGTGCAGATGCAGCGATTCAAGTGATCCTCTTGTTGTTGCCGCAAATATCATTGGGATCCTGCACTTGATATTGTGGATCCTTGATCGTCTTTTCTTCAAATGCATTTATCGTCGCCTTAAATACGGTTTGAAAATAGGGCCTTCTACGGAAGGGGTACCTGAGTCTATGAGGGAAGAGTACCGGCAGGAACAGCAGAGTGCTGTGGATGTTGACGATGGTCATTTTGTCAACATAGAATTGGAGTAA--------------------"/>
                        <sequence id="seq_KJ509135_A/mallard/Korea/H297/2014_2014/01/29_7_(MP)" taxon="KJ509135_A/mallard/Korea/H297/2014_2014/01/29_7_(MP)" totalcount="4" value="ATGAGTCTTCTAACCGAGGTCGAAACGTACGTTCTCTCTATCATCCCGTCAGGCCCCCTCAAAGCCGAGATCGCGCAGAGACTTGAAGATGTCTTTGCAGGGAAAAACACCGATCTCGAGGCTCTCATGGAGTGGCTAAAGACAAGACCAATCCTGTCACCTCTGACTAAAGGGATTTTGGGATTTGTGTTCACGCTCACCGTGCCCAGTGAGCGAGGACTGCAGCGTAGACGCTTCGTCCAGAATGCCCTAAATGGAAATGGGGATCCAAATAATATGGATAAGGCAGTTAAGCTATATAAGAAGCTGAAAAGAGAGATAACATTCCATGGGGCTAAGGAGGTCGCACTTAGCTACTCAACCGGTGCACTTGCCAGCTGCATGGGTCTCATATACAACAGGATGGGAACGGTGACTACAGAAGTGGCTTTTGGCCTAGTGTGTGCCACTTGTGAGCAGATTGCAGATTCACAGCATCGGTCCCACAGACAGATGGCAACCATCACCAACCCATTAATCAGACATGAGAACAGAATGGTGCTGGCCAGCACTACAGCTAAGGCCATGGAGCAGATGGCAGGATCAAGCGAGCAGGCATCAGAAGCCATGGAGGTTGCTAATCAGGCCAGGCAGATGGTACAGGCAATGAGGACAATTGGGACTCATCCTAACTCTAGTGCTGGTCTGAGAGATAATCTTCTTGAAAATTTGCAGGCCTACCAGAACCGAATGGGAGTGCAGATGCAGCGATTCAAGTGATCCTCTTGTTGTTGCCGCAAATATCATTGGGATCCTGCACTTGATATTGTGGATCCTTGATCGTCTTTTCTTCAAATGCATTTATCGTCGCCTTAAATACGGTTTGAAAATAGGGCCTTCTACGGAAGGGGTACCTGAGTCTATGAGGGAAGAGTACCGGCAGGAACAGCAGAGTGCTGTGGATGTTGACGATGGTCATTTTGTCAACATAGAATTGGAGTAA--------------------"/>
                        <sequence id="seq_KJ509167_A/spot-billed_duck/Korea/H455-42/2014_2014/02/08_7_(MP)" taxon="KJ509167_A/spot-billed_duck/Korea/H455-42/2014_2014/02/08_7_(MP)" totalcount="4" value="ATGAGTCTTCTAACCGAGGTCGAAACGTACGTTCTCTCTATCATCCCGTCAGGCCCCCTCAAAGCCGAGATCGCGCAGAGACTTGAAGATGTCTTTGCAGGGAAAAACACCGATCTCGAGGCTCTCATGGAGTGGCTAAAGACAAGACCAATCCTGTCACCTCTGACTAAAGGGATTTTGGGATTTGTGTTCACGCTCACCGTGCCCAGTGAGCGAGGACTGCAGCGTAGACGCTTCGTCCAGAATGCCCTAAATGGAAATGGGGATCCAAATAATATGGATAAGGCAGTTAAGCTATATAAGAAGCTGAAAAGAGAGATAACATTCCATGGGGCTAAGGAGGTCGCACTTAGCTACTCAACCGGTGCACTTGCCAGCTGCATGGGTCTCATATACAACAGGATGGGAACGGTGACTACAGAAGTGGCTTTTGGCCTAGTGTGTGCCACTTGTGAGCAGATTGCAGATTCACAGCATCGGTCCCACAGACAGATGGCAACCATCACCAACCCATTAATCAGACATGAGAACAGAATGGTGCTGGCCAGCACTACAGCTAAGGCCATGGAGCAGATGGCAGGATCAAGCGAGCAGGCATCAGAAGCCATGGAGGTTGCTAATCAGGCCAGGCAGATGGTACAGGCAATGAGGACAATTGGGACTCATCCTAACTCTAGTGCTGGTCTGAGAGATAATCTTCTTGAAAATTTGCAGGCCTACCAGAACCGAATGGGAGTGCAGATGCAGCGATTCAAGTGATCCTCTTGTTGTTGCCGCAAATATCATTGGGATCCTGCACTTGATATTGTGGATCCTTGATCGTCTTTTCTTCAAATGCATTTATCGTCGCCTTAAATACGGTTTGAAAATAGGGCCTTCTACGGAAGGGGTACCTGAGTCTATGAGGGAAGAGTACCGGCAGGAACAGCAGAGTGCTGTGGATGTTGACGATGGTCATTTTGTCAACATAGAATTGGAGTAA--------------------"/>
                        <sequence id="seq_KJ509151_A/tundra_swan/Korea/H411/2014_2014/02/06_7_(MP)" taxon="KJ509151_A/tundra_swan/Korea/H411/2014_2014/02/06_7_(MP)" totalcount="4" value="ATGAGTCTTCTAACCGAGGTCGAAACGTACGTTCTCTCTATCATCCCGTCAGGCCCCCTCAAAGCCGAGATCGCGCAGAGACTTGAAGATGTCTTTGCAGGGAAAAACACCGATCTCGAGGCTCTCATGGAGTGGCTAAAGACAAGACCAATCCTGTCACCTCTGACTAAAGGGATTTTGGGATTTGTGTTCACGCTCACCGTGCCCAGTGAGCGAGGACTGCAGCGTAGACGCTTCGTCCAGAATGCCCTAAATGGAAATGGGGATCCAAATAATATGGATAAGGCAGTTAAGCTATATAAGAAGCTGAAAAGAGAGATAACATTCCATGGGGCTAAGGAGGTCGCACTTAGCTACTCAACCGGTGCACTTGCCAGCTGCATGGGTCTCATATACAACAGGATGGGAACGGTGACTACAGAAGTGGCTTTTGGCCTAGTGTGTGCCACTTGTGAGCAGATTGCAGATTCACAGCATCGGTCCCACAGACAGATGGCAACCATCACCAACCCATTAATCAGACATGAGAACAGAATGGTGCTGGCCAGCACTACAGCTAAGGCCATGGAGCAGATGGCAGGATCAAGCGAGCAGGCATCAGAAGCCATGGAGGTTGCTAATCAGGCCAGGCAGATGGTACAGGCAATGAGGACAATTGGGACTCATCCTAACTCTAGTGCTGGTCTGAGAGATAATCTTCTTGAAAATTTGCAGGCCTACCAGAACCGAATGGGAGTGCAGATGCAGCGATTCAAGTGATCCTCTTGTTGTTGCCGCAAATATCATTGGGATCCTGCACTTGATATTGTGGATCCTTGATCGTCTTTTCTTCAAATGCATTTATCGTCGCCTTAAATACGGTTTGAAAATAGGGCCTTCTACGGAAGGGGTACCTGAGTCTATGAGGGAAGAGTACCGGCAGGAACAGCAGAGTGCTGTGGATGTTGACGATGGTCATTTTGTCAACATAGAATTGGAGTAA--------------------"/>
                        <sequence id="seq_KJ511815_A/waterfowl/Korea/S005/2014_2014/02/15_7_(MP)" taxon="KJ511815_A/waterfowl/Korea/S005/2014_2014/02/15_7_(MP)" totalcount="4" value="ATGAGTCTTCTAACCGAGGTCGAAACGTACGTTCTCTCTATCATCCCGTCAGGCCCCCTCAAAGCCGAGATCGCGCAGAGACTTGAAGATGTCTTTGCAGGGAAAAACACCGATCTCGAGGCTCTCATGGAGTGGCTAAAGACAAGACCAATCCTGTCACCTCTGACTAAAGGGATTTTGGGATTTGTGTTCACGCTCACCGTGCCCAGTGAGCGAGGACTGCAGCGTAGACGCTTCGTCCAGAATGCCCTAAATGGAAATGGGGATCCAAATAATATGGATAAGGCAGTTAAGCTATATAAGAAGCTGAAAAGAGAGATAACATTCCATGGGGCTAAGGAGGTCGCACTTAGCTACTCAACCGGTGCACTTGCCAGCTGCATGGGTCTCATATACAACAGGATGGGAACGGTGACTACAGAAGTGGCTTTTGGCCTAGTGTGTGCCACTTGTGAGCAGATTGCAGATTCACAGCATCGGTCCCACAGACAGATGGCAACCATCACCAACCCATTAATCAGACATGAGAACAGAATGGTGCTGGCCAGCACTACAGCTAAGGCCATGGAGCAGATGGCAGGATCAAGCGAGCAGGCATCAGAAGCCATGGAGGTTGCTAATCAGGCCAGGCAGATGGTACAGGCAATGAGGACAATTGGGACTCATCCTAACTCTAGTGCTGGTCTGAGAGATAATCTTCTTGAAAATTTGCAGGCCTACCAGAACCGAATGGGAGTGCAGATGCAGCGATTCAAGTGATCCTCTTGTTGTTGCCGCAAATATCATTGGGATCCTGCACTTGATATTGTGGATCCTTGATCGTCTTTTCTTCAAATGCATTTATCGTCGCCTTAAATACGGTTTGAAAATAGGGCCTTCTACGGAAGGGGTACCTGAGTCTATGAGGGAAGAGTACCGGCAGGAACAGCAGAGTGCTGTGGATGTTGACGATGGTCATTTTGTCAACATAGAATTGGAGTAAAAAA----------------"/>
                        <sequence id="seq_KJ509103_A/white-fronted_goose/Korea/H231/2014_2014/01/28_7_(MP)" taxon="KJ509103_A/white-fronted_goose/Korea/H231/2014_2014/01/28_7_(MP)" totalcount="4" value="ATGAGTCTTCTAACCGAGGTCGAAACGTACGTTCTCTCTATCATCCCGTCAGGCCCCCTCAAAGCCGAGATCGCGCAGAGACTTGAAGATGTCTTTGCAGGGAAAAACACCGATCTCGAGGCTCTCATGGAGTGGCTAAAGACAAGACCAATCCTGTCACCTCTGACTAAAGGGATTTTGGGATTTGTGTTCACGCTCACCGTGCCCAGTGAGCGAGGACTGCAGCGTAGACGCTTCGTCCAGAATGCCCTAAATGGAAATGGGGATCCAAATAATATGGATAAGGCAGTTAAGCTATATAAGAAGCTGAAAAGAGAGATAACATTCCATGGGGCTAAGGAGGTCGCACTTAGCTACTCAACCGGTGCACTTGCCAGCTGCATGGGTCTCATATACAACAGGATGGGAACGGTGACTACAGAAGTGGCTTTTGGCCTAGTGTGTGCCACTTGTGAGCAGATTGCAGATTCACAGCATCGGTCCCACAGACAGATGGCAACCATCACCAACCCATTAATCAGACATGAGAACAGAATGGTGCTGGCCAGCACTACAGCTAAGGCCATGGAGCAGATGGCAGGATCAAGCGAGCAGGCATCAGAAGCCATGGAGGTTGCTAATCAGGCCAGGCAGATGGTACAGGCAATGAGGACAATTGGGACTCATCCTAACTCTAGTGCTGGTCTGAGAGATAATCTTCTTGAAAATTTGCAGGCCTACCAGAACCGAATGGGAGTGCAGATGCAGCGATTCAAGTGATCCTCTTGTTGTTGCCGCAAATATCATTGGGATCCTGCACTTGATATTGTGGATCCTTGATCGTCTTTTCTTCAAATGCATTTATCGTCGCCTTAAATACGGTTTGAAAATAGGGCCTTCTACGGAAGGGGTACCTGAGTCTATGAGGGAAGAGTACCGGCAGGAACAGCAGAGTGCTGTGGATGTTGACGATGGTCATTTTGTCAACATAGAATTGGAGTAA--------------------"/>
                        <sequence id="seq_A/Chicken/Netherlands/14015526/2014_|_EPI_ISL_167905_|_2014-11-14_|_Choanal_Swab" taxon="A/Chicken/Netherlands/14015526/2014_|_EPI_ISL_167905_|_2014-11-14_|_Choanal_Swab" totalcount="4" value="ATGAGTCTTCTAACCGAGGTCGAAACGTACGTTCTCTCTATCATCCCGTCAGGCCCCCTCAAAGCCGAGATCGCGCAGAGACTTGAAGATGTCTTTGCAGGGAAAAACACCGATCTCGAGGCTCTCATGGAGTGGCTAAAGACAAGACCAATCCTGTCACCTCTGACTAAAGGGATTTTGGGATTTGTGTTCACGCTCACCGTGCCCAGTGAGCGAGGACTGCAGCGTAGACGCTTCGTCCAGAATGCCCTAAATGGAAACGGGGATCCAAATAATATGGATAAGGCAGTTAAGCTATATAAGAAGCTGAAAAGAGAGATAACATTCCATGGGGCTAAGGAGGTCGCACTTAGCTACTCAACCGGTGCACTTGCCAGCTGCATGGGTCTCATATACAACAGGATGGGAACGGTGACTACAGAAGTGGCTTTTGGCCTAGTGTGTGCCACTTGTGAGCAGATTGCAGATTCACAGCATCGGTCCCACAGACAGATGGCAACCATCACCAACCCATTAATCAGACATGAGAACAGAATGGTGCTGGCCAGCACTACAGCTAAGGCCATGGAGCAGATGGCAGGATCAAGCGAGCAGGCATCAGAAGCCATGGAGGTTGCTAATCAGGCCAGGCAGATGGTACAGGCAATGAGGACAATTGGGACTCATCCTAACTCTAGTGCTGGTCTGAGAGATAATCTTCTTGAAAATTTGCAGGCCTACCAGAACCGAATGGGAGTGCAGATGCAGCGATTCAAGTGATCCTCTTGTTGTTGCCGCAAATATCATTGGGATCCTGCACTTGATATTGTGGATCCTTGATCGTCTTTTCTTCAAATGCATTTATCGTCGCCTTAAATACGGTTTGAAAATAGGGCCTTCTACGGAAGGGGTACCTGAGTCTATGAGGGAAGAGTACCGGCAGGAACAGCAGAGTGCTGTGGATGTTGACGATGGTCATTTTGTCAACATAGAATTGGAGTAAAAAACTA-------------"/>
                        <sequence id="seq_A/Ch/Netherlands/14015526/2014_|_EPI_ISL_167905_|_2014-11-14" taxon="A/Ch/Netherlands/14015526/2014_|_EPI_ISL_167905_|_2014-11-14" totalcount="4" value="ATGAGTCTTCTAACCGAGGTCGAAACGTACGTTCTCTCTATCATCCCGTCAGGCCCCCTCAAAGCCGAGATCGCGCAGAGACTTGAAGATGTCTTTGCAGGGAAAAACACCGATCTCGAGGCTCTCATGGAGTGGCTAAAGACAAGACCAATCCTGTCACCTCTGACTAAAGGGATTTTGGGATTTGTGTTCACGCTCACCGTGCCCAGTGAGCGAGGACTGCAGCGTAGACGCTTCGTCCAGAATGCCCTAAATGGAAACGGGGATCCAAATAATATGGATAAGGCAGTTAAGCTATATAAGAAGCTGAAAAGAGAGATAACATTCCATGGGGCTAAGGAGGTCGCACTTAGCTACTCAACCGGTGCACTTGCCAGCTGCATGGGTCTCATATACAACAGGATGGGAACGGTGACTACAGAAGTGGCTTTTGGCCTAGTGTGTGCCACTTGTGAGCAGATTGCAGATTCACAGCATCGGTCCCACAGACAGATGGCAACCATCACCAACCCATTAATCAGACATGAGAACAGAATGGTGCTGGCCAGCACTACAGCTAAGGCCATGGAGCAGATGGCAGGATCAAGCGAGCAGGCATCAGAAGCCATGGAGGTTGCTAATCAGGCCAGGCAGATGGTACAGGCAATGAGGACAATTGGGACTCATCCTAACTCTAGTGCTGGTCTGAGAGATAATCTTCTTGAAAATTTGCAGGCCTACCAGAACCGAATGGGAGTGCAGATGCAGCGATTCAAGTGATCCTCTTGTTGTTGCCGCAAATATCATTGGGATCCTGCACTTGATATTGTGGATCCTTGATCGTCTTTTCTTCAAATGCATTTATCGTCGCCTTAAATACGGTTTGAAAATAGGGCCTTCTACGGAAGGGGTACCTGAGTCTATGAGGGAAGAGTACCGGCAGGAACAGCAGAGTGCTGTGGATGTTGACGATGGTCATTTTGTCAACATAGAATTGGAGTAAAAAACTA-------------"/>
                        <sequence id="seq_A/turkey/Germany-MV/R2472/2014_|_EPI_ISL_167140_|_2014-11-04_|_original" taxon="A/turkey/Germany-MV/R2472/2014_|_EPI_ISL_167140_|_2014-11-04_|_original" totalcount="4" value="ATGAGTCTTCTAACCGAGGTCGAAACGTACGTTCTCTCTATCATCCCGTCAGGCCCCCTCAAAGCCGAGATCGCGCAGAGACTTGAAGATGTCTTTGCAGGGAAAAACACCGATCTCGAGGCTCTCATGGAGTGGCTAAAGACAAGACCAATCCTGTCACCTCTGACTAAAGGGATTTTGGGATTTGTGTTCACGCTCACCGTGCCCAGTGAGCGAGGACTGCAGCGTAGACGCTTCGTCCAGAATGCCCTAAATGGAAACGGGGATCCAAATAATATGGATAAGGCAGTTAAGCTATATAAGAAGCTGAAAAGAGAGATAACATTCCATGGGGCTAAGGAGGTCGCACTTAGCTACTCAACCGGTGCACTTGCCAGCTGCATGGGTCTCATATACAACAGGATGGGAACGGTGACTACAGAAGTGGCTTTTGGCCTAGTGTGTGCCACTTGTGAGCAGATTGCAGATTCACAGCATCGGTCCCACAGACAGATGGCAACCATCACCAACCCATTAATCAGACATGAGAACAGAATGGTGCTGGCCAGCACTACAGCTAAGGCCATGGAGCAGATGGCAGGATCAAGCGAGCAGGCATCAGAAGCCATGGAGGTTGCTAATCAGGCCAGGCAGATGGTACAGGCAATGAGGACAATTGGGACTCATCCTAACTCTAGTGCTGGTCTGAGAGATAATCTTCTTGAAAATTTGCAGGCCTACCAGAACCGAATGGGAGTGCAGATGCAGCGATTCAAGTGATCCTCTTGTTGTTGCCGCAAATATCATTGGGATCCTGCACTTGATATTGTGGATCCTTGATCGTCTTTTCTTCAAATGCATTTATCGTCGCCTTAAATACGGTTTGAAAATAGGGCCTTCTACGGAAGGGGTACCTGAGTCTATGAGGGAAGAGTACCGGCAGGAACAGCAGAGTGCTGTGGATGTTGACGATGGTCATTTTGTCAACATAGAATTGGA------------------------"/>
                        <sequence id="seq_A/duck/Chiba/26-372-48/2014_|_EPI_ISL_168024_|_2014-11-18_|_E1" taxon="A/duck/Chiba/26-372-48/2014_|_EPI_ISL_168024_|_2014-11-18_|_E1" totalcount="4" value="ATGAGTCTTCTAACCGAGGTCGAAACGTACGTTCTCTCTATCATCCCGTCAGGCCCCCTCAAAGCCGAGATCGCGCAGAGACTTGAAGATGTCTTTGCAGGGAAAAACACCGATCTCGAGGCTCTCATGGAGTGGCTAAAGACAAGACCAATCCTGTCACCTCTGACTAAAGGGATTTTGGGATTTGTGTTCACGCTCACCGTGCCCAGTGAGCGAGGACTGCAGCGTAGACGCTTCGTCCAGAATGCCCTAAATGGAAACGGGGATCCAAATAATATGGATAAGGCAGTTAAGCTATATAAGAAGCTGAAAAGAGAGATAACATTCCATGGGGCTAAGGAGGTCGCACTTAGCTACTCAACCGGTGCACTTGCCAGCTGCATGGGTCTCATATACAACAGGATGGGAACGGTGACTACAGAAGTGGCTTTTGGCCTAGTGTGTGCCACTTGTGAGCAGATTGCAGATTCACAGCATCGGTCCCACAGACAGATGGCAACCATCACCAACCCATTAATCAGACATGAGAACAGAATGGTGCTGGCCAGCACTACAGCTAAGGCCATGGAGCAGATGGCAGGATCAAGCGAGCAGGCATCAGAAGCCATGGAGGTTGCTAATCAGGCCAGGCAGATGGTACAGGCAATGAGGACAATTGGGACTCATCCTAACTCTAGTGCTGGTCTGAGAGATAATCTTCTTGAAAATTTGCAGGCCTACCAGAACCGAATGGGAGTGCAGATGCAGCGATTCAAGTGATCCTCTTGTTGTTGCCGCAAATATCATTGGGATCCTGCACTTGATATTGTGGATCCTTGATCGTCTTTTCTTCAAATGCATTTATCGTCGCCTTAAATACGGTTTGAAAATAAGGCCTTCTACGGAAGGGGTACCTGAGTCTATGAGGGAAGAGTACCGGCAGGAACAGCAGAGTGCTGTGGATGTTGACGATGGTCATTTTGTCAACATAGAATTGGAGTAAAAAACTACCTTGTTTCTACT"/>
                        <sequence id="seq_A/duck/Chiba/26-372-61/2014_|_EPI_ISL_168025_|_2014-11-18_|_E1" taxon="A/duck/Chiba/26-372-61/2014_|_EPI_ISL_168025_|_2014-11-18_|_E1" totalcount="4" value="ATGAGTCTTCTAACCGAGGTCGAAACGTACGTTCTCTCTATCATCCCGTCAGGCCCCCTCAAAGCCGAGATCGCGCAGAGACTTGAAGATGTCTTTGCAGGGAAAAACACCGATCTCGAGGCTCTCATGGAGTGGCTAAAGACAAGACCAATCCTGTCACCTCTGACTAAAGGGATTTTGGGATTTGTGTTCACGCTCACCGTGCCCAGTGAGCGAGGACTGCAGCGTAGACGCTTCGTCCAGAATGCCCTAAATGGAAACGGGGATCCAAATAATATGGATAAGGCAGTTAAGCTATATAAGAAGCTGAAAAGAGAGATAACATTCCATGGGGCTAAGGAGGTCGCACTTAGCTACTCAACCGGTGCACTTGCCAGCTGCATGGGTCTCATATACAACAGGATGGGAACGGTGACTACAGAAGTGGCTTTTGGCCTAGTGTGTGCCACTTGTGAGCAGATTGCAGATTCACAGCATCGGTCCCACAGACAGATGGCAACCATCACCAACCCATTAATCAGACATGAGAACAGAATGGTGCTGGCCAGCACTACAGCTAAGGCCATGGAGCAGATGGCAGGATCAAGCGAGCAGGCATCAGAAGCCATGGAGGTTGCTAATCAGGCCAGGCAGATGGTACAGGCAATGAGGACAATTGGGACTCATCCTAACTCTAGTGCTGGTCTGAGAGATAATCTTCTTGAAAATTTGCAGGCCTACCAGAACCGAATGGGAGTGCAGATGCAGCGATTCAAGTGATCCTCTTGTTGTTGCCGCAAATATCATTGGGATCCTGCACTTGATATTGTGGATCCTTGATCGTCTTTTCTTCAAATGCATTTATCGTCGCCTTAAATACGGTTTGAAAATAAGGCCTTCTACGGAAGGGGTACCTGAGTCTATGAGGGAAGAGTACCGGCAGGAACAGCAGAGTGCTGTGGATGTTGACGATGGTCATTTTGTCAACATAGAATTGGAGTAAAAAACTACCTTGTTTCTACT"/>
                        <sequence id="seq_A/duck/Beijing/FS01/2014_|_EPI_ISL_166693_|_2014-01-20" taxon="A/duck/Beijing/FS01/2014_|_EPI_ISL_166693_|_2014-01-20" totalcount="4" value="ATGAGTCTTCTAACCGAGGTCGAAACGTACGTTCTCTCTATCATCCCGTCAGGCCCCCTCAAAGCCGAGATCGCGCAGAGACTTGAAGATGTCTTTGCAGGGAAAAACACCGATCTCGAGGCTCTCATGGAGTGGCTAAAGACAAGACCAATCCTGTCACCTCTGACTAAAGGGATTTTGGGATTTGTGTTCACGCTCACCGTGCCCAGTGAGCGAGGACTGCAGCGTAGACGCTTTGTCCAGAATGCCCTAAATGGAAATGGGGATCCAAATAATATGGATAAGGCAGTTAAGCTATATAAGAAGCTGAAAAGAGAAATAACATTCCATGGGGCTAAGGAGGTCGCACTTAGCTACTCAACCGGTGCACTTGCCAGCTGCATGGGTCTCATATACAACAGGATGGGAACGGTGACTACAGAAGTGGCTTTTGGCCTAGTGTGTGCCACTTGTGAGCAGATTGCAGATTCACAGCATCGGTCCCACAGACAGATGGCAACCATCACCAACCCATTAATCAGACATGAGAACAGAATGGTGCTGGCCAGCACTACAGCTAAGGCCATGGAGCAGATGGCAGGATCAAGCGAGCAGGCATCAGAAGCCATGGAGGTTGCTAATCAGGCTAGGCAGATGGTACAGGCAATGAGGACAATTGGGACTCATCCTAACTCTAGTGCTGGTCTGAGAGATAATCTTCTTGAAAATTTGCAGGCCTACCAGAACCGAATGGGAGTGCAGATGCAGCGATTCAAGTGATCCTCTTGTTGTTGCCGCAAATATCATTGGGATCCTGCACTTGATATTGTGGATCCTTGATCGTCTTTTCTTCAAATGCATTTATCGTCGCCTTAAATACGGTTTGAAAATAGGGCCTTCTACGGAAGGGGTACCTGAGTCTATGAGGGAAGAGTACCGGCAGGAACAGCAGAGTGCTGTGGATGTTGACGATGGTCATTTTGTCAACATAGAATTGGAG-----------------------"/>
                        <sequence id="seq_A/duck/Beijing/FS01/2013_|_EPI_ISL_166584_|_2013-11-10" taxon="A/duck/Beijing/FS01/2013_|_EPI_ISL_166584_|_2013-11-10" totalcount="4" value="ATGAGTCTTCTAACCGAGGTCGAAACGTACGTTCTCTCTATCATCCCGTCAGGCCCCCTCAAAGCCGAGATCGCGCAGAGACTTGAAGATGTCTTTGCAGGGAAAAACACCGATCTCGAGGCTCTCATGGAGTGGCTAAAGACAAGACCAATCCTGTCACCTCTGACTAAAGGGATTTTGGGATTTGTGTTCACGCTCACCGTGCCCAGTGAGCGAGGACTGCAGCGTAGACGCTTTGTCCAGAATGCCCTAAATGGAAATGGGGATCCAAATAATATGGATAAGGCAGTTAAGCTATATAAGAAGCTGAAAAGAGAGATAACATTCCATGGGGCTAAGGAGGTCGCACTTAGCTACTCAACCGGTGCACTTGCCAGCTGCATGGGTCTCATATACAACAGGATGGGAACGGTGACTACAGAAGTGGCTTTTGGCCTAGTGTGTGCCACTTGTGAGCAGATTGCAGATTCACAGCATCGGTCCCACAGACAGATGGCAACCATCACCAACCCATTAATCAGACATGAGAACAGAATGGTGCTGGCCAGCACTACAGCTAAGGCCATGGAGCAGATGGCAGGATCAAGCGAGCAGGCATCAGAAGCCATGGAGGTTGCTAATCAGGCTAGGCAGATGGTACAGGCAATGAGGACAATTGGGACTCATCCTAACTCTAGTGCTGGTCTGAGAGATAATCTTCTTGAAAATTTGCAGGCCTACCAGAACCGAATGGGAGTGCAGATGCAGCGATTCAAGTGATCCTCTTGTTGTTGCCGCAAATATCATTGGGATCCTGCACTTGATATTGTGGATCCTTGATCGTCTTTTCTTCAAATGCATTTATCGTCGCCTTAAATACGGTTTGAAAATAGGGCCTTCTACGGAAGGGGTACCTGAGTCTATGAGGGAAGAGTACCGGCAGGAACAGCAGAGTGCTGTGGATGTTGACGATGGTCATTTTGTCAACATAGAATTGGAG-----------------------"/>
                        <sequence id="seq_KM504104_A/duck/Shandong/Q1/2013_2013/04/25_7_(MP)" taxon="KM504104_A/duck/Shandong/Q1/2013_2013/04/25_7_(MP)" totalcount="4" value="ATGAGTCTTCTAACCGAGGTCGAAACGTACGTTCTCTCTATCATCCCGTCAGGCCCCCTCAAAGCCGAGATCGCGCAGAAACTTGAAGATGTCTTTGCAGGGAAGAACACCGATCTCGAGGCTCTCATGGAGTGGCTAAAGACAAGACCAATCCTGTCACCTCTGACTAAAGGGATTTTGGGATTTGTATTCACGCTCACCGTGCCCAGTGAGCGAGGACTGCAGCGTAGACGCTTTGTCCAGAATGCCCTCAATGGAAATGGAGATCCAAACAATATGGATAGGGCAGTTAAGCTATATAAGAAGCTGAAAAGGGAAATAACATTCCATGGGGCTAAGGAGGTCGCGCTTAGTTACTCAACCGGTGCGCTTGCCAGTTGCATGGGTCTCATATACAATAGGATGGGAACGGTGACTACGGAAGTGGCTTTTGGCCTAGTGTGTGCCACTTGTGAGCAGATTGCAGATTCACAGCACCGGTCTCACAGACAGATGGCAACCATCACCAACCCATTAATCAGGCATGAGAACAGAATGGTGCTGGCCAGCACTACAGCTAAGGCCATGGAGCAGATGGCGGGATCAAGTGAGCAGGCAGCGGAAGCCATGGAAGTTGCTAATCAGGCTAGGCAGATGGTACAGGCGATGAGGACAATTGGGACTCACCCTAACTCTAGCGCTGGTCTGAGAGATAATCTTCTTGAAAATTTGCAGGCCTACCAGAACCGAATGGGAGTGCAGATGCAGCGATTCAAGTGATCCTCTTGTTGTTGCCGCAAATATCATTGGGATCTTGCACTTGATATTGTGGATTCTTGATCGTCTTTTCTTCAAATGCATTTACCGTCGCCTTAAACACGGTTTGAAAATAGGGCCTTCTACGGAAGGGGTACTTGAGTCTATGAGGGAAGAGTACCGGCAGGAACAGCAGAGTGCTGTGGATGTTGACGATGGTCATTTTGTCAACATAGAATTGAAGTAA--------------------"/>
                        <sequence id="seq_JQ973697_A/duck/Jiangsu/k1203/2010_2010/12/05_7_(MP)" taxon="JQ973697_A/duck/Jiangsu/k1203/2010_2010/12/05_7_(MP)" totalcount="4" value="ATGAGTCTTCTAACCGAGGTCGAAACGTACGTTCTCTCTATCATCCCGTCAGGCCCCCTCAAAGCCGAGATCGCGCAGAAACTTGAAGATGTCTTTGCAGGGAAGAACACCGATCTCGAGGCTCTCATGGAGTGGCTAAAGACAAGACCAATCCTGTCACCTCTGACTAAAGGGATTTTGGGATTTGTATTCACGCTCACCGTGCCCAGTGAGCGAGGACTGCAGCGTAGACGCTTTGTCCAGAATGCCCTAAATGGAAATGGAGATCCAAATAATATGGATAGGGCAGTTAAGCTATATAAGAAGCTGAAAAGGGAAATAACATTCCATGGGGCTAAGGAGGTCGCACTTAGTTACTCAACCGGTGCGCTTGCCAGTTGCATGGGTCTCATATACAATAGGATGGGAACGGTGACTACAGAAGTGGCTTTTGGCCTAGTGTGTGCCACTTGTGAGCAGATTGCAGATTCACAGCATCGGTCTCACAGACAGATGGCAACCATCACCAACCCATTAATCAGGCATGAGAACAGAATGGTGCTGGCCAGCACTACAGCTAAGGCCATGGAGCAGATGGCGGGATCAAGTGAGCAGGCAGCGGAAGCCATGGAAGTTGCTAATCAGGCTAGGCAGATGGTACAGGCAATGAGGACAATTGGGACTCATCCTAACTCTAGTGCTGGTCTGAGAGATAATCTTCTTGAAAATTTGCAGGCCTACCAGAACCGAATGGGAGTGCAGATGCAGCGATTCAAGTGATCCTCTTGTTGTTGCCGCAAATATCATTGGGATCTTGCACTTGATATTGTGGATTCTTGATCGTCTTTTCTTCAAATGCATTTACCGTCGCCTTAAACACGGTTTGAAAATAGGGCCTTCTACGGAAGGGGTACCTGAGTCTATGAGGGAAGAGTACCGGCAGGAACAGCAGAGTGCTGTGGATGTTGACGATGGTCATTTTGTCAACATAGAATTGGAGTAAAAAACTAC------------"/>
                        <sequence id="seq_A/mallard_duck/Shanghai/SH-9/2013_|_EPI_ISL_156815_|_2013-11-18" taxon="A/mallard_duck/Shanghai/SH-9/2013_|_EPI_ISL_156815_|_2013-11-18" totalcount="4" value="ATGAGTCTTCAAACCGAGGTCGAAACGTACGTTCTCTCTATCATCCCGTCAGGCCCCCTCAAAGCCGAGATCGCGCGGAAACTTGAAGATGTCTTTGCAGGGAAGAACACCGATCTCGAGGCTCTCATGGAGTGGCTAAAGACAAGACCAATCCTGTCACCTCTGACTAAAGGGATTTTGGGATTTGTATTCACGCTCACCGTGCCCAGTGAGCGAGGACTGCAGCGTAGACGCTTTGTCCAGAACGCCCTAAATGGAAATGGAGATCCAAATAATATGGATAGGGCAGTTAAGCTATATAAGAAGCTGAAAAGGGAAATAACATTCCATGGGGCTAAGGAGGTCGCACTTAGTTACTCAACCGGTGCGCTTGCCAGTTGCATGGGTCTCATATACAATAGGATGGGAACGGTGACTACAGAAGTGGCTTTTGGCCTAGTGTGTGCCACTTGTGAGCAGATTGCAGATTCACAGCATCGGTCTCACAGACAGATGGCAACCATCACCAACCCATTAATCAGGCATGAGAACAGAATGGTGCTGGCCAGCACTACAGCTAAGGCCATGGAGCAGATGGCAGGATCAAGTGAGCAGGCAGCGGAAGCTATGGAAGTAGCTAATCAGGCTAGGCAGATGGTACAGGCAATGAGGACAATTGGGACTCACCCTAACTCCAGTGCTGGTCTGAGAGATAATCTTCTTGAAAATTTGCAGGCCTACCAGAACCGAATGGGAGTGCAGATGCAGCGATTCAAGTGATCCTCTTGTTGTTGCCGCAAATATCATTGGGATCTTGCACTTGATATTGTGGATTCTTGATCGTCTTTTCTTCAAATGCATTTACCGTTGCCTTAAACACGGTTTGAAAATAGGGCCTTCTACGGAAGGGGTACCTGAGTCTATGAGGGAAGAATACCGGCAGGAACAGCAGAATGCTGTGGATGTTGACGATGGTCATTTTGTCAACATAGAATTGGAGTAA--------------------"/>
                        <sequence id="seq_A/breeder_duck/Korea/Gochang1/2014_|_EPI_ISL_157609_|_2014-01-16" taxon="A/breeder_duck/Korea/Gochang1/2014_|_EPI_ISL_157609_|_2014-01-16" totalcount="4" value="ATGAGTCTTCTAACCGAGGTCGAAACGTACGTTCTCTCTATCATCCCGTCAGGCCCCCTCAAAGCCGAGATCGCGCAGAAACTTGAAGATGTCTTTGCAGGGAAGAACACCGATCTCGAGGCTCTCATGGAGTGGCTAAAGACAAGACCAATCCTGTCACCTCTGACTAAAGGGATTTTGGGATTTGTATTCACGCTCACCGTGCCCAGTGAGCGAGGACTGCAGCGTAGACGCTTTGTCCAGAACGCCCTAAATGGAAATGGAGATCCAAATAATATGGATAGGGCAGTTAAGCTATATAAGAAGCTGAAAAGGGAAATAACATTCCATGGGGCTAAGGAGGTCGCACTTAGTTACTCAACCGGTGCGCTTGCCAGTTGCATGGGTCTCATATACAATAGGATGGGAACGGTGACTACAGAAGTGGCTTTTGGCCTAGTGTGTGCCACTTGTGAGCAGATTGCAGATTCACAGCATCGGTCTCACAGACAGATGGCAACCATCACCAACCCATTAATCAGGCATGAGAACAGAATGGTGCTGGCCAGCACTACAGCTAAGGCCATGGAGCAGATGGCAGGATCAAGTGAGCAGGCAGCGGAAGCCATGGAAGTAGCTAATCAGGCTAGGCAGATGGTACAGGCAATGAGGACAATTGGGACTCATCCTAACTCCAGTGCTGGTCTGAGAGATAATCTTCTTGAAAATTTGCAGGCCTACCAGAACCGAATGGGAGTGCAGATGCAGCGATTCAAGTGATCCTCTTGTTGTTGCCGCAAGTATCATTGGGATCTTGCACTTGATATTGTGGATTCTTGATCGTCTTTTCTTCAAATGCATTTACCGTTGCCTTAAACACGGTTTGAAAATAGGGCCTTCTACGGAAGGGGTACCTGAGTCTATGAGGGAAGAATACCGGCAGGAACAGCAGAATGCTGTGGATGTTGACGATGGTCATTTTGTCAACATAGAATTGGAGTAA--------------------"/>
                        <sequence id="seq_KJ508967_A/Baikal_teal/Korea/H52/2014_2014/01/20_7_(MP)" taxon="KJ508967_A/Baikal_teal/Korea/H52/2014_2014/01/20_7_(MP)" totalcount="4" value="ATGAGTCTTCTAACCGAGGTCGAAACGTACGTTCTCTCTATCATCCCGTCAGGCCCCCTCAAAGCCGAGATCGCGCAGAAACTTGAAGATGTCTTTGCAGGGAAGAACACCGATCTCGAGGCTCTCATGGAGTGGCTAAAGACAAGACCAATCCTGTCACCTCTGACTAAAGGGATTTTGGGATTTGTATTCACGCTCACCGTGCCCAGTGAGCGAGGACTGCAGCGTAGACGCTTTGTCCAGAACGCCCTAAATGGAAATGGAGATCCAAATAATATGGATAGGGCAGTTAAGCTATATAAGAAGCTGAAAAGGGAAATAACATTCCATGGGGCTAAGGAGGTCGCACTTAGTTACTCAACCGGTGCGCTTGCCAGTTGCATGGGTCTCATATACAATAGGATGGGAACGGTGACTACAGAAGTGGCTTTTGGCCTAGTGTGTGCCACTTGTGAGCAGATTGCAGATTCACAGCATCGGTCTCACAGACAGATGGCAACCATCACCAACCCATTAATCAGGCATGAGAACAGAATGGTGCTGGCCAGCACTACAGCTAAGGCCATGGAGCAGATGGCAGGATCAAGTGAGCAGGCAGCGGAAGCCATGGAAGTAGCTAATCAGGCTAGGCAGATGGTACAGGCAATGAGGACAATTGGGACTCATCCTAACTCCAGTGCTGGTCTGAGAGATAATCTTCTTGAAAATTTGCAGGCCTACCAGAACCGAATGGGAGTGCAGATGCAGCGATTCAAGTGATCCTCTTGTTGTTGCCGCAAGTATCATTGGGATCTTGCACTTGATATTGTGGATTCTTGATCGTCTTTTCTTCAAATGCATTTACCGTTGCCTTAAACACGGTTTGAAAATAGGGCCTTCTACGGAAGGGGTACCTGAGTCTATGAGGGAAGAATACCGGCAGGAACAGCAGAATGCTGTGGATGTTGACGATGGTCATTTTGTCAACATAGAATTGGAGTAA--------------------"/>
                        <sequence id="seq_KJ413837_A/breeder_duck/Korea/Gochang1/2014_2014/01/16_7_(MP)" taxon="KJ413837_A/breeder_duck/Korea/Gochang1/2014_2014/01/16_7_(MP)" totalcount="4" value="ATGAGTCTTCTAACCGAGGTCGAAACGTACGTTCTCTCTATCATCCCGTCAGGCCCCCTCAAAGCCGAGATCGCGCAGAAACTTGAAGATGTCTTTGCAGGGAAGAACACCGATCTCGAGGCTCTCATGGAGTGGCTAAAGACAAGACCAATCCTGTCACCTCTGACTAAAGGGATTTTGGGATTTGTATTCACGCTCACCGTGCCCAGTGAGCGAGGACTGCAGCGTAGACGCTTTGTCCAGAACGCCCTAAATGGAAATGGAGATCCAAATAATATGGATAGGGCAGTTAAGCTATATAAGAAGCTGAAAAGGGAAATAACATTCCATGGGGCTAAGGAGGTCGCACTTAGTTACTCAACCGGTGCGCTTGCCAGTTGCATGGGTCTCATATACAATAGGATGGGAACGGTGACTACAGAAGTGGCTTTTGGCCTAGTGTGTGCCACTTGTGAGCAGATTGCAGATTCACAGCATCGGTCTCACAGACAGATGGCAACCATCACCAACCCATTAATCAGGCATGAGAACAGAATGGTGCTGGCCAGCACTACAGCTAAGGCCATGGAGCAGATGGCAGGATCAAGTGAGCAGGCAGCGGAAGCCATGGAAGTAGCTAATCAGGCTAGGCAGATGGTACAGGCAATGAGGACAATTGGGACTCATCCTAACTCCAGTGCTGGTCTGAGAGATAATCTTCTTGAAAATTTGCAGGCCTACCAGAACCGAATGGGAGTGCAGATGCAGCGATTCAAGTGATCCTCTTGTTGTTGCCGCAAGTATCATTGGGATCTTGCACTTGATATTGTGGATTCTTGATCGTCTTTTCTTCAAATGCATTTACCGTTGCCTTAAACACGGTTTGAAAATAGGGCCTTCTACGGAAGGGGTACCTGAGTCTATGAGGGAAGAATACCGGCAGGAACAGCAGAATGCTGTGGATGTTGACGATGGTCATTTTGTCAACATAGAATTGGAGTAA--------------------"/>
                        <sequence id="seq_KJ476675_A/duck/Zhejiang/W24/2013_2013/11/14_7_(MP)" taxon="KJ476675_A/duck/Zhejiang/W24/2013_2013/11/14_7_(MP)" totalcount="4" value="ATGAGTCTTCTAACCGAGGTCGAAACGTACGTTCTCTCTATCATCCCGTCAGGCCCCCTCAAAGCCGAGATCGCGCAGAAACTTGAAGATGTCTTTGCAGGGAAGAACACCGATCTCGAGGCTCTCATGGAGTGGCTAAAGACAAGACCAATCCTGTCACCTCTGACTAAAGGGATTTTGGGATTTGTATTCACGCTCACCGTGCCCAGTGAGCGAGGACTGCAGCGTAGACGCTTTGTCCAGAACGCCCTAAATGGAAATGGAGATCCAAATAATATGGATAGGGCAGTTAAGCTATATAAGAAGCTGAAAAGGGAAATAACATTCCATGGGGCTAAGGAGGTCGCACTTAGTTACTCAACCGGTGCGCTTGCCAGTTGCATGGGTCTCATATACAATAGGATGGGAACGGTGACTACAGAAGTGGCTTTTGGCCTAGTGTGTGCCACTTGTGAGCAGATTGCAGATTCACAGCATCGGTCTCACAGACAGATGGCAACCATCACCAACCCATTAATCAGGCATGAGAACAGAATGGTGCTGGCCAGCACTACAGCTAAGGCCATGGAGCAGATGGCAGGATCAAGTGAGCAGGCAGCGGAAGCCATGGAAGTAGCTAATCAGGCTAGGCAGATGGTACAGGCAATGAGGACAATTGGGACTCATCCTAACTCCAGTGCTGGTCTGAGAGATAATCTTCTTGAAAATTTGCAGGCCTACCAGAACCGAATGGGAGTGCAGATGCAGCGATTCAAGTGATCCTCTTGTTGTTGCCGCAAATATCATTGGGATCTTGCACTTGATATTGTGGATTCTTGATCGTCTTTTCTTCAAATGCATTTACCGTTGCCTTAAACACGGTTTGAAAATAGGGCCTTCTACGGAAGGGGTACCTGAGTCTATGAGGGAAGAATACCGGCAGGAACAGCAGAGTGCTGTGGATGTTGACGATGGTCATTTTGTCAACATAGAATTGGAGTAA--------------------"/>
                        <sequence id="seq_KJ476676_A/duck/Zhejiang/6D18/2013_2013/12/14_7_(MP)" taxon="KJ476676_A/duck/Zhejiang/6D18/2013_2013/12/14_7_(MP)" totalcount="4" value="ATGAGTCTTCTAACCGAGGTCGAAACGTACGTTCTCTCTATCATCCCGTCAGGCCCCCTCAAAGCCGAGATCGCGCAGAAACTTGAAGATGTCTTTGCAGGGAAGAACACCGATCTCGAGGCTCTCATGGAGTGGCTAAAGACAAGACCAATCCTGTCACCTCTGACTAAAGGGATTTTGGGATTTGTATTCACGCTCACCGTGCCCAGTGAGCGAGGACTGCAGCGTAGACGCTTTGTCCAGAACGCCCTAAATGGAAATGGAGATCCAAATAATATGGATAGGGCAGTTAAGCTATATAAGAAGCTAAAAAGGGAAATAACATTCCATGGGGCTAAGGAGGTCGCACTTAGTTACTCAACCGGTGCGCTTGCCAGTTGCATGGGTCTCATATACAATAGGATGGGAACGGTGACTACAGAAGTGGCTTTTGGCCTAGTGTGTGCCACTTGTGAGCAGATTGCAGATTCACAGCATCGGTCTCACAGACAGATGGCAACCATCACCAACCCATTAATCAGGCATGAGAACAGAATGGTGCTGGCCAGCACTACAGCTAAGGCCATGGAGCAGATGGCAGGATCAAGTGAGCAGGCAGCGGAAGCCATGGAAGTAGCTAATCAGGCTAGGCAGATGGTACAGGCAATGAGGACAATTGGGACTCATCCTAACTCCAGTGCTGGTCTGAGAGATAATCTTCTTGAAAATTTGCAGGCCTACCAGAACCGAATGGGAGTGCAGATGCAGCGATTCAAGTGATCCTCTTGTTGTTGCCGCAAATATCATTGGGATCTTGCACTTGATATTGTGGATTCTTGATCGTCTTTTCTTCAAATGCATTTACCGTTGCCTTAAACACGGTTTGAAAATAGGGCCTTCTACGGAAGGGGTACCTGAGTCTATGAGGGAAGAATACCGGCAGGAACAGCAGAGTGCTGTGGATGTTGACGATGGTCATTTTGTCAACATAGAATTGGAGTAA--------------------"/>
                    </data>


    


    


    
<map name="Beta">beast.math.distributions.Beta</map>
<map name="Exponential">beast.math.distributions.Exponential</map>
<map name="InverseGamma">beast.math.distributions.InverseGamma</map>
<map name="LogNormal">beast.math.distributions.LogNormalDistributionModel</map>
<map name="Gamma">beast.math.distributions.Gamma</map>
<map name="Uniform">beast.math.distributions.Uniform</map>
<map name="prior">beast.math.distributions.Prior</map>
<map name="LaplaceDistribution">beast.math.distributions.LaplaceDistribution</map>
<map name="OneOnX">beast.math.distributions.OneOnX</map>
<map name="Normal">beast.math.distributions.Normal</map>


<run chainLength="10000000" id="mcmc" spec="MCMC">
    <state id="state" storeEvery="5000">
        <tree id="Tree.t:MP_new_aligned" name="stateNode">
            <trait id="dateTrait.t:MP_new_aligned" spec="beast.evolution.tree.TraitSet" traitname="date">
                KJ509079_A/breeder_duck/Korea/H158/2014_2014/01/26_7_(MP)=2014,
KJ508983_A/Baikal_teal/Korea/H62/2014_2014/01/21_7_(MP)=2014,
KJ509007_A/Baikal_teal/Korea/H68/2014_2014/01/22_7_(MP)=2014,
KJ509127_A/Korean_native_chicken/Korea/H257/2014_2014/01/28_7_(MP)=2014,
KJ508927_A/bean_goose/Korea/H40/2014_2014/01/19_7_(MP)=2014,
KJ509071_A/broiler_duck/Korea/H145/2014_2014/01/25_7_(MP)=2014,
KJ508951_A/broiler_duck/Korea/H48/2014_2014/01/20_7_(MP)=2014,
KJ508959_A/broiler_duck/Korea/H49/2014_2014/01/20_7_(MP)=2014,
A/duck/England/36254/14_|_EPI_ISL_167904_|_2014-11-14_|_Egg_passage_1=2014,
KJ746114_A/mallard/Korea/W452/2014_2014/02/05_7_(MP)=2014,
A/broiler_duck/Korea/Buan2/2014_|_EPI_ISL_157610_|_2014-01-17=2014,
A/baikal_teal/Korea/Donglim3/2014_|_EPI_ISL_157611_|_2014-01-17=2014,
A/Chicken/Kumamoto/1-7/2014_|_EPI_ISL_159719_|_2014-04-13=2014,
KJ508935_A/Baikal_teal/Korea/H41/2014_2014/01/19_7_(MP)=2014,
KJ508999_A/Baikal_teal/Korea/H66/2014_2014/01/21_7_(MP)=2014,
KJ509015_A/Baikal_teal/Korea/H80/2014_2014/01/22_7_(MP)=2014,
KJ509031_A/Baikal_teal/Korea/H84/2014_2014/01/22_7_(MP)=2014,
KJ509039_A/Baikal_teal/Korea/H96/2014_2014/01/23_7_(MP)=2014,
KJ509023_A/Coot/Korea/H81/2014_2014/01/22_7_(MP)=2014,
KJ413853_A/baikal_teal/Korea/Donglim3/2014_2014/01/17_7_(MP)=2014,
KJ509143_A/bean_goose/Korea/H328/2014_2014/02/01_7_(MP)=2014,
KJ508975_A/bean_goose/Korea/H53/2014_2014/01/20_7_(MP)=2014,
KJ509047_A/breeder_chicken/Korea/H122/2014_2014/01/24_7_(MP)=2014,
KJ509119_A/breeder_chicken/Korea/H250/2014_2014/01/28_7_(MP)=2014,
KJ509055_A/breeder_duck/Korea/H128/2014_2014/01/25_7_(MP)=2014,
KJ509087_A/breeder_duck/Korea/H200/2014_2014/01/27_7_(MP)=2014,
KJ509111_A/breeder_duck/Korea/H249/2014_2014/01/28_7_(MP)=2014,
KJ413845_A/broiler_duck/Korea/Buan2/2014_2014/01/17_7_(MP)=2014,
KJ509063_A/broiler_duck/Korea/H133/2014_2014/01/25_7_(MP)=2014,
KJ508903_A/broiler_duck/Korea/H29/2014_2014/01/18_7_(MP)=2014,
KJ508911_A/broiler_duck/Korea/H31/2014_2014/01/19_7_(MP)=2014,
KJ508919_A/broiler_duck/Korea/H32/2014_2014/01/19_7_(MP)=2014,
KJ508943_A/broiler_duck/Korea/H47/2014_2014/01/20_7_(MP)=2014,
KJ508991_A/broiler_duck/Korea/H65/2014_2014/01/21_7_(MP)=2014,
AB932559_A/chicken/kumamoto/1-7/2014_2014/04/13_7_(MP)=2014,
KJ509159_A/common_teal/Korea/H455-30/2014_2014/02/08_7_(MP)=2014,
KJ509095_A/mallard/Korea/H207/2014_2014/01/27_7_(MP)=2014,
KJ509135_A/mallard/Korea/H297/2014_2014/01/29_7_(MP)=2014,
KJ509167_A/spot-billed_duck/Korea/H455-42/2014_2014/02/08_7_(MP)=2014,
KJ509151_A/tundra_swan/Korea/H411/2014_2014/02/06_7_(MP)=2014,
KJ511815_A/waterfowl/Korea/S005/2014_2014/02/15_7_(MP)=2014,
KJ509103_A/white-fronted_goose/Korea/H231/2014_2014/01/28_7_(MP)=2014,
A/Chicken/Netherlands/14015526/2014_|_EPI_ISL_167905_|_2014-11-14_|_Choanal_Swab=2014,
A/Ch/Netherlands/14015526/2014_|_EPI_ISL_167905_|_2014-11-14=2014,
A/turkey/Germany-MV/R2472/2014_|_EPI_ISL_167140_|_2014-11-04_|_original=2014,
A/duck/Chiba/26-372-48/2014_|_EPI_ISL_168024_|_2014-11-18_|_E1=2014,
A/duck/Chiba/26-372-61/2014_|_EPI_ISL_168025_|_2014-11-18_|_E1=2014,
A/duck/Beijing/FS01/2014_|_EPI_ISL_166693_|_2014-01-20=2014,
A/duck/Beijing/FS01/2013_|_EPI_ISL_166584_|_2013-11-10=2013,
KM504104_A/duck/Shandong/Q1/2013_2013/04/25_7_(MP)=2013,
JQ973697_A/duck/Jiangsu/k1203/2010_2010/12/05_7_(MP)=2010,
A/mallard_duck/Shanghai/SH-9/2013_|_EPI_ISL_156815_|_2013-11-18=2013,
A/breeder_duck/Korea/Gochang1/2014_|_EPI_ISL_157609_|_2014-01-16=2014,
KJ508967_A/Baikal_teal/Korea/H52/2014_2014/01/20_7_(MP)=2014,
KJ413837_A/breeder_duck/Korea/Gochang1/2014_2014/01/16_7_(MP)=2014,
KJ476675_A/duck/Zhejiang/W24/2013_2013/11/14_7_(MP)=2013,
KJ476676_A/duck/Zhejiang/6D18/2013_2013/12/14_7_(MP)=2013                <taxa id="TaxonSet.MP_new_aligned" spec="TaxonSet">
                    <data
idref="MP_new_aligned"
name="alignment"/>
                </taxa>
            </trait>
            <taxonset idref="TaxonSet.MP_new_aligned"/>
        </tree>
        <parameter id="clockRate.c:MP_new_aligned" name="stateNode">1.0</parameter>
        <parameter id="kappa.s:MP_new_aligned" lower="0.0" name="stateNode">2.0</parameter>
        <parameter id="ePopSize.t:MP_new_aligned" name="stateNode">0.3</parameter>
        <parameter id="growthRate.t:MP_new_aligned" name="stateNode">3.0E-4</parameter>
        <parameter dimension="4" id="freqParameter.s:MP_new_aligned" lower="0.0" name="stateNode" upper="1.0">0.25</parameter>
    </state>

    <init estimate="false" id="RandomTree.t:MP_new_aligned" initial="@Tree.t:MP_new_aligned" spec="beast.evolution.tree.RandomTree" taxa="@MP_new_aligned">
        <populationModel id="ConstantPopulation0.t:MP_new_aligned" spec="ConstantPopulation">
            <parameter id="randomPopSize.t:MP_new_aligned" name="popSize">1.0</parameter>
        </populationModel>
    </init>

    <distribution id="posterior" spec="util.CompoundDistribution">
        <distribution id="prior" spec="util.CompoundDistribution">
            <distribution id="CoalescentExponential.t:MP_new_aligned" spec="Coalescent">
                <populationModel growthRate="@growthRate.t:MP_new_aligned" id="ExponentialGrowth.t:MP_new_aligned" popSize="@ePopSize.t:MP_new_aligned" spec="ExponentialGrowth"/>
                <treeIntervals id="TreeIntervals.t:MP_new_aligned" spec="TreeIntervals" tree="@Tree.t:MP_new_aligned"/>
            </distribution>
            <prior id="ClockPrior.c:MP_new_aligned" name="distribution" x="@clockRate.c:MP_new_aligned">
                <Uniform id="Uniform.0" name="distr" upper="Infinity"/>
            </prior>
            <prior id="ePopSizePrior.t:MP_new_aligned" name="distribution" x="@ePopSize.t:MP_new_aligned">
                <OneOnX id="OneOnX.0" name="distr"/>
            </prior>
            <prior id="GrowthRatePrior.t:MP_new_aligned" name="distribution" x="@growthRate.t:MP_new_aligned">
                <Exponential id="Exponential.0" name="distr">
                    <parameter estimate="false" id="RealParameter.0" name="mean">1.0</parameter>
                </Exponential>
            </prior>
            <prior id="KappaPrior.s:MP_new_aligned" name="distribution" x="@kappa.s:MP_new_aligned">
                <LogNormal id="LogNormalDistributionModel.0" name="distr">
                    <parameter estimate="false" id="RealParameter.01" name="M">1.0</parameter>
                    <parameter estimate="false" id="RealParameter.02" name="S">1.25</parameter>
                </LogNormal>
            </prior>
        </distribution>
        <distribution id="likelihood" spec="util.CompoundDistribution">
            <distribution data="@MP_new_aligned" id="treeLikelihood.MP_new_aligned" spec="TreeLikelihood" tree="@Tree.t:MP_new_aligned">
                <siteModel id="SiteModel.s:MP_new_aligned" spec="SiteModel">
                    <parameter estimate="false" id="mutationRate.s:MP_new_aligned" name="mutationRate">1.0</parameter>
                    <parameter estimate="false" id="gammaShape.s:MP_new_aligned" name="shape">1.0</parameter>
                    <parameter estimate="false" id="proportionInvariant.s:MP_new_aligned" lower="0.0" name="proportionInvariant" upper="1.0">0.0</parameter>
                    <substModel id="hky.s:MP_new_aligned" kappa="@kappa.s:MP_new_aligned" spec="HKY">
                        <frequencies frequencies="@freqParameter.s:MP_new_aligned" id="estimatedFreqs.s:MP_new_aligned" spec="Frequencies"/>
                    </substModel>
                </siteModel>
                <branchRateModel clock.rate="@clockRate.c:MP_new_aligned" id="StrictClock.c:MP_new_aligned" spec="beast.evolution.branchratemodel.StrictClockModel"/>
            </distribution>
        </distribution>
    </distribution>

    <operator id="treeScaler.t:MP_new_aligned" scaleFactor="0.5" spec="ScaleOperator" tree="@Tree.t:MP_new_aligned" weight="3.0"/>

    <operator id="treeRootScaler.t:MP_new_aligned" rootOnly="true" scaleFactor="0.5" spec="ScaleOperator" tree="@Tree.t:MP_new_aligned" weight="3.0"/>

    <operator id="UniformOperator.t:MP_new_aligned" spec="Uniform" tree="@Tree.t:MP_new_aligned" weight="30.0"/>

    <operator id="SubtreeSlide.t:MP_new_aligned" spec="SubtreeSlide" tree="@Tree.t:MP_new_aligned" weight="15.0"/>

    <operator id="narrow.t:MP_new_aligned" spec="Exchange" tree="@Tree.t:MP_new_aligned" weight="15.0"/>

    <operator id="wide.t:MP_new_aligned" isNarrow="false" spec="Exchange" tree="@Tree.t:MP_new_aligned" weight="3.0"/>

    <operator id="WilsonBalding.t:MP_new_aligned" spec="WilsonBalding" tree="@Tree.t:MP_new_aligned" weight="3.0"/>

    <operator id="StrictClockRateScaler.c:MP_new_aligned" parameter="@clockRate.c:MP_new_aligned" scaleFactor="0.75" spec="ScaleOperator" weight="3.0"/>

    <operator id="strictClockUpDownOperator.c:MP_new_aligned" scaleFactor="0.75" spec="UpDownOperator" weight="3.0">
        <parameter idref="clockRate.c:MP_new_aligned" name="up"/>
        <tree idref="Tree.t:MP_new_aligned" name="down"/>
    </operator>

    <operator id="KappaScaler.s:MP_new_aligned" parameter="@kappa.s:MP_new_aligned" scaleFactor="0.5" spec="ScaleOperator" weight="0.1"/>

    <operator id="ePopSizeScaler.t:MP_new_aligned" parameter="@ePopSize.t:MP_new_aligned" scaleFactor="0.75" spec="ScaleOperator" weight="3.0"/>

    <operator id="GrowthRateRandomWalk.t:MP_new_aligned" parameter="@growthRate.t:MP_new_aligned" spec="RealRandomWalkOperator" weight="3.0" windowSize="1.0"/>

    <operator delta="0.01" id="FrequenciesExchanger.s:MP_new_aligned" spec="DeltaExchangeOperator" weight="0.1">
        <parameter idref="freqParameter.s:MP_new_aligned"/>
    </operator>

    <logger fileName="MP_new_aligned.log" id="tracelog" logEvery="1000" model="@posterior" sanitiseHeaders="true" sort="smart">
        <log idref="posterior"/>
        <log idref="likelihood"/>
        <log idref="prior"/>
        <log idref="treeLikelihood.MP_new_aligned"/>
        <log id="TreeHeight.t:MP_new_aligned" spec="beast.evolution.tree.TreeHeightLogger" tree="@Tree.t:MP_new_aligned"/>
        <parameter idref="clockRate.c:MP_new_aligned" name="log"/>
        <parameter idref="kappa.s:MP_new_aligned" name="log"/>
        <log idref="CoalescentExponential.t:MP_new_aligned"/>
        <parameter idref="ePopSize.t:MP_new_aligned" name="log"/>
        <parameter idref="growthRate.t:MP_new_aligned" name="log"/>
        <parameter idref="freqParameter.s:MP_new_aligned" name="log"/>
    </logger>

    <logger id="screenlog" logEvery="1000">
        <log idref="posterior"/>
        <log arg="@posterior" id="ESS.0" spec="util.ESS"/>
        <log idref="likelihood"/>
        <log idref="prior"/>
    </logger>

    <logger fileName="$(tree).trees" id="treelog.t:MP_new_aligned" logEvery="1000" mode="tree">
        <log id="TreeWithMetaDataLogger.t:MP_new_aligned" spec="beast.evolution.tree.TreeWithMetaDataLogger" tree="@Tree.t:MP_new_aligned"/>
    </logger>

</run>

</beast>
