# Supplementary material for: The European and Japanese outbreaks of H5N8 derive from a single source population providing evidence for the dispersal along the long distance bird migratory flyways
Source: PeerJ. 2015 Apr 30;3:e934. doi: 10.7717/peerj.934 (PMC4419530; doi:10.7717/peerj.934)
Supplement: Supplemental Information 9 [file peerj-03-934-s009.zip › H5N8_Analysis/NA8_All_mafft.tree]

#NEXUS
begin taxa;
	dimensions ntax=1778;
	taxlabels
	'A/Chicken/Kumamoto/1-7/2014'
	'A/Chicken/Netherlands/14015526/2014'
	'A/avian/Colorado/456648/2006'
	'A/baikal'
	'A/breeder'
	'A/broiler'
	'A/chicken/Miyazaki/7/2014'
	'A/chicken/Netherlands/14015531/2014'
	'A/crane/Kagoshima/KU1/2014'
	'A/duck/Chiba/26-372-48/2014'
	'A/duck/Chiba/26-372-61/2014'
	'A/duck/England/36254/14'
	'A/duck/NY/191255-59/02'
	'A/duck/Shandong/Q1/2013'
	'A/duck/Zhejiang/6D18/2013'
	'A/duck/Zhejiang/W24/2013'
	'A/environment/Kagoshima/KU-ngr-H/2014'
	'A/mallard'
	'A/mallard/California/2559P/2011'
	'A/mallard/Korea/W452/2014'
	'A/ruddy'
	'A/turkey/Germany/R2474-L00899/2014'
	'A/turkey/Ireland/1378/1983'
	AB275285
	AB276114
	AB289332
	AB292669
	AB294220
	AB295614
	AB303079
	AB450430
	AB450442
	AB450458
	AB472032
	AB545602
	AB569497
	AB569505
	AB569513
	AB591843
	AB593433
	AB593457
	AB618505
	AB727556
	AB727558
	AB727560
	AB727562
	AB769129
	AB775624
	AB775632
	AB775648
	AB778270
	AB780474
	AB786917
	AB807866
	AB916669
	AB932558
	AJ310750
	AJ841294
	AM706354
	AM706356
	AX225077
	AY300948
	AY383754
	AY531032
	AY531038
	AY633134
	AY633150
	AY633254
	AY633374
	AY633382
	AY738457
	AY855343
	CY003916
	CY004056
	CY004090
	CY004096
	CY004108
	CY004116
	CY004268
	CY004284
	CY004301
	CY004556
	CY004608
	CY004664
	CY004672
	CY004704
	CY004757
	CY004778
	CY004935
	CY004941
	CY005040
	CY005045
	CY005402
	CY005470
	CY005654
	CY005796
	CY011030
	CY014573
	CY014622
	CY014631
	CY014634
	CY014648
	CY014704
	CY014724
	CY014747
	CY014773
	CY014931
	CY014947
	CY014955
	CY014963
	CY015091
	CY015129
	CY015475
	CY015494
	CY015502
	CY016142
	CY016174
	CY016182
	CY016397
	CY016413
	CY016621
	CY017759
	CY017775
	CY017839
	CY017863
	CY019199
	CY020743
	CY020759
	CY020767
	CY020879
	CY020903
	CY020911
	CY020935
	CY021151
	CY021199
	CY021207
	CY021311
	CY021319
	CY021343
	CY021479
	CY021623
	CY021679
	CY021855
	CY022727
	CY024796
	CY024804
	CY028253
	CY028261
	CY028269
	CY028277
	CY028285
	CY028638
	CY028646
	CY028654
	CY028798
	CY028806
	CY028814
	CY028822
	CY028830
	CY028838
	CY028846
	CY028854
	CY028862
	CY028870
	CY028878
	CY028886
	CY028894
	CY028902
	CY028910
	CY028918
	CY029899
	CY030079
	CY030087
	CY030095
	CY030103
	CY030111
	CY030119
	CY030127
	CY030135
	CY030143
	CY030151
	CY030159
	CY030167
	CY030175
	CY030183
	CY030191
	CY030745
	CY030753
	CY030761
	CY031540
	CY032223
	CY032231
	CY032295
	CY032303
	CY032311
	CY032319
	CY032327
	CY032335
	CY032343
	CY032351
	CY032359
	CY032367
	CY032375
	CY032383
	CY032391
	CY032399
	CY032407
	CY032415
	CY032423
	CY032722
	CY032894
	CY032939
	CY032947
	CY032955
	CY033483
	CY034744
	CY034936
	CY035785
	CY035793
	CY035801
	CY035809
	CY035817
	CY035871
	CY035879
	CY035892
	CY036661
	CY037009
	CY038364
	CY038372
	CY038380
	CY038388
	CY039257
	CY039757
	CY039765
	CY039780
	CY039796
	CY039804
	CY039820
	CY039828
	CY039852
	CY039875
	CY040968
	CY041244
	CY041284
	CY041340
	CY041348
	CY041372
	CY041380
	CY043810
	CY043882
	CY043938
	CY043946
	CY043962
	CY043970
	CY043978
	CY043986
	CY044002
	CY044010
	CY044026
	CY045369
	CY045409
	CY045433
	CY045441
	CY045449
	CY047029
	CY047037
	CY047490
	CY047506
	CY047514
	CY047522
	CY047530
	CY047610
	CY049790
	CY049798
	CY049806
	CY049814
	CY053831
	CY053839
	CY056278
	CY060283
	CY060376
	CY063931
	CY064019
	CY064099
	CY064115
	CY064139
	CY064179
	CY064219
	CY064227
	CY067280
	CY067288
	CY067296
	CY067304
	CY067320
	CY067328
	CY067336
	CY067344
	CY067352
	CY067360
	CY067368
	CY067376
	CY067384
	CY067392
	CY067400
	CY067408
	CY067416
	CY067424
	CY067432
	CY067440
	CY067448
	CY067456
	CY067464
	CY067472
	CY067480
	CY067488
	CY067496
	CY067504
	CY067512
	CY067520
	CY067528
	CY067536
	CY067544
	CY067552
	CY067560
	CY067568
	CY067576
	CY067584
	CY067592
	CY067600
	CY067608
	CY067704
	CY073722
	CY075852
	CY075935
	CY075951
	CY076015
	CY076031
	CY076047
	CY076167
	CY076239
	CY076479
	CY076915
	CY076970
	CY077002
	CY077208
	CY077240
	CY077272
	CY077280
	CY077288
	CY077304
	CY077327
	CY077335
	CY077343
	CY077350
	CY077358
	CY077374
	CY077382
	CY077390
	CY077398
	CY077703
	CY077965
	CY078068
	CY078084
	CY078092
	CY078100
	CY078108
	CY078164
	CY078180
	CY078235
	CY078267
	CY078307
	CY078355
	CY078429
	CY078437
	CY078461
	CY078469
	CY078477
	CY078485
	CY078493
	CY078517
	CY078525
	CY078533
	CY078541
	CY078549
	CY078557
	CY078565
	CY078573
	CY078589
	CY078605
	CY078637
	CY078645
	CY078653
	CY078669
	CY078677
	CY078685
	CY078701
	CY078877
	CY078901
	CY078909
	CY078917
	CY078925
	CY078941
	CY078949
	CY078965
	CY078973
	CY078997
	CY079005
	CY079013
	CY079021
	CY079029
	CY079045
	CY079061
	CY079117
	CY079125
	CY079133
	CY079157
	CY079165
	CY079173
	CY079205
	CY079213
	CY079229
	CY079237
	CY079253
	CY079261
	CY079285
	CY079293
	CY079422
	CY079510
	CY079560
	CY079656
	CY079687
	CY079695
	CY079726
	CY079734
	CY079742
	CY079758
	CY079910
	CY080071
	CY080094
	CY080163
	CY080201
	CY080217
	CY080225
	CY080233
	CY080241
	CY080281
	CY081236
	CY081310
	CY081390
	CY087762
	CY087834
	CY089495
	CY089525
	CY089550
	CY090855
	CY093601
	CY093689
	CY093696
	CY093768
	CY093864
	CY094047
	CY094071
	CY094623
	CY094687
	CY095642
	CY096063
	CY096658
	CY096778
	CY096893
	CY096901
	CY096917
	CY096972
	CY097060
	CY097169
	CY097279
	CY097360
	CY097544
	CY097552
	CY097680
	CY097704
	CY097712
	CY097720
	CY097728
	CY098240
	CY098526
	CY100444
	CY101137
	CY101172
	CY101184
	CY101214
	CY101249
	CY101297
	CY101331
	CY101340
	CY101354
	CY101374
	CY101432
	CY101440
	CY101448
	CY101456
	CY101565
	CY101589
	CY101597
	CY101605
	CY101653
	CY101661
	CY101685
	CY101693
	CY101701
	CY101709
	CY101717
	CY101725
	CY101733
	CY101741
	CY101749
	CY101757
	CY101765
	CY101791
	CY101800
	CY101808
	CY101816
	CY101834
	CY101850
	CY101866
	CY101883
	CY101900
	CY101908
	CY101916
	CY101928
	CY101944
	CY101955
	CY101975
	CY101983
	CY102013
	CY102021
	CY102032
	CY102042
	CY102058
	CY102066
	CY102074
	CY102086
	CY102094
	CY102118
	CY102126
	CY102134
	CY102142
	CY102158
	CY102174
	CY102182
	CY102238
	CY102246
	CY102254
	CY102262
	CY102270
	CY102278
	CY102286
	CY102294
	CY102302
	CY102310
	CY102318
	CY102326
	CY102342
	CY102374
	CY102390
	CY102414
	CY102425
	CY102433
	CY102526
	CY102542
	CY102551
	CY102560
	CY102568
	CY102584
	CY102602
	CY102619
	CY102690
	CY102802
	CY102819
	CY102859
	CY102884
	CY102894
	CY102910
	CY102919
	CY102929
	CY102961
	CY103027
	CY103038
	CY103046
	CY103054
	CY103062
	CY103088
	CY103096
	CY103104
	CY103138
	CY103156
	CY103164
	CY103188
	CY103196
	CY103204
	CY103221
	CY103259
	CY103267
	CY103275
	CY103283
	CY103291
	CY103300
	CY103318
	CY103352
	CY103362
	CY103370
	CY103387
	CY103404
	CY103414
	CY103425
	CY103436
	CY103445
	CY103453
	CY103485
	CY103493
	CY103513
	CY103537
	CY109260
	CY109324
	CY109604
	CY109612
	CY109636
	CY109652
	CY109724
	CY117375
	CY120503
	CY120645
	CY125256
	CY125268
	CY125278
	CY125287
	CY125295
	CY125327
	CY125335
	CY125343
	CY125359
	CY125383
	CY125391
	CY125407
	CY125415
	CY125423
	CY125431
	CY125439
	CY125447
	CY125455
	CY125463
	CY125471
	CY125479
	CY125487
	CY125495
	CY125503
	CY125511
	CY125519
	CY125527
	CY125535
	CY125543
	CY125551
	CY125567
	CY125591
	CY125616
	CY125624
	CY126305
	CY126340
	CY126453
	CY126461
	CY126469
	CY126495
	CY126558
	CY126570
	CY126583
	CY126730
	CY126810
	CY126818
	CY126826
	CY126834
	CY126842
	CY126850
	CY126858
	CY126866
	CY126874
	CY126882
	CY126890
	CY126930
	CY126962
	CY126970
	CY126978
	CY126986
	CY127002
	CY127010
	CY127018
	CY127026
	CY127034
	CY127050
	CY127074
	CY127082
	CY127090
	CY127098
	CY127106
	CY127114
	CY127122
	CY127130
	CY127155
	CY127407
	CY127415
	CY127423
	CY127431
	CY127439
	CY127607
	CY127728
	CY127736
	CY127744
	CY127760
	CY127809
	CY127817
	CY127825
	CY127841
	CY127873
	CY128477
	CY128558
	CY128587
	CY128602
	CY128632
	CY128642
	CY128670
	CY128689
	CY128708
	CY128732
	CY128743
	CY128760
	CY128784
	CY128793
	CY128880
	CY128984
	CY129000
	CY129008
	CY129016
	CY129024
	CY129032
	CY129040
	CY129048
	CY129056
	CY129152
	CY129189
	CY129198
	CY129207
	CY129231
	CY129255
	CY129271
	CY129280
	CY129288
	CY129296
	CY129304
	CY129312
	CY129344
	CY129360
	CY129384
	CY129392
	CY130016
	CY130128
	CY130334
	CY130415
	CY131978
	CY132015
	CY132029
	CY132041
	CY132066
	CY132078
	CY132332
	CY132341
	CY132351
	CY132359
	CY132378
	CY132387
	CY132395
	CY132403
	CY132412
	CY132422
	CY132430
	CY132439
	CY132503
	CY132511
	CY132535
	CY132584
	CY132613
	CY132622
	CY132675
	CY132707
	CY132715
	CY132734
	CY132751
	CY132919
	CY132943
	CY132951
	CY132959
	CY132967
	CY133139
	CY133203
	CY133276
	CY133325
	CY133474
	CY133539
	CY133555
	CY133571
	CY133587
	CY133611
	CY133763
	CY133919
	CY133927
	CY134015
	CY134031
	CY134039
	CY134047
	CY134055
	CY134063
	CY134087
	CY134095
	CY134103
	CY134111
	CY134135
	CY134143
	CY134151
	CY134159
	CY134167
	CY134192
	CY134200
	CY134208
	CY134216
	CY134337
	CY135200
	CY135219
	CY135228
	CY135246
	CY135264
	CY135292
	CY135705
	CY135731
	CY135739
	CY135756
	CY135765
	CY135773
	CY135789
	CY135797
	CY135805
	CY135813
	CY135829
	CY135837
	CY135845
	CY135949
	CY135957
	CY135973
	CY136029
	CY136055
	CY136072
	CY136112
	CY136125
	CY136149
	CY136173
	CY136215
	CY136223
	CY136248
	CY136289
	CY136424
	CY136772
	CY136858
	CY136909
	CY137324
	CY137724
	CY137960
	CY137999
	CY138009
	CY138024
	CY138067
	CY138083
	CY138155
	CY138164
	CY138174
	CY138183
	CY138194
	CY138202
	CY138210
	CY138218
	CY138226
	CY138234
	CY138242
	CY138250
	CY138258
	CY138266
	CY138274
	CY138298
	CY138306
	CY138322
	CY138330
	CY138338
	CY138386
	CY138394
	CY138402
	CY138410
	CY138418
	CY138426
	CY138434
	CY138442
	CY138450
	CY138458
	CY138490
	CY138522
	CY138650
	CY138692
	CY138703
	CY138723
	CY138731
	CY138763
	CY138795
	CY138852
	CY138860
	CY138868
	CY138876
	CY138925
	CY138959
	CY138967
	CY138976
	CY138986
	CY138994
	CY139006
	CY139018
	CY139026
	CY139042
	CY139050
	CY139069
	CY139085
	CY139109
	CY139118
	CY139134
	CY139142
	CY139150
	CY139158
	CY139192
	CY139209
	CY139225
	CY139233
	CY139241
	CY139249
	CY139257
	CY139265
	CY139273
	CY139281
	CY139289
	CY139297
	CY139305
	CY139313
	CY139338
	CY139405
	CY139414
	CY139431
	CY139443
	CY139453
	CY139461
	CY139469
	CY139480
	CY139499
	CY139568
	CY139659
	CY139715
	CY139781
	CY139799
	CY139872
	CY139889
	CY139971
	CY139996
	CY140007
	CY140015
	CY140023
	CY140031
	CY140039
	CY140055
	CY140072
	CY140082
	CY140122
	CY140138
	CY140146
	CY140174
	CY140198
	CY140214
	CY140230
	CY140239
	CY140263
	CY140271
	CY140296
	CY140304
	CY140312
	CY140385
	CY140394
	CY140441
	CY140451
	CY140459
	CY140493
	CY140553
	CY140569
	CY140577
	CY140593
	CY140617
	CY140625
	CY140657
	CY140705
	CY140737
	CY140745
	CY140763
	CY140771
	CY140838
	CY140846
	CY140937
	CY140945
	CY140971
	CY140979
	CY140987
	CY141027
	CY141035
	CY141059
	CY141107
	CY141116
	CY141125
	CY141134
	CY141154
	CY141466
	CY141477
	CY141489
	CY141509
	CY141517
	CY142116
	CY142404
	CY142556
	CY142588
	CY142596
	CY142620
	CY142628
	CY142652
	CY142660
	CY142668
	CY142676
	CY142692
	CY142700
	CY142708
	CY142724
	CY142732
	CY142740
	CY142756
	CY142772
	CY142780
	CY142796
	CY142804
	CY142812
	CY142820
	CY142828
	CY142844
	CY142852
	CY142860
	CY142868
	CY142884
	CY142892
	CY142900
	CY142908
	CY142940
	CY142996
	CY143028
	CY143044
	CY143068
	CY143084
	CY143092
	CY143100
	CY143140
	CY143148
	CY143156
	CY143172
	CY143180
	CY143188
	CY143196
	CY143204
	CY143212
	CY143220
	CY143228
	CY143236
	CY143244
	CY143252
	CY143308
	CY143316
	CY143324
	CY143333
	CY143342
	CY143350
	CY143366
	CY143374
	CY143382
	CY143406
	CY143414
	CY143446
	CY143486
	CY143494
	CY143502
	CY143526
	CY143550
	CY143558
	CY143574
	CY143582
	CY143590
	CY143598
	CY143606
	CY143614
	CY143638
	CY143686
	CY143694
	CY143702
	CY143710
	CY143718
	CY143726
	CY143766
	CY143774
	CY143782
	CY143790
	CY143798
	CY143806
	CY143830
	CY143838
	CY143871
	CY143879
	CY143887
	CY143895
	CY143903
	CY143911
	CY143919
	CY143927
	CY143935
	CY143944
	CY143961
	CY143969
	CY143977
	CY143985
	CY143993
	CY144001
	CY144009
	CY144025
	CY144033
	CY144041
	CY144049
	CY144057
	CY144065
	CY144073
	CY144081
	CY144089
	CY144097
	CY144113
	CY144121
	CY144238
	CY144423
	CY144493
	CY144501
	CY144549
	CY144557
	CY144613
	CY144621
	CY144645
	CY144653
	CY144661
	CY144854
	CY144975
	CY145503
	CY145633
	CY145761
	CY145777
	CY145811
	CY145844
	CY145877
	CY145901
	CY145909
	CY146119
	CY146183
	CY146248
	CY146475
	CY146606
	CY146630
	CY146758
	CY149358
	CY149454
	CY149462
	CY149470
	CY149478
	CY149494
	CY149518
	CY149526
	CY149534
	CY149542
	CY149582
	CY149590
	CY149598
	CY149606
	CY149654
	CY149662
	CY149694
	CY149702
	CY149710
	CY149718
	CY149726
	CY149734
	CY149742
	CY157048
	CY157056
	CY157072
	CY157088
	CY157096
	CY157128
	CY157208
	CY157216
	CY157272
	CY157296
	CY157304
	CY157416
	CY157561
	CY157569
	CY164122
	CY166204
	CY166236
	CY166284
	CY166292
	CY166388
	CY166404
	CY166543
	CY166559
	CY166730
	CY166957
	CY166973
	CY166981
	CY167056
	CY167096
	CY177489
	CY177531
	CY177768
	CY177776
	CY177784
	CY177792
	CY177800
	CY177808
	CY177816
	CY177832
	CY177840
	CY177864
	CY177880
	CY177912
	CY177936
	CY177944
	CY177952
	CY177960
	CY177976
	CY178008
	CY178024
	CY178184
	CY178224
	CY178232
	CY178240
	CY178545
	CY178585
	CY178657
	CY178689
	CY178769
	CY178793
	CY178849
	CY178897
	CY179213
	CY179221
	CY179229
	CY179277
	CY179285
	CY179421
	CY179541
	CY179741
	CY180117
	CY180125
	CY180157
	CY180181
	CY180189
	CY180197
	CY180213
	CY180229
	CY180237
	CY180245
	CY180253
	CY180269
	CY180277
	CY180285
	CY180310
	CY180334
	CY180430
	CY180502
	CY180726
	CY180734
	CY180742
	CY180750
	CY180766
	CY180782
	CY180854
	CY180870
	CY181055
	CY181063
	CY181071
	CY181079
	CY181087
	CY181095
	CY181111
	CY181136
	CY181162
	CY181171
	CY181203
	CY181211
	CY181219
	CY181251
	CY181299
	CY181315
	CY181379
	CY184082
	CY184096
	CY184109
	CY184474
	CY184490
	CY184610
	CY184634
	CY185467
	CY185475
	CY185515
	CY185531
	CY185539
	CY185555
	CY185627
	CY185635
	CY185659
	CY185707
	CY185807
	CY186261
	CY186641
	CY186677
	CY186718
	CY186734
	CY186758
	CY186971
	CY187015
	CY187023
	CY187071
	CY187097
	CY187105
	CY187121
	CY187170
	CY187392
	CY187814
	CY187820
	CY187832
	CY187840
	DQ124151
	DQ222914
	DQ822200
	EF655848
	EU182322
	EU429698
	EU429700
	EU429786
	EU429787
	EU429788
	EU429797
	EU492518
	EU492522
	EU493449
	EU559258
	EU735836
	EU743219
	EU794497
	EU794513
	EU794521
	EU794529
	EU794537
	EU794545
	EU794553
	EU794561
	EU794569
	EU794577
	EU871830
	EU871894
	EU880822
	EU926630
	FJ200416
	FJ200424
	FJ375222
	FJ375223
	FJ375224
	FJ375225
	FJ517284
	FJ517290
	FJ517297
	FJ517316
	FJ517322
	FJ517338
	FM179764
	FN386468
	GQ168612
	GQ240823
	GQ290465
	GQ325635
	GQ325643
	GQ325651
	GQ415322
	GQ923575
	GU051103
	GU051149
	GU051182
	GU051192
	GU051897
	GU052293
	GU052301
	GU052331
	GU052390
	GU052878
	GU186468
	GU186623
	GU571145
	HE802709
	HE802733
	HM144721
	HM144722
	HM144724
	HM144725
	HM370122
	HM370123
	HM370129
	HM570060
	HM849016
	HM849025
	HQ237979
	HQ237980
	HQ237981
	HQ237982
	HQ237983
	HQ237984
	HQ237985
	HQ237986
	HQ237987
	HQ237988
	HQ237989
	HQ237990
	HQ237991
	HQ237992
	HQ237993
	HQ237994
	HQ237995
	HQ237996
	HQ237997
	HQ237998
	HQ237999
	HQ238000
	HQ238001
	HQ238002
	HQ238003
	HQ238004
	HQ238005
	HQ238008
	HQ238009
	HQ238010
	HQ238011
	HQ647011
	HQ874607
	HQ993101
	HQ993102
	HQ993103
	HQ993104
	HQ993105
	JF498590
	JF498591
	JF682616
	JF775471
	JF789612
	JF965337
	JN087314
	JN674065
	JN674066
	JN674067
	JN674068
	JQ433881
	JQ737215
	JQ924787
	JX081120
	JX081123
	JX081126
	JX081150
	JX081173
	JX151009
	JX304764
	JX307136
	JX307232
	JX844148
	KC110612
	KC609790
	KC683705
	KC876693
	KC899750
	KC899751
	KC899752
	KC899753
	KC899754
	KC899755
	KC986392
	KF259685
	KF259686
	KF259687
	KF298411
	KF309035
	KF382705
	KF559336
	KF559342
	KF667707
	KF667711
	KF667714
	KF806987
	KJ161964
	KJ406551
	KJ406552
	KJ406553
	KJ406554
	KJ413836
	KJ413844
	KJ413852
	KJ439879
	KJ467566
	KJ476659
	KJ476673
	KJ476674
	KJ508902
	KJ508910
	KJ508918
	KJ508926
	KJ508934
	KJ508942
	KJ508950
	KJ508958
	KJ508962
	KJ508974
	KJ508982
	KJ508990
	KJ508998
	KJ509006
	KJ509014
	KJ509022
	KJ509030
	KJ509038
	KJ509046
	KJ509054
	KJ509062
	KJ509070
	KJ509078
	KJ509086
	KJ509094
	KJ509102
	KJ509110
	KJ509118
	KJ509126
	KJ509134
	KJ509142
	KJ509150
	KJ509158
	KJ509166
	KJ511814
	KJ527632
	KJ567859
	KJ567899
	KJ567907
	KJ567915
	KJ567931
	KJ567955
	KJ567963
	KJ568011
	KJ568019
	KJ568027
	KJ568035
	KJ568043
	KJ568075
	KJ568083
	KJ568091
	KJ568099
	KJ568107
	KJ568115
	KJ568123
	KJ568155
	KJ568163
	KJ568171
	KJ568179
	KJ568195
	KJ568211
	KJ568219
	KJ568227
	KJ568235
	KJ568243
	KJ568251
	KJ568267
	KJ568275
	KJ568299
	KJ568307
	KJ568323
	KJ568331
	KJ568355
	KJ568363
	KJ568371
	KJ568403
	KJ568411
	KJ579958
	KJ746113
	KJ764720
	KM234680
	KM234688
	KM234698
	KM234711
	KM234720
	KM234735
	KM234744
	KM234802
	KM234903
	KM234911
	KM234919
	KM234933
	KM244070
	KM359831
	KM359832
	KM359833
	KM359834
	KM373972
	KM373996
	KM374004
	KM374012
	KM374028
	KM374036
	KM504103
	KP101006
	KP202373
	KP202374
	KP202376
	KP284927
	KP284935
	KP284943
	KP284951
	KP285359
	KP285367
	KP285375
	KP285383
	KP285391
	KP285399
	KP285407
	KP285431
	KP285455
	KP285591
	KP285599
	KP285607
	KP285615
	KP285623
	KP285631
	KP285639
	KP285647
	KP285655
	KP285663
	KP285671
	KP285679
	KP285687
	KP285695
	KP285703
	KP285711
	KP285719
	KP285727
	KP285735
	KP285847
	KP286039
	KP286047
	KP286055
	KP286063
	KP286071
	KP286472
	KP286481
	KP286492
	KP286501
	KP286510
	KP286521
	KP286531
	KP286692
	KP286705
	KP286716
	KP286727
	KP286738
	KP286749
	KP286760
	KP286771
	KP286783
	KP286793
	KP286805
	KP286817
	KP286832
	KP286853
	KP286865
	KP286878
	KP286894
	KP286906
	KP286929
	KP286980
	KP286994
	KP287006
	KP287015
	KP287025
	KP287034
	KP287048
	KP287060
	KP287072
	KP287084
	KP287095
	KP287123
	KP287132
	KP287145
	KP287157
	KP287169
	KP287181
	KP287311
	KP287320
	KP287331
	KP287341
	KP287353
	KP287365
	KP287376
	KP287387
	KP287399
	KP287411
	KP287422
	KP287432
	KP287442
	KP287454
	KP287465
	KP287476
	KP287646
	KP287657
	KP287676
	KP287733
	KP287753
	KP287798
	KP287928
	KP287936
	KP287944
	KP287952
	KP287960
	KP307986
	KP636480
	KP636496
	KP693702
	KP714455
	KP714457
	KP739407
	KP739415
	L06572
	L06573
	L06574
	L06575
	L06576
	L06577
	L06578
	L06579
	L06580
	L06581
	L06582
	L06583
	L06584
	L06585
	L06586
	L06587
	L06588
	LC028122
	LC028130
	LC028154
	LC028186
	M14917
;
end;
begin trees;
	tree tree_1 = [&R] ((CY077390:7.0E-4,(CY078973:0.0,CY079205:0.0):7.0E-4)[&label=0.849]:5.5E-4,((CY078949:0.0,CY079013:0.0,CY080201:0.0,CY078925:0.0):5.5E-4,(CY043962:5.5E-4,CY044026:5.5E-4)[&label=0.975]:5.5E-4)[&label=0.0]:5.5E-4,((CY077304:6.9E-4,((CY078965:5.5E-4,CY038380:5.5E-4)[&label=0.74]:6.8E-4,((((((CY130334:6.9E-4,(CY077208:7.0E-4,(CY077350:5.5E-4,(CY047037:5.5E-4,(CY043986:5.5E-4,CY043…
end;
begin figtree;
	set appearance.backgroundColorAttribute="Default";
	set appearance.backgroundColour=#ffffff;
	set appearance.branchColorAttribute="User selection";
	set appearance.branchColorGradient=false;
	set appearance.branchLineWidth=1.0;
	set appearance.branchMinLineWidth=0.0;
	set appearance.branchWidthAttribute="Fixed";
	set appearance.foregroundColour=#000000;
	set appearance.hilightingGradient=false;
	set appearance.selectionColour=#2d3680;
	set branchLabels.colorAttribute="User selection";
	set branchLabels.displayAttribute="Branch times";
	set branchLabels.fontName="Arial";
	set branchLabels.fontSize=8;
	set branchLabels.fontStyle=0;
	set branchLabels.isShown=false;
	set branchLabels.significantDigits=4;
	set layout.expansion=0;
	set layout.layoutType="RECTILINEAR";
	set layout.zoom=356;
	set legend.attribute="label";
	set legend.fontSize=10.0;
	set legend.isShown=false;
	set legend.significantDigits=4;
	set nodeBars.barWidth=4.0;
	set nodeBars.displayAttribute=null;
	set nodeBars.isShown=false;
	set nodeLabels.colorAttribute="User selection";
	set nodeLabels.displayAttribute="Node ages";
	set nodeLabels.fontName="Arial";
	set nodeLabels.fontSize=8;
	set nodeLabels.fontStyle=0;
	set nodeLabels.isShown=false;
	set nodeLabels.significantDigits=4;
	set nodeShape.colourAttribute="User selection";
	set nodeShape.isShown=false;
	set nodeShape.minSize=10.0;
	set nodeShape.scaleType=Width;
	set nodeShape.shapeType=Circle;
	set nodeShape.size=4.0;
	set nodeShape.sizeAttribute="Fixed";
	set polarLayout.alignTipLabels=false;
	set polarLayout.angularRange=0;
	set polarLayout.rootAngle=0;
	set polarLayout.rootLength=100;
	set polarLayout.showRoot=true;
	set radialLayout.spread=0.0;
	set rectilinearLayout.alignTipLabels=false;
	set rectilinearLayout.curvature=0;
	set rectilinearLayout.rootLength=100;
	set scale.offsetAge=0.0;
	set scale.rootAge=1.0;
	set scale.scaleFactor=1.0;
	set scale.scaleRoot=false;
	set scaleAxis.automaticScale=true;
	set scaleAxis.fontSize=8.0;
	set scaleAxis.isShown=false;
	set scaleAxis.lineWidth=1.0;
	set scaleAxis.majorTicks=1.0;
	set scaleAxis.origin=0.0;
	set scaleAxis.reverseAxis=false;
	set scaleAxis.showGrid=true;
	set scaleBar.automaticScale=true;
	set scaleBar.fontSize=10.0;
	set scaleBar.isShown=true;
	set scaleBar.lineWidth=1.0;
	set scaleBar.scaleRange=0.0;
	set tipLabels.colorAttribute="User selection";
	set tipLabels.displayAttribute="Names";
	set tipLabels.fontName="Arial";
	set tipLabels.fontSize=8;
	set tipLabels.fontStyle=0;
	set tipLabels.isShown=true;
	set tipLabels.significantDigits=4;
	set trees.order=false;
	set trees.orderType="increasing";
	set trees.rooting=false;
	set trees.rootingType="User Selection";
	set trees.transform=false;
	set trees.transformType="cladogram";
end;
