# Supplementary material for: The European and Japanese outbreaks of H5N8 derive from a single source population providing evidence for the dispersal along the long distance bird migratory flyways
Source: PeerJ. 2015 Apr 30;3:e934. doi: 10.7717/peerj.934 (PMC4419530; doi:10.7717/peerj.934)
Supplement: Supplemental Information 9 [file peerj-03-934-s009.zip › H5N8_Analysis/NA_new_aligned.xml]

<?xml version="1.0" encoding="UTF-8" standalone="no"?><beast beautitemplate='Standard' beautistatus='' namespace="beast.core:beast.evolution.alignment:beast.evolution.tree.coalescent:beast.core.util:beast.evolution.nuc:beast.evolution.operators:beast.evolution.sitemodel:beast.evolution.substitutionmodel:beast.evolution.likelihood" version="2.0">


    <data
id="NA_new_aligned"
name="alignment">
                        <sequence id="seq_KJ161964_A/duck/Thailand/CU-12205C/2012_2012/02/08_6_(NA)" taxon="KJ161964_A/duck/Thailand/CU-12205C/2012_2012/02/08_6_(NA)" totalcount="4" value="ATGAATCCAAATCAGAAAATAATAACCATTGGATCACTATCCTTAGGATTGGTAGTCCTTAATATCCTCCTACATATAATCAGCATTACAATAACAGTGTTGGTCCTCCCTGGAGATGGGAATAATGGGAACTGCAGTGGAACAGTCATTAGAGAATACAATGAAACAGTAAGAATTGAGAAGGTAACACAATGGCACAATACCAATGTCATTGAGTATATAGAGA-GACCAGGGAATGATCCTTTCATGAACAACACAGAACCATTGTGTGATGCTAAGGGTTTTGCACCTTTTTCCAAAGACAATGGAATAAGGATTGGGTCAAGGGGTCATATTTTTGTCATAAGAGAGCCATTTGTTTCTTGCTCACCAACAGAGTGCAGGACGTTCTTCCTTACTCAAGGTTCCCTACTCAATGACAAACACTCCAACGGCACAGTGAAAGACCGAAGCCCCTATAGAACCTTAATGAGCGTAGAAATAGGGCAATCACCCAATGTGTACCAGGCAAGGTTTGAAGCAGTAGCGTGGTCAGCTACTGCATGTCATGATGGGAAGAAATGGATGACAATTGGAGTGACTGGCCCTGATGCCAAAGCAGTGGCAGTGGTGCATTATGGGGGAATTCCCACTGATGTAATCAATTCTTGGGCCGGAGATATCCTAAGAACTCAGGAATCATCATGCACTTGCATTCAAGGTGAGTGTTATTGGGTGATGACGGACGGGCCAGCAAACAGGCAAGCACAATACAGAGTGTTCAAGGCCAAGCAGGGAAAGATAATTGGGCAAACTGAAATCAGTTTCAGCGGAGGCCATATAGAAGAATGTTCATGCTACCCAAATGAAGGTAAAGTCGAATGTGTTTGTAGGGACAACTGGACTGGAACCAACAGGCCAGTATTGGTGATTTCTTCGGATTTGTCTTACAGGGTAGGATATTTATGTGCAGGTATCCCCAGTGATACTCCAAGAGGAGAAGATAGTCAGTTCACAGGGTCATGCACTAGTCCCATGGGAAATCAGGGGTATGGAGTTAAGGGATTTGGATTCAGGCAGGGCAATGATGTATGGATGGGGAGGACCATTAACAGGACATCAAGATCAGGGTTTGAAATCCTGAAAATCAGAAATGGCTGGGTACAAAATAGTAAAGAACAGATCAAAAAGCAAGTTGTGGTCGATAACTTAAATTGGTCAGGATACAGTGGTTCCTTCACACTACCAGTGGAGTTAACAAAAAGAAATTGTCTAGTTCCATGTTTCTGGGTTGAGATGATAAGGGGCAAGCCAGAAGAAAAAACGATCTGGACCTCAAGTAGCTCCATTGTGATGTGTGGAGTAGACCATGAGATTGCCGACTGGTCGTGGCACGATGGAGCTATTCTTCCTTTTGACATCGATAAGATGTAA----------------------------"/>
                        <sequence id="seq_CY144238_A/ruddy_turnstone/New_Jersey/828227/2001_2001//_6_(NA)" taxon="CY144238_A/ruddy_turnstone/New_Jersey/828227/2001_2001//_6_(NA)" totalcount="4" value="ATGAATCCAAATCAAAAGATAATAACAATCGGGTCAGTATCCTTGGGATTGGTAGTCCTTAATATTCTCCTACATATAGTTAGTATTACAGTAACAGTGTTAGTCCTCCCTGGAAATGAAAATAATGGGAATTGCAATGAGACAATAATTAGGGAATACAATGAAACAGTAAGAATTGAGAAAGTAACACAATGGTACAATACCAGTGTTATTGAGTATGTAGAGA-GACCAGAGAATAACAATTTCACGAACAATACAGAAGCATTGTGTGATGTTAAAGGTTTTGCACCCTTTTCCAAAGACAACGGAATAAGAATTGGATCGAGGGGTCATGTTTTTGTCATAAGGGAACCATTTGTTTCTTGTTCGCCAACAGAATGCAGGACGTTCTTCCTTACTCAAGGTTCCCTACTTAATGACAAACATTCTAATGGCACAGTGAAAGACCGAAGCCCCTATAGAACTCTAATGAGTGTGGAAATAGGGCAATCACCCAATGTGTATCAGGCAAGGTTCGAGGCAGTAGCATGGTCAGCTACAGCATGTCATGATGGGAAGAAATGGATGACAATTGGAGTAACGGGCCCTGATGCCAAGGCAGTAGCGGTAGTGCATTATGGAGGAATTCCCACCGATGTAATCAACTCCTGGGCTGGGGATATTCTGAGAACTCAGGAATCATCATGCACTTGCATCCAAGGTGAATGTTATTGGGTAATGACGGACGGACCAGCAAACAGACAAGCACAATATAGAGCATTCAAAGCCAAGCAGGGAAAAATAATTGGGCAAGCTGAAATCAGTTTTAATGGAGGTCATATAGAAGAATGTTCATGCTATCCAAATGAAGGTAAAGTGGAATGTGTTTGTAGGGACAACTGGACAGGAACCAATAGGCCAGTATTGGTGATTTCTCCAGATATGTCTTACAGAGTCGGATACTTATGTGCAGGTATACCCAGTGACACCCCAAGAGGGGAAGATAGTCAGTTCACGGGATCTTGCACTAGCCCCATGGGAAGCCAGGGGTATGGAGTTAAGGGATTTGGATTCAGACAGGGCAATGATGTATGGATGGGAAGAACCATTAGCAGAACATCAAGATCAGGATTTGAAATCCTGAGGGTCAGAAATGGCTGGGTACAAAACAGTAAAGAGCAGATCAAAAGGCAAGTTGTGGTCGATAATTTAAATTGGTCTGGATACAGTGGTTCTTTCACACTGCCGGTGGAGTTAACAAAAAGAAATTGTCTGGTTCCATGCTTTTGGGTTGAAATGATAAGGGGCAAGCCGGAAGAAAAGACGATATGGACCTCAAGTAGCTCCATCGTGATGTGTGGAGTAGACCATGAGATTGCCGACTGGTCATGGCACGATGGAGCTATTCTTCCTTTTGACATCGATAAGATGTAATTTACGAAAAAACT--------------"/>
                        <sequence id="seq_GQ923575_A/avian/Colorado/456648/2006_2006//_6_(NA)" taxon="GQ923575_A/avian/Colorado/456648/2006_2006//_6_(NA)" totalcount="4" value="ATGAATCCAAATCAGAAAATAATAACCATTGGGTCAGTATCCTTAGGATTGGTGGTCCTTAATATTCTCCTACATATAGTTAGCATTACAGTAACAGTGTTAGTTCTCCCTGGAAATGGAAATAAAGGGAATTGCAATGAAACAATCATCAGGGAATACAATGAGACAGTAAGGATTGAGAAGGTAACACAATGGCACAATACCAATGTCATTGAGTATATAGAAA-GATCAGAGGATGATCATTTCATGAACAATACAGAAGCATTGTGTGATGCTAAGGGTTTCGCACCCTTTTCCAAAGACAATGGAATAAGAATTGGATCGAGAGGCCATGTTTTTGTCATAAGGGAACCATTTGTTTCTTGCTCGCCAACAGAGTGCAGGACATTCTTCCTTACTCAAGGTTCCCTACTCAATGACAAACACTCTAATGGCACAGTTAAAGACCGGAGCCCCTATAGAACTCTAATGAGTGTAGAAATAGGGCAATCACCTAATGTGTACCAGGCAAGGTTTGAGGCAGTAGCGTGGTCAGCTACTGCATGTCATGATGGGAAGAAATGGATGACAATTGGAGTATCGGGCCCTGATGATAAAGCAGTGGCAGTGGTGCATTATGGGGGAATCCCTACTGATGTAATCAATTCCTGGGCAGGAGATATTCTAAGAACTCAGGAATCATCATGCACTTGCATTCAAGGTGAATGTTTTTGGGTAATGACAGATGGACCAGCAAACAGACAAGCGCAATACAGGGCGTTCAAAGCCAAACAGGGGAAAATAATTGGGCAAGCAGAAATCAGTTTCAATGGAGGCCATATAGAAGAATGCTCATGCTACCCCAATGAAGGTAAAGTGGAATGTGTTTGTAGGGACAACTGGACTGGAACCAACAGACCAGTGTTGGTAATTTCTCCAGACTTGTCTTACAGAGTCGGATACTTGTGTGCAGGTCTCCCCAGTGACACCCCAAGAGGAGAAGATAGTCATTTCACAGGATCATGCACTAGCCCTATGGGAAATCAGGGGTATGGAGTTAAGGGATTTGGATTCAGGCAGGGCAATGACGTATGGATGGGAAGGACCATTAGCAGAACGTCAAGATCAGGGTTTGAAATCCTGAAAGTCAGAAATGGCTGGATGCAAAACAGTAAAGAGCAGATCAAAAGGCAGGTTGTGATCGATAATTTAAATTGGTCAGGATACAGTGGTTCTTTCACACTACCAGTGGAGTTAACAAAAAGAAATTGTCTGGTTCCATGTTTTTGGGTTGAGATGATAAGGGGGAAGCCGGAAGAAAAGACGATATGGACCTCAAGTAGCTCCGTTGTGATGTGTGGAGTAGACCATGAGATTGCCGACTGGTCATGGCACGATGGAGCTGTTCTTCCTTTTGACATCGATGGGATGTAATTTACGAAAAAAACT-------------"/>
                        <sequence id="seq_CY134103_A/mallard/California/2559P/2011_2011/08/12_6_(NA)" taxon="CY134103_A/mallard/California/2559P/2011_2011/08/12_6_(NA)" totalcount="4" value="ATGAATCCAAATCAGAAAATAATAACCATTGGGTCAGTGTCCTTAGGATTGGTAGTCATAAATATTATCCTACATATAGTTAGTATTACAGTAACGGTGTTAGTCCTCCCTGGAAATGGAAATAATGGGAGCTGCAATGAAACGGTCATTAGGGAATACAATGAAACAGTGCGGATTGAGAAAGTGACACAATGGCACAATACCAATGTCATTGAGTATATAGAGAGATCAGAGAGTGATCAGTT-TATGAATAACACAGAAGCATTGTGTGATGTCAAGGGTTTTGCACCCTTTTCCAAAGACAACGGAATAAGAATTGGATCGAGAGGTCATGTTTTTGTCATAAGGGAACCATTTGTTTCTTGCTCTCCAACAGAGTGCAGGACGTTCTTCCTTACTCAAGGTTCTCTACTCAATGACAAACATTCTAATGGCACAGTGAAAGACCGGAGCCCTTATAGAACTCTAATGAGTGTAGAAATAGGGCAATCACCCAATGTGTACCAGGCAAGGTTTGAGGCAGTAGCATGGTCGGCTACTGCATGTCATGATGGGAAGAAATGGCTGACAATTGGAGTAACAGGCCCTGATGCCAAGGCAGTAGCAGTGGTGCATTATGGGGGAATTCCTACTGATGTAATCAATTCCTGGGCAGGGGACATTCTGAGAACTCAGGAATCGTCATGCACCTGCATTCAAGGTGAATGTTATTGGGTAATGACGGATGGACCAGCAAATAGGCAAGCACAATACAGAGTTTTCAAAGCTAAACAGGGGAAGATAATTGGGCAAGTTGAAATCAGTTTCAATGGAGGCCATATAGAAGAATGCTCATGCTACCCCAATGAAGGTAAAGTGGAGTGTGTCTGTAGGGACAACTGGACCGGAACCAACAGGCCAGTATTGGTGATTTCTCCAGATTTGTCTTACAGAGTCGGATACTTATGTGCAGGTCTCCCCAGTGACACCCCAAGAGGAGAAGATAATCAGTTCACGGGATCATGCACTAGCCCCATGGGAAACCAGGGGTATGGAGTTAAAGGATTTGGGTTCAGGCAGGGCAATGATGTATGGATGGGGAGGACCATTAGCAGAACATCAAGATCAGGGTTTGAAATCCTGAAAGTCAGAAATGGCTGGGTACAAAACAGTAAAGAGCAGATCAAAAGGCAAGTTGTAGTCGACAACTTGAATTGGTCAGGATACAGTGGTTCTTTCACACTACCAGTGGAGCTAACAAAAAGAGACTGTCTGGTTCCATGCTTCTGGGTTGAGATGATAAGGGGCAAGCCGGAAGAAAAGACGATATGGACCTCAAGTAGCTCCATTGTGATGTGTGGAGTAGATCATGAGATTGCCGACTGGTCGTGGCACGATGGAGCTATTCTTCCTTTTGACATCGATAAGATGTAATTTACGAA--------------------"/>
                        <sequence id="seq_AY300948_A/duck/NY/191255-59/2002_2002//_6_(NA)" taxon="AY300948_A/duck/NY/191255-59/2002_2002//_6_(NA)" totalcount="4" value="ATGAATCCAAATCAGAAAATAATAACCATTGGGTCAGTGTCCTTGGGATTGGTAGTCCTTAATGTTCTCCTACATATAGTTAACATCATAATAACAGTGTTGGTTCTCCCTGGAAATGGAAATAATGGGAGATGCAATGAGACGGTCATTAGAGAATACAATGAAACAGTAAGGATTGAAAAAGTAACACAATGGCACAATACCAATGTCATTGAGTATGTAGAGA-GGCCAGAGAGTGATCATTTTATGAACAATACAGAGCCATTGTGTGACGCTAAGGGTTTTGCACCCTTTTCCAAAGACAATGGAATAAGAATTGGATCGAGAGGCCATGTTTTTGTTATAAGGGAACCATTTGTTTCTTGCTCGCCATCAGAATGCAGAACGTTCTTTCTTACTCAAGGTTCTCTACTCAATGACAAACATTCTAATGGCACAGTGAAAGACCGGAGCCCCTACAGAACTCTAATGAGTGTAGAAATAGGGCAATCACCCAATGTGTACCAAGCAAGGTTTGAAGCGGTAGCATGGTCAGCCACTGCATGTCATGATGGGAAAAAATGGACGACAATTGGAGTAACGGGCCCTGATTCCAAAGCAGTGGCAGTGGTGCATTATGGGGGAATTCCCACTGATGTAATCAACTCCTGGGCAGGAGATATTCTAAGAACCCAGGAATCATCATGCACCTGCATTCGAGGTGAGTGCTATTGGGTTATGACGGATGGACCGGCAAACAGACAAGCGCAATACAAAGCATTCAAAGCCAAGCAGGGAAAAATAATTGGGCAAACTGAAATCAGTTTCAATGGAGGCCATATAGAAGAATGCTCATGCTACCCCAATGAAGGTAAAGTAGAATGTGTTTGTAGAGACAACTGGACTGGAACCAACAGGCCAGTATTGGTTATCTCTCCAGATTTGTCCTACAGAGTCGGATACTTATGTGCAGGTCTCCCTAGCGACACCCCAAGAGGAGAAGATAGTCAGTTCACGGGGTCATGCACTAGTCCCATGGGAAACCAGGGGTATGGAGTTAAGGGATTTGGATTCAGGCAGGGCAATGATGTATGGATGGGAAGGACCATTAGCAGAACATCAAGATCAGGGTTTGAAATCCTGAAAGTCAGAAATGGCTGGGTACAAAATAGTAAAGAGCAGATCAAAAGGCAAGTTGTGGTTGATAACTTAAATTGGTCAGGATACAGCGGCTCCTTCACACTACCAGTGGAGTTAACAAAGAGAAATTGTCTGGTTCCATGTTTTTGGGTTGAGATGATAAGGGGCAAGCCAGAAGAAAAGACAATATGGACCTCAAGCAGCTCCATTGTGATGTGTGGAGTAGACCATGAGATTGCCGACTGGTCGTGGCACGATGGAGCTATTCTTCCTTTTGACATCGATAAGATGTAA----------------------------"/>
                        <sequence id="seq_CY015091_A/turkey/Ireland/1378/1983_1983//_6_(NA)" taxon="CY015091_A/turkey/Ireland/1378/1983_1983//_6_(NA)" totalcount="4" value="ATGAATCCAAATCAGAAAATAATAACCATTGGCTCCATATCATTGGGATTGGTTGTGTTCAATGTTCTATTGCATGTCGTTAGCATTATAGTAACAGTATTAATCTTAGGGAAGGGTGAAAACAATGGAATCTGTAATGGGACGGTAGTGAGGGAATATAACGAGACAGTTAGGATCGAGAGGGTAACTCAATGGCACAATACTAATGTAGTCGAATATGTGCCGT-ATTGGAATGGGGGAACTTACATGAACAATACCGAGGCAATATGTGATGTCAAGGGCTTTGCACCTTTTTCCAATGACAATGGGATAAGAATTGGTTCCAGGGGACATGTCTTTGTTATAAGAGAGCCCTTCGTCTCCTGTTCGCCCATAGAGTGCAGAGCTTTCTTTCTCACTCAAGGGTCCCTGCTTAACGACAAACACTCGAACGGAACAGTGAAGGATAGGAGCCCATTCAGAACTCTCATGAGTGTCGAAGTGGGCCAATCACCCAATGTATATCAAGCCAGATTTGAAGCTGTGGCGTGGTCAGCGACTGCCTGCCACGACGGGAAGAAATGGATGACAGTTGGTGTAACAGGGCCAGATTCAAAGGCAGTTGCAGTAATCCACTATGGAGGAGTGCCTACTGATGTCGTTAATTCCTGGGTAGGAGACATATTGAGAACCCAAGAATCATCTTGTACTTGCATCCAAGGTGATTGCTATTGGGTAATGACTGACGGTCCTGCCAACAGACAGGCACAGTATAGAATATACAAGGCAAATCAAGGCAGAATAATTGGTCAGACGGATGTAAGTTTTAATGGAGGGCACATTGAAGAATGTTCTTGCTATCCTAATGATGGCAAAGTGGAATGTGTGTGTAGAGACAATTGGACAGGAACCAACAGGCCTGTACTAGTCATCTCGCCTGATCTCTCTTACAGGGTTGGGTACTTATGTGCTGGAATTCCTAGTGATACCCCAAGAGGGGAAGATGCCCAATTTACGGGTTCTTGCACTAGTCCAATAGGGAATCAAGGGTACGGTGTAAAAGGCTTTGGATTTCGGCAGGGAACTGATGTATGGATGGGGCGAACAATTAGTCGAACCTCCAGGTCAGGGTTTGAGATATTAAGGATAAAAAATGGCTGGACACAGACAAGTAAAGAGCAGGTTAAGAGACAGGTAGTTGTTGATAATTTGAATTGGTCAGGATACAGTGGATCTTTCACTCTGCCAGTAGAATTGTCTGGGAAAGACTGCCTGGTTCCCTGTTTTTGGGTTGAGATGATCAGGGGTAAGCCAGAAGAGAAAACAATTTGGACCTCCAGCAGCTCCATTGTGATGTGTGGAGTTGATTATGAAGTTGCCGATTGGTCATGGCACGATGGAGCTATTCTTCCCTTTGACATCGATAAGATGTAATTTACGAAAAA-ACTCCTTGTTTCTACT"/>
                        <sequence id="seq_AB932558_A/chicken/kumamoto/1-7/2014_2014/04/13_6_(NA)" taxon="AB932558_A/chicken/kumamoto/1-7/2014_2014/04/13_6_(NA)" totalcount="4" value="ATGAATCCAAATCAGAAAATAGTAACCATTGGCTCCATTTCATTAGGGTTGGTTGTATTCAATGTTCTACTGCATGCCGTGAGCATCATATTAACAGTGTTAGCCCTGGGGAAGAGTGAAAACAATGGAATCTGCAATGGAACTGTAGTGAGGGAATACAATGAAACAGTTAGAATAGAGAAAGTGACTCAATGGTACAATACTAGCGTAGTCGAATATGTACCGC-ATTGGAATGAGGGCACTTATATAAATAACACCGAACCAATATGTGATGTCAAGGGCTTTGCACCTTTTTCCAAGGACAACGGGATAAGAGTTGGATCCAGGGGACATATTTTTGTCATAAGAGAGCCTTTCGTCTCTTGTTCACCTGTAGAGTGCAGGACTTTCTTCCTCACTCAGGGATCTCTACTCAATGACAAACACTCAAATGGAACAGTGAAGGATAGAAGCCCATTCAGAACTCTCATGAGTGTCGAAGTGGGCCAATCACCCAATGTATATCAAGCCAGGTTTGAAGCTGTGGCATGGTCAGCAACAGCCTGTCATGATGGTAAGAAGTGGATGGCGATTGGTGTAACAGGGCCAGATTCTAAAGCAGTAGCAGTAGTTCATTACGGAGGGGTGCCTACTGACGTTGTTAACTCCTGGGCAGGAGATATATTAAGAACTCAGGAGTCATCTTGTACTTGCATTCAAGGTAATTGTTATTGGGTAATGACTGACGGTCCTGCCAATAGACAGGCGCAGTATAGAATATACAAAGCAAATCAAGGCAAAATAATTGGCCGAACAGATGTTAGCTTTAGTGGAGGACATATTGAGGAATGTTCTTGTTATCCAAATGATGGTAAAGTGGAATGCGTGTGTAGAGACAACTGGACGGGAACTAACAGGCCTGTGCTAATTATTTCGCCTGATCTCTCTTACAGGGTTGGGTATTTATGTGCAGGGTTGCCCAGTGACACTCCAAGAGGGGAAGATACTCAATTTGTCGGTTCATGCACTAGTCCCATGGGAAATCAGGGATATGGCATAAAAGGGTTCGGGTTTCGACAGGGGACTGATGTGTGGGTGGGGCGGACAATTAGTCGAACCTCCAGATCAGGATTTGAAATAATAAGGATAAAGAATGGTTGGACGCAAACAAGCAAAGAACAGATTAGAAGACAGGTGGTTGTTGATAACTCGAATTGGTCGGGATACAGTGGGTCTTTCACTTTACCAGTAGAATTGTCTGGGAGGGAATGTTTGGTTCCCTGTTTTTGGGTCGAAATGATCAGAGGTAGGCCAGAAGAGAGAACAATCTGGACCTCTAGTAGCTCCATTGTAATGTGTGGAGTTGATTATGAAATTGCCGATTGGTCATGGCACGATGGAGCTATTCTTCCCTTTGACATCGATAAGATGTAATTTACGA---------------------"/>
                        <sequence id="seq_KJ746113_A/mallard/Korea/W452/2014_2014/02/05_6_(NA)" taxon="KJ746113_A/mallard/Korea/W452/2014_2014/02/05_6_(NA)" totalcount="4" value="ATGAATCCAAATCAGAAAATAGTAACCATTGGCTCCATTTCATTAGGGTTGGTTGTATTCAATGTTCTACTGCATGCCGTGAGCATCATATTAACAGTGTTAGCCCTGGGGAAGAGTGAAAACAATGGAATCTGCAATGGAACTGTAGTGAGGGAATACAATGAAACAGTTAGAATAGAGAAAGTGACTCAATGGTACAATACTAGCGTAGTCGAATATGTACCGC-ATTGGAATGAGGGCACTTATATAAATAACACCGAACCAATATGTGATGTCAAGGGCTTTGCACCTTTTTCCAAGGACAACGGAATAAGAGTTGGCTCCAGGGGACATATTTTTGTCATAAGAGAGCCTTTCGTCTCTTGTTCACCTGTAGAGTGCAGGACTTTCTTCCTCACTCAAGGATCTCTACTCAATGACAAACACTCAAATGGAACAGTGAAGGATAGAAGCCCATTCAGAACTCTCATGAGTGTCGAAGTGGGCCAATCACCCAATGTATATCAAGCCAGGTTTGAAGCTGTGGCATGGTCAGCAACAGCCTGTCATGATGGTAAGAAGTGGATGGCGATTGGTGTAACAGGGCCAGATTCTAAAGCAGTAGCAGTAGTTCATTACGGAGGGGTGCCTACTGACGTTGTTAACTCCTGGGCAGGAGATATATTAAGAACTCAGGAGTCATCTTGTACTTGCATTCAAGGTAATTGTTATTGGGTAATGACTGACGGTCCTGCCAATAGACAGGCGCAGTATAGAATATACAAAGCAAATCAAGGCAAAATAATTGGCCGAACAGATGTTAGCTTTAGTGGAGGACATATTGAGGAATGTTCTTGTTATCCAAATGATGGTAAAGTGGAATGCGTGTGTAGAGACAACTGGACGGGAACTAACAGGCCTGTGCTAATTATTTCGCCTGATCTCTCTTACAGGGTTGGGTATTTATGTGCAGGGTTGCCCAGTGACACTCCAAGAGGGGAAGATACTCAATTTGTCGGTTCATGCACTAGTCCCATGGGAAATCAGGGATATGGCGTAAAAGGGTTCGGGTTTCGACAGGGAACTGATGTGTGGGTGGGGCGGACAATTAGTCGAACCTCCAGATCAGGATTTGAAATAATAAGGATAAAGAATGGTTGGACGCAAACAAGCAAAGAACAGATTAGAAGACAGGTGGTTGTTGATAACTCGAATTGGTCGGGATACAGTGGGTCTTTCACTTTACCAGTAGAATTGTCTGGGAGGGAATGTTTGGTTCCCTGTTTTTGGGTCGAAATGATCAGAGGTAGGCCAGAAGAGAGAACAATCTGGACCTCTAGTAGCTCCATTGTAATGTGTGGAGTTGATTATGAAATTGCCGATTGGTCATGGCACGATGGAGCTATTCTTCCCTTTGACATCGATAAGATGTAA----------------------------"/>
                        <sequence id="seq_KJ509158_A/common_teal/Korea/H455-30/2014_2014/02/08_6_(NA)" taxon="KJ509158_A/common_teal/Korea/H455-30/2014_2014/02/08_6_(NA)" totalcount="4" value="ATGAATCCAAATCAGAAAATAGTAACCATTGGCTCCATTTCATTAGGGTTGGTTGTATTCAATGTTCTACTGCATGCCGTGAGCATCATATTAACAGTGTTAGCCCTGGGGAAGAGTGAAAACAATGGAATCTGCAATGGAACTGTAGTGAGGGAATACAATGAAACAGTTAGAATAGAGAAAGTGACTCAATGGTACAATACTAGCGTAGTCGAATATGTACCGC-ATTGGAATGAGGGCACTTATATAAATAACACCGAACCAATATGTGATGTCAAGGGCTTTGCACCTTTTTCCAAGGACAACGGGATAAGAGTTGGCTCCAGGGGACATATTTTTGTCATAAGAGAGCCTTTCGTCTCTTGTTCACCTGTAGAGTGCAGGACTTTCTTCCTCACTCAGGGATCTCTACTCAATGACAAACACTCAAATGGAACAGTGAAGGATAGAAGCCCATTCAGAACTCTCATGAGTGTCGAAGTGGGCCAATCACCCAATGTATATCAAGCCAGGTTTGAAGCTGTGGCATGGTCAGCAACAGCCTGTCATGATGGTAAAAAATGGATGGCGATTGGTGTAACAGGGCCAGATTCTAAAGCAGTAGCAGTAGTTCATTACGGAGGGGTGCCTACTGACGTTGTTAACTCCTGGGCAGGAGATATATTAAGAACTCAGGAGTCATCTTGTACTTGCATTCAAGGTAATTGTTATTGGGTAATGACTGACGGTCCTGCCAATAGACAGGCGCAGTATAGAATATACAAAGCAAATCAAGGCAAAATAATTGGCCGAACAGATGTTAGCTTTAGTGGAGGACATATTGAGGAATGTTCTTGTTATCCAAATGATGGTAAAGTGGAATGCGTGTGTAGAGACAACTGGACGGGAACTAACAGGCCTGTGCTAATTATTTCGCCTGATCTCTCTTACAGGGTTGGGTATTTATGTGCAGGGTTGCCCAGTGACACTCCAAGAGGGGAAGATACTCAATTTGTCGGTTCATGCACTAGTCCCATGGGAAATCAGGGATATGGCGTAAAAGGGTTCGGGTTTCGACAGGGAACTGATGTGTGGGTGGGGCGGACAATTAGTCGAACCTCCAGATCAGGATTTGAAATAATAAGGATAAAGAATGGTTGGACGCAAACAAGCAAAGAACAGATTAGAAGACAGGTGGTTGTTGATAACTCGAATTGGTCGGGATACAGTGGGTCTTTCACTTTACCAGTAGAATTGTCTGGGAGGGAATGTTTGGTTCCCTGTTTTTGGGTCGAAATGATCAGAGGTAGGCCAGAAGAGAGAACAATCTGGACCTCTAGTAGCTCCATTGTAATGTGTGGAGTTGATTATGAAATTGCCGATTGGTCATGGCACGATGGAGCTATTCTTCCCTTTGACATCGATAAGATGTAATTTACGA---------------------"/>
                        <sequence id="seq_KJ511814_A/waterfowl/Korea/S005/2014_2014/02/15_6_(NA)" taxon="KJ511814_A/waterfowl/Korea/S005/2014_2014/02/15_6_(NA)" totalcount="4" value="ATGAATCCAAATCAGAAAATAGTAACCATTGGCTCCATTTCATTAGGGTTGGTTGTATTCAATGTTCTACTGCATGCCGTGAGCATCATATTAACAGTGTTAGCCCTGGGGAAGAGTGAAAACAATGGAATCTGCAATGGAACTGTAGTGAGGGAATACAATGAAACAGTTAGAATAGAGAAAGTGACTCAATGGTACAATACTAGCGTAGTCGAATATGTACCGC-ATTGGAATGAGGGCACTTATATAAATAACACCGAACCAATATGTGATGTCAAGGGCTTTGCACCTTTTTCCAAGGACAACGGGATAAGAGTTGGCTCCAGGGGACATATTTTTGTCATAAGAGAGCCTTTCGTCTCTTGTTCACCTGTAGAGTGCAGGACTTTCTTCCTCACTCAGGGATCTCTACTCAATGACAAACACTCAAATGGAACAGTGAAGGACAGAAGCCCATTCAGAACTCTCATGAGTGTCGAAGTGGGCCAATCACCCAATGTATATCAAGCCAGGTTTGAAGCTGTGGCATGGTCAGCAACAGCCTGTCATGATGGTAAGAAGTGGATGGCGATTGGTGTAACAGGGCCAGATTCTAAAGCAGTAGCAGTAGTTCATTACGGAGGGGTGCCTACTGACGTTGTTAACTCCTGGGCAGGAGATATATTAAGAACTCAGGAGTCATCTTGTACTTGCCTTCAAGGTAATTGTTATTGGGTAATGACTGACGGTCCTGCCAATAGACAGGCGCAGTATAGAATATACAAAGCAAATCAAGGCAAAATAATTGGCCGAACAGATGTTAGCTTTAGTGGAGGACATATTGAGGAATGTTCTTGTTATCCAAATGATGGTAAAGTGGAATGCGTGTGTAGAGACAACTGGACGGGAACTAACAGGCCTGTGCTAATTATTTCGCCTGATCTCTCTTACAGGGTTGGGTATTTATGTGCAGGGTTGCCCAGTGACACTCCAAGAGGGGAAGATACTCAATTTGTCGGTTCATGCACTAGTCCCATGGGAAATCAGGGATATGGCGTAAAAGGGTTCGGGTTTCGACAGGGAACTGATGTGTGGGTGGGGCGGACAATTAGTCGAACCTCCAGATCAGGATTTGAAATAATAAGGATAAAGAATGGTTGGACGCAAACAAGCAAAGAACAGATTAGAAGACAGGTGGTTGTTGATAACTCGAATTGGTCGGGATACAGTGGGTCTTTCACTTTACCAGTAGAATTGTCTGGGAGGGAATGTTTGGTTCCCTGTTTTTGGGTCGAAATGATCAGAGGTAGGCCAGAAGAGAGAACAATCTGGACCTCTAGTAGCTCCATTGTAATGTGTGGAGTTGATTATGAAATTGCCGATTGGTCATGGCACGATGGAGCTATTCTTCCCTTTGACATCGATAAGATGTAATTTACGAAAAAA----------------"/>
                        <sequence id="seq_KJ508990_A/broiler_duck/Korea/H65/2014_2014/01/21_6_(NA)" taxon="KJ508990_A/broiler_duck/Korea/H65/2014_2014/01/21_6_(NA)" totalcount="4" value="ATGAATCCAAATCAGAAAATAGTAACCATTGGCTCCATTTCATTAGGGTTGGTTGTATTCAATGTTCTACTGCATGCCGTGAGCATCATATTAACAGTGTTAGCCCTGGGGAAGAGTGAAAACAATGGAATCTGCAATGGAACTGTAGTGAGGGAATACAATGAAACAGTTAGAATAGAGAAAGTGACTCAATGGTACAATACTAGCGTAGTCGAATATGTACCGC-ATTGGAATGAGGGCACTTATATAAATAACACCGAACCAATATGTGATGTCAAGGGCTTTGCACCTTTTTCCAAGGACAACGGGATAAGAGTTGGCTCCAGGGGACATATTTTTGTCATAAGAGAGCCTTTCGTCTCTTGTTCACCTGTAGAGTGCAGGACTTTCTTCCTCACTCAGGGATCTCTACTCAATGACAAACACTCAAATGGAACAGTGAAGGATAGAAGCCCATTCAGAACTCTCATGAGTGTCGAAGTGGGCCAATCACCCAATGTATATCAAGCCAGGTTTGAAGCTGTGGCATGGTCAGCAACAGCCTGTCATGATGGTAAGAAGTGGATGGCGATTGGTGTAACAGGGCCAGATTCTAAAGCAGTAGCAGTAGTTCATTACGGAGGGGTGCCTACTGACGTTGTTAACTCCTGGGCAGGAGATATATTAAGAACTCAGGAGTCATCTTGTACTTGCATTCAAGGTAATTGTTATTGGGTAATGACTGAAGGTCCTGCCAATAGACAGGCGCAGTATAGAATATACAAAGCAAATCAAGGCAAAATAATTGGCCGAACAGATGTTAGCTTTAGTGGAGGACATATTGAGGAATGTTCTTGTTATCCAAATGATGGTAAAGTGGAATGCGTGTGTAGAGACAACTGGACGGGAACTAACAGGCCTGTGCTAATTATTTCGCCTGATCTCTCTTACAGGGTTGGGTATTTATGTGCAGGGTTGCCCAGTGACACTCCAAGAGGGGAAGATACTCAATTTGTCGGTTCATGCACTAGTCCCATGGGAAATCAGGGATATGGCGTAAAAGGGTTCGGGTTTCGACAGGGAACTGATGTGTGGGTGGGGCGGACAATTAGTCGAACCTCCAGATCAGGATTTGAAATAATAAGGATAAAGAATGGTTGGACGCAAACAAGCAAAGAACAGATTAGAAGACAGGTGGTTGTTGATAACTCGAATTGGTCGGGATACAGTGGGTCTTTCACTTTACCAGTAGAATTGTCTGGGAGGGAATGTTTGGTTCCCTGTTTTTGGGTCGAAATGATCAGAGGTAGGCCAGAAGAGAGAACAATCTGGACCTCTAGTAGCTCCATTGTAATGTGTGGAGTTGATTATGAAATTGCCGATTGGTCATGGCACGATGGAGCTATTCTTCCCTTTGACATCGATAAGATGTAATTTACGA---------------------"/>
                        <sequence id="seq_KJ509030_A/Baikal_teal/Korea/H84/2014_2014/01/22_6_(NA)" taxon="KJ509030_A/Baikal_teal/Korea/H84/2014_2014/01/22_6_(NA)" totalcount="4" value="ATGAATCCAAATCAGAAAATAGTAACCATTGGCTCCATTTCATTAGGGTTGGTTGTATTCAATGTTCTACTGCATGCCGTGAGCATCATATTAACAGTGTTAGCCCTGGGGAAGAGTGAAAACAATGGAATCTGCAATGGAACTGTAGTGAGGGAATACAATGAAACAGTTAGAATAGAGAAAGTGACTCAATGGTACAATACTAGCGTAGTCGAATATGTACCGC-ATTGGAATGAGGGCACTTATATAAATAACACCGAACCAATATGTGATGTCAAGGGCTTTGCACCTTTTTCCAAGGACAACGGGATAAGAGTTGGCTCCAGGGGACATATTTTTGTCATAAGAGAGCCTTTCGTCTCTTGTTCACCTGTAGAGTGCAGGACTTTCTTCCTCACTCAGGGATCTCTACTCAATGACAAACACTCAAATGGAACAGTGAAGGATAGAAGCCCATTCAGAACTCTCATGAGTGTCGAAGTGGGCCAATCACCCAATGTATATCAAGCCAGGTTTGAAGCTGTGGCATGGTCAGCAACAGCCTGTCATGATGGTAAGAAGTGGATGGCGATTGGTGTAACAGGGCCAGATTCTAAAGCAGTAGCAGTAGTTCATTACGGAGGGGTGCCTACTGACGTTGTTAACTCCTGGGCAGGAGATATATTAAGAACTCAGGAGTCATCTTGTACTTGCATTCAAGGTAATTGTTATTGGGTAATGACTGATGGTCCTGCCAATAGACAGGCGCAGTATAGAATATACAAAGCAAATCAAGGCAAAATAATTGGCCGAACAGATGTTAGCTTTAGTGGAGGACATATTGAGGAATGTTCTTGTTATCCAAATGATGGTAAAGTGGAATGCGTGTGTAGAGACAACTGGACGGGAACTAACAGGCCTGTGCTAATTATTTCGCCTGATCTCTCTTACAGGGTTGGGTATTTATGTGCAGGGTTGCCCAGTGACACTCCAAGAGGGGAAGATACTCAATTTGTCGGTTCATGCACTAGTCCCATGGGAAATCAGGGATATGGCGTAAAAGGGTTCGGGTTTCGACAGGGAACTGATGTGTGGGTGGGGCGGACAATTAGTCGAACCTCCAGATCAGGATTTGAAATAATAAGGATAAAGAATGGTTGGACGCAAACAAGCAAAGAACAGATTAGAAGACAGGTGGTTGTTGATAACTCGAATTGGTCGGGATACAGTGGGTCTTTCACTTTACCAGTAGAATTGTCTGGGAGGGAATGTTTGGTTCCCTGTTTTTGGGTCGAAATGATCAGAGGTAGGCCAGAAGAGAGAACAATCTGGACCTCTAGTAGCTCCATTGTAATGTGTGGAGTTGATTATGAAATTGCCGATTGGTCATGGCACGATGGAGCTATTCTTCCCTTTGACATCGATAAGATGTAATTTACGA---------------------"/>
                        <sequence id="seq_KJ508982_A/Baikal_teal/Korea/H62/2014_2014/01/21_6_(NA)" taxon="KJ508982_A/Baikal_teal/Korea/H62/2014_2014/01/21_6_(NA)" totalcount="4" value="ATGAATCCAAATCAGAAAATAGTAACCATTGGCTCCATTTCATTAGGGTTGGTTGTATTCAATGTTCTACTGCATGCCGTGAGCATCATATTAACAGTGTTAGCCCTGGGGAAGAGTGAAAACAATGGAATCTGCAATGGAACTGTAGTGAGGGAATACAATGAAACAGTTAGAATAGAGAAAGTGACTCAATGGTACAATACTAGCGTAGTCGAATATGTACCGC-ATTGGAATGAGGGCACTTATATAAATAACACCGAACCAATATGTGATGTCAAGGGCTTTGCACCTTTTTCCAAGGACAACGGGATAAGAGTTGGCTCCAGGGGACATATTTTTGTCATAAGAGAGCCTTTCGTCTCTTGTTCACCTGTAGAGTGCAGGACTTTCTTCCTCACTCAGGGATCTCTACTCAATGACAAACATTCAAATGGAACAGTGAAGGATAGAAGCCCATTCAGAACTCTCATGAGTGTCGAAGTGGGCCAATCACCCAATGTATATCAAGCCAGGTTTGAAGCTGTGGCATGGTCAGCAACAGCCTGTCATGATGGTAAGAAGTGGATGGCGATTGGTGTAACAGGGCCAGATTCTAAAGCAGTAGCAGTAGTTCATTACGGAGGGGTGCCTACTGACGTTGTTAACTCCTGGGCAGGAGATATATTAAGAACTCAGGAGTCATCTTGTACTTGCATTCAAGGTAATTGTTATTGGGTAATGACTGACGGTCCTGCCAATAGACAGGCGCAGTATAGAATATACAAAGCAAATCAAGGCAAAATAATTGGCCGAACAGATGTTAGCTTTAGTGGAGGACATATTGAGGAATGTTCTTGTTATCCAAATGATGGTAAAGTGGAATGCGTGTGTAGAGACAACTGGACGGGAACTAACAGGCCTGTGCTAATTATTTCGCCTGATCTCTCTTACAGGGTTGGGTATTTATGTGCAGGGTTGCCCAGTGACACTCCAAGAGGGGAAGATACTCAATTTGTCGGTTCATGCACTAGTCCCATGGGAAATCAGGGATATGGCGTAAAAGGGTTCGGGTTTCGACAGGGAACTGATGTGTGGGTGGGGCGGACAATTAGTCGAACCTCCAGATCAGGATTTGAAATAATAAGGATAAAGAATGGTTGGACGCAAACAAGCAAAGAACAGATTAGAAGACAGGTGGTTGTTGATAACTCGAATTGGTCGGGATACAGTGGGTCTTTCACTTTACCAGTAGAATTGTCTGGGAGGGAATGTTTGGTTCCCTGTTTTTGGGTCGAAATGATCAGAGGTAGGCCAGAAGAGAGAACAATCTGGACCTCTAGTAGCTCCATTGTAATGTGTGGAGTTGATTATGAAATTGCCGATTGGTCATGGCACGATGGAGCTATTCTTCCCTTTGACATCGATAAGATGTAATTTACG----------------------"/>
                        <sequence id="seq_KJ508998_A/Baikal_teal/Korea/H66/2014_2014/01/21_6_(NA)" taxon="KJ508998_A/Baikal_teal/Korea/H66/2014_2014/01/21_6_(NA)" totalcount="4" value="ATGAATCCAAATCAGAAAATAGTAACCATTGGCTCCATTTCATTAGGGTTGGTTGTATTCAATGTTCTACTGCATGCCGTGAGCATCATATTAACAGTGTTAGCCCTGGGGAAGAGTGAAAACAATGGAATCTGCAATGGAACTGTAGTGAGGGAATACAATGAAACAGTTAGAATAGAGAAAGTGACTCAATGGTACAATACTAGCGTAGTCGAATATGTACCGC-ATTGGAATGAGGGCACTTATATAAATAACACCGAACCAATATGTGATGTCAAGGGCTTTGCACCTTTTTCCAAGGACAACGGGATAAGAGTTGGCTCCAGGGGACATATTTTTGTCATAAGAGAGCCTTTCGTCTCTTGTTCACCTGTAGAGTGCAGGACTTTCTTCCTCACTCAGGGATCTCTACTCAATGACAAACACTCAAATGGAACAGTGAAGGATAGAAGCCCATTCAGAACTCTCATGAGTGTCGAAGTGGGCCAATCACCCAATGTATATCAAGCCAGGTTTGAAGCTGTGGCATGGTCAGCAACAGCCTGTCATGATGGTAAGAAGTGGATGGCGATTGGTGTAACAGGGCCAGATTCTAAAGCAGTAGCAGTAGTTCATTACGGAGGGGTGCCTACTGACGTTGTTAACTCCTGGGCAGGAGATATATTAAGAACTCAGGAGTCATCTTGTACTTGCATTCAAGGTAATTGTTATTGGGTAATGACTGACGGTCCTGCCAATAGACAGGCGCAGTATAGAATATACAAAGCAAATCAAGGCAAAATAATTGGCCGAACAGATGTTAGCTTTAGTGGAGGACATATTGAGGAATGTTCTTGTTATCCAAATGATGGTAAAGTGGAATGCGTGTGTAGAGACAACTGGACGGGAACTAACAGGCCTGTGCTAATTATTTCGCCTGATCTCTCTTACAGGGTTGGGTATTTATGTGCAGGGTTGCCCAGTGACACTCCAAGAGGGGAAGATACTCAATTTGTCGGTTCATGCACTAGTCCCATGGGAAATCAGGGATATGGCGTAAAAGGGTTCGGGTTTCGACAGGGAACTGATGTGTGGATGGGGCGGACAATTAGTCGAACCTCCAGATCAGGATTTGAAATAATAAGGATAAAGAATGGTTGGACGCAAACAAGCAAAGAACAGATTAGAAGACAGGTGGTTGTTGATAACTCGAATTGGTCGGGATACAGTGGGTCTTTCACTTTACCAGTAGAATTGTCTGGGAGGGAATGTTTGGTTCCCTGTTTTTGGGTCGAAATGATCAGAGGTAGGCCAGAAGAGAGAACAATCTGGACCTCTAGTAGCTCCATTGTAATGTGTGGAGTTGATTATGAAATTGCCGATTGGTCATGGCACGATGGAGCTATTCTTCCCTTTGACATCGATAAGATGTAATTTACG----------------------"/>
                        <sequence id="seq_KJ509006_A/Baikal_teal/Korea/H68/2014_2014/01/22_6_(NA)" taxon="KJ509006_A/Baikal_teal/Korea/H68/2014_2014/01/22_6_(NA)" totalcount="4" value="ATGAATCCAAATCAGAAAATAGTAACCATTGGCTCCATTTCATTAGGGTTGGTTGTATTCAATGTTCTACTGCATGCCGTGAGCATCATATTAACAGTGTTAGCCCTGGGGAAGAGTGAAAACAATGGAATCTGCAATGGAACTGTAGTGAGGGAATACAATGAAACAGTTAGAATAGAGAAAGTGACTCAATGGTACAATACTAGCGTAGTCGAATATGTACCGC-ATTGGAATGAGGGCACTTATATAAATAACACCGAACCAATATGTGATGTCAAGGGCTTTGCACCTTTTTCCAAGGACAACGGGATAAGAGTTGGCTCCAGGGGACATATTTTTGTCATAAGAGAGCCTTTCGTCTCTTGTTCACCAGTAGAGTGCAGGACTTTCTTCCTCACTCAGGGATCTCTACTCAATGACAAACACTCAAATGGAACAGTGAAGGATAGAAGCCCATTCAGAACTCTCATGAGTGTCGAAGTGGGCCAATCACCCAATGTATATCAAGCCAGGTTTGAAGCTGTGGCATGGTCAGCAACAGCCTGTCATGATGGTAAGAAGTGGATGGCGATTGGTGTAACAGGGCCAGATTCTAAAGCAGTAGCAGTAGTTCATTACGGAGGGGTGCCTACTGACGTTGTTAACTCCTGGGCAGGAGATATATTAAGAACTCAGGAGTCATCTTGTACTTGCATTCAAGGTAATTGTTATTGGGTAATGACTGACGGTCCTGCCAATAGACAGGCGCAGTATAGAATATACAAAGCAAATCAAGGCAAAATAATTGGCCGAACAGATGTTAGCTTTAGTGGAGGACATATTGAGGAATGTTCTTGTTATCCAAATGATGGTAAAGTGGAATGCGTGTGTAGAGACAACTGGACGGGAACTAACAGGCCTGTGCTAATTATTTCGCCTGATCTCTCTTACAGGGTTGGGTATTTATGTGCAGGGTTGCCCAGTGACACTCCAAGAGGGGAAGATACTCAATTTGTCGGTTCATGCACTAGTCCCATGGGAAATCAGGGATATGGCGTAAAAGGGTTCGGGTTTCGACAGGGAACTGATGTGTGGGTGGGGCGGACAATTAGTCGAACCTCCAGATCAGGATTTGAAATAATAAGGATAAAGAATGGTTGGACGCAAACAAGCAAAGAACAGATTAGAAGACAGGTGGTTGTTGATAACTCGAATTGGTCGGGATACAGTGGGTCTTTCACTTTACCAGTAGAATTGTCTGGGAGGGAATGTTTGGTTCCCTGTTTTTGGGTCGAAATGATCAGAGGTAGGCCAGAAGAGAGAACAATCTGGACCTCTAGTAGCTCCATTGTAATGTGTGGAGTTGATTATGAAATTGCCGATTGGTCATGGCACGATGGAGCTATTCTTCCCTTTGACATCGATAAGATGTAATTTACG----------------------"/>
                        <sequence id="seq_KJ509038_A/Baikal_teal/Korea/H96/2014_2014/01/23_6_(NA)" taxon="KJ509038_A/Baikal_teal/Korea/H96/2014_2014/01/23_6_(NA)" totalcount="4" value="ATGAATCCAAATCAGAAAATAGTAACCATTGGCTCCATTTCATTAGGGTTGGTTGTATTCAATGTTCTACTGCATGCCGTGAGCATCATATTAACAGTGTTAGCCCTGGGGAAGAGTGAAAACAATGGAATCTGCAATGGAACTGTAGTGAGGGAATACAATGAAACAGTTAGAATAGAGAAAGTGACTCAATGGTACAATACTAGCGTAGTCGAATATGTACCGC-ATTGGAATGAGGGCACTTATATAAATAACACCGAACCAATATGTGATGTCAAGGGCTTTGCACCTTTTTCCAAGGACAACGGGATAAGAGTTGGCTCCAGGGGACATATTTTTGTCATAAGAGAGCCTTTCGTCTCTTGTTCACCTGTAGAGTGCAGGACTTTCTTCCTCACTCAGGGATCTCTGCTCAATGACAAACACTCAAATGGAACAGTGAAGGATAGAAGCCCATTCAGAACTCTCATGAGTGTCGAAGTGGGCCAATCACCCAATGTATATCAAGCCAGGTTTGAAGCTGTGGCATGGTCAGCAACAGCCTGTCATGATGGTAAGAAGTGGATGGCGATTGGTGTAACAGGGCCAGATTCTAAAGCAGTAGCAGTAGTTCATTACGGAGGGGTGCCTACTGACGTTGTTAACTCCTGGGCAGGAGATATATTAAGAACTCAGGAGTCATCTTGTACTTGCATTCAAGGTAATTGTTATTGGGTAATGACTGACGGTCCTGCCAATAGACAGGCGCAGTATAGAATATACAAAGCAAATCAAGGCAAAATAATTGGCCGAACAGATGTTAGCTTTAGTGGAGGACATATTGAGGAATGTTCTTGTTATCCAAATGATGGTAAAGTGGAATGCGTGTGTAGAGACAACTGGACGGGAACTAACAGGCCTGTGCTAATTATTTCGCCTGATCTCTCTTACAGGGTTGGGTATTTATGTGCAGGGTTGCCCAGTGACACTCCAAGAGGGGAAGATACTCAATTTGTCGGTTCATGCACTAGTCCCATGGGAAATCAGGGATATGGCGTAAAAGGGTTCGGGTTTCGACAGGGAACTGATGTGTGGGTGGGGCGGACAATTAGTCGAACCTCCAGATCAGGATTTGAAATAATAAGGATAAAGAATGGTTGGACGCAAACAAGCAAAGAACAGATTAGAAGACAGGTGGTTGTTGATAACTCGAATTGGTCGGGATACAGTGGGTCTTTCACTTTACCAGTAGAATTGTCTGGGAGGGAATGTTTGGTTCCCTGTTTTTGGGTCGAAATGATCAGAGGTAGGCCAGAAGAGAGAACAATCTGGACCTCTAGTAGCTCCATTGTAATGTGTGGAGTTGATTATGAAATTGCCGATTGGTCATGGCACGATGGAGCTATTCTTCCCTTTGACATCGATAAGATGTAATTTACG----------------------"/>
                        <sequence id="seq_KJ508926_A/bean_goose/Korea/H40/2014_2014/01/19_6_(NA)" taxon="KJ508926_A/bean_goose/Korea/H40/2014_2014/01/19_6_(NA)" totalcount="4" value="ATGAATCCAAATCAGAAAATAGTAACCATTGGCTCCATTTCATTAGGGTTGGTTGTATTCAATGTTCTACTGCATGCCGTGAGCATCATATTAACAGTGTTAGCCCTGGGGAAGAGTGAAAACAATGGAATCTGCAATGGAACTGTAGTGAGGGAATACAATGAAACAGTTAGAATAGAGAAAGTGACTCAATGGTACAATACTAGCGTAGTCGAATATGTACCGC-ATTGGAATGAGGGCACTTATATAAATAACACCGAACCAATATGTGATGTCAAGGGCTTTGCACCTTTTTCCAAGGACAACGGGATAAGAGTTGGCTCCAGGGGACATATTTTTGTCATAAGAGAGCCTTTCGTCTCTTGTTCACCTGTAGAGTGCAGGACTTTCTTCCTCACTCAGGGATCTCTACTCAATGACAAACACTCAAATGGAACAGTGAAGGATAGAAGCCCATTCAGAACTCTCATGAGTGTCGAAGTGGGCCAATCACCCAATGTATATCAAGCCAGGTTTGAAGCTGTGGCATGGTCAGCAACAGCCTGTCATGATGGTAAGAAGTGGATGGCGATTGGTGTAACAGGGCCAGATTCTAAAGCAGTAGCAGTAGTTCATTACGGAGGGGTGCCTACTGACGTTGTTAACTCCTGGGCAGGAGATATATTAAGAACTCAGGAGTCATCTTGTACTTGCATTCAAGGTAATTGTTATTGGGTAATGACTGACGGTCCTGCCAATAGACAGGCGCAGTATAGAATATACAAAGCAAATCAAGGCAAAATAATTGGCCGAACAGATGTTAGCTTTAGTGGAGGACATATTGAGGAATGTTCCTGTTATCCAAATGATGGTAAAGTGGAATGCGTGTGTAGAGACAACTGGACGGGAACTAACAGGCCTGTGCTAATTATTTCGCCTGATCTCTCTTACAGGGTTGGGTATTTATGTGCAGGGTTGCCCAGTGACACTCCAAGAGGGGAAGATACTCAATTTGTCGGTTCATGCACTAGTCCCATGGGAAATCAGGGATATGGCGTAAAAGGGTTCGGGTTTCGACAGGGAACTGATGTGTGGGTGGGGCGGACAATTAGTCGAACCTCCAGATCAGGATTTGAAATAATAAGGATAAAGAATGGTTGGACGCAAACAAGCAAAGAACAGATTAGAAGACAGGTGGTTGTTGATAACTCGAATTGGTCGGGATACAGTGGGTCTTTCACTTTACCAGTAGAATTGTCTGGGAGGGAATGTTTGGTTCCCTGTTTTTGGGTCGAAATGATCAGAGGTAGGCCAGAAGAGAGAACAATCTGGACCTCTAGTAGCTCCATTGTAATGTGTGGAGTTGATTATGAAATTGCCGATTGGTCATGGCACGATGGAGCTATTCTTCCCTTTGACATCGATAAGATGTAATTTACG----------------------"/>
                        <sequence id="seq_KJ509134_A/mallard/Korea/H297/2014_2014/01/29_6_(NA)" taxon="KJ509134_A/mallard/Korea/H297/2014_2014/01/29_6_(NA)" totalcount="4" value="ATGAATCCAAATCAGAAAATAGTAACCATTGGCTCCATTTCATTAGGGTTGGTTGTATTCAATGTTCTACTGCATGCCGTGAGCATCATATTAACAGTGTTAGCCCTGGGGAAGAGTGAAAACAATGGAATCTGCAATGGAACTGTAGTGAGGGAATACAATGAAACAGTTAGAATAGAGAAAGTGACTCAATGGTACAATACTAGCGTAGTCGAATATGTACCGC-ATTGGAATGAGGGCACTTATATAAATAACACCGAACCAATATGTGATGTCAAGGGCTTTGCACCTTTTTCCAAGGACAACGGGATAAGAGTTGGCTCCAGGGGGCATATTTTTGTCATAAGAGAGCCTTTCGTCTCTTGTTCACCTGTAGAGTGCAGGACTTTCTTCCTCACTCAGGGATCTCTACTCAATGACAAACACTCAAATGGAACAGTGAAGGATAGAAGCCCATTCAGAACTCTCATGAGTGTCGAAGTGGGCCAATCACCCAATGTATATCAAGCCAGGTTTGAAGCTGTGGCATGGTCAGCAACAGCCTGTCATGATGGTAAGAAGTGGATGGCGATTGGTGTAACAGGGCCAGATTCTAAAGCAGTAGCAGTAGTTCATTACGGAGGGGTGCCTACTGACGTTGTTAACTCCTGGGCAGGAGATATATTAAGAACTCAGGAGTCATCTTGTACTTGCATTCAAGGTAATTGTTATTGGGTAATGACTGACGGTCCTGCCAATAGACAGGCGCAGTATAGAATATACAAAGCAAATCAAGGCAAAATAATTGGCCGAACAGATGTTAGCTTTAGTGGAGGACATATTGAGGAATGTTCTTGTTATCCAAATGATGGTAAAGTGGAATGCGTGTGTAGAGACAACTGGACGGGAACTAACAGGCCTGTGCTAATTATTTCGCCTGATCTCTCTTACAGGGTTGGGTATTTATGTGCAGGGTTGCCCAGTGACACTCCAAGAGGGGAAGATACTCAATTTGTCGGTTCATGCACTAGTCCCATGGGAAATCAGGGATATGGCGTAAAAGGGTTCGGGTTTCGACAGGGAACTGATGTGTGGGTGGGGCGGACAATTAGTCGAACCTCCAGATCAGGATTTGAAATAATAAGGATAAAGAATGGTTGGACGCAAACAAGCAAAGAACAGATTAGAAGACAGGTGGTTGTTGATAACTCGAATTGGTCGGGATACAGTGGGTCTTTCACTTTACCAGTAGAATTGTCTGGGAGGGAATGTTTGGTTCCCTGTTTTTGGGTCGAAATGATCAGAGGTAGGCCAGAAGAGAGAACAATCTGGACCTCTAGTAGCTCCATTGTAATGTGTGGAGTTGATTATGAAATTGCCGATTGGTCATGGCACGATGGAGCTATTCTTCCCTTTGACATCGATAAGATGTAATTTACG----------------------"/>
                        <sequence id="seq_KJ509054_A/breeder_duck/Korea/H128/2014_2014/01/25_6_(NA)" taxon="KJ509054_A/breeder_duck/Korea/H128/2014_2014/01/25_6_(NA)" totalcount="4" value="ATGAATCCAAATCAGAAAATAGTAATCATTGGCTCCATTTCATTAGGGTTGGTTGTATTCAATGTTCTACTGCATGCCGTGAGCATCATATTAACAGTGTTAGCCCTGGGGAAGAGTGAAAACAATGGAATCTGCAATGGAACTGTAGTGAGGGAATACAATGAAACAGTTAGAATAGAGAAAGTGACTCAATGGTACAATACTAGCGTAGTCGAATATGTACCGC-ATTGGAATGAGGGCACTTATATAAATAACACCGAACCAATATGTGATGTCAAGGGCTTTGCACCTTTTTCCAAGGACAACGGGATAAGAGTTGGCTCCAGGGGACATATTTTTGTCATAAGAGAGCCTTTCGTCTCTTGTTCACCTGTAGAGTGCAGGACTTTCTTCCTCACTCAGGGATCTCTACTCAATGACAAACACTCAAATGGAACAGTGAAGGATAGAAGCCCATTCAGAACTCTCATGAGTGTCGAAGTGGGCCAATCACCCAATGTATATCAAGCCAGGTTTGAAGCTGTGGCATGGTCAGCAACAGCCTGTCATGATGGTAAGAAGTGGATGGCGATTGGTGTAACAGGGCCAGATTCTAAAGCAGTAGCAGTAGTTCATTACGGAGGGGTGCCTACTGACGTTGTTAACTCCTGGGCAGGAGATATATTAAGAACTCAGGAGTCATCTTGTACTTGCATTCAAGGTAATTGTTATTGGGTAATGACTGACGGTCCTGCCAATAGACAGGCGCAGTATAGAATATACAAAGCAAATCAAGGCAAAATAATTGGCCGAACAGATGTTAGCTTTAGTGGAGGACATATTGAGGAATGTTCTTGTTATCCAAATGATGGTAAAGTGGAATGCGTGTGTAGAGACAACTGGACGGGAACTAACAGGCCTGTGCTAATTATTTCGCCTGATCTCTCTTACAGGGTTGGGTATTTATGTGCAGGGTTGCCCAGTGACACTCCAAGAGGGGAAGATACTCAATTTGTCGGTTCATGCACTAGTCCCATGGGAAATCAGGGATATGGCGTAAAAGGGTTCGGGTTTCGACAGGGAACTGATGTGTGGGTGGGGCGGACAATTAGTCGAACCTCCAGATCAGGATTTGAAATAATAAGGATAAAGAATGGTTGGACGCAAACAAGCAAAGAACAGATTAGAAGACAGGTGGTTGTTGATAACTCGAATTGGTCGGGATACAGTGGGTCTTTCACTTTACCAGTAGAATTGTCTGGGAGGGAATGTTTGGTTCCCTGTTTTTGGGTCGAAATGATCAGAGGTAGGCCAGAAGAGAGAACAATCTGGACCTCTAGTAGCTCCATTGTAATGTGTGGAGTTGATTATGAAATTGCCGATTGGTCATGGCACGATGGAGCTATTCTTCCCTTTGACATCGATAAGATGTAA-TTACGA---------------------"/>
                        <sequence id="seq_KJ509070_A/broiler_duck/Korea/H145/2014_2014/01/25_6_(NA)" taxon="KJ509070_A/broiler_duck/Korea/H145/2014_2014/01/25_6_(NA)" totalcount="4" value="ATGAATCCAAATCAGAAAATAGTAATCATTGGCTCCATTTCATTAGGGTTGGTTGTATTCAATGTTCTACTGCATGCCGTGAGCATCATATTAACAGTGTTAGCCCTGGGGAAGAGTGAAAACAATGGAATCTGCAATGGAACTGTAGTGAGGGAATACAATGAAACAGTTAGAATAGAGAAAGTGACTCAATGGTACAATACTAGCGTAGTCGAATATGTACCGC-ATTGGAATGAGGGCACTTATATAAATAACACCGAACCAATATGTGATGTCAAGGGCTTTGCACCTTTTTCCAAGGACAACGGGATAAGAGTTGGCTCCAGGGGACATATTTTTGTCATAAGAGAGCCTTTCGTCTCTTGTTCACCTGTAGAGTGCAGGACTTTCTTCCTCACTCAGGGATCTCTACTCAATGACAAACACTCAAATGGAACAGTGAAGGATAGAAGCCCATTCAGAACTCTCATGAGTGTCGAAGTGGGCCAATCACCCAATGTATATCAAGCCAGGTTTGAAGCTGTGGCATGGTCAGCAACAGCCTGTCATGATGGTAAGAAGTGGATGGCGATTGGTGTAACAGGGCCAGATTCTAAAGCAGTAGCAGTAGTTCATTACGGAGGGGTGCCTACTGACGTTGTTAACTCCTGGGCAGGAGATATATTAAGAACTCAGGAGTCATCTTGTACTTGCATTCAAGGTAATTGTTATTGGGTAATGACTGACGGTCCTGCCAATAGACAGGCGCAGTATAGAATATACAAAGCAAATCAAGGCAAAATAATTGGCCGAACAGATGTTAGCTTTAGTGGAGGACATATTGAGGAATGTTCTTGTTATCCAAATGATGGTAAAGTGGAATGCGTGTGTAGAGACAACTGGACGGGAACTAACAGGCCTGTGCTAATTATTTCGCCTGATCTCTCTTACAGGGTTGGGTATTTATGTGCAGGGTTGCCCAGTGACACTCCAAGAGGGGAAGATACTCAATTTGTCGGTTCATGCACTAGTCCCATGGGAAATCAGGGATATGGCGTAAAAGGGTTCGGGTTTCGACAGGGAACTGATGTGTGGGTGGGGCGGACAATTAGTCGAACCTCCAGATCAGGATTTGAAATAATAAGGATAAAGAATGGTTGGACGCAAACAAGCAAAGAACAGATTAGAAGACAGGTGGTTGTTGATAACTCGAATTGGTCGGGATACAGTGGGTCTTTCACTTTACCAGTAGAATTGTCTGGGAGGGAATGTTTGGTTCCCTGTTTTTGGGTCGAAATGATCAGAGGTAGGCCAGAAGAGAGAACAATCTGGACCTCTAGTAGCTCCATTGTAATGTGTGGAGTTGATTATGAAATTGCCGATTGGTCATGGCACGATGGAGCTATTCTTCCCTTTGACATCGATAAGATGTAA-TTACGA---------------------"/>
                        <sequence id="seq_KJ509062_A/broiler_duck/Korea/H133/2014_2014/01/25_6_(NA)" taxon="KJ509062_A/broiler_duck/Korea/H133/2014_2014/01/25_6_(NA)" totalcount="4" value="ATGAATCCAAATCAGAAAATAGTAACCATTGGCTCCATTTCATTAGGGTTGGTTGTATTCAATGTTCTACTGCATGCCGTGAGCATCATATTAACAGTGTTAGCCCTGGGGAAGAGTGAAAACAATGGAATCTGCAATGGAACTGTAGTGAGGGAATACAATGAAACAGTTAGAATAGAGAAAGTGACTCAATGGTACAATACTAGCGTAGTCGAATATGTACCGC-ATTGGAATGAGGGCACTTATATAAATAACACCGAACCAATATGTGATGTCAAGGGCTTTGCACCTTTTTCCAAGGACAACGGGATAAGAGTTGGCTCCAGGGGACATATTTTTGTCATAAGAGAGCCTTTCGTCTCTTGTTCACCTGTAGAGTGCAGGACTTTCTTCCTCACTCAGGGATCTCTACTCAATGACAAACACTCAAATGGAACAGTGAAGGATAGAAGCCCATTCAGAACTCTCATGAGTGTCGAAGTGGGCCAATCACCCAATGTATATCAAGCCAGGTTTGAAGCTGTGGCATGGTCAGCAACAGCCTGTCATGATGGTAAGAAGTGGATGGCGATTGGTGTAACAGGGCCAGATTCTAAAGCAGTAGCAGTAGTTCATTACGGAGGGGTGCCTACTGACGTTGTTAACTCCTGGGCAGGAGATATATTAAGAACTCAGGAGTCATCTTGTACTTGCATTCAAGGTAATTGTTATTGGGTAATGACTGACGGTCCTGCCAATAGACAGGCGCAGTATAGAATATACAAAGCAAATCAAGGCAAAATAATTGGCCAAACAGATGTTAGCTTTAGTGGAGGACATATTGAGGAATGTTCTTGTTATCCAAATGATGGTAAAGTGGAATGCGTGTGTAGAGACAACTGGACGGGAACTAACAGGCCTGTGCTAATTATTTCGCCTGATCTCTCTTACAGGGTTGGGTATTTATGTGCAGGGTTGCCCAGTGACACTCCAAGAGGGGAAGATACTCAATTTGTCGGTTCATGCACTAGTCCCATGGGAAATCAGGGATATGGCGTAAAAGGGTTCGGGTTTCGACAGGGAACTGATGTGTGGGTGGGGCGGACAATTAGTCGAACCTCCAGATCAGGATTTGAAATAATAAGGATAAAGAATGGTTGGACGCAAACAAGCAAAGAACAGATTAGAAGACAGGTGGTTGTTGATAACTCGAATTGGTCGGGATACAGTGGGTCTTTCACTTTACCAGTAGAATTGTCTGGGAGGGAATGTTTGGTTCCCTGTTTTTGGGTCGAAATGATCAGAGGTAGGCCAGAAGAGAGAACAATCTGGACCTCTAGTAGCTCCATTGTAATGTGTGGAGTTGATTATGAAATTGCCGATTGGTCATGGCACGATGGAGCTATTCTTCCCTTTGACATCGATAAGATGTAATTTACGA---------------------"/>
                        <sequence id="seq_KJ509166_A/spot-billed_duck/Korea/H455-42/2014_2014/02/08_6_(NA)" taxon="KJ509166_A/spot-billed_duck/Korea/H455-42/2014_2014/02/08_6_(NA)" totalcount="4" value="ATGAATCCAAATCAGAAAATAGTAACCATTGGCTCCATTTCATTAGGGTTGGTTGTATTCAATGTTCTACTGCATGCCGTGAGCATCATATTAACAGTGTTAGCCCTGGGGAAGAGTGAAAACAATGGAATCTGCAATGGAACTGTATTGAGGGAATACAATGAAACAGTTAGAATAGAGAAAGTGACTCAATGGTACAATACTAGCGTAGTCGAATATGTACCGC-ATTGGAATGAGGGCACTTATATAAATAACACCGAACCAATATGTGATGTCAAGGGCTTTGCACCTTTTTCCAAGGACAACGGGATAAGAGTTGGCTCCAGGGGACATATTTTTGTCATAAGAGAGCCTTTCGTCTCTTGTTCACCTGTAGAGTGCAGGACTTTCTTCCTCACTCAGGGATCTCTACTCAATGACAAACACTCAAATGGAACAGTGAAGGATAGAAGCCCATTCAGAACTCTCATGAGTGTCGAAGTGGGCCAATCACCCAATGTATATCAAGCCAGGTTTGAAGCTGTGGCATGGTCAGCAACAGCCTGTCATGATGGTAAGAAGTGGATGGCGATTGGTGTAACAGGGCCAGATTCTAAAGCAGTAGCAGTAGTTCATTACGGAGGGGTGCCTACTGACGTTGTTAACTCCTGGGCAGGAGATATATTAAGAACTCAGGAGTCATCTTGTACTTGCATTCAAGGTAATTGTTATTGGGTAATGACTGACGGTCCTGCCAATAGACAGGCGCAGTATAGAATATACAAAGCAAATCAAGGCAAAATAATTGGCCGAACAGATGTTAGCTTTAGTGGAGGACATATTGAGGAATGTTCTTGTTATCCAAATGATGGTAAAGTGGAATGCGTGTGTAGAGACAACTGGACGGGAACTAACAGGCCTGTGCTAATTATTTCGCCTGATCTCTCTTACAGGGTTGGGTATTTATGTGCAGGGTTGCCCAGTGACACTCCAAGAGGGGAAGATACTCAATTTGTCGGTTCATGCACTAGTCCCATGGGAAATCAGGGATATGGCGTAAAAGGGTTCGGGTTTCGACAGGGAACTGATGTGTGGGTGGGGCGGACAATTAGTCGAACCTCCAGATCAGGATTTGAAATAATAAGGATAAAGAATGGTTGGACGCAAACAAGCAAAGAACAGATTAGAAGACAGGTGGTTGTTGATAACTCGAATTGGTCGGGATACAGTGGGTCTTTCACTTTACCAGTAGAATTGTCTGGGAGGGAATGTTTGGTTCCCTGTTTTTGGGTCGAAATGATCAGAGGTAGGCCAGAAGAGAGAACAATCTGGACCTCTAGTAGCTCCATTGTAATGTGTGGAGTTGATTATGAAATTGCCGATTGGTCATGGCACGATGGAGCTATTCTTCCCTTTGACATCGATAAGATGTAATTTACGA---------------------"/>
                        <sequence id="seq_KJ509150_A/tundra_swan/Korea/H411/2014_2014/02/06_6_(NA)" taxon="KJ509150_A/tundra_swan/Korea/H411/2014_2014/02/06_6_(NA)" totalcount="4" value="ATGAATCCAAATCAGAAAATAGTAACCATTGGCTCCATTTCATTAGGGTTGGTTGTATTCAATGTTCTACTGCATGCCGTGAGCATCATATTAACAGTGTTAGCCCTGGGGAAGAGTGAAAACAATGGAATCTGCAATGGAACTGTAGTGAGGGAATACAATGAAACAGTTAGAATAGAGAAAGTGACTCAATGGTACAATACTAGCGTAGTCGAATATGTACCGC-ATTGGAATGAGGGCACTTATATAAATAACACCGAACCAATATGTGATGTCAAGGGCTTTGCACCTTTTTCCAAGGACAACGGGATAAGAGTTGGCTCCAGGGGACATATTTTTGTCATAAGAGAGCCTTTCGTCTCTTGTTCACCTGTAGAGTGCAGGACTTTCTTCCTCACTCAGGGATCTCTACTCAATGACAAACACTCAAATGGAACAGTGAAGGATAGAAGCCCATTCAGAACTCTCATGAGTGTCGAAGTGGGCCAATCACCCAATGTATATCAAGCCAGGTTTGAAGCTGTGGCATGGTCAGCAACAGCCTGTCATGATGGTAAGAAGTGGATGGCGATTGGTGTAACAGGGCCAGATTCTAAAGCAGTAGCAGTAGTTCATTACGGAGGGGTGCCTACTGACGTTGTTAACTCCTGGGCAGGAGATATATTAAGAACTCAGGAGTCATCTTGTACTTGCATTCAAGGTAATTGTTATTGGGTAATGACTGACGGTCCTGCCAATAGACAGGCGCAGTATAGAATATACAAAGCAAATCAAGGCAAAATAATTGGCCGAACAGATGTTAGCTTTAGTGGAGGACATATTGAGGAATGTTCTTGTTATCCAAATGATGGTAAAGTGGAATGCGTGTGTAGAGACAACTGGACGGGAACTAACAGGCCTGTGCTAATTATTTCGCCTGATCTCTCTTACAGGGTTGGGTATTTATGTGCAGGGTTGCCCAGTGACACTCCAAGAGGGGAAGATACTCAATTTGTCGGTTCATGCACTAGTCCCATGGGAAATCAGGGATATGGCGTAAAAGGGTTCGGGTTTCGACAGGGAACTGATGTGTGGGTGGGGCGGACAATTAGTCGAACCTCCAGATCAGGATTTGAAATAATAAGGATAAAGAATGGTTGGACGCAAACAAGCAAAGAACAGATTAGAAGACAGGTGGTTGTTGATAACTCGAATTGGTCGGGATACAGTGGGTCTTTCACTTTACCAGTAGAATTGTCTGGGAGGGAATGTTTGGTTCCCTGTTTTTGGGTCGAAATGATCAGAGGTAGGCCAGAAGAGAGAACAATTTGGACCTCTAGTAGCTCCATTGTAATGTGTGGAGTTGATTATGAAATTGCCGATTGGTCATGGCACGATGGAGCTATTCTTCCCTTTGACATCGATAAGATGTAATTTACGA---------------------"/>
                        <sequence id="seq_KJ509014_A/Baikal_teal/Korea/H80/2014_2014/01/22_6_(NA)" taxon="KJ509014_A/Baikal_teal/Korea/H80/2014_2014/01/22_6_(NA)" totalcount="4" value="ATGAATCCAAATCAGAAAATAGTAACCATTGGCTCCATTTCATTAGGGTTGGTTGTATTCAATGTTCTACTGCATGCCGTGAGCATCATATTAACAGTGTTAGCCCTGGGGAAGAGTGAAAACAATGGAATCTGCAATGGAACTGTAGTGAGGGAATACAATGAAACAGTTAGAATAGAGAAAGTGACTCAATGGTACAATACTAGCGTAGTCGAATATGTACCGC-ATTGGAATGAGGGCACTTATATAAATAACACCGAACCAATATGTGATGTCAAGGGCTTTGCACCTTTTTCCAAGGACAACGGGATAAGAGTTGGCTCCAGGGGACATATTTTTGTCATAAGAGAGCCTTTCGTCTCTTGTTCACCTGTAGAGTGCAGGACTTTCTTCCTCACTCAGGGGTCTCTACTCAATGACAAACACTCAAATGGAACAGTGAAGGATAGAAGCCCATTCAGAACTCTCATGAGTGTCGAAGTGGGCCAATCACCCAATGTATATCAAGCCAGGTTTGAAGCTGTGGCATGGTCAGCAACAGCCTGTCATGATGGTAAGAAGTGGATGGCGATTGGTGTAACAGGGCCAGATTCTAAAGCAGTAGCAGTAGTTCATTACGGAGGGGTGCCTACTGACGTTGTTAACTCCTGGGCAGGAGATATATTAAGAACTCAGGAGTCATCTTGTACTTGCATTCAAGGTAATTGTTATTGGGTAATGACTGACGGTCCTGCCAATAGACAGGCGCAGTATAGAATATACAAAGCAAATCAAGGCAAAATAATTGGCCGAACAGATGTTAGCTTTAGTGGAGGACATATTGAGGAATGTTCTTGTTATCCAAATGATGGTAAAGTGGAATGCGTGTGTAGAGACAACTGGACGGGAACTAACAGGCCTGTGCTAATTATTTCGCCTGATCTCTCTTACAGGGTTGGGTATTTATGTGCAGGGTTGCCCAGTGACACTCCAAGAGGGGAAGATACTCAATTTGTCGGTTCATGCACTAGTCCCATGGGAAATCAGGGATATGGCGTAAAAGGGTTCGGGTTTCGACAGGGAACTGATGTGTGGGTGGGGCGGACAATTAGTCGAACCTCCAGATCAGGATTTGAAATAATAAGGATAAAGAATGGTTGGACGCAAACAAGCAAAGAACAGATTAGAAGACAGGTGGTTGTTGATAACTCGAATTGGTCGGGATACAGTGGGTCTTTCACTTTACCAGTAGAATTGTCTGGGAGGGAATGTTTGGTTCCCTGTTTTTGGGTCGAAATGATCAGAGGTAGGCCAGAAGAGAGAACAATCTGGACCTCTAGTAGCTCCATTGTAATGTGTGGAGTTGATTATGAAATTGCCGATTGGTCATGGCACGATGGAGCTATTCTTCCCTTTGACATCGATAAGATGTAATTTACGA---------------------"/>
                        <sequence id="seq_KJ509022_A/Coot/Korea/H81/2014_2014/01/22_6_(NA)" taxon="KJ509022_A/Coot/Korea/H81/2014_2014/01/22_6_(NA)" totalcount="4" value="ATGAATCCAAATCAGAAAATAGTAACCATTGGCTCCATTTCATTAGGGTTGGTTGTATTCAATGTTCTACTGCATGCCGTGAGCATCATATTAACAGTGTTAGCCCTGGGGAAGAGTGAAAACAATGGAATCTGCAATGGAACTGTAGTGAGGGAATACAATGAAACAGTTAGAATAGAGAAAGTGACTCAATGGTACAATACTAGCGTAGTCGAATATGTACCGC-ATTGGAATGAGGGCACTTATATAAATAACACCGAACCAATATGTGATGTCAAGGGCTTTGCACCTTTTTCCAAGGACAACGGGATAAGAGTTGGCTCCAGGGGACATATTTTTGTCATAAGAGAGCCTTTCGTCTCTTGTTCACCTGTAGAGTGCAGGACTTTCTTCCTCACTCAGGGGTCTCTACTCAATGACAAACACTCAAATGGAACAGTGAAGGATAGAAGCCCATTCAGAACTCTCATGAGTGTCGAAGTGGGCCAATCACCCAATGTATATCAAGCCAGGTTTGAAGCTGTGGCATGGTCAGCAACAGCCTGTCATGATGGTAAGAAGTGGATGGCGATTGGTGTAACAGGGCCAGATTCTAAAGCAGTAGCAGTAGTTCATTACGGAGGGGTGCCTACTGACGTTGTTAACTCCTGGGCAGGAGATATATTAAGAACTCAGGAGTCATCTTGTACTTGCATTCAAGGTAATTGTTATTGGGTAATGACTGACGGTCCTGCCAATAGACAGGCGCAGTATAGAATATACAAAGCAAATCAAGGCAAAATAATTGGCCGAACAGATGTTAGCTTTAGTGGAGGACATATTGAGGAATGTTCTTGTTATCCAAATGATGGTAAAGTGGAATGCGTGTGTAGAGACAACTGGACGGGAACTAACAGGCCTGTGCTAATTATTTCGCCTGATCTCTCTTACAGGGTTGGGTATTTATGTGCAGGGTTGCCCAGTGACACTCCAAGAGGGGAAGATACTCAATTTGTCGGTTCATGCACTAGTCCCATGGGAAATCAGGGATATGGCGTAAAAGGGTTCGGGTTTCGACAGGGAACTGATGTGTGGGTGGGGCGGACAATTAGTCGAACCTCCAGATCAGGATTTGAAATAATAAGGATAAAGAATGGTTGGACGCAAACAAGCAAAGAACAGATTAGAAGACAGGTGGTTGTTGATAACTCGAATTGGTCGGGATACAGTGGGTCTTTCACTTTACCAGTAGAATTGTCTGGGAGGGAATGTTTGGTTCCCTGTTTTTGGGTCGAAATGATCAGAGGTAGGCCAGAAGAGAGAACAATCTGGACCTCTAGTAGCTCCATTGTAATGTGTGGAGTTGATTATGAAATTGCCGATTGGTCATGGCACGATGGAGCTATTCTTCCCTTTGACATCGATAAGATGTAATTTACGA---------------------"/>
                        <sequence id="seq_KJ508934_A/Baikal_teal/Korea/H41/2014_2014/01/19_6_(NA)" taxon="KJ508934_A/Baikal_teal/Korea/H41/2014_2014/01/19_6_(NA)" totalcount="4" value="ATGAATCCAAATCAGAAAATAGTAACCATTGGCTCCATTTCATTAGGGTTGGTTGTATTCAATGTTCTACTGCATGCCGTGAGCATCATATTAACAGTGTTAGCCCTGGGGAAGAGTGAAAACAATGGAATCTGCAATGGAACTGTAGTGAGGGAATACAATGAAACAGTTAGAATAGAGAAAGTGACTCAATGGTACAATACTAGCGTAGTCGAATATGTACCGC-ATTGGAATGAGGGCACTTATATAAATAACACCGAACCAATATGTGATGTCAAGGGCTTTGCACCTTTTTCCAAGGACAACGGGATAAGAGTTGGCTCCAGGGGACATATTTTTGTCATAAGAGAGCCTTTCGTCTCTTGTTCACCTGTAGAGTGCAGGACTTTCTTCCTCACTCAGGGATCTCTACTCAATGACAAACACTCAAATGGAACAGTGAAGGATAGAAGCCCATTCAGAACTCTCATGAGTGTCGAAGTGGGCCAATCACCCAATGTATATCAAGCCAGGTTTGAAGCTGTGGCATGGTCAGCAACAGCCTGTCATGATGGTAAGAAGTGGATGGCGATTGGTGTAACAGGGCCAGATTCTAAAGCAGTAGCAGTAGTTCATTACGGAGGGGTGCCTACTGACGTTGTTAACTCCTGGGCAGGAGATATATTAAGAACTCAGGAGTCATCTTGTACTTGCATTCAAGGTAATTGTTATTGGGTAATGACTGACGGTCCTGCCAATAGACAGGCGCAGTATAGAATATACAAAGCAAATCAAGGCAAAATAATTGGCCGAACAGATGTTAGCTTTAGTGGAGGACATATTGAGGAATGTTCTTGTTATCCAAATGATGGTAAAGTGGAATGCGTGTGTAGAGACAACTGGACGGGAACTAACAGGCCTGTGCTAATTATTTCGCCTGATCTCTCTTACAGGGTTGGGTATTTATGTGCAGGGTTGCCCAGTGACACTCCAAGAGGGGAAGATACTCAATTTGTCGGTTCATGCACTAGTCCCATGGGAAATCAGGGATATGGCGTAAAAGGGTTCGGGTTTCGACAGGGAACTGATGTGTGGGTGGGGCGGACAATTAGTCGAACCTCCAGATCAGGATTTGAAATAATAAGGATAAAGAATGGTTGGACGCAAACAAGCAAAGAACAGATTAGAAGACAGGTGGTTGTTGATAACTCGAATTGGTCGGGATACAGTGGGTCTTTCACTTTACCAGTAGAATTGTCTGGGAGGGAATGTTTGGTTCCCTGTTTTTGGGTCGAAATGATCAGAGGTAGGCCAGAAGAGAGAACAATCTGGACCTCTAGTAGCTCCATTGTAATGTGTGGAGTTGATTATGAAATTGCCGATTGGTCATGGCACGATGGAGCTATTCTTCCCTTTGACATCGATAAGATGTAATTTACG----------------------"/>
                        <sequence id="seq_KJ509126_A/Korean_native_chicken/Korea/H257/2014_2014/01/28_6_(NA)" taxon="KJ509126_A/Korean_native_chicken/Korea/H257/2014_2014/01/28_6_(NA)" totalcount="4" value="ATGAATCCAAATCAGAAAATAGTAACCATTGGCTCCATTTCATTAGGGTTGGTTGTATTCAATGTTCTACTGCATGCCGTGAGCATCATATTAACAGTGTTAGCCCTGGGGAAGAGTGAAAACAATGGAATCTGCAATGGAACTGTAGTGAGGGAATACAATGAAACAGTTAGAATAGAGAAAGTGACTCAATGGTACAATACTAGCGTAGTCGAATATGTACCGC-ATTGGAATGAGGGCACTTATATAAATAACACCGAACCAATATGTGATGTCAAGGGCTTTGCACCTTTTTCCAAGGACAACGGGATAAGAGTTGGCTCCAGGGGACATATTTTTGTCATAAGAGAGCCTTTCGTCTCTTGTTCACCTGTAGAGTGCAGGACTTTCTTCCTCACTCAGGGATCTCTACTCAATGACAAACACTCAAATGGAACAGTGAAGGATAGAAGCCCATTCAGAACTCTCATGAGTGTCGAAGTGGGCCAATCACCCAATGTATATCAAGCCAGGTTTGAAGCTGTGGCATGGTCAGCAACAGCCTGTCATGATGGTAAGAAGTGGATGGCGATTGGTGTAACAGGGCCAGATTCTAAAGCAGTAGCAGTAGTTCATTACGGAGGGGTGCCTACTGACGTTGTTAACTCCTGGGCAGGAGATATATTAAGAACTCAGGAGTCATCTTGTACTTGCATTCAAGGTAATTGTTATTGGGTAATGACTGACGGTCCTGCCAATAGACAGGCGCAGTATAGAATATACAAAGCAAATCAAGGCAAAATAATTGGCCGAACAGATGTTAGCTTTAGTGGAGGACATATTGAGGAATGTTCTTGTTATCCAAATGATGGTAAAGTGGAATGCGTGTGTAGAGACAACTGGACGGGAACTAACAGGCCTGTGCTAATTATTTCGCCTGATCTCTCTTACAGGGTTGGGTATTTATGTGCAGGGTTGCCCAGTGACACTCCAAGAGGGGAAGATACTCAATTTGTCGGTTCATGCACTAGTCCCATGGGAAATCAGGGATATGGCGTAAAAGGGTTCGGGTTTCGACAGGGAACTGATGTGTGGGTGGGGCGGACAATTAGTCGAACCTCCAGATCAGGATTTGAAATAATAAGGATAAAGAATGGTTGGACGCAAACAAGCAAAGAACAGATTAGAAGACAGGTGGTTGTTGATAACTCGAATTGGTCGGGATACAGTGGGTCTTTCACTTTACCAGTAGAATTGTCTGGGAGGGAATGTTTGGTTCCCTGTTTTTGGGTCGAAATGATCAGAGGTAGGCCAGAAGAGAGAACAATCTGGACCTCTAGTAGCTCCATTGTAATGTGTGGAGTTGATTATGAAATTGCCGATTGGTCATGGCACGATGGAGCTATTCTTCCCTTTGACATCGATAAGATGTAATTTACGA---------------------"/>
                        <sequence id="seq_KJ413852_A/baikal_teal/Korea/Donglim3/2014_2014/01/17_6_(NA)" taxon="KJ413852_A/baikal_teal/Korea/Donglim3/2014_2014/01/17_6_(NA)" totalcount="4" value="ATGAATCCAAATCAGAAAATAGTAACCATTGGCTCCATTTCATTAGGGTTGGTTGTATTCAATGTTCTACTGCATGCCGTGAGCATCATATTAACAGTGTTAGCCCTGGGGAAGAGTGAAAACAATGGAATCTGCAATGGAACTGTAGTGAGGGAATACAATGAAACAGTTAGAATAGAGAAAGTGACTCAATGGTACAATACTAGCGTAGTCGAATATGTACCGC-ATTGGAATGAGGGCACTTATATAAATAACACCGAACCAATATGTGATGTCAAGGGCTTTGCACCTTTTTCCAAGGACAACGGGATAAGAGTTGGCTCCAGGGGACATATTTTTGTCATAAGAGAGCCTTTCGTCTCTTGTTCACCTGTAGAGTGCAGGACTTTCTTCCTCACTCAGGGATCTCTACTCAATGACAAACACTCAAATGGAACAGTGAAGGATAGAAGCCCATTCAGAACTCTCATGAGTGTCGAAGTGGGCCAATCACCCAATGTATATCAAGCCAGGTTTGAAGCTGTGGCATGGTCAGCAACAGCCTGTCATGATGGTAAGAAGTGGATGGCGATTGGTGTAACAGGGCCAGATTCTAAAGCAGTAGCAGTAGTTCATTACGGAGGGGTGCCTACTGACGTTGTTAACTCCTGGGCAGGAGATATATTAAGAACTCAGGAGTCATCTTGTACTTGCATTCAAGGTAATTGTTATTGGGTAATGACTGACGGTCCTGCCAATAGACAGGCGCAGTATAGAATATACAAAGCAAATCAAGGCAAAATAATTGGCCGAACAGATGTTAGCTTTAGTGGAGGACATATTGAGGAATGTTCTTGTTATCCAAATGATGGTAAAGTGGAATGCGTGTGTAGAGACAACTGGACGGGAACTAACAGGCCTGTGCTAATTATTTCGCCTGATCTCTCTTACAGGGTTGGGTATTTATGTGCAGGGTTGCCCAGTGACACTCCAAGAGGGGAAGATACTCAATTTGTCGGTTCATGCACTAGTCCCATGGGAAATCAGGGATATGGCGTAAAAGGGTTCGGGTTTCGACAGGGAACTGATGTGTGGGTGGGGCGGACAATTAGTCGAACCTCCAGATCAGGATTTGAAATAATAAGGATAAAGAATGGTTGGACGCAAACAAGCAAAGAACAGATTAGAAGACAGGTGGTTGTTGATAACTCGAATTGGTCGGGATACAGTGGGTCTTTCACTTTACCAGTAGAATTGTCTGGGAGGGAATGTTTGGTTCCCTGTTTTTGGGTCGAAATGATCAGAGGTAGGCCAGAAGAGAGAACAATCTGGACCTCTAGTAGCTCCATTGTAATGTGTGGAGTTGATTATGAAATTGCCGATTGGTCATGGCACGATGGAGCTATTCTTCCCTTTGACATCGATAAGATGTAATTTACGA---------------------"/>
                        <sequence id="seq_KJ509142_A/bean_goose/Korea/H328/2014_2014/02/01_6_(NA)" taxon="KJ509142_A/bean_goose/Korea/H328/2014_2014/02/01_6_(NA)" totalcount="4" value="ATGAATCCAAATCAGAAAATAGTAACCATTGGCTCCATTTCATTAGGGTTGGTTGTATTCAATGTTCTACTGCATGCCGTGAGCATCATATTAACAGTGTTAGCCCTGGGGAAGAGTGAAAACAATGGAATCTGCAATGGAACTGTAGTGAGGGAATACAATGAAACAGTTAGAATAGAGAAAGTGACTCAATGGTACAATACTAGCGTAGTCGAATATGTACCGC-ATTGGAATGAGGGCACTTATATAAATAACACCGAACCAATATGTGATGTCAAGGGCTTTGCACCTTTTTCCAAGGACAACGGGATAAGAGTTGGCTCCAGGGGACATATTTTTGTCATAAGAGAGCCTTTCGTCTCTTGTTCACCTGTAGAGTGCAGGACTTTCTTCCTCACTCAGGGATCTCTACTCAATGACAAACACTCAAATGGAACAGTGAAGGATAGAAGCCCATTCAGAACTCTCATGAGTGTCGAAGTGGGCCAATCACCCAATGTATATCAAGCCAGGTTTGAAGCTGTGGCATGGTCAGCAACAGCCTGTCATGATGGTAAGAAGTGGATGGCGATTGGTGTAACAGGGCCAGATTCTAAAGCAGTAGCAGTAGTTCATTACGGAGGGGTGCCTACTGACGTTGTTAACTCCTGGGCAGGAGATATATTAAGAACTCAGGAGTCATCTTGTACTTGCATTCAAGGTAATTGTTATTGGGTAATGACTGACGGTCCTGCCAATAGACAGGCGCAGTATAGAATATACAAAGCAAATCAAGGCAAAATAATTGGCCGAACAGATGTTAGCTTTAGTGGAGGACATATTGAGGAATGTTCTTGTTATCCAAATGATGGTAAAGTGGAATGCGTGTGTAGAGACAACTGGACGGGAACTAACAGGCCTGTGCTAATTATTTCGCCTGATCTCTCTTACAGGGTTGGGTATTTATGTGCAGGGTTGCCCAGTGACACTCCAAGAGGGGAAGATACTCAATTTGTCGGTTCATGCACTAGTCCCATGGGAAATCAGGGATATGGCGTAAAAGGGTTCGGGTTTCGACAGGGAACTGATGTGTGGGTGGGGCGGACAATTAGTCGAACCTCCAGATCAGGATTTGAAATAATAAGGATAAAGAATGGTTGGACGCAAACAAGCAAAGAACAGATTAGAAGACAGGTGGTTGTTGATAACTCGAATTGGTCGGGATACAGTGGGTCTTTCACTTTACCAGTAGAATTGTCTGGGAGGGAATGTTTGGTTCCCTGTTTTTGGGTCGAAATGATCAGAGGTAGGCCAGAAGAGAGAACAATCTGGACCTCTAGTAGCTCCATTGTAATGTGTGGAGTTGATTATGAAATTGCCGATTGGTCATGGCACGATGGAGCTATTCTTCCCTTTGACATCGATAAGATGTAATTTACG----------------------"/>
                        <sequence id="seq_KJ508974_A/bean_goose/Korea/H53/2014_2014/01/20_6_(NA)" taxon="KJ508974_A/bean_goose/Korea/H53/2014_2014/01/20_6_(NA)" totalcount="4" value="ATGAATCCAAATCAGAAAATAGTAACCATTGGCTCCATTTCATTAGGGTTGGTTGTATTCAATGTTCTACTGCATGCCGTGAGCATCATATTAACAGTGTTAGCCCTGGGGAAGAGTGAAAACAATGGAATCTGCAATGGAACTGTAGTGAGGGAATACAATGAAACAGTTAGAATAGAGAAAGTGACTCAATGGTACAATACTAGCGTAGTCGAATATGTACCGC-ATTGGAATGAGGGCACTTATATAAATAACACCGAACCAATATGTGATGTCAAGGGCTTTGCACCTTTTTCCAAGGACAACGGGATAAGAGTTGGCTCCAGGGGACATATTTTTGTCATAAGAGAGCCTTTCGTCTCTTGTTCACCTGTAGAGTGCAGGACTTTCTTCCTCACTCAGGGATCTCTACTCAATGACAAACACTCAAATGGAACAGTGAAGGATAGAAGCCCATTCAGAACTCTCATGAGTGTCGAAGTGGGCCAATCACCCAATGTATATCAAGCCAGGTTTGAAGCTGTGGCATGGTCAGCAACAGCCTGTCATGATGGTAAGAAGTGGATGGCGATTGGTGTAACAGGGCCAGATTCTAAAGCAGTAGCAGTAGTTCATTACGGAGGGGTGCCTACTGACGTTGTTAACTCCTGGGCAGGAGATATATTAAGAACTCAGGAGTCATCTTGTACTTGCATTCAAGGTAATTGTTATTGGGTAATGACTGACGGTCCTGCCAATAGACAGGCGCAGTATAGAATATACAAAGCAAATCAAGGCAAAATAATTGGCCGAACAGATGTTAGCTTTAGTGGAGGACATATTGAGGAATGTTCTTGTTATCCAAATGATGGTAAAGTGGAATGCGTGTGTAGAGACAACTGGACGGGAACTAACAGGCCTGTGCTAATTATTTCGCCTGATCTCTCTTACAGGGTTGGGTATTTATGTGCAGGGTTGCCCAGTGACACTCCAAGAGGGGAAGATACTCAATTTGTCGGTTCATGCACTAGTCCCATGGGAAATCAGGGATATGGCGTAAAAGGGTTCGGGTTTCGACAGGGAACTGATGTGTGGGTGGGGCGGACAATTAGTCGAACCTCCAGATCAGGATTTGAAATAATAAGGATAAAGAATGGTTGGACGCAAACAAGCAAAGAACAGATTAGAAGACAGGTGGTTGTTGATAACTCGAATTGGTCGGGATACAGTGGGTCTTTCACTTTACCAGTAGAATTGTCTGGGAGGGAATGTTTGGTTCCCTGTTTTTGGGTCGAAATGATCAGAGGTAGGCCAGAAGAGAGAACAATCTGGACCTCTAGTAGCTCCATTGTAATGTGTGGAGTTGATTATGAAATTGCCGATTGGTCATGGCACGATGGAGCTATTCTTCCCTTTGACATCGATAAGATGTAATTTACGA---------------------"/>
                        <sequence id="seq_KJ509046_A/breeder_chicken/Korea/H122/2014_2014/01/24_6_(NA)" taxon="KJ509046_A/breeder_chicken/Korea/H122/2014_2014/01/24_6_(NA)" totalcount="4" value="ATGAATCCAAATCAGAAAATAGTAACCATTGGCTCCATTTCATTAGGGTTGGTTGTATTCAATGTTCTACTGCATGCCGTGAGCATCATATTAACAGTGTTAGCCCTGGGGAAGAGTGAAAACAATGGAATCTGCAATGGAACTGTAGTGAGGGAATACAATGAAACAGTTAGAATAGAGAAAGTGACTCAATGGTACAATACTAGCGTAGTCGAATATGTACCGC-ATTGGAATGAGGGCACTTATATAAATAACACCGAACCAATATGTGATGTCAAGGGCTTTGCACCTTTTTCCAAGGACAACGGGATAAGAGTTGGCTCCAGGGGACATATTTTTGTCATAAGAGAGCCTTTCGTCTCTTGTTCACCTGTAGAGTGCAGGACTTTCTTCCTCACTCAGGGATCTCTACTCAATGACAAACACTCAAATGGAACAGTGAAGGATAGAAGCCCATTCAGAACTCTCATGAGTGTCGAAGTGGGCCAATCACCCAATGTATATCAAGCCAGGTTTGAAGCTGTGGCATGGTCAGCAACAGCCTGTCATGATGGTAAGAAGTGGATGGCGATTGGTGTAACAGGGCCAGATTCTAAAGCAGTAGCAGTAGTTCATTACGGAGGGGTGCCTACTGACGTTGTTAACTCCTGGGCAGGAGATATATTAAGAACTCAGGAGTCATCTTGTACTTGCATTCAAGGTAATTGTTATTGGGTAATGACTGACGGTCCTGCCAATAGACAGGCGCAGTATAGAATATACAAAGCAAATCAAGGCAAAATAATTGGCCGAACAGATGTTAGCTTTAGTGGAGGACATATTGAGGAATGTTCTTGTTATCCAAATGATGGTAAAGTGGAATGCGTGTGTAGAGACAACTGGACGGGAACTAACAGGCCTGTGCTAATTATTTCGCCTGATCTCTCTTACAGGGTTGGGTATTTATGTGCAGGGTTGCCCAGTGACACTCCAAGAGGGGAAGATACTCAATTTGTCGGTTCATGCACTAGTCCCATGGGAAATCAGGGATATGGCGTAAAAGGGTTCGGGTTTCGACAGGGAACTGATGTGTGGGTGGGGCGGACAATTAGTCGAACCTCCAGATCAGGATTTGAAATAATAAGGATAAAGAATGGTTGGACGCAAACAAGCAAAGAACAGATTAGAAGACAGGTGGTTGTTGATAACTCGAATTGGTCGGGATACAGTGGGTCTTTCACTTTACCAGTAGAATTGTCTGGGAGGGAATGTTTGGTTCCCTGTTTTTGGGTCGAAATGATCAGAGGTAGGCCAGAAGAGAGAACAATCTGGACCTCTAGTAGCTCCATTGTAATGTGTGGAGTTGATTATGAAATTGCCGATTGGTCATGGCACGATGGAGCTATTCTTCCCTTTGACATCGATAAGATGTAATTTACGA---------------------"/>
                        <sequence id="seq_KJ509118_A/breeder_chicken/Korea/H250/2014_2014/01/28_6_(NA)" taxon="KJ509118_A/breeder_chicken/Korea/H250/2014_2014/01/28_6_(NA)" totalcount="4" value="ATGAATCCAAATCAGAAAATAGTAACCATTGGCTCCATTTCATTAGGGTTGGTTGTATTCAATGTTCTACTGCATGCCGTGAGCATCATATTAACAGTGTTAGCCCTGGGGAAGAGTGAAAACAATGGAATCTGCAATGGAACTGTAGTGAGGGAATACAATGAAACAGTTAGAATAGAGAAAGTGACTCAATGGTACAATACTAGCGTAGTCGAATATGTACCGC-ATTGGAATGAGGGCACTTATATAAATAACACCGAACCAATATGTGATGTCAAGGGCTTTGCACCTTTTTCCAAGGACAACGGGATAAGAGTTGGCTCCAGGGGACATATTTTTGTCATAAGAGAGCCTTTCGTCTCTTGTTCACCTGTAGAGTGCAGGACTTTCTTCCTCACTCAGGGATCTCTACTCAATGACAAACACTCAAATGGAACAGTGAAGGATAGAAGCCCATTCAGAACTCTCATGAGTGTCGAAGTGGGCCAATCACCCAATGTATATCAAGCCAGGTTTGAAGCTGTGGCATGGTCAGCAACAGCCTGTCATGATGGTAAGAAGTGGATGGCGATTGGTGTAACAGGGCCAGATTCTAAAGCAGTAGCAGTAGTTCATTACGGAGGGGTGCCTACTGACGTTGTTAACTCCTGGGCAGGAGATATATTAAGAACTCAGGAGTCATCTTGTACTTGCATTCAAGGTAATTGTTATTGGGTAATGACTGACGGTCCTGCCAATAGACAGGCGCAGTATAGAATATACAAAGCAAATCAAGGCAAAATAATTGGCCGAACAGATGTTAGCTTTAGTGGAGGACATATTGAGGAATGTTCTTGTTATCCAAATGATGGTAAAGTGGAATGCGTGTGTAGAGACAACTGGACGGGAACTAACAGGCCTGTGCTAATTATTTCGCCTGATCTCTCTTACAGGGTTGGGTATTTATGTGCAGGGTTGCCCAGTGACACTCCAAGAGGGGAAGATACTCAATTTGTCGGTTCATGCACTAGTCCCATGGGAAATCAGGGATATGGCGTAAAAGGGTTCGGGTTTCGACAGGGAACTGATGTGTGGGTGGGGCGGACAATTAGTCGAACCTCCAGATCAGGATTTGAAATAATAAGGATAAAGAATGGTTGGACGCAAACAAGCAAAGAACAGATTAGAAGACAGGTGGTTGTTGATAACTCGAATTGGTCGGGATACAGTGGGTCTTTCACTTTACCAGTAGAATTGTCTGGGAGGGAATGTTTGGTTCCCTGTTTTTGGGTCGAAATGATCAGAGGTAGGCCAGAAGAGAGAACAATCTGGACCTCTAGTAGCTCCATTGTAATGTGTGGAGTTGATTATGAAATTGCCGATTGGTCATGGCACGATGGAGCTATTCTTCCCTTTGACATCGATAAGATGTAATTTACG----------------------"/>
                        <sequence id="seq_KJ509078_A/breeder_duck/Korea/H158/2014_2014/01/26_6_(NA)" taxon="KJ509078_A/breeder_duck/Korea/H158/2014_2014/01/26_6_(NA)" totalcount="4" value="ATGAATCCAAATCAGAAAATAGTAACCATTGGCTCCATTTCATTAGGGTTGGTTGTATTCAATGTTCTACTGCATGCCGTGAGCATCATATTAACAGTGTTAGCCCTGGGGAAGAGTGAAAACAATGGAATCTGCAATGGAACTGTAGTGAGGGAATACAATGAAACAGTTAGAATAGAGAAAGTGACTCAATGGTACAATACTAGCGTAGTCGAATATGTACCGC-ATTGGAATGAGGGCACTTATATAAATAACACCGAACCAATATGTGATGTCAAGGGCTTTGCACCTTTTTCCAAGGACAACGGGATAAGAGTTGGCTCCAGGGGACATATTTTTGTCATAAGAGAGCCTTTCGTCTCTTGTTCACCTGTAGAGTGCAGGACTTTCTTCCTCACTCAGGGATCTCTACTCAATGACAAACACTCAAATGGAACAGTGAAGGATAGAAGCCCATTCAGAACTCTCATGAGTGTCGAAGTGGGCCAATCACCCAATGTATATCAAGCCAGGTTTGAAGCTGTGGCATGGTCAGCAACAGCCTGTCATGATGGTAAGAAGTGGATGGCGATTGGTGTAACAGGGCCAGATTCTAAAGCAGTAGCAGTAGTTCATTACGGAGGGGTGCCTACTGACGTTGTTAACTCCTGGGCAGGAGATATATTAAGAACTCAGGAGTCATCTTGTACTTGCATTCAAGGTAATTGTTATTGGGTAATGACTGACGGTCCTGCCAATAGACAGGCGCAGTATAGAATATACAAAGCAAATCAAGGCAAAATAATTGGCCGAACAGATGTTAGCTTTAGTGGAGGACATATTGAGGAATGTTCTTGTTATCCAAATGATGGTAAAGTGGAATGCGTGTGTAGAGACAACTGGACGGGAACTAACAGGCCTGTGCTAATTATTTCGCCTGATCTCTCTTACAGGGTTGGGTATTTATGTGCAGGGTTGCCCAGTGACACTCCAAGAGGGGAAGATACTCAATTTGTCGGTTCATGCACTAGTCCCATGGGAAATCAGGGATATGGCGTAAAAGGGTTCGGGTTTCGACAGGGAACTGATGTGTGGGTGGGGCGGACAATTAGTCGAACCTCCAGATCAGGATTTGAAATAATAAGGATAAAGAATGGTTGGACGCAAACAAGCAAAGAACAGATTAGAAGACAGGTGGTTGTTGATAACTCGAATTGGTCGGGATACAGTGGGTCTTTCACTTTACCAGTAGAATTGTCTGGGAGGGAATGTTTGGTTCCCTGTTTTTGGGTCGAAATGATCAGAGGTAGGCCAGAAGAGAGAACAATCTGGACCTCTAGTAGCTCCATTGTAATGTGTGGAGTTGATTATGAAATTGCCGATTGGTCATGGCACGATGGAGCTATTCTTCCCTTTGACATCGATAAGATGTAATTTACGA---------------------"/>
                        <sequence id="seq_KJ509086_A/breeder_duck/Korea/H200/2014_2014/01/27_6_(NA)" taxon="KJ509086_A/breeder_duck/Korea/H200/2014_2014/01/27_6_(NA)" totalcount="4" value="ATGAATCCAAATCAGAAAATAGTAACCATTGGCTCCATTTCATTAGGGTTGGTTGTATTCAATGTTCTACTGCATGCCGTGAGCATCATATTAACAGTGTTAGCCCTGGGGAAGAGTGAAAACAATGGAATCTGCAATGGAACTGTAGTGAGGGAATACAATGAAACAGTTAGAATAGAGAAAGTGACTCAATGGTACAATACTAGCGTAGTCGAATATGTACCGC-ATTGGAATGAGGGCACTTATATAAATAACACCGAACCAATATGTGATGTCAAGGGCTTTGCACCTTTTTCCAAGGACAACGGGATAAGAGTTGGCTCCAGGGGACATATTTTTGTCATAAGAGAGCCTTTCGTCTCTTGTTCACCTGTAGAGTGCAGGACTTTCTTCCTCACTCAGGGATCTCTACTCAATGACAAACACTCAAATGGAACAGTGAAGGATAGAAGCCCATTCAGAACTCTCATGAGTGTCGAAGTGGGCCAATCACCCAATGTATATCAAGCCAGGTTTGAAGCTGTGGCATGGTCAGCAACAGCCTGTCATGATGGTAAGAAGTGGATGGCGATTGGTGTAACAGGGCCAGATTCTAAAGCAGTAGCAGTAGTTCATTACGGAGGGGTGCCTACTGACGTTGTTAACTCCTGGGCAGGAGATATATTAAGAACTCAGGAGTCATCTTGTACTTGCATTCAAGGTAATTGTTATTGGGTAATGACTGACGGTCCTGCCAATAGACAGGCGCAGTATAGAATATACAAAGCAAATCAAGGCAAAATAATTGGCCGAACAGATGTTAGCTTTAGTGGAGGACATATTGAGGAATGTTCTTGTTATCCAAATGATGGTAAAGTGGAATGCGTGTGTAGAGACAACTGGACGGGAACTAACAGGCCTGTGCTAATTATTTCGCCTGATCTCTCTTACAGGGTTGGGTATTTATGTGCAGGGTTGCCCAGTGACACTCCAAGAGGGGAAGATACTCAATTTGTCGGTTCATGCACTAGTCCCATGGGAAATCAGGGATATGGCGTAAAAGGGTTCGGGTTTCGACAGGGAACTGATGTGTGGGTGGGGCGGACAATTAGTCGAACCTCCAGATCAGGATTTGAAATAATAAGGATAAAGAATGGTTGGACGCAAACAAGCAAAGAACAGATTAGAAGACAGGTGGTTGTTGATAACTCGAATTGGTCGGGATACAGTGGGTCTTTCACTTTACCAGTAGAATTGTCTGGGAGGGAATGTTTGGTTCCCTGTTTTTGGGTCGAAATGATCAGAGGTAGGCCAGAAGAGAGAACAATCTGGACCTCTAGTAGCTCCATTGTAATGTGTGGAGTTGATTATGAAATTGCCGATTGGTCATGGCACGATGGAGCTATTCTTCCCTTTGACATCGATAAGATGTAATTTACGA---------------------"/>
                        <sequence id="seq_KJ509110_A/breeder_duck/Korea/H249/2014_2014/01/28_6_(NA)" taxon="KJ509110_A/breeder_duck/Korea/H249/2014_2014/01/28_6_(NA)" totalcount="4" value="ATGAATCCAAATCAGAAAATAGTAACCATTGGCTCCATTTCATTAGGGTTGGTTGTATTCAATGTTCTACTGCATGCCGTGAGCATCATATTAACAGTGTTAGCCCTGGGGAAGAGTGAAAACAATGGAATCTGCAATGGAACTGTAGTGAGGGAATACAATGAAACAGTTAGAATAGAGAAAGTGACTCAATGGTACAATACTAGCGTAGTCGAATATGTACCGC-ATTGGAATGAGGGCACTTATATAAATAACACCGAACCAATATGTGATGTCAAGGGCTTTGCACCTTTTTCCAAGGACAACGGGATAAGAGTTGGCTCCAGGGGACATATTTTTGTCATAAGAGAGCCTTTCGTCTCTTGTTCACCTGTAGAGTGCAGGACTTTCTTCCTCACTCAGGGATCTCTACTCAATGACAAACACTCAAATGGAACAGTGAAGGATAGAAGCCCATTCAGAACTCTCATGAGTGTCGAAGTGGGCCAATCACCCAATGTATATCAAGCCAGGTTTGAAGCTGTGGCATGGTCAGCAACAGCCTGTCATGATGGTAAGAAGTGGATGGCGATTGGTGTAACAGGGCCAGATTCTAAAGCAGTAGCAGTAGTTCATTACGGAGGGGTGCCTACTGACGTTGTTAACTCCTGGGCAGGAGATATATTAAGAACTCAGGAGTCATCTTGTACTTGCATTCAAGGTAATTGTTATTGGGTAATGACTGACGGTCCTGCCAATAGACAGGCGCAGTATAGAATATACAAAGCAAATCAAGGCAAAATAATTGGCCGAACAGATGTTAGCTTTAGTGGAGGACATATTGAGGAATGTTCTTGTTATCCAAATGATGGTAAAGTGGAATGCGTGTGTAGAGACAACTGGACGGGAACTAACAGGCCTGTGCTAATTATTTCGCCTGATCTCTCTTACAGGGTTGGGTATTTATGTGCAGGGTTGCCCAGTGACACTCCAAGAGGGGAAGATACTCAATTTGTCGGTTCATGCACTAGTCCCATGGGAAATCAGGGATATGGCGTAAAAGGGTTCGGGTTTCGACAGGGAACTGATGTGTGGGTGGGGCGGACAATTAGTCGAACCTCCAGATCAGGATTTGAAATAATAAGGATAAAGAATGGTTGGACGCAAACAAGCAAAGAACAGATTAGAAGACAGGTGGTTGTTGATAACTCGAATTGGTCGGGATACAGTGGGTCTTTCACTTTACCAGTAGAATTGTCTGGGAGGGAATGTTTGGTTCCCTGTTTTTGGGTCGAAATGATCAGAGGTAGGCCAGAAGAGAGAACAATCTGGACCTCTAGTAGCTCCATTGTAATGTGTGGAGTTGATTATGAAATTGCCGATTGGTCATGGCACGATGGAGCTATTCTTCCCTTTGACATCGATAAGATGTAATTTACG----------------------"/>
                        <sequence id="seq_KJ413844_A/broiler_duck/Korea/Buan2/2014_2014/01/17_6_(NA)" taxon="KJ413844_A/broiler_duck/Korea/Buan2/2014_2014/01/17_6_(NA)" totalcount="4" value="ATGAATCCAAATCAGAAAATAGTAACCATTGGCTCCATTTCATTAGGGTTGGTTGTATTCAATGTTCTACTGCATGCCGTGAGCATCATATTAACAGTGTTAGCCCTGGGGAAGAGTGAAAACAATGGAATCTGCAATGGAACTGTAGTGAGGGAATACAATGAAACAGTTAGAATAGAGAAAGTGACTCAATGGTACAATACTAGCGTAGTCGAATATGTACCGC-ATTGGAATGAGGGCACTTATATAAATAACACCGAACCAATATGTGATGTCAAGGGCTTTGCACCTTTTTCCAAGGACAACGGGATAAGAGTTGGCTCCAGGGGACATATTTTTGTCATAAGAGAGCCTTTCGTCTCTTGTTCACCTGTAGAGTGCAGGACTTTCTTCCTCACTCAGGGATCTCTACTCAATGACAAACACTCAAATGGAACAGTGAAGGATAGAAGCCCATTCAGAACTCTCATGAGTGTCGAAGTGGGCCAATCACCCAATGTATATCAAGCCAGGTTTGAAGCTGTGGCATGGTCAGCAACAGCCTGTCATGATGGTAAGAAGTGGATGGCGATTGGTGTAACAGGGCCAGATTCTAAAGCAGTAGCAGTAGTTCATTACGGAGGGGTGCCTACTGACGTTGTTAACTCCTGGGCAGGAGATATATTAAGAACTCAGGAGTCATCTTGTACTTGCATTCAAGGTAATTGTTATTGGGTAATGACTGACGGTCCTGCCAATAGACAGGCGCAGTATAGAATATACAAAGCAAATCAAGGCAAAATAATTGGCCGAACAGATGTTAGCTTTAGTGGAGGACATATTGAGGAATGTTCTTGTTATCCAAATGATGGTAAAGTGGAATGCGTGTGTAGAGACAACTGGACGGGAACTAACAGGCCTGTGCTAATTATTTCGCCTGATCTCTCTTACAGGGTTGGGTATTTATGTGCAGGGTTGCCCAGTGACACTCCAAGAGGGGAAGATACTCAATTTGTCGGTTCATGCACTAGTCCCATGGGAAATCAGGGATATGGCGTAAAAGGGTTCGGGTTTCGACAGGGAACTGATGTGTGGGTGGGGCGGACAATTAGTCGAACCTCCAGATCAGGATTTGAAATAATAAGGATAAAGAATGGTTGGACGCAAACAAGCAAAGAACAGATTAGAAGACAGGTGGTTGTTGATAACTCGAATTGGTCGGGATACAGTGGGTCTTTCACTTTACCAGTAGAATTGTCTGGGAGGGAATGTTTGGTTCCCTGTTTTTGGGTCGAAATGATCAGAGGTAGGCCAGAAGAGAGAACAATCTGGACCTCTAGTAGCTCCATTGTAATGTGTGGAGTTGATTATGAAATTGCCGATTGGTCATGGCACGATGGAGCTATTCTTCCCTTTGACATCGATAAGATGTAATTTACGA---------------------"/>
                        <sequence id="seq_KJ508902_A/broiler_duck/Korea/H29/2014_2014/01/18_6_(NA)" taxon="KJ508902_A/broiler_duck/Korea/H29/2014_2014/01/18_6_(NA)" totalcount="4" value="ATGAATCCAAATCAGAAAATAGTAACCATTGGCTCCATTTCATTAGGGTTGGTTGTATTCAATGTTCTACTGCATGCCGTGAGCATCATATTAACAGTGTTAGCCCTGGGGAAGAGTGAAAACAATGGAATCTGCAATGGAACTGTAGTGAGGGAATACAATGAAACAGTTAGAATAGAGAAAGTGACTCAATGGTACAATACTAGCGTAGTCGAATATGTACCGC-ATTGGAATGAGGGCACTTATATAAATAACACCGAACCAATATGTGATGTCAAGGGCTTTGCACCTTTTTCCAAGGACAACGGGATAAGAGTTGGCTCCAGGGGACATATTTTTGTCATAAGAGAGCCTTTCGTCTCTTGTTCACCTGTAGAGTGCAGGACTTTCTTCCTCACTCAGGGATCTCTACTCAATGACAAACACTCAAATGGAACAGTGAAGGATAGAAGCCCATTCAGAACTCTCATGAGTGTCGAAGTGGGCCAATCACCCAATGTATATCAAGCCAGGTTTGAAGCTGTGGCATGGTCAGCAACAGCCTGTCATGATGGTAAGAAGTGGATGGCGATTGGTGTAACAGGGCCAGATTCTAAAGCAGTAGCAGTAGTTCATTACGGAGGGGTGCCTACTGACGTTGTTAACTCCTGGGCAGGAGATATATTAAGAACTCAGGAGTCATCTTGTACTTGCATTCAAGGTAATTGTTATTGGGTAATGACTGACGGTCCTGCCAATAGACAGGCGCAGTATAGAATATACAAAGCAAATCAAGGCAAAATAATTGGCCGAACAGATGTTAGCTTTAGTGGAGGACATATTGAGGAATGTTCTTGTTATCCAAATGATGGTAAAGTGGAATGCGTGTGTAGAGACAACTGGACGGGAACTAACAGGCCTGTGCTAATTATTTCGCCTGATCTCTCTTACAGGGTTGGGTATTTATGTGCAGGGTTGCCCAGTGACACTCCAAGAGGGGAAGATACTCAATTTGTCGGTTCATGCACTAGTCCCATGGGAAATCAGGGATATGGCGTAAAAGGGTTCGGGTTTCGACAGGGAACTGATGTGTGGGTGGGGCGGACAATTAGTCGAACCTCCAGATCAGGATTTGAAATAATAAGGATAAAGAATGGTTGGACGCAAACAAGCAAAGAACAGATTAGAAGACAGGTGGTTGTTGATAACTCGAATTGGTCGGGATACAGTGGGTCTTTCACTTTACCAGTAGAATTGTCTGGGAGGGAATGTTTGGTTCCCTGTTTTTGGGTCGAAATGATCAGAGGTAGGCCAGAAGAGAGAACAATCTGGACCTCTAGTAGCTCCATTGTAATGTGTGGAGTTGATTATGAAATTGCCGATTGGTCATGGCACGATGGAGCTATTCTTCCCTTTGACATCGATAAGATGTAATTTACGA---------------------"/>
                        <sequence id="seq_KJ508910_A/broiler_duck/Korea/H31/2014_2014/01/19_6_(NA)" taxon="KJ508910_A/broiler_duck/Korea/H31/2014_2014/01/19_6_(NA)" totalcount="4" value="ATGAATCCAAATCAGAAAATAGTAACCATTGGCTCCATTTCATTAGGGTTGGTTGTATTCAATGTTCTACTGCATGCCGTGAGCATCATATTAACAGTGTTAGCCCTGGGGAAGAGTGAAAACAATGGAATCTGCAATGGAACTGTAGTGAGGGAATACAATGAAACAGTTAGAATAGAGAAAGTGACTCAATGGTACAATACTAGCGTAGTCGAATATGTACCGC-ATTGGAATGAGGGCACTTATATAAATAACACCGAACCAATATGTGATGTCAAGGGCTTTGCACCTTTTTCCAAGGACAACGGGATAAGAGTTGGCTCCAGGGGACATATTTTTGTCATAAGAGAGCCTTTCGTCTCTTGTTCACCTGTAGAGTGCAGGACTTTCTTCCTCACTCAGGGATCTCTACTCAATGACAAACACTCAAATGGAACAGTGAAGGATAGAAGCCCATTCAGAACTCTCATGAGTGTCGAAGTGGGCCAATCACCCAATGTATATCAAGCCAGGTTTGAAGCTGTGGCATGGTCAGCAACAGCCTGTCATGATGGTAAGAAGTGGATGGCGATTGGTGTAACAGGGCCAGATTCTAAAGCAGTAGCAGTAGTTCATTACGGAGGGGTGCCTACTGACGTTGTTAACTCCTGGGCAGGAGATATATTAAGAACTCAGGAGTCATCTTGTACTTGCATTCAAGGTAATTGTTATTGGGTAATGACTGACGGTCCTGCCAATAGACAGGCGCAGTATAGAATATACAAAGCAAATCAAGGCAAAATAATTGGCCGAACAGATGTTAGCTTTAGTGGAGGACATATTGAGGAATGTTCTTGTTATCCAAATGATGGTAAAGTGGAATGCGTGTGTAGAGACAACTGGACGGGAACTAACAGGCCTGTGCTAATTATTTCGCCTGATCTCTCTTACAGGGTTGGGTATTTATGTGCAGGGTTGCCCAGTGACACTCCAAGAGGGGAAGATACTCAATTTGTCGGTTCATGCACTAGTCCCATGGGAAATCAGGGATATGGCGTAAAAGGGTTCGGGTTTCGACAGGGAACTGATGTGTGGGTGGGGCGGACAATTAGTCGAACCTCCAGATCAGGATTTGAAATAATAAGGATAAAGAATGGTTGGACGCAAACAAGCAAAGAACAGATTAGAAGACAGGTGGTTGTTGATAACTCGAATTGGTCGGGATACAGTGGGTCTTTCACTTTACCAGTAGAATTGTCTGGGAGGGAATGTTTGGTTCCCTGTTTTTGGGTCGAAATGATCAGAGGTAGGCCAGAAGAGAGAACAATCTGGACCTCTAGTAGCTCCATTGTAATGTGTGGAGTTGATTATGAAATTGCCGATTGGTCATGGCACGATGGAGCTATTCTTCCCTTTGACATCGATAAGATGTAATTTACGA---------------------"/>
                        <sequence id="seq_KJ508918_A/broiler_duck/Korea/H32/2014_2014/01/19_6_(NA)" taxon="KJ508918_A/broiler_duck/Korea/H32/2014_2014/01/19_6_(NA)" totalcount="4" value="ATGAATCCAAATCAGAAAATAGTAACCATTGGCTCCATTTCATTAGGGTTGGTTGTATTCAATGTTCTACTGCATGCCGTGAGCATCATATTAACAGTGTTAGCCCTGGGGAAGAGTGAAAACAATGGAATCTGCAATGGAACTGTAGTGAGGGAATACAATGAAACAGTTAGAATAGAGAAAGTGACTCAATGGTACAATACTAGCGTAGTCGAATATGTACCGC-ATTGGAATGAGGGCACTTATATAAATAACACCGAACCAATATGTGATGTCAAGGGCTTTGCACCTTTTTCCAAGGACAACGGGATAAGAGTTGGCTCCAGGGGACATATTTTTGTCATAAGAGAGCCTTTCGTCTCTTGTTCACCTGTAGAGTGCAGGACTTTCTTCCTCACTCAGGGATCTCTACTCAATGACAAACACTCAAATGGAACAGTGAAGGATAGAAGCCCATTCAGAACTCTCATGAGTGTCGAAGTGGGCCAATCACCCAATGTATATCAAGCCAGGTTTGAAGCTGTGGCATGGTCAGCAACAGCCTGTCATGATGGTAAGAAGTGGATGGCGATTGGTGTAACAGGGCCAGATTCTAAAGCAGTAGCAGTAGTTCATTACGGAGGGGTGCCTACTGACGTTGTTAACTCCTGGGCAGGAGATATATTAAGAACTCAGGAGTCATCTTGTACTTGCATTCAAGGTAATTGTTATTGGGTAATGACTGACGGTCCTGCCAATAGACAGGCGCAGTATAGAATATACAAAGCAAATCAAGGCAAAATAATTGGCCGAACAGATGTTAGCTTTAGTGGAGGACATATTGAGGAATGTTCTTGTTATCCAAATGATGGTAAAGTGGAATGCGTGTGTAGAGACAACTGGACGGGAACTAACAGGCCTGTGCTAATTATTTCGCCTGATCTCTCTTACAGGGTTGGGTATTTATGTGCAGGGTTGCCCAGTGACACTCCAAGAGGGGAAGATACTCAATTTGTCGGTTCATGCACTAGTCCCATGGGAAATCAGGGATATGGCGTAAAAGGGTTCGGGTTTCGACAGGGAACTGATGTGTGGGTGGGGCGGACAATTAGTCGAACCTCCAGATCAGGATTTGAAATAATAAGGATAAAGAATGGTTGGACGCAAACAAGCAAAGAACAGATTAGAAGACAGGTGGTTGTTGATAACTCGAATTGGTCGGGATACAGTGGGTCTTTCACTTTACCAGTAGAATTGTCTGGGAGGGAATGTTTGGTTCCCTGTTTTTGGGTCGAAATGATCAGAGGTAGGCCAGAAGAGAGAACAATCTGGACCTCTAGTAGCTCCATTGTAATGTGTGGAGTTGATTATGAAATTGCCGATTGGTCATGGCACGATGGAGCTATTCTTCCCTTTGACATCGATAAGATGTAATTTACGA---------------------"/>
                        <sequence id="seq_KJ508942_A/broiler_duck/Korea/H47/2014_2014/01/20_6_(NA)" taxon="KJ508942_A/broiler_duck/Korea/H47/2014_2014/01/20_6_(NA)" totalcount="4" value="ATGAATCCAAATCAGAAAATAGTAACCATTGGCTCCATTTCATTAGGGTTGGTTGTATTCAATGTTCTACTGCATGCCGTGAGCATCATATTAACAGTGTTAGCCCTGGGGAAGAGTGAAAACAATGGAATCTGCAATGGAACTGTAGTGAGGGAATACAATGAAACAGTTAGAATAGAGAAAGTGACTCAATGGTACAATACTAGCGTAGTCGAATATGTACCGC-ATTGGAATGAGGGCACTTATATAAATAACACCGAACCAATATGTGATGTCAAGGGCTTTGCACCTTTTTCCAAGGACAACGGGATAAGAGTTGGCTCCAGGGGACATATTTTTGTCATAAGAGAGCCTTTCGTCTCTTGTTCACCTGTAGAGTGCAGGACTTTCTTCCTCACTCAGGGATCTCTACTCAATGACAAACACTCAAATGGAACAGTGAAGGATAGAAGCCCATTCAGAACTCTCATGAGTGTCGAAGTGGGCCAATCACCCAATGTATATCAAGCCAGGTTTGAAGCTGTGGCATGGTCAGCAACAGCCTGTCATGATGGTAAGAAGTGGATGGCGATTGGTGTAACAGGGCCAGATTCTAAAGCAGTAGCAGTAGTTCATTACGGAGGGGTGCCTACTGACGTTGTTAACTCCTGGGCAGGAGATATATTAAGAACTCAGGAGTCATCTTGTACTTGCATTCAAGGTAATTGTTATTGGGTAATGACTGACGGTCCTGCCAATAGACAGGCGCAGTATAGAATATACAAAGCAAATCAAGGCAAAATAATTGGCCGAACAGATGTTAGCTTTAGTGGAGGACATATTGAGGAATGTTCTTGTTATCCAAATGATGGTAAAGTGGAATGCGTGTGTAGAGACAACTGGACGGGAACTAACAGGCCTGTGCTAATTATTTCGCCTGATCTCTCTTACAGGGTTGGGTATTTATGTGCAGGGTTGCCCAGTGACACTCCAAGAGGGGAAGATACTCAATTTGTCGGTTCATGCACTAGTCCCATGGGAAATCAGGGATATGGCGTAAAAGGGTTCGGGTTTCGACAGGGAACTGATGTGTGGGTGGGGCGGACAATTAGTCGAACCTCCAGATCAGGATTTGAAATAATAAGGATAAAGAATGGTTGGACGCAAACAAGCAAAGAACAGATTAGAAGACAGGTGGTTGTTGATAACTCGAATTGGTCGGGATACAGTGGGTCTTTCACTTTACCAGTAGAATTGTCTGGGAGGGAATGTTTGGTTCCCTGTTTTTGGGTCGAAATGATCAGAGGTAGGCCAGAAGAGAGAACAATCTGGACCTCTAGTAGCTCCATTGTAATGTGTGGAGTTGATTATGAAATTGCCGATTGGTCATGGCACGATGGAGCTATTCTTCCCTTTGACATCGATAAGATGTAATTTACGA---------------------"/>
                        <sequence id="seq_KJ508950_A/broiler_duck/Korea/H48/2014_2014/01/20_6_(NA)" taxon="KJ508950_A/broiler_duck/Korea/H48/2014_2014/01/20_6_(NA)" totalcount="4" value="ATGAATCCAAATCAGAAAATAGTAACCATTGGCTCCATTTCATTAGGGTTGGTTGTATTCAATGTTCTACTGCATGCCGTGAGCATCATATTAACAGTGTTAGCCCTGGGGAAGAGTGAAAACAATGGAATCTGCAATGGAACTGTAGTGAGGGAATACAATGAAACAGTTAGAATAGAGAAAGTGACTCAATGGTACAATACTAGCGTAGTCGAATATGTACCGC-ATTGGAATGAGGGCACTTATATAAATAACACCGAACCAATATGTGATGTCAAGGGCTTTGCACCTTTTTCCAAGGACAACGGGATAAGAGTTGGCTCCAGGGGACATATTTTTGTCATAAGAGAGCCTTTCGTCTCTTGTTCACCTGTAGAGTGCAGGACTTTCTTCCTCACTCAGGGATCTCTACTCAATGACAAACACTCAAATGGAACAGTGAAGGATAGAAGCCCATTCAGAACTCTCATGAGTGTCGAAGTGGGCCAATCACCCAATGTATATCAAGCCAGGTTTGAAGCTGTGGCATGGTCAGCAACAGCCTGTCATGATGGTAAGAAGTGGATGGCGATTGGTGTAACAGGGCCAGATTCTAAAGCAGTAGCAGTAGTTCATTACGGAGGGGTGCCTACTGACGTTGTTAACTCCTGGGCAGGAGATATATTAAGAACTCAGGAGTCATCTTGTACTTGCATTCAAGGTAATTGTTATTGGGTAATGACTGACGGTCCTGCCAATAGACAGGCGCAGTATAGAATATACAAAGCAAATCAAGGCAAAATAATTGGCCGAACAGATGTTAGCTTTAGTGGAGGACATATTGAGGAATGTTCTTGTTATCCAAATGATGGTAAAGTGGAATGCGTGTGTAGAGACAACTGGACGGGAACTAACAGGCCTGTGCTAATTATTTCGCCTGATCTCTCTTACAGGGTTGGGTATTTATGTGCAGGGTTGCCCAGTGACACTCCAAGAGGGGAAGATACTCAATTTGTCGGTTCATGCACTAGTCCCATGGGAAATCAGGGATATGGCGTAAAAGGGTTCGGGTTTCGACAGGGAACTGATGTGTGGGTGGGGCGGACAATTAGTCGAACCTCCAGATCAGGATTTGAAATAATAAGGATAAAGAATGGTTGGACGCAAACAAGCAAAGAACAGATTAGAAGACAGGTGGTTGTTGATAACTCGAATTGGTCGGGATACAGTGGGTCTTTCACTTTACCAGTAGAATTGTCTGGGAGGGAATGTTTGGTTCCCTGTTTTTGGGTCGAAATGATCAGAGGTAGGCCAGAAGAGAGAACAATCTGGACCTCTAGTAGCTCCATTGTAATGTGTGGAGTTGATTATGAAATTGCCGATTGGTCATGGCACGATGGAGCTATTCTTCCCTTTGACATCGATAAGATGTAATTTACG----------------------"/>
                        <sequence id="seq_KJ508958_A/broiler_duck/Korea/H49/2014_2014/01/20_6_(NA)" taxon="KJ508958_A/broiler_duck/Korea/H49/2014_2014/01/20_6_(NA)" totalcount="4" value="ATGAATCCAAATCAGAAAATAGTAACCATTGGCTCCATTTCATTAGGGTTGGTTGTATTCAATGTTCTACTGCATGCCGTGAGCATCATATTAACAGTGTTAGCCCTGGGGAAGAGTGAAAACAATGGAATCTGCAATGGAACTGTAGTGAGGGAATACAATGAAACAGTTAGAATAGAGAAAGTGACTCAATGGTACAATACTAGCGTAGTCGAATATGTACCGC-ATTGGAATGAGGGCACTTATATAAATAACACCGAACCAATATGTGATGTCAAGGGCTTTGCACCTTTTTCCAAGGACAACGGGATAAGAGTTGGCTCCAGGGGACATATTTTTGTCATAAGAGAGCCTTTCGTCTCTTGTTCACCTGTAGAGTGCAGGACTTTCTTCCTCACTCAGGGATCTCTACTCAATGACAAACACTCAAATGGAACAGTGAAGGATAGAAGCCCATTCAGAACTCTCATGAGTGTCGAAGTGGGCCAATCACCCAATGTATATCAAGCCAGGTTTGAAGCTGTGGCATGGTCAGCAACAGCCTGTCATGATGGTAAGAAGTGGATGGCGATTGGTGTAACAGGGCCAGATTCTAAAGCAGTAGCAGTAGTTCATTACGGAGGGGTGCCTACTGACGTTGTTAACTCCTGGGCAGGAGATATATTAAGAACTCAGGAGTCATCTTGTACTTGCATTCAAGGTAATTGTTATTGGGTAATGACTGACGGTCCTGCCAATAGACAGGCGCAGTATAGAATATACAAAGCAAATCAAGGCAAAATAATTGGCCGAACAGATGTTAGCTTTAGTGGAGGACATATTGAGGAATGTTCTTGTTATCCAAATGATGGTAAAGTGGAATGCGTGTGTAGAGACAACTGGACGGGAACTAACAGGCCTGTGCTAATTATTTCGCCTGATCTCTCTTACAGGGTTGGGTATTTATGTGCAGGGTTGCCCAGTGACACTCCAAGAGGGGAAGATACTCAATTTGTCGGTTCATGCACTAGTCCCATGGGAAATCAGGGATATGGCGTAAAAGGGTTCGGGTTTCGACAGGGAACTGATGTGTGGGTGGGGCGGACAATTAGTCGAACCTCCAGATCAGGATTTGAAATAATAAGGATAAAGAATGGTTGGACGCAAACAAGCAAAGAACAGATTAGAAGACAGGTGGTTGTTGATAACTCGAATTGGTCGGGATACAGTGGGTCTTTCACTTTACCAGTAGAATTGTCTGGGAGGGAATGTTTGGTTCCCTGTTTTTGGGTCGAAATGATCAGAGGTAGGCCAGAAGAGAGAACAATCTGGACCTCTAGTAGCTCCATTGTAATGTGTGGAGTTGATTATGAAATTGCCGATTGGTCATGGCACGATGGAGCTATTCTTCCCTTTGACATCGATAAGATGTAATTTACGA---------------------"/>
                        <sequence id="seq_KJ509094_A/mallard/Korea/H207/2014_2014/01/27_6_(NA)" taxon="KJ509094_A/mallard/Korea/H207/2014_2014/01/27_6_(NA)" totalcount="4" value="ATGAATCCAAATCAGAAAATAGTAACCATTGGCTCCATTTCATTAGGGTTGGTTGTATTCAATGTTCTACTGCATGCCGTGAGCATCATATTAACAGTGTTAGCCCTGGGGAAGAGTGAAAACAATGGAATCTGCAATGGAACTGTAGTGAGGGAATACAATGAAACAGTTAGAATAGAGAAAGTGACTCAATGGTACAATACTAGCGTAGTCGAATATGTACCGC-ATTGGAATGAGGGCACTTATATAAATAACACCGAACCAATATGTGATGTCAAGGGCTTTGCACCTTTTTCCAAGGACAACGGGATAAGAGTTGGCTCCAGGGGACATATTTTTGTCATAAGAGAGCCTTTCGTCTCTTGTTCACCTGTAGAGTGCAGGACTTTCTTCCTCACTCAGGGATCTCTACTCAATGACAAACACTCAAATGGAACAGTGAAGGATAGAAGCCCATTCAGAACTCTCATGAGTGTCGAAGTGGGCCAATCACCCAATGTATATCAAGCCAGGTTTGAAGCTGTGGCATGGTCAGCAACAGCCTGTCATGATGGTAAGAAGTGGATGGCGATTGGTGTAACAGGGCCAGATTCTAAAGCAGTAGCAGTAGTTCATTACGGAGGGGTGCCTACTGACGTTGTTAACTCCTGGGCAGGAGATATATTAAGAACTCAGGAGTCATCTTGTACTTGCATTCAAGGTAATTGTTATTGGGTAATGACTGACGGTCCTGCCAATAGACAGGCGCAGTATAGAATATACAAAGCAAATCAAGGCAAAATAATTGGCCGAACAGATGTTAGCTTTAGTGGAGGACATATTGAGGAATGTTCTTGTTATCCAAATGATGGTAAAGTGGAATGCGTGTGTAGAGACAACTGGACGGGAACTAACAGGCCTGTGCTAATTATTTCGCCTGATCTCTCTTACAGGGTTGGGTATTTATGTGCAGGGTTGCCCAGTGACACTCCAAGAGGGGAAGATACTCAATTTGTCGGTTCATGCACTAGTCCCATGGGAAATCAGGGATATGGCGTAAAAGGGTTCGGGTTTCGACAGGGAACTGATGTGTGGGTGGGGCGGACAATTAGTCGAACCTCCAGATCAGGATTTGAAATAATAAGGATAAAGAATGGTTGGACGCAAACAAGCAAAGAACAGATTAGAAGACAGGTGGTTGTTGATAACTCGAATTGGTCGGGATACAGTGGGTCTTTCACTTTACCAGTAGAATTGTCTGGGAGGGAATGTTTGGTTCCCTGTTTTTGGGTCGAAATGATCAGAGGTAGGCCAGAAGAGAGAACAATCTGGACCTCTAGTAGCTCCATTGTAATGTGTGGAGTTGATTATGAAATTGCCGATTGGTCATGGCACGATGGAGCTATTCTTCCCTTTGACATCGATAAGATGTAATTTACG----------------------"/>
                        <sequence id="seq_KJ509102_A/white-fronted_goose/Korea/H231/2014_2014/01/28_6_(NA)" taxon="KJ509102_A/white-fronted_goose/Korea/H231/2014_2014/01/28_6_(NA)" totalcount="4" value="ATGAATCCAAATCAGAAAATAGTAACCATTGGCTCCATTTCATTAGGGTTGGTTGTATTCAATGTTCTACTGCATGCCGTGAGCATCATATTAACAGTGTTAGCCCTGGGGAAGAGTGAAAACAATGGAATCTGCAATGGAACTGTAGTGAGGGAATACAATGAAACAGTTAGAATAGAGAAAGTGACTCAATGGTACAATACTAGCGTAGTCGAATATGTACCGC-ATTGGAATGAGGGCACTTATATAAATAACACCGAACCAATATGTGATGTCAAGGGCTTTGCACCTTTTTCCAAGGACAACGGGATAAGAGTTGGCTCCAGGGGACATATTTTTGTCATAAGAGAGCCTTTCGTCTCTTGTTCACCTGTAGAGTGCAGGACTTTCTTCCTCACTCAGGGATCTCTACTCAATGACAAACACTCAAATGGAACAGTGAAGGATAGAAGCCCATTCAGAACTCTCATGAGTGTCGAAGTGGGCCAATCACCCAATGTATATCAAGCCAGGTTTGAAGCTGTGGCATGGTCAGCAACAGCCTGTCATGATGGTAAGAAGTGGATGGCGATTGGTGTAACAGGGCCAGATTCTAAAGCAGTAGCAGTAGTTCATTACGGAGGGGTGCCTACTGACGTTGTTAACTCCTGGGCAGGAGATATATTAAGAACTCAGGAGTCATCTTGTACTTGCATTCAAGGTAATTGTTATTGGGTAATGACTGACGGTCCTGCCAATAGACAGGCGCAGTATAGAATATACAAAGCAAATCAAGGCAAAATAATTGGCCGAACAGATGTTAGCTTTAGTGGAGGACATATTGAGGAATGTTCTTGTTATCCAAATGATGGTAAAGTGGAATGCGTGTGTAGAGACAACTGGACGGGAACTAACAGGCCTGTGCTAATTATTTCGCCTGATCTCTCTTACAGGGTTGGGTATTTATGTGCAGGGTTGCCCAGTGACACTCCAAGAGGGGAAGATACTCAATTTGTCGGTTCATGCACTAGTCCCATGGGAAATCAGGGATATGGCGTAAAAGGGTTCGGGTTTCGACAGGGAACTGATGTGTGGGTGGGGCGGACAATTAGTCGAACCTCCAGATCAGGATTTGAAATAATAAGGATAAAGAATGGTTGGACGCAAACAAGCAAAGAACAGATTAGAAGACAGGTGGTTGTTGATAACTCGAATTGGTCGGGATACAGTGGGTCTTTCACTTTACCAGTAGAATTGTCTGGGAGGGAATGTTTGGTTCCCTGTTTTTGGGTCGAAATGATCAGAGGTAGGCCAGAAGAGAGAACAATCTGGACCTCTAGTAGCTCCATTGTAATGTGTGGAGTTGATTATGAAATTGCCGATTGGTCATGGCACGATGGAGCTATTCTTCCCTTTGACATCGATAAGATGTAATTTACG----------------------"/>
                        <sequence id="seq_A/duck/England/36254/14_|_EPI_ISL_167904_|_2014-11-14_|_Egg_passage_1" taxon="A/duck/England/36254/14_|_EPI_ISL_167904_|_2014-11-14_|_Egg_passage_1" totalcount="4" value="ATGAATCCAAATCAGAAAATAGTAACCATTGGCTCCATTTCATTAGGGTTGGTTGTATTCAATGTTCTACTGCATGCTGTGAGCATCATATTAACAGTGTTAGCCCTGGGGAAGAGTGAAAACAATGGAATCTGCAATGGAACTGTAGTGAGGGAATACAATGAAACAGTTAGAATAGAGAAAGTGACTCAATGGTACAATACTAGCGTAGTCGAATATGTACCGC-ATTGGAATGAGGGCACTTATATAAATAACACCGAACCAATATGTGATGTCAAGGGCTTTGCACCTTTTTCCAAGGACAATGGGATAAGAGTTGGCTCCAGGGGACATATTTTTGTCATAAGAGAGCCTTTCGTCTCTTGTTCACCTGTAGAGTGCAGGACTTTCTTCCTCACTCAGGGATCTCTACTCAATGACAAACACTCAAATGGAACAGTGAAGGATAGAAGCCCATTCAGAACTCTCATGAGTGTCGAAGTGGGCCAACCACCCAGTGTATATCAAGCCAGGTTTGAAGCTGTGGCATGGTCAGCAACAGCCTGTCATGATGGTAATAAGTGGATGACGATTGGTGTAACAGGGCCAGATTCTAAAGCAGTAGCAGTAGTTCATTACGGAGGGGTGCCTACTGACGTTGTTAACTCCTGGGCAGGAGATATATTAAGAACTCAGGAGTCATCTTGTACTTGCATTCAAGGTAATTGTTATTGGGTAATGACTGACGGTCCTGCCAATAGACAGGCGCAGTATAGAATATACAAAGCAAATCAAGGCAAAATAATTGGCCGAACAGATGTTAGCTTTAGTGGAGGACATATTGAGGAATGTTCTTGTTATCCAAATGATGGTAAAGTGGAATGCGTGTGTAGAGACAACTGGACGGGAACTAACAGGCCTGTACTAATTATTTCGCCTGATCTCTCTTACAGGGTTGGGTATTTATGTGCAGGGTTGCCCAGTGACACTCCAAGAGGGGAAGATACTCAATTTGTCGGTTCATGCACTAGTCCCATGGGAAATCAGGGATATGGCGTAAAAGGGTTCGGGTTTCGACAGGGAACTGATGTGTGGGTGGGGCGGACAATTAGTCGAACCTCCAGATCAGGATTTGAAATAATAAGGATAAAGAATGGTTGGACGCAAACAAGCAAAGAACAGATTAGAAGACAGGTGGTTGTTGATAACTCGAATTGGTCGGGATACAGTGGGTCTTTCACTTTACCAGTAGAATTGTCTGGGAGGGAATGTTTGGTTCCCTGTTTTTGGGTCGAAATGATCAGAGGTAGGCCAGAAGAGAGAACAATCTGGACCTCTAGTAGCTCCATTGTAATGTGTGGAGTTGATTATGAAATTGCCGATTGGTCATGGCACGATGGAGCTATTCTTCCCTTTGACATCGATAAGACGTAATTTACGA---------------------"/>
                        <sequence id="seq_A/Chicken/Netherlands/14015526/2014_|_EPI_ISL_167905_|_2014-11-14_|_Choanal_Swab" taxon="A/Chicken/Netherlands/14015526/2014_|_EPI_ISL_167905_|_2014-11-14_|_Choanal_Swab" totalcount="4" value="ATGAATCCAAATCAGAAAATAGTAACCATTGGCTCCATTTCATTAGGGTTGGTTGTATTCAATGTTCTACTGCATGCTGTGAGCATCATATTAACAGTGTTAGCCCTGGGGAAGAGTGAAAACAATGGAATCTGCAATGGAACTGTAGTGAGGGAATACAATGAAACAGTTAGAATAGAGAAAGTGACTCAATGGTACAATACTAGCGTAGTCGAATATGTACCAC-ATTGGAATGAGGGCACTTATATAAATAACACCGAACCAATATGTGATGTCAAGGGCTTTGCACCTTTTTCCAAGGACAATGGGATAAGAGTTGGCTCCAGGGGACATATTTTTGTCATAAGAGAGCCTTTCGTCTCTTGTTCACCTGTAGAGTGCAGGACTTTCTTCCTCACTCAGGGATCTCTACTCAATGACAAACACTCAAATGGAACAGTGAAGGATAGAAGCCCATTCAGAACTCTCATGAGTGTCGAAGTGGGCCAATCACCCAATGTATATCAAGCCAGGTTTGAAGCTGTGGCATGGTCAGCAACAGCCTGTCATGATGGTAAGAAGTGGATGACGATTGGTGTAACAGGGCCAGATTCTAAAGCAGTAGCAGTAGTTCATTACGGAGGGGTGCCTACTGACGTTGTTAACTCCTGGGCAGGAGATATATTAAGAACTCAGGAGTCATCTTGTACTTGCATTCAAGGTAATTGTTATTGGGTAATGACTGACGGTCCTGCCAATAGACAGGCGCAGTATAGAATATACAAAGCAAATCAAGGCAAAATAATTGGCCGAACAGATGTTAGCTTTAGTGGAGGACATATTGAGGAATGTTCTTGTTATCCAAATGATGGTAAAGTGGAATGCGTGTGTAGAGACAACTGGACGGGAACTAACAGGCCTGTACTAATTATTTCGCCTGATCTCTCTTACAGGGTTGGGTATTTATGTGCAGGGTTGCCCAGTGACACTCCAAGAGGGGAAGATACTCAATTTGTCGGTTCATGCACTAGTCCCATGGGAAATCAGGGATATGGCGTAAAAGGGTTCGGGTTTCGACAGGGAACTGATGTGTGGGTGGGGCGGACAATTAGTCGAACCTCCAGATCAGGATTTGAAATAATAAGGATAAAGAATGGTTGGACGCAAACAAGCAAAGAACAGATTAGAAGACAGGTGGTTGTTGATAACTCGAATTGGTCGGGATACAGTGGGTCTTTCACTTTACCAGTAGAATTGTCTGGGAGGGAATGTTTGGTTCCCTGTTTTTGGGTCGAAATGATCAGAGGTAGGCCAGAAGAGAGAACAATCTGGACCTCTAGTAGCTCCATTGTAATGTGTGGAGTTGATTATGAAATTGCCGATTGGTCATGGCACGATGGAGCTATTCTTCCCTTTGACATCGATAAGACGTAATTTACGAAAAA--------------ACT"/>
                        <sequence id="seq_A/chicken/Netherlands/14015531_|_EPI_ISL_168075_|_2014-11-15_|_choanal_swabs" taxon="A/chicken/Netherlands/14015531_|_EPI_ISL_168075_|_2014-11-15_|_choanal_swabs" totalcount="4" value="ATGAATCCAAATCAGAAAATAGTAACCATTGGCTCCATTTCATTAGGGTTGGTTGTATTCAATGTTCTACTGCATGCTGTGAGCATCATATTAACAGTGTTAGCCCTGGGGAAGAGTGAAAACAATGGAATCTGCAATGGAACTGTAGTGAGGGAATACAATGAAACAGTTAGAATAGAGAAAGTGACTCAATGGTACAATACTAGCGTAGTCGAATATGTACCAC-ATTGGAATGAGGGCACTTATATAAATAACACCGAACCAATATGTGATGTCAAGGGCTTTGCACCTTTTTCCAAGGACAATGGGATAAGAGTTGGCTCCAGGGGACATATTTTTGTCATAAGAGAGCCTTTCGTCTCTTGTTCACCTGTAGAGTGCAGGACTTTCTTCCTCACTCAGGGATCTCTACTCAATGACAAACACTCAAATGGAACAGTGAAGGATAGAAGCCCATTCAGAACTCTCATGAGTGTCGAAGTGGGCCAATCACCCAATGTATATCAAGCCAGGTTTGAAGCTGTGGCATGGTCAGCAACAGCCTGTCATGATGGTAAGAAGTGGATGACGATTGGTGTAACAGGGCCAGATTCTAAAGCAGTAGCAGTAGTTCATTACGGAGGGGTGCCTACTGACGTTGTTAACTCCTGGGCAGGAGATATATTAAGAACTCAGGAGTCATCTTGTACTTGCATTCAAGGTAATTGTTATTGGGTAATGACTGACGGTCCTGCCAATAGACAGGCGCAGTATAGAATATACAAAGCAAATCAAGGCAAAATAATTGGCCGAACAGATGTTAGCTTTAGTGGAGGACATATTGAGGAATGTTCTTGTTATCCAAATGATGGTAAAGTGGAATGCGTGTGTAGAGACAACTGGACGGGAACTAACAGGCCTGTACTAATTATTTCGCCTGATCTCTCTTACAGGGTTGGGTATTTATGTGCAGGGTTGCCCAGTGACACTCCAAGAGGGGAAGATACTCAATTTGCCGGTTCATGCACTAGTCCCATGGGAAATCAGGGATATGGCGTAAAAGGGTTCGGGTTTCGACAGGGAACTGATGTGTGGGTGGGGCGGACAATTAGTCGAACCTCCAGATCAGGATTTGAAATAATAAGGATAAAGAATGGTTGGACGCAAACAAGCAAAGAACAGATTAGAAGACAGGTGGTTGTTGATAACTCGAATTGGTCGGGATACAGTGGGTCTTTCACTTTACCAGTAGAATTGTCTGGGAGGGAATGTTTGGTTCCCTGTTTTTGGGTCGAAATGATCAGAGGTAGGCCAGAAGAGAGAACAATCTGGACCTCTAGTAGCTCCATTGTAATGTGTGGAGTTGATTATGAAATTGCCGATTGGTCATGGCACGATGGAGCTATTCTTCCCTTTGACATCGATAAGACGTAATTTACGAAAAA--------------ACT"/>
                        <sequence id="seq_A/duck/Chiba/26-372-48/2014_|_EPI_ISL_168024_|_2014-11-18_|_E1" taxon="A/duck/Chiba/26-372-48/2014_|_EPI_ISL_168024_|_2014-11-18_|_E1" totalcount="4" value="ATGAATCCAAATCAGAAAATAGTAACCATTGGCTCCATTTCATTAGGGTTGGTTGTATTCAATGTTCTACTGCATGCTGTGAGCATCATATTAACAGTGTTAGCCCTGGGGAAGAGTGAAAACAATGGAATCTGCAATGGGACTGTAGTGAGGGAATACAATGAAACAGTTAGAATAGAGAAAGTGACTCAATGGTACAATACTAGCGTAGTCGAATATGTACCGC-ATTGGAATGAGGGCACTTATATAAATAACACCGAACCAATATGTGATGTCAAGGGCTTTGCACCTTTTTCCAAGGACAACGGGATAAGAGTTGGCTCCAGGGGACATATTTTTGTCATAAGAGAGCCTTTCGTCTCTTGTTCACCTGTAGAGTGCAGGACTTTCTTCCTCACTCAGGGATCTCTACTCAATGACAAACACTCAAATGGAACAGTGAAGGATAGAAGCCCATTCAGAACTCTCATGAGTGTCGAAGTGGGCCAATCACCCAATGTATATCAAGCCAGGTTTGAAGCTGTGGCATGGTCAGCAACAGCCTGTCATGATGGTAAGAAGTGGATGACGATTGGTGTAACAGGGCCAGATTCTAAAGCAGTAGCAGTAGTTCATTACGGAGGGGTGCCTACTGACGTTGTTAACTCCTGGGCAGGAGATATATTAAGAACTCAGGAGTCATCTTGTACTTGCATTCAAGGTAATTGTTATTGGGTAATGACTGACGGTCCTGCCAATAGACAGGCGCAGTATAGAATATACAAAGCAAATCAAGGCAAAATAATTGGCCGAACAGATGTTAGCTTTAGTGGAGGACATATTGAGGAATGTTCTTGTTATCCAAATGATGGTAAAGTGGAATGCGTGTGTAGAGACAACTGGACGGGAACTAACAGGCCTGTACTAATTATTTCGCCTGATCTCTCTTACAGGGTTGGGTATTTATGTGCAGGGTTGCCCAGTGACACTCCAAGAGGGGAAGATACTCAATTTGTCGGTTCATGCACTAGTCCCATGGGAAATCAGGGATATGGCGTAAAAGGGTTCGGGTTTCGACAGGGAACTGATGTGTGGGTGGGGCGGACAATTAGTCGAACCTCCAGATCAGGATTTGAAATAATAAGGATAAAGAATGGTTGGACGCAAACAAGCAAAGAACAGATTAGAAGACAGGTGGTTGTTGATAACTCGAATTGGTCGGGATACAGTGGGTCTTTCACTTTACCAGTAGAATTGTCTGGGAGGGAATGTTTAGTTCCCTGTTTTTGGGTCGAAATGATCAGAGGTAGGCCAGAAGAGAGAACAATCTGGACCTCTAGTAGCTCCATTGTAATGTGTGGAGTTGATTATGAAATTGCCGATTGGTCATGGCACGATGGAGCTATTCTTCCCTTTGACATCGATAAGACGTAATTTACGAAAAAAACTCCTTGTTTCTACT"/>
                        <sequence id="seq_A/duck/Chiba/26-372-61/2014_|_EPI_ISL_168025_|_2014-11-18_|_E1" taxon="A/duck/Chiba/26-372-61/2014_|_EPI_ISL_168025_|_2014-11-18_|_E1" totalcount="4" value="ATGAATCCAAATCAGAAAATAGTAACCATTGGCTCCATTTCATTAGGGTTGGTTGTATTCAATGTTCTACTGCATGCTGTGAGCATCATATTAACAGTGTTAGCCCTGGGGAAGAGTGAAAACAATGGAATCTGCAATGGGACTGTAGTGAGGGAATACAATGAAACAGTTAGAATAGAGAAAGTGACTCAATGGTACAATACTAGCGTAGTCGAATATGTACCGC-ATTGGAATGAGGGCACTTATATAAATAACACCGAACCAATATGTGATGTCAAGGGCTTTGCACCTTTTTCCAAGGACAACGGGATAAGAGTTGGCTCCAGGGGACATATTTTTGTCATAAGAGAGCCTTTCGTCTCTTGTTCACCTGTAGAGTGCAGGACTTTCTTCCTCACTCAGGGATCTCTACTCAATGACAAACACTCAAATGGAACAGTGAAGGATAGAAGCCCATTCAGAACTCTCATGAGTGTCGAAGTGGGCCAATCACCCAATGTATATCAAGCCAGGTTTGAAGCTGTGGCATGGTCAGCAACAGCCTGTCATGATGGTAAGAAGTGGATGACGATTGGTGTAACAGGGCCAGATTCTAAAGCAGTAGCAGTAGTTCATTACGGAGGGGTGCCTACTGACGTTGTTAACTCCTGGGCAGGAGATATATTAAGAACTCAGGAGTCATCTTGTACTTGCATTCAAGGTAATTGTTATTGGGTAATGACTGACGGTCCTGCCAATAGACAGGCGCAGTATAGAATATACAAAGCAAATCAAGGCAAAATAATTGGCCGAACAGATGTTAGCTTTAGTGGAGGACATATTGAGGAATGTTCTTGTTATCCAAATGATGGTAAAGTGGAATGCGTGTGTAGAGACAACTGGACGGGAACTAACAGGCCTGTACTAATTATTTCGCCTGATCTCTCTTACAGGGTTGGGTATTTATGTGCAGGGTTGCCCAGTGACACTCCAAGAGGGGAAGATACTCAATTTGTCGGTTCATGCACTAGTCCCATGGGAAATCAGGGATATGGCGTAAAAGGGTTCGGGTTTCGACAGGGAACTGATGTGTGGGTGGGGCGGACAATTAGTCGAACCTCCAGATCAGGATTTGAAATAATAAGGATAAAGAATGGTTGGACGCAAACAAGCAAAGAACAGATTAGAAGACAGGTGGTTGTTGATAACTCGAATTGGTCGGGATACAGTGGGTCTTTCACTTTACCAGTAGAATTGTCTGGGAGGGAATGTTTAGTTCCCTGTTTTTGGGTCGAAATGATCAGAGGTAGGCCAGAAGAGAGAACAATCTGGACCTCTAGTAGCTCCATTGTAATGTGTGGAGTTGATTATGAAATTGCCGATTGGTCATGGCACGATGGAGCTATTCTTCCCTTTGACATCGATAAGACGTAATTTACGAAAAAAACTCCTTGTTTCTACT"/>
                        <sequence id="seq_A/turkey/Germany-MV/R2472/2014_|_EPI_ISL_167140_|_2014-11-04_|_original" taxon="A/turkey/Germany-MV/R2472/2014_|_EPI_ISL_167140_|_2014-11-04_|_original" totalcount="4" value="ATGAATCCAAATCAGAAAATAGTAACCATTGGCTCCATTTCATTAGGGTTGGTTGTATTCAATGTTCTACTGCATGCTGTGAGCATCATATTAACAGTGTTAGCCCTGGGGAAGAGTGAAAACAATGGAATCTGCAATGGAACTGTAGTGAGGGAATACAATGAAACAGTTAGAATAGAGAAAGTGACTCAATGGTACAATACTAGCGTAGTCGAATATGTACCGC-ATTGGAATGAGGGCACTTATATAAATAACACCGAACCAATATGTGATGTCAAGGGCTTTGCACCTTTTTCCAAGGACAACGGGATAAGAGTTGGCTCCAGGGGACATATTTTTGTCATAAGAGAGCCTTTCGTCTCTTGTTCACCTGTAGAGTGCAGGACTTTCTTCCTCACTCAGGGATCTCTACTCAATGACAAACACTCAAATGGAACAGTGAAGGATAGAAGCCCATTCAGAACTCTCATGAGTGTCGAAGTGGGCCAATCACCCAATGTATATCAAGCCAGGTTTGAAGCTGTGGCATGGTCAGCAACAGCCTGTCATGATGGTAAGAAGTGGATGACGATTGGTGTAACAGGGCCAGATTCTAAAGCAGTAGCAGTAGTTCATTACGGAGGGGTGCCTACTGACGTTGTTAACTCCTGGGCAGGAGATATATTAAGAACTCAGGAGTCATCTTGTACTTGCATTCAAGGTAATTGTTATTGGGTAATGACTGACGGTCCTGCCAATAGACAGGCGCAGTATAGAATATACAAAGCAAATCAAGGCAAAATAATTGGCCGAACAGATGTTAGCTTTAGTGGAGGACATATTGAGGAATGTTCTTGTTATCCAAATGATGGTAAAGTGGAATGCGTGTGTAGAGACAACTGGACGGGAACTAACAGGCCTGTACTAATTATTTCGCCTGATCTCTCTTACAGGGTTGGGTATTTATGTGCAGGGTTGCCCAGTGACACTCCAAGAGGGGAAGATACTCAATTTGTCGGTTCATGCACTAGTCCCATGGGAAATCAGGGATATGGCGTAAAAGGGTTCGGGTTTCGACAGGGAACTGATGTGTGGGTGGGGCGGACAATTAGTCGAACCTCCAGATCAGGATTTGAAATAATAAGGATAAAGAATGGTTGGACGCAAACAAGCAAAGAACAGATTAGAAGACAGGTGGTTGTTGATAACTCGAATTGGTCGGGATACAGTGGGTCTTTCACTTTACCAGTAGAATTGTCTGGGAGGGAATGTTTGGTTCCCTGTTTTTGGGTCGAAATGATCAGAGGTAGGCCAGAAGAGAGAACAATCTGGACCTCTAGTAGCTCCATTGTAATGTGTGGAGTTGATTATGAAATTGCCGATTGGTCATGGCACGATGGAGCTATTCTTCCCTTTGACATCGATAAGACGTAATTTACGAAA-------------------"/>
                        <sequence id="seq_KM504103_A/duck/Shandong/Q1/2013_2013/04/25_6_(NA)" taxon="KM504103_A/duck/Shandong/Q1/2013_2013/04/25_6_(NA)" totalcount="4" value="ATGAATCCAAATCAGAAAATAATAGCCATCGGCTCCATTTCATTAGGGTTGGTTGTATTCAATGTTCTACTGCATGCCGTGAGCATCATATTAACAGTGTTAGCCCTGGGGAAAAGTGAAAACAATGGAATCTGCAATGGAACTGTAGTGAGGGAATATAATGAAACAGTTAGGATAGAGAAAGTGACTCAATGGTACAATACTAGTGTAGTCGAATATGTACCGC-ATTGGAATGAGGGCACTTATATAAATAACACCGAACCAATATGTGATGTCAAGGGCTTTGCACCTTTTTCCAAGGACAATGGGATAAGAGTTGGCTCCAGGGGACATATTTTTGTCATAAGAGAGCCTTTCGTCTCTTGTTCACCTGTAGAGTGCAGGACTTTCTTCCTCACTCAGGGATCTCTACTCAATGACAAACACTCAAATGGAACAGTGAAGGATAGAAGCCCATTCAGAACTCTCATGAGTGTCGAAGTGGGTCAATCACCCAATGTATATCAAGCCAGGTTTGAAGCTGTGGCATGGTCAGCAACAGCCTGTCACGATGGAAAGAAGTGGATGACGATTGGTGTAACAGGGCCAGATTCTAAAGCAGTAGCAGTAGTTCATTACGGAGGGGTGCCTACTGACGTTGTTAACTCCTGGGCAGGAGATATTTTAAGGACTCAGGAATCATCTTGTACTTGCATTCAAGGTAATTGTTATTGGGTAATGACTGACGGTCCTGCCCATAGACAGGCGCAGTATAGAATATACAAAGCAAATCAAGGCAAAATAATTGGCCAAACAGATGTTAGCTTTAGTGGAGGACACATTGAGGAATGTTCTTGTTATCCAAATGATGGTAAAGTGGAATGCGTGTGTAGAGACAACTGGACGGGAACTAACAGGCCTGTGCTGGTTATTTCGCCTGATCTCTCTTACAGGGTTGGGTATTTATGTGCAGGGTTGCCCAGTGACACTCCAAGAGGGGAAGATGCTCAATTTGTCGGTTCATGCACTAGTCCCATGGGAAATCAGGGATATGGCGTAAAAGGTTTCGGATTTCGACAGGGAACTGATGTGTGGGTGGGGCGGACAATTAGTCGAACCTCCAGGTCAGGATTTGAAATAATAAGGATAAAGAATGGTTGGGCGCAAACAAGCAAAGAACAGATTAGAAGACAGGTGGTTGTTGATAATTTGAATTGGTCGGGATACAGTGGGTCTTTCACTTTACCAGTAGAATTGTCTGGGAGGGAATGTTTGGTTCCCTGTTTTTGGGTTGAAATGATCAGAGGCAGGCCAGAAGAGAGAACAATCTGGACCTCTAGTAGCTCCATTGTAATGTGTGGAGTTGATTATGAAATTGCCGATTGGTCATGGCACGATGGAGCTATTCTTCCCTTTGACATCGATAAGATGTAA----------------------------"/>
                        <sequence id="seq_KJ508962_A/Baikal_teal/Korea/H52/2014_2014/01/20_6_(NA)" taxon="KJ508962_A/Baikal_teal/Korea/H52/2014_2014/01/20_6_(NA)" totalcount="4" value="ATGAATCCAAATCAAAAAATAATGACCATTGGCTCCATTTCATTAGGGTTGGCTGTATTCAATGTTCTACTGCATGCCGTGAGCATCACACTAACGGTGTTAGCCCTGGGGAAAAGTGAAAACAATGGAATCTGCAAGGGAACTGTAGTGAGGGAATATAATGAAACAGTTAGGATAGAGAAAGTGACTCAATGGTACAATACTAGTGTAGTCGAATATGTACCGC-ATTGGAATGAGGGCACTTATATAAATAACACCGAACCAATATGTGATGTCAAGGGCTTTGCACCTTTTTCCAAGGACAACGGGATAAGAGTTGGCTCCAGGGGACATATTTTTGTCATAAGAGAGCCTTTCGTCTCTTGTTCACCTGTAGAGTGCAGGACTTTCTTCCTCACTCAGGGAGCTCTACTCAATGACAAACACTCAAATGGAACAGTGAAGGATAGAAGCCCATTCAGAACTCTCATGAGTGTCGAAGTGGGTCAATCACCCAATGTATATCAAGCCAGGTTTGAAGCTGTAGCATGGTCAGCAACAGCCTGTCATGATGGCAAGAAGTGGATGACGATTGGTGTAACAGGGCCAGATTCTAAAGCAGTAGCAGTAGTTCATTACGGAGGGGTGCCTACTGATGTTGTTAACTCCTGGGCAGGAGATATATTAAGGACTCAGGAGTCATCTTGTACTTGCATTCAAGGTAATTGTTATTGGGTAATGACTGACGGTCCTGCCAATAGACAGGCGCAGTATAGAATATACAAAGCAAATCAAGGCAAAATAATTGGCCAAACAGATGTTAGCTTTAGTGGAGGACATATTGAGGAGTGTTCTTGTTATCCAAATGATGGTAAAGTGGAATGCGTGTGTAGAGACAACTGGACGGGAACTAACAGGCCTGTGCTAGTTATTTCGCCTGATCTCTCTTACAGGGTTGGGTATTTATGTGCAGGGTTGCCCAGTGACACTCCAAGAGGGGAAGATGCTCAATTTGTCGGTTCATGCACTAGTCCCATGGGAAATCAGGGATATGGCGTAAAAGGTTTCGGGTTTCGACAGGGAACTGATGTGTGGGTGGGGCGGACAATTAGTCGAACCTCCAGGTCAGGATTTGAAATAATAAGGATAAAGAATGGTTGGACGCAGACAAGCAAAGAACAGATTAGAAGACAGGTGGTTGTTGATAATTTGAATTGGTCGGGATACAGTGGGTCTTTCACTTTACCAGTAGAATTGTCTGGGAGGGAATGTTTGGTTCCCTGTTTTTGGGTCGAAATGATCAGAGGCAGGCCAGAAGAGAGAACAATCTGGACCTCTAGTAGCTCCATTGTAATGTGTGGAGTTGATTATGAAATTGCCGATTGGTCATGGCACGATGGAGCTATTCTTCCCTTTGACATCGATAAGATGTAATTTACG----------------------"/>
                        <sequence id="seq_KJ413836_A/breeder_duck/Korea/Gochang1/2014_2014/01/16_6_(NA)" taxon="KJ413836_A/breeder_duck/Korea/Gochang1/2014_2014/01/16_6_(NA)" totalcount="4" value="ATGAATCCAAATCAAAAAATAATGACCATTGGCTCCATTTCATTAGGGTTGGCTGTATTCAATGTTCTACTGCATGCCGTGAGCATCACACTAACGGTGTTAGCCCTGGGGAAAAGTGAAAACAATGGAATCTGCAAGGGAACTGTAGTGAGGGAATATAATGAAACAGTTAGGATAGAGAAAGTGACTCAATGGTACAATACTAGTGTAGTCGAATATGTACCGC-ATTGGAATGAGGGCACTTATATAAATAACACCGAACCAATATGTGATGTCAAGGGCTTTGCACCTTTTTCCAAGGACAACGGGATAAGAGTTGGCTCCAGGGGACATATTTTTGTCATAAGAGAGCCTTTCGTCTCTTGTTCACCTGTAGAGTGCAGGACTTTCTTCCTCACTCAGGGAGCTCTACTCAATGACAAACACTCAAATGGAACAGTGAAGGATAGAAGCCCATTCAGAACTCTCATGAGTGTCGAAGTGGGTCAATCACCCAATGTATATCAAGCCAGGTTTGAAGCTGTAGCATGGTCAGCAACAGCCTGTCATGATGGCAAGAAGTGGATGACGATTGGTGTAACAGGGCCAGATTCTAAAGCAGTAGCAGTAGTTCATTACGGAGGGGTGCCTACTGATGTTGTTAACTCCTGGGCAGGAGATATATTAAGGACTCAGGAGTCATCTTGTACTTGCATTCAAGGTAATTGTTATTGGGTAATGACTGACGGTCCTGCCAATAGACAGGCGCAGTATAGAATATACAAAGCAAATCAAGGCAAAATAATTGGCCAAACAGATGTTAGCTTTAGTGGAGGACATATTGAGGAGTGTTCTTGTTATCCAAATGATGGTAAAGTGGAATGCGTGTGTAGAGACAACTGGACGGGAACTAACAGGCCTGTGCTAGTTATTTCGCCTGATCTCTCTTACAGGGTTGGGTATTTATGTGCAGGGTTGCCCAGTGACACTCCAAGAGGGGAAGATGCTCAATTTGTCGGTTCATGCACTAGTCCCATGGGAAATCAGGGATATGGCGTAAAAGGTTTCGGGTTTCGACAGGGAACTGATGTGTGGGTGGGGCGGACAATTAGTCGAACCTCCAGGTCAGGATTTGAAATAATAAGGATAAAGAATGGTTGGACGCAGACAAGCAAAGAACAGATTAGAAGACAGGTGGTTGTTGATAATTTGAATTGGTCGGGATACAGTGGGTCTTTCACTTTACCAGTAGAATTGTCTGGGAGGGAATGTTTGGTTCCCTGTTTTTGGGTCGAAATGATCAGAGGCAGGCCAGAAGAGAGAACAATCTGGACCTCTAGTAGCTCCATTGTAATGTGTGGAGTTGATTATGAAATTGCCGATTGGTCATGGCACGATGGAGCTATTCTTCCCTTTGACATCGATAAGATGTAATTTACG----------------------"/>
                        <sequence id="seq_KJ476674_A/duck/Zhejiang/6D18/2013_2013/12/14_6_(NA)" taxon="KJ476674_A/duck/Zhejiang/6D18/2013_2013/12/14_6_(NA)" totalcount="4" value="ATGAATCCAAATCAGAAAATAATAGCCATTGGCTCCATTTCATTAGGGTTGGTTGTATTCAATGTTCTACTGCATGCCGTGAGCATCATATTAACGGTGTTAGCCCTGGGGAAAAGTGAAAACAATGGAATCTGCAAGGGAACTGTAGTGAGGGAATATAATGAAACAGTCAGGATAGAGAAAGTGACTCAATGGTACAATACTAGTGTAGTCGAATATGTACCGC-ATTGGAATGAGGGCACTTATATAAATAACACCGAACCAATATGTGATGTCAAGGGCTTTGCACCTTTTTCCAAGGACAACGGGATAAGAGTTGGCTCCAGGGGACATATTTTTGTCATAAGAGAGCCTTTCGTCTCTTGTTCACCTGTAGAGTGCAGGACTTTCTTCCTCACTCAGGGAGCTCTACTCAATGACAAACACTCAAATGGAACAGTGGAGGATAGAAGCCCATTCAGAACTCTCATGAGTGTCGAAGTGGGTCAATCACCCAATGTATATCAAGCCAGGTTTGAAGCTGTAGCATGGTCAGCAACAGCCTGTCATGATGGCAAGAAGTGGATGACGATTGGTGTAACAGGGCCAGATTCTAAAGCAGTAGCAGTAGTTCATTACGGAGGGGTGCCTACTGATGTTGTTAACTCCTGGGCAGGAGATATATTAAGGACTCAGGAGTCATCTTGTACTTGCATTCAAGGTAATTGTTATTGGGTAATGACTGACGGTCCTGCCAATAGACAGGCGCAGTATAGAATATACAAAGCAAATCAAGGCAAAATAATTGGCCAAACAGATGTTAGCTTTAGTGGAGGACATATTGAGGAATGTTCTTGTTATCCAAATGATGGTAAAGTGGAATGCGTGTGTAGAGACAACTGGACGGGAACTAACAGGCCTGTGCTAGTTATTTCGCCTGATCTCTCTTACAGGGTTGGGTATTTATGTGCAGGGTTGCCCAGTGACACTCCAAGAGGGGAAGATGCTCAATTTGTCGGTTCATGCACTAGTCCCATGGGAAATCAGGGATATGGCGTAAAAGGTTTCGGGTTTAGACAGGGAACTGATGTGTGGGTGGGGCGGACAATTAGTCGAACCTCCAGGTCAGGATTTGAAATAATAAGGATAAAGAATGGTTGGACGCAGACAAGCAAAGAACAGATTAGAAGACAGGTGGTTGTTGATAATTTGAATTGGTCGGGATACAGTGGGTCTTTCACTTTACCAGTAGAATTGTCTGGGAGGGAATGTTTGGTTCCCTGTTTTTGGGTCGAAATGATCAGAGGCAGGCCAGAAGAGAGAACAATCTGGACCTCTAGTAGCTCCATTGTAATGTGTGGAGTTGATTATGAAATTGCCGATTGGTCATGGCACGATGGAGCTATTCTTCCCTTTGACATCGATAAGATGTAA----------------------------"/>
                        <sequence id="seq_KJ476673_A/duck/Zhejiang/W24/2013_2013/11/14_6_(NA)" taxon="KJ476673_A/duck/Zhejiang/W24/2013_2013/11/14_6_(NA)" totalcount="4" value="ATGAATCCAAATCAGAAAATAATAGCCATTGGCTCCATTTCATTAGGGTTGGTTGTATTCAATGTTCTACTGCATGCCGTGAGCATCATATTAACGGTGTTAGCCCTGGGGAAAAGTGAAAACAATGGAATCTGCAAGGGAATTGTAGTGAGGGAATATAATGAAACAGTTAGGATAGAGAAAGTGACTCAATGGTACAATACTAGTGTAGTCGAATATGTACCGC-ATTGGAATGAGGGCACTTATATAAATAACACCGAACCAATATGTGATGTCAAGGGCTTTGCACCTTTTTCCAAGGACAACGGGATAAGAGTTGGCTCCAGGGGACATATTTTTGTCATAAGAGAGCCTTTCGTCTCTTGTTCACCTGTAGAGTGCAGGACTTTCTTCCTCACTCAGGGAGCTCTACTCAATGACAAACACTCAAATGGAACAGTGAAGGATAGAAGCCCATTCAGAACTCTCATGAGTGTCGAAGTGGGTCAATCACCCAATGTATATCAAGCCAGGTTTGAAGCTGTAGCATGGTCAGCAACAGCCTGTCATGATGGCAAGAAGTGGATGACGATTGGTGTAACAGGGCCAGATTCTAAAGCAGTAGCAGTAGTTCATTACGGAGGGGTGCCTACTGATGTTGTTAACTCCTGGGCAGGAGATATATTAAGGACTCAGGAGTCATCTTGTACTTGCATCCAAGGTAATTGTTATTGGGTAATGACTGACGGTCCTGCCAATAGACAGGCGCAGTATAGAATATACAAAGCAAATCAAGGCAAAATAATTGGCCAAACAGATGTTAGTTTTAGTGGAGGACATATTGAGGAATGTTCTTGTTATCCAAATGATGGTAAAGTGGAATGCGTGTGTAGAGACAACTGGACGGGAACTAACAGGCCTGTGCTAGTTATTTCGCCTGATCTCTCTTACAGGGTTGGGTATTTATGTGCAGGGTTGCCCAGTGACACTCCAAGAGGGGAAGATGCTCAATTTGTCGGTTCATGCACTAGTCCCATGGGAAATCAGGGATATGGCGTAAAAGGTTTCGGGTTTCGACAGGGAACTGATGTGTGGGTGGGGCGGACAATTAGTCGAACCTCCAGGTCAGGATTTGAAATAATAAGGATAAAGAATGGTTGGACGCAGACAAGCAAAGAACAGATTAGAAGACAGGTGGTTGTTGATAATTTGAATTGGTCGGGATACAGTGGGTCTTTCACTTTACCAGTAGAATTGTCCGGGAGGGAATGTTTGGTTCCCTGTTTTTGGGTCGAAATGATCAGAGGCAGGCCAGAAGAGAGAACAATCTGGACCTCTAGTAGCTCCATTGTAATGTGTGGAGTTGATTATGAAATTGCCGATTGGTCATGGCACGATGGAGCTATTCTTCCCTTTGACATCGATAAGATGTAA----------------------------"/>
                    </data>


    


    


    
<map name="Beta">beast.math.distributions.Beta</map>
<map name="Exponential">beast.math.distributions.Exponential</map>
<map name="InverseGamma">beast.math.distributions.InverseGamma</map>
<map name="LogNormal">beast.math.distributions.LogNormalDistributionModel</map>
<map name="Gamma">beast.math.distributions.Gamma</map>
<map name="Uniform">beast.math.distributions.Uniform</map>
<map name="prior">beast.math.distributions.Prior</map>
<map name="LaplaceDistribution">beast.math.distributions.LaplaceDistribution</map>
<map name="OneOnX">beast.math.distributions.OneOnX</map>
<map name="Normal">beast.math.distributions.Normal</map>


<run chainLength="10000000" id="mcmc" spec="MCMC">
    <state id="state" storeEvery="5000">
        <tree id="Tree.t:NA_new_aligned" name="stateNode">
            <trait id="dateTrait.t:NA_new_aligned" spec="beast.evolution.tree.TraitSet" traitname="date">
                KJ161964_A/duck/Thailand/CU-12205C/2012_2012/02/08_6_(NA)=2012,
CY144238_A/ruddy_turnstone/New_Jersey/828227/2001_2001//_6_(NA)=2001,
GQ923575_A/avian/Colorado/456648/2006_2006//_6_(NA)=2006,
CY134103_A/mallard/California/2559P/2011_2011/08/12_6_(NA)=2011,
AY300948_A/duck/NY/191255-59/2002_2002//_6_(NA)=2002,
CY015091_A/turkey/Ireland/1378/1983_1983//_6_(NA)=1983,
AB932558_A/chicken/kumamoto/1-7/2014_2014/04/13_6_(NA)=2014,
KJ746113_A/mallard/Korea/W452/2014_2014/02/05_6_(NA)=2014,
KJ509158_A/common_teal/Korea/H455-30/2014_2014/02/08_6_(NA)=2014,
KJ511814_A/waterfowl/Korea/S005/2014_2014/02/15_6_(NA)=2014,
KJ508990_A/broiler_duck/Korea/H65/2014_2014/01/21_6_(NA)=2014,
KJ509030_A/Baikal_teal/Korea/H84/2014_2014/01/22_6_(NA)=2014,
KJ508982_A/Baikal_teal/Korea/H62/2014_2014/01/21_6_(NA)=2014,
KJ508998_A/Baikal_teal/Korea/H66/2014_2014/01/21_6_(NA)=2014,
KJ509006_A/Baikal_teal/Korea/H68/2014_2014/01/22_6_(NA)=2014,
KJ509038_A/Baikal_teal/Korea/H96/2014_2014/01/23_6_(NA)=2014,
KJ508926_A/bean_goose/Korea/H40/2014_2014/01/19_6_(NA)=2014,
KJ509134_A/mallard/Korea/H297/2014_2014/01/29_6_(NA)=2014,
KJ509054_A/breeder_duck/Korea/H128/2014_2014/01/25_6_(NA)=2014,
KJ509070_A/broiler_duck/Korea/H145/2014_2014/01/25_6_(NA)=2014,
KJ509062_A/broiler_duck/Korea/H133/2014_2014/01/25_6_(NA)=2014,
KJ509166_A/spot-billed_duck/Korea/H455-42/2014_2014/02/08_6_(NA)=2014,
KJ509150_A/tundra_swan/Korea/H411/2014_2014/02/06_6_(NA)=2014,
KJ509014_A/Baikal_teal/Korea/H80/2014_2014/01/22_6_(NA)=2014,
KJ509022_A/Coot/Korea/H81/2014_2014/01/22_6_(NA)=2014,
KJ508934_A/Baikal_teal/Korea/H41/2014_2014/01/19_6_(NA)=2014,
KJ509126_A/Korean_native_chicken/Korea/H257/2014_2014/01/28_6_(NA)=2014,
KJ413852_A/baikal_teal/Korea/Donglim3/2014_2014/01/17_6_(NA)=2014,
KJ509142_A/bean_goose/Korea/H328/2014_2014/02/01_6_(NA)=2014,
KJ508974_A/bean_goose/Korea/H53/2014_2014/01/20_6_(NA)=2014,
KJ509046_A/breeder_chicken/Korea/H122/2014_2014/01/24_6_(NA)=2014,
KJ509118_A/breeder_chicken/Korea/H250/2014_2014/01/28_6_(NA)=2014,
KJ509078_A/breeder_duck/Korea/H158/2014_2014/01/26_6_(NA)=2014,
KJ509086_A/breeder_duck/Korea/H200/2014_2014/01/27_6_(NA)=2014,
KJ509110_A/breeder_duck/Korea/H249/2014_2014/01/28_6_(NA)=2014,
KJ413844_A/broiler_duck/Korea/Buan2/2014_2014/01/17_6_(NA)=2014,
KJ508902_A/broiler_duck/Korea/H29/2014_2014/01/18_6_(NA)=2014,
KJ508910_A/broiler_duck/Korea/H31/2014_2014/01/19_6_(NA)=2014,
KJ508918_A/broiler_duck/Korea/H32/2014_2014/01/19_6_(NA)=2014,
KJ508942_A/broiler_duck/Korea/H47/2014_2014/01/20_6_(NA)=2014,
KJ508950_A/broiler_duck/Korea/H48/2014_2014/01/20_6_(NA)=2014,
KJ508958_A/broiler_duck/Korea/H49/2014_2014/01/20_6_(NA)=2014,
KJ509094_A/mallard/Korea/H207/2014_2014/01/27_6_(NA)=2014,
KJ509102_A/white-fronted_goose/Korea/H231/2014_2014/01/28_6_(NA)=2014,
A/duck/England/36254/14_|_EPI_ISL_167904_|_2014-11-14_|_Egg_passage_1=2014,
A/Chicken/Netherlands/14015526/2014_|_EPI_ISL_167905_|_2014-11-14_|_Choanal_Swab=2014,
A/chicken/Netherlands/14015531_|_EPI_ISL_168075_|_2014-11-15_|_choanal_swabs=2014,
A/duck/Chiba/26-372-48/2014_|_EPI_ISL_168024_|_2014-11-18_|_E1=2014,
A/duck/Chiba/26-372-61/2014_|_EPI_ISL_168025_|_2014-11-18_|_E1=2014,
A/turkey/Germany-MV/R2472/2014_|_EPI_ISL_167140_|_2014-11-04_|_original=2014,
KM504103_A/duck/Shandong/Q1/2013_2013/04/25_6_(NA)=2013,
KJ508962_A/Baikal_teal/Korea/H52/2014_2014/01/20_6_(NA)=2014,
KJ413836_A/breeder_duck/Korea/Gochang1/2014_2014/01/16_6_(NA)=2014,
KJ476674_A/duck/Zhejiang/6D18/2013_2013/12/14_6_(NA)=2013,
KJ476673_A/duck/Zhejiang/W24/2013_2013/11/14_6_(NA)=2013                <taxa id="TaxonSet.NA_new_aligned" spec="TaxonSet">
                    <data
idref="NA_new_aligned"
name="alignment"/>
                </taxa>
            </trait>
            <taxonset idref="TaxonSet.NA_new_aligned"/>
        </tree>
        <parameter id="clockRate.c:NA_new_aligned" name="stateNode">1.0</parameter>
        <parameter id="kappa.s:NA_new_aligned" lower="0.0" name="stateNode">2.0</parameter>
        <parameter id="ePopSize.t:NA_new_aligned" name="stateNode">0.3</parameter>
        <parameter id="growthRate.t:NA_new_aligned" name="stateNode">3.0E-4</parameter>
        <parameter dimension="4" id="freqParameter.s:NA_new_aligned" lower="0.0" name="stateNode" upper="1.0">0.25</parameter>
    </state>

    <init estimate="false" id="RandomTree.t:NA_new_aligned" initial="@Tree.t:NA_new_aligned" spec="beast.evolution.tree.RandomTree" taxa="@NA_new_aligned">
        <populationModel id="ConstantPopulation0.t:NA_new_aligned" spec="ConstantPopulation">
            <parameter id="randomPopSize.t:NA_new_aligned" name="popSize">1.0</parameter>
        </populationModel>
    </init>

    <distribution id="posterior" spec="util.CompoundDistribution">
        <distribution id="prior" spec="util.CompoundDistribution">
            <distribution id="CoalescentExponential.t:NA_new_aligned" spec="Coalescent">
                <populationModel growthRate="@growthRate.t:NA_new_aligned" id="ExponentialGrowth.t:NA_new_aligned" popSize="@ePopSize.t:NA_new_aligned" spec="ExponentialGrowth"/>
                <treeIntervals id="TreeIntervals.t:NA_new_aligned" spec="TreeIntervals" tree="@Tree.t:NA_new_aligned"/>
            </distribution>
            <prior id="ClockPrior.c:NA_new_aligned" name="distribution" x="@clockRate.c:NA_new_aligned">
                <Uniform id="Uniform.0" name="distr" upper="Infinity"/>
            </prior>
            <prior id="ePopSizePrior.t:NA_new_aligned" name="distribution" x="@ePopSize.t:NA_new_aligned">
                <OneOnX id="OneOnX.0" name="distr"/>
            </prior>
            <prior id="GrowthRatePrior.t:NA_new_aligned" name="distribution" x="@growthRate.t:NA_new_aligned">
                <Exponential id="Exponential.0" name="distr">
                    <parameter estimate="false" id="RealParameter.0" name="mean">1.0</parameter>
                </Exponential>
            </prior>
            <prior id="KappaPrior.s:NA_new_aligned" name="distribution" x="@kappa.s:NA_new_aligned">
                <LogNormal id="LogNormalDistributionModel.0" name="distr">
                    <parameter estimate="false" id="RealParameter.01" name="M">1.0</parameter>
                    <parameter estimate="false" id="RealParameter.02" name="S">1.25</parameter>
                </LogNormal>
            </prior>
        </distribution>
        <distribution id="likelihood" spec="util.CompoundDistribution">
            <distribution data="@NA_new_aligned" id="treeLikelihood.NA_new_aligned" spec="TreeLikelihood" tree="@Tree.t:NA_new_aligned">
                <siteModel id="SiteModel.s:NA_new_aligned" spec="SiteModel">
                    <parameter estimate="false" id="mutationRate.s:NA_new_aligned" name="mutationRate">1.0</parameter>
                    <parameter estimate="false" id="gammaShape.s:NA_new_aligned" name="shape">1.0</parameter>
                    <parameter estimate="false" id="proportionInvariant.s:NA_new_aligned" lower="0.0" name="proportionInvariant" upper="1.0">0.0</parameter>
                    <substModel id="hky.s:NA_new_aligned" kappa="@kappa.s:NA_new_aligned" spec="HKY">
                        <frequencies frequencies="@freqParameter.s:NA_new_aligned" id="estimatedFreqs.s:NA_new_aligned" spec="Frequencies"/>
                    </substModel>
                </siteModel>
                <branchRateModel clock.rate="@clockRate.c:NA_new_aligned" id="StrictClock.c:NA_new_aligned" spec="beast.evolution.branchratemodel.StrictClockModel"/>
            </distribution>
        </distribution>
    </distribution>

    <operator id="treeScaler.t:NA_new_aligned" scaleFactor="0.5" spec="ScaleOperator" tree="@Tree.t:NA_new_aligned" weight="3.0"/>

    <operator id="treeRootScaler.t:NA_new_aligned" rootOnly="true" scaleFactor="0.5" spec="ScaleOperator" tree="@Tree.t:NA_new_aligned" weight="3.0"/>

    <operator id="UniformOperator.t:NA_new_aligned" spec="Uniform" tree="@Tree.t:NA_new_aligned" weight="30.0"/>

    <operator id="SubtreeSlide.t:NA_new_aligned" spec="SubtreeSlide" tree="@Tree.t:NA_new_aligned" weight="15.0"/>

    <operator id="narrow.t:NA_new_aligned" spec="Exchange" tree="@Tree.t:NA_new_aligned" weight="15.0"/>

    <operator id="wide.t:NA_new_aligned" isNarrow="false" spec="Exchange" tree="@Tree.t:NA_new_aligned" weight="3.0"/>

    <operator id="WilsonBalding.t:NA_new_aligned" spec="WilsonBalding" tree="@Tree.t:NA_new_aligned" weight="3.0"/>

    <operator id="StrictClockRateScaler.c:NA_new_aligned" parameter="@clockRate.c:NA_new_aligned" scaleFactor="0.75" spec="ScaleOperator" weight="3.0"/>

    <operator id="strictClockUpDownOperator.c:NA_new_aligned" scaleFactor="0.75" spec="UpDownOperator" weight="3.0">
        <parameter idref="clockRate.c:NA_new_aligned" name="up"/>
        <tree idref="Tree.t:NA_new_aligned" name="down"/>
    </operator>

    <operator id="KappaScaler.s:NA_new_aligned" parameter="@kappa.s:NA_new_aligned" scaleFactor="0.5" spec="ScaleOperator" weight="0.1"/>

    <operator id="ePopSizeScaler.t:NA_new_aligned" parameter="@ePopSize.t:NA_new_aligned" scaleFactor="0.75" spec="ScaleOperator" weight="3.0"/>

    <operator id="GrowthRateRandomWalk.t:NA_new_aligned" parameter="@growthRate.t:NA_new_aligned" spec="RealRandomWalkOperator" weight="3.0" windowSize="1.0"/>

    <operator delta="0.01" id="FrequenciesExchanger.s:NA_new_aligned" spec="DeltaExchangeOperator" weight="0.1">
        <parameter idref="freqParameter.s:NA_new_aligned"/>
    </operator>

    <logger fileName="NA_new_aligned.log" id="tracelog" logEvery="1000" model="@posterior" sanitiseHeaders="true" sort="smart">
        <log idref="posterior"/>
        <log idref="likelihood"/>
        <log idref="prior"/>
        <log idref="treeLikelihood.NA_new_aligned"/>
        <log id="TreeHeight.t:NA_new_aligned" spec="beast.evolution.tree.TreeHeightLogger" tree="@Tree.t:NA_new_aligned"/>
        <parameter idref="clockRate.c:NA_new_aligned" name="log"/>
        <parameter idref="kappa.s:NA_new_aligned" name="log"/>
        <log idref="CoalescentExponential.t:NA_new_aligned"/>
        <parameter idref="ePopSize.t:NA_new_aligned" name="log"/>
        <parameter idref="growthRate.t:NA_new_aligned" name="log"/>
        <parameter idref="freqParameter.s:NA_new_aligned" name="log"/>
    </logger>

    <logger id="screenlog" logEvery="1000">
        <log idref="posterior"/>
        <log arg="@posterior" id="ESS.0" spec="util.ESS"/>
        <log idref="likelihood"/>
        <log idref="prior"/>
    </logger>

    <logger fileName="$(tree).trees" id="treelog.t:NA_new_aligned" logEvery="1000" mode="tree">
        <log id="TreeWithMetaDataLogger.t:NA_new_aligned" spec="beast.evolution.tree.TreeWithMetaDataLogger" tree="@Tree.t:NA_new_aligned"/>
    </logger>

</run>

</beast>
