# Supplementary material for: The European and Japanese outbreaks of H5N8 derive from a single source population providing evidence for the dispersal along the long distance bird migratory flyways
Source: PeerJ. 2015 Apr 30;3:e934. doi: 10.7717/peerj.934 (PMC4419530; doi:10.7717/peerj.934)
Supplement: Supplemental Information 9 [file peerj-03-934-s009.zip › H5N8_Analysis/NS_new_aligned.xml]

<?xml version="1.0" encoding="UTF-8" standalone="no"?><beast beautitemplate='Standard' beautistatus='' namespace="beast.core:beast.evolution.alignment:beast.evolution.tree.coalescent:beast.core.util:beast.evolution.nuc:beast.evolution.operators:beast.evolution.sitemodel:beast.evolution.substitutionmodel:beast.evolution.likelihood" version="2.0">


    <data
id="NS_new_aligned"
name="alignment">
                        <sequence id="seq_GQ923577_A/avian/Colorado/456648/2006_2006//_8_(NS)" taxon="GQ923577_A/avian/Colorado/456648/2006_2006//_8_(NS)" totalcount="4" value="ATGGATTCCAACACGATAACCTCGTTTCAGGTAGATTGCTACCTATGGCACATAAGAAAGCTGCTCAGCATGAGAGACATGTGTGATGCTCCCTTTGATGATAGACTCAGGAGAGATCAAAAGGCATTAAAGGGAAGAGGCAGCACACTTGGGCTCGACCTACGAGTGGCTACAATGGAAGGCAAAAAGATTGTTGAGGACATCCTACAAAGCGAGACGGATGAAAATCTCAAGATTGCAATTGCGTCCAGTCCTGCTCCTCGGTACATTACTGATATGAGCATAGAGGAAATAAGCAGGGAATGGTACATGCTCATGCCCAGACAGAAGATAACAGGGGGTCTAATGGTGAAAATGGATCAGGCCATTATGAACAAGAAGATAATACTCAAAGCAAATTTCTCTGTCTTATTCGATCAGCTGGAAACATTAGTCTCACTGAGGGCTTTCACAGATGATGGTGCCATTGTAGCTGAAATATCTCCCATTCCTTCCATGCCAGGACATTCTACAGAGGATGTCAAAGATGCAATTGGAATCCTCATCGGTGGACTTGAATGGAATGATAACTCAATTCGAGCGTCTGAAAATATACAGAGATTCGCTTGGGGAATCCGTAATGAGAATGGGGGACCTTCACTCCCTCCAAAGCAGAAACGCTACATGGCGAGAAGAGTTGAGTCAGAAGTTTGAAGAAATCAGATGGTTAATTGCTGAATGCAGAAACATACTTACTAAAACTGAGAGCAGTTTCGAGCAAATAACATTCTTGCAAGCATTGCAACTCTTACTTGAAGTTGAGAGTGAAATAAGGACTTTTTCCTTTCAGCTTATTTAGTACTAAAAAACAC--------------------------------"/>
                        <sequence id="seq_GU049976_A/unknown/New_Jersey/456488/2006_2006//_8_(NS)" taxon="GU049976_A/unknown/New_Jersey/456488/2006_2006//_8_(NS)" totalcount="4" value="ATGGATTCCAACACGATAACCTCGTTTCAGGTAGATTGCTACCTATGGCACATAAGAAAGCTGCTCAGCATGAGAGACATGTGTGATGCTCCCTTTGATGATAGACTCAGGAGAGATCAAAAGGCATTAAAGGGAAGAGGCAGCACACTTGGGCTCGACCTACGAGTGGCTACAATGGAAGGCAAAAAGATTGTTGAGGACATCCTACAAAGCGAGACGGATGAAAATCTCAAGATTGCAATTGCGTCCAGTCCTGCTCCTCGGTACATTACTGATATGAGCATAGAGGAAATAAGCAGGGAATGGTACATGCTCATGCCCAGACAGAAGATAACAGGGGGTCTAATGGTGAAAATGGATCAGGCCATTATGAACAAGAAGATAATACTCAAAGCAAATTTCTCTGTCTTATTCGATCAGCTGGAAACATTAGTCTCACTGAGGGCTTTCACAGATGATGGTGCCATTGTAGCTGAAATATCTCCCATTCCTTCCATGCCAGGACATTCTACAGAGGATGTCAAAGATGCAATTGGAATCCTCATCGGTGGACTTGAATGGAATGATAACTCAATTCGAGCGTCTGAAAATATACAGAGATTCGCTTGGGGAATCCGTAATGAGAATGGGGGACCTTCACTCCCTCCAAAGCAGAAACGCTACATGGCGAGAAGAGTTGAGTCAGAAGTTTGAAGAAATCAGATGGTTAATTGCTGAATGCAGAAACATACTTACTAAAACTGAGAGCAGTTTCGAGCAAATAACATTCTTGCAAGCATTGCAACTCTTACTTGAAGTTGAGAGTGAAATAAGGACTTTTTCCTTTCAGCTTATTTAGTACTAAAAAACAC--------------------------------"/>
                        <sequence id="seq_AY300998_A/duck/NY/191255-59/2002_2002//_8_(NS)" taxon="AY300998_A/duck/NY/191255-59/2002_2002//_8_(NS)" totalcount="4" value="ATGGACTCCAACACGATAACCTCGTTTCAGGTAGATTGCTATCTATGGCACATAAGAAAGCTGCTCAGCATGAGAGACATGTGTGATGCTCCCTTTGATGACAGACTCAGAAGAGATCAAAAGGCATTAAAGGGAAGAGGCAGCACACTTGGACTCGACCTGCGAGTGGCCACAATGGAAGGCAAAAAGATTGTTGAAAACATCCTAAAGAGTGAGACGGACGAACATCTCAGAATTGCAATTGCATCCAGCCCTGCTCCTCGGTACATTACTGATATGAGCATAGAGGAAATAAGCAGGGAATGGTACATGCTCATGCCAAGGCAGAAAATAACAGGGGGTCTGATGGTGAAAATGGATCAGGCCATCATGGACAAGAGGATAATACTCAAGGCAAACTTCTCTGTCCTATTTGATCAACTGGAAACATTAGTCTCACTGAGGGCTTTCACAGACAGTGGCGCCATTGTAGCTGAAATATCTCCCATTCCTTCTATGCCAGGACATTCTGCAGAGGATGTCAAAAATGCAATTGGAATCCTCATCGGTGGACTTGAATGGAATGATAACTCAATTCGAGCGTCTGAAAATATACAGAGATTCGCTTGGGGAGTCCGTGATGAGAATGGGGGACCTCCACTCCCTCCAAAGCAGGAACGCTACATGGCGAGAAGAGTTGAGTCAGAAGTTTGAAGAAATCAGGTGGCTAATTGCAGAGTGCAGAAGCATATTAACCAAAACTGAGAACAGCTTCGAGCAGATAACGTTCTTGCAGGCATTGCAACTCTTACTTGAAGTTGAGAGTGAGATAAGGACATTTTCTTTTCAGCTTATTTAATACTAAAA-------------------------------------"/>
                        <sequence id="seq_GU051349_A/ruddy_turnstone/New_Jersey/1851/2001_2001//_8_(NS)" taxon="GU051349_A/ruddy_turnstone/New_Jersey/1851/2001_2001//_8_(NS)" totalcount="4" value="ATGGATTCCAACACTGTGTCAAGTTTTCAGGTAGACTGCTTTCTTTGGCATGTCCGCAAACGATTTGCAGACCAAGAAATGGGTGATGCCCCATTCCTTGACCGGCTTCGCCGAGATCAAAAATCCCTAAGAGGAAGAGGCAGCACTCTTGGTCTGGACATTGAAACAGCCACTCGTGCTGGAAAGCAGATAGTGGAGCGGATTCTAGAGGAAGAATCCGACTGGGCACTCAAAATGACTATTGCCTCTGTACCTGCTTCACGCTACCTAACTGACATGACTCTTGAGGAGATGTCAAGAGACTGGTTCATGCTCATGCCCAAGCAAAAAGTAGCAGGCTCCCTCTGTATCAGAATGGATCAGGCGATCATGGATAAGAACATCATACTGAAAGCAAACTTCAGTGTGATCTTCGACCGGCTGGAGACGCTAATACTACTCAGGGCTTTCACTGAAGAAGGAGCAATTGTCGGCGAAATTTCACCTTTGCCTTCTCTTCCAGGACATACTGATGAGGATGTCAAAAATGCAATTGGGGTCCTCATCGGAGGACTTGAATGGAATGATAACACAGTTCGAGTCTCTGAAACTCTACAGAGATTCGCTTGGAGAAGCTGTAATGAGGATGGGAGACCTCCACTCCCTCCAAAACAGAAACGGAAAATGGCGAGAACAACTGAGTCAGAAGTTTGAAGAAATAAGATGGCTGATTGAAGAAGTGCGACATAGGCTAAAGATTACAGAGAATAGTTTTGAGCAAATAACATTTATGCAAGCCTTACAACTACTGCTTGAAGTGGAGCAAGAGATAAGGACTTTCTCGTTTCAGCTTATTTAATGATAAAAAACAC--------------------------------"/>
                        <sequence id="seq_CY144240_A/ruddy_turnstone/New_Jersey/828227/2001_2001//_8_(NS)" taxon="CY144240_A/ruddy_turnstone/New_Jersey/828227/2001_2001//_8_(NS)" totalcount="4" value="ATGGATTCCAACACTGTGTCAAGTTTTCAGGTAGACTGCTTTCTTTGGCATGTCCGCAAACGATTTGCAGACCAAGAAATGGGTGATGCCCCATTCCTTGACCGGCTTCGCCGAGATCAAAAATCCCTAAGAGGAAGAGGCAGCACTCTTGGTCTGGACATTGAAACAGCCACTCGTGCTGGAAAGCAGATAGTGGAGCGGATTCTAGAGGAAGAATCCGACTGGGCACTCAAAATGACTATTGCCTCTGTACCTGCTTCACGCTACCTAACTGACATGACTCTTGAGGAGATGTCAAGAGACTGGTTCATGCTCATGCCCAAGCAAAAAGTAGCAGGCTCCCTCTGTATCAGAATGGATCAGGCGATCATGGATAAGAACATCATACTGAAAGCAAACTTCAGTGTGATCTTCGACCGGCTGGAGACGCTAATACTACTCAGGGCTTTCACTGAAGAAGGAGCAATTGTCGGCGAAATTTCACCTTTGCCTTCTCTTCCAGGACATACTGATGAGGATGTCAAAAATGCAATTGGGGTCCTCATCGGAGGACTTGAATGGAATGATAACACAGTTCGAGTCTCTGAAACTCTACAGAGATTCGCTTGGAGAAGCTGTAATGAGGATGGGAGACCTCCACTCCCTCCAAAACAGAAACGGAAAATGGCGAGAACAACTGAGTCAGAAGTTTGAAGAAATAAGATGGCTGATTGAAGAAGTGCGACATAGGCTAAAGATTACAGAGAATAGTTTTGAGCAAATAACATTTATGCAAGCCTTACAACTACTGCTTGAAGTGGAGCAAGAGATAAGGACTTTCTCGTTTCAGCTTATTTAATGATAAAAAACAC--------------------------------"/>
                        <sequence id="seq_JQ973698_A/duck/Jiangsu/k1203/2010_2010/12/05_8_(NS)" taxon="JQ973698_A/duck/Jiangsu/k1203/2010_2010/12/05_8_(NS)" totalcount="4" value="ATGGATTCCAACACTGTGTCAAGCTTCCAGGTAGACTGCTTTCTTTGGCATGTCCGCGAGCGATTTGCAGACCAAGAACTGGGTGATGCCCCATTCCTTGATCGACTTCGCCGAGATCAGAAGTCCCTAAGAGGAAGAGGCAACACTCTTGGTCTGGACATCAAAACAGCTACTCGTGCGGGAAAGCAGATCGTGGAGCGGATTCTGGAGGAGGAGCCTGATGAGGCACTTAAAATG---------------CCGACTTCACGCTACCTAACTGACATGACCCTCGAAGAGATGTCAAGGGACTGGTTCATGCTCATGCCTAAGCAGAAAGTGGCAGGTCCCCTTTGCATTAAAATGGACCAGGCAATAATGGATAAAAACATCACATTGAAGGCAAACTTCAGTGTGATTTTTGACCGGTTAGAAACCCTAATACTGATTAGAGCCTTCACAGAAGAAGGAACAATCGTGGGAGAAATCTCACCATTACCTTCTCTTCCAGGACATACTGGTGAGGATGTCAAAAATGCAATTGGCGTCCTCATCGGAGGACTTGAATGGAATGATAACACAGTTCGGATCTCTGAAACTATACAGAGATACGCTTGGAGAAGCAGTGATGAGGATGGGAGACTTCCACTCCTTCCAAATCAGAAATGGAAAATGGCGAGAACAATTGAGCCAGAAGTTTGAAGAAATAAGGTGGCTGATTGAAGAAGTACGACATAGATTGAAAATTACAGAAAACAGCTTCGAACAGATAACGTTTATGCAAGCCTTACAACTACTGCTTGAAGTGGAGCAAGAGATAAGAGCCTTCTCGTTTCAGCTTATTTAATGATAAAAAACACCCTTGTTTCTACTA------------------"/>
                        <sequence id="seq_KM504105_A/duck/Shandong/Q1/2013_2013/04/25_8_(NS)" taxon="KM504105_A/duck/Shandong/Q1/2013_2013/04/25_8_(NS)" totalcount="4" value="ATGGATTCCAACACTGTGTCAAGCTTCCAGGTAGACTGCTTTCTTTGGCATGTCCGCAAGCGATTTGCAGACCAAGAACTGGGTGATGCCCCATTCCTTGATCGACTTCGCCGAGATCAGAAGTCCCTAAGAGGAAGAGGCAACACTCTTGGTCTGGACATCAAAACAGCTACTCGTGCGGGGAAGCAGATCGTGGAGCGGATTCTGGAGGAGGAGCCTGATGAGGCACTTAAAATG---------------CCGACTTCACGCTACCTAACTGACATGACCCTTGAAGAGATGTCAAGGGACTGGTTCATGCTCATGCCTAAGCAGAAAGTGGCAGGTCCCCTTTGCATTAAAATGGACCAGGCAATAATGGATAGAAACATCACATTGAAGGCAAACTTCAGTGTGATTTTTGACCGGTTAGAAACCCTAATACTAATTAGAGCCTTCACAGAAGAAGGAACAATCGTGGGAGAAATCTCACCATTACCTTCTCTTCCAGGACATACTGCTGAGGATGTCAAAAATGCAATTGGCGTCCTCATCGGAGGACTTGAATGGAATGATAACACAGTTCGGATCTCTGAAACTATACAGAGATACGCTTGGAGAAGCAGTGATGAGAATGGGAGACTTCCACTCCTTCCAAATCAGAAATGGAAAATGGCGAGAACAATTGAGCCAGAAGTTTGAAGAAATAAGGTGGCTGATTGAAGAAGTACGACATAGATTGAAGATTACAGAAAACAGCTTCGAACAGATAACGTTTATGCAAGCCTTACAACTACTGCTTGAAGTGGAGCAAGAGATAAGAGCCTTCTCGTTTCAGCTTATTTAATGATAAAAAACACCCTTGTTTCTACTA------------------"/>
                        <sequence id="seq_KJ508976_A/bean_goose/Korea/H53/2014_2014/01/20_8_(NS)" taxon="KJ508976_A/bean_goose/Korea/H53/2014_2014/01/20_8_(NS)" totalcount="4" value="ATGGACTCCAACACTGTGTCAAGCTTTCAGGTAGACTGCTTTCTTTGGCATGTCCGCAAACGATTTGCAGACCAAGAACTGGGTGATGCCCCATTCCTTGACCGGCTTCGCCGAGACCAGAAGTCCCTAAGAGGAAGAGGCAGCACTCTTGGTCTGGACATCGAGACAGCTACTCGTGCGGGAAAGCAAATAGTGGAGCGGATTATGGGGGAAGAATCTGATGAAGCACTTAAAATGAATATTGCTTCTGTACCGACTTCACGCTACCTAACTGACATGACTCTTGAAGAAATGTCAAGAGACTGGTTCATGCTCATGCCCAAGCAGAAAGTAGCAGGTTCTCTCTGCATTAAAATGGACCAGGCAATAATGGATAAAACCATCATACTGAAAGCAAACTTCAGTGTGATTTTTGATCGGCTGGAAACCCTAATATTACTTAGAGCTTTCACAGAAGAAGGAGCAATTGTGGGAGAAATCTCACCATTACCTTCTCTTCCAGGACATACTGATGAGGATGTCAAAATTGCAATTGGGGTCCTCATCGGAGGGCTTGAATGGAATGATAACACAGTTCGAGTCTCTGAAACTCTACAGAGATTCACTTGGAGAAGCAGTAATGAGGATGGGAGACCTTCACTCCCTTCAAAACAGAAACGGAAAATGGCGAGAACAATTGAGTCAGAAGTTCGAGGAAATAAGATGGCTGATTGAGGAAATGCGACATAGATTGAAGATCACAGAGAACAGCTTCGAACAAATAACGTTTATGCAAGCTTTACAACTATTGCTTGAAGTGGAGCAAGAGATAAGAACCTTCTCGTTTCAGCTTATTTAATAATAA---------------------------------------"/>
                        <sequence id="seq_AB932560_A/chicken/kumamoto/1-7/2014_2014/04/13_8_(NS)" taxon="AB932560_A/chicken/kumamoto/1-7/2014_2014/04/13_8_(NS)" totalcount="4" value="ATGGACTCCAACACTGTGTCAAGCTTTCAGGTAGACTGCTTTCTTTGGCATGTCCGCAAACGATTTGCAGACCAAGAACTGGGTGATGCCCCATTCCTTGACCGGCTTCGCCGAGACCAGAAGTCCCTAAGAGGAAGAGGCAGCACTCTTGGTCTGGACATCGAGACAGCTACTCGTGCGGGAAAGCAAATAGTGGAGCGGATTCTGGGGGAAGAATCTGATGAAGCACTTAAAATGAATATTGCTTCTGTACCGACTTCACGCTACCTAACTGACATGACTCTTGAAGAAATGTCAAGAGACTGGTTCATGCTTATGCCCAAGCAGAAAGTAGCAGGTTCTCTCTGCATCAAAATGGACCAGGCAATAATGGATAAAACCATCATACTGAAAGCAAACTTCAGTGTGATTTTTGATCGGCTGGAAACCCTAATATTACTTAGAGCTTTCACAGAAGAAGGAGCAATTGTGGGAGAAATCTCACCATTACCTTCTCTTCCAGGACATACTGATGAGGATGTCAAAATTGCAATTGGGGTCCTCATCGGAGGGCTTGAATGGAATGATAACACAGTTCGAGTCTCTGAAACTCTACAGAGATTCACTTGGAGAAGCAGTAATGAGGATGGGAGACCTTCACTCCCTTCAAACCAGAAACGGAAAATGGCGAGAACAATTGAGTCAGAAGTTCGAGGAAATAAGATGGCTGATTGAGGAAATGCGACATAGATTGAAGATCACAGAGAACAGCTTCGAACAAATAACGTTTATGCAAGCTTTACAACTATTGCTTGAAGTGGAGCAAGAGATAAGAACCTTCTCGTTTCAGCTTATTTAATGATAA---------------------------------------"/>
                        <sequence id="seq_KJ508960_A/broiler_duck/Korea/H49/2014_2014/01/20_8_(NS)" taxon="KJ508960_A/broiler_duck/Korea/H49/2014_2014/01/20_8_(NS)" totalcount="4" value="ATGGACTCCAACACTGTGTCAAGCTTTCAGGTAGACTGCTTTCTTTGGCATGTCCGCAAACGATTTGCAGACCAAGAACTGGGTGATGCCCCATTCCTTGACCGGCTTCGCCGAGACCAGAAGTCCCTAAGAGGAAGAGGCAGCACTCTTGGTCTGGACATCGAGACAGCTACTCGTGCGGGAAAGCAAATAATGGAGCGGATTCTGGGGGAAGAATCTGATGAAGCACTTAAAATGAATATTGCTTCTGTACCGACTTCACGCTACCTAACTGACATGACTCTTGAAGAAATGTCAAGAGACTGGTTCATGCTCATGCCCAAGCAGAAAGTAGCAGGTTCTCTCTGCATCAAAATGGACCAGGCAATAATGGATAAAACCATCATACTGAAAGCAAACTTCAGTGTGATTTTTGATCGGCTGGAAACCCTAATATTACTTAGAGCTTTCACAGAAGAAGGAGCAATTGTGGGAGAAATCTCACCATTACCTTCTCTTCCAGGACATACTGATGAGGATGTCAAAATTGCAATTGGAGTCCTCATCGGAGGGCTTGAATGGAATGATAACAAAGTTCGAGTCTCTGAAACTCTACAGAGATTCACTTGGAGAAGCAGTAATGAGGATGGGAGACCTTCACTCCCTTCAAAACAGAAACGGAAAATGGCGAGAACAATTGAGTCAGAAGTTCGAGGAAATAAGATGGCTGATTGAGGAAATGCGACATAGATTGAAGATCACAGAGAACAGCTTCGAACAAATAACGTTTATGCAAGCTTTACAACTATTGCTTGAAGTGGAGCAAGAGATAAGAACCTTCTCGTTTCAGCTTATTTAATGATAA---------------------------------------"/>
                        <sequence id="seq_KJ508992_A/broiler_duck/Korea/H65/2014_2014/01/21_8_(NS)" taxon="KJ508992_A/broiler_duck/Korea/H65/2014_2014/01/21_8_(NS)" totalcount="4" value="ATGGACTCCAACACTGTGTCAAGCTTTCAGGTAGACTGCTTTCTTTGGCATGTCCGCAAACGATTTGCAGACCAAGAACTGGGTGATGCCCCATTCCTTGACCGGCTTCGCCGAGACCAGAAGTCCCTAAGAGGAAGAGGCAGCACTCTTGGTCTGGACATCGAGACAGCTACTCGTGCGGGAAAGCAAATAGTGGAGCAGATTCTGGGGGAAGAATCTGATGAAGCACTTAAAATGAATATTGCTTCTGTACCGACTTCACGCTACCTAACTGACATGACTCTTGAAGAAATGTCAAGAGACTGGTTCATGCTCATGCCCAAGCAGAAAGTAGCAGGTTCTCTCTGCATCAAAATGGACCAGGCAATAATGGATAAAACCATCATACTGAAAGCAAACTTCAGTGTGATTTTTGATCGGCTGGAAACCCTAATAGTACTTAGAGCTTTCACAGAAGAAGGAGCAATTGTGGGAGAAATCTCACCATTACCTTCTCTTCCAGGACATACTGATGAGGATGTCAAAATTGCAATTGGGATCCTCATCGGAGGGCTTGAATGGAATGATAACACAGTTCGAGTCTCTGAAACTCTACAGAGATTCACTTGGAGAAGCAGTAATGAGGATGGGAGACCTTCACTCCCTTCAAAACAGAAACGGAAAATGGCGAGAACAATTGAGTCAGAAGTTCGAGGAAATAAGATGGCTGATTGAGGAAATGCGACATAGATTGAAGATCACAGAGAACAGCTTCGAACAAATAACGTTTATGCAAGCTTTACAACTATTGCTTGAAGTGGAGCAAGAGATAAGAACCTTCTCGTTTCAGCTTATTTAATGATAA---------------------------------------"/>
                        <sequence id="seq_KJ509104_A/white-fronted_goose/Korea/H231/2014_2014/01/28_8_(NS)" taxon="KJ509104_A/white-fronted_goose/Korea/H231/2014_2014/01/28_8_(NS)" totalcount="4" value="ATGGACTCCAACACTGTGTCAAGCTTTCAGGTAGACTGCTTTCTTTGGCATGTCCGCAAACGATTTGCAGACCAGGAACTGGGTGATGCCCCATTCCTTGACCGGCTTCGCCGAGACCAGAAGTCCCTAAGAGGAAGAGGCAGCACTCTTGGTCTGGACATCGAGACAGCTACTCGTGCGGGAAAGCAAATAGTGGAGCGGATTCTGGGGGAAGAATCTGATGAGGCACTTAAAATGAATATTGCTTCTGTACCGACTTCACGCTACCTAACTGACATGACTCTTGAAGAAATGTCAAGAGACTGGTTCATGCTCATGCCCAAGCAGAAAGTAGCAGGTTCTCTCTGCATCAAAATGGACCAGGCAATAATGGATAAAACCATCATACTGAAAGCAAACTTCAGTGTGATTTTTGATCGGCTGGAAACCCTAATATTACTTAGAGCTTTCACAGAAGAAGGAGCAATTGTGGGAGAAATCTCACCATTACCTTCTCTTCCAGGACATACTGATGAGGATGTCAAAATTGCAATTGGGGTCCTCATCGGAGGGCTTGAATGGAATGATAACACAGTTCGAGTCTCTGAAACTCTACAGAGATTCACTTGGAGAAGCAGTAATGAGGATGGGAGACCTTCACTCCCTTCAAAACAGAAACGGAAAATGGCGAGAACAATTGAGTCAGAAGTTCGAGGAAATAAGATGGCTGATTGAGGAAATGCGACATAGATTGAAGATCACAGAGAACAGCTTCGAACAAATAACGTTTATGCAAGCTTTACAACTATTGCTTGAAGTGGAGCAAGAGATAAGAACCTTCTCGTTTCAGCTTATTTAATGATAA---------------------------------------"/>
                        <sequence id="seq_A/duck/Chiba/26-372-48/2014_|_EPI_ISL_168024_|_2014-11-18_|_E1" taxon="A/duck/Chiba/26-372-48/2014_|_EPI_ISL_168024_|_2014-11-18_|_E1" totalcount="4" value="ATGGACTCCAACACTGTGTCAAGCTTTCAGGTAGACTGCTTTCTTTGGCATGTCCGCAAACGATTTGCAGACCAAGAACTGGGTGATGCCCCATTCCTTGACCGGCTTCGCCGAGACCAGAAGTCCCTAAGAGGAAGAGGCAGCACTCTTGGTCTGGACATCGAGACAGCTACTCGTGCGGGAAAGCAAATATTGGAGCGGATTCTGGGGGAAGAATCTGATGAAGCACTTAAAATGAATATTGCTTCTGTACCGACTTCACGCTACCTAACTGACATGACTCTTGAAGAAATGTCAAGAGACTGGTTCATGCTCATGCCCAAGCAGAAAGTAGCAGGTTCTCTCTGCATCAAAATGGACCAGGCAATAATGGATAAAACCATCACACTGAAAGCAAACTTCAGTGTGATTTTTGATCGGCTGGAAACCCTAATATTACTTAGAGCTTTCACAGAAGAAGGAGCAATTGTGGGAGAAATCTCACCATTACCTTCTCTTCCAGGACATACTGATGAGGATGTCAAAATTGCAATTGGGGTCCTCATCGGAGGGCTTGAATGGAATGATAACACAGTTCGAGTCTCTGAAACTCTACAGAGATTCACTTGGAGAAGCAGTAATGAGGATGGGAGACCTTCACTCCCTTCAAAACAGAAACGGAAAATGGCGAGAACAATTGAGTCAGAAGTTTGAGGAAATAAGATGGCTGATTGAGGAAATGCGACATAGATTGAAGATCACAGAGAACAGCTTCGAACAAATAACGTTTATGCAAGCTTTACAACTATTGCTTGAAGTGGAGCAAGAGATAAGAACCTTCTCGTTTCAGCTTATTTAATGATAAAAAACACCCTTGTTTCT----------------------"/>
                        <sequence id="seq_A/duck/Chiba/26-372-61/2014_|_EPI_ISL_168025_|_2014-11-18_|_E1" taxon="A/duck/Chiba/26-372-61/2014_|_EPI_ISL_168025_|_2014-11-18_|_E1" totalcount="4" value="ATGGACTCCAACACTGTGTCAAGCTTTCAGGTAGACTGCTTTCTTTGGCATGTCCGCAAACGATTTGCAGACCAAGAACTGGGTGATGCCCCATTCCTTGACCGGCTTCGCCGAGACCAGAAGTCCCTAAGAGGAAGAGGCAGCACTCTTGGTCTGGACATCGAGACAGCTACTCGTGCGGGAAAGCAAATATTGGAGCGGATTCTGGGGGAAGAATCTGATGAAGCACTTAAAATGAATATTGCTTCTGTACCGACTTCACGCTACCTAACTGACATGACTCTTGAAGAAATGTCAAGAGACTGGTTCATGCTCATGCCCAAGCAGAAAGTAGCAGGTTCTCTCTGCATCAAAATGGACCAGGCAATAATGGATAAAACCATCACACTGAAAGCAAACTTCAGTGTGATTTTTGATCGGCTGGAAACCCTAATATTACTTAGAGCTTTCACAGAAGAAGGAGCAATTGTGGGAGAAATCTCACCATTACCTTCTCTTCCAGGACATACTGATGAGGATGTCAAAATTGCAATTGGGGTCCTCATCGGAGGGCTTGAATGGAATGATAACACAGTTCGAGTCTCTGAAACTCTACAGAGATTCACTTGGAGAAGCAGTAATGAGGATGGGAGACCTTCACTCCCTTCAAAACAGAAACGGAAAATGGCGAGAACAATTGAGTCAGAAGTTTGAGGAAATAAGATGGCTGATTGAGGAAATGCGACATAGATTGAAGATCACAGAGAACAGCTTCGAACAAATAACGTTTATGCAAGCTTTACAACTATTGCTTGAAGTGGAGCAAGAGATAAGAACCTTCTCGTTTCAGCTTATTTAATGATAAAAAACACCCTTGT--------------------------"/>
                        <sequence id="seq_A/duck/England/36254/14_|_EPI_ISL_167904_|_2014-11-14_|_Egg_passage_1" taxon="A/duck/England/36254/14_|_EPI_ISL_167904_|_2014-11-14_|_Egg_passage_1" totalcount="4" value="ATGGACTCCAACACTGTGTCAAGCTTTCAGGTAGACTGCTTTCTTTGGCATGTCCGCAAACGATTTGCAGACCAAGAACTGGGTGATGCCCCATTCCTTGACCGGCTTCGCCGAGACCAGAAGTCCCTAAGAGGAAGAGGCAGCACTCTTGGTCTGGACATCGAGACAGCTACTCGTGCGGGAAAGCAAATATTGGAGCGGATTCTGGGGGAAGAATCTGATGAAACACTTAAAATGAATATTGCTTCTGTACCGACTTCACGCTACCTAACTGACATGACTCTTGAAGAAATGTCAAGAGACTGGTTCATGCTCATGCCCAAGCAGAAAGTAGCAGGTTCTCTCTGCATCAAAATGGACCAGGCAATAATGGATAAAACCATCATACTGAAAGCAAACTTCAGTGTGATTTTTGATCGGCTGGAAACCCTAATATTACTTAGAGCTTTCACAGAAGAAGGAGCAATTGTGGGAGAAATCTCACCATTACCTTCTCTTCCAGGACATACTGATGAGGATGTCAAAATTGCAATTGGGGTCCTCATCGGAGGGCTTGAATGGAATGATAACACAGTTCGAGTCTCTGAAACTCTACAGAGATTCACTTGGAGAAGCAGTAATGAGGATGGGAGACCTTCACTCCCTTCAAAACAGAAACGGAAAATGGCGAGAACAATTGAGTCAGAAGTTCGAGGAAATAAGATGGCTGATTGAGGAAATGCGACATAGATTGAAGATCACAGAGAACAGCTTCGAACAAATAACGTTTATGCAAGCTTTACAACTATTGCTTGAAGTGGAGCAAGAGATAAGAACCTTCTCGTTTCAGCTTATTTAATGATAA---------------------------------------"/>
                        <sequence id="seq_A/Chicken/Netherlands/14015526/2014_|_EPI_ISL_167905_|_2014-11-14_|_Choanal_Swab" taxon="A/Chicken/Netherlands/14015526/2014_|_EPI_ISL_167905_|_2014-11-14_|_Choanal_Swab" totalcount="4" value="ATGGACTCCAACACTGTGTCAAGCTTTCAGGTAGACTGCTTTCTTTGGCATGTCCGCAAACGATTTGCAGACCAAGAACTGGGTGATGCCCCATTCCTTGACCGGCTTCGCCGAGACCAGAAGTCCCTAAGAGGAAGAGGCAGCACTCTTGGTCTGGACATCGAGACAGCTACTCGTGCGGGAAAGCAAACATTGGAGCGGATTCTGGGGGAAGAATCTGATGAAGCACTTAAAATGAATATTGCTTCTGTACCGACTTCACGCTACCTAACTGACATGACTCTTGAAGAAATGTCAAGAGACTGGTTCATGCTCATGCCCAAGCAGAAAGTAGCAGGTTCTCTCTGCATCAAAATGGACCAGGCAATAATGGATAAAACCATCATACTGAAAGCAAACTTCAGTGTGATTTTTGATCGGCTGGAAACCCTAATATTACTTAGAGCTTTCACAGAAGAAGGAGCAATTGTGGGAGAAATCTCACCATTACCTTCTCTTCCAGGACATACTGATGAGGATGTCAAAATTGCAATTGGGGTCCTCATCGGAGGGCTTGAATGGAATGATAACACAGTTCGAGTCTCTGAAACTCTACAGAGATTCACTTGGAGAAGCAGTAATGAGGATGGGAGACCTTCACTCCCTTCAAAACAGAAACGGAAAATGGCGAGAACAATTGAGTCAGAAGTTCGAGGAAATAAGATGGCTGATTGAGGAAATGCGACATAGATTGAAGATCACAGAGAACAGCTTCGAACAAATAACGTTTATGCAAGCTTTACAACTATTGCTTGAAGTGGAGCAAGAGATAAGAACCTTCTCGTTTCAGCTTATTTAATGATAAAAAACAC--------------------------------"/>
                        <sequence id="seq_A/turkey/Germany-MV/R2472/2014_|_EPI_ISL_167140_|_2014-11-04_|_original" taxon="A/turkey/Germany-MV/R2472/2014_|_EPI_ISL_167140_|_2014-11-04_|_original" totalcount="4" value="ATGGACTCCAACACTGTGTCAAGCTTTCAGGTAGACTGCTTTCTTTGGCATGTCCGCAAACGATTTGCAGACCAAGAACTGGGTGATGCCCCATTCCTTGACCGGCTTCGCCGAGACCAGAAGTCCCTAAGAGGAAGAGGCAGCACTCTTGGTCTGGACATCGAGACAGCTACTCGTGCGGGAAAGCAAATATTGGAGCGGATTCTGGGGGAAGAATCTGATGAAGCACTTAAAATGAATATTGCTTCTGTACCGACTTCACGCTACCTAACTGACATGACTCTTGAAGAAATGTCAAGAGACTGGTTCATGCTCATGCCCAAGCAGAAAGTAGCAGGTTCTCTCTGCATCAAAATGGACCAGGCAATAATGGATAAAACCATCATACTGAAAGCAAACTTCAGTGTGATTTTTGATCGGCTGGAAACCCTAATATTACTTAGAGCTTTCACAGAAGAAGGAGCAATTGTGGGAGAAATCTCACCATTACCTTCTCTTCCAGGACATACTGATGAGGATGTCAAAATTGCAATTGGGGTCCTCATCGGAGGGCTTGAATGGAATGATAACACAGTTCGAGTCTCTGAAACTCTACAGAGATTCACTTGGAGAAGCAGTAATGAGGATGGGAGACCTTCACTCCCTTCAAAACAGAAACGGAAAATGGCGAGAACAATTGAGTCAGAAGTTCGAGGAAATAAGATGGCTGATTGAGGAAATGCGACATAGATTGAAGATCACAGAGAACAGCTTCGAACAAATAACGTTTATGCAAGCTTTACAACTATTGCTTGAAGTGGAGCAAGAGATAAGAACCTTCTCGTTTCAGCTTATTTAA---------------------------------------------"/>
                        <sequence id="seq_A/chicken/Netherlands/14015531_|_EPI_ISL_168075_|_2014-11-15_|_choanal_swabs" taxon="A/chicken/Netherlands/14015531_|_EPI_ISL_168075_|_2014-11-15_|_choanal_swabs" totalcount="4" value="ATGGACTCCAACACTGTGTCAAGCTTTCAGGTAGACTGCTTTCTTTGGCATGTCCGCAAACGATTTGCAGACCAAGAACTGGGTGATGCCCCATTCCTTGACCGGCTTCGCCGAGACCAGAAGTCCCTAAGAGGAAGAGGCAGCACTCTTGGTCTGGACATCGAGACAGCTACTCGTGCGGGAAAGCAAATATTGGAGCGGATTCTGGGGGAAGAATCTGATGAAGCACTTAAAATGAATATTGCTTCTGTACCGACTTCACGCTACCTAACTGACATGACTCTTGAAGAAATGTCAAGAGACTGGTTCATGCTCATGCCCAAGCAGAAAGTAGCAGGTTCTCTCTGCATCAAAATGGACCAGGCAATAATGGATAAAACCATCATACTGAAAGCAAACTTCAGTGTGATTTTTGATCGGCTGGAAACCCTAATATTACTTAGAGCTTTCACAGAAGAAGGAGCAATTGTGGGAGAAATCTCACCATTACCTTCTCTTCCAGGACATACTGATGAGGATGTCAAAATTGCAATTGGGGTCCTCATCGGAGGGCTTGAATGGAATGATAACACAGTTCGAGTCTCTGAAACTCTACAGAGATTCACTTGGAGAAGCAGTAATGAGGATGGGAGACCTTCACTCCCTTCAAAACAGAAACGGAAAATGGCGAGAACAATTGAGTCAGAAGTTCGAGGAAATAAGATGGCTGATTGAGGAAATGCGACATAGATTGAAGATCACAGAGAACAGCTTCGAACAAATAACGTTTATGCAAGCTTTACAACTATTGCTTGAAGTGGAGCAAGAGATAAGAACCTTCTCGTTTCAGCTTATTTAATGATAAAAAACAC--------------------------------"/>
                        <sequence id="seq_KJ509032_A/Baikal_teal/Korea/H84/2014_2014/01/22_8_(NS)" taxon="KJ509032_A/Baikal_teal/Korea/H84/2014_2014/01/22_8_(NS)" totalcount="4" value="ATGGACTCCAACACTGTGTCAAGCTTTCAGGTAGACTGCTTTCTTTGGCATGTCCGCAAACGATTTGCAGACCAAGAACTGGGTGATGCCCCATTCCTTGACCGGCTTCGCCGAGACCAGAAGTCCCTAAGAGGAAGAGGCAGCACTCTTGGTCTGGACATCGAGACAGCTACTCGTGCGGGAAAGCAAATAGTGGAGCGGATTCTGGGGGAAGAATCTGATGAAGCACTTAAAATGAATATTGCTTCTGTACCGACTTCACGCTACCTAACTGACATGACTCTTGAAGAAATGTCAAGAGACTGGTTCATGCTCATGCCCAAGCAGAAGGTAGCAGGTTCTCTCTGCATCAAAATGGACCAGGCAATAATGGATAAAACCATCATACTGAAAGCAAACTTCAGTGTGATTTTTGATCGGCTGGAAACCCTAATATTACTTAGAGCTTTCACAGAAGAAGGAGCAATTGTGGGAGAAATCTCACCATTACCTTCTCTTCCAGGACATACTGATGAGGATGTCAAAATTGCAATTGGGATCCTCATCGGAGGGCTTGAATGGAATGATAACACAGTTCGAGTCTCTGAAACTCTACAGAGATTCACTTGGAGAAGCAGTAATGAGGATGGGAGACCTTCACTCCCTTCAAAACAGAAACGGAAAATGGCGAGAACAATTGAGTCAGAAGTTCGAGGAAATAAGATGGCTGATTGAGGAAATGCGACATAGATTGAAGATCACAGAGAACAGCTTCGAACAAATAACGTTTATGCAAGCTTTACAACTATTGCTTGAAGTGGAGCAAGAGATAAGAACCTTCTCGTTTCAGCTTATTTAATGATAA---------------------------------------"/>
                        <sequence id="seq_KJ509080_A/breeder_duck/Korea/H158/2014_2014/01/26_8_(NS)" taxon="KJ509080_A/breeder_duck/Korea/H158/2014_2014/01/26_8_(NS)" totalcount="4" value="ATGGACTCCAACACTGTGTCAAGCTTTCAGGTAGACTGCTTTCTTTGGCATGTCCGCAAACGATTTGCAGACCAAGAACTGGGTGATGCCCCATTCCTTGACCGGCTTCGCCGAGACCAGAAGTCCCTAAGAGGAAGAGGCAGCACTCTTGGTCTGGACATCGAGACAGCTACTCGTGCGGGAAAGCAAATAGTGGAGCGGATTCTGGGGGAAGAATCTGATGAAGCACTTAAAATGAATATTGCTTCTGTACTGACTTCACGCTACCTAACTGACATGACTCTTGAAGAAATGTCAAGAGACTGGTTCATGCTCATGCCCAAGCAGAAAGTAGCAGGTTCTCTCTGCATCAAAATGGACCAGGCAATAATGGATAAAACCATCATACTGAAAGCAAACTTCAGTGTGATTTTTGATCGGCTGGAAACCCTAATATTACTTAGAGCTTTCACAGAAGAAGGAGCAATTGTGGGAGAAATCTCACCATTACCTTCTCTTCCAGGACATACTGATGAGGATGTCAAAATTGCAATTGGGATCCTCATCGGAGGGCTTGAATGGAATGATAACACAGTTCGAGTCTCTGAAACTCTACAGAGATTCACTTGGAGAAGCAGTAATGAGGATGGGAGACCTTCACTCCCTTCAAAACAGAAACGGAAAATGGCGAGAACAATTGAGTCAGAAGTTCGAGGAAATAAGATGGCTGATTGAGGAAATGCGACATAGATTGAAGATCACAGAGAACAGCTTCGAACAAATAACGTTTATGCAAGCTTTACAACTATTGCTTGAAGTGGAGCAAGAGATAAGAACCTTCTCGTTTCAGCTTATTTAATGATAA---------------------------------------"/>
                        <sequence id="seq_KJ509048_A/breeder_chicken/Korea/H122/2014_2014/01/24_8_(NS)" taxon="KJ509048_A/breeder_chicken/Korea/H122/2014_2014/01/24_8_(NS)" totalcount="4" value="ATGGACTCCAACACTGTGTCAAGCTTTCAGGTAGACTGCTTTCTTTGGCATGTCCGCAAACGATTTGCAGACCAAGAACTGGGTGATGCCCCATTCCTTGACCGGCTTCGCCGAGACCAGAAGTCCCTAAGAGGAAGAGGCAGCACTCTTGGTCTGGACATCGAGACAGCTACTCGTGCGGGAAAGCAAATAGTGGAGCGGATTCTGGGGGAAGAATCTGATGAAGCACTTAAAATGAATATTGCTTCTGTACCGACTTCACGCTACCTAACTGACATGACTCTTGAAGAAATGTCAAGAGACTGGTTCATGCTCATGCCCAAGCAGAAAGTAGCAGGTTCTCTCTGCATCAAAATGGACCAGGCAATAATGGATAAAACCATCATACTGAAAGCAAACTTCAGTGTGATTTTTGATCGGCTGGAAACCCTAATATTACTTAGAGCTTTCACAGAAGAAGGAGCAATTGTGGGAGAAATCTCACCATTACCTTCTCTTCCAGGACATACTGATGAGGATGTCAAAATTGCAATTGGGATCCTCATCGGAGGGCTTGAATGGAATGATAACACAGTTCGAGTCTCTGAAACTCTACAGAGATTCACTTGGAGAAGCAGTAATGAGGATGGGAGACCTTCACTCCCTTCAAAACAGAAACGGAAAATGGCGAGAACAATTGAGTCAGAAGTTCGAGGAAATAAGATGGCTGATTGAGGAAATGCGACATAGATTGAAGATCACAGAGAACAGCTTCGAACAAATAACGTTTATGCAAGCTTTACAACTATTGCTTGAAGTGGAGCAAGAGATAAGAACCTTCTCGTTTCAGCTTATTTAATGATAA---------------------------------------"/>
                        <sequence id="seq_KJ509056_A/breeder_duck/Korea/H128/2014_2014/01/25_8_(NS)" taxon="KJ509056_A/breeder_duck/Korea/H128/2014_2014/01/25_8_(NS)" totalcount="4" value="ATGGACTCCAACACTGTGTCAAGCTTTCAGGTAGACTGCTTTCTTTGGCATGTCCGCAAACGATTTGCAGACCAAGAACTGGGTGATGCCCCATTCCTTGACCGGCTTCGCCGAGACCAGAAGTCCCTAAGAGGAAGAGGCAGCACTCTTGGTCTGGACATCGAGACAGCTACTCGTGCGGGAAAGCAAATAGTGGAGCGGATTCTGGGGGAAGAATCTGATGAAGCACTTAAAATGAATATTGCTTCTGTACCGACTTCACGCTACCTAACTGACATGACTCTTGAAGAAATGTCAAGAGACTGGTTCATGCTCATGCCCAAGCAGAAAGTAGCAGGTTCTCTCTGCATCAAAATGGACCAGGCAATAATGGATAAAACCATCATACTGAAAGCAAACTTCAGTGTGATTTTTGATCGGCTGGAAACCCTAATATTACTTAGAGCTTTCACAGAAGAAGGAGCAATTGTGGGAGAAATCTCACCATTACCTTCTCTTCCAGGACATACTGATGAGGATGTCAAAATTGCAATTGGGATCCTCATCGGAGGGCTTGAATGGAATGATAACACAGTTCGAGTCTCTGAAACTCTACAGAGATTCACTTGGAGAAGCAGTAATGAGGATGGGAGACCTTCACTCCCTTCAAAACAGAAACGGAAAATGGCGAGAACAATTGAGTCAGAAGTTCGAGGAAATAAGATGGCTGATTGAGGAAATGCGACATAGATTGAAGATCACAGAGAACAGCTTCGAACAAATAACGTTTATGCAAGCTTTACAACTATTGCTTGAAGTGGAGCAAGAGATAAGAACCTTCTCGTTTCAGCTTATTTAATGATAA---------------------------------------"/>
                        <sequence id="seq_KJ509072_A/broiler_duck/Korea/H145/2014_2014/01/25_8_(NS)" taxon="KJ509072_A/broiler_duck/Korea/H145/2014_2014/01/25_8_(NS)" totalcount="4" value="ATGGACTCCAACACTGTGTCAAGCTTTCAGGTAGACTGCTTTCTTTGGCATGTCCGCAAACGATTTGCAGACCAAGAACTGGGTGATGCCCCATTCCTTGACCGGCTTCGCCGAGACCAGAAGTCCCTAAGAGGAAGAGGCAGCACTCTTGGTCTGGACATCGAGACAGCTACTCGTGCGGGAAAGCAAATAGTGGAGCGGATTCTGGGGGAAGAATCTGATGAAGCACTTAAAATGAATATTGCTTCTGTACCGACTTCACGCTACCTAACTGACATGACTCTTGAAGAAATGTCAAGAGACTGGTTCATGCTCATGCCCAAGCAGAAAGTAGCAGGTTCTCTCTGCATCAAAATGGACCAGGCAATAATGGATAAAACCATCATACTGAAAGCAAACTTCAGTGTGATTTTTGATCGGCTGGAAACCCTAATATTACTTAGAGCTTTCACAGAAGAAGGAGCAATTGTGGGAGAAATCTCACCATTACCTTCTCTTCCAGGACATACTGATGAGGATGTCAAAATTGCAATTGGGATCCTCATCGGAGGGCTTGAATGGAATGATAACACAGTTCGAGTCTCTGAAACTCTACAGAGATTCACTTGGAGAAGCAGTAATGAGGATGGGAGACCTTCACTCCCTTCAAAACAGAAACGGAAAATGGCGAGAACAATTGAGTCAGAAGTTCGAGGAAATAAGATGGCTGATTGAGGAAATGCGACATAGATTGAAGATCACAGAGAACAGCTTCGAACAAATAACGTTTATGCAAGCTTTACAACTATTGCTTGAAGTGGAGCAAGAGATAAGAACCTTCTCGTTTCAGCTTATTTAATGATAA---------------------------------------"/>
                        <sequence id="seq_KJ509008_A/Baikal_teal/Korea/H68/2014_2014/01/22_8_(NS)" taxon="KJ509008_A/Baikal_teal/Korea/H68/2014_2014/01/22_8_(NS)" totalcount="4" value="ATGGACTCCAACACTGTGTCAAGCTTTCAGGTAGACTGCTTTCTTTGGCATGTCCGCAAACGATTTGCAGACCAAGAACTGGGTGATGCCCCATTCCTTGACCGGCTTCGCCGAGACCAGAAGTCCCTAAGAGGAAGAGGCAGCACTCTTGGTCTGGACATCGAGACAGCTACTCGTGCGGGAAAGCAAATAGTGGAGCGGATTCTGGGGGAAGAATCTGATGAAGCACTTAAAATGAATATTGCTTCTGTACCGACTTCACGCTACCTAACTGACATGACTCTTGAAGAAATGTCAAGAGACTGGTTCATGCTCATGCCCAAGCAGAAAGTAGCAGGTTCTCTCTGCATCAAAATGGACCAGGCAATAATGGATAAAACCATCATACTGAAAGCAAACTTCAGTGTGATTTTTGATCGGCTGGAAACCCTAATATTACTTAGAGCTTTCACAGAAGAAGGAGCAATTGTGGGAGAAATCTCACCATTACCTTCTCTTCCAGGACATACTGATGAGGATGTCAAAATTGCAATTGGGGTCCTCATCGGAGGGCTTGAATGGAATGATAACACAGTTCGAGTCTCTGAAACTCTACAGAGATTCACTTGGAGAAGCAGTAATGAGGATGGGAGACCTTCACTCCCTTCAAAACAGAAACGAAAAATGGCGAGAACAATTGAGTCAGAAGTTCGAGGAAATAAGATGGCTGATTGAGGAAATGCGACATAGATTGAAGATCACAGAGAACAGCTTCGAACAAATAACGTTTATGCAAGCTTTACAACTATTGCTTGAAGTGGAGCAAGAGATAAGAACCTTCTCGTTTCAGCTTATTTAATGATAA---------------------------------------"/>
                        <sequence id="seq_KJ508928_A/bean_goose/Korea/H40/2014_2014/01/19_8_(NS)" taxon="KJ508928_A/bean_goose/Korea/H40/2014_2014/01/19_8_(NS)" totalcount="4" value="ATGGACTCCAATACTGTGTCAAGCTTTCAGGTAGACTGCTTTCTTTGGCATGTCCGCAAACGATTTGCAGACCAAGAACTGGGTGATGCCCCATTCCTTGACCGGCTTCGCCGAGACCAGAAGTCCCTAAGAGGAAGAGGCAGCACTCTTGGTCTGGACATCGAGACAGCTACTCGTGCGGGAAAGCAAATAGTGGAGCGGATTCTGGGGGAAGAATCTGATGAAGCACTTAAAATGAATATTGCTTCTGTACCGACTTCACGCTACCTAACTGACATGACTCTTGAAGAAATGTCAAGAGACTGGTTCATGCTCATGCCCAAGCAGAAAGTAGCAGGTTCTCTCTGCATCAAAATGGACCAGGCAATAATGGATAAAACCATCATACTGAAAGCAAACTTCAGTGTGATTTTTGATCGGCTGGAAACCCTAATATTACTTAGAGCTTTCACAGAAGAAGGAGCAATTGTGGGAGAAATCTCACCATTACCTTCTCTTCCAGGACATACTGATGAGGATGTCAAAATTGCAATTGGGGTCCTCATCGGAGGGCTTGAATGGAATGATAACACAGTTCGAGTCTCTGAAACTCTACAGAGATTCACTTGGAGAAGCAGTAATGAGGATGGGAGACCTTCACTCCCTTCAAAACAGAAACGGAAAATGGCGAGAACAATTGAGTCAGAAGTTCGAGGAAATAAGATGGCTGATTGAGGAAATGCGACATAGATTGAAGATCACAGAGAACAGCTTCGAACAAATAACGTTTATGCAAGCTTTACAACTATTGCTTGAAGTGGAGCAAGAGATAAGAACCTTCTCGTTTCAGCTTATTTAATGATAA---------------------------------------"/>
                        <sequence id="seq_KJ509112_A/breeder_duck/Korea/H249/2014_2014/01/28_8_(NS)" taxon="KJ509112_A/breeder_duck/Korea/H249/2014_2014/01/28_8_(NS)" totalcount="4" value="ATGGACTCCAACACTGTGTCAAGCTTTCAGGTAGACTGCTTTCTTTGGCATGTCCGCAAACGATTTGCAGACCAAGAACTGGGTGATGCCCCATTCCTTGACCGGCTTCGCCGAGACCAGAAGTCCCTAAAAGGAAGAGGCAGCACTCTTGGTCTGGACATCGAGACAGCTACTCGTGCGGGAAAGCAAATAGTGGAGCGGATTCTGGGGGAAGAATCTGATGAAGCACTTAAAATGAATATTGCTTCTGTACCGACTTCACGCTACCTAACTGACATGACTCTTGAAGAAATGTCAAGAGACTGGTTCATGCTCATGCCCAAGCAGAAAGTAGCAGGTTCTCTCTGCATCAAAATGGACCAGGCAATAATGGATAAAACCATCATACTGAAAGCAAACTTCAGTGTGATTTTTGATCGGCTGGAAACCCTAATATTACTTAGAGCTTTCACAGAAGAAGGAGCAATTGTGGGAGAAATCTCACCATTACCTTCTCTTCCAGGACATACTGATGAGGATGTCAAAATTGCAATTGGGGTCCTCATCGGAGGGCTTGAATGGAATGATAACACAGTTCGAGTCTCTGAAACTCTACAGAGATTCACTTGGAGAAGCAGTAATGAGGATGGGAGACCTTCACTCCCTTCAAAACAGAAACGGAAAATGGCGAGAACAATTGAGTCAGAAGTTCGAGGAAATAAGATGGCTGATTGAGGAAATGCGACATAGATTGAAGATCACAGAGAACAGCTTCGAACAAATAACGTTTATGCAAGCTTTACAACTATTGCTTGAAGTGGAGCAAGAGATAAGAACCTTCTCGTTTCAGCTTATTTAATGATAA---------------------------------------"/>
                        <sequence id="seq_KJ509064_A/broiler_duck/Korea/H133/2014_2014/01/25_8_(NS)" taxon="KJ509064_A/broiler_duck/Korea/H133/2014_2014/01/25_8_(NS)" totalcount="4" value="ATGGACTCCAACACTGTGTCAAGCTTTCAGGTAGACTGCTTTCTTTGGCATGTCCGCAAACGATTTGCAGACCAAGAACTGGGTGATGCCCCATTCCTTGACCGGCTTCGCCGAGACCAGAAGTCCCTAAGAGGAAGAGGCAGCACTCTTGGTCTGGACATCGAGACAGCTACTCGTGCGGGAAAGCAAATAGTGGAGCGGATTCTGGGGGAAGAATCTGATGAAGCACTTAAAATGAATATTGCTTCTGTACCGACTTCACGCTACCTAACTGACATGACTCTTGAAGAAATGTCAAGAGACTGGTTCATGCTCATGCCCAAGCTGAAAGTAGCAGGTTCTCTCTGCATCAAAATGGACCAGGCAATAATGGATAAAACCATCATACTGAAAGCAAACTTCAGTGTGATTTTTGATCGGCTGGAAACCCTAATATTACTTAGAGCTTTCACAGAAGAAGGAGCAATTGTGGGAGAAATCTCACCATTACCTTCTCTTCCAGGACATACTGATGAGGATGTCAAAATTGCAATTGGGGTCCTCATCGGAGGGCTTGAATGGAATGATAACACAGTTCGAGTCTCTGAAACTCTACAGAGATTCACTTGGAGAAGCAGTAATGAGGATGGGAGACCTTCACTCCCTTCAAAACAGAAACGGAAAATGGCGAGAACAATTGAGTCAGAAGTTCGAGGAAATAAGATGGCTGATTGAGGAAATGCGACATAGATTGAAGATCACAGAGAACAGCTTCGAACAAATAACGTTTATGCAAGCTTTACAACTATTGCTTGAAGTGGAGCAAGAGATAAGAACCTTCTCGTTTCAGCTTATTTAATGATAA---------------------------------------"/>
                        <sequence id="seq_KJ508944_A/broiler_duck/Korea/H47/2014_2014/01/20_8_(NS)" taxon="KJ508944_A/broiler_duck/Korea/H47/2014_2014/01/20_8_(NS)" totalcount="4" value="ATGGACTCCAACACTGTGTCAAGCTTTCAGGTAGACTGCTTTCTTTGGCATGTCCGCAAACGATTTGCAGACCAAGAACTGGGTGATGCCCCATTCCTTGACCGGCTTCGCCGAGACCAGAAGTCCCTAAGAGGAAGAGGCAGCACTCTTGGTCTGGACATCGAGACAGCTACTCGTGCGGGAAAGCAAATAGTGGAGCGGATTCTGGGGGAAGAATCTGATGAAGCACTTAAAATGAATATTGCTTCTGTACCGACTTCACGCTACCTAACTGACATGACTCTTGAAGAAATGTCAAGAGACTGGTTCATGCTCATGCCCAAGCAGAAAGTAGCAGGTTCTCTCTGCATCAAAATGGACCAGGCAATAATGGATAAAACCATCATACTGAAAGCAAACTTCAGTGTGACTTTTGATCGGCTGGAAACCCTAATATTACTTAGAGCTTTCACAGAAGAAGGAGCAATTGTGGGAGAAATCTCACCATTACCTTCTCTTCCAGGACATACTGATGAGGATGTCAAAATTGCAATTGGGGTCCTCATCGGAGGGCTTGAATGGAATGATAACACAGTTCGAGTCTCTGAAACTCTACAGAGATTCACTTGGAGAAGCAGTAATGAGGATGGGAGACCTTCACTCCCTTCAAAACAGAAACGGAAAATGGCGAGAACAATTGAGTCAGAAGTTCGAGGAAATAAGATGGCTGATTGAGGAAATGCGACATAGATTGAAGATCACAGAGAACAGCTTCGAACAAATAACGTTTATGCAAGCTTTACAACTATTGCTTGAAGTGGAGCAAGAGATAAGAACCTTCTCGTTTCAGCTTATTTAATGATAA---------------------------------------"/>
                        <sequence id="seq_KJ508952_A/broiler_duck/Korea/H48/2014_2014/01/20_8_(NS)" taxon="KJ508952_A/broiler_duck/Korea/H48/2014_2014/01/20_8_(NS)" totalcount="4" value="ATGGACTCCAACACTGTGTCAAGCTTTCAGGTAGACTGCTTTCTTTGGCATGTCCGCAAACGATTTGCAGACCAAGAACTGGGTGATGCCCCATTCCTTGACCGGCTTCGCCGAGACCAGAAGTCCCTAAGAGGAAGAGGCAGCACTCTTGGTCTGGACATCGAGACAGCTACTCGTGCGGGAAAGCAAATAGTGGAGCGGATTCTGGGGGAAGAATCTGATGAAGCACTTAAAATGAATATTGCTTCTGTACCGACTTCACGCTACCTAACTGACATGACTCTTGAAGAAATGTCAAGAGACTGGTTCATGCTCATGCCCAAGCAGAAAGTAGCAGGTTCTCTCTGCATCAAAATGGACCAGGCAATAATGGATAAAACCATCATACTGAAAGCAAACTTCAGTGTGATTTTTGATCGGCTGGAAACCCTAATATTACTTAGAGCTTTCACAGAAGAAGGAGCAATTGTGGGAGAAATCTCACCATTACCTTCTCTTCCAGGACATACTGATGAGGATGTCAAAATTGCAATTGGAGTCCTCATCGGAGGGCTTGAATGGAATGATAACACAGTTCGAGTCTCTGAAACTCTACAGAGATTCACTTGGAGAAGCAGTAATGAGGATGGGAGACCTTCACTCCCTTCAAAACAGAAACGGAAAATGGCGAGAACAATTGAGTCAGAAGTTCGAGGAAATAAGATGGCTGATTGAGGAAATGCGACATAGATTGAAGATCACAGAGAACAGCTTCGAACAAATAACGTTTATGCAAGCTTTACAACTATTGCTTGAAGTGGAGCAAGAGATAAGAACCTTCTCGTTTCAGCTTATTTAATGATAA---------------------------------------"/>
                        <sequence id="seq_KJ511816_A/waterfowl/Korea/S005/2014_2014/02/15_8_(NS)" taxon="KJ511816_A/waterfowl/Korea/S005/2014_2014/02/15_8_(NS)" totalcount="4" value="ATGGACTCCAACACTGTGTCAAGCTTTCAGGTAGACTGCTTTCTTTGGCATGTCCGCAAACGATTTGCAGACCAAGAACTGGGTGATGCCCCATTCCTTGACCGGCTTCGCCGAGACCAGAAGTCCCTAAGAGGAAGAGGCAGCACTCTTGGTCTGGACATCGAGACAGCTACTCGTGCGGGAAAGCAAATAGTGGAGCGGATTCTGGGGGAAGAATCTGATGAAGCACTTAAAATGAATATTGCTTCTGTACCGACTTCACGCTACCTAACTGACATGACTCTTGAAGAAATGTCAAGAGACTGGTTCATGCTCATGCCCAAGCAGAAAGTAGCAGGTTCTCTCTGCATCAAAATGGACCAGGCAATAATGGATAAAACCATCATACTGAAAGCAAACTTCAGTGTGATTTTTGATCGGCTGGAAACCCTAATATTACTTAGAGCTTTCACAGAAGAAGGAGCAATTGTGGGAGAAATCTCACCATTACCTTCTCTTCCAGGACATACTGATGAGGATGTCAAAATTGCAATTGGGGTCCTCATCGGAGGGCTTGAATGGAATGATAACACAGTTCGAGTCTCTGAAACTCTACAGAGATTCACTTGGAGAAGCAGTAATGAGGATGGGAGACCTTCACTCCCTTCAAAACAGAAACGGAAAATGGCGAGAACAATTGAGTCAGAAGTTTGAGGAAATAAGATGGCTGATTGAGGAAATGCGACATAGATTGAAGATCACAGAGAACAGCTTCGAACAAATAACGTTTATGCAAGCTTTACAACTATTGCTTGAAGTGGAGCAAGAGATAAGAACCTTCTCGTTTCAGCTTATTTAATGATAAAAAA-----------------------------------"/>
                        <sequence id="seq_KJ508936_A/Baikal_teal/Korea/H41/2014_2014/01/19_8_(NS)" taxon="KJ508936_A/Baikal_teal/Korea/H41/2014_2014/01/19_8_(NS)" totalcount="4" value="ATGGACTCCAACACTGTGTCAAGCTTTCAGGTAGACTGCTTTCTTTGGCATGTCCGCAAACGATTTGCAGACCAAGAACTGGGTGATGCCCCATTCCTTGACCGGCTTCGCCGAGACCAGAAGTCCCTAAGAGGAAGAGGCAGCACTCTTGGTCTGGACATCGAGACAGCTACTCGTGCGGGAAAGCAAATAGTGGAGCGGATTCTGGGGGAAGAATCTGATGAAGCACTTAAAATGAATATTGCTTCTGTACCGACTTCACGCTACCTAACTGACATGACTCTTGAAGAAATGTCAAGAGACTGGTTCATGCTCATGCCCAAGCAGAAAGTAGCAGGTTCTCTCTGCATCAAAATGGACCAGGCAATAATGGATAAAACCATCATACTGAAAGCAAACTTCAGTGTGATTTTTGATCGGCTGGAAACCCTAATATTACTTAGAGCTTTCACAGAAGAAGGAGCAATTGTGGGAGAAATCTCACCATTACCTTCTCTTCCAGGACATACTGATGAGGATGTCAAAATTGCAATTGGGGTCCTCATCGGAGGGCTTGAATGGAATGATAACACAGTTCGAGTCTCTGAAACTCTACAGAGATTCACTTGGAGAAGCAGTAATGAGGATGGGAGACCTTCACTCCCTTCAAAACAGAAACGGAAAATGGCGAGAACAATTGAGTCAGAAGTTCGAGGAAATAAGATGGCTGATTGAGGAAATGCGACATAGATTGAAGATCACAGAGAACAGCTTCGAACAAATAACGTTTATGCAAGCTTTACAACTATTGCTTGAAGTGGAGCAAGAGATAAGAACCTTCTCGTTTCAGCTTATTTAATGATAA---------------------------------------"/>
                        <sequence id="seq_KJ508984_A/Baikal_teal/Korea/H62/2014_2014/01/21_8_(NS)" taxon="KJ508984_A/Baikal_teal/Korea/H62/2014_2014/01/21_8_(NS)" totalcount="4" value="ATGGACTCCAACACTGTGTCAAGCTTTCAGGTAGACTGCTTTCTTTGGCATGTCCGCAAACGATTTGCAGACCAAGAACTGGGTGATGCCCCATTCCTTGACCGGCTTCGCCGAGACCAGAAGTCCCTAAGAGGAAGAGGCAGCACTCTTGGTCTGGACATCGAGACAGCTACTCGTGCGGGAAAGCAAATAGTGGAGCGGATTCTGGGGGAAGAATCTGATGAAGCACTTAAAATGAATATTGCTTCTGTACCGACTTCACGCTACCTAACTGACATGACTCTTGAAGAAATGTCAAGAGACTGGTTCATGCTCATGCCCAAGCAGAAAGTAGCAGGTTCTCTCTGCATCAAAATGGACCAGGCAATAATGGATAAAACCATCATACTGAAAGCAAACTTCAGTGTGATTTTTGATCGGCTGGAAACCCTAATATTACTTAGAGCTTTCACAGAAGAAGGAGCAATTGTGGGAGAAATCTCACCATTACCTTCTCTTCCAGGACATACTGATGAGGATGTCAAAATTGCAATTGGGGTCCTCATCGGAGGGCTTGAATGGAATGATAACACAGTTCGAGTCTCTGAAACTCTACAGAGATTCACTTGGAGAAGCAGTAATGAGGATGGGAGACCTTCACTCCCTTCAAAACAGAAACGGAAAATGGCGAGAACAATTGAGTCAGAAGTTCGAGGAAATAAGATGGCTGATTGAGGAAATGCGACATAGATTGAAGATCACAGAGAACAGCTTCGAACAAATAACGTTTATGCAAGCTTTACAACTATTGCTTGAAGTGGAGCAAGAGATAAGAACCTTCTCGTTTCAGCTTATTTAATGATAA---------------------------------------"/>
                        <sequence id="seq_KJ509000_A/Baikal_teal/Korea/H66/2014_2014/01/21_8_(NS)" taxon="KJ509000_A/Baikal_teal/Korea/H66/2014_2014/01/21_8_(NS)" totalcount="4" value="ATGGACTCCAACACTGTGTCAAGCTTTCAGGTAGACTGCTTTCTTTGGCATGTCCGCAAACGATTTGCAGACCAAGAACTGGGTGATGCCCCATTCCTTGACCGGCTTCGCCGAGACCAGAAGTCCCTAAGAGGAAGAGGCAGCACTCTTGGTCTGGACATCGAGACAGCTACTCGTGCGGGAAAGCAAATAGTGGAGCGGATTCTGGGGGAAGAATCTGATGAAGCACTTAAAATGAATATTGCTTCTGTACCGACTTCACGCTACCTAACTGACATGACTCTTGAAGAAATGTCAAGAGACTGGTTCATGCTCATGCCCAAGCAGAAAGTAGCAGGTTCTCTCTGCATCAAAATGGACCAGGCAATAATGGATAAAACCATCATACTGAAAGCAAACTTCAGTGTGATTTTTGATCGGCTGGAAACCCTAATATTACTTAGAGCTTTCACAGAAGAAGGAGCAATTGTGGGAGAAATCTCACCATTACCTTCTCTTCCAGGACATACTGATGAGGATGTCAAAATTGCAATTGGGGTCCTCATCGGAGGGCTTGAATGGAATGATAACACAGTTCGAGTCTCTGAAACTCTACAGAGATTCACTTGGAGAAGCAGTAATGAGGATGGGAGACCTTCACTCCCTTCAAAACAGAAACGGAAAATGGCGAGAACAATTGAGTCAGAAGTTCGAGGAAATAAGATGGCTGATTGAGGAAATGCGACATAGATTGAAGATCACAGAGAACAGCTTCGAACAAATAACGTTTATGCAAGCTTTACAACTATTGCTTGAAGTGGAGCAAGAGATAAGAACCTTCTCGTTTCAGCTTATTTAATGATAA---------------------------------------"/>
                        <sequence id="seq_KJ509016_A/Baikal_teal/Korea/H80/2014_2014/01/22_8_(NS)" taxon="KJ509016_A/Baikal_teal/Korea/H80/2014_2014/01/22_8_(NS)" totalcount="4" value="ATGGACTCCAACACTGTGTCAAGCTTTCAGGTAGACTGCTTTCTTTGGCATGTCCGCAAACGATTTGCAGACCAAGAACTGGGTGATGCCCCATTCCTTGACCGGCTTCGCCGAGACCAGAAGTCCCTAAGAGGAAGAGGCAGCACTCTTGGTCTGGACATCGAGACAGCTACTCGTGCGGGAAAGCAAATAGTGGAGCGGATTCTGGGGGAAGAATCTGATGAAGCACTTAAAATGAATATTGCTTCTGTACCGACTTCACGCTACCTAACTGACATGACTCTTGAAGAAATGTCAAGAGACTGGTTCATGCTCATGCCCAAGCAGAAAGTAGCAGGTTCTCTCTGCATCAAAATGGACCAGGCAATAATGGATAAAACCATCATACTGAAAGCAAACTTCAGTGTGATTTTTGATCGGCTGGAAACCCTAATATTACTTAGAGCTTTCACAGAAGAAGGAGCAATTGTGGGAGAAATCTCACCATTACCTTCTCTTCCAGGACATACTGATGAGGATGTCAAAATTGCAATTGGGGTCCTCATCGGAGGGCTTGAATGGAATGATAACACAGTTCGAGTCTCTGAAACTCTACAGAGATTCACTTGGAGAAGCAGTAATGAGGATGGGAGACCTTCACTCCCTTCAAAACAGAAACGGAAAATGGCGAGAACAATTGAGTCAGAAGTTCGAGGAAATAAGATGGCTGATTGAGGAAATGCGACATAGATTGAAGATCACAGAGAACAGCTTCGAACAAATAACGTTTATGCAAGCTTTACAACTATTGCTTGAAGTGGAGCAAGAGATAAGAACCTTCTCGTTTCAGCTTATTTAATGATAA---------------------------------------"/>
                        <sequence id="seq_KJ509040_A/Baikal_teal/Korea/H96/2014_2014/01/23_8_(NS)" taxon="KJ509040_A/Baikal_teal/Korea/H96/2014_2014/01/23_8_(NS)" totalcount="4" value="ATGGACTCCAACACTGTGTCAAGCTTTCAGGTAGACTGCTTTCTTTGGCATGTCCGCAAACGATTTGCAGACCAAGAACTGGGTGATGCCCCATTCCTTGACCGGCTTCGCCGAGACCAGAAGTCCCTAAGAGGAAGAGGCAGCACTCTTGGTCTGGACATCGAGACAGCTACTCGTGCGGGAAAGCAAATAGTGGAGCGGATTCTGGGGGAAGAATCTGATGAAGCACTTAAAATGAATATTGCTTCTGTACCGACTTCACGCTACCTAACTGACATGACTCTTGAAGAAATGTCAAGAGACTGGTTCATGCTCATGCCCAAGCAGAAAGTAGCAGGTTCTCTCTGCATCAAAATGGACCAGGCAATAATGGATAAAACCATCATACTGAAAGCAAACTTCAGTGTGATTTTTGATCGGCTGGAAACCCTAATATTACTTAGAGCTTTCACAGAAGAAGGAGCAATTGTGGGAGAAATCTCACCATTACCTTCTCTTCCAGGACATACTGATGAGGATGTCAAAATTGCAATTGGGGTCCTCATCGGAGGGCTTGAATGGAATGATAACACAGTTCGAGTCTCTGAAACTCTACAGAGATTCACTTGGAGAAGCAGTAATGAGGATGGGAGACCTTCACTCCCTTCAAAACAGAAACGGAAAATGGCGAGAACAATTGAGTCAGAAGTTCGAGGAAATAAGATGGCTGATTGAGGAAATGCGACATAGATTGAAGATCACAGAGAACAGCTTCGAACAAATAACGTTTATGCAAGCTTTACAACTATTGCTTGAAGTGGAGCAAGAGATAAGAACCTTCTCGTTTCAGCTTATTTAATGATAA---------------------------------------"/>
                        <sequence id="seq_KJ509024_A/Coot/Korea/H81/2014_2014/01/22_8_(NS)" taxon="KJ509024_A/Coot/Korea/H81/2014_2014/01/22_8_(NS)" totalcount="4" value="ATGGACTCCAACACTGTGTCAAGCTTTCAGGTAGACTGCTTTCTTTGGCATGTCCGCAAACGATTTGCAGACCAAGAACTGGGTGATGCCCCATTCCTTGACCGGCTTCGCCGAGACCAGAAGTCCCTAAGAGGAAGAGGCAGCACTCTTGGTCTGGACATCGAGACAGCTACTCGTGCGGGAAAGCAAATAGTGGAGCGGATTCTGGGGGAAGAATCTGATGAAGCACTTAAAATGAATATTGCTTCTGTACCGACTTCACGCTACCTAACTGACATGACTCTTGAAGAAATGTCAAGAGACTGGTTCATGCTCATGCCCAAGCAGAAAGTAGCAGGTTCTCTCTGCATCAAAATGGACCAGGCAATAATGGATAAAACCATCATACTGAAAGCAAACTTCAGTGTGATTTTTGATCGGCTGGAAACCCTAATATTACTTAGAGCTTTCACAGAAGAAGGAGCAATTGTGGGAGAAATCTCACCATTACCTTCTCTTCCAGGACATACTGATGAGGATGTCAAAATTGCAATTGGGGTCCTCATCGGAGGGCTTGAATGGAATGATAACACAGTTCGAGTCTCTGAAACTCTACAGAGATTCACTTGGAGAAGCAGTAATGAGGATGGGAGACCTTCACTCCCTTCAAAACAGAAACGGAAAATGGCGAGAACAATTGAGTCAGAAGTTCGAGGAAATAAGATGGCTGATTGAGGAAATGCGACATAGATTGAAGATCACAGAGAACAGCTTCGAACAAATAACGTTTATGCAAGCTTTACAACTATTGCTTGAAGTGGAGCAAGAGATAAGAACCTTCTCGTTTCAGCTTATTTAATGATAA---------------------------------------"/>
                        <sequence id="seq_KJ509128_A/Korean_native_chicken/Korea/H257/2014_2014/01/28_8_(NS)" taxon="KJ509128_A/Korean_native_chicken/Korea/H257/2014_2014/01/28_8_(NS)" totalcount="4" value="ATGGACTCCAACACTGTGTCAAGCTTTCAGGTAGACTGCTTTCTTTGGCATGTCCGCAAACGATTTGCAGACCAAGAACTGGGTGATGCCCCATTCCTTGACCGGCTTCGCCGAGACCAGAAGTCCCTAAGAGGAAGAGGCAGCACTCTTGGTCTGGACATCGAGACAGCTACTCGTGCGGGAAAGCAAATAGTGGAGCGGATTCTGGGGGAAGAATCTGATGAAGCACTTAAAATGAATATTGCTTCTGTACCGACTTCACGCTACCTAACTGACATGACTCTTGAAGAAATGTCAAGAGACTGGTTCATGCTCATGCCCAAGCAGAAAGTAGCAGGTTCTCTCTGCATCAAAATGGACCAGGCAATAATGGATAAAACCATCATACTGAAAGCAAACTTCAGTGTGATTTTTGATCGGCTGGAAACCCTAATATTACTTAGAGCTTTCACAGAAGAAGGAGCAATTGTGGGAGAAATCTCACCATTACCTTCTCTTCCAGGACATACTGATGAGGATGTCAAAATTGCAATTGGGGTCCTCATCGGAGGGCTTGAATGGAATGATAACACAGTTCGAGTCTCTGAAACTCTACAGAGATTCACTTGGAGAAGCAGTAATGAGGATGGGAGACCTTCACTCCCTTCAAAACAGAAACGGAAAATGGCGAGAACAATTGAGTCAGAAGTTCGAGGAAATAAGATGGCTGATTGAGGAAATGCGACATAGATTGAAGATCACAGAGAACAGCTTCGAACAAATAACGTTTATGCAAGCTTTACAACTATTGCTTGAAGTGGAGCAAGAGATAAGAACCTTCTCGTTTCAGCTTATTTAATGATAA---------------------------------------"/>
                        <sequence id="seq_KJ413854_A/baikal_teal/Korea/Donglim3/2014_2014/01/17_8_(NS)" taxon="KJ413854_A/baikal_teal/Korea/Donglim3/2014_2014/01/17_8_(NS)" totalcount="4" value="ATGGACTCCAACACTGTGTCAAGCTTTCAGGTAGACTGCTTTCTTTGGCATGTCCGCAAACGATTTGCAGACCAAGAACTGGGTGATGCCCCATTCCTTGACCGGCTTCGCCGAGACCAGAAGTCCCTAAGAGGAAGAGGCAGCACTCTTGGTCTGGACATCGAGACAGCTACTCGTGCGGGAAAGCAAATAGTGGAGCGGATTCTGGGGGAAGAATCTGATGAAGCACTTAAAATGAATATTGCTTCTGTACCGACTTCACGCTACCTAACTGACATGACTCTTGAAGAAATGTCAAGAGACTGGTTCATGCTCATGCCCAAGCAGAAAGTAGCAGGTTCTCTCTGCATCAAAATGGACCAGGCAATAATGGATAAAACCATCATACTGAAAGCAAACTTCAGTGTGATTTTTGATCGGCTGGAAACCCTAATATTACTTAGAGCTTTCACAGAAGAAGGAGCAATTGTGGGAGAAATCTCACCATTACCTTCTCTTCCAGGACATACTGATGAGGATGTCAAAATTGCAATTGGGGTCCTCATCGGAGGGCTTGAATGGAATGATAACACAGTTCGAGTCTCTGAAACTCTACAGAGATTCACTTGGAGAAGCAGTAATGAGGATGGGAGACCTTCACTCCCTTCAAAACAGAAACGGAAAATGGCGAGAACAATTGAGTCAGAAGTTCGAGGAAATAAGATGGCTGATTGAGGAAATGCGACATAGATTGAAGATCACAGAGAACAGCTTCGAACAAATAACGTTTATGCAAGCTTTACAACTATTGCTTGAAGTGGAGCAAGAGATAAGAACCTTCTCGTTTCAGCTTATTTAATGATAA---------------------------------------"/>
                        <sequence id="seq_KJ509144_A/bean_goose/Korea/H328/2014_2014/02/01_8_(NS)" taxon="KJ509144_A/bean_goose/Korea/H328/2014_2014/02/01_8_(NS)" totalcount="4" value="ATGGACTCCAACACTGTGTCAAGCTTTCAGGTAGACTGCTTTCTTTGGCATGTCCGCAAACGATTTGCAGACCAAGAACTGGGTGATGCCCCATTCCTTGACCGGCTTCGCCGAGACCAGAAGTCCCTAAGAGGAAGAGGCAGCACTCTTGGTCTGGACATCGAGACAGCTACTCGTGCGGGAAAGCAAATAGTGGAGCGGATTCTGGGGGAAGAATCTGATGAAGCACTTAAAATGAATATTGCTTCTGTACCGACTTCACGCTACCTAACTGACATGACTCTTGAAGAAATGTCAAGAGACTGGTTCATGCTCATGCCCAAGCAGAAAGTAGCAGGTTCTCTCTGCATCAAAATGGACCAGGCAATAATGGATAAAACCATCATACTGAAAGCAAACTTCAGTGTGATTTTTGATCGGCTGGAAACCCTAATATTACTTAGAGCTTTCACAGAAGAAGGAGCAATTGTGGGAGAAATCTCACCATTACCTTCTCTTCCAGGACATACTGATGAGGATGTCAAAATTGCAATTGGGGTCCTCATCGGAGGGCTTGAATGGAATGATAACACAGTTCGAGTCTCTGAAACTCTACAGAGATTCACTTGGAGAAGCAGTAATGAGGATGGGAGACCTTCACTCCCTTCAAAACAGAAACGGAAAATGGCGAGAACAATTGAGTCAGAAGTTCGAGGAAATAAGATGGCTGATTGAGGAAATGCGACATAGATTGAAGATCACAGAGAACAGCTTCGAACAAATAACGTTTATGCAAGCTTTACAACTATTGCTTGAAGTGGAGCAAGAGATAAGAACCTTCTCGTTTCAGCTTATTTAATGATAA---------------------------------------"/>
                        <sequence id="seq_KJ509120_A/breeder_chicken/Korea/H250/2014_2014/01/28_8_(NS)" taxon="KJ509120_A/breeder_chicken/Korea/H250/2014_2014/01/28_8_(NS)" totalcount="4" value="ATGGACTCCAACACTGTGTCAAGCTTTCAGGTAGACTGCTTTCTTTGGCATGTCCGCAAACGATTTGCAGACCAAGAACTGGGTGATGCCCCATTCCTTGACCGGCTTCGCCGAGACCAGAAGTCCCTAAGAGGAAGAGGCAGCACTCTTGGTCTGGACATCGAGACAGCTACTCGTGCGGGAAAGCAAATAGTGGAGCGGATTCTGGGGGAAGAATCTGATGAAGCACTTAAAATGAATATTGCTTCTGTACCGACTTCACGCTACCTAACTGACATGACTCTTGAAGAAATGTCAAGAGACTGGTTCATGCTCATGCCCAAGCAGAAAGTAGCAGGTTCTCTCTGCATCAAAATGGACCAGGCAATAATGGATAAAACCATCATACTGAAAGCAAACTTCAGTGTGATTTTTGATCGGCTGGAAACCCTAATATTACTTAGAGCTTTCACAGAAGAAGGAGCAATTGTGGGAGAAATCTCACCATTACCTTCTCTTCCAGGACATACTGATGAGGATGTCAAAATTGCAATTGGGGTCCTCATCGGAGGGCTTGAATGGAATGATAACACAGTTCGAGTCTCTGAAACTCTACAGAGATTCACTTGGAGAAGCAGTAATGAGGATGGGAGACCTTCACTCCCTTCAAAACAGAAACGGAAAATGGCGAGAACAATTGAGTCAGAAGTTCGAGGAAATAAGATGGCTGATTGAGGAAATGCGACATAGATTGAAGATCACAGAGAACAGCTTCGAACAAATAACGTTTATGCAAGCTTTACAACTATTGCTTGAAGTGGAGCAAGAGATAAGAACCTTCTCGTTTCAGCTTATTTAATGATAA---------------------------------------"/>
                        <sequence id="seq_KJ509088_A/breeder_duck/Korea/H200/2014_2014/01/27_8_(NS)" taxon="KJ509088_A/breeder_duck/Korea/H200/2014_2014/01/27_8_(NS)" totalcount="4" value="ATGGACTCCAACACTGTGTCAAGCTTTCAGGTAGACTGCTTTCTTTGGCATGTCCGCAAACGATTTGCAGACCAAGAACTGGGTGATGCCCCATTCCTTGACCGGCTTCGCCGAGACCAGAAGTCCCTAAGAGGAAGAGGCAGCACTCTTGGTCTGGACATCGAGACAGCTACTCGTGCGGGAAAGCAAATAGTGGAGCGGATTCTGGGGGAAGAATCTGATGAAGCACTTAAAATGAATATTGCTTCTGTACCGACTTCACGCTACCTAACTGACATGACTCTTGAAGAAATGTCAAGAGACTGGTTCATGCTCATGCCCAAGCAGAAAGTAGCAGGTTCTCTCTGCATCAAAATGGACCAGGCAATAATGGATAAAACCATCATACTGAAAGCAAACTTCAGTGTGATTTTTGATCGGCTGGAAACCCTAATATTACTTAGAGCTTTCACAGAAGAAGGAGCAATTGTGGGAGAAATCTCACCATTACCTTCTCTTCCAGGACATACTGATGAGGATGTCAAAATTGCAATTGGGGTCCTCATCGGAGGGCTTGAATGGAATGATAACACAGTTCGAGTCTCTGAAACTCTACAGAGATTCACTTGGAGAAGCAGTAATGAGGATGGGAGACCTTCACTCCCTTCAAAACAGAAACGGAAAATGGCGAGAACAATTGAGTCAGAAGTTCGAGGAAATAAGATGGCTGATTGAGGAAATGCGACATAGATTGAAGATCACAGAGAACAGCTTCGAACAAATAACGTTTATGCAAGCTTTACAACTATTGCTTGAAGTGGAGCAAGAGATAAGAACCTTCTCGTTTCAGCTTATTTAATGATAA---------------------------------------"/>
                        <sequence id="seq_KJ413846_A/broiler_duck/Korea/Buan2/2014_2014/01/17_8_(NS)" taxon="KJ413846_A/broiler_duck/Korea/Buan2/2014_2014/01/17_8_(NS)" totalcount="4" value="ATGGACTCCAACACTGTGTCAAGCTTTCAGGTAGACTGCTTTCTTTGGCATGTCCGCAAACGATTTGCAGACCAAGAACTGGGTGATGCCCCATTCCTTGACCGGCTTCGCCGAGACCAGAAGTCCCTAAGAGGAAGAGGCAGCACTCTTGGTCTGGACATCGAGACAGCTACTCGTGCGGGAAAGCAAATAGTGGAGCGGATTCTGGGGGAAGAATCTGATGAAGCACTTAAAATGAATATTGCTTCTGTACCGACTTCACGCTACCTAACTGACATGACTCTTGAAGAAATGTCAAGAGACTGGTTCATGCTCATGCCCAAGCAGAAAGTAGCAGGTTCTCTCTGCATCAAAATGGACCAGGCAATAATGGATAAAACCATCATACTGAAAGCAAACTTCAGTGTGATTTTTGATCGGCTGGAAACCCTAATATTACTTAGAGCTTTCACAGAAGAAGGAGCAATTGTGGGAGAAATCTCACCATTACCTTCTCTTCCAGGACATACTGATGAGGATGTCAAAATTGCAATTGGGGTCCTCATCGGAGGGCTTGAATGGAATGATAACACAGTTCGAGTCTCTGAAACTCTACAGAGATTCACTTGGAGAAGCAGTAATGAGGATGGGAGACCTTCACTCCCTTCAAAACAGAAACGGAAAATGGCGAGAACAATTGAGTCAGAAGTTCGAGGAAATAAGATGGCTGATTGAGGAAATGCGACATAGATTGAAGATCACAGAGAACAGCTTCGAACAAATAACGTTTATGCAAGCTTTACAACTATTGCTTGAAGTGGAGCAAGAGATAAGAACCTTCTCGTTTCAGCTTATTTAATGATAA---------------------------------------"/>
                        <sequence id="seq_KJ508904_A/broiler_duck/Korea/H29/2014_2014/01/18_8_(NS)" taxon="KJ508904_A/broiler_duck/Korea/H29/2014_2014/01/18_8_(NS)" totalcount="4" value="ATGGACTCCAACACTGTGTCAAGCTTTCAGGTAGACTGCTTTCTTTGGCATGTCCGCAAACGATTTGCAGACCAAGAACTGGGTGATGCCCCATTCCTTGACCGGCTTCGCCGAGACCAGAAGTCCCTAAGAGGAAGAGGCAGCACTCTTGGTCTGGACATCGAGACAGCTACTCGTGCGGGAAAGCAAATAGTGGAGCGGATTCTGGGGGAAGAATCTGATGAAGCACTTAAAATGAATATTGCTTCTGTACCGACTTCACGCTACCTAACTGACATGACTCTTGAAGAAATGTCAAGAGACTGGTTCATGCTCATGCCCAAGCAGAAAGTAGCAGGTTCTCTCTGCATCAAAATGGACCAGGCAATAATGGATAAAACCATCATACTGAAAGCAAACTTCAGTGTGATTTTTGATCGGCTGGAAACCCTAATATTACTTAGAGCTTTCACAGAAGAAGGAGCAATTGTGGGAGAAATCTCACCATTACCTTCTCTTCCAGGACATACTGATGAGGATGTCAAAATTGCAATTGGGGTCCTCATCGGAGGGCTTGAATGGAATGATAACACAGTTCGAGTCTCTGAAACTCTACAGAGATTCACTTGGAGAAGCAGTAATGAGGATGGGAGACCTTCACTCCCTTCAAAACAGAAACGGAAAATGGCGAGAACAATTGAGTCAGAAGTTCGAGGAAATAAGATGGCTGATTGAGGAAATGCGACATAGATTGAAGATCACAGAGAACAGCTTCGAACAAATAACGTTTATGCAAGCTTTACAACTATTGCTTGAAGTGGAGCAAGAGATAAGAACCTTCTCGTTTCAGCTTATTTAATGATAA---------------------------------------"/>
                        <sequence id="seq_KJ508912_A/broiler_duck/Korea/H31/2014_2014/01/19_8_(NS)" taxon="KJ508912_A/broiler_duck/Korea/H31/2014_2014/01/19_8_(NS)" totalcount="4" value="ATGGACTCCAACACTGTGTCAAGCTTTCAGGTAGACTGCTTTCTTTGGCATGTCCGCAAACGATTTGCAGACCAAGAACTGGGTGATGCCCCATTCCTTGACCGGCTTCGCCGAGACCAGAAGTCCCTAAGAGGAAGAGGCAGCACTCTTGGTCTGGACATCGAGACAGCTACTCGTGCGGGAAAGCAAATAGTGGAGCGGATTCTGGGGGAAGAATCTGATGAAGCACTTAAAATGAATATTGCTTCTGTACCGACTTCACGCTACCTAACTGACATGACTCTTGAAGAAATGTCAAGAGACTGGTTCATGCTCATGCCCAAGCAGAAAGTAGCAGGTTCTCTCTGCATCAAAATGGACCAGGCAATAATGGATAAAACCATCATACTGAAAGCAAACTTCAGTGTGATTTTTGATCGGCTGGAAACCCTAATATTACTTAGAGCTTTCACAGAAGAAGGAGCAATTGTGGGAGAAATCTCACCATTACCTTCTCTTCCAGGACATACTGATGAGGATGTCAAAATTGCAATTGGGGTCCTCATCGGAGGGCTTGAATGGAATGATAACACAGTTCGAGTCTCTGAAACTCTACAGAGATTCACTTGGAGAAGCAGTAATGAGGATGGGAGACCTTCACTCCCTTCAAAACAGAAACGGAAAATGGCGAGAACAATTGAGTCAGAAGTTCGAGGAAATAAGATGGCTGATTGAGGAAATGCGACATAGATTGAAGATCACAGAGAACAGCTTCGAACAAATAACGTTTATGCAAGCTTTACAACTATTGCTTGAAGTGGAGCAAGAGATAAGAACCTTCTCGTTTCAGCTTATTTAATGATAA---------------------------------------"/>
                        <sequence id="seq_KJ508920_A/broiler_duck/Korea/H32/2014_2014/01/19_8_(NS)" taxon="KJ508920_A/broiler_duck/Korea/H32/2014_2014/01/19_8_(NS)" totalcount="4" value="ATGGACTCCAACACTGTGTCAAGCTTTCAGGTAGACTGCTTTCTTTGGCATGTCCGCAAACGATTTGCAGACCAAGAACTGGGTGATGCCCCATTCCTTGACCGGCTTCGCCGAGACCAGAAGTCCCTAAGAGGAAGAGGCAGCACTCTTGGTCTGGACATCGAGACAGCTACTCGTGCGGGAAAGCAAATAGTGGAGCGGATTCTGGGGGAAGAATCTGATGAAGCACTTAAAATGAATATTGCTTCTGTACCGACTTCACGCTACCTAACTGACATGACTCTTGAAGAAATGTCAAGAGACTGGTTCATGCTCATGCCCAAGCAGAAAGTAGCAGGTTCTCTCTGCATCAAAATGGACCAGGCAATAATGGATAAAACCATCATACTGAAAGCAAACTTCAGTGTGATTTTTGATCGGCTGGAAACCCTAATATTACTTAGAGCTTTCACAGAAGAAGGAGCAATTGTGGGAGAAATCTCACCATTACCTTCTCTTCCAGGACATACTGATGAGGATGTCAAAATTGCAATTGGGGTCCTCATCGGAGGGCTTGAATGGAATGATAACACAGTTCGAGTCTCTGAAACTCTACAGAGATTCACTTGGAGAAGCAGTAATGAGGATGGGAGACCTTCACTCCCTTCAAAACAGAAACGGAAAATGGCGAGAACAATTGAGTCAGAAGTTCGAGGAAATAAGATGGCTGATTGAGGAAATGCGACATAGATTGAAGATCACAGAGAACAGCTTCGAACAAATAACGTTTATGCAAGCTTTACAACTATTGCTTGAAGTGGAGCAAGAGATAAGAACCTTCTCGTTTCAGCTTATTTAATGATAA---------------------------------------"/>
                        <sequence id="seq_KJ509160_A/common_teal/Korea/H455-30/2014_2014/02/08_8_(NS)" taxon="KJ509160_A/common_teal/Korea/H455-30/2014_2014/02/08_8_(NS)" totalcount="4" value="ATGGACTCCAACACTGTGTCAAGCTTTCAGGTAGACTGCTTTCTTTGGCATGTCCGCAAACGATTTGCAGACCAAGAACTGGGTGATGCCCCATTCCTTGACCGGCTTCGCCGAGACCAGAAGTCCCTAAGAGGAAGAGGCAGCACTCTTGGTCTGGACATCGAGACAGCTACTCGTGCGGGAAAGCAAATAGTGGAGCGGATTCTGGGGGAAGAATCTGATGAAGCACTTAAAATGAATATTGCTTCTGTACCGACTTCACGCTACCTAACTGACATGACTCTTGAAGAAATGTCAAGAGACTGGTTCATGCTCATGCCCAAGCAGAAAGTAGCAGGTTCTCTCTGCATCAAAATGGACCAGGCAATAATGGATAAAACCATCATACTGAAAGCAAACTTCAGTGTGATTTTTGATCGGCTGGAAACCCTAATATTACTTAGAGCTTTCACAGAAGAAGGAGCAATTGTGGGAGAAATCTCACCATTACCTTCTCTTCCAGGACATACTGATGAGGATGTCAAAATTGCAATTGGGGTCCTCATCGGAGGGCTTGAATGGAATGATAACACAGTTCGAGTCTCTGAAACTCTACAGAGATTCACTTGGAGAAGCAGTAATGAGGATGGGAGACCTTCACTCCCTTCAAAACAGAAACGGAAAATGGCGAGAACAATTGAGTCAGAAGTTCGAGGAAATAAGATGGCTGATTGAGGAAATGCGACATAGATTGAAGATCACAGAGAACAGCTTCGAACAAATAACGTTTATGCAAGCTTTACAACTATTGCTTGAAGTGGAGCAAGAGATAAGAACCTTCTCGTTTCAGCTTATTTAATGATAA---------------------------------------"/>
                        <sequence id="seq_KJ509096_A/mallard/Korea/H207/2014_2014/01/27_8_(NS)" taxon="KJ509096_A/mallard/Korea/H207/2014_2014/01/27_8_(NS)" totalcount="4" value="ATGGACTCCAACACTGTGTCAAGCTTTCAGGTAGACTGCTTTCTTTGGCATGTCCGCAAACGATTTGCAGACCAAGAACTGGGTGATGCCCCATTCCTTGACCGGCTTCGCCGAGACCAGAAGTCCCTAAGAGGAAGAGGCAGCACTCTTGGTCTGGACATCGAGACAGCTACTCGTGCGGGAAAGCAAATAGTGGAGCGGATTCTGGGGGAAGAATCTGATGAAGCACTTAAAATGAATATTGCTTCTGTACCGACTTCACGCTACCTAACTGACATGACTCTTGAAGAAATGTCAAGAGACTGGTTCATGCTCATGCCCAAGCAGAAAGTAGCAGGTTCTCTCTGCATCAAAATGGACCAGGCAATAATGGATAAAACCATCATACTGAAAGCAAACTTCAGTGTGATTTTTGATCGGCTGGAAACCCTAATATTACTTAGAGCTTTCACAGAAGAAGGAGCAATTGTGGGAGAAATCTCACCATTACCTTCTCTTCCAGGACATACTGATGAGGATGTCAAAATTGCAATTGGGGTCCTCATCGGAGGGCTTGAATGGAATGATAACACAGTTCGAGTCTCTGAAACTCTACAGAGATTCACTTGGAGAAGCAGTAATGAGGATGGGAGACCTTCACTCCCTTCAAAACAGAAACGGAAAATGGCGAGAACAATTGAGTCAGAAGTTCGAGGAAATAAGATGGCTGATTGAGGAAATGCGACATAGATTGAAGATCACAGAGAACAGCTTCGAACAAATAACGTTTATGCAAGCTTTACAACTATTGCTTGAAGTGGAGCAAGAGATAAGAACCTTCTCGTTTCAGCTTATTTAATGATAA---------------------------------------"/>
                        <sequence id="seq_KJ509136_A/mallard/Korea/H297/2014_2014/01/29_8_(NS)" taxon="KJ509136_A/mallard/Korea/H297/2014_2014/01/29_8_(NS)" totalcount="4" value="ATGGACTCCAACACTGTGTCAAGCTTTCAGGTAGACTGCTTTCTTTGGCATGTCCGCAAACGATTTGCAGACCAAGAACTGGGTGATGCCCCATTCCTTGACCGGCTTCGCCGAGACCAGAAGTCCCTAAGAGGAAGAGGCAGCACTCTTGGTCTGGACATCGAGACAGCTACTCGTGCGGGAAAGCAAATAGTGGAGCGGATTCTGGGGGAAGAATCTGATGAAGCACTTAAAATGAATATTGCTTCTGTACCGACTTCACGCTACCTAACTGACATGACTCTTGAAGAAATGTCAAGAGACTGGTTCATGCTCATGCCCAAGCAGAAAGTAGCAGGTTCTCTCTGCATCAAAATGGACCAGGCAATAATGGATAAAACCATCATACTGAAAGCAAACTTCAGTGTGATTTTTGATCGGCTGGAAACCCTAATATTACTTAGAGCTTTCACAGAAGAAGGAGCAATTGTGGGAGAAATCTCACCATTACCTTCTCTTCCAGGACATACTGATGAGGATGTCAAAATTGCAATTGGGGTCCTCATCGGAGGGCTTGAATGGAATGATAACACAGTTCGAGTCTCTGAAACTCTACAGAGATTCACTTGGAGAAGCAGTAATGAGGATGGGAGACCTTCACTCCCTTCAAAACAGAAACGGAAAATGGCGAGAACAATTGAGTCAGAAGTTCGAGGAAATAAGATGGCTGATTGAGGAAATGCGACATAGATTGAAGATCACAGAGAACAGCTTCGAACAAATAACGTTTATGCAAGCTTTACAACTATTGCTTGAAGTGGAGCAAGAGATAAGAACCTTCTCGTTTCAGCTTATTTAATGATAA---------------------------------------"/>
                        <sequence id="seq_KJ746115_A/mallard/Korea/W452/2014_2014/02/05_8_(NS)" taxon="KJ746115_A/mallard/Korea/W452/2014_2014/02/05_8_(NS)" totalcount="4" value="ATGGACTCCAACACTGTGTCAAGCTTTCAGGTAGACTGCTTTCTTTGGCATGTCCGCAAACGATTTGCAGACCAAGAACTGGGTGATGCCCCATTCCTTGACCGGCTTCGCCGAGACCAGAAGTCCCTAAGAGGAAGAGGCAGCACTCTTGGTCTGGACATCGAGACAGCTACTCGTGCGGGAAAGCAAATAGTGGAGCGGATTCTGGGGGAAGAATCTGATGAAGCACTTAAAATGAATATTGCTTCTGTACCGACTTCACGCTACCTAACTGACATGACTCTTGAAGAAATGTCAAGAGACTGGTTCATGCTCATGCCCAAGCAGAAAGTAGCAGGTTCTCTCTGCATCAAAATGGACCAGGCAATAATGGATAAAACCATCATACTGAAAGCAAACTTCAGTGTGATTTTTGATCGGCTGGAAACCCTAATATTACTTAGAGCTTTCACAGAAGAAGGAGCAATTGTGGGAGAAATCTCACCATTACCTTCTCTTCCAGGACATACTGATGAGGATGTCAAAATTGCAATTGGGGTCCTCATCGGAGGGCTTGAATGGAATGATAACACAGTTCGAGTCTCTGAAACTCTACAGAGATTCACTTGGAGAAGCAGTAATGAGGATGGGAGACCTTCACTCCCTTCAAAACAGAAACGGAAAATGGCGAGAACAATTGAGTCAGAAGTTCGAGGAAATAAGATGGCTGATTGAGGAAATGCGACATAGATTGAAGATCACAGAGAACAGCTTCGAACAAATAACGTTTATGCAAGCTTTACAACTATTGCTTGAAGTGGAGCAAGAGATAAGAACCTTCTCGTTTCAGCTTATTTAATGAT-----------------------------------------"/>
                        <sequence id="seq_KJ509168_A/spot-billed_duck/Korea/H455-42/2014_2014/02/08_8_(NS)" taxon="KJ509168_A/spot-billed_duck/Korea/H455-42/2014_2014/02/08_8_(NS)" totalcount="4" value="ATGGACTCCAACACTGTGTCAAGCTTTCAGGTAGACTGCTTTCTTTGGCATGTCCGCAAACGATTTGCAGACCAAGAACTGGGTGATGCCCCATTCCTTGACCGGCTTCGCCGAGACCAGAAGTCCCTAAGAGGAAGAGGCAGCACTCTTGGTCTGGACATCGAGACAGCTACTCGTGCGGGAAAGCAAATAGTGGAGCGGATTCTGGGGGAAGAATCTGATGAAGCACTTAAAATGAATATTGCTTCTGTACCGACTTCACGCTACCTAACTGACATGACTCTTGAAGAAATGTCAAGAGACTGGTTCATGCTCATGCCCAAGCAGAAAGTAGCAGGTTCTCTCTGCATCAAAATGGACCAGGCAATAATGGATAAAACCATCATACTGAAAGCAAACTTCAGTGTGATTTTTGATCGGCTGGAAACCCTAATATTACTTAGAGCTTTCACAGAAGAAGGAGCAATTGTGGGAGAAATCTCACCATTACCTTCTCTTCCAGGACATACTGATGAGGATGTCAAAATTGCAATTGGGGTCCTCATCGGAGGGCTTGAATGGAATGATAACACAGTTCGAGTCTCTGAAACTCTACAGAGATTCACTTGGAGAAGCAGTAATGAGGATGGGAGACCTTCACTCCCTTCAAAACAGAAACGGAAAATGGCGAGAACAATTGAGTCAGAAGTTCGAGGAAATAAGATGGCTGATTGAGGAAATGCGACATAGATTGAAGATCACAGAGAACAGCTTCGAACAAATAACGTTTATGCAAGCTTTACAACTATTGCTTGAAGTGGAGCAAGAGATAAGAACCTTCTCGTTTCAGCTTATTTAATGATAA---------------------------------------"/>
                        <sequence id="seq_KJ509152_A/tundra_swan/Korea/H411/2014_2014/02/06_8_(NS)" taxon="KJ509152_A/tundra_swan/Korea/H411/2014_2014/02/06_8_(NS)" totalcount="4" value="ATGGACTCCAACACTGTGTCAAGCTTTCAGGTAGACTGCTTTCTTTGGCATGTCCGCAAACGATTTGCAGACCAAGAACTGGGTGATGCCCCATTCCTTGACCGGCTTCGCCGAGACCAGAAGTCCCTAAGAGGAAGAGGCAGCACTCTTGGTCTGGACATCGAGACAGCTACTCGTGCGGGAAAGCAAATAGTGGAGCGGATTCTGGGGGAAGAATCTGATGAAGCACTTAAAATGAATATTGCTTCTGTACCGACTTCACGCTACCTAACTGACATGACTCTTGAAGAAATGTCAAGAGACTGGTTCATGCTCATGCCCAAGCAGAAAGTAGCAGGTTCTCTCTGCATCAAAATGGACCAGGCAATAATGGATAAAACCATCATACTGAAAGCAAACTTCAGTGTGATTTTTGATCGGCTGGAAACCCTAATATTACTTAGAGCTTTCACAGAAGAAGGAGCAATTGTGGGAGAAATCTCACCATTACCTTCTCTTCCAGGACATACTGATGAGGATGTCAAAATTGCAATTGGGGTCCTCATCGGAGGGCTTGAATGGAATGATAACACAGTTCGAGTCTCTGAAACTCTACAGAGATTCACTTGGAGAAGCAGTAATGAGGATGGGAGACCTTCACTCCCTTCAAAACAGAAACGGAAAATGGCGAGAACAATTGAGTCAGAAGTTCGAGGAAATAAGATGGCTGATTGAGGAAATGCGACATAGATTGAAGATCACAGAGAACAGCTTCGAACAAATAACGTTTATGCAAGCTTTACAACTATTGCTTGAAGTGGAGCAAGAGATAAGAACCTTCTCGTTTCAGCTTATTTAATGATAA---------------------------------------"/>
                        <sequence id="seq_U85392_A/turkey/Ireland/1378/1983_1983//_8_(NS)" taxon="U85392_A/turkey/Ireland/1378/1983_1983//_8_(NS)" totalcount="4" value="ATGGATTCCAACACTGTGTCAAGCTTTCAGGTAGACTGTTTTCTTTGGCATGTCCGCAAACGATTTGCAGACCAAGAACTGGGTGATGCCCCATTCCTCGACCGGCTTCGCCGAGATCAGAAGTCTCTAAGGGGAAGAGGCAGCACTCTTGGTCTGGACATCGAAACAGCCACCCGTGCGGGAAAGCAGATAGTGGAGCGGATTCTGGAGGAAGAGCCCGATGAGGCACTTGAAATGACTATTGCTTCTGTGCCTGCTCCACGCTACCTAACTGACATGACTCTTGAAGAAATGTCAAGGGACTGGTTTATGCTCATGCCCAAGCAGAAAGTGGCAGGTTCTCTTTGCATCAGAATGGACCAGGCAATAATGGATAAAAACATCACATTGAAAGCAAACCTCAGTGTGATTTCTGATCGACTGGAAACTCTGATACTACTTAGAGCTTTCACAGAAGAAGGAACAATTGTGGGCGAAATCTCACCGTTACCTTCTCTTCCAGGACATACTGATGAGGATGTCAAAAATGCAATTGGGGTCCTCATCGGAGGACTTGAATGGAATGATAACACAATTCGAGTCTCTGAAACTCTACAGAGATTCGCTTGGAGAAGCAGTAATGAGAATGGGAGACCTCCACTCCCTCCAAAGCAGAAACGGAAAATGGCGAGAACAATTGAGTCAGAAGTTTGAAGAGATAAGATGGTTGATTGAAGAAGTGCGACATAGATTGAAGATTACAGAGAATAGCTTTGAACAGATAACGTTTATGCAAGCATTACAACTATTGCTTGAAGTGGAGCAAGAGATAAGAACTTTCTCGTTTCAGCTTATTTAATGATAAAAAACAC--------------------------------"/>
                        <sequence id="seq_CY015093_A/turkey/Ireland/1378/1983_1983//_8_(NS)" taxon="CY015093_A/turkey/Ireland/1378/1983_1983//_8_(NS)" totalcount="4" value="ATGGATTCCAACACTGTGTCAAGCTTTCAGGTAGACTGTTTTCTTTGGCATGTCCGCAAACGATTTGCAGACCAAGAACTGGGTGATGCCCCATTCCTCGACCGGCTTCGCCGAGATCAGAAGTCTCTAAGGGGAAGAGGCAGCACTCTTGGTCTGGACATCGAAACAGCCACCCGTGCGGGAAAGCAGATAGTGGAGCGGATTCTGGAGGAAGAGCCCGATGAGGCACTTGAAATGACTATTGCTTCTGTGCCTGCTCCACGCTACCTAACTGACATGACTCTTGAAGAAATGTCAAGGGACTGGTTTATGCTCATGCCCAAGCAGAAAGTGGCAGGTTCTCTTTGCATCAGAATGGACCAGGCAATAATGGATAAAAACATCACATTGAAAGCAAACCTCAGTGTGATTTCTGATCGACTGGAAACTCTGATACTACTTAGAGCTTTCACAGAAGAAGGAACAATTGTGGGCGAAATCTCACCGTTACCTTCTCTTCCAGGACATACTGATGAGGATGTCAAAAATGCAATTGGGGTCCTCATCGGAGGACTTGAATGGAATGATAACACAATTCGAGTCTCTGAAACTCTACAGAGATTCGCTTGGAGAAGCAGTAATGAGAATGGGAGACCTCCACTCCCTCCAAAGCAGAAACGGAAAATGGCGAGAACAATTGAGTCAGAAGTTTGAAGAGATAAGATGGTTGATTGAAGAAGTGCGACATAGATTGAAGATTACAGAGAATAGCTTTGAACAGATAACGTTTATGCAAGCATTACAACTATTGCTTGAAGTGGAGCAAGAGATAAGAACTTTCTCGTTTCAGCTTATTTAATGATAAAAAACACCCTTGTTTCTACT-------------------"/>
                        <sequence id="seq_GU052864_A/turkey/Ireland//1983_1983//_8_(NS)" taxon="GU052864_A/turkey/Ireland//1983_1983//_8_(NS)" totalcount="4" value="ATGGATTCCAACACTGTGTCAAGCTTTCAGGTAGACTGTTTTCTTTGGCATGTCCGCAAACGATTTGCAGACCAAGAACTGGGTGATGCCCCATTCCTCGACCGGCTTCGCCGAGATCAGAAGTCTCTAAGGGGAAGAGGCAGCACTCTTGGTCTGGACATCGAAACAGCCACCCGTGCGGGAAAGCAGATAGTGGAGCGGATTCTGGAGGAAGAGCCCGATGAGGCACTTGAAATGACTATTGCTTCTGTGCCTGCTCCACGCTACCTAACTGACATGACTCTTGAAGAAATGTCAAGGGACTGGTTTATGCTCATGCCCAAGCAGAAAGTGGCAGGTTCTCTTTGCATCAGAATGGACCAGGCAATAATGGATAAAAACATCACATTGAAAGCAAACCTCAGTGTGATTTCTGATCGACTGGAAACTCTGATACTACTTAGAGCTTTCACAGAAGAAGGAACAATTGTGGGCGAAATCTCACCGTTACCTTCTCTTCCAGGACATACTGATGAGGATGTCAAAAATGCAATTGGGGTCCTCATCGGAGGACTTGAATGGAATGATAACACAATTCGAGTCTCTGAAACTCTACAGAGATTCGCTTGGAGAAGCAGTAATGAGAATGGGAGACCTCCACTCCCTCCAAAGCAGAAACGGAAAATGGCGAGAACAATTGAGTCAGAAGTTTGAAGAGATAAGATGGTTGATTGAAGAAGTGCGACATAGATTGAAGATTACAGAGAATAGCTTTGAACAGATAACGTTTATGCAAGCATTACAACTATTGCTTGAAGTGGAGCAAGAGATAAGAACTTTCTCGTTTCAGCTTATTTAATGATAAAAAACAC--------------------------------"/>
                        <sequence id="seq_GU052856_A/duck/Ireland/113/1983_1983//_8_(NS)" taxon="GU052856_A/duck/Ireland/113/1983_1983//_8_(NS)" totalcount="4" value="ATGGATTCCAACACTGTGTCAAGCTTTCAGGTAGACTGTTTTCTTTGGCATGTCCGCAAACGATTTGCAGACCAAGAACTGGGTGATGCCCCATTCCTCGACCGGCTTCGCCGAGATCAGAAGTCTCTAAGGGGAAGAGGCAGCACTCTTGGTCTGGACATCGAAACAGCCACCCGTGCGGGAAAGCAGATAGTGGAGCGGATTCTGGAGGAAGAGCCCGATGAGGCACTTAAAATGACTATTGCTTCTGTGCCTGCTCCACGCTACCTAACTGACATGACTCTTGAAGAAATGTCAAGGGACTGGTTTATGCTCATGCCCAAGCAGAAAGTGGCAGGTTCTCTTTGCATCAGAATGGACCAGGCAATAATGGATAAAAACATCACATTGAAAGCAAACCTCAGTGTGATTTCTGATCGACTGGAAACTCTGATACTACTTAGAGCTTTCACAGAAGAAGGAACAATTGTGGGCGAAATCTCACCGTTACCTTCTCTTCCAGGACATACTGATGAGGATGTCAAAAATGCAATTGGGGTCCTCATCGGAGGACTTGAATGGAATGATAACACAGTTCGAGTCTCTGAAACTCTACAGAGATTCGCTTGGAGAAGCAGTAATGAGAATGGGAGACCTCCACTCCCTCCAAAGCAGAAACGGAAAATGGCGAGAACAATTGAGTCAGAAGTTTGAAGAGATAAGATGGTTGATTGAAGAAGTGCGACATAGATTGAAGATTACAGAGAATAGCTTTGAACAGATAACGTTTATGCAAGCATTACAACTATTGCTTGAAGTGGAGCAAGAGATAAGAACTTTCTCGTTTCAGCTTATTTAATGATAAAAAACAC--------------------------------"/>
                        <sequence id="seq_KJ508968_A/Baikal_teal/Korea/H52/2014_2014/01/20_8_(NS)" taxon="KJ508968_A/Baikal_teal/Korea/H52/2014_2014/01/20_8_(NS)" totalcount="4" value="ATGGATTCCAACACTATGTTAAGCTTTCAGGTAGACTGCTTTCTTTGGTATGTCCGCAAACGATTTGCAGACCAAGAACTGGGTGATGCCCCGTTCCTTGACCGGCTTCGCCGAGATCAGAAGTCTTTAAGAGGAAGAGGCAGCACTCTTGGTCTGGACATCGAAACGGCTAATCGTGCGGGAAAGCAGATAGTGGAGCGAATTCTGGAGGAAGAATCTGATGAGGCACTTAAAATGACTATTGCTTCAGTGCCGTCTTCACGCTACCTAACTGACATGACTCTTGAAGAAATGTCAAGGGACTGGTTCATGCTCATGCCCAAACAGAAAGTGGCAGGTTCTCTTTGCATCAAAATGGACCAGGCAATAATGGATAAAAACATCATATTGAAAGCAAATTTCAGTGTAATTTTTAACCGGCTGGAAGCTCTAATACTACTTAGAGCTTTCACAGAAGAAGGAGCAATTGTGGGAGAAATCTCACCGTTACCTTCTTTTCCAGGACATACTGATGAGGATGTCAAAAATGCAATTGGGGTCCTCATCGGAGGACTTGAATGGAATGATAACACAGTTCGGGTCTCTGAAACTCTACAGAGATTCGCTTGGAGAAGCAGTAATGAGGATGGGAGACCTTCACTCCCTCCAAAGCAGAAACGGAAAATGGCGAGAACAATTGAGTCAGAAGTTTGAAGAAATAAGATGGCTGATTGAAGAAGTGCGACATAGATTGAAGATTACAGAAAATAGCTTCGAACAGATAACGTTTATGCAAGCCTTACAACTATTGCTTGAAGTGGAGCAAGAGATAAGAACTTTCTCGTTTCAGCTTATTTAATGATAA---------------------------------------"/>
                        <sequence id="seq_KJ413838_A/breeder_duck/Korea/Gochang1/2014_2014/01/16_8_(NS)" taxon="KJ413838_A/breeder_duck/Korea/Gochang1/2014_2014/01/16_8_(NS)" totalcount="4" value="ATGGATTCCAACACTATGTTAAGCTTTCAGGTAGACTGCTTTCTTTGGTATGTCCGCAAACGATTTGCAGACCAAGAACTGGGTGATGCCCCGTTCCTTGACCGGCTTCGCCGAGATCAGAAGTCTTTAAGAGGAAGAGGCAGCACTCTTGGTCTGGACATCGAAACGGCTAATCGTGCGGGAAAGCAGATAGTGGAGCGAATTCTGGAGGAAGAATCTGATGAGGCACTTAAAATGACTATTGCTTCAGTGCCGTCTTCACGCTACCTAACTGACATGACTCTTGAAGAAATGTCAAGGGACTGGTTCATGCTCATGCCCAAACAGAAAGTGGCAGGTTCTCTTTGCATCAAAATGGACCAGGCAATAATGGATAAAAACATCATATTGAAAGCAAATTTCAGTGTAATTTTTAACCGGCTGGAAGCTCTAATACTACTTAGAGCTTTCACAGAAGAAGGAGCAATTGTGGGAGAAATCTCACCGTTACCTTCTTTTCCAGGACATACTGATGAGGATGTCAAAAATGCAATTGGGGTCCTCATCGGAGGACTTGAATGGAATGATAACACAGTTCGGGTCTCTGAAACTCTACAGAGATTCGCTTGGAGAAGCAGTAATGAGGATGGGAGACCTTCACTCCCTCCAAAGCAGAAACGGAAAATGGCGAGAACAATTGAGTCAGAAGTTTGAAGAAATAAGATGGCTGATTGAAGAAGTGCGACATAGATTGAAGATTACAGAAAATAGCTTCGAACAGATAACGTTTATGCAAGCCTTACAACTATTGCTTGAAGTGGAGCAAGAGATAAGAACTTTCTCGTTTCAGCTTATTTAATGATAA---------------------------------------"/>
                        <sequence id="seq_KJ476678_A/duck/Zhejiang/6D18/2013_2013/12/14_8_(NS)" taxon="KJ476678_A/duck/Zhejiang/6D18/2013_2013/12/14_8_(NS)" totalcount="4" value="ATGGATTCCAACACTATGTTAAGCTTTCAGGTAGACTGCTTTCTTTGGTATGTCCGCAAACGATTTGCAGACCAAGAACTGGGTGATGCCCCGTTCCTTGACCGGCTTCGCCGAGATCAGAAGTCTTTAAGAGGAAGAGGCAGCACTCTTGGTCTGGACATCGAAACAGCTACTCGTGCAGGAAAGCAGATAGTGGAGCGAATTCTGGAGGAAGAATCTGATGAGGCACTTAAAATGACTGTTGCTTCAGTGCCGTCTTCACGCTACCTAACTGACATGACTCTTGAAGAAATGTCAAGGGACTGGTTCATGCTCATGCCCAAACAGAAAGTGGCAGGTTCTCTTTGCGTCAAAATGGACCAGGCAATAATGGATAAAAACATCATATTGAAAGCAAACTTCAGTGTAATTTTTAACCGGCTGGAAGCTCTAATACTACTTAGAGCTTTCACAGATGAAGGAGCAATTGTGGGAGAAATCTCACCGTTACCTTCTTTTCCAGGACATACTGATGAGGATGTCAAAAATGCAATTGGGGTCCTCATCGGAGGACTTGAATGGAATGATAACACAGTTCGGGTCTCTGAAACTCTACAGAGATTCGCTTGGAGAAGCAGTAATGAGGATGGGAGACCTTCACTCCCTCCAAAGCAGAAACGAAAAATGGCGAGAACAATTGAGTCAGAAGTTTGAAGAAATAAGATGGCTGATTGAAGAAGTGCGACATAGATTGAAGATTACAGAAAATAGCTTCGAACAGATAACGTTTATGCAAGCCTTACAACTATTGCTTGAAGTGGAGCAAGAGATAAGAACTTTCTCGTTTCAGCTTATTTAATGATAAAAAACACCCTTGTTTCTACTATCAGAAGAAGCAATTAAA"/>
                        <sequence id="seq_KJ476677_A/duck/Zhejiang/W24/2013_2013/11/14_8_(NS)" taxon="KJ476677_A/duck/Zhejiang/W24/2013_2013/11/14_8_(NS)" totalcount="4" value="ATGGATTCCAACACTATGTTAAGCTTTCAGGTAGACTGCTTTCTTTGGTATGTCCGCAAACGATTTGCAGACCAAGAACTGGGTGATGCCCCGTTCCTTGACCGGCTTCGCCGAGATCAGAAGTCTTTAAGAGGAAGAGGCAGCACTCTTGGTCTGGACATCGAAACAGCTACTCGTGCGGGAAAGCAGATAGTGGAGCGAATTCTGGAGGAAGAATCTGATGAGGCACTTAAAATGACTGTTGCTTCAGTGCCGTCTTCACGCTACCTAACTGACATGACTCTTGAAGAAATGTCAAGGGACTGGTTCATGCTCATGCCCAAACAGAAAGTGGCAGGTTCTCTTTGCATCAAAATGGACCAGGCAATAATGGATAAAAACATCATATTGAAAGCAAACTTCAGTGTAATTTTTAACCGGCTGGAAGCTCTAATATTACTTAGAGCTTTCACAGAAGAAGGAGCAATTGTGGGAGAAATCTCACCGTTACCTTCTTTTCCAGGACATACTGATGAGGATGTCAAAAATGCAATTGGGGTCCTCATCGGAGGACTTGAATGGAATGATAACACAGTTCGGGTCTCTGAAACTCTACAGAGATTCGCTTGGAGAAGCAGTAATGAGGATGGGAGACCTTCACTCCCTCCAAAGCAGAAACGGAAAATGGCGAGAACAATTGAGTCAGAAGTTTGAAGAAATAAGATGGCTGATTGAAGAAGTGCGACATAGATTGAAGATTACAGAAAATAGCTTCGAACAGATAACGTTTATGCAAGCCTTACAACTATTGCTTGAAGTGGAGCAAGAGATAAGAACTTTCTCGTTTCAGCTTATTTAATGATAAAAAACACCCTTGTTTCTACTATCAGAAGAAGCAATTAAA"/>
                        <sequence id="seq_CY134105_A/mallard/California/2559P/2011_2011/08/12_8_(NS)" taxon="CY134105_A/mallard/California/2559P/2011_2011/08/12_8_(NS)" totalcount="4" value="ATGGATTCTAACACCGTGTCAAGCTTTCAGGTAGACTGCTTTCTTTGGCATGTCCGCAAACGATTTGCAGACCAAGAACTGGGTGATGCCCCATTCCTTGACCGGCTTCGCCGAGATCAGAAGTCCCTAAGAGGAAGAGGCAGCACTCTTGGTCTGGACATCGAAACAGCTACTCGTGCGGGAAAGCAGATAGTGGAGCGGATTCTGGAGGAAGAATCTGATGAAGCACTTAAAATGACTATTGCTTCAGTACCGGCTTCACGCTACCTAACTGACATGACTCTTGAAGAAATGTCAAGGGACTGGTTCATGCTCATGCCCAAACAGAAAGTGGCAGGTTCCCTTTGCATCAGAATGGACCAGGCAATAATGGATAAAAACATCATATTGAAAGCAAACTTCAGTGTAATTTTTGACCGGCTGGAAACTCTAATACTACTTAGAGCTTTCACAGAAGAAGGAGCAATTGTGGGAGAAATCTCACCGTTACCTTCTCTTCCAGGACATACTGATGAGGATGTCAAAAATGCAATTGGGGTCCTCATCGGAGGACTTGAATGGAATGATAACACAGTTCGAGTCTCTGAAACTCTACAGAGATTCGCTTGGAGAAGCAGTAATGAGGATGGGAGACCTCCACTCCCTCCAAAGCAGAAACGGAAAATGGCGAGAACAATTGAGTCAGAAGTTTGAAGAAATAAGATGGCTGATTGAAGAAGTGCGACATAGATTGAAGATAACAGAAAATAGCTTCGAACAGATAACGTTTATGCAAGCCTTACAACTATTGCTTGAAGTGGAGCAAGAGATAAGAACTTTCTCGTTTCAGCTTATTTAATGATAAAAAACAC--------------------------------"/>
                        <sequence id="seq_EF597395_A/migratory_duck/Hong_Kong/MP5883/2005_2005//_8_(NS)" taxon="EF597395_A/migratory_duck/Hong_Kong/MP5883/2005_2005//_8_(NS)" totalcount="4" value="ATGGATTCCAACACTGTGTCAAGCTTCCAGGTAGACTGCTTTCTTTGGCATGTCCGCAAACGATTTGCAGACCAAGAACTGGGTGATGCTCCATTCCTTGACCGGCTTCGCCGAGATCAGAAGTCCCTAAGAGGAAGAGGCAGCACTCTTGGTCTGGACATCGAGACAGCTACTCGTGCGGGAAAGCAGATAGTGGAGCGGATTCTGGAAGAAGAATTTGATGAGGCACTTAAAATGACTATTGCTTCAGTGCCGGCTTCGCGCTACCTAACTGACATGACTCTTGAAGAGATGTCAAGGGACTGGTTCATGCTCATGCCCAAACAGAAAGTGGCAGGTTCCCTTTGCATCAGAATGGACCAGGCAATAATGGATAAAAACATCATATTGAAAGCAAACTTCAGTGTAATTTTTGACCGGCTGGAAACCCTAATACTACTTAGAGCTTTCACAGAAGAAGGAGCAATTGTGGGAGAAATCTCACCGTTACCTTCTCTTCCAGGACATACTGATGAGGATGTCAAAAATGCAATTGGGGTCCTCATCGGAGGACTTGAATGGAATGATAACACAGTTCGAGTCTCTGAAACTCTACAGAGATTCGCTTGGAGAAGCAGTAATGAGGATGGGAGACCTCCACTCCCTCCAAAGCAGAAACGGAAAATGGCGAGAACAATTGAGTCAGAAGTTTGAAGAAATAAGATGGCTGATTGAAGAAGTGCGACATAAATTGAAGATTACAGAGAACAGCTTCGAACAGATAACGTTTATGCAAGCCTTACAACTATTGCTTGAAGTGGAGCAAGAGATAAGAACTTTCTCGTTTCAGCTTATTTAATGATAAAAAACACCCCTTGTTTCTAA-------------------"/>
                    </data>


    


    


    
<map name="Beta">beast.math.distributions.Beta</map>
<map name="Exponential">beast.math.distributions.Exponential</map>
<map name="InverseGamma">beast.math.distributions.InverseGamma</map>
<map name="LogNormal">beast.math.distributions.LogNormalDistributionModel</map>
<map name="Gamma">beast.math.distributions.Gamma</map>
<map name="Uniform">beast.math.distributions.Uniform</map>
<map name="prior">beast.math.distributions.Prior</map>
<map name="LaplaceDistribution">beast.math.distributions.LaplaceDistribution</map>
<map name="OneOnX">beast.math.distributions.OneOnX</map>
<map name="Normal">beast.math.distributions.Normal</map>


<run chainLength="40000000" id="mcmc" spec="MCMC">
    <state id="state" storeEvery="5000">
        <tree id="Tree.t:NS_new_aligned" name="stateNode">
            <trait id="dateTrait.t:NS_new_aligned" spec="beast.evolution.tree.TraitSet" traitname="date">
                
                GQ923577_A/avian/Colorado/456648/2006_2006//_8_(NS)=2006,
GU049976_A/unknown/New_Jersey/456488/2006_2006//_8_(NS)=2006,
AY300998_A/duck/NY/191255-59/2002_2002//_8_(NS)=2002,
GU051349_A/ruddy_turnstone/New_Jersey/1851/2001_2001//_8_(NS)=2001,
CY144240_A/ruddy_turnstone/New_Jersey/828227/2001_2001//_8_(NS)=2001,
JQ973698_A/duck/Jiangsu/k1203/2010_2010/12/05_8_(NS)=2010,
KM504105_A/duck/Shandong/Q1/2013_2013/04/25_8_(NS)=2013,
KJ508976_A/bean_goose/Korea/H53/2014_2014/01/20_8_(NS)=2014,
AB932560_A/chicken/kumamoto/1-7/2014_2014/04/13_8_(NS)=2014,
KJ508960_A/broiler_duck/Korea/H49/2014_2014/01/20_8_(NS)=2014,
KJ508992_A/broiler_duck/Korea/H65/2014_2014/01/21_8_(NS)=2014,
KJ509104_A/white-fronted_goose/Korea/H231/2014_2014/01/28_8_(NS)=2014,
A/duck/Chiba/26-372-48/2014_|_EPI_ISL_168024_|_2014-11-18_|_E1=2014,
A/duck/Chiba/26-372-61/2014_|_EPI_ISL_168025_|_2014-11-18_|_E1=2014,
A/duck/England/36254/14_|_EPI_ISL_167904_|_2014-11-14_|_Egg_passage_1=2014,
A/Chicken/Netherlands/14015526/2014_|_EPI_ISL_167905_|_2014-11-14_|_Choanal_Swab=2014,
A/turkey/Germany-MV/R2472/2014_|_EPI_ISL_167140_|_2014-11-04_|_original=2014,
A/chicken/Netherlands/14015531_|_EPI_ISL_168075_|_2014-11-15_|_choanal_swabs=2014,
KJ509032_A/Baikal_teal/Korea/H84/2014_2014/01/22_8_(NS)=2014,
KJ509080_A/breeder_duck/Korea/H158/2014_2014/01/26_8_(NS)=2014,
KJ509048_A/breeder_chicken/Korea/H122/2014_2014/01/24_8_(NS)=2014,
KJ509056_A/breeder_duck/Korea/H128/2014_2014/01/25_8_(NS)=2014,
KJ509072_A/broiler_duck/Korea/H145/2014_2014/01/25_8_(NS)=2014,
KJ509008_A/Baikal_teal/Korea/H68/2014_2014/01/22_8_(NS)=2014,
KJ508928_A/bean_goose/Korea/H40/2014_2014/01/19_8_(NS)=2014,
KJ509112_A/breeder_duck/Korea/H249/2014_2014/01/28_8_(NS)=2014,
KJ509064_A/broiler_duck/Korea/H133/2014_2014/01/25_8_(NS)=2014,
KJ508944_A/broiler_duck/Korea/H47/2014_2014/01/20_8_(NS)=2014,
KJ508952_A/broiler_duck/Korea/H48/2014_2014/01/20_8_(NS)=2014,
KJ511816_A/waterfowl/Korea/S005/2014_2014/02/15_8_(NS)=2014,
KJ508936_A/Baikal_teal/Korea/H41/2014_2014/01/19_8_(NS)=2014,
KJ508984_A/Baikal_teal/Korea/H62/2014_2014/01/21_8_(NS)=2014,
KJ509000_A/Baikal_teal/Korea/H66/2014_2014/01/21_8_(NS)=2014,
KJ509016_A/Baikal_teal/Korea/H80/2014_2014/01/22_8_(NS)=2014,
KJ509040_A/Baikal_teal/Korea/H96/2014_2014/01/23_8_(NS)=2014,
KJ509024_A/Coot/Korea/H81/2014_2014/01/22_8_(NS)=2014,
KJ509128_A/Korean_native_chicken/Korea/H257/2014_2014/01/28_8_(NS)=2014,
KJ413854_A/baikal_teal/Korea/Donglim3/2014_2014/01/17_8_(NS)=2014,
KJ509144_A/bean_goose/Korea/H328/2014_2014/02/01_8_(NS)=2014,
KJ509120_A/breeder_chicken/Korea/H250/2014_2014/01/28_8_(NS)=2014,
KJ509088_A/breeder_duck/Korea/H200/2014_2014/01/27_8_(NS)=2014,
KJ413846_A/broiler_duck/Korea/Buan2/2014_2014/01/17_8_(NS)=2014,
KJ508904_A/broiler_duck/Korea/H29/2014_2014/01/18_8_(NS)=2014,
KJ508912_A/broiler_duck/Korea/H31/2014_2014/01/19_8_(NS)=2014,
KJ508920_A/broiler_duck/Korea/H32/2014_2014/01/19_8_(NS)=2014,
KJ509160_A/common_teal/Korea/H455-30/2014_2014/02/08_8_(NS)=2014,
KJ509096_A/mallard/Korea/H207/2014_2014/01/27_8_(NS)=2014,
KJ509136_A/mallard/Korea/H297/2014_2014/01/29_8_(NS)=2014,
KJ746115_A/mallard/Korea/W452/2014_2014/02/05_8_(NS)=2014,
KJ509168_A/spot-billed_duck/Korea/H455-42/2014_2014/02/08_8_(NS)=2014,
KJ509152_A/tundra_swan/Korea/H411/2014_2014/02/06_8_(NS)=2014,
U85392_A/turkey/Ireland/1378/1983_1983//_8_(NS)=1983,
CY015093_A/turkey/Ireland/1378/1983_1983//_8_(NS)=1983,
GU052864_A/turkey/Ireland//1983_1983//_8_(NS)=1983,
GU052856_A/duck/Ireland/113/1983_1983//_8_(NS)=1983,
KJ508968_A/Baikal_teal/Korea/H52/2014_2014/01/20_8_(NS)=2014,
KJ413838_A/breeder_duck/Korea/Gochang1/2014_2014/01/16_8_(NS)=2014,
KJ476678_A/duck/Zhejiang/6D18/2013_2013/12/14_8_(NS)=2013,
KJ476677_A/duck/Zhejiang/W24/2013_2013/11/14_8_(NS)=2013,
CY134105_A/mallard/California/2559P/2011_2011/08/12_8_(NS)=2011,
EF597395_A/migratory_duck/Hong_Kong/MP5883/2005_2005//_8_(NS)=2005                
                            <taxa id="TaxonSet.NS_new_aligned" spec="TaxonSet">
                    <data
idref="NS_new_aligned"
name="alignment"/>
                </taxa>
            </trait>
            <taxonset idref="TaxonSet.NS_new_aligned"/>
        </tree>
        <parameter id="clockRate.c:NS_new_aligned" name="stateNode">1.0</parameter>
        <parameter id="kappa.s:NS_new_aligned" lower="0.0" name="stateNode">2.0</parameter>
        <parameter id="ePopSize.t:NS_new_aligned" name="stateNode">0.3</parameter>
        <parameter id="growthRate.t:NS_new_aligned" name="stateNode">3.0E-4</parameter>
        <parameter dimension="4" id="freqParameter.s:NS_new_aligned" lower="0.0" name="stateNode" upper="1.0">0.25</parameter>
    </state>

    <init estimate="false" id="RandomTree.t:NS_new_aligned" initial="@Tree.t:NS_new_aligned" spec="beast.evolution.tree.RandomTree" taxa="@NS_new_aligned">
        <populationModel id="ConstantPopulation0.t:NS_new_aligned" spec="ConstantPopulation">
            <parameter id="randomPopSize.t:NS_new_aligned" name="popSize">1.0</parameter>
        </populationModel>
    </init>

    <distribution id="posterior" spec="util.CompoundDistribution">
        <distribution id="prior" spec="util.CompoundDistribution">
            <distribution id="CoalescentExponential.t:NS_new_aligned" spec="Coalescent">
                <populationModel growthRate="@growthRate.t:NS_new_aligned" id="ExponentialGrowth.t:NS_new_aligned" popSize="@ePopSize.t:NS_new_aligned" spec="ExponentialGrowth"/>
                <treeIntervals id="TreeIntervals.t:NS_new_aligned" spec="TreeIntervals" tree="@Tree.t:NS_new_aligned"/>
            </distribution>
            <prior id="ClockPrior.c:NS_new_aligned" name="distribution" x="@clockRate.c:NS_new_aligned">
                <Uniform id="Uniform.0" name="distr" upper="Infinity"/>
            </prior>
            <prior id="ePopSizePrior.t:NS_new_aligned" name="distribution" x="@ePopSize.t:NS_new_aligned">
                <OneOnX id="OneOnX.0" name="distr"/>
            </prior>
            <prior id="GrowthRatePrior.t:NS_new_aligned" name="distribution" x="@growthRate.t:NS_new_aligned">
                <Exponential id="Exponential.0" name="distr">
                    <parameter estimate="false" id="RealParameter.0" name="mean">1.0</parameter>
                </Exponential>
            </prior>
            <prior id="KappaPrior.s:NS_new_aligned" name="distribution" x="@kappa.s:NS_new_aligned">
                <LogNormal id="LogNormalDistributionModel.0" name="distr">
                    <parameter estimate="false" id="RealParameter.01" name="M">1.0</parameter>
                    <parameter estimate="false" id="RealParameter.02" name="S">1.25</parameter>
                </LogNormal>
            </prior>
        </distribution>
        <distribution id="likelihood" spec="util.CompoundDistribution">
            <distribution data="@NS_new_aligned" id="treeLikelihood.NS_new_aligned" spec="TreeLikelihood" tree="@Tree.t:NS_new_aligned">
                <siteModel id="SiteModel.s:NS_new_aligned" spec="SiteModel">
                    <parameter estimate="false" id="mutationRate.s:NS_new_aligned" name="mutationRate">1.0</parameter>
                    <parameter estimate="false" id="gammaShape.s:NS_new_aligned" name="shape">1.0</parameter>
                    <parameter estimate="false" id="proportionInvariant.s:NS_new_aligned" lower="0.0" name="proportionInvariant" upper="1.0">0.0</parameter>
                    <substModel id="hky.s:NS_new_aligned" kappa="@kappa.s:NS_new_aligned" spec="HKY">
                        <frequencies frequencies="@freqParameter.s:NS_new_aligned" id="estimatedFreqs.s:NS_new_aligned" spec="Frequencies"/>
                    </substModel>
                </siteModel>
                <branchRateModel clock.rate="@clockRate.c:NS_new_aligned" id="StrictClock.c:NS_new_aligned" spec="beast.evolution.branchratemodel.StrictClockModel"/>
            </distribution>
        </distribution>
    </distribution>

    <operator id="treeScaler.t:NS_new_aligned" scaleFactor="0.5" spec="ScaleOperator" tree="@Tree.t:NS_new_aligned" weight="3.0"/>

    <operator id="treeRootScaler.t:NS_new_aligned" rootOnly="true" scaleFactor="0.5" spec="ScaleOperator" tree="@Tree.t:NS_new_aligned" weight="3.0"/>

    <operator id="UniformOperator.t:NS_new_aligned" spec="Uniform" tree="@Tree.t:NS_new_aligned" weight="30.0"/>

    <operator id="SubtreeSlide.t:NS_new_aligned" spec="SubtreeSlide" tree="@Tree.t:NS_new_aligned" weight="15.0"/>

    <operator id="narrow.t:NS_new_aligned" spec="Exchange" tree="@Tree.t:NS_new_aligned" weight="15.0"/>

    <operator id="wide.t:NS_new_aligned" isNarrow="false" spec="Exchange" tree="@Tree.t:NS_new_aligned" weight="3.0"/>

    <operator id="WilsonBalding.t:NS_new_aligned" spec="WilsonBalding" tree="@Tree.t:NS_new_aligned" weight="3.0"/>

    <operator id="StrictClockRateScaler.c:NS_new_aligned" parameter="@clockRate.c:NS_new_aligned" scaleFactor="0.75" spec="ScaleOperator" weight="3.0"/>

    <operator id="strictClockUpDownOperator.c:NS_new_aligned" scaleFactor="0.75" spec="UpDownOperator" weight="3.0">
        <parameter idref="clockRate.c:NS_new_aligned" name="up"/>
        <tree idref="Tree.t:NS_new_aligned" name="down"/>
    </operator>

    <operator id="KappaScaler.s:NS_new_aligned" parameter="@kappa.s:NS_new_aligned" scaleFactor="0.5" spec="ScaleOperator" weight="0.1"/>

    <operator id="ePopSizeScaler.t:NS_new_aligned" parameter="@ePopSize.t:NS_new_aligned" scaleFactor="0.75" spec="ScaleOperator" weight="3.0"/>

    <operator id="GrowthRateRandomWalk.t:NS_new_aligned" parameter="@growthRate.t:NS_new_aligned" spec="RealRandomWalkOperator" weight="3.0" windowSize="1.0"/>

    <operator delta="0.01" id="FrequenciesExchanger.s:NS_new_aligned" spec="DeltaExchangeOperator" weight="0.1">
        <parameter idref="freqParameter.s:NS_new_aligned"/>
    </operator>

    <logger fileName="NS_new_aligned.log" id="tracelog" logEvery="4000" model="@posterior" sanitiseHeaders="true" sort="smart">
        <log idref="posterior"/>
        <log idref="likelihood"/>
        <log idref="prior"/>
        <log idref="treeLikelihood.NS_new_aligned"/>
        <log id="TreeHeight.t:NS_new_aligned" spec="beast.evolution.tree.TreeHeightLogger" tree="@Tree.t:NS_new_aligned"/>
        <parameter idref="clockRate.c:NS_new_aligned" name="log"/>
        <parameter idref="kappa.s:NS_new_aligned" name="log"/>
        <log idref="CoalescentExponential.t:NS_new_aligned"/>
        <parameter idref="ePopSize.t:NS_new_aligned" name="log"/>
        <parameter idref="growthRate.t:NS_new_aligned" name="log"/>
        <parameter idref="freqParameter.s:NS_new_aligned" name="log"/>
    </logger>

    <logger id="screenlog" logEvery="4000">
        <log idref="posterior"/>
        <log arg="@posterior" id="ESS.0" spec="util.ESS"/>
        <log idref="likelihood"/>
        <log idref="prior"/>
    </logger>

    <logger fileName="$(tree).trees" id="treelog.t:NS_new_aligned" logEvery="4000" mode="tree">
        <log id="TreeWithMetaDataLogger.t:NS_new_aligned" spec="beast.evolution.tree.TreeWithMetaDataLogger" tree="@Tree.t:NS_new_aligned"/>
    </logger>

</run>

</beast>
