# Supplementary material for: The European and Japanese outbreaks of H5N8 derive from a single source population providing evidence for the dispersal along the long distance bird migratory flyways
Source: PeerJ. 2015 Apr 30;3:e934. doi: 10.7717/peerj.934 (PMC4419530; doi:10.7717/peerj.934)
Supplement: Supplemental Information 9 [file peerj-03-934-s009.zip › H5N8_Analysis/PA_new_aligned.xml]

<?xml version="1.0" encoding="UTF-8" standalone="no"?><beast beautitemplate='Standard' beautistatus='' namespace="beast.core:beast.evolution.alignment:beast.evolution.tree.coalescent:beast.core.util:beast.evolution.nuc:beast.evolution.operators:beast.evolution.sitemodel:beast.evolution.substitutionmodel:beast.evolution.likelihood" version="2.0">


    <data
id="PA_new_aligned"
name="alignment">
                        <sequence id="seq_GQ923578_A/avian/Colorado/456648/2006_2006//_3_(PA)" taxon="GQ923578_A/avian/Colorado/456648/2006_2006//_3_(PA)" totalcount="4" value="ATGGAAGATTTTGTGCGACAATGCTTCAATCCAATGATCGTCGAGCTTGCGGAAAAGGCAATGAAGGAATATGGGGAGGATCCAAAAATCGAAACAAACAAATTTGCTGCAATATGCACACACTTAGAAGTGTGTTTCATGTATTCAGATTTCCATTTCATTGATGAACGAGGTGAGTCGATAATCGTGGAATCTGGCGATCCAAATGCACTCCTAAAACACCGATTTGAAATAATTGAAGGGAGAGATCGTACTATGGCCTGGACAGTAGTGAACAGTATTTGCAACACCACCGGAGTTGAAAAACCCAAGTTTCTCCCGGATTTATACGATTACAAAGAGAATCGCTTCATTGAAATTGGAGTAACCAGGAGGGAAGTCCATATATACTATTTAGAAAAGGCCAATAAGATAAAATCTGAGAAGACACACATCCACATCTTTTCATTCACTGGGGAAGAAATGGCCACTAAAGCAGACTACACTCTTGATGAAGAAAGTAGAGCGAGGATCAAAACCAGACTATTCACCATAAGACAAGAGATGGCCAGTAGAGGCCTCTGGGATTCCTTTCGTCAGTCCGAGAGAGGCGAAGAGACAATTGAAGAAAGATTTGAAATTACAGGAACCATGCGCAGGCTCGCCGACCAAAGTCTCCCACCGAACTTCTCCAGCCTTGAAAACTTTAGAGCCTATGTGGATGGATTCGAACCGAACGGCTGCATTGAGGGAAAGCTTTCTCAAATGTCCAAAGAAGTAAATGCAAGAATTGAACCATTTCTGAAAACAACACCACGCCCTCTGAGATTACCGGAAGGGCCTCCTTGCTCTCAACGGTCGAAATTTCTGCTGATGGATGCCCTGAAGCTTAGCATTGAAGACCCGAGCCATGAAGGCGAGGGGATACCGCTGTATGATGCGATCAAATGCATGAAGACCTTTTTCGGCTGGAAAGAGCCTAGCATTGTCAAGCCACACGAAAAGGGCATAAACCCCAATTATCTCCTGGCCTGGAAGCAAGTGTTAGCAGAGCTACAGGATATTGAAAATGAGGAGAAAATTCCAAAAACGAAGAACATGAAGAAAACAAGCCAATTGAAGTGGGCACTTGGTGAAAACATGGCACCAGAGAAAGTGGACTTTGAAGACTGCAAGGATGTCAGCGATTTAAGACAGTATGACAGCGATGAGCCTGAGCAAAGATCACTAGCAAGTTGGATCCAAAGTGAGTTCAACAAAGCTTGTGAATTGACTGACTCAAGTTGGATAGAACTCGATGAAATAGGGGAGGACGTTGCCCCGATCGAACACATTGCAAGCATGAGGAGGAATTACTTTACAGCCGAAGTGTCTCACTGCAGGGCAACAGAATACATAATGAAGGGAGTATACATAAACACAGCTTTGCTCAATGCATCTTGTGCGGCAATGGATGATTTTCAGCTGATCCCAATGATAAGCAAATGCAGAACCAAAGAAGGGCGGCGGAAGACAAATCTGTATGGGTTCATAATAAAGGGAAGATCTCATCTGAGGAATGATACTGATGTGGTGAATTTTGTGAGCATGGAGTTTTCTCTCACTGATCCTAGGCTGGAGCCACATAAATGGGAGAAATATTGTGTCCTTGAAATAGGGGACATGCTCCTGCGGACTGCAATAGGCCAAGTATCGAGGCCCATGTTCTTGTATGTGAGGACCAATGGAACTTCCAAGATCAAAATGAAATGGGGTATGGAGATGAGGCGTTGTCTTCTTCAATCCCTTCAGCAAATTGAAAGCATGATTGAGGCTGAGTCCTCTGTCAAAGAGAAAGACATGACCAAAGAATTCTTTGAAAACAAATCAGAGACATGGCCCATTGGGGAGTCACCCAAAGGAGTAGAAGAAGGTTCCATTGGAAAAGTATGCAGGACTCTGCTGGCAAAATCTGTATTCAACAGCTTGTATGCATCTCCACAACTTGAGGGATTTTCAGCTGAGTCGAGAAAGCTGCTCCTCATTGTTCAGGCACTTAGGGACAACCTGGAACCTGGTACCTTCGATCTTGGAGGGCTATATGAAGCAATTGAGGAGTGTCTGATTAATGATCCCTGGGTTTTGCTTAATGCATCTTGGTTCAACTCCTTCCTCACACATGCACTGAAATAGTTGTGGCAATGCTACTATTTGCTATCCATACTGTCCAAAAAAGTA-------------"/>
                        <sequence id="seq_GU049977_A/unknown/New_Jersey/456488/2006_2006//_3_(PA)" taxon="GU049977_A/unknown/New_Jersey/456488/2006_2006//_3_(PA)" totalcount="4" value="ATGGAAGATTTTGTGCGACAATGCTTCAATCCAATGATCGTCGAGCTTGCGGAAAAGGCAATGAAGGAATATGGGGAGGATCCAAAAATCGAAACAAACAAATTTGCTGCAATATGCACACACTTAGAAGTGTGTTTCATGTATTCAGATTTCCATTTCATTGATGAACGAGGTGAGTCGATAATCGTGGAATCTGGCGATCCAAATGCACTCCTAAAACACCGATTTGAAATAATTGAAGGGAGAGATCGTACTATGGCCTGGACAGTAGTGAACAGTATTTGCAACACCACCGGAGTTGAAAAACCCAAGTTTCTCCCGGATTTATACGATTACAAAGAGAATCGCTTCATTGAAATTGGAGTAACCAGGAGGGAAGTCCATATATACTATTTAGAAAAGGCCAATAAGATAAAATCTGAGAAGACACACATCCACATCTTTTCATTCACTGGGGAAGAAATGGCCACTAAAGCAGACTACACTCTTGATGAAGAAAGTAGAGCGAGGATCAAAACCAGACTATTCACCATAAGACAAGAGATGGCCAGTAGAGGCCTCTGGGATTCCTTTCGTCAGTCCGAGAGAGGCGAAGAGACAATTGAAGAAAGATTTGAAATTACAGGAACCATGCGCAGGCTCGCCGACCAAAGTCTCCCACCGAACTTCTCCAGCCTTGAAAACTTTAGAGCCTATGTGGATGGATTCGAACCGAACGGCTGCATTGAGGGAAAGCTTTCTCAAATGTCCAAAGAAGTAAATGCAAGAATTGAACCATTTCTGAAAACAACACCACGCCCTCTGAGATTACCGGAAGGGCCTCCTTGCTCTCAACGGTCGAAATTTCTGCTGATGGATGCCCTGAAGCTTAGCATTGAAGACCCGAGCCATGAAGGCGAGGGGATACCGCTGTATGATGCGATCAAATGCATGAAGACCTTTTTCGGCTGGAAAGAGCCTAGCATTGTCAAGCCACACGAAAAGGGCATAAACCCCAATTATCTCCTGGCCTGGAAGCAAGTGTTAGCAGAGCTACAGGATATTGAAAATGAGGAGAAAATTCCAAAAACGAAGAACATGAAGAAAACAAGCCAATTGAAGTGGGCACTTGGTGAAAACATGGCACCAGAGAAAGTGGACTTTGAAGACTGCAAGGATGTCAGCGATTTAAGACAGTATGACAGCGATGAGCCTGAGCAAAGATCACTAGCAAGTTGGATCCAAAGTGAGTTCAACAAAGCTTGTGAATTGACTGACTCAAGTTGGATAGAACTCGATGAAATAGGGGAGGACGTTGCCCCGATCGAACACATTGCAAGCATGAGGAGGAATTACTTTACAGCCGAAGTGTCTCACTGCAGGGCAACAGAATACATAATGAAGGGAGTATACATAAACACAGCTTTGCTCAATGCATCTTGTGCGGCAATGGATGATTTTCAGCTGATCCCAATGATAAGCAAATGCAGAACCAAAGAAGGGCGGCGGAAGACAAATCTGTATGGGTTCATAATAAAGGGAAGATCTCATCTGAGGAATGATACTGATGTGGTGAATTTTGTGAGCATGGAGTTTTCTCTCACTGATCCTAGGCTGGAGCCACATAAATGGGAGAAATATTGTGTCCTTGAAATAGGGGACATGCTCCTGCGGACTGCAATAGGCCAAGTATCGAGGCCCATGTTCTTGTATGTGAGGACCAATGGAACTTCCAAGATCAAAATGAAATGGGGTATGGAGATGAGGCGTTGTCTTCTTCAATCCCTTCAGCAAATTGAAAGCATGATTGAGGCTGAGTCCTCTGTCAAAGAGAAAGACATGACCAAAGAATTCTTTGAAAACAAATCAGAGACATGGCCCATTGGGGAGTCACCCAAAGGAGTAGAAGAAGGTTCCATTGGAAAAGTATGCAGGACTCTGCTGGCAAAATCTGTATTCAACAGCTTGTATGCATCTCCACAACTTGAGGGATTTTCAGCTGAGTCGAGAAAGCTGCTCCTCATTGTTCAGGCACTTAGGGACAACCTGGAACCTGGTACCTTCGATCTTGGAGGGCTATATGAAGCAATTGAGGAGTGTCTGATTAATGATCCCTGGGTTTTGCTTAATGCATCTTGGTTCAACTCCTTCCTCACACATGCACTGAAATAGTTGTGGCAATGCTACTATTTGCTATCCATACTGTCCAAAAAAGTACCTTGTTTCTACT"/>
                        <sequence id="seq_A/turkey/Germany-MV/R2472/2014_|_EPI_ISL_167140_|_2014-11-04_|_original" taxon="A/turkey/Germany-MV/R2472/2014_|_EPI_ISL_167140_|_2014-11-04_|_original" totalcount="4" value="ATGGAAGACTTTGTGCGACAATGCTTCAATCCAATGATCGTCGAGCTTGCGGAAAAGACAATGAAAGAATATGGGGAAAATCCAAAAATCGAAACGAACAAATTCGCTGCAATATGCACTCACTTAGAGGTCTGTTTCATGTATTCGGATTTCCACTTTATTGATGAACGAGGTAAATCAATAATTGTAGAATCTGGCGATCCGAATGCATTATTGAAACACCGATTTGAGATAATTGAAGGGAGGGACCGAACGATGGCTTGGACAGTGGTAAATAGTATCTGCAACACCACAGGAGTCGATAAGCCTAAATTCCTCCCAGATTTGTATGATTACAAGGAGAACCGATTCATTGAAATTGGAGTGACAAGGAGGGAAGTTCACACATACTACCTAGAAAAGGCAAATAAGATAAAATCAGAGAAGACACACATTCACATATTCTCATTCACTGGGGAGGAGATGGCCACCAAAGCTGATTATATCCTTGATGAAGAGAGCAGAGCAAGGATCAAAACCAGGTTGTTCACTATCAGGCAAGAAATGGCCAATAGGGGTCTGTGGGATTCCTTTCGTCAATCTGAGAGAGGCGAAGAGACAATTGAAGAAAGGTTTGAAATCACAGGAACCATGCGCAGGCTTGCCGACCAAAGTCTCCCACCGAATTTCTCCAGCCTTGAAAATTTTAGAGCCTATGTGGATGGATTCAAACCGAACGGCTGCCTTGAGGGCAAGCTTTCTCAAATGTCAAAAGAAGTGAACGCCAGAATTGAGCCATTCATGAAGACAACACCACGCCCTCTCAGATTACCTGATGGTCCTCCTTGCTCTCAGCGGTCGAAATTCTTACTGATGGATGCTCTTAAATTGAGCATCGAAGACCCAAGCCATGAGGGAGAAGGTATACCGCTATATGATGCAATCAAATGCATGAAGACGTTTTTTGGTTGGAAAGAGCCCAACATTGTAAAACCACATGTAAAAGGCATAAATCCCAACTATCTCTTGGCTTGGAAGCAGGTGCTGGTAGAACTCCAAGACATTGAAAATGAAGAGAAAATCCCAAAAACAAAAAACATGAAGAAAACAAGCCAACTAAAGTGGGCACTCGGTGAGAATATGGCACCTGAAAAAGTGGACTTTGAGGACTGCAAAGATGTTAGCGATCTAAGACAGTATGACAGTGATGAACCAGAGCCCAGATCATTATCAAGCTGGATCCAGAGCGAATTCAACAAAGCATGCGAATTGACAGATTCGAGTTGGATTGAACTTGATGAAATAGGAGAAGATGTTGCTCCAATTGAGCACATTGCGAGTATGAGAAGAAACTACTTCACAGCGGAAGTGTCTCATTGCAGGGCTACTGAATATATAATGAAAGGAGTTTATATAAATACAGCCCTGTTGAATTCATCCTGTGCAGCCATGGATGACTTCCAATTGATTCCAATGATAAGCAAGTGCAGAACCAAAGAAGGAAGACGGAAGACAAATCTATATGGGTTCATTATAAAAGGAAGATCCCATTTGAGGAATGATACCGATGTGGTAAATTTTGTGAGCATGGAGTTCTCTCTTACTGACCCGAGGCTGGAACCACACAAGTGGGAAAAGTACTGTGTTCTCGAAATAGGAGACATGCTCCTACGAACTGCAATAGGCCAAGTATCAAGACCCATGTTTCTTTATGTAAGGACCAATGGGACTTCCAAGATCAAGATGAAATGGGGCATGGAGATGAGGCGATGCCTTCTTCAATCCCTCCAACAAATTGAGAGCATGATTGAGGCAGAATCTTCTGTCAAAGAGAAGGACATGACCAAGGAATTCTTTGAAAATAAATCAGAAACGTGGCCAATTGGGGAATCACCTAAGGGGGTGGAGGAAAGCTCTATTGGGAAAGTGTGTAGAACATTACTAGCAAAATCTGTATTCAACAGCCTATATGCATCTCCMCAACTTGAGGGGTTTTCAGCTGAGTCGAGAAAGTTACTTCTCATTGTTCAGGCATTTAGGGACAACCTGGAACCTGGGACCTTCGATCTTGGGGGGCTATATGAAGCAATTGAGGAGTGCCTGATTAATGATCCCTGGGTTTTGCTTAATGCATCTTGGTTCAACTCCTTCCTTACACATGCACTGAAATAGTTGTGGCAATGCTACTATTTGCTATCCATACTGCCAAA--------------------"/>
                        <sequence id="seq_A/chicken/Netherlands/14015531_|_EPI_ISL_168075_|_2014-11-15_|_choanal_swabs" taxon="A/chicken/Netherlands/14015531_|_EPI_ISL_168075_|_2014-11-15_|_choanal_swabs" totalcount="4" value="ATGGAAGACTTTGTGCGACAATGCTTCAATCCAATGATCGTCGAGCTTGCGGAAAAGACAATGAAAGAATATGGGGAAAATCCAAAAATCGAAACGAACAAATTCGCTGCAATATGCACTCACTTAGAGGTCTGTTTCATGTATTCGGATTTCCACTTTATTGATGAACGAGGTAAATCAATAATTGTAGAATCTGGCGATCCGAATGCATTATTGAAACACCGATTTGAGATAATTGAAGGGAGAGACCGAACGATGGCTTGGACAGTGGTAAATAGTATCTGCAACACCACAGGAGTCGATAAGCCTAAATTCCTCCCAGATTTGTATGATTACAAGGAGAACCGATTCATTGAAATTGGAGTGACAAGGAGGGAAGTTCACACATACTACCTAGAAAAAGCAAATAAGATAAAATCAGAGAAGACACACATTCACATATTCTCATTCACTGGGGAGGAGATGGCCACCAAAGCTGATTATATCCTTGATGAAGAGAGCAGAGCAAGGATCAAAACCAGGTTGTTCACTATCAGGCAAGAAATGGCCAATAGGGGTCTGTGGGATTCCTTTCGTCAATCTGAGAGAGGCGAAGAGACAATTGAAGAAAGGTTTGAAATCACAGGAACCATGCGCAGGCTTGCCGACCAAAGTCTCCCACCGAATTTCTCCAGCCTTGAAAATTTTAGAGCCTATGTGGATGGATTCAAACCGAACGGCTGCCTTGAGGGCAAGCTTTCTCAAATGTCAAAAGAAGTGAACGCCAGAATTGAGCCATTCATGAAGACAACACCACGCCCTCTCAGATTACCTGATGGTCCTCCTTGCTCTCAGCGGTCGAAATTCTTACTGATGGATGCCCTTAAATTGAGCATCGAAGACCCAAGCCATGAGGGAGAAGGTATACCGCTATATGATGCAATCAAATGCATGAAGACGTTTTTTGGTTGGAAAGAGCCCAACATTGTAAAACCACATGTAAAAGGCATAAATCCCAACTATCTCTTGGCTTGGAAGCAGGTGCTGGTAGAACTCCAAGACATTGAAAATGAAGAGAAAATCCCAAAAACAAAAAACATGAAGAAAACAAGCCAACTAAAGTGGGCACTCGGTGAGAATATGGCACCTGAAAAAGTGGACTTTGAGGACTGCAAAGATGTTAGCGATCTAAGACAGTATGACAGTGATGAACCAGAGCCCAGATCATTATCAAGCTGGATCCAGAGCGAATTCAACAAAGCATGCGAATTGACAGATTCGAGTTGGATTGAACTTGATGAAATAGGAGAAGATGTTGCTCCAATTGAGCACATTGCGAGTATGAGAAGAAACTACTTCACAGCGGAAGTGTTTCATTGCAGGGCTACTGAATATATAATGAAAGGAGTTTATATAAATACAGCCCTGTTGAATTCATCCTGTGCAGCCATGGATGACTTCCAATTGATTCCAATGATAAGCAAGTGCAGAACCAAAGAAGGAAGACGGAAGACAAATCTATATGGGTTCATTATAAAAGGAAGATCCCATTTGAGGAATGATACCGATGTGGTAAATTTTGTGAGCATGGAGTTCTCTCTTACTGACCCGAGGCTGGAACCACACAAGTGGGAAAAGTACTGTGTTCTCGAAATAGGAGACATGCTCCTACGAACTGCAATAGGCCAAGTATCAAGACCCATGTTTCTTTATGTAAGGACCAATGGGACTTCCAAGATCAAGATGAAATGGGGCATGGAGATGAGGCGATGCCTTCTTCAATCCCTCCAACAAATTGAGAGCATGATTGAGGCAGAGTCTTCTGTCAAAGAGAAGGACATGACCAAGGAATTCTTTGAGAATAAATCAGAAACGTGGCCAATTGGGGAATCACCTAAGGGGGTGGAGGAAAGCTCTATTGGGAAAGTGTGTAGAACATTACTAGCAAAATCTGTATTCAACAGCCTATATGCATCTCCACAACTTGAGGGGTTTTCAGCTGAGTCGAGAAAGTTACTTCTCATTGTTCAGGCATTTAGGGACAACCTGGAACCTGGGACCTTCGATCTTGGGGGGCTATATGAAGCAATTGAGGAGTGCCTGATTAATGATCCCTGGGTTTTGCTTAATGCATCTTGGTTCAACTCCTTCCTTACACATGCACTGAAATAGTTGTGGCAATGCTACTATTTGCTATCCATACTGTCCAAAAAAGTA-------------"/>
                        <sequence id="seq_A/duck/Chiba/26-372-48/2014_|_EPI_ISL_168024_|_2014-11-18_|_E1" taxon="A/duck/Chiba/26-372-48/2014_|_EPI_ISL_168024_|_2014-11-18_|_E1" totalcount="4" value="ATGGAAGACTTTGTGCGACAATGCTTCAATCCAATGATCGTCGAGCTTGCGGAAAAGACAATGAAAGAATATGGGGAAAATCCAAAAATCGAAACGAACAAATTCGCTGCAATATGCACTCACTTAGAGGTCTGTTTCATGTATTCGGATTTCCACTTTATTGATGAACGAGGTAAATCAATAATTGTAGAATCTGGCGATCCGAATGCATTATTGAAACACCGATTTGAGATAATTGAAGGGAGAGACCGAACGATGGCTTGGACAGTGGTAAATAGTATCTGCAACACCACAGGAGTCGATAAGCCTAAATTCCTCCCAGATTTGTATGATTACAAGGAGAACCGATTCATTGAAATTGGAGTGACAAGGAGGGAAGTTCACACATACTACCTAGAAAAGGCAAATAAGATAAAATCAGAGAAGACACACATTCACATATTCTCATTCACTGGGGAGGAGATGGCCACCAAAGCTGATTATATCCTTGATGAAGAGAGCAGAGCAAGGATCAAAACCAGGTTGTTCACTATCAGGCAAGAAATGGCCAATAGGGGTCTGTGGGATTCCTTTCGTCAATCTGAGAGAGGCGAAGAGACAATTGAAGAAAGGTTTGAAATCACAGGAACCATGCGCAGGCTTGCCGACCAAAGTCTCCCACCGAATTTCTCCAGCCTTGAAAATTTTAGAGCCTATGTGGATGGATTCAAACCGAACGGCTGCCTTGAGGGCAAGCTTTCTCAAATGTCAAAAGAAGTGAACGCCAGAATTGAGCCATTCATGAAGACAACACCACGCCCTCTCAGATTACCTGATGGTCCTCCTTGCTCTCAGCGGTCGAAATTCTTACTGATGGATGCCCTTAAATTGAGCATCGAAGACCCAAGCCATGAGGGAGAAGGTATACCGCTATATGATGCAATCAAATGCATGAAGACGTTTTTTGGTTGGAAAGAGCCCAACATTGTAAAACCACATGTAAAAGGCATAAATCCCAACTATCTCTTGGCTTGGAAGCAAGTGCTGGTAGAACTCCAAGACATTGAAAATGAAGAGAAAATCCCAAAAACAAAAAACATGAAGAAAACAAGCCAACTAAAGTGGGCACTCGGTGAGAATATGGCACCTGAAAAAGTGGACTTTGAGGACTGCAAAGATGTTAGCGATCTAAGACAGTATGACAGTGATGAACCAGAGCCCAGATCATTATCAAGCTGGATCCAGAGCGAATTCAACAAAGCATGCGAATTGACAGATTCGAGTTGGATTGAACTTGATGAAATAGGAGAAGATGTTGCTCCAATTGAGCACATTGCGAGTATGAGAAGAAACTACTTCACAGCGGAAGTGTCTCATTGCAGGGCTACTGAATATATAATGAAAGGAGTTTATATAAATACAGCCCTGTTGAATTCATCCTGTGCAGCCATGGATGACTTCCAATTGATTCCAATGATAAGCAAGTGCAGAACCAAAGAAGGAAGACGGAAGACAAATCTATATGGGTTCATTATAAAAGGAAGATCCCATTTGAGGAATGATACCGATGTGGTAAATTTTGTGAGCATGGAGTTCTCTCTTACTGACCCGAGGCTGGAACCACACAAGTGGGAAAAGTACTGTGTTCTCGAAATAGGAGACATGCTCCTACGAACTGCAATAGGCCAAGTATCAAGACCCATGTTTCTTTATGTAAGGACCAATGGGACTTCCAAGATCAAGATGAAATGGGGCATGGAGATGAGGCGATGCCTTCTTCAATCCCTCCAACAAATTGAGAGCATGATTGAGGCAGAGTCTTCTGTCAAAGAGAAGGACATGACCAAGGAATTCTTTGAAAATAAATCAGAAACGTGGCCAATTGGGGAATCACCTAAGGGGGTGGAGGAAAGCTCTATTGGGAAAGTGTGTAGAACATTACTAGCAAAATCTGTATTCAACAGCCTATATGCATCTCCACAACTTGAGGGGTTTTCAGCTGAGTCGAGAAAGTTACTTCTCATTGTTCAGGCATTTAGGGACAACCTGGAACCTGGGACCTTCGATCTTGGGGGGCTATATGAAGCAATTGAGGAGTGCCTGATTAATGATCCCTGGGTTTTGCTTAATGCATCTTGGTTCAACTCCTTCCTTACACATGCACTGAAATAGTTGTGGCAATGCTACTATTTGCTATCCATACTGTCCAAAAAAGTACCTTGTTTCTACT"/>
                        <sequence id="seq_A/duck/Chiba/26-372-61/2014_|_EPI_ISL_168025_|_2014-11-18_|_E1" taxon="A/duck/Chiba/26-372-61/2014_|_EPI_ISL_168025_|_2014-11-18_|_E1" totalcount="4" value="ATGGAAGACTTTGTGCGACAATGCTTCAATCCAATGATCGTCGAGCTTGCGGAAAAGACAATGAAAGAATATGGGGAAAATCCAAAAATCGAAACGAACAAATTCGCTGCAATATGCACTCACTTAGAGGTCTGTTTCATGTATTCGGATTTCCACTTTATTGATGAACGAGGTAAATCAATAATTGTAGAATCTGGCGATCCGAATGCATTATTGAAACACCGATTTGAGATAATTGAAGGGAGAGACCGAACGATGGCTTGGACAGTGGTAAATAGTATCTGCAACACCACAGGAGTCGATAAGCCTAAATTCCTCCCAGATTTGTATGATTACAAGGAGAACCGATTCATTGAAATTGGAGTGACAAGGAGGGAAGTTCACACATACTACCTAGAAAAGGCAAATAAGATAAAATCAGAGAAGACACACATTCACATATTCTCATTCACTGGGGAGGAGATGGCCACCAAAGCTGATTATATCCTTGATGAAGAGAGCAGAGCAAGGATCAAAACCAGGTTGTTCACTATCAGGCAAGAAATGGCCAATAGGGGTCTGTGGGATTCCTTTCGTCAATCTGAGAGAGGCGAAGAGACAATTGAAGAAAGGTTTGAAATCACAGGAACCATGCGCAGGCTTGCCGACCAAAGTCTCCCACCGAATTTCTCCAGCCTTGAAAATTTTAGAGCCTATGTGGATGGATTCAAACCGAACGGCTGCCTTGAGGGCAAGCTTTCTCAAATGTCAAAAGAAGTGAACGCCAGAATTGAGCCATTCATGAAGACAACACCACGCCCTCTCAGATTACCTGATGGTCCTCCTTGCTCTCAGCGGTCGAAATTCTTACTGATGGATGCCCTTAAATTGAGCATCGAAGACCCAAGCCATGAGGGAGAAGGTATACCGCTATATGATGCAATCAAATGCATGAAGACGTTTTTTGGTTGGAAAGAGCCCAACATTGTAAAACCACATGTAAAAGGCATAAATCCCAACTATCTCTTGGCTTGGAAGCAAGTGCTGGTAGAACTCCAAGACATTGAAAATGAAGAGAAAATCCCAAAAACAAAAAACATGAAGAAAACAAGCCAACTAAAGTGGGCACTCGGTGAGAATATGGCACCTGAAAAAGTGGACTTTGAGGACTGCAAAGATGTTAGCGATCTAAGACAGTATGACAGTGATGAACCAGAGCCCAGATCATTATCAAGCTGGATCCAGAGCGAATTCAACAAAGCATGCGAATTGACAGATTCGAGTTGGATTGAACTTGATGAAATAGGAGAAGATGTTGCTCCAATTGAGCACATTGCGAGTATGAGAAGAAACTACTTCACAGCGGAAGTGTCTCATTGCAGGGCTACTGAATATATAATGAAAGGAGTTTATATAAATACAGCCCTGTTGAATTCATCCTGTGCAGCCATGGATGACTTCCAATTGATTCCAATGATAAGCAAGTGCAGAACCAAAGAAGGAAGACGGAAGACAAATCTATATGGGTTCATTATAAAAGGAAGATCCCATTTGAGGAATGATACCGATGTGGTAAATTTTGTGAGCATGGAGTTCTCTCTTACTGACCCGAGGCTGGAACCACACAAGTGGGAAAAGTACTGTGTTCTCGAAATAGGAGACATGCTCCTACGAACTGCAATAGGCCAAGTATCAAGACCCATGTTTCTTTATGTAAGGACCAATGGGACTTCCAAGATCAAGATGAAATGGGGCATGGAGATGAGGCGATGCCTTCTTCAATCCCTCCAACAAATTGAGAGCATGATTGAGGCAGAGTCTTCTGTCAAAGAGAAGGACATGACCAAGGAATTCTTTGAAAATAAATCAGAAACGTGGCCAATTGGGGAATCACCTAAGGGGGTGGAGGAAAGCTCTATTGGGAAAGTGTGTAGAACATTACTAGCAAAATCTGTATTCAACAGCCTATATGCATCTCCACAACTTGAGGGGTTTTCAGCTGAGTCGAGAAAGTTACTTCTCATTGTTCAGGCATTTAGGGACAACCTGGAACCTGGGACCTTCGATCTTGGGGGGCTATATGAAGCAATTGAGGAGTGCCTGATTAATGATCCCTGGGTTTTGCTTAATGCATCTTGGTTCAACTCCTTCCTTACACATGCACTGAAATAGTTGTGGCAATGCTACTATTTGCTATCCATACTGTCCAAAAAAGTACCTTGTTTCTACT"/>
                        <sequence id="seq_A/Chicken/Netherlands/14015526/2014_|_EPI_ISL_167905_|_2014-11-14_|_Choanal_Swab" taxon="A/Chicken/Netherlands/14015526/2014_|_EPI_ISL_167905_|_2014-11-14_|_Choanal_Swab" totalcount="4" value="ATGGAAGACTTTGTGCGACAATGCTTCAATCCAATGATCGTCGAGCTTGCGGAAAAGACAATGAAAGAATATGGGGAAAATCCAAAAATCGAAACGAACAAATTCGCTGCAATATGCACTCACTTAGAGGTCTGTTTCATGTATTCGGATTTCCACTTTATTGATGAACGAGGTAAATCAATAATTGTAGAATCTGGCGATCCGAATGCATTATTGAAACACCGATTTGAGATAATTGAAGGGAGAGACCGAACGATGGCTTGGACAGTGGTAAATAGTATCTGCAACACCACAGGAGTCGATAAGCCTAAATTCCTCCCAGATTTGTATGATTACAAGGAGAACCGATTCATTGAAATTGGAGTGACAAGGAGGGAAGTTCACACATACTACCTAGAAAAAGCAAATAAGATAAAATCAGAGAAGACACACATTCACATATTCTCATTCACTGGGGAGGAGATGGCCACCAAAGCTGATTATATCCTTGATGAAGAGAGCAGAGCAAGGATCAAAACCAGGTTGTTCACTATCAGGCAAGAAATGGCCAATAGGGGTCTGTGGGATTCCTTTCGTCAATCTGAGAGAGGCGAAGAGACAATTGAAGAAAGGTTTGAAATCACAGGAACCATGCGCAGGCTTGCCGACCAAAGTCTCCCACCGAATTTCTCCAGCCTTGAAAATTTTAGAGCCTATGTGGATGGATTCAAACCGAACGGCTGCCTTGAGGGCAAGCTTTCTCAAATGTCAAAAGAAGTGAACGCCAGAATTGAGCCATTCATGAAGACAACACCACGCCCTCTCAGATTACCTGATGGTCCTCCTTGCTCTCAGCGGTCGAAATTCTTACTGATGGATGCCCTTAAATTGAGCATCGAAGACCCAAGCCATGAGGGAGAAGGTATACCGCTATATGATGCAATCAAATGCATGAAGACGTTTTTTGGTTGGAAAGAGCCCAACATTGTAAAACCACATGTAAAAGGCATAAATCCCAACTATCTCTTGGCTTGGAAGCAGGTGCTGGTAGAACTCCAAGACATTGAAAATGAAGAGAAAATCCCAAAAACAAAAAACATGAAGAAAACAAGCCAACTAAAGTGGGCACTCGGTGAGAATATGGCACCTGAAAAAGTGGACTTTGAGGACTGCAAAGATGTTAGCGATCTAAGACAGTATGACAGTGATGAACCAGAGCCCAGATCATTATCAAGCTGGATCCAGAGCGAATTCAACAAAGCATGCGAATTGACAGATTCGAGTTGGATTGAACTTGATGAAATAGGAGAAGATGTTGCTCCAATTGAGCACATTGCGAGTATGAGAAGAAACTACTTCACAGCGGAAGTGTCTCATTGCAGGGCTACTGAATATATAATGAAAGGAGTTTATATAAATACAGCCCTGTTGAATTCATCCTGTGCAGCCATGGATGACTTCCAATTGATTCCAATGATAAGCAAGTGCAGAACCAAAGAAGGAAGACGGAAGACAAATCTATATGGGTTCATTATAAAAGGAAGATCCCATTTGAGGAATGATACCGATGTGGTAAATTTTGTGAGCATGGAGTTCTCTCTTACTGACCCGAGGCTGGAACCACACAAGTGGGAAAAGTACTGTGTTCTCGAAATAGGAGACATGCTCCTACGAACTGCAATAGGCCAAGTATCAAGACCCATGTTTCTTTATGTAAGGACCAATGGGACTTCCAAGATCAAGATGAAATGGGGCATGGAGATGAGGCGATGCCTTCTTCAATCCCTCCAACAAATTGAGAGCATGATTGAGGCAGAGTCTTCTGTCAAAGAGAAGGACATGACCAAGGAATTCTTTGAAAATAAATCAGAAACGTGGCCAATTGGGGAATCACCTAAGGGGGTGGAGGAAAGCTCTATTGGGAAAGTGTGTAGAACATTACTAGCAAAATCTGTATTCAACAGCCTATATGCATCTCCACAACTTGAGGGGTTTTCAGCTGAGTCGAGAAAGTTACTTCTCATTGTTCAGGCATTTAGGGACAACCTGGAACCTGGGACCTTCGATCTTGGGGGGCTATATGAAGCAATTGAGGAGTGCCTGATTAATGATCCCTGGGTTTTGCTTAATGCATCTTGGTTCAACTCCTTCCTTACACATGCACTGAAATAGTTGTGGCAATGCTACTATTTGCTATCCATACTGTCCAAAAAAGTA-------------"/>
                        <sequence id="seq_A/duck/England/36254/14_|_EPI_ISL_167904_|_2014-11-14_|_Egg_passage_1" taxon="A/duck/England/36254/14_|_EPI_ISL_167904_|_2014-11-14_|_Egg_passage_1" totalcount="4" value="ATGGAAGACTTTGTGCGACAATGCTTCAATCCAATGATCGTCGAGCTTGCGGAAAAGACAATGAAAGAATATGGGGAAAATCCAAAAATCGAAACGAACAAATTCGCTGCAATATGCACTCACTTAGAGGTCTGTTTCATGTATTCGGATTTCCACTTTATTGATGAACGAGGTAAATCAATAATTGTAGAATCTGGCGATCCGAATGCATTATTGAAACACCGATTTGAGATAATTGAAGGGAGAGACCGAACGATGGCTTGGACAGTGGTAAATAGTATCTGCAACACCACAGGAGTCGATAAGCCTAAATTCCTCCCAGATTTGTATGATTACAAGGAGAACCGATTCATTGAAATTGGAGTGACAAGGAGGGAAGTTCACACATACTACCTAGAAAAGGCAAATAAGATAAAATCAGAGAAGACACACATTCACATATTCTCATTCACTGGGGAGGAGATGGCCACCAAAGCTGATTATATCCTTGATGAAGAGAGCAGAGCAAGGATCAAAACCAGGTTGTTCACTATCAGGCAAGAAATGGCCAATAGGGGTCTGTGGGATTCCTTTCGTCAATCTGAGAGAGGCGAAGAGACAATTGAAGAAAGGTTTGAAATCACAGGAACCATGCGCAGGCTTGCCGACCAAAGTCTCCCACCGAATTTCTCCAGCCTTGAAAATTTTAGAGCCTATGTGGATGGATTCAAACCGAACGGCTGCCTTGAGGGCAAGCTTTCTCAAATGTCAAAAGAAGTGAACGCCAGAATTGAGCCATTCATGAAGACAACACCACGCCCTCTCAGATTACCTGATGGTCCTCCTTGCTCTCAGCGGTCGAAATTCTTACTGATGGATGCCCTTAAATTGAGCATCGAAGACCCAAGCCATGAGGGAGAAGGTATACCGCTATATGATGCAATCAAATGCATGAAGACGTTTTTTGGTTGGAAAGAGCCCAACATTGTAAAACCACATGTAAAAGGCATAAATCCCAACTATCTCTTGGCTTGGAAGCAGGTGCTGGTAGAACTCCAAGACATTGAAAATGAAGAGAAAATCCCAAAAACAAAAAACATGAAGAAAACAAGCCAACTAAAGTGGGCACTCGGTGAGAATATGGCACCTGAAAAAGTGGACTTTGAGGACTGCAAAGATGTTAGCGATCTAAGACAGTATGACAGTGATGAACCAGAGCCCAGATCATTATCAAGCTGGATCCAGAGCGAATTCAACAAAGCATGCGAATTGACAGATTCGAGTTGGATTGAACTTGATGAAATAGGAGAAGATGTTGCTCCAATTGAGCACATTGCGAGTATGAGAAGAAACTACTTCACAGCGGAAGTGTCTCATTGCAGGGCTACTGAATATATAATGAAAGGAGTTTATATAAATACAGCCCTGTTGAATTCATCCTGTGCAGCCATGGATGACTTCCAATTGATTCCAATGATAAGCAAGTGCAGAACCAAAGAAGGAAGACGGAAGACAAATCTATATGGGTTCATTATAAAAGGAAGATCCCATTTGAGGAATGATACCGATGTGGTAAATTTTGTGAGCATGGAGTTCTCTCTTACTGACCCGAGGCTGGAACCACACAAGTGGGAAAAGTACTGTGTTCTCGAAATAGGAGACATGCTCCTACGAACTGCAATAGGCCAAGTATCAAGACCCATGTTTCTTTATGTAAGGACCAATGGGACTTCCAAGATCAAGATGAAATGGGGCATGGAGATGAGGCGATGCCTTCTTCAATCCCTCCAACAAATTGAGAGCATGATTGAGGCAGAGTCTTCTGTCAAAGAGAAGGACATGACCAAGGAATTCTTTGAAAATAAATCAGAAACGTGGCCAATTGGGGAATCACCTAAGGGGGTGGAGGAAAGCTCTATTGGGAAAGTGTGTAGAACATTACTAGCAAAATCTGTATTCAACAGCCTATATGCATCTCCACAACTTGAGGGGTTTTCAGCTGAGTCGAGAAAGTTACTTCTCATTGTTCAGGCATTTAGGGACAACCTGGAACCTGGGACCTTCGATCTTGGGGGGCTATATGAAGCAATTGAGGAGTGCCTGATTAATGATCCCTGGGTTTTGCTTAATGCATCTTGGTTCAACTCCTTCCTTACACATGCACTGAAATAGTTGTGGCAATGCTACTATTTGCTATCCATACTGTCCAAAA------------------"/>
                        <sequence id="seq_AB932555_A/chicken/kumamoto/1-7/2014_2014/04/13_3_(PA)" taxon="AB932555_A/chicken/kumamoto/1-7/2014_2014/04/13_3_(PA)" totalcount="4" value="ATGGAAGACTTTGTGCGACAATGCTTCAATCCAATGATCGTCGAGCTTGCGGAAAAGACAATGAAAGAATATGGGGAAAATCCAAAAATCGAAACGAACAAATTCGCTGCAATATGCACTCACTTAGAGGTCTGTTTCATGTATTCGGATTTCCACTTTATTGATGAACGAGGTGAATCAATAATTGTAGAATCTGGCGATCCGAATGCATTATTGAAACACCGATTTGAGATAATTGAAGGGAGAGACCGAACGATGGCTTGGACAGTGGTAAATAGTATCTGCAACACCACAGGAGTTGATAAGCCTAAATTCCTCCCAGATTTGTATGATTACAAGGAGAACCGATTCATTGAAATTGGAGTGACAAGGAGGGAAGTTCACACATACTACCTAGAAAAGGCAAATAAGATAAAATCAGAGAAGACACACATTCACATATTCTCATTCACTGGGGAGGAGATGGCCACCAAAGCTGACTATACCCTTGATGAAGAGAGCAGAGCAAGGATCAAAACCAGGTTGTTCACTATCAGGCAAGAAATGGCCAATAGGGGTCTGTGGGATTCCTTTCGTCAATCTGAGAGAGGCGAAGAGACAATTGAAGAAAGGTTTGAAATCACAGGAACCATGCGCAGGCTTGCCGACCAAAGTCTCCCACCGAATTTCTCCAGCCTTGAAAATTTTAGAGCCTATGTGGATGGATTCAAACCGAACGGCTGCATTGAGGGCAAGCTTTCTCAAATGTCAAAAGAAGTGAACGCCAGAATTGAGCCATTCATGAAGACAACACCACGCCCTCTCAGATTACCTGATGGTCCTCCTTGCTCTCAGCGGTCGAAATTCTTACTGATGGATGCCCTTAAATTGAGCATCGAAGACCCAAGCCATGAAGGAGAAGGTATACCGCTATATGATGCAATCAAATGCATGAAGACGTTTTTTGGTTGGAAAGAGCCCAACATTGTAAAACCACATGTAAAAGGCATAAATCCCAACTATCTCTTGGCTTGGAAGCAGGTGCTGGCAGAACTCCAAGACATTGAAAATGAAGAGAAAATCCCAAAAACAAAAAACATGAAGAAAACAAGCCAACTAAAGTGGGCACTCGGTGAGAATATGGCACCTGAAAAAGTGGACTTTGAGGACTGCAGAGATGTTAGCGATCTAAGACAGTATGACAGTGATGAACCAGAGCCCAGATCATTATCAAGCTGGATCCAGAGTGAATTCAACAAAGCATGCGAATTGACAGATTCGAGTTGGATTGAACTTGATGAAATAGGAGAAGATGTTGCTCCAATTGAGCACATTGCGAGTATGAGAAGAAATTACTTCACAGCGGAAGTGTCTCATTGCAGGGCTACTGAATATATAATGAAAGGAGTTTATATAAATACAGCCCTGCTGAATTCATCCTGTGCAGCCATGGATGACTTCCAATTGATTCCAATGATAAGCAAGTGCAGAACCAAAGAAGGAAGACGGAAGACAAATCTATATGGGTTCATTATAAAAGGAAGATCCCATTTGAGGAATGATACCGATGTGGTAAATTTTGTGAGCATGGAGTTCTCTCTTACTGACCCGAGGCTGGAACCACACAAGTGGGAAAAGTACTGTGTTCTCGAAATAGGAGACATGCTCCTACGAACTGCAATAGGCCAAGTATCAAGACCCATGTTTCTTTATGTAAGAACCAATGGGACTTCCAAGATCAAGATGAAATGGGGCATGGAGATGAGGCGATGCCTTCTTCAATCCCTCCAACAAATTGAGAGCATGATTGAGGCAGAGTCTTCTGTCAAAGAGAAAGACATGACCAAGGAATTCTTTGAAAATAAATCAGAAACGTGGCCAATTGGGGAATCACCTAGGGGGGTGGAGGAAAGCTCTATTGGGAAGGTGTGTAGAACATTACTAGCAAAATCTGTATTCAACAGCCTATATGCATCTCCACAACTTGAGGGGTTTTCAGCTGAGTCGAGAAAGTTACTTCTCATTGTTCAGGCATTTAGGGACAACCTGGAACCTGGGACCTTCGATCTTGGGGGGCTATATGAAGCAATTGAGGAGTGCCTGATTAATGATCCCTGGGTTTTGCTTAATGCATCTTGGTTCAACTCCTTCCTTACACATGCACTGAAATAGTTGTGGCAATGCTACTATTTGCTATCCATACTGTCCAAAA------------------"/>
                        <sequence id="seq_KJ746110_A/mallard/Korea/W452/2014_2014/02/05_3_(PA)" taxon="KJ746110_A/mallard/Korea/W452/2014_2014/02/05_3_(PA)" totalcount="4" value="ATGGAAGACTTTGTGCGACAATGCTTCAATCCAATGATCGTCGAGCTTGCGGAAAAGACAATGAAAGAATATGGGGAAAATCCAAAAATCGAAACGAACAAATTCGCTGCAATATGCACTCACTTAGAGGTCTGTTTCATGTATTCGGATTTCCACTTTATTGATGAACGAGGTAAATCAATAATTGTAGAATCTGGCGATCCGAATGCATTATTGAAACACCGATTTGAGATAATTGAAGGGAGAGACCGAACGATGGCTTGGACAGTGGTAAATAGTATCTGCAACACCACAGGAGTCGATAAGCCTAAATTCCTCCCAGATTTGTATGATTACAAGGAGAACCGATTCATTGAAATTGGAGTGACAAGGAGGGAAGTTCACACATACTACCTAGAAAAGGCAAATAAGATAAAATCAGAGAAGACACACATTCACATATTCTCATTCACTGGGGAGGAGATGGCCACCAAAGCTGACTATACCCTTGATGAAGAGAGCAGAGCAAGGATCAAAACCAGGTTGTTCACTATCAGGCAAGAAATGGCCAATAGGGGTCTGTGGGATTCCTTTCGTCAATCTGAGAGAGGCGAAGAGACAATTGAAGAAAGGTTTGAAATCACAGGAACCATGCGCAGGCTTGCCGACCAAAGTCTCCCACCGAATTTCTCCAGCCTTGAAAATTTTAGAGCCTATGTGGATGGATTCAAACCGAACGGCTGCCTTGAGGGCAAGCTTTCTCAAATGTCAAAAGAAGTGAACGCCAGAATTGAGCCATTCGTGAAGACAACACCACGCCCTCTCAGATTACCTGATGGTCCTCCTTGCTCTCAGCGGTCGAAATTCTTACTGATGGATGCCCTTAAATTGAGCATCGAAGACCCAAGCCATGAGGGAGAAGGTATACCTCTATATGATGCAATCAAATGCATGAAGACGTTTTTTGGTTGGAAAGAGCCCAACATTGTAAAACCACATGTAAAAGGCATAAATCCCAACTATCTCTTGGCTTGGAAGCAGGTGCTGGCAGAACTCCAAGACATTGAAAATGAAGAGAAAATCCCAAAAACAAAAAACATGAAGAAAACAAGCCAACTAAAGTGGGCACTCGGTGAGAATATGGCACCTGAAAAAGTGGACTTTGAGGACTGCAGAGATGTTAGCGATCTAAGACAGTATGACAGTGATGAACCAGAGCCCAGATCATTATCAAGCTGGATCCAGAGCGAATTCAACAAAGCATGCGAATTGACAGATTCAAGTTGGATTGAACTTGATGAAATAGGAGAAGATGTTGCTCCAATTGAGCACATTGCGAGTATGAGAAGAAACTACTTCACAGCGGAAGTGTCTCATTGCAGGGCTACTGAATATATAATGAAAGGAGTTTATATAAATACAGCCCTGTTGAATTCATCCTGTGCAGCCATGGATGACTTCCAATTGATTCCAATGATAAGCAAGTGCAGAACCAAAGAAGGAAGACGGAAGACAAATCTATATGGGTTCATTATAAAAGGAAGATCCCATTTGAGGAATGATACCGATGTGGTAAATTTTGTGAGCATGGAGTTCTCTCTTACTGACCCGAGGCTGGAACCACACAAGTGGGAAAAGTACTGTGTTCTCGAAATAGGAGACATGCTCCTACGAACTGCAATAGGCCAAGTATCAAGACCCATGTTTCTTTATGTAAGAACCAATGGGACTTCCAAGATCAAGATGAAATGGGGCATGGAGATGAGGCGATGCCTTCTTCAATCCCTCCAACAAATTGAGAGCATGATTGAGGCAGAGTCTTCTGTCAAAGAGAAAGACATGACCAAGGAATTCTTTGAAAATAAATCAGAAACGTGGCCAATTGGGGAATCACCTAAGGGGGTGGAGGAAAGCTCTATTGGGAAGGTGTGTAGAACATTACTAGCAAAATCTGTATTCAACAGCCTATATGCATCTCCACAACTTGAGGGGTTTTCAGCTGAGTCGAGAAAGTTACTTCTCATTGTTCAGGCATTTAGGGACAACCTGGAACCTGGGACCTTCGATCTTGGGGGGCTATATGAAGCAATTGAGGAGTGCCTGATTAATGATCCCTGGGTTTTGCTTAATGCATCTTGGTTCAACTCCTTCCTTACACATGCACTGAAATAG----------------------------------------------------------"/>
                        <sequence id="seq_KJ509107_A/breeder_duck/Korea/H249/2014_2014/01/28_3_(PA)" taxon="KJ509107_A/breeder_duck/Korea/H249/2014_2014/01/28_3_(PA)" totalcount="4" value="ATGGAAGACTTTGTGCGACAATGCTTCAATCCAATAATCGTCGAGCTTGCGGAAAAGACAATGAAAGAATATGGGGAAAATCCAAAAATCGAAACGAACAAATTCGCTGCAATATGCACTCACTTAGAGGTCTGTTTCATGTATTCGGATTTCCACTTTATTGATGAACGAGGTAAATCAATAATTGTAGAATCTGGCGATCCGAATGCATTATTGAAACACCGATTTGAGATAATTGAAGGGAGAGACCGAACGATGGCTTGGACAGTGGTAAATAGTATCTGCAACACCACAGGAGTCGATAAGCCTAAATTCCTCCCAGATTTGTATGATTACAAGGAGAACCGATTCATTGAAATTGGAGTGACAAGGAGGGAAGTTCACACATACTACCTAGAAAAGGCAAATAAGATAAAATCAGAGAAGACACACATTCACATATTCTCATTCACTGGGGAGGAGATGGCCACCAAAGCTGACTATACCCTTGATGAAGAGAGCAGAGCAAGGATCAAAACCAGGTTGTTCACTATCAGGCAAGAAATGGCCAATAGGGGTCTGTGGGATTCCTTTCGTCAATCTGAGAGAGGCGAAGAGACAATTGAAGAAAGGTTTGAAATCACAGGAACCATGCGCAGGCTTGCCGACCAAAGTCTCCCACCGAATTTCTCCAGCCTTGAAAATTTTAGAGCCTATGTGGATGGATTCAAACCGAACGGCTGCCTTGAGGGCAAGCTTTCTCAAATGTCAAAAGAAGTGAACGCCAGAATTGAGCCATTCATGAAGACAACACCACGCCCTCTCAGATTACCTGATGGTCCTCCTTGCTCTCAGCGGTCGAAATTCTTACTGATGGATGCCCTTAAATTGAGCATCGAAGACCCAAGCCATGAGGGAGAAGGTATACCGCTATATGATGCAATCAAATGCATGAAGACGTTTTTTGGTTGGAAAGAGCCAAACATTGTAAAACCACATGTAAAAGGCATAAATCCCAACTATCTCTTGGCTTGGAAGCAGGTGCTGGCAGAACTCCAAGACATTGAAAATGAAGAGAAAATCCCAAAAACAAAAAACATGAAGAAAACAAGCCAACTAAAGTGGGCACTCGGTGAGAATATGGCACCTGAAAAAGTGGACTTTGAGGACTGCAGAGATGTTAGCGATCTAAGACAGTATGACAGTGATGAACCAGAGCCCAGATCATTATCAAGCTGGATCCAGAGCGAATTCAACAAAGCATGCGAATTGACAGATTCGAGTTGGATTGAACTTGATGAAATAGGAGAAGATGTTGCTCCAATTGAGCACATTGCGAGTATGAGAAGAAACTACTTCACAGCGGAAGTGTCTCATTGCAGGGCTACTGAATATATAATGAAAGGAGTTTATATAAATACAGCCCTGTTGAATTCATCCTGTGCAGCCATGGATGACTTCCAATTGATTCCAATGATAAGCAAGTGCAGAACCAAAGAAGGAAGACGGAAGACAAATCTATATGGGTTCATTATAAAAGGAAGATCCCATTTGAGGAATGATACCGATGTGGTAAATTTTGTGAGCATGGAGTTCTCTCTTACTGACCCGAGGCTGGAACCACACAAGTGGGAAAAGTACTGTGTTCTCGAAATAGGAGACATGCTCCTACGAACTGCAATAGGCCAAGTATCAAGACCCATGTTTCTTTATGTAAGAACCAATGGGACTTCCAAGATCAAGATGAAATGGGGCATGGAGATGAGGCGATGCCTTCTTCAATCCCTCCAACAAATTGAGAGCATGATTGAGGCAGAGTCTTCTGTCAAAGAGAAAGACATGACCAAGGAATTCTTTGAAAATAAATCAGAAACGTGGCCAATTGGGGAATCACCTAAGGGGGTGGAGGAAAGCTCTATTGGGAAGGTGTGTAGAACATTACTAGCAAAATCTGTATTCAACAGCCTATATGCATCTCCACAACTAGAGGGGTTTTCAGCTGAGTCGAGAAAGTTACTTCTCATTGTTCAGGCATTTAGGGACAACCTGGAACCTGGGACCTTCGATCTTGGGGGGCTATATGAAGCAATTGAGGAGTGCCTGATTAATGATCCCTGGGTTTTGCTTAATGCATCTTGGTTCAACTCCTTCCTTACACATGCACTGAAATAGTTGTGGCAATGCTACTATTTGCTATCCATACTGTCCAAAA------------------"/>
                        <sequence id="seq_KJ508971_A/bean_goose/Korea/H53/2014_2014/01/20_3_(PA)" taxon="KJ508971_A/bean_goose/Korea/H53/2014_2014/01/20_3_(PA)" totalcount="4" value="ATGGAAGACTTTGTGCGACAATGCTTCAATCCAATGATCGTCGAGCTTGCGGAAAAGACAATGAAAGAATATGGGGAAAATCCAAAAATCGAAACGAACAAATTCGCTGCAATATGCACTCACTTAGAGGTCTGTTTCATGTATTCGGATTTCCACTTTATTGATGAACGAGGTAAATCAATAATTGTAGAATCTGGCGATCCGAATGCATTATTGAAACACCGATTTGAGATAATTGAAGGGAGAGACCGAACGATGGCTTGGACAGTGGTAAATAGTATATGCAACACCACAGGAGTCGATAAGCCTAAATTCCTCCCAGATTTGTATGATTACAAGGAGAACCGATTCATTGAAATTGGAGTGACAAGGAGGGAAGTTCACACATACTACCTAGAAAAGGCAAATAAGATAAAATCAGAGAAGACACACATTCACATATTCTCATTCACTGGGGAGGAGATGGCCACCAAAGCTGATTATACCCTTGATGAAGAGAGCAGAGCAAGGATCAAAACCAGGTTGTTCACTATCAGGCAAGAAATGGCCAATAGGGGTCTGTGGGATTCCTTTCGTCAATCTGAGAGAGGCGAAGAGACAATTGAAGAAAGGTTTGAAATCACAGGAACCATGCGCAGGCTTGCCGACCAAAGTCTCCCACCGAATTTCTCCAGCCTTGAAAATTTTAGAGCCTATGTGGATGGATTCAAACCGAACGGCTGCCTTGAGGGCAAGCTTTCTCAAATGTCAAAAGAAGTGAACGCCAGAATTGAGCCATTCATGAAGACAACACCACGCCCTCTCAGATTACCTGATGGTCCTCCTTGCTCTCAGCGGTCGAAATTCTTACTGATGGATGCCCTTAAATTGAGCATCGAAGACCCAAGCCATGAGGGAGAAGGTATACCGCTATATGATGCAATCAAATGCATGAAGACGTTTTTTGGTTGGAAAGAGCCCAACATTGTAAAACCACATGTAAAAGGCATAAATCCCAACTATCTCTTGGCTTGGAAGCAGGTGCTGGCAGAACTCCAAGACATTGAAAATGAAGAGAAAATCCCAAAAACAAAAAACATGAAGAAAACAAGCCAACTAAAGTGGGCACTCGGTGAGAATATGGCACCTGAAAAAGTGGACTTTGAGGACTGCAGAGATGTTAGCGATCTAAGACAGTATGACAGTGATGAACCAGAGCCCAGATCATTATCAAGCTGGATCCAGAGCGAATTCAACAAAGCATGCGAATTGACAGATTCGAGTTGGATTGAACTTGATGAAATAGGAGAAGATGTTGCTCCAATTGAGCACATTGCGAGTATGAGAAGAAACTACTTCACAGCGGAAGTGTCTCATTGCAGGGCTACTGAATATATAATGAAAGGAGTTTATATAAATACAGCCCTGTTGAATTCATCCTGTGCAGCCATGGATGACTTCCAATTGATTCCAATGATAAGCAAGTGCAGAACCAAAGAAGGAAGACGGAAGACAAATCTATATGGGTTCATTATAAAAGGAAGATCCCATTTGAGGAATGATACCGATGTGGTAAATTTTGTGAGCATGGAGTTCTCTCTTACTGACCCGAGGCTGGAACCACACAAGTGGGAAAAGTACTGTGTTCTCGAAATAGGAGACATGCTCCTACGAACTGCAATAGGCCAAGTATCAAGACCCATGTTTCTTTATGTAAGAACCAATGGGACTTCCAAGATCAAGATGAAATGGGGCATGGAGATGAGGCGATGCCTTCTTCAATCCCTCCAACAAATTGAGAGCATGATTGAGGCAGAGTCTTCTGTCAAAGAGAAAGACATGACCAAGGAATTCTTTGAAAATAAATCAGAAACGTGGCCAATTGGGGAATCACCTAAGGGGGTGGAGGAAAGCTCTATTGGGAAGGTGTGTAGAACATTACTAGCAAAATCTGTATTCAACAGCCTATATGCATCTCCACAACTTGAGGGGTTTTCAGCTGAGTCGAGAAAGTTACTTCTCATTGTTCAGGCATTTAGGGACAACCTGGAACCTGGGACCTTCGATCTTGGGGGGCTATATGAAGCAATTGAGGAGTGCCTGATTAATGATCCCTGGGTTTTGCTTAATGCATCTTGGTTCAACTCCTTCCTTACACATGCACTGAAATAGTTGTGGCAATGCTACTATTTGCTATCCATACTGTCCAAAA------------------"/>
                        <sequence id="seq_KJ509043_A/breeder_chicken/Korea/H122/2014_2014/01/24_3_(PA)" taxon="KJ509043_A/breeder_chicken/Korea/H122/2014_2014/01/24_3_(PA)" totalcount="4" value="ATGGAAGACTTTGTGCGACAATGCTTCAATCCAATGATCGTCGAGCTTGCGGAAAAGACAATGAAAGAATATGGGGAAAATCCAAAAATCGAAACGAACAAATTCGCTGCAATATGCACTCACTTAGAGGTCTGTTTCATGTATTCGGATTTCCACTTTATTGATGAACGAGGTAACTCAATAATTGTAGAATCTGGCGATCCGAATGCATTATTGAAACACCGATTTGAGATAATTGAAGGGAGAGACCGAACGATGGCTTGGACAGTGGTAAATAGTATCTGCAACACCACAGGAGTCGATAAGCCTAAATTCCTCCCAGATTTGTATGATTACAAGGAGAACCGATTCATTGAAATTGGAGTGACAAGGAGGGAAGTTCACACATACTACCTAGAAAAGGCAAATAAGATAAAATCAGAGAAGACACACATTCACATATTCTCATTCACTGGGGAGGAGATGGCCACCAAAGCTGACTATACCCTTGATGAAGAGAGCAGAGCAAGGATCAAAACCAGGTTGTTCACTATCAGGCAAGAAATGGCCAATAGGGGTCTGTGGGATTCCTTTCGTCAATCTGAGAGAGGCGAAGAGACAATTGAAGAAAGGTTTGAAATCACAGGAACCATGCGCAGGCTTGCCGACCAAAGTCTCCCACCGAATTTCTCCAGCCTTGAAAATTTTAGAGCCTATGTGGATGGATTCAAACCGAACGGCTGCCTTGAGGGCAAGCTTTCTCAAATGTCAAAAGAAGTGAACGCCAGAATTGAGCCATTCATGAAGACAACACCACGCCCTCTCAGATTACCTGATGGTCCTCCTTGCTCTCAGCGGTCGAAATTCTTACTGATGGATGCCCTTAAATTGAGCATCGAAGACCCAAGCCATGAGGGAGAAGGTATACCGCTATATGATGCAATCAAATGCATGAAGACGTTTTTTGGTTGGAAAGAGCCCAACATTGTAAAACCACATGTAAAAGGCATAAATCCCAACTATCTCTTGGCTTGGAAGCAGGTGCTGGCAGAACTCCAAGACATTGAAAATGAAGAGAAAATCCCAAAAACAAAAAACATGAAGAAAACAAGCCAACTAAAGTGGGCACTCGGTGAGAATATGGCACCTGAAAAAGTGGACTTTGAGGACTGCAGAGATGTTAGCGATCTAAGACAGTATGACAGTGATGAACCAGAGCCCAGATCATTATCAAGCTGGATCCAGAGCGAATTCAACAAAGCATGCGAATTGACAGATTCGAGTTGGATTGAACTTGATGAAATAGGAGAAGATGTTGCTCCAATTGAGCACATTGCGAGTATGAGAAGAAACTACTTCACAGCGGAAGTGTCTCATTGCAGGGCTACTGAATATATAATGAAAGGAGTTTATATAAATACAGCCCTGTTGAATTCATCCTGTGCAGCCATGGATGACTTCCAATTGATTCCAATGATAAGCAAGTGCAGAACCAAAGAAGGAAGACGGAAGACAAATCTATATGGGTTCATTATAAAAGGAAGATCCCATTTGAGGAATGATACCGATGTGGTAAATTTTGTGAGCATGGAGTTCTCTCTTACTGACCCGAGGCTGGAACCACACAAGTGGGAAAAGTACTGTGTTCTCGAAATAGGAGACATGCTCCTACGAACTGCAATAGGCCAAGTATCAAGACCCATGTTTCTTTATGTAAGAACCAATGGGACTTCCAAGATCAAGATGAAATGGGGCATGGAGATGAGGCGATGCCTTCTTCAATCCCTCCAACAAATTGAGAGCATGATTGAGGCAGAGTCTTCTGTCAAAGAGAAAGACATGACCAAGGAATTCTTTGAAAATAAATCAGAAACGTGGCCAATTGGGGAATCACCTAAGGGGGTGGAGGAAAGCTCTATTGGGAAGGTGTGTAGAACATTACTAGCAAAATCTGTATTCAACAGCCTATATGCATCTCCACAGCTTGAGGGGTTTTCAGCTGAGTCGAGAAAGTTACTTCTCATTGTTCAGGCATTTAGGGACAACCTGGAACCTGGGACCTTCGATCTTGGGGGGCTATATGAAGCAATTGAGGAGTGCCTGATTAATGATCCCTGGGTTTTGCTTAATGCATCTTGGTTCAACTCCTTCCTTACACATGCACTGAAATAGTTGTGGCAATGCTACTATTTGCTATCCATACTGTCCAAAA------------------"/>
                        <sequence id="seq_KJ509115_A/breeder_chicken/Korea/H250/2014_2014/01/28_3_(PA)" taxon="KJ509115_A/breeder_chicken/Korea/H250/2014_2014/01/28_3_(PA)" totalcount="4" value="ATGGAAGACTTTGTGCGACAATGCTTCAATCCAATGATCGTCGAGCTTGCGGAAAAGACAATGAAAGAATATGGGGAAAATCCAAAAATCGAAACGAACAAATTCGCTGCAATATGCACTCACTTAGAGGTCTGTTTCATGTATTCGGATTTCCACTTTATTGATGAACGAGGTAAATCAATAATTGTAGAATCTGGCGATCCGAATGCATTATTGAAACACCGATTTGAGATAATTGAAGGGAGAGACCGAACGATGGCTTGGACAGTGGTAAATAGTATTTGCAACACCACAGGAGTCGATAAGCCTAAATTCCTCCCAGATTTGTATGATTACAAGGAGAACCGATTCATTGAAATTGGAGTGACAAGGAGGGAAGTTCACACATACTACCTAGAAAAGGCAAATAAGGTAAAATCAGAGAAGACACACATTCACATATTCTCATTCACTGGGGAGGAGATGGCCACCAAAGCTGACTATACCCTTGATGAAGAGAGCAGAGCAAGGATCAAAACCAGGTTGTTCACTATCAGGCAAGAAATGGCCAATAGGGGTCTGTGGGATTCCTTTCGTCAATCTGAGAGAGGCGAAGAGACAATTGAAGAAAGGTTTGAAATCACAGGAACCATGCGCAGGCTTGCCGACCAAAGTCTCCCACCGAATTTCTCCAGCCTTGAAAATTTTAGAGCCTATGTGGATGGATTCAAACCGAACGGCTGCCTTGAGGGCAAGCTTTCTCAAATGTCAAAAGAAGTGAACGCCAGAATTGAGCCATTCATGAAGACAACACCACGCCCTCTCAGATTACCTGATGGTCCTCCTTGCTCTCAGCGGTCGAAATTCTTACTGATGGATGCCCTTAAATTGAGCATCGAAGACCCAAGCCATGAGGGAGAAGGTATACCGCTATATGATGCAATCAAATGCATGAAGACGTTTTTTGGTTGGAAAGAGCCCAACATTGTAAAACCACATGTAAAAGGCATAAATCCCAACTATCTCTTGGCTTGGAAGCAGGTGCTGGCAGAACTCCAAGACATTGAAAATGAAGAGAAAATCCCAAAAACAAAAAACATGAAGAAAACAAGCCAACTAAAGTGGGCACTCGGTGAGAATATGGCACCTGAAAAAGTGGACTTTGAGGACTGCAGAGATGTTAGCGATCTAAGACAGTATGACAGTGATGAACCAGAGCCCAGATCATTATCAAGCTGGATCCAGAGCGAATTCAACAAAGCATGCGAATTGACAGATTCGAGTTGGATTGAACTTGATGAAATAGGAGAAGATGTTGCTCCAATTGAGCACATTGCGAGTATGAGAAGAAACTACTTCACAGCGGAAGTGTCTCATTGCAGGGCTACTGAATATATAATGAAAGGAGTTTATATAAATACAGCCCTGTTGAATTCATCCTGTGCAGCCATGGATGACTTCCAATTGATTCCAATGATAAGCAAGTGCAGAACCAAAGAAGGAAGACGGAAGACAAATCTATATGGGTTCATTATAAAAGGAAGATCCCATTTGAGGAATGATACCGATGTGGTAAATTTTGTGAGCATGGAGTTCTCTCTTACTGACCCGAGGCTGGAACCACACAAGTGGGAAAAGTACTGTGTTCTCGAAATAGGAGACATGCTCCTACGAACTGCAATAGGCCAAGTATCAAGACCCATGTTTCTTTATGTAAGAACCAATGGGACTTCCAAGATCAAGATGAAATGGGGCATGGAGATGAGGCGATGCCTTCTTCAATCCCTCCAACAAATTGAGAGCATGATTGAGGCAGAGTCTTCTGTCAAAGAGAAAGACATGACCAAGGAATTCTTTGAAAATAAATCAGAAACGTGGCCAATTGGGGAATCACCTAAGGGGGTGGAGGAAAGCTCTATTGGGAAGGTGTGTAGAACATTACTAGCAAAATCTGTATTCAACAGCCTATATGCATCTCCACAACTTGAGGGGTTTTCAGCTGAGTCGAGAAAGTTACTTCTCATTGTTCAGGCATTTAGGGACAACCTGGAACCTGGGACCTTCGATCTTGGGGGGCTATATGAAGCAATTGAGGAGTGCCTGATTAATGATCCCTGGGTTTTGCTTAATGCATCTTGGTTCAACTCCTTCCTTACACATGCACTGAAATAGTTGTGGCAATGCTACTATTTGCTATCCATACTGTCCAAAA------------------"/>
                        <sequence id="seq_KJ509075_A/breeder_duck/Korea/H158/2014_2014/01/26_3_(PA)" taxon="KJ509075_A/breeder_duck/Korea/H158/2014_2014/01/26_3_(PA)" totalcount="4" value="ATGGAAGACTTTGTGCGACAATGCTTCAATCCAATGATCGTCGAGCTTGCGGAAAAGACAATGAAAGAATATGGGGAAAATCCAAAAATCGAAACGAACAAATTCGCTGCAATATGCACTCACTTAGAGGTCTGTTTCATGTATTCGGATTTCCACTTTATTGATGAACGAGGTAAATCAATAATTGTAGAATCTGGCGATCCGAATGCATTATTGAAACACCGATTTGAGATAATTGAAGGGAGAGACCGAACGATGGCTTGGACAGTGGTAAATAGTATCTGCAACACCACAGGAGTCGATAAGCCTAAATTCCTCCCAGATTTGTATGATTACAAGGAGAACCGATTCATTGAAATTGGAGTGACAAGGAGGGAAGTTCACACATACTACCTAGAAAAGGCAAATAAGATAAAATCAGAGAAGACACACATTCACATATTCTCATTCACTGGGGAGGAGATGGCCACCAAAGCTGACTATACCCTTGATGAAGAGAGCAGAGCAAGGATCAAAACCAGGTTGTTCACTATCAGGCAAGAAATGGCCAATAGGGGTCTGTGGGATTCCTTTCGTCAATCTGAGAGAGGCGAAGAGACAATTGAAGAAAGGTTTGAAATCACAGGAACCATGCGCAGGCTTGCCGACCAAAGTCTCCCACCGAATTTCTCCAGCCTTGAAAATTTTAGAGCCTATGTGGATGGATTCAAACCGAACGGCTGCCTTGAGGGCAAGCTTTCTCAAATGTCAAAAGAAGTGAACGCCAGAATTGAGCCATTCATGAAGACAACACCACGCCCTCTCAGATTACCTGATGGTCCCCCTTGCTCTCAGCGGTCGAAATTCTTACTGATGGATGCCCTTAAATTGAGCATCGAAGACCCAAGCCATGAGGGAGAAGGTATACCGCTATATGATGCAATCAAATGCATGAAGACGTTTTTTGGTTGGAAAGAGCCCAACATTGTAAAACCACATGTAAAAGGCATAAATCCCAACTATCTCTTGGCTTGGAAGCAGGTGCTGGCAGAACTCCAAGACATTGAAAATGAAGAGAAAATCCCAAAAACAAAAAACATGAAGAAAACAAGCCAACTAAAGTGGGCACTCGGTGAGAATATGGCACCTGAAAAAGTGGACTTTGAGGACTGCAGAGATGTTAGCGATCTAAGACAGTATGACAGTGATGAACCAGAGCCCAGATCATTATCAAGCTGGATCCAGAGCGAATTCAACAAAGCATGCGAATTGACAGATTCGAGTTGGATTGAACTTGATGAAATAGGAGAAGATGTTGCTCCAATTGAGCACATTGCGAGTATGAGAAGAAACTACTTCACAGCGGAAGTGTCTCATTGCAGGGCTACTGAATATATAATGAAAGGAGTTTATATAAATACAGCCCTGTTGAATTCATCCTGTGCAGCCATGGATGACTTCCAATTGATTCCAATGATAAGCAAGTGCAGAACCAAAGAAGGAAGACGGAAGACAAATCTATATGGGTTCATTATAAAAGGAAGATCCCATTTGAGGAATGATACCGATGTGGTAAATTTTGTGAGCATGGAGTTCTCTCTTACTGACCCGAGGCTGGAACCACACAAATGGGAAAAGTACTGTGTTCTCGAAATAGGAGACATGCTCCTACGAACTGCAATAGGCCAAGTATCAAGACCCATGTTTCTTTATGTAAGAACCAATGGGACTTCCAAGATCAAGATGAAATGGGGCATGGAGATGAGGCGATGCCTTCTTCAATCCCTCCAACAAATTGAGAGCATGATTGAGGCAGAGTCTTCTGTCAAAGAGAAAGACATGACCAAGGAATTCTTTGAAAATAAATCAGAAACGTGGCCAATTGGGGAATCACCTAAGGGGGTGGAGGAAAGCTCTATTGGGAAGGTGTGTAGAACATTACTAGCAAAATCTGTATTCAACAGCCTATATGCATCTCCACAACTTGAGGGGTTTTCAGCTGAGTCGAGAAAGTTACTTCTCATTGTTCAGGCATTTAGGGACAACCTGGAACCTGGGACCTTCGATCTTGGGGGGCTATATGAAGCAATTGAGGAGTGCCTGATTAATGATCCCTGGGTTTTGCTTAATGCATCTTGGTTCAACTCCTTCCTTACACATGCACTGAAATAGTTGTGGCAATGCTACTATTTGCTATCCATACTGTCCAAAA------------------"/>
                        <sequence id="seq_KJ509131_A/mallard/Korea/H297/2014_2014/01/29_3_(PA)" taxon="KJ509131_A/mallard/Korea/H297/2014_2014/01/29_3_(PA)" totalcount="4" value="ATGGAAGACTTTGTGCGACAATGCTTCAATCCAATGATCGTCGAGCTTGCGGAAAAGACAATGAAAGAATATGGGGAAAATCCAAAAATCGAAACGAACAAATTCGCTGCAATATGCACTCACTTAGAGGTCTGTTTCATGTATTCGGATTTCCACTTTATTGATGAACGAGGTAAATCAATAATTGTAGAATCTGGCGATCCGAATGCATTATTGAAACACCGATTTGAGATAATTGAAGGGAGAGACCGAACGATGGCTTGGACAGTGGTAAATAGTATCTGCAACACCACAGGAGTCGATAAGCCTAAATTCCTCCCAGATTTGTATGATTACAAGGAGAACCGATTCATTGAAATTGGAGTGACAAGGAGGGAAGTTCACACATACTACCTAGAAAAGGCAAATAAGATAAAATCAGAGAAGACACACATTCACATATTCTCATTCACTGGGGAGGAGATGGCCACCAAAGCTGACTATACCCTTGATGAAGAGAGCAGAGCAAGGATCAAAACCAGGTTGTTCACTATCAGGCAAGAAATGGCCAATAGGGGTCTGTGGGATTCCTTTCGTCAATCTGAGAGAGGCGAAGAGACAATTGAAGAAAGGTTTGAAATCACAGGAACCATGCGCAGGCTTGCCGACCAAAGTCTCCCACCGAATTTCTCCAGCCTTGAAAATTTTAGAGCCTATGTGGATGGATTCAAACCGAACGGCTGCCTTGAGGGCAAGCTTTCTCAAATGTCAAAAGAAGTGAACGCCAGAATTGAGCCATTCATGAAGACAACACCACGCCCTCTCAGATTACCTGATGGTCCTCCTTGCTCTCAGCGGTCGAAATTCTTACTGATGGATGCCCTTAAATTGAGCATCGAAGACCCAAGCCATGAGGGAGAAGGTATACCGCTATATGATGCAATCAAATGCATGAAGACGTTTTTTGGTTGGAAAGAGCCCAACATTGTAAAACCACATGTAAAAGGCATAAATCCCAACTATCTCTTGGCTTGGAAACAGGTGCTGGCAGAACTCCAAGACATTGAAAATGAAGAGAAAATCCCAAAAACAAAAAACATGAAGAAAACAAGCCAACTAAAGTGGGCACTCGGTGAGAATATGGCACCTGAAAAAGTGGACTTTGAGGACTGCAGAGATGTTAGCGATCTAAGACAGTATGACAGTGATGAACCAGAGCCCAGATCATTATCAAGCTGGATCCAGAGCGAATTCAACAAAGCATGCGAATTGACAGATTCGAGTTGGATTGAACTTGATGAAATAGGAGAAGATGTTGCTCCAATTGAGCACATTGCGAGTATGAGAAGAAACTACTTCACAGCGGAAGTGTCTCATTGCAGGGCTACTGAATATATAATGAAAGGAGTTTATATAAATACAGCCCTGTTGAATTCATCCTGTGCAGCCATGGATGACTTCCAATTGATTCCAATGATAAGCAAGTGCAGAACCAAAGAAGGAAGACGGAAGACAAATCTATATGGGTTCATTATAAAAGGAAGATCCCATTTGAGGAATGATACCGATGTGGTAAATTTTGTGAGCATGGAGTTCTCTCTTACTGACCCGAGGCTGGAACCACACAAGTGGGAAAAGTACTGTGTTCTCGAGATAGGAGACATGCTCCTACGAACTGCAATAGGCCAAGTATCAAGACCCATGTTTCTTTATGTAAGAACCAATGGGACTTCCAAGATCAAGATGAAATGGGGCATGGAGATGAGGCGATGCCTTCTTCAATCCCTCCAACAAATTGAGAGCATGATTGAGGCAGAGTCTTCTGTCAAAGAGAAAGACATGACCAAGGAATTCTTTGAAAATAAATCAGAAACGTGGCCAATTGGGGAATCACCTAAGGGGGTGGAGGAAAGCTCTATTGGGAAGGTGTGTAGAACATTACTAGCAAAATCTGTATTCAACAGCCTATATGCATCTCCACAACTTGAGGGGTTTTCAGCTGAGTCGAGAAAGTTACTTCTCATTGTTCAGGCATTTAGGGACAACCTGGAACCTGGGACCTTCGATCTTGGGGGGCTATATGAAGCAATTGAGGAGTGCCTGATTAATGATCCCTGGGTTTTGCTTAATGCATCTTGGTTCAACTCCTTCCTTACACATGCACTGAAATAGTTGTGGCAATGCTACTATTTGCTATCCATACTGTCCAAAA------------------"/>
                        <sequence id="seq_KJ511811_A/waterfowl/Korea/S005/2014_2014/02/15_3_(PA)" taxon="KJ511811_A/waterfowl/Korea/S005/2014_2014/02/15_3_(PA)" totalcount="4" value="ATGGAAGACTTTGTGCGACAATGCTTCAATCCAATGATCGTCGAGCTTGCGGAAAAGACAATGAAAGAATATGGGGAAAATCCAAAAATCGAAACGAACAAATTCGCTGCAATATGCACTCACTTAGAGGTCTGTTTCATGTATTCGGATTTCCACTTTATTGATGAACGAGGTAAATCAATAATTGTAGAATCTGGCGATCCGAATGCATTATTGAAACACCGATTTGAGATAATTGAAGGGAGAGACCGAACGATGGCTTGGACAGTGGTAAATAGTATCTGCAACACCACAGAAGTCGATAAGCCTAAATTCCTCCCAGATTTGTATGATTACAAGGAAAACCGATTCATTGAAATTGGAGTGACAAGGAGGGAAGTTCACACATACTACCTAGAAAAGGCAAATAAGATAAAATCAGAGAAGACACACATTCACATATTCTCATTCACTGGGGAGGAGATGGCCACCAAAGCTGACTATACCCTTGATGAAGAGAGCAGAGCAAGGATCAAAACCAGGTTGTTCACTATCAGGCAAGAAATGGCCAATAGGGGTCTGTGGGATTCCTTTCGTCAATCTGAGAGAGGCGAAGAGACAATTGAAGAAAGGTTTGAAATCACAGGAACCATGCGCAGGCTTGCCGACCAAAGTCTCCCACCGAATTTCTCCAGCCTTGAAAATTTTAGAGCCTATGTGGATGGATTCAAACCGAACGGCTGCCTTGAGGGCAAGCTTTCTCAAATGTCAAAAGAAGTGAACGCCAGAATTGAGCCATTCATGAAGACAACACCACGCCCTCTCAGATTACCTGATGGTCCTCCTTGCTCTCAGCGGTCGAAATTCTTACTGATGGATGCCCTTAAATTGAGCATCGAAGACCCAAGCCATGAGGGAGAAGGTATACCGCTATATGATGCAATCAAATGCATGAAGACGTTTTTTGGTTGGAAAGAGCCCAACATTGTAAAACCACATGTAAAAGGCATAAATCCCAACTATCTCTTGGCTTGGAAGCAGGTGCTGGCAGAACTCCAAGACATTGAAAATGAAGAGAAAATCCCAAAAACAAAAAACATGAAGAAAACAAGCCAACTAAAGTGGGCACTCGGTGAGAATATGGCACCTGAAAAAGTGGACTTTGAGGACTGCAGAGATGTTAGCGATCTAAGACAGTATGACAGTGATGAACCAGAGCCCAGATCATTATCAAGCTGGATCCAGAGCGAATTCAACAAAGCATGCGAATTGACAGATTCGAGTTGGATTGAACTTGATGAAATAGGAGAAGATGTTGCTCCAATTGAGCACATTGCGAGTATGAGAAGAAACTACTTCACAGCGGAAGTGTCTCATTGCAGGGCTACTGAATATATAATGAAAGGAGTTTATATAAATACAGCCCTGTTGAATTCATCCTGTGCAGCCATGGATGACTTCCAATTGATTCCAATGATAAGCAAGTGCAGAACCAAAGAAGGAAGACGGAAGACAAATCTATATGGGTTCATTATAAAAGGAAGATCCCATTTGAGGAATGATACCGATGTGGTAAATTTTGTGAGCATGGAGTTCTCTCTTACTGACCCGAGGCTGGAACCACACAAGTGGGAAAAGTACTGTGTTCTCGAAATAGGAGACATGCTCCTACGAACTGCAATAGGCCAAGTATCAAGACCCATGTTTCTTTATGTAAGAACCAATGGGACTTCCAAGATCAAGATGAAATGGGGCATGGAGATGAGGCGATGCCTTCTTCAATCCCTCCAACAAATTGAGAGCATGATTGAGGCAGAGTCTTCTGTCAAAGAGAAAGACATGACCAAGGAATTCTTTGAAAATAAATCAGAAACGTGGCCAATTGGGGAATCACCTAAGGGGGTGGAGGAAAGCTCTATTGGGAAGGTGTGTAGAACATTACTAGCAAAATCTGTATTCAACAGCCTATATGCATCTCCACAACTTGAGGGGTTTTCAGCTGAGTCGAGAAAGTTACTTCTCATTGTTCAGGCATTTAGGGACAACCTGGAACCTGGGACCTTCGATCTTGGGGGGCTATATGAAGCAATTGAGGAGTGCCTGATTAATGATCCCTGGGTTTTGCTTAATGCATCTTGGTTCAACTCCTTCCTTACACATGCACTGAAATAGTTGTGGCAATGCTACTATTTGCTATCCATACTGTCCAAAAAA----------------"/>
                        <sequence id="seq_KJ509011_A/Baikal_teal/Korea/H80/2014_2014/01/22_3_(PA)" taxon="KJ509011_A/Baikal_teal/Korea/H80/2014_2014/01/22_3_(PA)" totalcount="4" value="ATGGAAGACTTTGTGCGACAATGCTTCAATCCAATGATCGTCGAGCTTGCGGAAAAGACAATGAAAGAATATGGGGAAAATCCAAAAATCGAAACAAACAAATTCGCTGCAATATGCACTCACTTAGAGGTCTGTTTCATGTATTCGGATTTCCACTTTATTGATGAACGAGGTAAATCAATAATTGTAGAATCTGGCGATCCGAATGCATTATTGAAACACCGATTTGAGATAATTGAAGGGAGAGACCGAACGATGGCTTGGACAGTGGTAAATAGTATCTGCAACACCACAGGAGTCGATAAGCCTAAATTCCTCCCAGATTTGTATGATTACAAGGAGAACCGATTCATTGAAATTGGAGTGACAAGGAGGGAAGTTCACACATACTACCTAGAAAAGGCAAATAAGATAAAATCAGAGAAGACACACATTCACATATTCTCATTCACTGGGGAGGAGATGGCCACCAAAGCTGACTATACCCTTGATGAAGAGAGCAGAGCAAGGATCAAAACCAGGTTGTTCACTATCAGGCAAGAAATGGCCAATAGGGGTCTGTGGGATTCCTTTCGTCAATCTGAGAGAGGCGAAGAGACAATTGAAGAAAGGTTTGAAATCACAGGAACCATGCGCAGGCTTGCCGACCAAAGTCTCCCACCGAATTTCTCCAGCCTTGAAAATTTTAGAGCCTATGTGGATGGATTCAAACCGAACGGCTGCCTTGAGGGCAAGCTTTCTCAAATGTCAAAAGAAGTGAACGCCAGAATTGAGCCATTCATGAAGACAACACCACGCCCTCTCAGATTACCTGATGGTCCTCCTTGCTCTCAGCGGTCGAAATTCTTACTGATGGATGCCCTTAAATTGAGCATCGAAGACCCAAGCCATGAGGGAGAAGGTATACCGCTATATGATGCAATCAAATGCATGAAGACGTTTTTTGGTTGGAAAGAGCCCAACATTGTAAAACCACATGTAAAAGGCATAAATCCCAACTATCTCTTGGCTTGGAAGCAAGTGCTGGCAGAACTCCAAGACATTGAAAATGAAGAGAAAATCCCAAAAACAAAAAACATGAAGAAAACAAGCCAACTAAAGTGGGCACTCGGTGAGAATATGGCACCTGAAAAAGTGGACTTTGAGGACTGCAGAGATGTTAGCGATCTAAGACAGTATGACAGTGATGAACCAGAGCCCAGATCATTATCAAGCTGGATCCAGAGCGAATTCAACAAAGCATGCGAATTGACAGATTCGAGTTGGATTGAACTTGATGAAATAGGAGAAGATGTTGCTCCAATTGAGCACATTGCGAGTATGAGAAGAAACTACTTCACAGCGGAAGTGTCTCATTGCAGGGCTACTGAATATATAATGAAAGGAGTTTATATAAATACAGCCCTGTTGAATTCATCCTGTGCAGCCATGGATGACTTCCAATTGATTCCAATGATAAGCAAGTGCAGAACCAAAGAAGGAAGACGGAAGACAAATCTATATGGGTTCATTATAAAAGGAAGATCCCATTTGAGGAATGATACCGATGTGGTAAATTTTGTGAGCATGGAGTTCTCTCTTACTGACCCGAGGCTGGAACCACACAAGTGGGAAAAGTACTGTGTTCTCGAAATAGGAGACATGCTCCTACGAACTGCAATAGGCCAAGTATCAAGACCCATGTTTCTTTATGTAAGAACCAATGGGACTTCCAAGATCAAGATGAAATGGGGCATGGAGATGAGGCGATGCCTTCTTCAATCCCTCCAACAAATTGAGAGCATGATTGAGGCAGAGTCTTCTGTCAAAGAGAAAGACATGACCAAGGAATTCTTTGAAAATAAATCAGAAACGTGGCCAATTGGGGAATCACCTAAGGGGGTGGAGGAAAGCTCTATTGGGAAGGTGTGTAGAACATTACTAGCAAAATCTGTATTCAACAGCCTATATGCATCTCCACAACTTGAGGGGTTTTCAGCTGAGTCGAGAAAGTTACTTCTCATTGTTCAGGCATTTAGGGACAACCTGGAACCTGGGACCTTCGATCTTGGGGGGCTATATGAAGCAATTGAGGAGTGCCTGATTAATGATCCCTGGGTTTTGCTTAATGCATCTTGGTTCAACTCCTTCCTTACACATGCACTGAAATAGTTGTGGCAATGCTACTATTTGCTATCCATACTGTCCAAAA------------------"/>
                        <sequence id="seq_KJ509019_A/Coot/Korea/H81/2014_2014/01/22_3_(PA)" taxon="KJ509019_A/Coot/Korea/H81/2014_2014/01/22_3_(PA)" totalcount="4" value="ATGGAAGACTTTGTGCGACAATGCTTCAATCCAATGATCGTCGAGCTTGCGGAAAAGACAATGAAAGAATATGGGGAAAATCCAAAAATCGAAACAAACAAATTCGCTGCAATATGCACTCACTTAGAGGTCTGTTTCATGTATTCGGATTTCCACTTTATTGATGAACGAGGTAAATCAATAATTGTAGAATCTGGCGATCCGAATGCATTATTGAAACACCGATTTGAGATAATTGAAGGGAGAGACCGAACGATGGCTTGGACAGTGGTAAATAGTATCTGCAACACCACAGGAGTCGATAAGCCTAAATTCCTCCCAGATTTGTATGATTACAAGGAGAACCGATTCATTGAAATTGGAGTGACAAGGAGGGAAGTTCACACATACTACCTAGAAAAGGCAAATAAGATAAAATCAGAGAAGACACACATTCACATATTCTCATTCACTGGGGAGGAGATGGCCACCAAAGCTGACTATACCCTTGATGAAGAGAGCAGAGCAAGGATCAAAACCAGGTTGTTCACTATCAGGCAAGAAATGGCCAATAGGGGTCTGTGGGATTCCTTTCGTCAATCTGAGAGAGGCGAAGAGACAATTGAAGAAAGGTTTGAAATCACAGGAACCATGCGCAGGCTTGCCGACCAAAGTCTCCCACCGAATTTCTCCAGCCTTGAAAATTTTAGAGCCTATGTGGATGGATTCAAACCGAACGGCTGCCTTGAGGGCAAGCTTTCTCAAATGTCAAAAGAAGTGAACGCCAGAATTGAGCCATTCATGAAGACAACACCACGCCCTCTCAGATTACCTGATGGTCCTCCTTGCTCTCAGCGGTCGAAATTCTTACTGATGGATGCCCTTAAATTGAGCATCGAAGACCCAAGCCATGAGGGAGAAGGTATACCGCTATATGATGCAATCAAATGCATGAAGACGTTTTTTGGTTGGAAAGAGCCCAACATTGTAAAACCACATGTAAAAGGCATAAATCCCAACTATCTCTTGGCTTGGAAGCAAGTGCTGGCAGAACTCCAAGACATTGAAAATGAAGAGAAAATCCCAAAAACAAAAAACATGAAGAAAACAAGCCAACTAAAGTGGGCACTCGGTGAGAATATGGCACCTGAAAAAGTGGACTTTGAGGACTGCAGAGATGTTAGCGATCTAAGACAGTATGACAGTGATGAACCAGAGCCCAGATCATTATCAAGCTGGATCCAGAGCGAATTCAACAAAGCATGCGAATTGACAGATTCGAGTTGGATTGAACTTGATGAAATAGGAGAAGATGTTGCTCCAATTGAGCACATTGCGAGTATGAGAAGAAACTACTTCACAGCGGAAGTGTCTCATTGCAGGGCTACTGAATATATAATGAAAGGAGTTTATATAAATACAGCCCTGTTGAATTCATCCTGTGCAGCCATGGATGACTTCCAATTGATTCCAATGATAAGCAAGTGCAGAACCAAAGAAGGAAGACGGAAGACAAATCTATATGGGTTCATTATAAAAGGAAGATCCCATTTGAGGAATGATACCGATGTGGTAAATTTTGTGAGCATGGAGTTCTCTCTTACTGACCCGAGGCTGGAACCACACAAGTGGGAAAAGTACTGTGTTCTCGAAATAGGAGACATGCTCCTACGAACTGCAATAGGCCAAGTATCAAGACCCATGTTTCTTTATGTAAGAACCAATGGGACTTCCAAGATCAAGATGAAATGGGGCATGGAGATGAGGCGATGCCTTCTTCAATCCCTCCAACAAATTGAGAGCATGATTGAGGCAGAGTCTTCTGTCAAAGAGAAAGACATGACCAAGGAATTCTTTGAAAATAAATCAGAAACGTGGCCAATTGGGGAATCACCTAAGGGGGTGGAGGAAAGCTCTATTGGGAAGGTGTGTAGAACATTACTAGCAAAATCTGTATTCAACAGCCTATATGCATCTCCACAACTTGAGGGGTTTTCAGCTGAGTCGAGAAAGTTACTTCTCATTGTTCAGGCATTTAGGGACAACCTGGAACCTGGGACCTTCGATCTTGGGGGGCTATATGAAGCAATTGAGGAGTGCCTGATTAATGATCCCTGGGTTTTGCTTAATGCATCTTGGTTCAACTCCTTCCTTACACATGCACTGAAATAGTTGTGGCAATGCTACTATTTGCTATCCATACTGTCCAAAA------------------"/>
                        <sequence id="seq_KJ509035_A/Baikal_teal/Korea/H96/2014_2014/01/23_3_(PA)" taxon="KJ509035_A/Baikal_teal/Korea/H96/2014_2014/01/23_3_(PA)" totalcount="4" value="ATGGAAGACTTTGTGCGACAATGCTTCAATCCAATGATCGTCGAGCTTGCGGAAAAGACAATGAAAGAATATGGGGAAAATCCAAAAATCGAAACGAACAAATTCGCTGCAATATGCACTCACTTAGAGGTCTGTTTCATGTATTCGGATTTCCACTTTATTGATGAACGAGGTAAATCAATAATTGTAGAATCTGGCGATCCGAATGCATTATTGAAACACCGATTTGAGATAATTGAAGGGAGAGACCGAACGATGGCTTGGACAGTGGTAAATAGTATCTGCAACACCACAGGAGTCGATAAGCCTAAATTCCTCCCAGATTTGTATGATTACAAGGAGAACCGATTCATTGAAATTGGAGTGACAAGGAGGGAAGTTCACACATACTACCTAGAAAAGGCAAATAAGATAAAATCAGAGAAGACACACATTCACATATTCTCATTCACTGGGGAGGAGATGGCCACCAAAGCTGACTATACCCTTGATGAAGAGAGCAGAGCAAGGATCAAAACCAGGTTGTTCACTATCAGGCAAGAAATGGCCAATAGGGGTCTATGGGATTCCTTTCGTCAATCTGAGAGAGGCGAAGAGACAATTGAAGAAAGGTTTGAAATCACAGGAACCATGCGCAGGCTTGCCGACCAAAGTCTCCCACCGAATTTCTCCAGCCTTGAAAATTTTAGAGCCTATGTGGATGGATTCAAACCGAACGGCTGCCTTGAGGGCAAGCTTTCTCAAATGTCAAAAGAAGTGAACGCCAGAATTGAGCCATTCATGAAGACAACACCACGCCCTCTCAGATTACCTGATGGTCCTCCTTGCTCTCAGCGGTCGAAATTCTTACTGATGGATGCCCTTAAATTGAGCATCGAAGACCCAAGCCATGAGGGAGAAGGTATACCGCTATATGATGCAATCAAATGCATGAAGACGTTTTTTGGTTGGAAAGAGCCCAACATTGTAAAACCACATATAAAAGGCATAAATCCCAACTATCTCTTGGCTTGGAAGCAGGTGCTGGCAGAACTCCAAGACATTGAAAATGAAGAGAAAATCCCAAAAACAAAAAACATGAAGAAAACAAGCCAACTAAAGTGGGCACTCGGTGAGAATATGGCACCTGAAAAAGTGGACTTTGAGGACTGCAGAGATGTTAGCGATCTAAGACAGTATGACAGTGATGAACCAGAGCCCAGATCATTATCAAGCTGGATCCAGAGCGAATTCAACAAAGCATGCGAATTGACAGATTCGAGTTGGATTGAACTTGATGAAATAGGAGAAGATGTTGCTCCAATTGAGCACATTGCGAGTATGAGAAGAAACTACTTCACAGCGGAAGTGTCTCATTGCAGGGCTACTGAATATATAATGAAAGGAGTTTATATAAATACAGCCCTGTTGAATTCATCCTGTGCAGCCATGGATGACTTCCAATTGATTCCAATGATAAGCAAGTGCAGAACCAAAGAAGGAAGACGGAAGACAAATCTATATGGGTTCATTATAAAAGGAAGATCCCATTTGAGGAATGATACCGATGTGGTAAATTTTGTGAGCATGGAGTTCTCTCTTACTGACCCGAGGCTGGAACCACACAAGTGGGAAAAGTACTGTGTTCTCGAAATAGGAGACATGCTCCTACGAACTGCAATAGGCCAAGTATCAAGACCCATGTTTCTTTATGTAAGAACCAATGGGACTTCCAAGATCAAGATGAAATGGGGCATGGAGATGAGGCGATGCCTTCTTCAATCCCTCCAACAAATTGAGAGCATGATTGAGGCAGAGTCTTCTGTCAAAGAGAAAGACATGACCAAGGAATTCTTTGAAAATAAATCAGAAACGTGGCCAATTGGGGAATCACCTAAGGGGGTGGAGGAAAGCTCTATTGGGAAGGTGTGTAGAACATTACTAGCAAAATCTGTATTCAACAGCCTATATGCATCTCCACAACTTGAGGGGTTTTCAGCTGAGTCGAGAAAGTTACTTCTCATTGTTCAGGCATTTAGGGACAACCTGGAACCTGGGACCTTCGATCTTGGGGGGCTATATGAAGCAATTGAGGAGTGCCTGATTAATGATCCCTGGGTTTTGCTTAATGCATCTTGGTTCAACTCCTTCCTTACACATGCACTGAAATAGTTGTGGCAATGCTACTATTTGCTATCCATACTGTCCAAAA------------------"/>
                        <sequence id="seq_KJ508931_A/Baikal_teal/Korea/H41/2014_2014/01/19_3_(PA)" taxon="KJ508931_A/Baikal_teal/Korea/H41/2014_2014/01/19_3_(PA)" totalcount="4" value="ATGGAAGACTTTGTGCGACAATGCTTCAATCCAATGATCGTCGAGCTTGCGGAAAAGACAATGAAAGAATATGGGGAAAATCCAAAAATCGAAACGAACAAATTCGCTGCAATATGCACTCACTTAGAGGTCTGTTTCATGTATTCGGATTTCCACTTTATTGATGAACGAGGTAAATCAATAATTGTAGAATCTGGCGATCCGAATGCATTATTGAAACACCGATTTGAGATAATTGAAGGGAGAGACCGAACGATGGCTTGGACAGTGGTAAATAGTATCTGCAACACCACAGGAGTCGATAAGCCTAAATTCCTCCCAGATTTGTATGATTACAAGGAGAACCGATTCATTGAAATTGGAGTGACAAGGAGGGAAGTTCACACATACTACCTAGAAAAGGCAAATAAGATAAAATCAGAGAAGACACACATTCACATATTCTCATTCACTGGGGAGGAGATGGCCACCAAAGCTGACTATACCCTTGATGAAGAGAGCAGAGCAAGGATCAAAACCAGGTTGTTCACTATCAGGCAAGAAATGGCCAATAGGGGTCTATGGGATTCCTTTCGTCAATCTGAGAGAGGCGAAGAGACAATTGAAGAAAGGTTTGAAATCACAGGAACCATGCGCAGGCTTGCCGACCAAAGTCTCCCACCGAATTTCTCCAGCCTTGAAAATTTTAGAGCCTATGTGGATGGATTCAAACCGAACGGCTGCCTTGAGGGCAAGCTTTCTCAAATGTCAAAAGAAGTGAACGCCAGAATTGAGCCATTCATGAAGACAACACCACGCCCTCTCAGATTACCTGATGGTCCTCCTTGCTCTCAGCGGTCGAAATTCTTACTGATGGATGCCCTTAAATTGAGCATCGAAGACCCAAGCCATGAGGGAGAAGGTATACCGCTATATGATGCAATCAAATGCATGAAGACGTTTTTTGGTTGGAAAGAGCCCAACATTGTAAAACCACATGTAAAAGGCATAAATCCCAACTATCTCTTGGCTTGGAAGCAGGTGCTGGCAGAACTCCAAGACATTGAAAATGAAGAGAAAATCCCAAAAACAAAAAACATGAAGAAAACAAGCCAACTAAAGTGGGCACTCGGTGAGAATATGGCACCTGAAAAAGTGGACTTTGAGGACTGCAGAGATGTTAGCGATCTAAGACAGTATGACAGTGATGAACCAGAGCCCAGATCATTATCAAGCTGGATCCAGAGCGAATTCAACAAAGCATGCGAATTGACAGATTCGAGTTGGATTGAACTTGATGAAATAGGAGAAGATGTTGCTCCAATTGAGCACATTGCGAGTATGAGAAGAAACTACTTCACAGCGGAAGTGTCTCATTGCAGGGCTACTGAATATATAATGAAAGGAGTTTATATAAATACAGCCCTGTTGAATTCATCCTGTGCAGCCATGGATGACTTCCAATTGATTCCAATGATAAGCAAGTGCAGAACCAAAGAAGGAAGACGGAAGACAAATCTATATGGGTTCATTATAAAAGGAAGATCCCATTTGAGGAATGATACCGATGTGGTAAATTTTGTGAGCATGGAGTTCTCTCTTACTGACCCGAGGCTGGAACCACACAAGTGGGAAAAGTACTGTGTTCTCGAAATAGGAGACATGCTCCTACGAACTGCAATAGGCCAAGTATCAAGACCCATGTTTCTTTATGTAAGAACCAATGGGACTTCCAAGATCAAGATGAAATGGGGCATGGAGATGAGGCGATGCCTTCTTCAATCCCTCCAACAAATTGAGAGCATGATTGAGGCAGAGTCTTCTGTCAAAGAGAAAGACATGACCAAGGAATTCTTTGAAAATAAATCAGAAACGTGGCCAATTGGGGAATCACCTAAGGGGGTGGAGGAAAGCTCTATTGGGAAGGTGTGTAGAACATTACTAGCAAAATCTGTATTCAACAGCCTATATGCATCTCCACAACTTGAGGGGTTTTCAGCTGAGTCGAGAAAGTTACTTCTCATTGTTCAGGCATTTAGGGACAACCTGGAACCTGGGACCTTCGATCTTGGGGGGCTATATGAAGCAATTGAGGAGTGCCTGATTAATGATCCCTGGGTTTTGCTTAATGCATCTTGGTTCAACTCCTTCCTTACACATGCACTGAAATAGTTGTGGCAATGCTACTATTTGCTATCCATACTGTCCAAAA------------------"/>
                        <sequence id="seq_KJ413841_A/broiler_duck/Korea/Buan2/2014_2014/01/17_3_(PA)" taxon="KJ413841_A/broiler_duck/Korea/Buan2/2014_2014/01/17_3_(PA)" totalcount="4" value="ATGGAAGACTTTGTGCGACAATGCTTCAATCCAATGATCGTCGAGCTTGCGGAAAAGACAATGAAAGAATATGGGGAAAATCCAAAAATCGAAACGAACAAATTCGCTGCAATATGCACTCACTTAGAGGTCTGTTTCATGTATTCGGATTTCCACTTTATTGATGAACGAGGTAAATCAATAATTGTAGAATCTGGCGATCCGAATGCATTATTGAAACACCGATTTGAGATAATTGAAGGGAGAGACCGAACGATGGCTTGGACAGTGGTAAATAGTATCTGCAACACCACAGGGGTCGATAAGCCTAAATTCCTCCCAGATTTGTATGATTACAAGGAGAACCGATTCATTGAAATTGGAGTGACAAGGAGGGAAGTTCACACATACTACCTAGAAAAGGCAAATAAGATAAAATCAGAGAAGACACACATTCACATATTCTCATTCACTGGGGAGGAGATGGCCACCAAAGCTGACTATACCCTTGATGAAGAGAGCAGAGCAAGGATCAAAACCAGGTTGTTCACTATCAGGCAAGAAATGGCCAATAGGGGTCTGTGGGATTCCTTTCGTCAATCTGAGAGAGGCGAAGAGACAATTGAAGAAAGGTTTGAAATCACAGGAACCATGCGCAGGCTTGCCGACCAAAGTCTCCCACCGAATTTCTCCAGCCTTGAAAATTTTAGAGCCTATGTGGATGGATTCAAACCGAACGGCTGCCTTGAGGGCAAGCTTTCTCAAATGTCAAAAGAAGTGAACGCCAGAATTGAGCCATTCATGAAGACAACACCACGCCCTCTCAGATTACCTGATGGTCCTCCTTGCTCTCAGCGGTCGAAATTCTTACTGATGGATGCCCTTAAATTGAGCATCGAAGACCCAAGCCATGAAGGAGAAGGTATACCGCTATATGATGCAATCAAATGCATGAAGACGTTTTTTGGTTGGAAAGAGCCCAACATTGTAAAACCACATGTAAAAGGCATAAATCCCAACTATCTCTTGGCTTGGAAGCAGGTGCTGGCAGAACTCCAAGACATTGAAAATGAAGAGAAAATCCCAAAAACAAAAAACATGAAGAAAACAAGCCAACTAAAGTGGGCACTCGGTGAGAATATGGCACCTGAAAAAGTGGACTTTGAGGACTGCAGAGATGTTAGCGATCTAAGACAGTATGACAGTGATGAACCAGAGCCCAGATCATTATCAAGCTGGATCCAGAGCGAATTCAACAAAGCATGCGAATTGACAGATTCGAGTTGGATTGAACTTGATGAAATAGGAGAAGATGTTGCTCCAATTGAGCACATTGCGAGTATGAGAAGAAACTACTTCACAGCGGAAGTGTCTCATTGCAGGGCTACTGAATATATAATGAAAGGAGTTTATATAAATACAGCCCTGTTGAATTCATCCTGTGCAGCCATGGATGACTTCCAATTGATTCCAATGATAAGCAAGTGCAGAACCAAAGAAGGAAGACGGAAGACAAATCTATATGGGTTCATTATAAAAGGAAGATCCCATTTGAGGAATGATACCGATGTGGTAAATTTTGTGAGCATGGAGTTCTCTCTTACTGACCCGAGGCTGGAACCACACAAGTGGGAAAAGTACTGTGTTCTCGAAATAGGAGACATGCTCCTACGAACTGCAATAGGCCAAGTATCAAGACCCATGTTTCTTTATGTAAGAACCAATGGGACTTCCAAGATCAAGATGAAATGGGGCATGGAGATGAGGCGATGCCTTCTTCAATCCCTCCAACAAATTGAGAGCATGATTGAGGCAGAGTCTTCTGTCAAAGAGAAAGACATGACCAAGGAATTCTTTGAAAATAAATCAGAAACGTGGCCAATTGGGGAATCACCTAAGGGGGTGGAGGAAAGCTCTATTGGGAAGGTGTGTAGAACATTACTAGCAAAATCTGTATTCAACAGCCTATATGCATCTCCACAACTTGAGGGGTTTTCAGCTGAGTCGAGAAAGTTACTTCTCATTGTTCAGGCATTTAGGGACAACCTGGAACCTGGGACCTTCGATCTTGGGGGGCTATATGAAGCAATTGAGGAGTGCCTGATTAATGATCCCTGGGTTTTGCTTAATGCATCTTGGTTCAACTCCTTCCTTACACATGCACTGAAATAGTTGTGGCAATGCTACTATTTGCTATCCATACTGTCCAAAA------------------"/>
                        <sequence id="seq_KJ509155_A/common_teal/Korea/H455-30/2014_2014/02/08_3_(PA)" taxon="KJ509155_A/common_teal/Korea/H455-30/2014_2014/02/08_3_(PA)" totalcount="4" value="ATGGAAGACTTTGTGCGACAATGCTTCAATCCAATGATCGTCGAGCTTGCGGAAAAGACAATGAAAGAATATGGGGAAAATCCAAAAATCGAAACGAACAAATTCGCTGCAATATGCACTCACTTAGAGGTCTGTTTCATGTATTCGGATTTCCACTTTATTGATGAACGAGGTAAATCAATAATTGTAGAATCTGGCGATCCGAATGCATTATTGAAACACCGATTTGAGATAATTGAAGGGAGAGACCGAACGATGGCTTGGACAGTGGTAAATAGTATCTGCAACACCACAGGAGTCGATAAGCCTAAATTCCTCCCAGATTTGTATGATTACAAGGAGAACCGATTCATTGAAATTGGAGTGACAAGGAGGGAAGTTCACACATACTACCTAGAAAAGGCAAATAAGATAAAATCAGAGAAGACACACATTCACATATTCTCATTCACTGGGGAGGAGATGGCCACCAAAGCTGACTATACCCTTGATGAAGAGAGCAGAGCAAGGATCAAAACCAGGTTGTTCACTATCAGGCAAGAAATGGCCAATAGGGGTCTGTGGGATTCCTTTCGTCAATCTGAGAGAGGCGAAGAGACAATTGAAGAAAGGTTTGAAATCACAGGAACCATGCGCAGGCTTGCCGACCAAAGTCTCCCACCGAATTTCTCCAGCCTTGAAAATTTTAGAGCCTATGTGGATGGATTCAAACCGAACGGCTGCCTTGAGGGCAAGCTTTCTCAAATGTCAAAAGAAGTGAACGCCAGAATTGAGCCATTCATGAAGACAACACCACGCCCTCTCAGATTACCTGATGGTCCTCCTTGCTCTCAGCGGTCGAAATTCTTACTGATGGATGCCCTTAAATTGAGCATCGAAGACCCAAGCCATGAAGGAGAAGGTATACCGCTATATGATGCAATCAAATGCATGAAGACGTTTTTTGGTTGGAAAGAGCCCAACATTGTAAAACCACATGTAAAAGGCATAAATCCCAACTATCTCTTGGCTTGGAAGCAGGTGCTGGCAGAACTCCAAGACATTGAAAATGAAGAGAAAATCCCAAAAACAAAAAACATGAAGAAAACAAGCCAACTAAAGTGGGCACTCGGTGAGAATATGGCACCTGAAAAAGTGGACTTTGAGGACTGCAGAGATGTTAGCGATCTAAGACAGTATGACAGTGATGAACCAGAGCCCAGATCATTATCAAGCTGGATCCAGAGCGAATTCAACAAAGCATGCGAATTGACAGATTCGAGTTGGATTGAACTTGATGAAATAGGAGAAGATGTTGCTCCAATTGAGCACATTGCGAGTATGAGAAGAAACTACTTCACAGCGGAAGTGTCTCATTGCAGGGCTACTGAATATATAATGAAAGGAGTTTATATAAATACAGCCCTGTTGAATTCATCCTGTGCAGCCATGGATGACTTCCAATTGATTCCAATGATAAGCAAGTGCAGAACCAAAGAAGGAAGACGGAAGACAAATCTATATGGGTTCATTATAAAAGGAAGATCCCATTTGAGGAATGATACCGATGTGGTAAATTTTGTGAGCATGGAGTTCTCTCTTACTGACCCGAGGCTGGAACCACACAAGTGGGAAAAGTACTGTGTTCTCGAAATAGGAGACATGCTCCTACGAACTGCAATAGGCCAAGTATCAAGACCCATGTTTCTTTATGTAAGAACCAATGGGACTTCCAAGATCAAGATGAAATGGGGCATGGAGATGAGGCGATGCCTTCTTCAATCCCTCCAACAAATTGAGAGCATGATTGAGGCAGAGTCTTCTGTCAAAGAGAAAGACATGACCAAGGAATTCTTTGAAAATAAATCAGAAACGTGGCCAATTGGGGAATCACCTAAGGGGGTGGAGGAAAGCTCTATTGGGAAGGTGTGTAGAACATTACTAGCAAAATCTGTATTCAACAGCCTATATGCATCTCCACAACTTGAGGGGTTTTCAGCTGAGTCGAGAAAGTTACTTCTCATTGTTCAGGCATTTAGGGACAACCTGGAACCTGGGACCTTCGATCTTGGGGGGCTATATGAAGCAATTGAGGAGTGCCTGATTAATGATCCCTGGGTTTTGCTTAATGCATCTTGGTTCAACTCCTTCCTTACACATGCACTGAAATAGTTGTGGCAATGCTACTATTTGCTATCCATACTGTCCAAAA------------------"/>
                        <sequence id="seq_KJ509123_A/Korean_native_chicken/Korea/H257/2014_2014/01/28_3_(PA)" taxon="KJ509123_A/Korean_native_chicken/Korea/H257/2014_2014/01/28_3_(PA)" totalcount="4" value="ATGGAAGACTTTGTGCGACAATGCTTCAATCCAATGATCGTCGAGCTTGCGGAAAAGACAATGAAAGAATATGGGGAAAATCCAAAAATCGAAACGAACAAATTCGCTGCAATATGCACTCACTTAGAGGTCTGTTTCATGTATTCGGATTTCCACTTTATTGATGAACGAGGTAAATCAATAATTGTAGAATCTGGCGATCCGAATGCATTATTGAAACACCGATTTGAGATAATTGAAGGGAGAGACCGAACGATGGCTTGGACAGTGGTAAATAGTATCTGCAACACCACAGGAGTCGATAAGCCTAAATTCCTCCCAGATTTGTATGATTACAAGGAGAACCGATTCATTGAAATTGGAGTGACAAGGAGGGAAGTTCACACATACTACCTAGAAAAGGCAAATAAGATAAAATCAGAGAAGACACACATTCACATATTCTCATTCACTGGGGAGGAGATGGCCACCAAAGCTGACTATACCCTTGATGAAGAGAGCAGAGCAAGGATCAAAACCAGGTTGTTCACTATCAGGCAAGAAATGGCCAATAGGGGTCTGTGGGATTCCTTTCGTCAATCTGAGAGAGGCGAAGAGACAATTGAAGAAAGGTTTGAAATCACAGGAACCATGCGCAGGCTTGCCGACCAAAGTCTCCCACCGAATTTCTCCAGCCTTGAAAATTTTAGAGCCTATGTGGATGGATTCAAACCGAACGGCTGCCTTGAGGGCAAGCTTTCTCAAATGTCAAAAGAAGTGAACGCCAGAATTGAGCCATTCATGAAGACAACACCACGCCCTCTCAGATTACCTGATGGTCCTCCTTGCTCTCAGCGGTCGAAATTCTTACTGATGGATGCCCTTAAATTGAGCATCGAAGACCCAAGCCATGAGGGAGAAGGTATACCGCTATATGATGCAATCAAATGCATGAAGACGTTTTTTGGTTGGAAAGAGCCCAACATTGTAAAACCACATGTAAAAGGCATAAATCCCAACTATCTCTTGGCTTGGAAGCAGGTGCTGGCAGAACTCCAAGACATTGAAAATGAAGAGAAAATCCCAAAAACAAAAAACATGAAGAAAACAAGCCAACTAAAGTGGGCACTCGGTGAGAATATGGCACCTGAAAAAGTGGACTTTGAGGACTGCAGAGATGTTAGCGATCTAAGACAGTATGACAGTGATGAACCAGAGCCCAGATCATTATCAAGCTGGATCCAGAGCGAATTCAACAAAGCATGCGAATTAACAGATTCGAGTTGGATTGAACTTGATGAAATAGGAGAAGATGTTGCTCCAATTGAGCACATTGCGAGTATGAGAAGAAACTACTTCACAGCGGAAGTGTCTCATTGCAGGGCTACTGAATATATAATGAAAGGAGTTTATATAAATACAGCCCTGTTGAATTCATCCTGTGCAGCCATGGATGACTTCCAATTGATTCCAATGATAAGCAAGTGCAGAACCAAAGAAGGAAGACGGAAGACAAATCTATATGGGTTCATTATAAAAGGAAGATCCCATTTGAGGAATGATACCGATGTGGTAAATTTTGTGAGCATGGAGTTCTCTCTTACTGACCCGAGGCTGGAACCACACAAGTGGGAAAAGTACTGTGTTCTCGAAATAGGAGACATGCTCCTACGAACTGCAATAGGCCAAGTATCAAGACCCATGTTTCTTTATGTAAGAACCAATGGGACTTCCAAGATCAAGATGAAATGGGGCATGGAGATGAGGCGATGCCTTCTTCAATCCCTCCAACAAATTGAGAGCATGATTGAGGCAGAGTCTTCTGTCAAAGAGAAAGACATGACCAAGGAATTCTTTGAAAATAAATCAGAAACGTGGCCAATTGGGGAATCACCTAAGGGGGTGGAGGAAAGCTCTATTGGGAAGGTGTGTAGAACATTACTAGCAAAATCTGTATTCAACAGCCTATATGCATCTCCACAACTTGAGGGGTTTTCAGCTGAGTCGAGAAAGTTACTTCTCATTGTTCAGGCATTTAGGGACAACCTGGAACCTGGGACCTTCGATCTTGGGGGGCTATATGAAGCAATTGAGGAGTGCCTGATTAATGATCCCTGGGTTTTGCTTAATGCATCTTGGTTCAACTCCTTCCTTACACATGCACTGAAATAGTTGTGGCAATGCTACTATTTGCTATCCATACTGTCCAAAA------------------"/>
                        <sequence id="seq_KJ509083_A/breeder_duck/Korea/H200/2014_2014/01/27_3_(PA)" taxon="KJ509083_A/breeder_duck/Korea/H200/2014_2014/01/27_3_(PA)" totalcount="4" value="ATGGAAGACTTTGTGCGACAATGCTTCAATCCAATGATCGTCGAGCTTGCGGAAAAGACAATGAAAGAATATGGGGAAAATCCAAAAATCGAAACGAACAAATTCGCTGCAATATGCACTCACTTAGAGGTCTGTTTCATGTATTCGGATTTCCACTTTATTGATGAACGAGGTAAATCAATAATTGTAGAATCTGGCGATCCGAATGCATTATTGAAACACCGATTTGAGATAATTGAAGGGAGAGACCGAACGATGGCTTGGACAGTGGTAAATAGTATCTGCAACACCACAGGAGTCGATAAGCCTAAATTCCTCCCAGATTTGTATGATTACAAGGAGAACCGATTCATTGAAATTGGAGTGACAAGGAGGGAAGTTCACACATACTACCTAGAAAAGGCAAATAAGATAAAATCAGAGAAGACACACATTCACATATTCTCATTCACTGGGGAGGAGATGGCCACCAAAGCTGACTATACCCTTGATGAAGAGAGCAGAGCAAGGATCAAAACCAGGTTGTTCACTATCAGGCAAGAAATGGCCAATAGGGGTCTGTGGGATTCCTTTCGTCAATCTGAGAGAGGCGAAGAGACAATTGAAGAAAGGTTTGAAATCACAGGAACCATGCGCAGGCTTGCCGACCAAAGTCTCCCACCGAATTTCTCCAGCCTTGAAAATTTTAGAGCCTATGTGGATGGATTCAAACCGAACGGCTGCCTTGAGGGCAAGCTTTCTCAAATGTCAAAAGAAGTGAACGCCAGAATTGAGCCATTCATGAAGACAACACCACGCCCTCTCAGATTACCTGATGGTCCTCCTTGCTCTCAGCGGTCGAAATTCTTACTGATGGATGCCCTTAAATTGAGCATCGAAGACCCAAGCCATGAGGGAGAAGGTATACCGCTATATGATGCAATCAAATGCATGAAGACGTTTTTTGGTTGGAAAGAGCCCAACATTGTAAAACCACATGTAAAAGGCATAAATCCCAACTATCTCTTGGCTTGGAAGCAGGTGCTGGCAGAACTCCAAGACATTGAAAATGAAGAGAAAATCCCAAAAACAAAAAACATGAAGAAAACAAGCCAACTAAAGTGGGCACTCGGTGAGAATATGGCACCTGAAAAAGTGGACTTTGAGGACTGCAGAGATGTTAGCGATCTAAGACAGTATGACAGTGATGAACCAGAGCCCAGATCATTATCAAGCTGGATCCAGAGCGAATTCAACAAAGCATGCGAATTAACAGATTCGAGTTGGATTGAACTTGATGAAATAGGAGAAGATGTTGCTCCAATTGAGCACATTGCGAGTATGAGAAGAAACTACTTCACAGCGGAAGTGTCTCATTGCAGGGCTACTGAATATATAATGAAAGGAGTTTATATAAATACAGCCCTGTTGAATTCATCCTGTGCAGCCATGGATGACTTCCAATTGATTCCAATGATAAGCAAGTGCAGAACCAAAGAAGGAAGACGGAAGACAAATCTATATGGGTTCATTATAAAAGGAAGATCCCATTTGAGGAATGATACCGATGTGGTAAATTTTGTGAGCATGGAGTTCTCTCTTACTGACCCGAGGCTGGAACCACACAAGTGGGAAAAGTACTGTGTTCTCGAAATAGGAGACATGCTCCTACGAACTGCAATAGGCCAAGTATCAAGACCCATGTTTCTTTATGTAAGAACCAATGGGACTTCCAAGATCAAGATGAAATGGGGCATGGAGATGAGGCGATGCCTTCTTCAATCCCTCCAACAAATTGAGAGCATGATTGAGGCAGAGTCTTCTGTCAAAGAGAAAGACATGACCAAGGAATTCTTTGAAAATAAATCAGAAACGTGGCCAATTGGGGAATCACCTAAGGGGGTGGAGGAAAGCTCTATTGGGAAGGTGTGTAGAACATTACTAGCAAAATCTGTATTCAACAGCCTATATGCATCTCCACAACTTGAGGGGTTTTCAGCTGAGTCGAGAAAGTTACTTCTCATTGTTCAGGCATTTAGGGACAACCTGGAACCTGGGACCTTCGATCTTGGGGGGCTATATGAAGCAATTGAGGAGTGCCTGATTAATGATCCCTGGGTTTTGCTTAATGCATCTTGGTTCAACTCCTTCCTTACACATGCACTGAAATAGTTGTGGCAATGCTACTATTTGCTATCCATACTGTCCAAAA------------------"/>
                        <sequence id="seq_KJ508899_A/broiler_duck/Korea/H29/2014_2014/01/18_3_(PA)" taxon="KJ508899_A/broiler_duck/Korea/H29/2014_2014/01/18_3_(PA)" totalcount="4" value="ATGGAAGACTTTGTGCGACAATGCTTCAATCCAATGATCGTCGAGCTTGCGGAAAAGACAATGAAAGAATATGGGGAAAATCCAAAAATCGAAACGAACAAATTCGCTGCAATATGCACTCACTTAGAGGTCTGTTTCATGTATTCGGATTTCCACTTTATTGATGAACGAGGTAAATCAATAATTGTAGAATCTGGCGATCCGAATGCATTATTGAAACACCGATTTGAGATAATTGAAGGGAGAGACCGAACGATGGCTTGGACAGTGGTAAATAGTATCTGCAACACCACAGGAGTCGATAAGCCTAAATTCCTCCCAGATTTGTATGATTACAAGGAGAACCGATTCATTGAAATTGGAGTGACAAGGAGGGAAGTTCACACATACTACCTAGAAAAGGCAAATAAGATAAAATCAGAGAAGACACACATTCACATATTCTCATTCACTGGGGAGGAGATGGCCACCAAAGCTGACTATACCCTTGATGAAGAGAGCAGAGCAAGGATCAAAACCAGGTTGTTCACTATCAGGCAAGAAATGGCCAATAGGGGTCTGTGGGATTCCTTTCGTCAATCTGAGAGAGGCGAAGAGACAATTGAAGAAAGGTTTGAAATCACAGGAACCATGCGCAGGCTTGCCGACCAAAGTCTCCCACCGAATTTCTCCAGCCTTGAAAATTTTAGAGCCTATGTGGATGGATTCAAACCGAACGGCTGCCTTGAGGGCAAGCTTTCTCAAATGTCAAAAGAAGTGAACGCCAGAATTGAGCCATTCATGAAGACAACACCACGCCCTCTCAGATTACCTGATGGTCCTCCTTGCTCTCAGCGGTCGAAATTCTTACTGATGGATGCCCTTAAATTGAGCATCGAAGACCCAAGCCATGAGGGAGAAGGTATACCGCTATATGATGCAATCAAATGCATGAAGACGTTTTTTGGTTGGAAAGAGCCCAACATTGTAAAACCACATGTAAAAGGCATAAATCCCAACTATCTCTTGGCTTGGAAGCAGGTGCTGGCAGAACTCCAAGACATTGAAAATGAAGAGAAAATCCCAAAAACAAAAAACATGAAGAAAACAAGCCAACTAAAGTGGGCACTCGGTGAGAATATGGCACCTGAAAAAGTGGACTTTGAGGACTGCAGAGATGTTAGCGATCTAAGACAGTATGACAGTGATGAACCAGAGCCCAGATCATTATCAAGCTGGATCCAGAGCGAATTCAACAAAGCATGCGAATTAACAGATTCGAGTTGGATTGAACTTGATGAAATAGGAGAAGATGTTGCTCCAATTGAGCACATTGCGAGTATGAGAAGAAACTACTTCACAGCGGAAGTGTCTCATTGCAGGGCTACTGAATATATAATGAAAGGAGTTTATATAAATACAGCCCTGTTGAATTCATCCTGTGCAGCCATGGATGACTTCCAATTGATTCCAATGATAAGCAAGTGCAGAACCAAAGAAGGAAGACGGAAGACAAATCTATATGGGTTCATTATAAAAGGAAGATCCCATTTGAGGAATGATACCGATGTGGTAAATTTTGTGAGCATGGAGTTCTCTCTTACTGACCCGAGGCTGGAACCACACAAGTGGGAAAAGTACTGTGTTCTCGAAATAGGAGACATGCTCCTACGAACTGCAATAGGCCAAGTATCAAGACCCATGTTTCTTTATGTAAGAACCAATGGGACTTCCAAGATCAAGATGAAATGGGGCATGGAGATGAGGCGATGCCTTCTTCAATCCCTCCAACAAATTGAGAGCATGATTGAGGCAGAGTCTTCTGTCAAAGAGAAAGACATGACCAAGGAATTCTTTGAAAATAAATCAGAAACGTGGCCAATTGGGGAATCACCTAAGGGGGTGGAGGAAAGCTCTATTGGGAAGGTGTGTAGAACATTACTAGCAAAATCTGTATTCAACAGCCTATATGCATCTCCACAACTTGAGGGGTTTTCAGCTGAGTCGAGAAAGTTACTTCTCATTGTTCAGGCATTTAGGGACAACCTGGAACCTGGGACCTTCGATCTTGGGGGGCTATATGAAGCAATTGAGGAGTGCCTGATTAATGATCCCTGGGTTTTGCTTAATGCATCTTGGTTCAACTCCTTCCTTACACATGCACTGAAATAGTTGTGGCAATGCTACTATTTGCTATCCATACTGTCCAAAA------------------"/>
                        <sequence id="seq_KJ508907_A/broiler_duck/Korea/H31/2014_2014/01/19_3_(PA)" taxon="KJ508907_A/broiler_duck/Korea/H31/2014_2014/01/19_3_(PA)" totalcount="4" value="ATGGAAGACTTTGTGCGACAATGCTTCAATCCAATGATCGTCGAGCTTGCGGAAAAGACAATGAAAGAATATGGGGAAAATCCAAAAATCGAAACGAACAAATTCGCTGCAATATGCACTCACTTAGAGGTCTGTTTCATGTATTCGGATTTCCACTTTATTGATGAACGAGGTAAATCAATAATTGTAGAATCTGGCGATCCGAATGCATTATTGAAACACCGATTTGAGATAATTGAAGGGAGAGACCGAACGATGGCTTGGACAGTGGTAAATAGTATCTGCAACACCACAGGAGTCGATAAGCCTAAATTCCTCCCAGATTTGTATGATTACAAGGAGAACCGATTCATTGAAATTGGAGTGACAAGGAGGGAAGTTCACACATACTACCTAGAAAAGGCAAATAAGATAAAATCAGAGAAGACACACATTCACATATTCTCATTCACTGGGGAGGAGATGGCCACCAAAGCTGACTATACCCTTGATGAAGAGAGCAGAGCAAGGATCAAAACCAGGTTGTTCACTATCAGGCAAGAAATGGCCAATAGGGGTCTGTGGGATTCCTTTCGTCAATCTGAGAGAGGCGAAGAGACAATTGAAGAAAGGTTTGAAATCACAGGAACCATGCGCAGGCTTGCCGACCAAAGTCTCCCACCGAATTTCTCCAGCCTTGAAAATTTTAGAGCCTATGTGGATGGATTCAAACCGAACGGCTGCCTTGAGGGCAAGCTTTCTCAAATGTCAAAAGAAGTGAACGCCAGAATTGAGCCATTCATGAAGACAACACCACGCCCTCTCAGATTACCTGATGGTCCTCCTTGCTCTCAGCGGTCGAAATTCTTACTGATGGATGCCCTTAAATTGAGCATCGAAGACCCAAGCCATGAGGGAGAAGGTATACCGCTATATGATGCAATCAAATGCATGAAGACGTTTTTTGGTTGGAAAGAGCCCAACATTGTAAAACCACATGTAAAAGGCATAAATCCCAACTATCTCTTGGCTTGGAAGCAGGTGCTGGCAGAACTCCAAGACATTGAAAATGAAGAGAAAATCCCAAAAACAAAAAACATGAAGAAAACAAGCCAACTAAAGTGGGCACTCGGTGAGAATATGGCACCTGAAAAAGTGGACTTTGAGGACTGCAGAGATGTTAGCGATCTAAGACAGTATGACAGTGATGAACCAGAGCCCAGATCATTATCAAGCTGGATCCAGAGCGAATTCAACAAAGCATGCGAATTAACAGATTCGAGTTGGATTGAACTTGATGAAATAGGAGAAGATGTTGCTCCAATTGAGCACATTGCGAGTATGAGAAGAAACTACTTCACAGCGGAAGTGTCTCATTGCAGGGCTACTGAATATATAATGAAAGGAGTTTATATAAATACAGCCCTGTTGAATTCATCCTGTGCAGCCATGGATGACTTCCAATTGATTCCAATGATAAGCAAGTGCAGAACCAAAGAAGGAAGACGGAAGACAAATCTATATGGGTTCATTATAAAAGGAAGATCCCATTTGAGGAATGATACCGATGTGGTAAATTTTGTGAGCATGGAGTTCTCTCTTACTGACCCGAGGCTGGAACCACACAAGTGGGAAAAGTACTGTGTTCTCGAAATAGGAGACATGCTCCTACGAACTGCAATAGGCCAAGTATCAAGACCCATGTTTCTTTATGTAAGAACCAATGGGACTTCCAAGATCAAGATGAAATGGGGCATGGAGATGAGGCGATGCCTTCTTCAATCCCTCCAACAAATTGAGAGCATGATTGAGGCAGAGTCTTCTGTCAAAGAGAAAGACATGACCAAGGAATTCTTTGAAAATAAATCAGAAACGTGGCCAATTGGGGAATCACCTAAGGGGGTGGAGGAAAGCTCTATTGGGAAGGTGTGTAGAACATTACTAGCAAAATCTGTATTCAACAGCCTATATGCATCTCCACAACTTGAGGGGTTTTCAGCTGAGTCGAGAAAGTTACTTCTCATTGTTCAGGCATTTAGGGACAACCTGGAACCTGGGACCTTCGATCTTGGGGGGCTATATGAAGCAATTGAGGAGTGCCTGATTAATGATCCCTGGGTTTTGCTTAATGCATCTTGGTTCAACTCCTTCCTTACACATGCACTGAAATAGTTGTGGCAATGCTACTATTTGCTATCCATACTGTCCAAAA------------------"/>
                        <sequence id="seq_KJ508915_A/broiler_duck/Korea/H32/2014_2014/01/19_3_(PA)" taxon="KJ508915_A/broiler_duck/Korea/H32/2014_2014/01/19_3_(PA)" totalcount="4" value="ATGGAAGACTTTGTGCGACAATGCTTCAATCCAATGATCGTCGAGCTTGCGGAAAAGACAATGAAAGAATATGGGGAAAATCCAAAAATCGAAACGAACAAATTCGCTGCAATATGCACTCACTTAGAGGTCTGTTTCATGTATTCGGATTTCCACTTTATTGATGAACGAGGTAAATCAATAATTGTAGAATCTGGCGATCCGAATGCATTATTGAAACACCGATTTGAGATAATTGAAGGGAGAGACCGAACGATGGCTTGGACAGTGGTAAATAGTATCTGCAACACCACAGGAGTCGATAAGCCTAAATTCCTCCCAGATTTGTATGATTACAAGGAGAACCGATTCATTGAAATTGGAGTGACAAGGAGGGAAGTTCACACATACTACCTAGAAAAGGCAAATAAGATAAAATCAGAGAAGACACACATTCACATATTCTCATTCACTGGGGAGGAGATGGCCACCAAAGCTGACTATACCCTTGATGAAGAGAGCAGAGCAAGGATCAAAACCAGGTTGTTCACTATCAGGCAAGAAATGGCCAATAGGGGTCTGTGGGATTCCTTTCGTCAATCTGAGAGAGGCGAAGAGACAATTGAAGAAAGGTTTGAAATCACAGGAACCATGCGCAGGCTTGCCGACCAAAGTCTCCCACCGAATTTCTCCAGCCTTGAAAATTTTAGAGCCTATGTGGATGGATTCAAACCGAACGGCTGCCTTGAGGGCAAGCTTTCTCAAATGTCAAAAGAAGTGAACGCCAGAATTGAGCCATTCATGAAGACAACACCACGCCCTCTCAGATTACCTGATGGTCCTCCTTGCTCTCAGCGGTCGAAATTCTTACTGATGGATGCCCTTAAATTGAGCATCGAAGACCCAAGCCATGAGGGAGAAGGTATACCGCTATATGATGCAATCAAATGCATGAAGACGTTTTTTGGTTGGAAAGAGCCCAACATTGTAAAACCACATGTAAAAGGCATAAATCCCAACTATCTCTTGGCTTGGAAGCAGGTGCTGGCAGAACTCCAAGACATTGAAAATGAAGAGAAAATCCCAAAAACAAAAAACATGAAGAAAACAAGCCAACTAAAGTGGGCACTCGGTGAGAATATGGCACCTGAAAAAGTGGACTTTGAGGACTGCAGAGATGTTAGCGATCTAAGACAGTATGACAGTGATGAACCAGAGCCCAGATCATTATCAAGCTGGATCCAGAGCGAATTCAACAAAGCATGCGAATTAACAGATTCGAGTTGGATTGAACTTGATGAAATAGGAGAAGATGTTGCTCCAATTGAGCACATTGCGAGTATGAGAAGAAACTACTTCACAGCGGAAGTGTCTCATTGCAGGGCTACTGAATATATAATGAAAGGAGTTTATATAAATACAGCCCTGTTGAATTCATCCTGTGCAGCCATGGATGACTTCCAATTGATTCCAATGATAAGCAAGTGCAGAACCAAAGAAGGAAGACGGAAGACAAATCTATATGGGTTCATTATAAAAGGAAGATCCCATTTGAGGAATGATACCGATGTGGTAAATTTTGTGAGCATGGAGTTCTCTCTTACTGACCCGAGGCTGGAACCACACAAGTGGGAAAAGTACTGTGTTCTCGAAATAGGAGACATGCTCCTACGAACTGCAATAGGCCAAGTATCAAGACCCATGTTTCTTTATGTAAGAACCAATGGGACTTCCAAGATCAAGATGAAATGGGGCATGGAGATGAGGCGATGCCTTCTTCAATCCCTCCAACAAATTGAGAGCATGATTGAGGCAGAGTCTTCTGTCAAAGAGAAAGACATGACCAAGGAATTCTTTGAAAATAAATCAGAAACGTGGCCAATTGGGGAATCACCTAAGGGGGTGGAGGAAAGCTCTATTGGGAAGGTGTGTAGAACATTACTAGCAAAATCTGTATTCAACAGCCTATATGCATCTCCACAACTTGAGGGGTTTTCAGCTGAGTCGAGAAAGTTACTTCTCATTGTTCAGGCATTTAGGGACAACCTGGAACCTGGGACCTTCGATCTTGGGGGGCTATATGAAGCAATTGAGGAGTGCCTGATTAATGATCCCTGGGTTTTGCTTAATGCATCTTGGTTCAACTCCTTCCTTACACATGCACTGAAATAGTTGTGGCAATGCTACTATTTGCTATCCATACTGTCCAAAA------------------"/>
                        <sequence id="seq_KJ509139_A/bean_goose/Korea/H328/2014_2014/02/01_3_(PA)" taxon="KJ509139_A/bean_goose/Korea/H328/2014_2014/02/01_3_(PA)" totalcount="4" value="ATGGAAGACTTTGTGCGACAATGCTTCAATCCAATGATCGTCGAGCTTGCGGAAAAGACAATGAAAGAATATGGGGAAAATCCAAAAATCGAAACGAACAAATTCGCTGCAATATGCACTCACTTAGAGGTCTGTTTCATGTATTCGGATTTCCACTTTATTGATGAACGAGGTAAATCAATAATTGTAGAATCTGGCGATCCGAATGCATTATTGAAACACCGATTTGAGATAATTGAAGGGAGAGACCGAACGATGGCTTGGACAGTGGTAAATAGTATCTGCAACACCACAGGAGTCGATAAGCCTAAATTCCTCCCAGATTTGTATGATTACAAGGAGAACCGATTCATTGAAATTGGAGTGACAAGGAGGGAAGTTCACACATACTACCTAGAAAAGGCAAATAAGATAAAATCAGAGAAGACACACATTCACATATTCTCATTCACTGGGGAGGAGATGGCCACCAAAGCTGACTATACCCTTGATGAAGAGAGCAGAGCAAGGATCAAAACCAGGTTGTTCACTATCAGGCAAGAAATGGCCAATAGGAGTCTGTGGGATTCCTTTCGTCAATCTGAGAGAGGCGAAGAGACAATTGAAGAAAGGTTTGAAATCACAGGAACCATGCGCAGGCTTGCCGACCAAAGTCTCCCACCGAATTTCTCCAGCCTTGAAAATTTTAGAGCCTATGTGGATGGATTCAAACCGAACGGCTGCCTTGAGGGCAAGCTTTCTCAAATGTCAAAAGAAGTGAACGCCAGAATTGAGCCATTCATGAAGACAACACCACGCCCTCTCAGATTACCTGATGGTCCTCCTTGCTCTCAGCGGTCGAAATTCTTACTGATGGATGCCCTTAAATTGAGCATCGAAGACCCAAGCCATGAGGGAGAAGGTATACCGCTATATGATGCAATCAAATGCATGAAGACGTTTTTTGGTTGGAAAGAGCCCAACATTGTAAAACCACATGTAAAAGGCATAAATCCCAACTATCTCTTGGCTTGGAAGCAGGTGCTGGCAGAACTCCAAGACATTGAAAATGAAGAGAAAATCCCAAAAACAAAAAACATGAAGAAAACAAGCCAACTAAAGTGGGCACTCGGTGAGAATATGGCACCTGAAAAAGTGGACTTTGAGGACTGCAGAGATGTTAGCGATCTAAGACAGTATGACAGTGATGAACCAGAGCCCAGATCATTATCAAGCTGGATCCAGAGCGAATTCAACAAAGCATGCGAATTGACAGATTCGAGTTGGATTGAACTTGATGAAATAGGAGAAGATGTTGCTCCAATTGAGCACATTGCGAGTATGAGAAGAAACTACTTCACAGCGGAAGTGTCTCATTGCAGGGCTACTGAATATATAATGAAAGGAGTTTATATAAATACAGCCCTGTTGAATTCATCCTGTGCAGCCATGGATGACTTCCAATTGATTCCAATGATAAGCAAGTGCAGAACCAAAGAAGGAAGACGGAAGACAAATCTATATGGGTTCATTATAAAAGGAAGATCCCATTTGAGGAATGATACCGATGTGGTAAATTTTGTGAGCATGGAGTTCTCTCTTACTGACCCGAGGCTGGAACCACACAAGTGGGAAAAGTACTGTGTTCTCGAAATAGGAGACATGCTCCTACGAACTGCAATAGGCCAAGTATCAAGACCCATGTTTCTTTATGTAAGAACCAATGGGACTTCCAAGATCAAGATGAAATGGGGCATGGAGATGAGGCGATGCCTTCTTCAATCCCTCCAACAAATTGAGAGCATGATTGAGGCAGAGTCTTCTGTCAAAGAGAAAGACATGACCAAGGAATTCTTTGAAAATAAATCAGAAACGTGGCCAATTGGGGAATCACCTAAGGGGGTGGAGGAAAGCTCTATTGGGAAGGTGTGTAGAACATTACTAGCAAAATCTGTATTCAACAGCCTATATGCATCTCCACAACTTGAGGGGTTTTCAGCTGAGTCGAGAAAGTTACTTCTCATTGTTCAGGCATTTAGGGACAACCTGGAACCTGGGACCTTCGATCTTGGGGGGCTATATGAAGCAATTGAGGAGTGCCTGATTAATGATCCCTGGGTTTTGCTTAATGCATCTTGGTTCAACTCCTTCCTTACACATGCACTGAAATAGTTGTGGCAATGCTACTATTTGCTATCCATACTGTCCAAAA------------------"/>
                        <sequence id="seq_KJ509051_A/breeder_duck/Korea/H128/2014_2014/01/25_3_(PA)" taxon="KJ509051_A/breeder_duck/Korea/H128/2014_2014/01/25_3_(PA)" totalcount="4" value="ATGGAAGACTTTGTGCGACAATGCTTCAATCCAATGATCGTCGAGCTTGCGGAAAAGACAATGAAAGAATATGGGGAAAATCCAAAAATCGAAACGAACAAATTCGCTGCAATATGCACTCACTTAGAGGTCTGTTTCATGTATTCGGATTTCCACTTTATTGATGAACGAGGTAAATCAATAATTGTAGAATCTGGCGATCCGAATGCATTATTGAAACACCGATTTGAGATAAATGAAGGGAGAGACCGAACGATGGCTTGGACAGTGGTAAATAGTATCTGCAACACCACAGGAGTCGATAAGCCTAAATTCCTCCCAGATTTGTATGATTACAAGGAGAACCGATTCATTGAAATTGGAGTGACAAGGAGGGAAGTTCACACATACTACCTAGAAAAGGCAAATAAGATAAAATCAGAGAAGACACACATTCACATATTCTCATTCACTGGGGAGGAGATGGCCACCAAAGCTGACTATACCCTTGATGAAGAGAGCAGAGCAAGGATCAAAACCAGGTTGTTCACTATCAGGCAAGAAATGGCCAATAGGGGTCTGTGGGATTCCTTTCGTCAATCTGAGAGAGGCGAAGAGACAATTGAAGAAAGGTTTGAAATCACAGGAACCATGCGCAGGCTTGCCGACCAAAGTCTCCCACCGAATTTCTCCAGCCTTGAAAATTTTAGAGCCTATGTGGATGGATTCAAACCGAACGGCTGCCTTGAGGGCAAGCTTTCTCAAATGTCAAAAGAAGTGAACGCCAGAATTGAGCCATTCATGAAGACAACACCACGCCCTCTCAGATTACCTGATGGTCCTCCTTGCTCTCAGCGGTCGAAATTCTTACTGATGGATGCCCTTAAATTGAGCATCGAAGACCCAAGCCATGAGGGAGAAGGTATACCGCTATATGATGCAATCAAATGCATGAAGACGTTTTTTGGTTGGAAAGAGCCCAACATTGTAAAACCACATGTAAAAGGCATAAATCCCAACTATCTCTTGGCTTGGAAGCAGGTGCTGGCAGAACTCCAAGACATTGAAAATGAAGAGAAAATCCCAAAAACAAAAAACATGAAGAAAACAAGCCAACTAAAGTGGGCACTCGGTGAGAATATGGCACCTGAAAAAGTGGACTTTGAGGACTGCAGAGATGTTAGCGATCTAAGACAGTATGACAGTGATGAACCAGAGCCCAGATCATTATCAAGCTGGATCCAGAGCGAATTCAACAAAGCATGCGAATTGACAGATTCGAGTTGGATTGAACTTGATGAAATAGGAGAAGATGTTGCTCCAATTGAGCACATTGCGAGTATGAGAAGAAACTACTTCACAGCGGAAGTGTCTCATTGCAGGGCTACTGAATATATAATGAAAGGAGTTTATATAAATACAGCCCTGTTGAATTCATCCTGTGCAGCCATGGATGACTTCCAATTGATTCCAATGATAAGCAAGTGCAGAACCAAAGAAGGAAGACGGAAGACAAATCTATATGGGTTCATTATAAAAGGAAGATCCCATTTGAGGAATGATACCGATGTGGTAAATTTTGTGAGCATGGAGTTCTCTCTTACTGACCCGAGGCTGGAACCACACAAGTGGGAAAAGTACTGTGTTCTCGAAATAGGAGACATGCTCCTACGAACTGCAATAGGCCAAGTATCAAGACCCATGTTTCTTTATGTAAGAACCAATGGGACTTCCAAGATCAAGATGAAATGGGGCATGGAGATGAGGCGATGCCTTCTTCAATCCCTCCAACAAATTGAGAGCATGATTGAGGCAGAGTCTTCTGTCAAAGAGAAAGACATGACCAAGGAATTCTTTGAAAATAAATCAGAAACGTGGCCAATTGGGGAATCACCTAAGGGGGTGGAGGAAAGCTCTATTGGGAAGGTGTGTAGAACATTACTAGCAAAATCTGTATTCAACAGCCTATATGCATCTCCACAACTTGAGGGGTTTTCAGCTGAGTCGAGAAAGTTACTTCTCATTGTTCAGGCATTTAGGGACAACCTGGAACCTGGGACCTTCGATCTTGGGGGGCTATATGAAGCAATTGAGGAGTGCCTGATTAATGATCCCTGGGTTTTGCTTAATGCATCTTGGTTCAACTCCTTCCTTACACATGCACTGAAATAGTTGTGGCAATGCTACTATTTGCTATCCATACTGTCCAAAA------------------"/>
                        <sequence id="seq_KJ509067_A/broiler_duck/Korea/H145/2014_2014/01/25_3_(PA)" taxon="KJ509067_A/broiler_duck/Korea/H145/2014_2014/01/25_3_(PA)" totalcount="4" value="ATGGAAGACTTTGTGCGACAATGCTTCAATCCAATGATCGTCGAGCTTGCGGAAAAGACAATGAAAGAATATGGGGAAAATCCAAAAATCGAAACGAACAAATTCGCTGCAATATGCACTCACTTAGAGGTCTGTTTCATGTATTCGGATTTCCACTTTATTGATGAACGAGGTAAATCAATAATTGTAGAATCTGGCGATCCGAATGCATTATTGAAACACCGATTTGAGATAATTGAAGGGAGAGACCGAACGATGGCTTGGACAGTGGTAAATAGTATCTGCAACACCACAGGAGTCGATAAGCCTAAATTCCTCCCAGATTTGTATGATTACAAGGAGAACCGATTCATTGAAATTGGAGTGACAAGGAGGGAAGTTCACACATACTACCTAGAAAAGGCAAATAAGATAAAATCAGAGAAGACACACATTCACATATTCTCATTCACTGGGGAGGAGATGGCCACCAAAGCTGACTATACCCTTGATGAAGAGAGCAGAGCAAGGATCAAAACCAGGTTGTTCACTATCAGGCAAGAAATGGCCAATAGGGGTCTGTGGGATTCCTTTCGTCAATCTGAGAGAGGCGAAGAGACAATTGAAGAAAGGTTTGAAATCACAGGAACCATGCGCAGGCTTGCCGACCAAAGTCTCCCACCGAATTTCTCCAGCCTTGAAAATTTTAGAGCCTATGTGGATGGATTCAAACCGAACGGCTGCCTTGAGGGCAAGCTTTCTCAAATGTCAAAAGAAGTGAACGCCAGAATTGAGCCATTCATGAAGACAACACCACGCCCTCTCAGATTACCTGATGGTCCTCCTTGCTCTCAGCGGTCGAAATTCTTACTGATGGATGCCCTTAAATTGAGCATCGAAGACCCAAGCCATGAGGGAGAAGGTATACCGCTATATGATGCAATCAAATGCATGAAGACGTTTTTTGGTTGGAAAGAGCCCAACATTGTAAAACCACATGTAAAAGGCATAAATCCCAACTATCTCTTGGCTTGGAAGCAGGTGCTGGCAGAACTCCAAGACATTGAAAATGAAGAGAAAATCCCAAAAACAAAAAACATGAAGAAAACAAGCCAACTAAAGTGGGCACTCGGTGAGAATATGGCACCTGAGAAAGTGGACTTTGAGGACTGCAGAGATGTTAGCGATCTAAGACAGTATGACAGTGATGAACCAGAGCCCAGATCATTATCAAGCTGGATCCAGAGCGAATTCAACAAAGCATGCGAATTGACAGATTCGAGTTGGATTGAACTTGATGAAATAGGAGAAGATGTTGCTCCAATTGAGCACATTGCGAGTATGAGAAGAAACTACTTCACAGCGGAAGTGTCTCATTGCAGGGCTACTGAATATATAATGAAAGGAGTTTATATAAATACAGCCCTGTTGAATTCATCCTGTGCAGCCATGGATGACTTCCAATTGATTCCAATGATAAGCAAGTGCAGAACCAAAGAAGGAAGACGGAAGACAAATCTATATGGGTTCATTATAAAAGGAAGATCCCATTTGAGGAATGATACCGATGTGGTAAATTTTGTGAGCATGGAGTTCTCTCTTACTGACCCGAGGCTGGAACCACACAAGTGGGAAAAGTACTGTGTTCTCGAAATAGGAGACATGCTCCTACGAACTGCAATAGGCCAAGTATCAAGACCCATGTTTCTTTATGTAAGAACCAATGGGACTTCCAAGATCAAGATGAAATGGGGCATGGAGATGAGGCGATGCCTTCTTCAATCCCTCCAACAAATTGAGAGCATGATTGAGGCAGAGTCTTCTGTCAAAGAGAAAGACATGACCAAGGAATTCTTTGAAAATAAATCAGAAACGTGGCCAATTGGGGAATCACCTAAGGGGGTGGAGGAAAGCTCTATTGGGAAGGTGTGTAGAACATTACTAGCAAAATCTGTATTCAACAGCCTATATGCATCTCCACAACTTGAGGGGTTTTCAGCTGAGTCGAGAAAGTTACTTCTCATTGTTCAGGCATTTAGGGACAACCTGGAACCTGGGACCTTCGATCTTGGGGGGCTATATGAAGCAATTGAGGAGTGCCTGATTAATGATCCCTGGGTTTTGCTTAATGCATCTTGGTTCAACTCCTTCCTTACACATGCACTGAAATAGTTGTGGCAATGCTACTATTTGCTATCCATACTGTCCAAAA------------------"/>
                        <sequence id="seq_KJ508947_A/broiler_duck/Korea/H48/2014_2014/01/20_3_(PA)" taxon="KJ508947_A/broiler_duck/Korea/H48/2014_2014/01/20_3_(PA)" totalcount="4" value="ATGGAAGACTTTGTGCGACAATGCTTCAATCCAATGATCGTCGAGCTTGCGGAAAAGACAATGAAAGAATATGGGGAAAATCCAAAAATCGAAACGAACAAATTCGCTGCAATATGCACTCACTTAGAGGTCTGTTTCATGTATTCGGATTTCCACTTTATTGATGAACGAGGTAAATCAATAATTGTAGAATCTGGCGATCCGAATGCATTATTGAAACACCGATTTGAGATAATTGAAGGGAGAGACCGAACGATGGCTTGGACAGTGGTAAATAGTATCTGCAACACCACAGGAGTCGATAAGCCTAAATTCCTCCCAGATTTGTATGATTACAAGGAGAACCGATTCATTGAAATTGGAGTGACAAGGAGGGAAGTTCACACATACTACCTAGAAAAGGCAAATAAGATAAAATCAGAGAAGACACACATTCACATATTCTCATTCACTGGGGAGGAGATGGCCACCAAAGCTGACTATACCCTTGATGAAGAGAGCAGAGCAAGGATCAAAACCAGGTTGTTCACTATCAGGCAAGAAATGGCCAATAGGGGTCTGTGGGATTCCTTTCGTCAATCTGAGAGAGGCGAAGAGACAATTGAAGAAAGGTTTGAAATCACAGGAACCATGCGCAGGCTTGCCGACCAAAGTCTCCCACCGAATTTCTCCAGCCTTGAAAATTTTAGAGCCTATGTGGATGGATTCAAACCGAACGGCTGCCTTGAGGGCAAGCTTTCTCAAATGTCAAAAGAAGTGAACGCCAGAATTGAGCCATTCATGAAGACAACACCACGCCCTCTCAGATTACCTGATGGTCCTCCTTGCTCTCAGCGGTCGAAATTCTTACTGATGGATGCCCTTAAATTGAGCATCGAAGACCCAAGCCATGAGGGAGAAGGTATACCGCTATATGATGCAATCAAATGCATGAAGACGTTTTTTGGTTGGAAAGAGCCCAACATTGTAAAACCACATGTAAAAGGCATAAATCCCAACTATCTCTTGGCTTGGAAGCAGGTGCTGGCAGAACTCCAAGACATTGAAAATGAAGAGAAAATCCCAAAAACAAAAAACATGAAGAAAACAAGCCAACTAAAGTGGGCACTCGGTGAGAATATGGCACCTGAAAAAGTGGACTTTGAGGACTGCAGAGATGTTAGCGATCTAAGACAGTATGACAGTGATGAACCAGAGCCCAGATCATTATCAAGCTGGATCCAGAGCGAATTCAACAAAGCATGCGAATTGACAGATTCGAGTTGGATTGAACTTGATGAAATAGGAGAAGATGTTGCTCCAATTGAGCACATTGCGAGTATGAGAAGAAACTACTTCACAGCGGAAGTGTCTCATTGCAGGGCTACTGAATATATAATGAAAGGAGTTTATATAAATACAGCCCTGTTGAATTCATCCTGTGCAGCCATGGATGACTTCCAATTGATTCCAATGATAAGCAAGTGCAGAACCAAAGAAGGAAGACGGAAGACAAATCTATATGGGTTCATTATAAAAGGAAGATCCCATTTGAGGAATGATACCGATGTGGTAAATTTTGTGAGCATGGAGTTCTCTCTTACTGACCCGAGGCTGGAACCACACAAGTGGGAAAAGTACTGTGTTCTCGAAATAGGAGACATGCTCCTACGAACTGCAATAGGCCAAGTATCAAGACCCATGTTTCTTTATGTAAGAACTAATGGGACTTCCAAGATCAAGATGAAATGGGGCATGGAGATGAGGCGATGCCTTCTTCAATCCCTCCAACAAATTGAGAGCATGATTGAGGCAGAGTCTTCTGTCAAAGAGAAAGACATGACCAAGGAATTCTTTGAAAATAAATCAGAAACGTGGCCAATTGGGGAATCACCTAAGGGGGTGGAGGAAAGCTCTATTGGGAAGGTGTGTAGAACATTACTAGCAAAATCTGTATTCAACAGCCTATATGCATCTCCACAACTTGAGGGGTTTTCAGCTGAGTCGAGAAAGTTACTTCTCATTGTTCAGGCATTTAGGGACAACCTGGAACCTGGGACCTTCGATCTTGGGGGGCTATATGAAGCAATTGAGGAGTGCCTGATTAATGATCCCTGGGTTTTGCTTAATGCATCTTGGTTCAACTCCTTCCTTACACATGCACTGAAATAGTTGTGGCAATGCTACTATTTGCTATCCATACTGTCCAAAA------------------"/>
                        <sequence id="seq_KJ508987_A/broiler_duck/Korea/H65/2014_2014/01/21_3_(PA)" taxon="KJ508987_A/broiler_duck/Korea/H65/2014_2014/01/21_3_(PA)" totalcount="4" value="ATGGAAGACTTTGTGCGACAATGCTTCAATCCAATGATCGTCGAGCTTGCGGAAAAGACAATGAAAGAATATGGGGAAAATCCAAAAATCGAAACGAACAAATTCGCTGCAATATGCACTCACTTAGAGGTCTGTTTCATGTATTCGGATTTCCACTTTATTGATGAACGAGGTAAATCAATAATTGTAGAATCTGGCGATCCGAATGCATTATTGAAACACCGATTTGAGATAATTGAAGGGAGAGACCGAACGATGGCTTGGACAGTGGTAAATAGTATCTGCAACACCACAGGAGTCGATAAGCCTAAATTCCTCCCAGATTTGTATGATTACAAGGAGAACCGATTCATTGAAATTGGAGTGACAAGGAGGGAAGTTCACACATACTACCTAGAAAAGGCAAATAAGATAAAATCAGAGAAGACACACATTCACATATTCTCATTCACTGGGGAGGAGATGGCCACCAAAGCTGACTATACCCTTGATGAAGAGAGCAGAGCAAGGATCAAAACCAGGTTGTTCACTATCAGGCAAGAAATGGCCAATAGGGGTCTGTGGGATTCCTTTCGTCAATCTGAGAGAGGCGAAGAGACAATTGAAGAAAGGTTTGAAATCACAGGAACCATGCGCAGGCTTGCCGACCAAAGTCTCCCACCGAATTTCTCCAGCCTTGAAAATTTTAGAGCCTATGTGGATGGATTCAAACCGAACGGCTGCCTTGAGGGCAAGCTTTCTCAAATGTCAAAAGAAGTGAACGCCAGAATTGAGCCATTCATGAAGACAACACCACGCCCTCTCAGATTACCTGATGGTCCTCCTTGCTCTCAGCGGTCGAAATTCTTACTGATGGATGCCCTTAAATTGAGCATCGAAGACCCAAGCCATGAGGGAGAAGGTATACCGCTATATGATGCAATCAAATGCATGAAGACGTTTTTTGGTTGGAAAGAGCCCAACATTGTAAAACCACATGTAAAAGGCATAAATCCCAACTATCTCTTGGCTTGGAAGCAGGTGCTGGCAGAACTCCAAGACATTGAAAATGAAGAGAAAATCCCAAAAACAAAAAACATGAAGAAAACAAGCCAACTAAAGTGGGCACTCGGTGAGAATATGGCACCTGAAAAAGTGGACTTTGAGGACTGCAGAGATGTTAGCGATCTAAGACAGTATGACAGTGATGAACCAGAGCCCAGATCATTATCAAGCTGGATCCAGAGCGAATTCAACAAAGCATGCGAATTGACAGATTCGAGTTGGATTGAACTTGATGAAATAGGAGAAGATGTTGCTCCAATTGAGCACATTGCGAGTATGAGAAGAAACTACTTCACAGCGGAAGTGTCTCATTGCAGGGCTACTGAATATATAATGAAAGGAGTTTATATAAATACAGCCCTGTTGAATTCATCCTGTGCAGCCATGGATGACTTCCAATTGATTCCAATGATAAGCAAGTGCAGAACCAAAGAAGGAAGACGGAAGACAAATCTATATGGGTTCATTATAAAAGGAAGATCCCATTTGAGGAATGATACCGATGTGGTAAATTTTGTGAGCATGGAGTTCTCTCTTACTGACCCGAGGCTGGAACCACACAAGTGGGAAAAGTACTGTGTTCTCGAAATAGGAGACATGCTCCTACGAACTGCAATAGGCCAAGTATCAAGACCCATGTTTCTTTATGTAAGAACCAATGGGACTTCCAAGATCAAGATGAAATGGGGCATGGAGATGAGGCGATGCCTTCTTCAATCCCTCCAACAAATTGAGAGCATGATTGAGGCAGAGTCTTCTGTCAAAGAGAAAGACATGACCAAGGAATTCTTTGAAAATAAATCAGAAACGTGGCCAATTGGGGAATCACCTCAGGGGGTGGAGGAAAGCTCTATTGGGAAGGTGTGTAGAACATTACTAGCAAAATCTGTATTCAACAGCCTATATGCATCTCCACAACTTGAGGGGTTTTCAGCTGAGTCGAGAAAGTTACTTCTCATTGTTCAGGCATTTAGGGACAACCTGGAACCTGGGACCTTCGATCTTGGGGGGCTATATGAAGCAATTGAGGAGTGCCTGATTAATGATCCCTGGGTTTTGCTTAATGCATCTTGGTTCAACTCCTTCCTTACACATGCACTGAAATAGTTGTGGCAATGCTACTATTTGCTATCCATACTGTCCAAAA------------------"/>
                        <sequence id="seq_KJ509091_A/mallard/Korea/H207/2014_2014/01/27_3_(PA)" taxon="KJ509091_A/mallard/Korea/H207/2014_2014/01/27_3_(PA)" totalcount="4" value="ATGGAAGACTTTGTGCGACAATGCTTCAATCCAATGATCGTCGAGCTTGCGGAAAAGACAATGAAAGAATATGGGGAAAATCCAAAAATCGAAACGAACAAATTCGCTGCAATATGCACTCACTTAGAGGTCTGTTTCATGTATTCGGATTTCCACTTTATTGATGAACGAGGTAAATCAATAATTGTAGAATCTGGCGATCCGAATGCATTATTGAAACACCGATTTGAGATAATTGAAGGGAGAGACCGAACGATGGCTTGGACAGTGGTAAATAGTATCTGCAACACCACAGGAGTCGATAAGCCTAAATTCCTCCCAGATTTGTATGATTACAAGGAGAACCGATTCATTGAAATTGGAGTGACAAGGAGGGAAGTTCACACATACTACCTAGAAAAGGCAAATAAGATAAAATCAGAGAAGACACACATTCACATATTCTCATTCACTGGGGAGGAGATGGCCACCAAAGCTGACTATACCCTTGATGAAGAGAGCAGAGCAAGGATCAAAACCAGGTTGTTCACTATCAGGCAAGAAATGGCCAATAGGGGTCTGTGGGATTCCTTTCGTCAATCTGAGAGAGGCGAAGAGACAATTGAAGAAAGGTTTGAAATCACAGGAACCATGCGCAGGCTTGCCGACCAAAGTCTCCCACCGAATTTCTCCAGCCTTGAAAATTTTAGAGCCTATGTGGATGGATTCAAACCGAACGGCTGCCTTGAGGGCAAGCTTTCTCAAATGTCAAAAGAAGTGAACGCCAGAATTGAGCCATTCATGAAGACAACACCACGCCCTCTCAGATTACCTGATGGTCCTCCTTGCTCTCAGCGGTCGAAATTCTTACTGATGGATGCCCTTAAATTGAGCATCGAAGACCCAAGCCATGAGGGAGAAGGTATACCGCTATATGATGCAATCAAATGCATGAAGACGTTTTTTGGTTGGAAAGAGCCCAACATTGTAAAACCACATGTAAAAGGCATAAATCCCAACTATCTCTTGGCTTGGAAGCAGGTGCTGGCAGAACTCCAAGACATTGAAAATGAAGAGAAAATCCCAAAAACAAAAAACATGAAGAAAACAAGCCAACTAAAGTGGGCACTCGGTGAGAATATGGCACCTGAAAAAGTGGACTTTGAGGACTGCAGAGATGTTAGCGATCTAAGACAGTATGACAGTGATGAACCAGAGCCCAGATCATTATCAAGCTGGATCCAGAGCGAATTCAACAAAGCATGCGAATTGACAGATTCGAGTTGGATTGAACTTGATGAAATAGGAGAAGATGTTGCTCCAATTGAGCACATTGCGAGTATGAGAAGAAACTACTTCACAGCGGAAGTGTCTCATTGCAGGGCTACTGAATATATAATGAAAGGAGTTTATATAAATACAGCCCTGTTGAATTCATCCTGTGCAGCCATGGATGACTTCCAATTGATTCCAATGATAAGCAAGTGCAGAACCAAAGAAGGAAGACGGAAGACAAATCTATATGGGTTCATTATAAAAGGAAGATCCCATTTGAGGAATGATACCGATGTGGTAAATTTTGTGAGCATGGAGTTCTCTCTTACTGACCCGAGGCTGGAACCACACAAGTGGGAAAAGTACTGTGTTCTCGAAATAGGAGACATGCTCCTACGAACTGCAATAGGCCAAGTATCAAGACCCATGTTTCTTTATGTAAGAACCAATGGGACTTCCAAGATCAAGATGAAATGGGGCATGGAGATGAGGCGATGCCTTCTTCAATCCCTCCAACAAATTGAGAGCATGATTGAGGCAGAGTCTTCTGTCAAAGAGAAAGACATGACCAAGGAATTCTTTGAAAATAAATCAGAAACGTGGCCAATTGGGGAATCACCTAAGGGGGTGGAGGAAAGCTCTATTGGGAAGGTGTGTAGAACATTACTAGCAAAATCTGTATTCAACAGCCTATATGCATCTCCACAACTTGAGGGGTTTTCAGCTGAGTCGAGAAAGTTACTTCTCATTGTTCAGGCATTTAGGGACAACCTGGAACCTGGGACCTTCGATCTTGGGGGGTTATATGAAGCAATTGAGGAGTGCCTGATTAATGATCCCTGGGTTTTGCTTAATGCATCTTGGTTCAACTCCTTCCTTACACATGCACTGAAATAGTTGTGGCAATGCTACTATTTGCTATCCATACTGTCCAAAA------------------"/>
                        <sequence id="seq_KJ509163_A/spot-billed_duck/Korea/H455-42/2014_2014/02/08_3_(PA)" taxon="KJ509163_A/spot-billed_duck/Korea/H455-42/2014_2014/02/08_3_(PA)" totalcount="4" value="ATGGAAGACTTTGTGCGACAATGCTTCAATCCAATGATCGTCGAGCTTGCGGAAAAGACAATGAAAGAATATGGGGAAAATCCAAAAATCGAAACGAACAAATTCGCTGCAATATGCACTCACTTAGAGGTCTGTTTCATGTATTCGGATTTCCACTTTATTGATGAACGAGGTAAATCAATAATTGTAGAATCTGGCGATCCGAATGCATTATTGAAACACCGATTTGAGATAATTGAAGGGAGAGACCGAACGATGGCTTGGACAGTGGTAAATAGTATCTGCAACACCACAGGAGTCGATAAGCCTAAATTCCTCCCAGATTTGTATGATTACAAGGAGAACCGATTCATTGAAATTGGAGTGACAAGGAGGGAAGTTCACACATACTACCTAGAAAAGGCAAATAAGATAAAATCAGAGAAGACACACATTCACATATTCTCATTCACTGGGGAGGAGATGGCCACCAAAGCTGACTATACCCTTGATGAAGAGAGCAGAGCAAGGATCAAAACCAGGTTGTTCACTATCAGGCAAGAAATGGCCAATAGGGGTCTGTGGGATTCCTTTCGTCAATCTGAGAGAGGCGAAGAGACAATTGAAGAAAGGTTTGAAATCACAGGAACCATGCGCAGGCTTGCCGACCAAAGTCTCCCACCGAATTTCTCCAGCCTTGAAAATTTTAGAGCCTATGTGGATGGATTCAAACCGAACGGCTGCCTTGAGGGCAAGCTTTCTCAAATGTCAAAAGAAGTGAACGCCAGAATTGAGCCATTCATGAAGACAACACCACGCCCTCTCAGATTACCTGATGGTCCTCCTTGCTCTCAGCGGTCGAAATTCTTACTGATGGATGCCCTTAAATTGAGCATCGAAGACCCAAGCCATGAGGGAGAAGGTATACCGCTATATGATGCAATCAAATGCATGAAGACGTTTTTTGGTTGGAAAGAGCCCAACATTGTAAAACCACATGTAAAAGGCATAAATCCCAACTATCTCTTGGCTTGGAAGCAGGTGCTGGCAGAACTCCAAGACATTGAAAATGAAGAGAAAATCCCAAAAGCAAAAAACATGAAGAAAACAAGCCAACTAAAGTGGGCACTCGGTGAGAATATGGCACCTGAAAAAGTGGACTTTGAGGACTGCAGAGATGTTAGCGATCTAAGACAGTATGACAGTGATGAACCAGAGCCCAGATCATTATCAAGCTGGATCCAGAGCGAATTCAACAAAGCATGCGAATTGACAGATTCGAGTTGGATTGAACTTGATGAAATAGGAGAAGATGTTGCTCCAATTGAGCACATTGCGAGTATGAGAAGAAACTACTTCACAGCGGAAGTGTCTCATTGCAGGGCTACTGAATATATAATGAAAGGAGTTTATATAAATACAGCCCTGTTGAATTCATCCTGTGCAGCCATGGATGACTTCCAATTGATTCCAATGATAAGCAAGTGCAGAACCAAAGAAGGAAGACGGAAGACAAATCTATATGGGTTCATTATAAAAGGAAGATCCCATTTGAGGAATGATACCGATGTGGTAAATTTTGTGAGCATGGAGTTCTCTCTTACTGACCCGAGGCTGGAACCACACAAGTGGGAAAAGTACTGTGTTCTCGAAATAGGAGACATGCTCCTACGAACTGCAATAGGCCAAGTATCAAGACCCATGTTTCTTTATGTAAGAACCAATGGGACTTCCAAGATCAAGATGAAATGGGGCATGGAGATGAGGCGATGCCTTCTTCAATCCCTCCAACAAATTGAGAGCATGATTGAGGCAGAGTCTTCTGTCAAAGAGAAAGACATGACCAAGGAATTCTTTGAAAATAAATCAGAAACGTGGCCAATTGGGGAATCACCTAAGGGGGTGGAGGAAAGCTCTATTGGGAAGGTGTGTAGAACATTACTAGCAAAATCTGTATTCAACAGCCTATATGCATCTCCACAACTTGAGGGGTTTTCAGCTGAGTCGAGAAAGTTACTTCTCATTGTTCAGGCATTTAGGGACAACCTGGAACCTGGGACCTTCGATCTTGGGGGGCTATATGAAGCAATTGAGGAGTGCCTGATTAATGATCCCTGGGTTTTGCTTAATGCATCTTGGTTCAACTCCTTCCTTACACATGCACTGAAATAGTTGTGGCAATGCTACTATTTGCTATCCATACTGTCCAAAA------------------"/>
                        <sequence id="seq_KJ509099_A/white-fronted_goose/Korea/H231/2014_2014/01/28_3_(PA)" taxon="KJ509099_A/white-fronted_goose/Korea/H231/2014_2014/01/28_3_(PA)" totalcount="4" value="ATGGAAGACTTTGTGCGACAATGCTTCAATCCAATGATCGTCGAGCTTGCGGAAAAGACAATGAAAGAATATGGGGAAAATCCAAAAATCGAAACGAACAAATTCGCTGCAATATGCACTCACTTAGAGGTCTGTTTCATGTATTCGGATTTCCACTTTATTGATGAACGAGGTAAATCAATAATTGTAGAATCTGGCGATCCGAATGCATTATTGAAACACCGATTTGAGATAATTGAAGGGAGAGACCGAACGATGGCTTGGACAGTGGTAAATAGTATCTGCAACACCACAGGAGTCGATAAGCCTAAATTCCTCCCAGATTTGTATGATTACAAGGAGAACCGATTCATTGAAATTGGAGTGACAAGGAGGGAAGTTCACACATACTACCTAGAAAAGGCAAATAAGATAAAATCAGAGAAGACACACATTCACATATTCTCATTCACTGGGGAGGAGATGGCCACCAAAGCTGACTATACCCTTGATGAAGAGAGCAGAGCAAGGATCAAAACCAGGTTGTTCACTATCAGGCAAGAAATGGCCAATAGGGGTCTGTGGGATTCCTTTCGTCAATCTGAGAGAGGCGAAGAGACAATTGAAGAAAGGTTTGAAATCACAGGAACCATGCGCAGGCTTGCCGACCAAAGTCTCCCACCGAATTTCTCCAGCCTTGAAAATTTTAGAGCCTATGTGGATGGATTCAAACCGAACGGCTGCCTTGAGGGCAAGCTTTCTCAAATGTCAAAAGAAGTGAACGCCAGAATTGAGCCATTCATGAAGACAACACCACGCCCTCTCAGATTACCTGATGGTCCTCCTTGCTCTCAGCGGTCGAAATTCTTACTGATGGATGCCCTTAAATTAAGCATCGAAGACCCAAGCCATGAGGGAGAAGGTATACCGCTATATGATGCAATCAAATGCATGAAGACGTTTTTTGGTTGGAAAGAGCCCAACATTGTAAAACCACATGTAAAAGGCATAAATCCCAACTATCTCTTGGCTTGGAAGCAGGTGCTGGCAGAACTCCAAGACATTGAAAATGAAGAGAAAATCCCAAAAACAAAAAACATGAAGAAAACAAGCCAACTAAAGTGGGCACTCGGTGAGAATATGGCACCTGAAAAAGTGGACTTTGAGGACTGCAGAGATGTTAGCGATCTAAGACAGTATGACAGTGATGAACCAGAGCCCAGATCATTATCAAGCTGGATCCAGAGCGAATTCAACAAAGCATGCGAATTGACAGATTCGAGTTGGATTGAACTTGATGAAATAGGAGAAGATGTTGCTCCAATTGAGCACATTGCGAGTATGAGAAGAAACTACTTCACAGCGGAAGTGTCTCATTGCAGGGCTACTGAATATATAATGAAAGGAGTTTATATAAATACAGCCCTGTTGAATTCATCCTGTGCAGCCATGGATGACTTCCAATTGATTCCAATGATAAGCAAGTGCAGAACCAAAGAAGGAAGACGGAAGACAAATCTATATGGGTTCATTATAAAAGGAAGATCCCATTTGAGGAATGATACCGATGTGGTAAATTTTGTGAGCATGGAGTTCTCTCTTACTGACCCGAGGCTGGAACCACACAAGTGGGAAAAGTACTGTGTTCTCGAAATAGGAGACATGCTCCTACGAACTGCAATAGGCCAAGTATCAAGACCCATGTTTCTTTATGTAAGAACCAATGGGACTTCCAAGATCAAGATGAAATGGGGCATGGAGATGAGGCGATGCCTTCTTCAATCCCTCCAACAAATTGAGAGCATGATTGAGGCAGAGTCTTCTGTCAAAGAGAAAGACATGACCAAGGAATTCTTTGAAAATAAATCAGAAACGTGGCCAATTGGGGAATCACCTAAGGGGGTGGAGGAAAGCTCTATTGGGAAGGTGTGTAGAACATTACTAGCAAAATCTGTATTCAACAGCCTATATGCATCTCCACAACTTGAGGGGTTTTCAGCTGAGTCGAGAAAGTTACTTCTCATTGTTCAGGCATTTAGGGACAACCTGGAACCTGGGACCTTCGATCTTGGGGGGCTATATGAAGCAATTGAGGAGTGCCTGATTAATGATCCCTGGGTTTTGCTTAATGCATCTTGGTTCAACTCCTTCCTTACACATGCACTGAAATAGTTGTGGCAATGCTACTATTTGCTATCCATACTGTCCAAAA------------------"/>
                        <sequence id="seq_KJ508979_A/Baikal_teal/Korea/H62/2014_2014/01/21_3_(PA)" taxon="KJ508979_A/Baikal_teal/Korea/H62/2014_2014/01/21_3_(PA)" totalcount="4" value="ATGGAAGACTTTGTGCGACAATGCTTCAATCCAATGATCGTCGAGCTTGCGGAAAAGACAATGAAAGAATATGGGGAAAATCCAAAAATCGAAACGAACAAATTCGCTGCAATATGCACTCACTTAGAGGTCTGTTTCATGTATTCGGATTTCCACTTTATTGATGAACGAGGTAAATCAATAATTGTAGAATCTGGCGATCCGAATGCATTATTGAAACACCGATTTGAGATAATTGAAGGGAGAGACCGAACGATGGCTTGGACAGTGGTAAATAGTATCTGCAACACCACAGGAGTCGATAAGCCTAAATTCCTCCCAGATTTGTATGATTACAAGGAGAACCGATTCATTGAAATTGGAGTGACAAGGAGGGAAGTTCACACATACTACCTAGAAAAGGCAAATAAGATAAAATCAGAGAAGACACACATTCACATATTCTCATTCACTGGGGAGGAGATGGCCACCAAAGCTGACTATACCCTTGATGAAGAGAGCAGAGCAAGGATCAAAACCAGGTTGTTCACTATCAGGCAAGAAATGGCCAATAGGGGTCTGTGGGATTCCTTTCGTCAATCTGAGAGAGGCGAAGAGACAATTGAAGAAAGGTTTGAAATCACAGGAACCATGCGCAGGCTTGCCGACCAAAGTCTCCCACCGAATTTCTCCAGCCTTGAAAATTTTAGAGCCTATGTGGATGGATTCAAACCGAACGGCTGCCTTGAGGGCAAGCTTTCTCAAATGTCAAAAGAAGTGAACGCCAGAATTGAGCCATTCATGAAGACAACACCACGCCCTCTCAGATTACCTGATGGTCCTCCTTGCTCTCAGCGGTCGAAATTCTTACTGATGGATGCCCTTAAATTGAGCATCGAAGACCCAAGCCATGAGGGAGAAGGTATACCGCTATATGATGCAATCAAATGCATGAAGACGTTTTTTGGTTGGAAAGAGCCCAACATTGTAAAACCACATGTAAAAGGCATAAATCCCAACTATCTCTTGGCTTGGAAGCAGGTGCTGGCAGAACTCCAAGACATTGAAAATGAAGAGAAAATCCCAAAAACAAAAAACATGAAGAAAACAAGCCAACTAAAGTGGGCACTCGGTGAGAATATGGCACCTGAAAAAGTGGACTTTGAGGACTGCAGAGATGTTAGCGATCTAAGACAGTATGACAGTGATGAACCAGAGCCCAGATCATTATCAAGCTGGATCCAGAGCGAATTCAACAAAGCATGCGAATTGACAGATTCGAGTTGGATTGAACTTGATGAAATAGGAGAAGATGTTGCTCCAATTGAGCACATTGCGAGTATGAGAAGAAACTACTTCACAGCGGAAGTGTCTCATTGCAGGGCTACTGAATATATAATGAAAGGAGTTTATATAAATACAGCCCTGTTGAATTCATCCTGTGCAGCCATGGATGACTTCCAATTGATTCCAATGATAAGCAAGTGCAGAACCAAAGAAGGAAGACGGAAGACAAATCTATATGGGTTCATTATAAAAGGAAGATCCCATTTGAGGAATGATACCGATGTGGTAAATTTTGTGAGCATGGAGTTCTCTCTTACTGACCCGAGGCTGGAACCACACAAGTGGGAAAAGTACTGTGTTCTCGAAATAGGAGACATGCTCCTACGAACTGCAATAGGCCAAGTATCAAGACCCATGTTTCTTTATGTAAGAACCAATGGGACTTCCAAGATCAAGATGAAATGGGGCATGGAGATGAGGCGATGCCTTCTTCAATCCCTCCAACAAATTGAGAGCATGATTGAGGCAGAGTCTTCTGTCAAAGAGAAAGACATGACCAAGGAATTCTTTGAAAATAAATCAGAAACGTGGCCAATTGGGGAATCACCTAAGGGGGTGGAGGAAAGCTCTATTGGGAAGGTGTGTAGAACATTACTAGCAAAATCTGTATTCAACAGCCTATATGCATCTCCACAACTTGAGGGGTTTTCAGCTGAGTCGAGAAAGTTACTTCTCATTGTTCAGGCATTTAGGGACAACCTGGAACCTGGGACCTTCGATCTTGGGGGGCTATATGAAGCAATTGAGGAGTGCCTGATTAATGATCCCTGGGTTTTGCTTAATGCATCTTGGTTCAACTCCTTCCTTACACATGCACTGAAATAGTTGTGGCAATGCTACTATTTGCTATCCATACTGTCCAAAA------------------"/>
                        <sequence id="seq_KJ508995_A/Baikal_teal/Korea/H66/2014_2014/01/21_3_(PA)" taxon="KJ508995_A/Baikal_teal/Korea/H66/2014_2014/01/21_3_(PA)" totalcount="4" value="ATGGAAGACTTTGTGCGACAATGCTTCAATCCAATGATCGTCGAGCTTGCGGAAAAGACAATGAAAGAATATGGGGAAAATCCAAAAATCGAAACGAACAAATTCGCTGCAATATGCACTCACTTAGAGGTCTGTTTCATGTATTCGGATTTCCACTTTATTGATGAACGAGGTAAATCAATAATTGTAGAATCTGGCGATCCGAATGCATTATTGAAACACCGATTTGAGATAATTGAAGGGAGAGACCGAACGATGGCTTGGACAGTGGTAAATAGTATCTGCAACACCACAGGAGTCGATAAGCCTAAATTCCTCCCAGATTTGTATGATTACAAGGAGAACCGATTCATTGAAATTGGAGTGACAAGGAGGGAAGTTCACACATACTACCTAGAAAAGGCAAATAAGATAAAATCAGAGAAGACACACATTCACATATTCTCATTCACTGGGGAGGAGATGGCCACCAAAGCTGACTATACCCTTGATGAAGAGAGCAGAGCAAGGATCAAAACCAGGTTGTTCACTATCAGGCAAGAAATGGCCAATAGGGGTCTGTGGGATTCCTTTCGTCAATCTGAGAGAGGCGAAGAGACAATTGAAGAAAGGTTTGAAATCACAGGAACCATGCGCAGGCTTGCCGACCAAAGTCTCCCACCGAATTTCTCCAGCCTTGAAAATTTTAGAGCCTATGTGGATGGATTCAAACCGAACGGCTGCCTTGAGGGCAAGCTTTCTCAAATGTCAAAAGAAGTGAACGCCAGAATTGAGCCATTCATGAAGACAACACCACGCCCTCTCAGATTACCTGATGGTCCTCCTTGCTCTCAGCGGTCGAAATTCTTACTGATGGATGCCCTTAAATTGAGCATCGAAGACCCAAGCCATGAGGGAGAAGGTATACCGCTATATGATGCAATCAAATGCATGAAGACGTTTTTTGGTTGGAAAGAGCCCAACATTGTAAAACCACATGTAAAAGGCATAAATCCCAACTATCTCTTGGCTTGGAAGCAGGTGCTGGCAGAACTCCAAGACATTGAAAATGAAGAGAAAATCCCAAAAACAAAAAACATGAAGAAAACAAGCCAACTAAAGTGGGCACTCGGTGAGAATATGGCACCTGAAAAAGTGGACTTTGAGGACTGCAGAGATGTTAGCGATCTAAGACAGTATGACAGTGATGAACCAGAGCCCAGATCATTATCAAGCTGGATCCAGAGCGAATTCAACAAAGCATGCGAATTGACAGATTCGAGTTGGATTGAACTTGATGAAATAGGAGAAGATGTTGCTCCAATTGAGCACATTGCGAGTATGAGAAGAAACTACTTCACAGCGGAAGTGTCTCATTGCAGGGCTACTGAATATATAATGAAAGGAGTTTATATAAATACAGCCCTGTTGAATTCATCCTGTGCAGCCATGGATGACTTCCAATTGATTCCAATGATAAGCAAGTGCAGAACCAAAGAAGGAAGACGGAAGACAAATCTATATGGGTTCATTATAAAAGGAAGATCCCATTTGAGGAATGATACCGATGTGGTAAATTTTGTGAGCATGGAGTTCTCTCTTACTGACCCGAGGCTGGAACCACACAAGTGGGAAAAGTACTGTGTTCTCGAAATAGGAGACATGCTCCTACGAACTGCAATAGGCCAAGTATCAAGACCCATGTTTCTTTATGTAAGAACCAATGGGACTTCCAAGATCAAGATGAAATGGGGCATGGAGATGAGGCGATGCCTTCTTCAATCCCTCCAACAAATTGAGAGCATGATTGAGGCAGAGTCTTCTGTCAAAGAGAAAGACATGACCAAGGAATTCTTTGAAAATAAATCAGAAACGTGGCCAATTGGGGAATCACCTAAGGGGGTGGAGGAAAGCTCTATTGGGAAGGTGTGTAGAACATTACTAGCAAAATCTGTATTCAACAGCCTATATGCATCTCCACAACTTGAGGGGTTTTCAGCTGAGTCGAGAAAGTTACTTCTCATTGTTCAGGCATTTAGGGACAACCTGGAACCTGGGACCTTCGATCTTGGGGGGCTATATGAAGCAATTGAGGAGTGCCTGATTAATGATCCCTGGGTTTTGCTTAATGCATCTTGGTTCAACTCCTTCCTTACACATGCACTGAAATAGTTGTGGCAATGCTACTATTTGCTATCCATACTGTCCAAAA------------------"/>
                        <sequence id="seq_KJ509003_A/Baikal_teal/Korea/H68/2014_2014/01/22_3_(PA)" taxon="KJ509003_A/Baikal_teal/Korea/H68/2014_2014/01/22_3_(PA)" totalcount="4" value="ATGGAAGACTTTGTGCGACAATGCTTCAATCCAATGATCGTCGAGCTTGCGGAAAAGACAATGAAAGAATATGGGGAAAATCCAAAAATCGAAACGAACAAATTCGCTGCAATATGCACTCACTTAGAGGTCTGTTTCATGTATTCGGATTTCCACTTTATTGATGAACGAGGTAAATCAATAATTGTAGAATCTGGCGATCCGAATGCATTATTGAAACACCGATTTGAGATAATTGAAGGGAGAGACCGAACGATGGCTTGGACAGTGGTAAATAGTATCTGCAACACCACAGGAGTCGATAAGCCTAAATTCCTCCCAGATTTGTATGATTACAAGGAGAACCGATTCATTGAAATTGGAGTGACAAGGAGGGAAGTTCACACATACTACCTAGAAAAGGCAAATAAGATAAAATCAGAGAAGACACACATTCACATATTCTCATTCACTGGGGAGGAGATGGCCACCAAAGCTGACTATACCCTTGATGAAGAGAGCAGAGCAAGGATCAAAACCAGGTTGTTCACTATCAGGCAAGAAATGGCCAATAGGGGTCTGTGGGATTCCTTTCGTCAATCTGAGAGAGGCGAAGAGACAATTGAAGAAAGGTTTGAAATCACAGGAACCATGCGCAGGCTTGCCGACCAAAGTCTCCCACCGAATTTCTCCAGCCTTGAAAATTTTAGAGCCTATGTGGATGGATTCAAACCGAACGGCTGCCTTGAGGGCAAGCTTTCTCAAATGTCAAAAGAAGTGAACGCCAGAATTGAGCCATTCATGAAGACAACACCACGCCCTCTCAGATTACCTGATGGTCCTCCTTGCTCTCAGCGGTCGAAATTCTTACTGATGGATGCCCTTAAATTGAGCATCGAAGACCCAAGCCATGAGGGAGAAGGTATACCGCTATATGATGCAATCAAATGCATGAAGACGTTTTTTGGTTGGAAAGAGCCCAACATTGTAAAACCACATGTAAAAGGCATAAATCCCAACTATCTCTTGGCTTGGAAGCAGGTGCTGGCAGAACTCCAAGACATTGAAAATGAAGAGAAAATCCCAAAAACAAAAAACATGAAGAAAACAAGCCAACTAAAGTGGGCACTCGGTGAGAATATGGCACCTGAAAAAGTGGACTTTGAGGACTGCAGAGATGTTAGCGATCTAAGACAGTATGACAGTGATGAACCAGAGCCCAGATCATTATCAAGCTGGATCCAGAGCGAATTCAACAAAGCATGCGAATTGACAGATTCGAGTTGGATTGAACTTGATGAAATAGGAGAAGATGTTGCTCCAATTGAGCACATTGCGAGTATGAGAAGAAACTACTTCACAGCGGAAGTGTCTCATTGCAGGGCTACTGAATATATAATGAAAGGAGTTTATATAAATACAGCCCTGTTGAATTCATCCTGTGCAGCCATGGATGACTTCCAATTGATTCCAATGATAAGCAAGTGCAGAACCAAAGAAGGAAGACGGAAGACAAATCTATATGGGTTCATTATAAAAGGAAGATCCCATTTGAGGAATGATACCGATGTGGTAAATTTTGTGAGCATGGAGTTCTCTCTTACTGACCCGAGGCTGGAACCACACAAGTGGGAAAAGTACTGTGTTCTCGAAATAGGAGACATGCTCCTACGAACTGCAATAGGCCAAGTATCAAGACCCATGTTTCTTTATGTAAGAACCAATGGGACTTCCAAGATCAAGATGAAATGGGGCATGGAGATGAGGCGATGCCTTCTTCAATCCCTCCAACAAATTGAGAGCATGATTGAGGCAGAGTCTTCTGTCAAAGAGAAAGACATGACCAAGGAATTCTTTGAAAATAAATCAGAAACGTGGCCAATTGGGGAATCACCTAAGGGGGTGGAGGAAAGCTCTATTGGGAAGGTGTGTAGAACATTACTAGCAAAATCTGTATTCAACAGCCTATATGCATCTCCACAACTTGAGGGGTTTTCAGCTGAGTCGAGAAAGTTACTTCTCATTGTTCAGGCATTTAGGGACAACCTGGAACCTGGGACCTTCGATCTTGGGGGGCTATATGAAGCAATTGAGGAGTGCCTGATTAATGATCCCTGGGTTTTGCTTAATGCATCTTGGTTCAACTCCTTCCTTACACATGCACTGAAATAGTTGTGGCAATGCTACTATTTGCTATCCATACTGTCCAAAA------------------"/>
                        <sequence id="seq_KJ509027_A/Baikal_teal/Korea/H84/2014_2014/01/22_3_(PA)" taxon="KJ509027_A/Baikal_teal/Korea/H84/2014_2014/01/22_3_(PA)" totalcount="4" value="ATGGAAGACTTTGTGCGACAATGCTTCAATCCAATGATCGTCGAGCTTGCGGAAAAGACAATGAAAGAATATGGGGAAAATCCAAAAATCGAAACGAACAAATTCGCTGCAATATGCACTCACTTAGAGGTCTGTTTCATGTATTCGGATTTCCACTTTATTGATGAACGAGGTAAATCAATAATTGTAGAATCTGGCGATCCGAATGCATTATTGAAACACCGATTTGAGATAATTGAAGGGAGAGACCGAACGATGGCTTGGACAGTGGTAAATAGTATCTGCAACACCACAGGAGTCGATAAGCCTAAATTCCTCCCAGATTTGTATGATTACAAGGAGAACCGATTCATTGAAATTGGAGTGACAAGGAGGGAAGTTCACACATACTACCTAGAAAAGGCAAATAAGATAAAATCAGAGAAGACACACATTCACATATTCTCATTCACTGGGGAGGAGATGGCCACCAAAGCTGACTATACCCTTGATGAAGAGAGCAGAGCAAGGATCAAAACCAGGTTGTTCACTATCAGGCAAGAAATGGCCAATAGGGGTCTGTGGGATTCCTTTCGTCAATCTGAGAGAGGCGAAGAGACAATTGAAGAAAGGTTTGAAATCACAGGAACCATGCGCAGGCTTGCCGACCAAAGTCTCCCACCGAATTTCTCCAGCCTTGAAAATTTTAGAGCCTATGTGGATGGATTCAAACCGAACGGCTGCCTTGAGGGCAAGCTTTCTCAAATGTCAAAAGAAGTGAACGCCAGAATTGAGCCATTCATGAAGACAACACCACGCCCTCTCAGATTACCTGATGGTCCTCCTTGCTCTCAGCGGTCGAAATTCTTACTGATGGATGCCCTTAAATTGAGCATCGAAGACCCAAGCCATGAGGGAGAAGGTATACCGCTATATGATGCAATCAAATGCATGAAGACGTTTTTTGGTTGGAAAGAGCCCAACATTGTAAAACCACATGTAAAAGGCATAAATCCCAACTATCTCTTGGCTTGGAAGCAGGTGCTGGCAGAACTCCAAGACATTGAAAATGAAGAGAAAATCCCAAAAACAAAAAACATGAAGAAAACAAGCCAACTAAAGTGGGCACTCGGTGAGAATATGGCACCTGAAAAAGTGGACTTTGAGGACTGCAGAGATGTTAGCGATCTAAGACAGTATGACAGTGATGAACCAGAGCCCAGATCATTATCAAGCTGGATCCAGAGCGAATTCAACAAAGCATGCGAATTGACAGATTCGAGTTGGATTGAACTTGATGAAATAGGAGAAGATGTTGCTCCAATTGAGCACATTGCGAGTATGAGAAGAAACTACTTCACAGCGGAAGTGTCTCATTGCAGGGCTACTGAATATATAATGAAAGGAGTTTATATAAATACAGCCCTGTTGAATTCATCCTGTGCAGCCATGGATGACTTCCAATTGATTCCAATGATAAGCAAGTGCAGAACCAAAGAAGGAAGACGGAAGACAAATCTATATGGGTTCATTATAAAAGGAAGATCCCATTTGAGGAATGATACCGATGTGGTAAATTTTGTGAGCATGGAGTTCTCTCTTACTGACCCGAGGCTGGAACCACACAAGTGGGAAAAGTACTGTGTTCTCGAAATAGGAGACATGCTCCTACGAACTGCAATAGGCCAAGTATCAAGACCCATGTTTCTTTATGTAAGAACCAATGGGACTTCCAAGATCAAGATGAAATGGGGCATGGAGATGAGGCGATGCCTTCTTCAATCCCTCCAACAAATTGAGAGCATGATTGAGGCAGAGTCTTCTGTCAAAGAGAAAGACATGACCAAGGAATTCTTTGAAAATAAATCAGAAACGTGGCCAATTGGGGAATCACCTAAGGGGGTGGAGGAAAGCTCTATTGGGAAGGTGTGTAGAACATTACTAGCAAAATCTGTATTCAACAGCCTATATGCATCTCCACAACTTGAGGGGTTTTCAGCTGAGTCGAGAAAGTTACTTCTCATTGTTCAGGCATTTAGGGACAACCTGGAACCTGGGACCTTCGATCTTGGGGGGCTATATGAAGCAATTGAGGAGTGCCTGATTAATGATCCCTGGGTTTTGCTTAATGCATCTTGGTTCAACTCCTTCCTTACACATGCACTGAAATAGTTGTGGCAATGCTACTATTTGCTATCCATACTGTCCAAAA------------------"/>
                        <sequence id="seq_KJ413849_A/baikal_teal/Korea/Donglim3/2014_2014/01/17_3_(PA)" taxon="KJ413849_A/baikal_teal/Korea/Donglim3/2014_2014/01/17_3_(PA)" totalcount="4" value="ATGGAAGACTTTGTGCGACAATGCTTCAATCCAATGATCGTCGAGCTTGCGGAAAAGACAATGAAAGAATATGGGGAAAATCCAAAAATCGAAACGAACAAATTCGCTGCAATATGCACTCACTTAGAGGTCTGTTTCATGTATTCGGATTTCCACTTTATTGATGAACGAGGTAAATCAATAATTGTAGAATCTGGCGATCCGAATGCATTATTGAAACACCGATTTGAGATAATTGAAGGGAGAGACCGAACGATGGCTTGGACAGTGGTAAATAGTATCTGCAACACCACAGGAGTCGATAAGCCTAAATTCCTCCCAGATTTGTATGATTACAAGGAGAACCGATTCATTGAAATTGGAGTGACAAGGAGGGAAGTTCACACATACTACCTAGAAAAGGCAAATAAGATAAAATCAGAGAAGACACACATTCACATATTCTCATTCACTGGGGAGGAGATGGCCACCAAAGCTGACTATACCCTTGATGAAGAGAGCAGAGCAAGGATCAAAACCAGGTTGTTCACTATCAGGCAAGAAATGGCCAATAGGGGTCTGTGGGATTCCTTTCGTCAATCTGAGAGAGGCGAAGAGACAATTGAAGAAAGGTTTGAAATCACAGGAACCATGCGCAGGCTTGCCGACCAAAGTCTCCCACCGAATTTCTCCAGCCTTGAAAATTTTAGAGCCTATGTGGATGGATTCAAACCGAACGGCTGCCTTGAGGGCAAGCTTTCTCAAATGTCAAAAGAAGTGAACGCCAGAATTGAGCCATTCATGAAGACAACACCACGCCCTCTCAGATTACCTGATGGTCCTCCTTGCTCTCAGCGGTCGAAATTCTTACTGATGGATGCCCTTAAATTGAGCATCGAAGACCCAAGCCATGAGGGAGAAGGTATACCGCTATATGATGCAATCAAATGCATGAAGACGTTTTTTGGTTGGAAAGAGCCCAACATTGTAAAACCACATGTAAAAGGCATAAATCCCAACTATCTCTTGGCTTGGAAGCAGGTGCTGGCAGAACTCCAAGACATTGAAAATGAAGAGAAAATCCCAAAAACAAAAAACATGAAGAAAACAAGCCAACTAAAGTGGGCACTCGGTGAGAATATGGCACCTGAAAAAGTGGACTTTGAGGACTGCAGAGATGTTAGCGATCTAAGACAGTATGACAGTGATGAACCAGAGCCCAGATCATTATCAAGCTGGATCCAGAGCGAATTCAACAAAGCATGCGAATTGACAGATTCGAGTTGGATTGAACTTGATGAAATAGGAGAAGATGTTGCTCCAATTGAGCACATTGCGAGTATGAGAAGAAACTACTTCACAGCGGAAGTGTCTCATTGCAGGGCTACTGAATATATAATGAAAGGAGTTTATATAAATACAGCCCTGTTGAATTCATCCTGTGCAGCCATGGATGACTTCCAATTGATTCCAATGATAAGCAAGTGCAGAACCAAAGAAGGAAGACGGAAGACAAATCTATATGGGTTCATTATAAAAGGAAGATCCCATTTGAGGAATGATACCGATGTGGTAAATTTTGTGAGCATGGAGTTCTCTCTTACTGACCCGAGGCTGGAACCACACAAGTGGGAAAAGTACTGTGTTCTCGAAATAGGAGACATGCTCCTACGAACTGCAATAGGCCAAGTATCAAGACCCATGTTTCTTTATGTAAGAACCAATGGGACTTCCAAGATCAAGATGAAATGGGGCATGGAGATGAGGCGATGCCTTCTTCAATCCCTCCAACAAATTGAGAGCATGATTGAGGCAGAGTCTTCTGTCAAAGAGAAAGACATGACCAAGGAATTCTTTGAAAATAAATCAGAAACGTGGCCAATTGGGGAATCACCTAAGGGGGTGGAGGAAAGCTCTATTGGGAAGGTGTGTAGAACATTACTAGCAAAATCTGTATTCAACAGCCTATATGCATCTCCACAACTTGAGGGGTTTTCAGCTGAGTCGAGAAAGTTACTTCTCATTGTTCAGGCATTTAGGGACAACCTGGAACCTGGGACCTTCGATCTTGGGGGGCTATATGAAGCAATTGAGGAGTGCCTGATTAATGATCCCTGGGTTTTGCTTAATGCATCTTGGTTCAACTCCTTCCTTACACATGCACTGAAATAGTTGTGGCAATGCTACTATTTGCTATCCATACTGTCCAAAA------------------"/>
                        <sequence id="seq_KJ508923_A/bean_goose/Korea/H40/2014_2014/01/19_3_(PA)" taxon="KJ508923_A/bean_goose/Korea/H40/2014_2014/01/19_3_(PA)" totalcount="4" value="ATGGAAGACTTTGTGCGACAATGCTTCAATCCAATGATCGTCGAGCTTGCGGAAAAGACAATGAAAGAATATGGGGAAAATCCAAAAATCGAAACGAACAAATTCGCTGCAATATGCACTCACTTAGAGGTCTGTTTCATGTATTCGGATTTCCACTTTATTGATGAACGAGGTAAATCAATAATTGTAGAATCTGGCGATCCGAATGCATTATTGAAACACCGATTTGAGATAATTGAAGGGAGAGACCGAACGATGGCTTGGACAGTGGTAAATAGTATCTGCAACACCACAGGAGTCGATAAGCCTAAATTCCTCCCAGATTTGTATGATTACAAGGAGAACCGATTCATTGAAATTGGAGTGACAAGGAGGGAAGTTCACACATACTACCTAGAAAAGGCAAATAAGATAAAATCAGAGAAGACACACATTCACATATTCTCATTCACTGGGGAGGAGATGGCCACCAAAGCTGACTATACCCTTGATGAAGAGAGCAGAGCAAGGATCAAAACCAGGTTGTTCACTATCAGGCAAGAAATGGCCAATAGGGGTCTGTGGGATTCCTTTCGTCAATCTGAGAGAGGCGAAGAGACAATTGAAGAAAGGTTTGAAATCACAGGAACCATGCGCAGGCTTGCCGACCAAAGTCTCCCACCGAATTTCTCCAGCCTTGAAAATTTTAGAGCCTATGTGGATGGATTCAAACCGAACGGCTGCCTTGAGGGCAAGCTTTCTCAAATGTCAAAAGAAGTGAACGCCAGAATTGAGCCATTCATGAAGACAACACCACGCCCTCTCAGATTACCTGATGGTCCTCCTTGCTCTCAGCGGTCGAAATTCTTACTGATGGATGCCCTTAAATTGAGCATCGAAGACCCAAGCCATGAGGGAGAAGGTATACCGCTATATGATGCAATCAAATGCATGAAGACGTTTTTTGGTTGGAAAGAGCCCAACATTGTAAAACCACATGTAAAAGGCATAAATCCCAACTATCTCTTGGCTTGGAAGCAGGTGCTGGCAGAACTCCAAGACATTGAAAATGAAGAGAAAATCCCAAAAACAAAAAACATGAAGAAAACAAGCCAACTAAAGTGGGCACTCGGTGAGAATATGGCACCTGAAAAAGTGGACTTTGAGGACTGCAGAGATGTTAGCGATCTAAGACAGTATGACAGTGATGAACCAGAGCCCAGATCATTATCAAGCTGGATCCAGAGCGAATTCAACAAAGCATGCGAATTGACAGATTCGAGTTGGATTGAACTTGATGAAATAGGAGAAGATGTTGCTCCAATTGAGCACATTGCGAGTATGAGAAGAAACTACTTCACAGCGGAAGTGTCTCATTGCAGGGCTACTGAATATATAATGAAAGGAGTTTATATAAATACAGCCCTGTTGAATTCATCCTGTGCAGCCATGGATGACTTCCAATTGATTCCAATGATAAGCAAGTGCAGAACCAAAGAAGGAAGACGGAAGACAAATCTATATGGGTTCATTATAAAAGGAAGATCCCATTTGAGGAATGATACCGATGTGGTAAATTTTGTGAGCATGGAGTTCTCTCTTACTGACCCGAGGCTGGAACCACACAAGTGGGAAAAGTACTGTGTTCTCGAAATAGGAGACATGCTCCTACGAACTGCAATAGGCCAAGTATCAAGACCCATGTTTCTTTATGTAAGAACCAATGGGACTTCCAAGATCAAGATGAAATGGGGCATGGAGATGAGGCGATGCCTTCTTCAATCCCTCCAACAAATTGAGAGCATGATTGAGGCAGAGTCTTCTGTCAAAGAGAAAGACATGACCAAGGAATTCTTTGAAAATAAATCAGAAACGTGGCCAATTGGGGAATCACCTAAGGGGGTGGAGGAAAGCTCTATTGGGAAGGTGTGTAGAACATTACTAGCAAAATCTGTATTCAACAGCCTATATGCATCTCCACAACTTGAGGGGTTTTCAGCTGAGTCGAGAAAGTTACTTCTCATTGTTCAGGCATTTAGGGACAACCTGGAACCTGGGACCTTCGATCTTGGGGGGCTATATGAAGCAATTGAGGAGTGCCTGATTAATGATCCCTGGGTTTTGCTTAATGCATCTTGGTTCAACTCCTTCCTTACACATGCACTGAAATAGTTGTGGCAATGCTACTATTTGCTATCCATACTGTCCAAAA------------------"/>
                        <sequence id="seq_KJ509059_A/broiler_duck/Korea/H133/2014_2014/01/25_3_(PA)" taxon="KJ509059_A/broiler_duck/Korea/H133/2014_2014/01/25_3_(PA)" totalcount="4" value="ATGGAAGACTTTGTGCGACAATGCTTCAATCCAATGATCGTCGAGCTTGCGGAAAAGACAATGAAAGAATATGGGGAAAATCCAAAAATCGAAACGAACAAATTCGCTGCAATATGCACTCACTTAGAGGTCTGTTTCATGTATTCGGATTTCCACTTTATTGATGAACGAGGTAAATCAATAATTGTAGAATCTGGCGATCCGAATGCATTATTGAAACACCGATTTGAGATAATTGAAGGGAGAGACCGAACGATGGCTTGGACAGTGGTAAATAGTATCTGCAACACCACAGGAGTCGATAAGCCTAAATTCCTCCCAGATTTGTATGATTACAAGGAGAACCGATTCATTGAAATTGGAGTGACAAGGAGGGAAGTTCACACATACTACCTAGAAAAGGCAAATAAGATAAAATCAGAGAAGACACACATTCACATATTCTCATTCACTGGGGAGGAGATGGCCACCAAAGCTGACTATACCCTTGATGAAGAGAGCAGAGCAAGGATCAAAACCAGGTTGTTCACTATCAGGCAAGAAATGGCCAATAGGGGTCTGTGGGATTCCTTTCGTCAATCTGAGAGAGGCGAAGAGACAATTGAAGAAAGGTTTGAAATCACAGGAACCATGCGCAGGCTTGCCGACCAAAGTCTCCCACCGAATTTCTCCAGCCTTGAAAATTTTAGAGCCTATGTGGATGGATTCAAACCGAACGGCTGCCTTGAGGGCAAGCTTTCTCAAATGTCAAAAGAAGTGAACGCCAGAATTGAGCCATTCATGAAGACAACACCACGCCCTCTCAGATTACCTGATGGTCCTCCTTGCTCTCAGCGGTCGAAATTCTTACTGATGGATGCCCTTAAATTGAGCATCGAAGACCCAAGCCATGAGGGAGAAGGTATACCGCTATATGATGCAATCAAATGCATGAAGACGTTTTTTGGTTGGAAAGAGCCCAACATTGTAAAACCACATGTAAAAGGCATAAATCCCAACTATCTCTTGGCTTGGAAGCAGGTGCTGGCAGAACTCCAAGACATTGAAAATGAAGAGAAAATCCCAAAAACAAAAAACATGAAGAAAACAAGCCAACTAAAGTGGGCACTCGGTGAGAATATGGCACCTGAAAAAGTGGACTTTGAGGACTGCAGAGATGTTAGCGATCTAAGACAGTATGACAGTGATGAACCAGAGCCCAGATCATTATCAAGCTGGATCCAGAGCGAATTCAACAAAGCATGCGAATTGACAGATTCGAGTTGGATTGAACTTGATGAAATAGGAGAAGATGTTGCTCCAATTGAGCACATTGCGAGTATGAGAAGAAACTACTTCACAGCGGAAGTGTCTCATTGCAGGGCTACTGAATATATAATGAAAGGAGTTTATATAAATACAGCCCTGTTGAATTCATCCTGTGCAGCCATGGATGACTTCCAATTGATTCCAATGATAAGCAAGTGCAGAACCAAAGAAGGAAGACGGAAGACAAATCTATATGGGTTCATTATAAAAGGAAGATCCCATTTGAGGAATGATACCGATGTGGTAAATTTTGTGAGCATGGAGTTCTCTCTTACTGACCCGAGGCTGGAACCACACAAGTGGGAAAAGTACTGTGTTCTCGAAATAGGAGACATGCTCCTACGAACTGCAATAGGCCAAGTATCAAGACCCATGTTTCTTTATGTAAGAACCAATGGGACTTCCAAGATCAAGATGAAATGGGGCATGGAGATGAGGCGATGCCTTCTTCAATCCCTCCAACAAATTGAGAGCATGATTGAGGCAGAGTCTTCTGTCAAAGAGAAAGACATGACCAAGGAATTCTTTGAAAATAAATCAGAAACGTGGCCAATTGGGGAATCACCTAAGGGGGTGGAGGAAAGCTCTATTGGGAAGGTGTGTAGAACATTACTAGCAAAATCTGTATTCAACAGCCTATATGCATCTCCACAACTTGAGGGGTTTTCAGCTGAGTCGAGAAAGTTACTTCTCATTGTTCAGGCATTTAGGGACAACCTGGAACCTGGGACCTTCGATCTTGGGGGGCTATATGAAGCAATTGAGGAGTGCCTGATTAATGATCCCTGGGTTTTGCTTAATGCATCTTGGTTCAACTCCTTCCTTACACATGCACTGAAATAGTTGTGGCAATGCTACTATTTGCTATCCATACTGTCCAAAA------------------"/>
                        <sequence id="seq_KJ508939_A/broiler_duck/Korea/H47/2014_2014/01/20_3_(PA)" taxon="KJ508939_A/broiler_duck/Korea/H47/2014_2014/01/20_3_(PA)" totalcount="4" value="ATGGAAGACTTTGTGCGACAATGCTTCAATCCAATGATCGTCGAGCTTGCGGAAAAGACAATGAAAGAATATGGGGAAAATCCAAAAATCGAAACGAACAAATTCGCTGCAATATGCACTCACTTAGAGGTCTGTTTCATGTATTCGGATTTCCACTTTATTGATGAACGAGGTAAATCAATAATTGTAGAATCTGGCGATCCGAATGCATTATTGAAACACCGATTTGAGATAATTGAAGGGAGAGACCGAACGATGGCTTGGACAGTGGTAAATAGTATCTGCAACACCACAGGAGTCGATAAGCCTAAATTCCTCCCAGATTTGTATGATTACAAGGAGAACCGATTCATTGAAATTGGAGTGACAAGGAGGGAAGTTCACACATACTACCTAGAAAAGGCAAATAAGATAAAATCAGAGAAGACACACATTCACATATTCTCATTCACTGGGGAGGAGATGGCCACCAAAGCTGACTATACCCTTGATGAAGAGAGCAGAGCAAGGATCAAAACCAGGTTGTTCACTATCAGGCAAGAAATGGCCAATAGGGGTCTGTGGGATTCCTTTCGTCAATCTGAGAGAGGCGAAGAGACAATTGAAGAAAGGTTTGAAATCACAGGAACCATGCGCAGGCTTGCCGACCAAAGTCTCCCACCGAATTTCTCCAGCCTTGAAAATTTTAGAGCCTATGTGGATGGATTCAAACCGAACGGCTGCCTTGAGGGCAAGCTTTCTCAAATGTCAAAAGAAGTGAACGCCAGAATTGAGCCATTCATGAAGACAACACCACGCCCTCTCAGATTACCTGATGGTCCTCCTTGCTCTCAGCGGTCGAAATTCTTACTGATGGATGCCCTTAAATTGAGCATCGAAGACCCAAGCCATGAGGGAGAAGGTATACCGCTATATGATGCAATCAAATGCATGAAGACGTTTTTTGGTTGGAAAGAGCCCAACATTGTAAAACCACATGTAAAAGGCATAAATCCCAACTATCTCTTGGCTTGGAAGCAGGTGCTGGCAGAACTCCAAGACATTGAAAATGAAGAGAAAATCCCAAAAACAAAAAACATGAAGAAAACAAGCCAACTAAAGTGGGCACTCGGTGAGAATATGGCACCTGAAAAAGTGGACTTTGAGGACTGCAGAGATGTTAGCGATCTAAGACAGTATGACAGTGATGAACCAGAGCCCAGATCATTATCAAGCTGGATCCAGAGCGAATTCAACAAAGCATGCGAATTGACAGATTCGAGTTGGATTGAACTTGATGAAATAGGAGAAGATGTTGCTCCAATTGAGCACATTGCGAGTATGAGAAGAAACTACTTCACAGCGGAAGTGTCTCATTGCAGGGCTACTGAATATATAATGAAAGGAGTTTATATAAATACAGCCCTGTTGAATTCATCCTGTGCAGCCATGGATGACTTCCAATTGATTCCAATGATAAGCAAGTGCAGAACCAAAGAAGGAAGACGGAAGACAAATCTATATGGGTTCATTATAAAAGGAAGATCCCATTTGAGGAATGATACCGATGTGGTAAATTTTGTGAGCATGGAGTTCTCTCTTACTGACCCGAGGCTGGAACCACACAAGTGGGAAAAGTACTGTGTTCTCGAAATAGGAGACATGCTCCTACGAACTGCAATAGGCCAAGTATCAAGACCCATGTTTCTTTATGTAAGAACCAATGGGACTTCCAAGATCAAGATGAAATGGGGCATGGAGATGAGGCGATGCCTTCTTCAATCCCTCCAACAAATTGAGAGCATGATTGAGGCAGAGTCTTCTGTCAAAGAGAAAGACATGACCAAGGAATTCTTTGAAAATAAATCAGAAACGTGGCCAATTGGGGAATCACCTAAGGGGGTGGAGGAAAGCTCTATTGGGAAGGTGTGTAGAACATTACTAGCAAAATCTGTATTCAACAGCCTATATGCATCTCCACAACTTGAGGGGTTTTCAGCTGAGTCGAGAAAGTTACTTCTCATTGTTCAGGCATTTAGGGACAACCTGGAACCTGGGACCTTCGATCTTGGGGGGCTATATGAAGCAATTGAGGAGTGCCTGATTAATGATCCCTGGGTTTTGCTTAATGCATCTTGGTTCAACTCCTTCCTTACACATGCACTGAAATAGTTGTGGCAATGCTACTATTTGCTATCCATACTGTCCAAAA------------------"/>
                        <sequence id="seq_KJ508955_A/broiler_duck/Korea/H49/2014_2014/01/20_3_(PA)" taxon="KJ508955_A/broiler_duck/Korea/H49/2014_2014/01/20_3_(PA)" totalcount="4" value="ATGGAAGACTTTGTGCGACAATGCTTCAATCCAATGATCGTCGAGCTTGCGGAAAAGACAATGAAAGAATATGGGGAAAATCCAAAAATCGAAACGAACAAATTCGCTGCAATATGCACTCACTTAGAGGTCTGTTTCATGTATTCGGATTTCCACTTTATTGATGAACGAGGTAAATCAATAATTGTAGAATCTGGCGATCCGAATGCATTATTGAAACACCGATTTGAGATAATTGAAGGGAGAGACCGAACGATGGCTTGGACAGTGGTAAATAGTATCTGCAACACCACAGGAGTCGATAAGCCTAAATTCCTCCCAGATTTGTATGATTACAAGGAGAACCGATTCATTGAAATTGGAGTGACAAGGAGGGAAGTTCACACATACTACCTAGAAAAGGCAAATAAGATAAAATCAGAGAAGACACACATTCACATATTCTCATTCACTGGGGAGGAGATGGCCACCAAAGCTGACTATACCCTTGATGAAGAGAGCAGAGCAAGGATCAAAACCAGGTTGTTCACTATCAGGCAAGAAATGGCCAATAGGGGTCTGTGGGATTCCTTTCGTCAATCTGAGAGAGGCGAAGAGACAATTGAAGAAAGGTTTGAAATCACAGGAACCATGCGCAGGCTTGCCGACCAAAGTCTCCCACCGAATTTCTCCAGCCTTGAAAATTTTAGAGCCTATGTGGATGGATTCAAACCGAACGGCTGCCTTGAGGGCAAGCTTTCTCAAATGTCAAAAGAAGTGAACGCCAGAATTGAGCCATTCATGAAGACAACACCACGCCCTCTCAGATTACCTGATGGTCCTCCTTGCTCTCAGCGGTCGAAATTCTTACTGATGGATGCCCTTAAATTGAGCATCGAAGACCCAAGCCATGAGGGAGAAGGTATACCGCTATATGATGCAATCAAATGCATGAAGACGTTTTTTGGTTGGAAAGAGCCCAACATTGTAAAACCACATGTAAAAGGCATAAATCCCAACTATCTCTTGGCTTGGAAGCAGGTGCTGGCAGAACTCCAAGACATTGAAAATGAAGAGAAAATCCCAAAAACAAAAAACATGAAGAAAACAAGCCAACTAAAGTGGGCACTCGGTGAGAATATGGCACCTGAAAAAGTGGACTTTGAGGACTGCAGAGATGTTAGCGATCTAAGACAGTATGACAGTGATGAACCAGAGCCCAGATCATTATCAAGCTGGATCCAGAGCGAATTCAACAAAGCATGCGAATTGACAGATTCGAGTTGGATTGAACTTGATGAAATAGGAGAAGATGTTGCTCCAATTGAGCACATTGCGAGTATGAGAAGAAACTACTTCACAGCGGAAGTGTCTCATTGCAGGGCTACTGAATATATAATGAAAGGAGTTTATATAAATACAGCCCTGTTGAATTCATCCTGTGCAGCCATGGATGACTTCCAATTGATTCCAATGATAAGCAAGTGCAGAACCAAAGAAGGAAGACGGAAGACAAATCTATATGGGTTCATTATAAAAGGAAGATCCCATTTGAGGAATGATACCGATGTGGTAAATTTTGTGAGCATGGAGTTCTCTCTTACTGACCCGAGGCTGGAACCACACAAGTGGGAAAAGTACTGTGTTCTCGAAATAGGAGACATGCTCCTACGAACTGCAATAGGCCAAGTATCAAGACCCATGTTTCTTTATGTAAGAACCAATGGGACTTCCAAGATCAAGATGAAATGGGGCATGGAGATGAGGCGATGCCTTCTTCAATCCCTCCAACAAATTGAGAGCATGATTGAGGCAGAGTCTTCTGTCAAAGAGAAAGACATGACCAAGGAATTCTTTGAAAATAAATCAGAAACGTGGCCAATTGGGGAATCACCTAAGGGGGTGGAGGAAAGCTCTATTGGGAAGGTGTGTAGAACATTACTAGCAAAATCTGTATTCAACAGCCTATATGCATCTCCACAACTTGAGGGGTTTTCAGCTGAGTCGAGAAAGTTACTTCTCATTGTTCAGGCATTTAGGGACAACCTGGAACCTGGGACCTTCGATCTTGGGGGGCTATATGAAGCAATTGAGGAGTGCCTGATTAATGATCCCTGGGTTTTGCTTAATGCATCTTGGTTCAACTCCTTCCTTACACATGCACTGAAATAGTTGTGGCAATGCTACTATTTGCTATCCATACTGTCCAAAA------------------"/>
                        <sequence id="seq_KJ509147_A/tundra_swan/Korea/H411/2014_2014/02/06_3_(PA)" taxon="KJ509147_A/tundra_swan/Korea/H411/2014_2014/02/06_3_(PA)" totalcount="4" value="ATGGAAGACTTTGTGCGACAATGCTTCAATCCAATGATCGTCGAGCTTGCGGAAAAGACAATGAAAGAATATGGGGAAAATCCAAAAATCGAAACGAACAAATTCGCTGCAATATGCACTCACTTAGAGGTCTGTTTCATGTATTCGGATTTCCACTTTATTGATGAACGAGGTAAATCAATAATTGTAGAATCTGGCGATCCGAATGCATTATTGAAACACCGATTTGAGATAATTGAAGGGAGAGACCGAACGATGGCTTGGACAGTGGTAAATAGTATCTGCAACACCACAGGAGTCGATAAGCCTAAATTCCTCCCAGATTTGTATGATTACAAGGAGAACCGATTCATTGAAATTGGAGTGACAAGGAGGGAAGTTCACACATACTACCTAGAAAAGGCAAATAAGATAAAATCAGAGAAGACACACATTCACATATTCTCATTCACTGGGGAGGAGATGGCCACCAAAGCTGACTATACCCTTGATGAAGAGAGCAGAGCAAGGATCAAAACCAGGTTGTTCACTATCAGGCAAGAAATGGCCAATAGGGGTCTGTGGGATTCCTTTCGTCAATCTGAGAGAGGCGAAGAGACAATTGAAGAAAGGTTTGAAATCACAGGAACCATGCGCAGGCTTGCCGACCAAAGTCTCCCACCGAATTTCTCCAGCCTTGAAAATTTTAGAGCCTATGTGGATGGATTCAAACCGAACGGCTGCCTTGAGGGCAAGCTTTCTCAAATGTCAAAAGAAGTGAACGCCAGAATTGAGCCATTCATGAAGACAACACCACGCCCTCTCAGATTACCTGATGGTCCTCCTTGCTCTCAGCGGTCGAAATTCTTACTGATGGATGCCCTTAAATTGAGCATCGAAGACCCAAGCCATGAGGGAGAAGGTATACCGCTATATGATGCAATCAAATGCATGAAGACGTTTTTTGGTTGGAAAGAGCCCAACATTGTAAAACCACATGTAAAAGGCATAAATCCCAACTATCTCTTGGCTTGGAAGCAGGTGCTGGCAGAACTCCAAGACATTGAAAATGAAGAGAAAATCCCAAAAACAAAAAACATGAAGAAAACAAGCCAACTAAAGTGGGCACTCGGTGAGAATATGGCACCTGAAAAAGTGGACTTTGAGGACTGCAGAGATGTTAGCGATCTAAGACAGTATGACAGTGATGAACCAGAGCCCAGATCATTATCAAGCTGGATCCAGAGCGAATTCAACAAAGCATGCGAATTGACAGATTCGAGTTGGATTGAACTTGATGAAATAGGAGAAGATGTTGCTCCAATTGAGCACATTGCGAGTATGAGAAGAAACTACTTCACAGCGGAAGTGTCTCATTGCAGGGCTACTGAATATATAATGAAAGGAGTTTATATAAATACAGCCCTGTTGAATTCATCCTGTGCAGCCATGGATGACTTCCAATTGATTCCAATGATAAGCAAGTGCAGAACCAAAGAAGGAAGACGGAAGACAAATCTATATGGGTTCATTATAAAAGGAAGATCCCATTTGAGGAATGATACCGATGTGGTAAATTTTGTGAGCATGGAGTTCTCTCTTACTGACCCGAGGCTGGAACCACACAAGTGGGAAAAGTACTGTGTTCTCGAAATAGGAGACATGCTCCTACGAACTGCAATAGGCCAAGTATCAAGACCCATGTTTCTTTATGTAAGAACCAATGGGACTTCCAAGATCAAGATGAAATGGGGCATGGAGATGAGGCGATGCCTTCTTCAATCCCTCCAACAAATTGAGAGCATGATTGAGGCAGAGTCTTCTGTCAAAGAGAAAGACATGACCAAGGAATTCTTTGAAAATAAATCAGAAACGTGGCCAATTGGGGAATCACCTAAGGGGGTGGAGGAAAGCTCTATTGGGAAGGTGTGTAGAACATTACTAGCAAAATCTGTATTCAACAGCCTATATGCATCTCCACAACTTGAGGGGTTTTCAGCTGAGTCGAGAAAGTTACTTCTCATTGTTCAGGCATTTAGGGACAACCTGGAACCTGGGACCTTCGATCTTGGGGGGCTATATGAAGCAATTGAGGAGTGCCTGATTAATGATCCCTGGGTTTTGCTTAATGCATCTTGGTTCAACTCCTTCCTTACACATGCACTGAAATAGTTGTGGCAATGCTACTATTTGCTATCCATACTGTCCAAAA------------------"/>
                        <sequence id="seq_KM504100_A/duck/Shandong/Q1/2013_2013/04/25_3_(PA)" taxon="KM504100_A/duck/Shandong/Q1/2013_2013/04/25_3_(PA)" totalcount="4" value="ATGGAAGACTTTGTGCGACAATGCTTCAATCCAATGATCGTCGAGCTTGCGGAAAAGGCAATGAAAGAATATGGGGAAAATCCAAAAATCGAAACGAACAAATTCGCAGCAATATGCACTCACTTAGAAGTCTGTTTCATGTATTCGGATTTCCACTTTATTGATGAACGAGGTGAATCAATGATTGTAGAATCTGGCGATCCGAATGCATTATTGAAACACCGATTTGAGATAATTGAAGGGAGAGACCGAACAATGGCTTGGACAGTGGTAAATAGTATCTGCAACACCACAGGAGTCGACAAGCCTAAATTCCTCCCAGATTTGTATGATTACAAAGAAAACCGATTCATTGAAATTGGAGTGACAAGGAGGGAAGTTCACACATACTACCTAGAGAAGGCAAATAAGATAAAATCAGAGAAGACACACATTCACATATTCTCATTCACTGGAGAGGAGATGGCCACCAAAGCTGACTATACCCTTGATGAAGAGAGCAGAGCAAGGATCAAAACCAGGCTGTTCACTATCAGGCAAGAAATGGCCAATAGGGGTCTATGGGATTCCTTTCGTCAATCCGAAAGAGGCGAAGAAACAATTGAAGAAAGATTTGAAATCACAGGAACCATGCGCAGGCTTGCTGACCAAAGTCTCCCACCGAATTTCTCCAGCCTTGAAAATTTTAGAGCCTATGTGGATGGATTCAAACCGAACGGCTGCATTGAGGGCAAGCTTTCTCAAATGTCAAAAGAAGTGAACGCCAGAATTGAGCCATTTATGAAGACAACACCACGCCCCCTCAGATTACCTGATGGGCCTCCTTGTTCTCAGCGGTCGAAATTCTTACTGATGGATGCCCTTAAATTAAGCATCGAAGATCCAAGCCATGAGGGAGAAGGTATACCGCTATATGATGCAATCAAATGCATGAAGACATTTTTTGGTTGGAAAGAGCCCAACATCGTAAAACCACATGTAAAAGGCATAAATCCCAACTACCTCCTGGCTTGGAAGCAGGTGCTGGCGGAACTCCAAGACATTGAAACTGAGGAGAAAATCCCAAAAACAAAGAACATGAAGAAAACAAGCCAATTGAAGTGGGCACTTGGTGAGAACATGGCACCTGAAAAGGTGGACTTTGAGGACTGCAGAGATGTTAGCGATCTAAGACAGTATGACAGTGATGAACCAGAGCCCAGATCATTATCAAGCTGGATCCAGAGCGAATTCAACAAAGCATGCGAATTGACAGATTCAAGTTGGATTGAACTTGATGAAATAGGAGAAGATGTTGCTCCAATTGAGCACATTGCGAGTATGAGACGAAACTATTTCACAGCGGAAGTGTCTCATTGCAGGGCTACTGAGTATATAATGAAAGGAGTGTATGCAAATACAGCTCTGTTGAATGCATCCTGTGCAGCCATGGATGATTTCCAATTGATTCCAATAATAAGCAAGTGCAGAACCAAAGAAGGAAGACGGAAGACAAATCTATATGGATTCATTATAAAAGGAAGATCCCATTTGAGGAATGACACTGATGTGGTAAACTTTGTGAGCATGGAGTTTTCTCTTACTGACCCGAGGCTGGAACCACACAAGTGGGAGAAGTACTGTGTTCTCGAGATAGGAGACATGCTCCTACGAACTGCAATAGGCCAAGTGTCAAGACCCATGTTTCTATATGTGAGAACCAATGGGACCTCCAAGATCAAGATGAAATGGGGCATGGAGATGAGGCGATGCCTTCTTCAATCCCTTCAACAAATTGAGAGCATGATTGAGGCAGAGTCTTCTGTCAAAGAGAAAGACATGACCAAGGAATTCTTTGAGAACAAATCAGAAACTTGGCCAATTGGGGAATCACCTAGGGGGGTGGAGGAAAGCTCCATTGGGAAGGTGTGCAGAACATTACTAGCAAAATCTGTATTCAACAGCCTATATGCATCTCCACAACTTGAGGGGTTTTCAGCTGAATCAAGAAAATTACTTCTCATTGTTCAGGCATTTAGGGACAACCTGGAACCTGGGACCTTCGATCTTGGGGGGCTATATGAAGCAATTGAGGAGTGCCTGATTAATGATCCCTGGGTTTTGCTTAATGCGTCTTGGTTCAACTCCTTCCTCACACATGCACTGAAATAG----------------------------------------------------------"/>
                        <sequence id="seq_KJ476668_A/duck/Zhejiang/6D18/2013_2013/12/14_3_(PA)" taxon="KJ476668_A/duck/Zhejiang/6D18/2013_2013/12/14_3_(PA)" totalcount="4" value="ATGGAAGACTTTGTGCGACAATGCTTCAATCCAATGATCGTCGAGCTTGCAGAAAAGGCAATGAAAGAATATGGAGAAAATCCAAAAATCGAAACGAACAAATTCGCAGCAATATGCACTCACTTAGAAGTCTGTTTCATGTATTCGGATTTCCACTTTATTGATGAACGAGGTGAATCAATGATTGTAGAATCTGGCGATCCGAATGCATTATTGAAACACCGATTTGAGATAATTGAAGGGAGAGACCGAACAATGGCTTGGACAGTGGTAAATAGCATCTGCAACACCACAGGAGTCGATAAGCCTAAATTCCTCCCAGATTTGTATGATTACAAAGAAAACCGATTCATTGAAATTGGAGTGACAAGGAGGGAAGTTCACACGTACTACCTAGAGAAGGCAAATAAGATAAAATCAGAGAAGACACACATTCACATATTCTCATTCACTGGAGAGGAGATGGCCACCAAAGCTGACTATACCCTTGATGAAGAGAGCAGAGCAAGGATCAAAACCAGGCTGTTCACTATCAGGCAAGAAATGGCCAATAGGGGTCTATGGGATTCCTTTCGTCAATCCGAAAGAGGCGAAGAAACAATTGAAGAAAGATTTGAAATCACAGGAACCATGCGCAGGCTTGCTGACCAAAGTCTCCCACCGAATTTCTCCAGCCTTGAAAATTTTAGAGCCTATGTGGATGGATTCAAACCGAACGGCTGCATTGAGGGCAAGCTTTCTCAAATGTCAAAAGAAGTGAACGCCAGAATTGAGCCATTTGTGAAGACAACACCGCGCCCTCTCAGATTACCTGATGGGCCTCCTTGTTCTCAGCGGTCGAAATTCTTACTGATGGATGCCCTTAAATTAAGCATCGAAGATCCAAGCCATGAGGGAGAAGGTATCCCGCTATATGATGCAATCAAATGCATGAAGACATTTTTTGGTTGGAAAGAGCCCAACATCGTAAAACCACATGTAAAAGGCATAAATCCCAACTACCTCCTGGCTTGGAAGCAGGTGCTGGCAGAACTCCAAGACATTGAAACTGAGGAGAAAATCCCAAAAACAAAGAACATGAAGAGAACAAGCCATTTGAAGTGGGCACTTGGTGAGAACATGGCACCTGAAAAGGTGGACTTCGAGGACTGCAGAGATGTTAGCGATCTAAGACAGTATGACAGTGATGAACCAGAGCCCAGATCATTATCAAGCTGGGTCCAGAGCGAATTCAACAAAGCATGCGAGTTGACGGATTCGAGTTGGATTGAACTTGATGAAATAGGAGAAGATGTTGCTCCAATTGAGCACATTGCGAGTATGAGACGAAACTATTTCACAGCGGAAGTGTCTCATTGCAGGGCTACTGAGTATATAATGAAAGGAGTGTATGCAAATACAGCTCTGTTGAATGCATCCTGTGCTGCCATGGATGATTTCCAATTGATTCCAATAATAAGCAAATGCAGAACCAAAGAAGGAAGACGGAAGACAAATCTATACGGATTCATTATAAAAGGAAGATCCCATTTGAGGAATGACACTGATGTGGTAAACTTTGTGAGCATGGAGTTTTCTCTTACTGACCCGAGGCTGGAACCACACAAGTGGGAGAAGTACTGTGTTCTCGAGATAGGAGACATGCTCCTACGAACTGCAATAGGCCAAGTGTCAAGACCCATGTTTCTATATGTGAGAACCAATGGGACCTCCAAGATCAAGATGAAATGGGGCATGGAGATGAGGCGATGCCTTCTTCAATCCCTTCAACAAATTGAGAGCATGATTGAGGCAGAGTCTTCTGTCAAAGAGAAAGACATGACCAAGGAATTCTTTGAGAACAAATCAGAAACTTGGCCAATTGGGGAATCACCTAGGGGAGTGGAGGAAAGCTCCATTGGGAAGGTGTGCAGAACATTACTAGCAAAATCTGTATTCAACAGCCTATATGCATCTCCACAACTCGAGGGGTTTTCAGCTGAATCAAGAAAATTACTTCTCATTGTTCAGGCATTTAGGGACAACCTGGAACCTGGGACCTTCGATCTTGGGGGGCTATATGAAGCAATTGAGGAGTGCCTGATTAATGATCCCTGGGTTTTGCTTAATGCGTCTTGGTTCAACTCCTTCCTCACACATGCACTGAAATAG----------------------------------------------------------"/>
                        <sequence id="seq_KJ476667_A/duck/Zhejiang/W24/2013_2013/11/14_3_(PA)" taxon="KJ476667_A/duck/Zhejiang/W24/2013_2013/11/14_3_(PA)" totalcount="4" value="ATGGAAGACTTTGTGCGACAATGCTTCAATCCAATGATCGTCGAGCTTGCAGAAAAGGCAATGAAAGAATATGGAGAAAATCCAAAAATCGAAACGAACAAATTCGCAGCAATATGCACTCACTTAGAAGTCTGTTTCATGTATTCGGATTTCCACTTTATTGATGAACGAGGTGAATCAATGATTGTAGAATCTGGCGATCCGAATGCATTATTGAAACACCGATTTGAGATAATTGAAGGGAGAGACCGAACAATGGCTTGGACAGTGGTAAATAGCATCTGCAACACCACAGGAGTCGATAAGCCTAAATTCCTCCCAGATTTGTATGATTACAAAGAAACCCGATTCATTGAAATTGGAGTGACAAGGAGGGAAGTTCACACGTACTACCTAGAGAAGGCAAATAAGATAAAATCAGAGAAGACACACATTCACATATTCTCATTCACTGGAGAGGAGATGGCCACCAAAGCTGACTATACCCTTGATGAAGAGAGCAGAGCAAGGATTAAAACCAGGCTGTTCACTATCAGGCAAGAAATGGCCAATAGGGGTCTATGGGATTCCTTTCGTCAATCCGAAAGAGGCGAAGAAACAATTGAAGAAAGATTTGAAATCACAGGAACCATGCGCAGGCTTGCTGACCAAAGTCTCCCACCGAATTTCTCCAGCCTTGAAAATTTTAGAGCCTATGTGGATGGATTCAAACCGAACGGCTGCATTGAGGGCAAGCTTTCTCAAATGTCAAAAGAAGTGAACGCCAGAATTGAGCCATTTGTGAAGACAACACCACGCCCTCTCAGATTACCTGATGGGCCTCCTTGTTCTCAGCGGTCGAAATTCTTACTGATGGATGCCCTTAAATTAAGCATCGAAGATCCAAGCCATGAGGGAGAAGGTATCCCGCTATATGATGCAATCAAATGCATGAAGACATTTTTTGGTTGGAAAGAGCCCAACATCGTAAAACCACATGTAAAAGGCATAAATCCCAACTACCTCCTGGCTTGGAAGCAGGTGCTGGCAGAACTCCAAGACATTGAAAATGAGGAGAAAATCCCAAAAACAAAGAACATGAAGAAAACAAGCCAATTGAAGTGGGCACTTGGTGAGAACATGGCACCTGAAAAGGTGGACTTCGAGGACTGCAGAGATGTTAGCGATCTAAGACAGTATGACAGTGATGAACCAGAGCCCAGATCATTATCAAGCTGGGTCCAGAGCGAATTCAACAAAGCATGCGAATTGACAGATTCAAGTTGGATTGAACTTGATGAAATAGGAGAAGATGTTGCTCCAATTGAGCACATTGCGAGTATGAGACGAAACTATTTCACAGCGGAAGTGTCTCATTGCAGGGCTACTGAGTATATAATGAAAGGAGTGTATGCAAATACAGCTCTGTTGAATGCATCCTGTGCTGCCATGGATGATTTCCAATTGATTCCAATAATAAGCAAGTGCAGAACCAAAGAAGGAAGACGGAAGACAAATCTATATGGATTCATTATAAAAGGAAGATCCCATTTGAGGAATGACACTGATGTGGTAAACTTTGTGAGCATGGAGTTTTCTCTTACTGACCCGAGGCTGGAACCACACAAGTGGGAGAAGTACTGTGTTCTCGAGATAGGAGACATGCTCCTACGAACTGCAATAGGCCAAGTGTCAAGACCCATGTTTCTATATGTGAGAACCAATGGGACCTCCAAGATCAAGATGAAATGGGGCATGGAGATGAGGCGATGCCTTCTTCAATCCCTTCAACAAATTGAGAGCATGATTGAGGCAGAGTCTTCTGTCAAAGAGAAAGACATGACCAAGGAATTCTTTGAGAACAAATCAGAAACTTGGCCAATTGGGGAATCACCTAGGGGAGTGGAGGAAAGCTCCATTGGGAAGGTGTGCAGAACATTACTAGCAAAATCTGTATTCAACAGCCTATATGCATCTCCACAACTCGAGGGGTTTTCAGCTGAATCAAGAAAATTACTTCTCATTGTTCAGGCATTTAGGGACAACCTGGAACCTGGGACCTTCGATCTTGGGGGGCTATATGAAGCAATTGAGGAGTGCCTGATTAATGATCCCTGGGTTTTGCTTAATGCGTCTTGGTTCAACTCCTTCCTCACACATGCACTGAAATAG----------------------------------------------------------"/>
                        <sequence id="seq_KJ508965_A/Baikal_teal/Korea/H52/2014_2014/01/20_3_(PA)" taxon="KJ508965_A/Baikal_teal/Korea/H52/2014_2014/01/20_3_(PA)" totalcount="4" value="ATGGAAGATTTTGTGCGGCAATGCTTCAATCCAATGATCGTCGAGCTTGCAGAAAAGGCAATGAAAGAATATGGAGAAAATCCAAAAATCGAAACGAACAAATTCGCAGCAATATGCACTCACTTAGAAGTCTGTTTCATGTATTCGGATTTCCACTTTATTGATGAACGAGGTGAATCAATGATTGTAGAATCTGGCGATCCGAATGCATTATTGAAACACCGATTTGAGATAATTGAAGGGAGAGACCGAACAATGGCTTGGACAGTGGTAAATAGCATCTGCAACACCACAGGAGTCGATAAGCCTAAATTCCTCCCAGATTTGTATGATTACAAAGAAAACCGATTCATTGAAATTGGAGTGACAAGGAGGGAAGTTCACACGTACTACCTAGAGAAGGCAAATAAGATAAAATCAGAGAAGACACACATTCACATATTCTCATTCACTGGAGAGGAGATGGCCACCAAAGCTGACTATACCCTTGATGAAGAGAGCAGAGCAAGGATCAAAACCAGGCTGTTCACTATCAGGCAAGAGATGGCCAATAGGGGTCTATGGGATTCCTTTCGTCAATCCGAAAGAGGCGAAGAAACAATTGAAGAAAGATTTGAAATCACAGGAACCATGCGCAGGCTTGCTGACCAAAGTCTCCCACCGAATTTCTCCAGCCTTGAAAATTTTAGAGCCTATGTGGATGGATTCAAACCGAACGGCTGCATTGAGGGCAAGCTTTCTCAAATGTCAAAAGAAGTGAACGCCAGAATTGAGCCATTTGTGAAGACAACACCACGCCCTCTCAGATTACCTGATGGGCCTCCTTGTTCTCAGCGGTCGAAATTCTTACTGATGGATGCCCTTAAATTAAGCATCGAGGATCCAAGCCATGAGGGAGAAGGTATCCCGCTATATGATGCAATCAAATGTATGAAGACATTTTTTGGTTGGAAAGAGCCCAACATCGTAAAACCACATGTAAAAGGCATAAATCCCAACTACCTCCTGGCTTGGAAGCAGGTGCTGGCAGAACTCCAAGACATTGAAACTGAGGAGAAAATCCCAAAAACAAAGAACATGAAGAAAACAAGCCAATTGAAGTGGGCACTTGGTGAGAACATGGCACCTGAAAAGGTGGACTTCGAGGACTGCAGAGATGTTAGCGATCTAAGACAGTATGACAGTGATGAACCAGAGCCCAGATCATTATCAAGCTGGGTCCAGAGCGAATTCAACAAAGCATGCGAGTTGACAGATTCAAGTTGGATTGAACTTGATGAAATAGGGGAAGATGTTGCTCCAATTGAGCACATTGCGAGTATGAGACGAAACTATTTCACAGCGGAAGTGTCTCATTGCAGGGCTACTGAGTATATAATGAAAGGAGTGTATGCAAATACAGCTCTGTTGAATGCATCCTGTGCTGCCATGGATGATTTCCAATTGATTCCAATAATAAGCAAGTGCAGAACCAAAGAAGGAAGACGGAAGACAAATCTATATGGATTCATTATAAAAGGAAGATCCCATTTGAGGAATGACACTGATGTGGTAAACTTTGTGAGCATGGAGTTTTCTCTTACTGACCCGAGGCTGGAACCACACAAGTGGGAGAAGTACTGTGTTCTCGAGATAGGAGACATGCTCCTACGAACTGCAATAGGCCAAGTGTCAAGACCCATGTTTCTATATGTGAGAACCAATGGGACCTCCAAGATCAAGATGAAATGGGGCATGGAGATGAGGCGATGCCTTCTTCAATCCCTTCAACAAATTGAGAGCATGATTGAGGCAGAGTCTTCTGTCAAAGAGAAAGACATGACCAAGGAATTCTTTGAGAACAAATCAGAAACTTGGCCAATTGGGGAATCACCTAGGGGAGTGGAGGAAAGCTCCATTGGGAAGGTGTGCAGAACATTACTAGCAAAATCTGTATTCAACAGCCTATATGCATCTCCACAACTCGAGGGGTTTTCAGCTGAATCAAGAAAATTACTTCTCATTGTTCAGGCATTTAGGGACAACCTGGAACCTGGGACCTTCGATCTTGGGGGGCTATATGAAGCAATTGAGGAGTGCCTGATTAATGATCCCTGGGTTTTGCTTAATGCGTCTTGGTTCAACTCCTTCCTCGCACATGCACTGAAATAGTTGTGGCAATGCTACTATTTGCTATCCATACTGTCCAAAA------------------"/>
                        <sequence id="seq_KJ413833_A/breeder_duck/Korea/Gochang1/2014_2014/01/16_3_(PA)" taxon="KJ413833_A/breeder_duck/Korea/Gochang1/2014_2014/01/16_3_(PA)" totalcount="4" value="ATGGAAGATTTTGTGCGGCAATGCTTCAATCCAATGATCGTCGAGCTTGCAGAAAAGGCAATGAAAGAATATGGAGAAAATCCAAAAATCGAAACGAACAAATTCGCAGCAATATGCACTCACTTAGAAGTCTGTTTCATGTATTCGGATTTCCACTTTATTGATGAACGAGGTGAATCAATGATTGTAGAATCTGGCGATCCGAATGCATTATTGAAACACCGATTTGAGATAATTGAAGGGAGAGACCGAACAATGGCTTGGACAGTGGTAAATAGCATCTGCAACACCACAGGAGTCGATAAGCCTAAATTCCTCCCAGATTTGTATGATTACAAAGAAAACCGATTCATTGAAATTGGAGTGACAAGGAGGGAAGTTCACACGTACTACCTAGAGAAGGCAAATAAGATAAAATCAGAGAAGACACACATTCACATATTCTCATTCACTGGAGAGGAGATGGCCACCAAAGCTGACTATACCCTTGATGAAGAGAGCAGAGCAAGGATCAAAACCAGGCTGTTCACTATCAGGCAAGAAATGGCCAATAGGGGTCTATGGGATTCCTTTCGTCAATCCGAAAGAGGCGAAGAAACAATTGAAGAAAGATTTGAAATCACAGGAACCATGCGCAGGCTTGCTGACCAAAGTCTCCCACCGAATTTCTCCAGCCTTGAAAATTTTAGAGCCTATGTGGATGGATTCAAACCGAACGGCTGCATTGAGGGCAAGCTTTCTCAAATGTCAAAAGAAGTGAACGCCAGAATTGAGCCATTTGTGAAGACAACACCACGCCCTCTCAGATTACCTGATGGGCCTCCTTGTTCTCAGCGGTCGAAATTCTTACTGATGGATGCCCTTAAATTAAGCATCGAAGATCCAAGCCATGAGGGAGAAGGTATCCCGCTATATGATGCAATCAAATGTATGAAGACATTTTTTGGTTGGAAAGAGCCCAACATCGTAAAACCACATGTAAAAGGCATAAATCCCAACTACCTCCTGGCTTGGAAGCAGGTGCTGGCAGAACTCCAAGACATTGAAACTGAGGAGAAAATCCCAAAAACAAAGAACATGAAGAAAACAAGCCAATTGAAGTGGGCACTTGGTGAGAACATGGCACCTGAAAAGGTGGACTTCGAGGACTGCAGAGATGTTAGCGATCTAAGACAGTATGACAGTGATGAACCAGAGCCCAGATCATTATCAAGCTGGGTCCAGAGCGAATTCAACAAAGCATGCGAGTTGACAGATTCAAGTTGGATTGAACTTGATGAAATAGGGGAAGATGTTGCTCCAATTGAGCACATTGCGAGTATGAGACGAAACTATTTCACAGCGGAAGTGTCTCATTGCAGGGCTACTGAGTATATAATGAAAGGAGTGTATGCAAATACAGCTCTGTTGAATGCATCCTGTGCTGCCATGGATGATTTCCAATTGATTCCAATAATAAGCAAGTGCAGAACCAAAGAAGGAAGACGGAAGACAAATCTATATGGATTCATTATAAAAGGAAGATCCCATTTGAGGAATGACACTGATGTGGTAAACTTTGTGAGCATGGAGTTTTCTCTTACTGACCCGAGGCTGGAACCACACAAGTGGGAGAAGTACTGTGTTCTCGAGATAGGAGACATGCTCCTACGAACTGCAATAGGCCAAGTGTCAAGACCCATGTTTCTATATGTGAGAACCAATGGGACCTCCAAGATCAAGATGAAATGGGGCATGGAGATGAGGCGATGCCTTCTTCAATCCCTTCAACAAATTGAGAGCATGATTGAGGCAGAGTCTTCTGTCAAAGAGAAAGACATGACCAAGGAATTCTTTGAGAACAAATCAGAAACTTGGCCAATTGGGGAATCACCTAGGGGAGTGGAGGAAAGCTCCATTGGGAAGGTGTGCAGAACATTACTAGCAAAATCTGTATTCAACAGCCTATATGCATCTCCACAACTCGAGGGGTTTTCAGCTGAATCAAGAAAATTACTTCTCATTGTTCAGGCATTTAGGGACAACCTGGAACCTGGGACCTTCGATCTTGGGGGGCTATATGAAGCAATTGAGGAGTGCCTGATTAATGATCCCTGGGTTTTGCTTAATGCGTCTTGGTTCAACTCCTTCCTCGCACATGCACTGAAATAGTTGTGGCAATGCTACTATTTGCTATCCATACTGTCCAAAA------------------"/>
                        <sequence id="seq_CY134106_A/mallard/California/2559P/2011_2011/08/12_3_(PA)" taxon="CY134106_A/mallard/California/2559P/2011_2011/08/12_3_(PA)" totalcount="4" value="ATGGAAGACTTTGTGCGACAATGCTTCAATCCAATGATCGTCGAGCTTGCGGAAAAGGCAATGAAGGAATATGGGGAAGATCCAAAAATCGAAACTAACAAATTCGCAGCAATATGCACTCACTTGGAAGTATGTTTCATGTATTCGGATTTCCACTTCATTGATGAGCGGGGCGAATCGATAATTGTAGAGTCTGGTGATCCAAATGCATTGCTGAAGCACCGATTTGAAATAATTGAAGGGAGAGACCGAACAATGGCCTGGACAGTGGTGAACAGCATCTGCAACACCACAGGGGTCGAGAAGCCTAAATTTCTCCCGGATCTGTATGACTATAAGGAAAACCGATTCATTGAAATTGGAGTGACACGGAGAGAGGTTCATATATATTACCTAGAGAAAGCCAACAAGATAAAATCTGAAAAGACACACATTCACATCTTTTCATTTACTGGAGAAGAAATGGCCACCAAAGCAGACTATACTCTTGATGAAGAAAGCAGAGCAAGAATCAAAACCAGGCTGTTCACTATAAGACAAGAAATGGCAAGCAGGGGTCTATGGGATTCCTTTCGTCAGTCCGAAAGAGGCGAAGAGACAATTGAAGAAAGATTTGAAATCACAGGAACCATGCGTAGGCTTGCCGACCAAAGTCTCCCACCGAACTTCTCCAGCCTTGAAAACTTTAGAGCCTATGTGGATGGATTCGAGCCGAACGGCTGCATTGAGGGCAAGCTTTCTCAAATGTCAAAAGAAGTGAACGCCAGGATTGAGCCATTCTTGAAGACAACACCACGCCCTCTCAAATTACCTGATGGGCCCCCTTGCTCTCAGCGGTCTAAATTCTTACTGATGGATGCTCTGAAACTAAGCATCGAAGACCCGAGTCATGAGGGAGAGGGTATACCACTATACGATGCGATCAAATGCATGAAGACATTTTTCGGATGGAAAGAGCCCAACATAATCAAACCACATGAGAAAGGCATAAATCCCAATTACCTCCTGGCTTGGAAGCAAGTGCTAGCAGAACTCCAGGACCTTGAAAATGAAGAGAAGATCCCAAAGACAAAGAACATGAAGAAAACAAGCCAATTGAAGTGGGCGCTTGGTGAGAATATGGCACCAGAAAAGGTGGACTTTGAAGATTGCAAGGACATTGGCGATCTAAAGCAGTATGATAGTGATGAGCCAGAGCCCAGATCACTGGCAAGCTGGATCCAGAGCGAATTCAATAAAGCATGTGAATTGACCGACTCAAGCTGGATAGAACTTGATGAAATAGGAGAAGATGTTGCTCCGATTGAACACATTGCAAGTATGAGGAGGAACTATTTTACAGCAGAAGTGTCCCACTGCAGGGCCACTGAATACATAATGAAAGGAGTCTACATAAATACAGCTCTGCTCAATGCATCTTGTGCAGCCATGGATGACTTCCAGCTGATTCCAATGATAAACAAATGTAGAACAAAGGAAGGAAGACGGAAAACGAACCTGTATGGGTTCATCATAAAAGGAAGGTCTCACTTGAGGAATGATACTGATGTGGTAAACTTTGTGAGCATGGAATTTTCTCTCACTGATCCGAGGCTAGAACCGCACAAATGGGAAAAGTACTGTGTTCTTGAAATAGGAGATATGCTCCTGAGGACTGCAATAGGCCAAGTGTCAAGACCCATGTTCCTGTACGTTAGAACCAATGGGACCTCCAAGATTAAGATGAAATGGGGTATGGAAATGAGGCGCTGCCTTCTTCAATCTCTTCAACAAATTGAGAGCATGATTGAGGCTGAGTCTTCTGTCAAAGAAAAGGACATGACTAAGGAGTTTTTTGAAAACAAATCGGAAACATGGCCAATTGGAGAATCCCCCAGAGGAGTAGAGGAAGGCTCTATTGGAAAAGTATGTAGAACCTTGCTGGCAAAGTCTGTATTCAACAGCCTGTACGCGTCTCCACAACTTGAGGGGTTTTCAGCTGAATCGAGGAAATTGCTTCTCATTGTTCAGGCACTTAGGGACAATCTGGAACCTGGGACCTTCGATCTTGGGGGGCTATATGAAGCAATTGAGGAGTGCCTGATTAATGATCCCTGGGTTTTGCTTAATGCATCTTGGTTCAACTCCTTCCTCACACATGCACTGAAATAGTTGTGGCAATGCTACTATTTGCTATCCATACTGTCCAAAAAAGTA-------------"/>
                        <sequence id="seq_CY036545_A/avian/New_York/Sg-00418/2003_2003//_3_(PA)" taxon="CY036545_A/avian/New_York/Sg-00418/2003_2003//_3_(PA)" totalcount="4" value="ATGGAAGATTTTGTGCGACAATGCTTCAATCCAATGATCGTCGAGCTTGCGGAAAAGGCAATGAAAGAATATGGAGAAGATCCAAAAATCGAAACTAACAAATTCACTGCAATATGCACTCACTTGGAAGTGTGTTTCATGTATTCGGATTTCCATTTCATAGACGAACGGGGAGAATCAATAATTGTGGAATCTGGTGATCCAAATGCATTACTGAAGCACCGATTTGAGATAATTGAAGGAAGAGACCGAACAATGGCCTGGACAGTTGTGAATAGCATCTGCAACACCACAGGGGTCGGAAAGCCTAAATTCCTTCCAGACCTGTATGATTACAAGGAGAACCGATTCATTGAAATTGGAGTGACACGGAGAGAGGTCCATATATACTACCTAGAGAAAGCCAACAAGATAAAATCTGAGAAGACACACATTCACATTTTTTCATTTACTGGAGAAGAAATGGCCACCAAAGCAGACTACACCCTCGATGAAGAAAGCAGAGCAAGAATCAAAACCAGGCTGTTCACTATAAGGCAAGAAATGGCAAGCAGGGGTCTATGGGATTCCTTTCGTCAGTCCGAAAGAGGCGAGGAGACAATTGAAGAAAGATTTGAAATCACAGGAACCATGCGTAGGCTTGCCGACCAAAGTCTCCCACCGAACTTCTCCAGCCTTGAAAACTTTATAGCCTATGTGGATGGATTCGAACCGAACGGCTGCATTGAGGGCAAGCTTTCTCAAATGTCAAAAGAAGTGAACGCCAGGATTGAGCCATTTCTAAAGACAACACCACGCCCTCTCAAATTACCTGATGGGCCCCCTTGCTCTCAGCGGTCAAAATTCTTGCTGATGGATGCCTTGAAACTAAGCATTGAAGACCCAAGCCACGAGGGAGAGGGGATACCACTATACGATGCAATCAAATGCATGAAGACATTTTTTGGCTGGAAAGAGCCCAATATAATCAAACCACATGAGAAAGGCATAAATCCTAATTACCTTCTGGCTTGGAAGCAAGTGCTAGCAGAACTTCAGGACCTTGAAAATGAGGAAAAGATTCCAAAGACAAAGAACATGAAGAAAACAAGCCAATTGAAGTGGGCACTTGGTGAGAACATGGCACCAGAAAAAGTGGACTTTGAGGACTGCAAGGATGTTAGCGATCTAAAACAGTACGATAGTGATGAACCAGAGCCTAGATCGCTAGCAAGCTGGATTCAGAGTGAATTCAATAAGGCGTGTGAACTGACTGACTCGAGTTGGATAGAACTTGATGAAATAGGGGAAGATGTTGCTCCGATTGAACACATAGCAAGTATGAGAAGAAACTATTTCACAGCAGAAGTGTCCCATTGCAGGGCCACTGAATACATAATGAAGGGAGTCTACATAAATACAGCCCTGCTCAATGCATCTTGTGCAGCCATGGATGATTTCCAATTGATTCCAATGATAAGCAAGTGTAGAACAAAGGAAGGAAGACGGAAAACAAACCTGTATGGGTTCATCATAAAAGGAAGGTCTCATTTGAGAAATGATACTGATGTGGTAAACTTTGTGAGCATGGAATTTTCTCTCACTGACCCGAGGCTAGAACCACACAAATGGGAAAAGTATTGTGTTCTAGAAATAGGAGACATGCTCCTGAGGACTGCAATAGGCCAAGTGTCAAGGCCCATGTTCCTGTATGTTAGAACCAATGGGACCTCCAAGATCAAGATGAAATGGGGTATGGAAATGAGGCGCTGTCTCCTTCAATCTCTTCAACAAATTGAGAGCATGATTGAGGCCGAGTCTTCTGTCAAAGAAAAGGACATGACTAAAGAATTCTTTGAAAACAAGTCGGAAATGTGGCCAATTGGAGAATCCCCTAAAGGGGTAGAGGAAGGCTCTATCGGGAAAGTATGTAGAACATTACTGGCAAAATCTGTATTCAATAGTCTATACGCATCTCCACAACTTGAGGGATTTTCAGCTGAATCGAGGAAATTACTTCTCATTGTTCAGGCACTTAGGGACAACCTGGAACCTGGAACCTTCGATATTGGGGGGCTATACGAAGCAATTGAGGAGTGCCTGATTAATGATCCCTGGGTTTTGCTTAATGCATCTTGGTTCAACTCCTTCCTCACACATGCACTGAAATAGTTGTGGCAATGCTACTATTTGCTATCCATACTGTCCAAAAAAGTACCTTGTTTCTACT"/>
                        <sequence id="seq_EU743132_A/duck/NY/191255-59/2002_2002//_3_(PA)" taxon="EU743132_A/duck/NY/191255-59/2002_2002//_3_(PA)" totalcount="4" value="ATGGAAGATTTTGTGCGACAATGCTTCAATCCAATGATCGTCGAGCTTGCGGAAAAGGCAATGAAAGAATATGGAGAAGATCCAAAAATCGAAACTAACAAATTCGCTGCAATATGCACTCACTTGGAAGTATGTTTCATGTATTCGGATTTCCACTTCATAGACGAACGGGGAGAATCAATAATTGTGGAATCTGGTGATCCAAATGCATTACTGAAGCACCGATTTGAGATAATTGAAGGAAGAGACCGAACAATGGCCTGGACAGTTGTGAATAGCATCTGCAACACCACAGGGGTCGGAAAGCCTAAATTCCTTCCAGACCTGTATGATTACAAGGAGAACCGATTCATTGAAATTGGAGTGACACGGAGAGAGGTCCATATATACTACCTAGAGAAAGCCAACAAGATAAAATCCGAGAAGACACACATTCACATTTTTTCATTTACTGGAGAAGAAATGGCCACCAAAGCAGACTACACCCTCGATGAAGAAAGCAGAGCAAGAATCAAAACCAGGCTGTTCACTATAAGGCAAGAAATGGCCAGCAGGGGTCTATGGGATTCCTTTCGTCAGTCCGAAAGAGGCGAGGAGACAATTGAAGAAAGATTTGAAATCACAGGAACCATGCGTAGGCTTGCCGACCAAAGTCTCCCACCGAACTTCTCCAGCCTTGAAAACTTTAGAGCCTATGTGGATGGATTCGAACCGAACGGCTGCATTGAGGGCAAGCTTTCTCAAATGTCAAAAGAAGTGAACGCCAGGATTGAGCCATTTCTAAAGACAACACCACGCCCTCTCAAATTACCTGATGGGCCCCCTTGCTCTCAGCGGTCAAAATTCTTGCTGATGGATGCCTTGAAACTAAGCATTGAAGACCCAAGTCACGAGGGAGAGGGGATACCACTATACGATGCAATCAAATGCATGAAGACATTTTTTGGCTGGAAAGAGCCCAATATAATCAAACCACATGAGAAAGGCATAAATCCTAATTACCTTCTGGCTTGGAAGCAAGTGCTAGCAGAACTTCAGGACCTTGAAAATGAGGAAAAGATTCCAAAGACAAAGAACATGAAGAAAACAAGCCAATTGAAGTGGGCACTTGGTGAGAACATGGCACCAGAAAAAGTGGACTTTGAGGACTGCAAGGATGTTAGCGATCTAAAACAGTACGATAGTGATGAACCAGAGCCTAGATCGCTAGCAAGCTGGATTCAGAGTGAATTCAATAAGGCGTGTGAACTGACTGACTCGAGTTGGATAGAACTTGATGAAATAGGGGAAGATGTTGCTCCGATTGAACACATAGCAAGTATGAGAAGAAACTATTTCACAGCAGAAGTGTCCCATTGCAGGGCCACTGAATACATAATGAAGGGAGTCTACATAAATACAGCCCTGCTCAATGCATCTTGTGCAGCCATGGATGATTTCCAATTGATTCCAATGATAAGCAAGTGTAGAACAAAGGAAGGAAGACGGAAAACAAACCTGTATGGGTTCATCATAAAAGGAAGGTCTCATTTGAGAAATGATACTGATGTGGTAAACTTTGTGAGCATGGAATTTTCTCTCACTGACCCGAGGCTAGAACCACACAAATGGGAAAAGTATTGTGTTCTAGAAATAGGAGACATGCTCCTGAGGACTGCAATAGGCCAAGTGTCAAGGCCCATGTTCCTGTATGTTAGAACCAATGGGACCTCCAAGATCAAGATGAAATGGGGTATGGAAATGAGGCGCTGTCTCCTTCAATCTCTTCAACAAATTGAGAGCATGATTGAGGCCGAGTCTTCTGTCAAAGAAAAGGACATGACTAAAGAATTCTTTGAAAACAAGTCGGAAATGTGGCCAATTGGAGAATCCCCCAAAGGGGTAGAGGAAGGCTCTATCGGGAAAGTATGTAGAACATTACTGGCAAAATCTGTATTCAACAGTCTATACGCATCTCCACAACTTGAGGGATTTTCAGCTGAATCGAGGAAATTGCTTCTCATTGTTCAGGCACTTAGGGACAACCTGGAACCTGGAACCTTCGATATTGGGGGGCTATACGAAGCAATTGAGGAGTGCCTGATTAATGATCCCTGGGTTTTGCTTAATGCATCTTGGTTCAACTCCTTCCTCACACATGCACTGAAATAGTTGTGGCAATGCTACTATTTGCTATCCATACTGTCCAAAAAAGTACCTTGTTTCTACT"/>
                        <sequence id="seq_GU051350_A/ruddy_turnstone/New_Jersey/1851/2001_2001//_3_(PA)" taxon="GU051350_A/ruddy_turnstone/New_Jersey/1851/2001_2001//_3_(PA)" totalcount="4" value="ATGGAAGACTTTGTGCGACAATGCTTCAATCCGATGATCGTCGAGCTTGCGGAAAAGGCAATGAAAGAGTATGGGGAAGATCCGAAAATTGAAACTAACAAGTTCGCTGCAATATGCACACACTTAGAAGTCTGTTTCATGTATTCGGATTTTCATTTCATCGATGAACGGGGTGAATCAGTAATTGTAGAATCTGGTGACCCAAATGCATTACTAAAGCACCGATTTGAGATAATTGAAGGAAGGGACCGAACCATGGCCTGGACAGTGGTGAATAGTATCTGCAACACCACAGGGGTAGAGAAGCCTAAATTTCTTCCGGATTTGTATGATTACAAGGAGAACCGATTCATTGAGATTGGAGTGACACGGAGGGAGGTTCACATATACTACCTAGAAAAAGCCAACAAGATAAAATCCGAAAAGACACACATTCACATTTTCTCATTCACTGGAGAGGAAATGGCCACCAAAGCAGACTACACCCTTGATGAAGAAAGCAGGGCAAGAATCAAAACCAGGCTGTTCACCATAAGACAAGAAATGGCCAGTAGGGGTTTATGGGATTCCTTTCGTCAGTCCGAGAGAGGCGAAGAGACAATTGAAGAAAGATTTGAAATCACAGGAACCATGCGCAGGCTTGCCGACCAAAGTCTCCCACCGAACTTCTCCAGCCTTGAAAACTTTAGAGCCTATGTGGATGGATTCGAACCGAACGGCTGCATTGAGGGCAAGCTTTCTCAAATGTCAAAAGAAGTGAACGCCAGAATTGAGCCATTTTTGAAGACAACACCACGCCCACTCAGATTACCTGATGGGCCTCCTTGCTCTCAGCGATCAAAATTTTTGCTGATGGATGCTCTGAAACTAAGTATTGAAGACCCGAGTCATGAGGGGGAGGGGATACCGCTATATGATGCAATCAAATGCATGAAGACATTTTTTGGCTGGAAAGAGCCTAACATAATCAAACCACATGAGAAAGGCATAAACCCCAATTACCTCCTGGCTTGGAAGCAAGTGCTAGCGGAGCTCCAAGACATTGAAAATGAAGAGAAGATCCCAAAGACAAAGAACATGAAGAAAACAAGCCAATTGAAGTGGGCACTCGGTGAAAATATGGCACCAGAGAAAGTAGACTTTGATGATTGCAAAGATGTTAGTGATCTCAAACAGTATGACAGCGATGAGCCAGAACCTAGATCGCTAGCAAGCTGGATCCAGAGTGAATTCAACAAGGCATGTGAATTGACCAACTCAAGCTGGATAGAACTTGATGAGATTGGGGAAGATGTTGCCCCAATCGAACACATTGCAAGCATGAGGAGAAACTATTTTACAGCAGAAGTGTCCCATTGCAGGGCTACTGAGTACATAATGAAGGGAGTGTACATAAATACAGCCTTGCTCAATGCATCTTGTGCAGCCATGGATGACTTCCAGCTGATCCCAATGATAAGCAAATGTAGGACCAAAGAAGGGAGACGGAAAACAAATCTGTATGGATTCATTATAAAAGGAAGGTCTCATTTGAGAAATGATACCGACGTGGTAAACTTTGTGAGTATGGAGTTTTCCCTCACAGACCCGAGACTGGAGCCACACAAATGGGAAAAGTACTGCGTTCTCGAAATAGGAGATATGCTCTTGAGGACTGCGATAGGCCAAGTGTCACGGCCCATGTTCCTATATGTGAGAACCAATGGAACCTCCAAGATCAAAATGAAGTGGGGCATGGAAATGAGGCGCTGCCTTCTTCAGTCTCTTCAGCAGATTGAGAGCATGATTGAGGCCGAGTCTTCCGTCAAGGAGAAAGACATGACCAAGGAATTCTTTGAAAACAAATCGGAAACATGGCCAATTGGAGAGTCACCCAAAGGAGTGGAGGAAGGCTCTATCGGGAAGGTGTGCAGAACCTTACTGGCAAAGTCTGTATTCAACAGTCTATATGCATCTCCACAACTCGAGGGGTTTTCAGCTGAATCGAGAAAATTGCTTCTCATTGTTCAGGCACTTAGGGACAACCTGGAACCTGGGACATTCGATCTTGGGGGGCTATATGAAGCAATCGAGGAGTGCCTGATTAATGATCCCTGGGTTTTGCTTAATGCATCTTGGTTCAACTCCTTCCTCACACATGCACTGAAATAGTTGTGGCAATGCTACTATTTGCTATCCATACTGTCCAAAAAAGTA-------------"/>
                        <sequence id="seq_CY144241_A/ruddy_turnstone/New_Jersey/828227/2001_2001//_3_(PA)" taxon="CY144241_A/ruddy_turnstone/New_Jersey/828227/2001_2001//_3_(PA)" totalcount="4" value="ATGGAAGACTTTGTGCGACAATGCTTCAATCCGATGATCGTCGAGCTTGCGGAAAAGGCAATGAAAGAGTATGGGGAAGATCCGAAAATTGAAACTAACAAGTTCGCTGCAATATGCACACACTTAGAAGTCTGTTTCATGTATTCGGATTTTCATTTCATCGATGAACGGGGTGAATCAGTAATTGTAGAATCTGGTGACCCAAATGCATTACTAAAGCACCGATTTGAGATAATTGAAGGAAGGGACCGAACCATGGCCTGGACAGTGGTGAATAGTATCTGCAACACCACAGGGGTAGAGAAGCCTAAATTTCTTCCGGATTTGTATGATTACAAGGAGAACCGATTCATTGAGATTGGAGTGACACGGAGGGAGGTTCACATATACTACCTAGAAAAAGCCAACAAGATAAAATCCGAAAAGACACACATTCACATTTTCTCATTCACTGGAGAGGAAATGGCCACCAAAGCAGACTACACCCTTGATGAAGAAAGCAGGGCAAGAATCAAAACCAGGCTGTTCACCATAAGACAAGAAATGGCCAGTAGGGGTTTATGGGATTCCTTTCGTCAGTCCGAGAGAGGCGAAGAGACAATTGAAGAAAGATTTGAAATCACAGGAACCATGCGCAGGCTTGCCGACCAAAGTCTCCCACCGAACTTCTCCAGCCTTGAAAACTTTAGAGCCTATGTGGATGGATTCGAACCGAACGGCTGCATTGAGGGCAAGCTTTCTCAAATGTCAAAAGAAGTGAACGCCAGAATTGAGCCATTTTTGAAGACAACACCACGCCCACTCAGATTACCTGATGGGCCTCCTTGCTCTCAGCGATCAAAATTTTTGCTGATGGATGCTCTGAAACTAAGTATTGAAGACCCGAGTCATGAGGGGGAGGGGATACCGCTATATGATGCAATCAAATGCATGAAGACATTTTTTGGCTGGAAAGAGCCTAACATAATCAAACCACATGAGAAAGGCATAAACCCCAATTACCTCCTGGCTTGGAAGCAAGTGCTAGCGGAGCTCCAAGACATTGAAAATGAAGAGAAGATCCCAAAGACAAAGAACATGAAGAAAACAAGCCAATTGAAGTGGGCACTCGGTGAAAATATGGCACCAGAGAAAGTAGACTTTGATGATTGCAAAGATGTTAGTGATCTCAAACAGTATGACAGCGATGAGCCAGAACCTAGATCGCTAGCAAGCTGGATCCAGAGTGAATTCAACAAGGCATGTGAATTGACCAACTCAAGCTGGATAGAACTTGATGAGATTGGGGAAGATGTTGCCCCAATCGAACACATTGCAAGCATGAGGAGAAACTATTTTACAGCAGAAGTGTCCCATTGCAGGGCTACTGAGTACATAATGAAGGGAGTGTACATAAATACAGCCTTGCTCAATGCATCTTGTGCAGCCATGGATGACTTCCAGCTGATCCCAATGATAAGCAAATGTAGGACCAAAGAAGGGAGACGGAAAACAAATCTGTATGGATTCATTATAAAAGGAAGGTCTCATTTGAGAAATGATACCGACGTGGTAAACTTTGTGAGTATGGAGTTTTCCCTCACAGACCCGAGACTGGAGCCACACAAATGGGAAAAGTACTGCGTTCTCGAAATAGGAGATATGCTCTTGAGGACTGCGATAGGCCAAGTGTCACGGCCCATGTTCCTATATGTGAGAACCAATGGAACCTCCAAGATCAAAATGAAGTGGGGCATGGAAATGAGGCGCTGCCTTCTTCAGTCTCTTCAGCAGATTGAGAGCATGATTGAGGCCGAGTCTTCCGTCAAGGAGAAAGACATGACCAAGGAATTCTTTGAAAACAAATCGGAAACATGGCCAATTGGAGAGTCACCCAAAGGAGTGGAGGAAGGCTCTATCGGGAAGGTGTGCAGAACCTTACTGGCAAAGTCTGTATTCAACAGTCTATATGCATCTCCACAACTCGAGGGGTTTTCAGCTGAATCGAGAAAATTGCTTCTCATTGTTCAGGCACTTAGGGACAACCTGGAACCTGGGACATTCGATCTTGGGGGGCTATATGAAGCAATCGAGGAGTGCCTGATTAATGATCCCTGGGTTTTGCTTAATGCATCTTGGTTCAACTCCTTCCTCACACATGCACTGAAATAGTTGTGGCAATGCTACTATTTGCTATCCATACTGTCCAAAAAACTA-------------"/>
                        <sequence id="seq_CY015094_A/turkey/Ireland/1378/1983_1983//_3_(PA)" taxon="CY015094_A/turkey/Ireland/1378/1983_1983//_3_(PA)" totalcount="4" value="ATGGAAGACTTTGTGCGACAATGCTTCAATCCAATGATCGTCGAGCTTGCGGAAAAGGCAATGAAAGAATATGGGGAAGATCCAAAAATCGAAACGAATAAATTCGCTGCAATATGCACACACTTAGAAGCCTGCTTCATGTATTCAGATTTCCACTTCATTGACGAACGGGGTGAATCAACAATTGTAGAATCTGGCGATCCAAATGCATTATTGAAACACCGATTTGAAATAATCGAAGGAAGAGACCGAACAATGGCCTGGACAGTGGTGAATAGTATCTGCAACACCACAGGAGTCGAGAAGCCAAAATTTCTTCCTGATCTGTATGATTACAAGGAAAACCGGTTCATTGAAATTGGAGTAACACGGAGGGAAGTCCACATATACTACCTAGAAAAAGCCAATAAGATAAAATCTGAGAAGACACATATTCACATTTTCTCATTCACTGGAGAAGAAATGGCCACCAAAGCGGATTACACCCTTGACGAAGAAAGCAGGGCAAGAATCAAGACCAGGCTGTTCACCATAAGGCAGGAAATGGCCAGTAGGGGTCTATGGGATTCCTTTCGTCAGTCCGAGAGAGGCGAAGAGACAATTGAAGAAAGATTTGAAATCACAGGAACCATGCGTAGGCTTGCCGACCAAAGTCTCCCACCGAACTTCTCCAGCCTTGAAAACTTTAGAGCCTATGTGGATGGATTCGAACCGAACGGCTGCATTGAGGGCAAGCTTTCTCAAATGTCAAAAGAAGTGAACGCCAGGATTGAACCATTTCTGAAAACAACACCACGTCCTCTTAGATTGCCAGATGGGCCTCCCTGCTCTCAGCGGTCGAAATTCCTGCTGATGGATGCTCTGAAATTGAGCATCGAGGACCCGAGTCATGAGGGGGAGGGAATACCGCTATATGATGCGATCAAATGCATGAAGACATTTTTCGGATGGAAAGAGCCTAATATCATCAAACCACATGAGAAAGGCATAAACCCCAATTACCTTCTGGCTTGGAAACAGGTACTGGCAGAACTCCAGGACATTGAAAATGAGGAGAAAACCCCAAAAACAAAGAACATGAAGAAAACAAGCCAATTGAAATGGGCACTCGGTGAGAATATGGCACCGGAAAAAGTAGACTTTGAGGATTGCAAAGATGTTAACGATCTGAAACAGTATGACAGTGAAGAACCAGAGCCCAGATCGCTAGCAAGCTGGATCCAAAGTGAATTCAACAAGGCGTGCGAATTGACCGATTCAAGCTGGATAGAGCTTGATGAGATAGGGGAGGATGTTGCCCCAATCGAGCACATTGCAAGTATGAGAAGGAACTATTTCACAGCGGAAGTGTCCCATTGCAGGGCTACTGAATACATAATGAAGGGAGTGTACATAAATACAGCTTTGCTCAACGCATCCTGTGCCGCCATGGATGAATTCCAATTGATTCCAATGATAAGCAAATGCAGAACCAAAGAAGGGAGACGGAAAACAAACCTGTATGGATTCATTATAAAAGGAAGGTCTCATCTGAGGAATGATACCGACGTAGTAAACTTTGTGAGTATGGAGTTTTCTCTTACTGACCCGAGGCTGGAGCCACACAAGTGGGAAAAGTACTGTGTCCTTGAAATAGGGGACATGCTCCTACGGACTGCAATAGGCCAAGTGTCAAGGCCCATGTTCCTGTATGTGAGAACCAATGGAACCTCCAAAATCAAGATGAAATGGGGTATGGAAATGAGGCGCTGCCTTCTCCAATCTCTTCAACAGATTGAGAGCATGATTGAGGCTGAGTCTTCTATCAAAGAGAAAGACATGACCAAAGAGTTCTTTGAAAACAGGTCGGAAACATGGCCAATTGGGGAGTCACCCAAGGGAGTGGAGGAAGGCTCCATCGGGAAAGTGTGCAGGACCTTACTAGCAAAATCTGTATTCAACAGCCTATATGCGTCTCCACAACTCGAGGGGTTTTCAGCCGAATCGAGAAAACTGCTACTCATTGTTCAGGCACTTAGGGACAACCTGGAACCTGGAACCTTCGATCTTGGGGGGCTATATGAAGCAATCGAGGAGTGCCTGATTAATGACCCCTGGGTTTTGCTTAATGCATCTTGGTTCAACTCCTTCCTCACACATGCACTGAAATAGTTGTGGCAATGCTACTATTTGCTATCCATACTGTCCAAAAAAGTACCTTGTTTCTACT"/>
                        <sequence id="seq_GU052865_A/turkey/Ireland//1983_1983//_3_(PA)" taxon="GU052865_A/turkey/Ireland//1983_1983//_3_(PA)" totalcount="4" value="ATGGAAGACTTTGTGCGACAATGCTTCAATCCAATGATCGTCGAGCTTGCGGAAAAGGCAATGAAAGAATATGGGGAAGATCCAAAAATCGAAACGAATAAATTCGCTGCAATATGCACACACTTAGAAGCCTGCTTCATGTATTCAGATTTCCACTTCATTGACGAACGGGGTGAATCAACAATTGTAGAATCTGGCGATCCAAATGCATTATTGAAACACCGATTTGAAATAATCGAAGGAAGAGACCGAACAATGGCCTGGACAGTGGTGAATAGTATCTGCAACACCACAGGAGTCGAGAAGCCAAAATTTCTTCCTGATCTGTATGATTACAAGGAAAACCGGTTCATTGAAATTGGAGTAACACGGAGGGAAGTCCACATATACTACCTAGAAAAAGCCAATAAGATAAAATCTGAGAAGACACATATTCACATTTTCTCATTCACTGGAGAAGAAATGGCCACCAAAGCGGATTACACCCTTGACGAAGAAAGCAGGGCAAGAATCAAGACCAGGCTGTTCACCATAAGGCAGGAAATGGCCAGTAGGGGTCTATGGGATTCCTTTCGTCAGTCCGAGAGAGGCGAAGAGACAATTGAAGAAAGATTTGAAATCACAGGAACCATGCGTAGGCTTGCCGACCAAAGTCTCCCACCGAACTTCTCCAGCCTTGAAAACTTTAGAGCCTATGTGGATGGATTCGAACCGAACGGCTGCATTGAGGGCAAGCTTTCTCAAATGTCAAAAGAAGTGAACGCCAGGATTGAACCATTTCTGAAAACAACACCACGTCCTCTTAGATTGCCAGATGGGCCTCCCTGCTCTCAGCGGTCGAAATTCCTGCTGATGGATGCTCTGAAATTGAGCATCGAGGACCCGAGTCATGAGGGGGAGGGAATACCGCTATATGATGCGATCAAATGCATGAAGACATTTTTCGGATGGAAAGAGCCTAATATCATCAAACCACATGAGAAAGGCATAAACCCCAATTACCTTCTGGCTTGGAAACAGGTACTGGCAGAACTCCAGGACATTGAAAATGAGGAGAAAACCCCAAAAACAAAGAACATGAAGAAAACAAGCCAATTGAAATGGGCACTCGGTGAGAATATGGCACCGGAAAAAGTAGACTTTGAGGATTGCAAAGATGTTAACGATCTGAAACAGTATGACAGTGAAGAACCAGAGCCCAGATCGCTAGCAAGCTGGATCCAAAGTGAATTCAACAAGGCGTGCGAATTGACCGATTCAAGCTGGATAGAGCTTGATGAGATAGGGGAGGATGTTGCCCCAATCGAGCACATTGCAAGTATGAGAAGGAACTATTTCACAGCGGAAGTGTCCCATTGCAGGGCTACTGAATACATAATGAAGGGAGTGTACATAAATACAGCTTTGCTCAACGCATCCTGTGCCGCCATGGATGAATTCCAATTGATTCCAATGATAAGCAAATGCAGAACCAAAGAAGGGAGACGGAAAACAAACCTGTATGGATTCATTATAAAAGGAAGGTCTCATCTGAGGAATGATACCGACGTAGTAAACTTTGTGAGTATGGAGTTTTCTCTTACTGACCCGAGGCTGGAGCCACACAAGTGGGAAAAGTACTGTGTCCTTGAAATAGGGGACATGCTCCTACGGACTGCAATAGGCCAAGTGTCAAGGCCCATGTTCCTGTATGTGAGAACCAATGGAACCTCCAAAATCAAGATGAAATGGGGTATGGAAATGAGGCGCTGCCTTCTCCAATCTCTTCAACAGATTGAGAGCATGATTGAGGCTGAGTCTTCTATCAAAGAGAAAGACATGACCAAAGAGTTCTTTGAAAACAGGTCGGAAACATGGCCAATTGGGGAGTCACCCAAGGGAGTGGAGGAAGGCTCCATCGGGAAAGTGTGCAGGACCTTACTAGCAAAATCTGTATTCAACAGCCTATATGCGTCTCCACAACTCGAGGGGTTTTCAGCCGAATCGAGAAAACTGCTACTCATTGTTCAGGCACTTAGGGACAACCTGGAACCTGGAACCTTCGATCTTGGGGGGCTATATGAAGCAATCGAGGAGTGCCTGATTAATGACCCCTGGGTTTTGCTTAATGCATCTTGGTTCAACTCCTTCCTCACACATGCACTGAAATAGTTGTGGCAATGCTACTATTTGCTATCCATACTGTCCAAAAAAGTA-------------"/>
                        <sequence id="seq_GU052857_A/duck/Ireland/113/1983_1983//_3_(PA)" taxon="GU052857_A/duck/Ireland/113/1983_1983//_3_(PA)" totalcount="4" value="ATGGAAGACTTTGTGCGACAGTGCTTCAATCCAATGATCGTCGAGCTTGCGGAAAAGGCAATGAAAGAATATGGGGACGATCCAAAAATCGAAACGAATAAATTCGCTGCAATATGCACACACTTAGAAGCCTGCTTCATGTATTCAGATTTCCACTTCATTGACGAACGGGGTGAATCAACAATTGTAGAATCTGGCGATCCAAATGCATTATTGAAACACCGATTTGAAATAATCGAAGGAAGAGACCGAACAATGGCCTGGACAGTGGTGAATAGTATCTGCAACACCACAGGAGTCGAGAAGCCAAAATTTCTTCCTGATCTGTATGATTACAAGGAAAACCGGTTCATTGAAATTGGAGTAACACGGAGGGAAGTCCACATATACTACCTAGAAAAAGCCAATAAGATAAAATCTGAGAAGACACATATTCACATTTTCTCATTCACTGGAGAAGAAATGGCCACCAAAGCGGATTACACCCTTGACGAAGAAAGCAGGGCAAGAATCAAGACCAGGCTGTTCACCATAAGGCAGGAAATGGCCAGTAGGGGTCTATGGGATTCCTTTCGTCAGTCCGAGAGAGGCGAAGAGACAATTGAAGAAAGATTTGAAATCACAGGAACCATGCGCAGGCTTGCCGACCAAAGTCTCCCACCGAACTTCTCCAGCCTTGAAAACTTTAGAGCCTATGTGGATGGATTCGAACCGAACGGCTGCATTGAGGGCAAGCTTTCTCAAATGTCAAAAGAAGTGAACGCCAGGATTGAACCATTTCTGAAAACAACACCACGTCCTCTTAGATTGCCAGATGGGCCTCCCTGCTCTCAGCGGTCGAAATTCCTGCTGATGGATGCTCTGAAATTGAGCATCGAGGACCCGAGTCATGAGGGGGAGGGAATACCGCTATATGATGCGATCAAATGCATGAAGACATTTTTCGGATGGAAAGAGCCTAATATCATCAAACCACATGAGAAAGGCATAAACCCCAATTACCTTCTGGCTTGGAAACAGGTACTGGCAGAACTCCAGGACATTGAAAATGAGGAGAAAACCCCAAAAACAAAGAACATGAAGAAAACAAGCCAATTGAAATGGGCACTCGGTGAGAATATGGCACCGGAAAAAGTAGACTTTGAGGATTGCAAAGATGTTAACGATCTGAAACAGTATGACAGTGAAGAACCAGAGCCCAGATCGCTAGCAAGCTGGATCCAAAGTGAATTCAACAAGGCGTGCGAATTGACCGATTCAAGCTGGATAGAGCTTGATGAGATAGGGGAGGATGTTGCCCCAATCGAGCACATTGCAAGTATGAGAAGGAACTATTTCACAGCGGAAGTGTCCCATTGCAGGGCTACTGAATACATAATGAAGGGAGTGTACATAAATACAGCTTTGCTCAACGCATCCTGTGCCGCCATGGATGAATTCCAATTGATTCCAATGATAAGCAAATGCAGAACCAAAGAAGGGAGACGGAAAACAAACCTGTATGGATTCATTATAAAAGGAAGGTCTCATCTGAGGAATGATACCGACGTAGTAAACTTTGTGAGTATGGAGTTTTCTCTTACTGACCCGAGGCTGGAGCCACACAAGTGGGAAAAGTACTGTGTCCTTGAAATAGGGGACATGCTCCTACGGACTGCAATAGGCCAAGTGTCAAGGCCCATGTTCCTGTATGTGAGAACCAATGGAACCTCCAAAATCAAGATGAAATGGGGTATGGAAATGAGGCGCTGCCTTCTCCAATCTCTTCAACAGATTGAGAGCATGATTGAGGCTGAGTCTTCTATCAAAGAGAAAGACATGACCAAAGAGTTCTTTGAAAACAGGTCGGAAACATGGCCAATTGGGGAGTCACCCAAGGGAGTGGAGGAAGGCTCCATCGGGAAAGTGTGCAGGACCTTACTAGCAAAATCTGTATTCAACAGCCTATATGCGTCTCCACAACTCGAGGGGTTTTCAGCCGAATCGAGAAAACTGCTACTCATTGTTCAGGCACTTAGGGACAACCTGGAACCTGGAACCTTCGATCTTGGGGGGCTATATGAAGCAATCGAGGAGTGCCTGATTAATGACCCCTGGGTTTTGCTTAATGCATCTTGGTTCAACTCCTTCCTCACACATGCACTGAAATAGTTGTGGCAATGCTACTATTTGCTATCCATACTGTCCAAAAAAGTA-------------"/>
                    </data>


    


    


    
<map name="Beta">beast.math.distributions.Beta</map>
<map name="Exponential">beast.math.distributions.Exponential</map>
<map name="InverseGamma">beast.math.distributions.InverseGamma</map>
<map name="LogNormal">beast.math.distributions.LogNormalDistributionModel</map>
<map name="Gamma">beast.math.distributions.Gamma</map>
<map name="Uniform">beast.math.distributions.Uniform</map>
<map name="prior">beast.math.distributions.Prior</map>
<map name="LaplaceDistribution">beast.math.distributions.LaplaceDistribution</map>
<map name="OneOnX">beast.math.distributions.OneOnX</map>
<map name="Normal">beast.math.distributions.Normal</map>


<run chainLength="20000000" id="mcmc" spec="MCMC">
    <state id="state" storeEvery="5000">
        <tree id="Tree.t:PA_new_aligned" name="stateNode">
            <trait id="dateTrait.t:PA_new_aligned" spec="beast.evolution.tree.TraitSet" traitname="date">
                
                
                GQ923578_A/avian/Colorado/456648/2006_2006//_3_(PA)=2006,
GU049977_A/unknown/New_Jersey/456488/2006_2006//_3_(PA)=2006,
A/turkey/Germany-MV/R2472/2014_|_EPI_ISL_167140_|_2014-11-04_|_original=2014,
A/chicken/Netherlands/14015531_|_EPI_ISL_168075_|_2014-11-15_|_choanal_swabs=2014,
A/duck/Chiba/26-372-48/2014_|_EPI_ISL_168024_|_2014-11-18_|_E1=2014,
A/duck/Chiba/26-372-61/2014_|_EPI_ISL_168025_|_2014-11-18_|_E1=2014,
A/Chicken/Netherlands/14015526/2014_|_EPI_ISL_167905_|_2014-11-14_|_Choanal_Swab=2014,
A/duck/England/36254/14_|_EPI_ISL_167904_|_2014-11-14_|_Egg_passage_1=2014,
AB932555_A/chicken/kumamoto/1-7/2014_2014/04/13_3_(PA)=2014,
KJ746110_A/mallard/Korea/W452/2014_2014/02/05_3_(PA)=2014,
KJ509107_A/breeder_duck/Korea/H249/2014_2014/01/28_3_(PA)=2014,
KJ508971_A/bean_goose/Korea/H53/2014_2014/01/20_3_(PA)=2014,
KJ509043_A/breeder_chicken/Korea/H122/2014_2014/01/24_3_(PA)=2014,
KJ509115_A/breeder_chicken/Korea/H250/2014_2014/01/28_3_(PA)=2014,
KJ509075_A/breeder_duck/Korea/H158/2014_2014/01/26_3_(PA)=2014,
KJ509131_A/mallard/Korea/H297/2014_2014/01/29_3_(PA)=2014,
KJ511811_A/waterfowl/Korea/S005/2014_2014/02/15_3_(PA)=2014,
KJ509011_A/Baikal_teal/Korea/H80/2014_2014/01/22_3_(PA)=2014,
KJ509019_A/Coot/Korea/H81/2014_2014/01/22_3_(PA)=2014,
KJ509035_A/Baikal_teal/Korea/H96/2014_2014/01/23_3_(PA)=2014,
KJ508931_A/Baikal_teal/Korea/H41/2014_2014/01/19_3_(PA)=2014,
KJ413841_A/broiler_duck/Korea/Buan2/2014_2014/01/17_3_(PA)=2014,
KJ509155_A/common_teal/Korea/H455-30/2014_2014/02/08_3_(PA)=2014,
KJ509123_A/Korean_native_chicken/Korea/H257/2014_2014/01/28_3_(PA)=2014,
KJ509083_A/breeder_duck/Korea/H200/2014_2014/01/27_3_(PA)=2014,
KJ508899_A/broiler_duck/Korea/H29/2014_2014/01/18_3_(PA)=2014,
KJ508907_A/broiler_duck/Korea/H31/2014_2014/01/19_3_(PA)=2014,
KJ508915_A/broiler_duck/Korea/H32/2014_2014/01/19_3_(PA)=2014,
KJ509139_A/bean_goose/Korea/H328/2014_2014/02/01_3_(PA)=2014,
KJ509051_A/breeder_duck/Korea/H128/2014_2014/01/25_3_(PA)=2014,
KJ509067_A/broiler_duck/Korea/H145/2014_2014/01/25_3_(PA)=2014,
KJ508947_A/broiler_duck/Korea/H48/2014_2014/01/20_3_(PA)=2014,
KJ508987_A/broiler_duck/Korea/H65/2014_2014/01/21_3_(PA)=2014,
KJ509091_A/mallard/Korea/H207/2014_2014/01/27_3_(PA)=2014,
KJ509163_A/spot-billed_duck/Korea/H455-42/2014_2014/02/08_3_(PA)=2014,
KJ509099_A/white-fronted_goose/Korea/H231/2014_2014/01/28_3_(PA)=2014,
KJ508979_A/Baikal_teal/Korea/H62/2014_2014/01/21_3_(PA)=2014,
KJ508995_A/Baikal_teal/Korea/H66/2014_2014/01/21_3_(PA)=2014,
KJ509003_A/Baikal_teal/Korea/H68/2014_2014/01/22_3_(PA)=2014,
KJ509027_A/Baikal_teal/Korea/H84/2014_2014/01/22_3_(PA)=2014,
KJ413849_A/baikal_teal/Korea/Donglim3/2014_2014/01/17_3_(PA)=2014,
KJ508923_A/bean_goose/Korea/H40/2014_2014/01/19_3_(PA)=2014,
KJ509059_A/broiler_duck/Korea/H133/2014_2014/01/25_3_(PA)=2014,
KJ508939_A/broiler_duck/Korea/H47/2014_2014/01/20_3_(PA)=2014,
KJ508955_A/broiler_duck/Korea/H49/2014_2014/01/20_3_(PA)=2014,
KJ509147_A/tundra_swan/Korea/H411/2014_2014/02/06_3_(PA)=2014,
KM504100_A/duck/Shandong/Q1/2013_2013/04/25_3_(PA)=2013,
KJ476668_A/duck/Zhejiang/6D18/2013_2013/12/14_3_(PA)=2013,
KJ476667_A/duck/Zhejiang/W24/2013_2013/11/14_3_(PA)=2013,
KJ508965_A/Baikal_teal/Korea/H52/2014_2014/01/20_3_(PA)=2014,
KJ413833_A/breeder_duck/Korea/Gochang1/2014_2014/01/16_3_(PA)=2014,
CY134106_A/mallard/California/2559P/2011_2011/08/12_3_(PA)=2011,
CY036545_A/avian/New_York/Sg-00418/2003_2003//_3_(PA)=2003,
EU743132_A/duck/NY/191255-59/2002_2002//_3_(PA)=2002,
GU051350_A/ruddy_turnstone/New_Jersey/1851/2001_2001//_3_(PA)=2001,
CY144241_A/ruddy_turnstone/New_Jersey/828227/2001_2001//_3_(PA)=2001,
CY015094_A/turkey/Ireland/1378/1983_1983//_3_(PA)=1983,
GU052865_A/turkey/Ireland//1983_1983//_3_(PA)=1983,
GU052857_A/duck/Ireland/113/1983_1983//_3_(PA)=1983                
                            
                            <taxa id="TaxonSet.PA_new_aligned" spec="TaxonSet">
                    <data
idref="PA_new_aligned"
name="alignment"/>
                </taxa>
            </trait>
            <taxonset idref="TaxonSet.PA_new_aligned"/>
        </tree>
        <parameter id="clockRate.c:PA_new_aligned" name="stateNode">1.0</parameter>
        <parameter id="kappa.s:PA_new_aligned" lower="0.0" name="stateNode">2.0</parameter>
        <parameter id="ePopSize.t:PA_new_aligned" name="stateNode">0.3</parameter>
        <parameter id="growthRate.t:PA_new_aligned" name="stateNode">3.0E-4</parameter>
        <parameter dimension="4" id="freqParameter.s:PA_new_aligned" lower="0.0" name="stateNode" upper="1.0">0.25</parameter>
    </state>

    <init estimate="false" id="RandomTree.t:PA_new_aligned" initial="@Tree.t:PA_new_aligned" spec="beast.evolution.tree.RandomTree" taxa="@PA_new_aligned">
        <populationModel id="ConstantPopulation0.t:PA_new_aligned" spec="ConstantPopulation">
            <parameter id="randomPopSize.t:PA_new_aligned" name="popSize">1.0</parameter>
        </populationModel>
    </init>

    <distribution id="posterior" spec="util.CompoundDistribution">
        <distribution id="prior" spec="util.CompoundDistribution">
            <distribution id="CoalescentExponential.t:PA_new_aligned" spec="Coalescent">
                <populationModel growthRate="@growthRate.t:PA_new_aligned" id="ExponentialGrowth.t:PA_new_aligned" popSize="@ePopSize.t:PA_new_aligned" spec="ExponentialGrowth"/>
                <treeIntervals id="TreeIntervals.t:PA_new_aligned" spec="TreeIntervals" tree="@Tree.t:PA_new_aligned"/>
            </distribution>
            <prior id="ClockPrior.c:PA_new_aligned" name="distribution" x="@clockRate.c:PA_new_aligned">
                <Uniform id="Uniform.0" name="distr" upper="Infinity"/>
            </prior>
            <prior id="ePopSizePrior.t:PA_new_aligned" name="distribution" x="@ePopSize.t:PA_new_aligned">
                <OneOnX id="OneOnX.0" name="distr"/>
            </prior>
            <prior id="GrowthRatePrior.t:PA_new_aligned" name="distribution" x="@growthRate.t:PA_new_aligned">
                <Exponential id="Exponential.0" name="distr">
                    <parameter estimate="false" id="RealParameter.0" name="mean">1.0</parameter>
                </Exponential>
            </prior>
            <prior id="KappaPrior.s:PA_new_aligned" name="distribution" x="@kappa.s:PA_new_aligned">
                <LogNormal id="LogNormalDistributionModel.0" name="distr">
                    <parameter estimate="false" id="RealParameter.01" name="M">1.0</parameter>
                    <parameter estimate="false" id="RealParameter.02" name="S">1.25</parameter>
                </LogNormal>
            </prior>
        </distribution>
        <distribution id="likelihood" spec="util.CompoundDistribution">
            <distribution data="@PA_new_aligned" id="treeLikelihood.PA_new_aligned" spec="TreeLikelihood" tree="@Tree.t:PA_new_aligned">
                <siteModel id="SiteModel.s:PA_new_aligned" spec="SiteModel">
                    <parameter estimate="false" id="mutationRate.s:PA_new_aligned" name="mutationRate">1.0</parameter>
                    <parameter estimate="false" id="gammaShape.s:PA_new_aligned" name="shape">1.0</parameter>
                    <parameter estimate="false" id="proportionInvariant.s:PA_new_aligned" lower="0.0" name="proportionInvariant" upper="1.0">0.0</parameter>
                    <substModel id="hky.s:PA_new_aligned" kappa="@kappa.s:PA_new_aligned" spec="HKY">
                        <frequencies frequencies="@freqParameter.s:PA_new_aligned" id="estimatedFreqs.s:PA_new_aligned" spec="Frequencies"/>
                    </substModel>
                </siteModel>
                <branchRateModel clock.rate="@clockRate.c:PA_new_aligned" id="StrictClock.c:PA_new_aligned" spec="beast.evolution.branchratemodel.StrictClockModel"/>
            </distribution>
        </distribution>
    </distribution>

    <operator id="treeScaler.t:PA_new_aligned" scaleFactor="0.5" spec="ScaleOperator" tree="@Tree.t:PA_new_aligned" weight="3.0"/>

    <operator id="treeRootScaler.t:PA_new_aligned" rootOnly="true" scaleFactor="0.5" spec="ScaleOperator" tree="@Tree.t:PA_new_aligned" weight="3.0"/>

    <operator id="UniformOperator.t:PA_new_aligned" spec="Uniform" tree="@Tree.t:PA_new_aligned" weight="30.0"/>

    <operator id="SubtreeSlide.t:PA_new_aligned" spec="SubtreeSlide" tree="@Tree.t:PA_new_aligned" weight="15.0"/>

    <operator id="narrow.t:PA_new_aligned" spec="Exchange" tree="@Tree.t:PA_new_aligned" weight="15.0"/>

    <operator id="wide.t:PA_new_aligned" isNarrow="false" spec="Exchange" tree="@Tree.t:PA_new_aligned" weight="3.0"/>

    <operator id="WilsonBalding.t:PA_new_aligned" spec="WilsonBalding" tree="@Tree.t:PA_new_aligned" weight="3.0"/>

    <operator id="StrictClockRateScaler.c:PA_new_aligned" parameter="@clockRate.c:PA_new_aligned" scaleFactor="0.75" spec="ScaleOperator" weight="3.0"/>

    <operator id="strictClockUpDownOperator.c:PA_new_aligned" scaleFactor="0.75" spec="UpDownOperator" weight="3.0">
        <parameter idref="clockRate.c:PA_new_aligned" name="up"/>
        <tree idref="Tree.t:PA_new_aligned" name="down"/>
    </operator>

    <operator id="KappaScaler.s:PA_new_aligned" parameter="@kappa.s:PA_new_aligned" scaleFactor="0.5" spec="ScaleOperator" weight="0.1"/>

    <operator id="ePopSizeScaler.t:PA_new_aligned" parameter="@ePopSize.t:PA_new_aligned" scaleFactor="0.75" spec="ScaleOperator" weight="3.0"/>

    <operator id="GrowthRateRandomWalk.t:PA_new_aligned" parameter="@growthRate.t:PA_new_aligned" spec="RealRandomWalkOperator" weight="3.0" windowSize="1.0"/>

    <operator delta="0.01" id="FrequenciesExchanger.s:PA_new_aligned" spec="DeltaExchangeOperator" weight="0.1">
        <parameter idref="freqParameter.s:PA_new_aligned"/>
    </operator>

    <logger fileName="PA_new_aligned.log" id="tracelog" logEvery="2000" model="@posterior" sanitiseHeaders="true" sort="smart">
        <log idref="posterior"/>
        <log idref="likelihood"/>
        <log idref="prior"/>
        <log idref="treeLikelihood.PA_new_aligned"/>
        <log id="TreeHeight.t:PA_new_aligned" spec="beast.evolution.tree.TreeHeightLogger" tree="@Tree.t:PA_new_aligned"/>
        <parameter idref="clockRate.c:PA_new_aligned" name="log"/>
        <parameter idref="kappa.s:PA_new_aligned" name="log"/>
        <log idref="CoalescentExponential.t:PA_new_aligned"/>
        <parameter idref="ePopSize.t:PA_new_aligned" name="log"/>
        <parameter idref="growthRate.t:PA_new_aligned" name="log"/>
        <parameter idref="freqParameter.s:PA_new_aligned" name="log"/>
    </logger>

    <logger id="screenlog" logEvery="2000">
        <log idref="posterior"/>
        <log arg="@posterior" id="ESS.0" spec="util.ESS"/>
        <log idref="likelihood"/>
        <log idref="prior"/>
    </logger>

    <logger fileName="$(tree).trees" id="treelog.t:PA_new_aligned" logEvery="2000" mode="tree">
        <log id="TreeWithMetaDataLogger.t:PA_new_aligned" spec="beast.evolution.tree.TreeWithMetaDataLogger" tree="@Tree.t:PA_new_aligned"/>
    </logger>

</run>

</beast>
