# Supplementary material for: The European and Japanese outbreaks of H5N8 derive from a single source population providing evidence for the dispersal along the long distance bird migratory flyways
Source: PeerJ. 2015 Apr 30;3:e934. doi: 10.7717/peerj.934 (PMC4419530; doi:10.7717/peerj.934)
Supplement: Supplemental Information 9 [file peerj-03-934-s009.zip › H5N8_Analysis/PB1_new_aligned.xml]

<?xml version="1.0" encoding="UTF-8" standalone="no"?><beast beautitemplate='Standard' beautistatus='' namespace="beast.core:beast.evolution.alignment:beast.evolution.tree.coalescent:beast.core.util:beast.evolution.nuc:beast.evolution.operators:beast.evolution.sitemodel:beast.evolution.substitutionmodel:beast.evolution.likelihood" version="2.0">


    <data
id="PB1_new_aligned"
name="alignment">
                        <sequence id="seq_EU743133_A/duck/NY/191255-59/2002_2002//_2_(PB1)" taxon="EU743133_A/duck/NY/191255-59/2002_2002//_2_(PB1)" totalcount="4" value="ATGGATGTCAATCCGACTTTACTTTTCTTGAAAGTTCCAGCGCAAAATGCCATAAGCACCACATTCCCATATACCGGAGATCCTCCATACAGCCATGGGACGGGAACAGGATACACCATGGACACAGTCAACAGAACACATCAATATTCAGAAAAGGGGAAATGGACAACAAACACAGAAACTGGAGCACCACAACTTAACCCAATTGATGGGCCATTACCTGAGGATAATGAGCCAAGTGGATATGCACAAACAGACTGTGTCCTGGAAGCAATGGCCTTCCTTGAAGAGTCCCACCCAGGAATCTTTGAAAACTCGTGTCTTGAAACGATGGAAGTTGTTCAGCAAACAAGAGTGGACAAGCTGACTCAAGGTCGCCAGACCTATGATTGGACATTAAACAGGAATCAGCCGGCTGCAACTGCATTAGCTAATACTATAGAGGTCTTCAGATCGAACGGTCTGACTGCCAATGAATCAGGGAGGCTAATTGATTTCCTCAAAGATGTGATGGAATCAATGGACAAAGAAGAGATGGAAATAACAACGCACTTCCAAAGAAAAAGAAGAGTAAGGGACAACATGACCAAGAAAATGGTCACACAAAGAACGATAGGGAAAAAGAAGCAGAGATTAAACAAGAGAAGCTATCTAATAAGAGCATTGACACTGAACACAATGACAAAAGATGCTGAAAGAGGCAAACTAAAGAGAAGAGCAATTGCAACACCCGGGATGCAAATCAGAGGGTTTGTGTATTTTGTTGAAACATTAGCGAGGAGCATTTGTGAGAAGCTTGAACAATCTGGACTCCCAGTTGGAGGCAATGAGAAAAAGGCTAAACTGGCAAACGTCGTGAGGAAAATGATGACTAACTCACAAGACACAGAGCTCTCTTTCACAATCACTGGAGACAATACCAAATGGAATGAAAACCAGAACCCTAGAATGTTCCTGGCAATGATAACATACATAACAAGAAAACAACCTGAGTGGTTTAGGAATGTTTTGAGCATTGCACCCATAATGTTCTCGAATAAAATGGCAAGGCTAGGGAAAGGATACATGTTCGAAAGCAAGAGCATGAAGCTTCGAACACAGATACCAGCAGAAATGCTAGCAGATATTGACTTGAAATATTTCAATGAGTCAACAAAAAAGAAAATAGAGAAGATAAGGCCCCTTCTAATAGATGGCACAGCCTCATTGAGCCCTGGAATGATGATGGGCATGTTCAACATGCTAAGTACAGTCTTAGGAGTTTCAATCCTAAACCTGGGACAAAAGAGATACACCAAAACAACGTATTGGTGGGACGGACTTCAATCCTCTGATGACTTTGCTCTCATAGTGAATGCACCGAATCATGAGGGAATACAAGCAGGAGTAGATAGATTCTATAGGACCTGCAAGCTAGTCGGAATCAATATGAGCAAAAAGAAGTCCTACATAAACAAGACAGGAACATTTGAATTCACAAGCTTTTTCTATCGCTATGGGTTCGTGGCCAATTTTAGCATGGAACTGCCCAGCTTTGGAGTATCTGGGATCAATGAATCAGCTGACATGAGCATTGGGGTAACAGTGATAAAGAACAACATGATAAACAATGACCTTGGACCAGCAACGGCCCAAATGGCTCTTCAGCTGTTCATCAAAGATTACAGATACACATATCGGTGCCACAGAGGGGACACACAAATCCAGACAAGGAGATCATTCGAATTGAAGAAATTATGGGAACAAACCCGCTCAAAGACAGGACTGCTTGTTTCAGATGGGGGACCAAACTTGTACAACATCCGGAATCTTCACATCCCGGAAGTCTGCTTGAAGTGGGAGTTAATGGACGAAGACTATCAGGGAAGACTTTGTAATCCCCTGAACCCATTTGTCAGCCATAAGGAGATAGAGTCTGTGAACAATGCTGTGGTGATGCCAGCTCACGGCCCAGCCAAGAGCATGGAATATGATGCTGTCGCTACTACGCATTCCTGGATTCCCAAAAGGAACCGCTCCATCCTCAACACGAGTCAAAGGGGAATCCTTGAAGATGAACAGATGTATCAAAAGTGCTGCAATCTATTCGAGAAGTTCTTCCCTAGCAGTTCGTACAGAAGACCGGTTGGGATTTCTAGCATGGTGGAAGCCATGGTTTCCAGGGCCCGAATTGATGCGCGAATTGACTTCGAATCTGGACGGATTAAGAAGGAGGAGTTTGCTGAGATCTTGAAGATCTGTTCCACCATTGAAGAGCTCAGACGGCAGAAATAGTGAATTTAGCTTGTCCTTCATGAAAAAATG-------------"/>
                        <sequence id="seq_GU051351_A/ruddy_turnstone/New_Jersey/1851/2001_2001//_2_(PB1)" taxon="GU051351_A/ruddy_turnstone/New_Jersey/1851/2001_2001//_2_(PB1)" totalcount="4" value="ATGGATGTCAATCCGACTTTACTTTTCTTGAAAGTTCCAGCGCAGAATGCCATAAGCACCACATTCCCATATACTGGAGACCCTCCATACAGCCATGGAACGGGAACAGGATACACAATGGACACAGTCAACAGAACACATCAATATTCAGAAAAAGGGAAATGGACAACAAACACAGAGACTGGAGCACCCCAACTCAACCCAATTGATGGACCACTGCCTGAGGACAATGAGCCAAGCGGATATGCACAAACAGACTGTGTCCTGGAAGCAATGGCTTTCCTTGAAGAGTCCCACCCAGGGATCTTTGAAAACTCATGTCTTGAAACGATGGAAATTGTCCAACAAACAAGAGTGGACAAACTAACCCAAGGTCGTCAGACCTATGATTGGACATTAAACAGGAATCAGCCGGCTGCAACTGCATTAGCTAATACTATAGAGGTCTTCAGATCAAACGGTCTAACAGCTAATGAATCAGGAAGGCTAATAGATTTCCTCAAAGATGTGATGGGATCAATGGATAAAGAGGAAATGGAAATAACAACACATTTCCAAAGGAAAAGAAGAGTGAGAGACAACATGACCAAGAAAATGGTCACACAAAGAACAATAGGAAAGAAGAAGCAGAAGCTGAACAAGAAAAGTTATCTAATAAGAGCATTGACACTGAACACAATGACAAAAGACGCTGAAAGAGGCAAGTTGAAGAGGAGAGCAATTGCAACACCCGGAATGCAAATCAGAGGGTTTGTATACGTTGTTGAAACATTAGCAAGAAGCATTTGTGAGAAACTTGAACAATCTGGACTCCCAGTTGGAGGCAATGAAAAGAAGGCTAAATTAGCAAATGTTGTGAGAAAAATGATGACTAATTCACAAGACACAGAACTCTCCTTCACAATCACTGGAGACAACACCAAATGGAATGAAAATCAGAACCCTAGGATGTTTCTGGCAATGATAACATACATAACAAGAAACCAACCTGAATGGTTTAGGAATGTCTTGAGCATTGCACCTATAATGTTCTCGAATAAGATGGCAAGACTAGGGAAAGGATACATGTTTGAAAGTAAGAGCATGAAAATTCGAACACAGATACCGGCAGAAATGATAGCAAATATTGATCTAAAATATTTCAATGAGTCAACAAGAAAGAAAATAGAGAAAATAAGGCCTCTTCTACTAGAGGGTACAGCCTCATTGAGCCCTGGAATGATGATGGGCATGTTCAACATGCTAAGTACAGTTTTGGGAGTAGCGATTCTAAATCTAGGGCAAAAGAGGTACACCAGAACAACATACTGGTGGGACGGACTCCAATCCTCTGATGACTTTGCTCTCATAGTGAATGCTCCTAATCATGAGGGAATACAAGCAGGAGTAGATAGATTCTATAGGACCTGCAAGCTGGTCGGAATCAACATGAGCAAAAAGAAATCCTACATAAACAGGACAGGAACATTTGAATTCACAAGCTTCTTCTATCGCTATGGGTTTGTAGCCAATTTTAGCATGGAGCTGCCTAGCTTTGGAGTATCTGGGATTAATGAATCTGCTGACATGAGCATCGGAGTAACAGTGATAAAGAACAACATGATAAACAATGACCTTGGACCGGCAACAGCTCAAATGGCTCTCCAGCTGTTCATCAAGGATTACAGATACACGTATCGGTGCCACAGAGGGGACACACAAATTCAGACAAGGAGGTCGTTCGAGCTGAAGAAATTATGGGAACAAACTCGCTCAAAGGCAGGACTACTGGTTTCAGATGGAGGGCCAAACTTATACAACATCCGGAATCTCCACATTCCAGAAGTCTGCTTGAAATGGGAGCTAATGGACGAAGACTACCAAGGAAGGCTTTGTAACCCCCTGAATCCATTTGTCAGCCACAAAGAAATGGAGTCTGTAAACAATGCTGTGGTAATGCCAGCTCATGGCCCAGCCAAGAGCATGGAATATGATGCTGTTGCTACCACGCACTCCTGGATCCCTAAGAGGAACCGCTCCATCCTCAACACAAGCCAAAGGGGAATCCTTGAAGATGAACAGATGTATCAAAAATGCTGCAGTCTATTCGAGAAATTCTTCCCTAGCAGTTCATACAGGAGACCGGTTGGAATTTCCAGCATGGTGGAGGCCATGGTTTCCAGGGCCCGAATTGATGCGCGAATTGACTTCGAATCTGGACGGATTAAGAAAGAGGAGTTTGCTGAGATCATGAAGATCTGTTCCACCATTGAAGAGCTCAGACGGCAGAAATAGTGAATTTAGCTTGTCCTTCATGAAAAAATG-------------"/>
                        <sequence id="seq_CY144242_A/ruddy_turnstone/New_Jersey/828227/2001_2001//_2_(PB1)" taxon="CY144242_A/ruddy_turnstone/New_Jersey/828227/2001_2001//_2_(PB1)" totalcount="4" value="ATGGATGTCAATCCGACTTTACTTTTCTTGAAAGTTCCAGCGCAGAATGCCATAAGCACCACATTCCCATATACTGGAGACCCTCCATACAGCCATGGAACGGGAACAGGATACACAATGGACACAGTCAACAGAACACATCAATATTCAGAAAAAGGGAAATGGACAACAAACACAGAGACTGGAGCACCCCAACTCAACCCAATTGATGGACCACTGCCTGAGGACAATGAGCCAAGCGGATATGCACAAACAGACTGTGTCCTGGAAGCAATGGCTTTCCTTGAAGAGTCCCACCCAGGGATCTTTGAAAACTCATGTCTTGAAACGATGGAAATTGTCCAACAAACAAGAGTGGACAAACTAACCCAAGGTCGTCAGACCTATGATTGGACATTAAACAGGAATCAGCCGGCTGCAACTGCATTAGCTAATACTATAGAGGTCTTCAGATCAAACGGTCTAACAGCTAATGAATCAGGAAGGCTAATAGATTTCCTCAAAGATGTGATGGGATCAATGGATAAAGAGGAAATGGAAATAACAACACATTTCCAAAGGAAAAGAAGAGTGAGAGACAACATGACCAAGAAAATGGTCACACAAAGAACAATAGGAAAGAAGAAGCAGAAGCTGAACAAGAAAAGTTATCTAATAAGAGCATTGACACTGAACACAATGACAAAAGACGCTGAAAGAGGCAAGTTGAAGAGGAGAGCAATTGCAACACCCGGAATGCAAATCAGAGGGTTTGTATACGTTGTTGAAACATTAGCAAGAAGCATTTGTGAGAAACTTGAACAATCTGGACTCCCAGTTGGAGGCAATGAAAAGAAGGCTAAATTAGCAAATGTTGTGAGAAAAATGATGACTAATTCACAAGACACAGAACTCTCCTTCACAATCACTGGAGACAACACCAAATGGAATGAAAATCAGAACCCTAGGATGTTTCTGGCAATGATAACATACATAACAAGAAACCAACCTGAATGGTTTAGGAATGTCTTGAGCATTGCACCTATAATGTTCTCGAATAAGATGGCAAGACTAGGGAAAGGATACATGTTTGAAAGTAAGAGCATGAAAATTCGAACACAGATACCGGCAGAAATGATAGCAAATATTGATCTAAAATATTTCAATGAGTCAACAAGAAAGAAAATAGAGAAAATAAGGCCTCTTCTACTAGAGGGTACAGCCTCATTGAGCCCTGGAATGATGATGGGCATGTTCAACATGCTAAGTACAGTTTTGGGAGTAGCGATTCTAAATCTAGGGCAAAAGAGGTACACCAGAACAACATACTGGTGGGACGGACTCCAATCCTCTGATGACTTTGCTCTCATAGTGAATGCTCCTAATCATGAGGGAATACAAGCAGGAGTAGATAGATTCTATAGGACCTGCAAGCTGGTCGGAATCAACATGAGCAAAAAGAAATCCTACATAAACAGGACAGGAACATTTGAATTCACAAGCTTCTTCTATCGCTATGGGTTTGTAGCCAATTTTAGCATGGAGCTGCCTAGCTTTGGAGTATCTGGGATTAATGAATCTGCTGACATGAGCATCGGAGTAACAGTGATAAAGAACAACATGATAAACAATGACCTTGGACCGGCAACAGCTCAAATGGCTCTCCAGCTGTTCATCAAGGATTACAGATACACGTATCGGTGCCACAGAGGGGACACACAAATTCAGACAAGGAGGTCGTTCGAGCTGAAGAAATTATGGGAACAAACTCGCTCAAAGGCAGGACTACTGGTTTCAGATGGAGGGCCAAACTTATACAACATCCGGAATCTCCACATTCCAGAAGTCTGCTTGAAATGGGAGCTAATGGACGAAGACTACCAAGGAAGGCTTTGTAACCCCCTGAATCCATTTGTCAGCCACAAAGAAATGGAGTCTGTAAACAATGCTGTGGTAATGCCAGCTCATGGCCCAGCCAAGAGCATGGAATATGATGCTGTTGCTACCACGCACTCCTGGATCCCTAAGAGGAACCGCTCCATCCTCAACACAAGCCAAAGGGGAATCCTTGAAGATGAACAGATGTATCAAAAATGCTGCAGTCTATTCGAGAAATTCTTCCCTAGCAGTTCATACAGGAGACCGGTTGGAATTTCCAGCATGGTGGAGGCCATGGTTTCCAGGGCCCGAATTGATGCGCGAATTGACTTCGAATCTGGACGGATTAAGAAAGAGGAGTTTGCTGAGATCATGAAGATCTGTTCCACCATTGAAGAGCTCAGACGGCAGAAATAGTGAATTTAGCTTGTCCTTCATGAAAAAATG-------------"/>
                        <sequence id="seq_CY134107_A/mallard/California/2559P/2011_2011/08/12_2_(PB1)" taxon="CY134107_A/mallard/California/2559P/2011_2011/08/12_2_(PB1)" totalcount="4" value="ATGGATGTCAATCCGACTTTACTTTTCTTGAAAGTTCCAGCGCAAAATGCCATAAGCACCACATTCCCGTATACTGGAGATCCTCCATACAGCCATGGAACAGGAACAGGATATACCATGGACACGGTTAACAGAACACATCAATATTCAGAAAAAGGGAAATGGACAACAAACTCAGAGACTGGAGCACCTCAACTCAATCCAATTGATGGACCATTGCCTGAGGACAATGAGCCAAGTGGATATGCACAAACGGACTGTGTCCTTGAAGCAATGGCTTTCCTTGAAGAGTCCCACCCAGGAATCTTTGAAAACTCGTGTCTTGAAACGATGGAAGTTGTTCAACAAACAAGAGTGGACAAATTGACCCAAGGCCGTCAGACCTATGATTGGACATTAAACAGGAATCAGCCGGCTGCAACTGCATTAGCTAATACTATAGAGGTCTTCAGATCGAACGGTCTTACAGCTAATGAATCAGGAAGGCTAATAGATTTTCTCAAGGATGTGATGGAATCAATGGATAAAGAGGAAATGGAAATAACAACGCATTTCCAAAGGAAAAGAAGAGTGAGAGACAACATGACCAAGAAAATGGTCACACAAAGGACAATAGGAAAGAAGAAACAGAGGCTAAACAAAAGGAACTATCTAATAAGAGCATTGACACTGAACACCATGACAAAAGACGCCGAAAGAGGCAAATTAAAGAGAAGGGCAATTGCAACACCCGGAATGCAAATCAGAGGGTTTGTGTACTTTGTTGAAACATTAGCAAGGAGCATTTGTGAGAAGCTTGAACAATCTGGACTCCCAGTTGGAGGCAATGAAAAGAAGGCTAAACTGGCAAATGTTGTGAGAAAAATGATGACTAATTCGCAAGACACAGAGCTCTCTTTCACAATCACTGGAGACAACACCAAATGGAATGAAAATCAGAACCCTAGGATGTTTCTGGCAATGATAACATATATAACAAGGAACCAACCCGAATGGTTCAGGAATGTCTTGAGCATTGCACCTATAATGTTCTCAAATAAAATGGCAAGACTAGGGAAAGGATACATGTTCGAAAGTAAGAGCATGAAGCTCCGAACACAAATACCGGCAGAAATGCTAGCAAGCATTGATCTGAAGTACTTCAATGAGTCAACAAGAAAGAAAATAGAGAAGATAAGACCTCTTCTAATAGATGGTACAGCCTCATTAAGCCCTGGAATGATGATGGGCATGTTCAACATGCTGAGTACAGTTTTGGGAGTTTCGATTCTAAATCTAGGGCAAAAGAGGTACACCAAAACAACATACTGGTGGGACGGACTCCAATCCTCTGATGACTTTGCTCTCATAGTGAATGCTCCGAATCATGAGGGAATACAAGCAGGAGTAGACAGATTCTATAGAACCTGCAAGCTGGTCGGAATCAACATGAGCAAAAAGAAGTCCTACATAAACAGGACAGGAACATTTGAATTCACAAGTTTTTTCTACCGCTATGGATTTGTAGCCAACTTCAGCATGGAGTTGCCCAGCTTTGGAGTGTCTGGGATCAATGAATCTGCAGACATGAGCATTGGAGTAACAGTAATAAAGAACAACATGATCAACAATGATCTTGGACCAGCAACAGCCCAAATGGCTCTTCAGCTATTCATCAAGGACTACAGATACACATATCGATGTCACAGAGGAGACACACAAATTCAGACAAGGAGGTCATTCGAGCTGAAGAAGTTGTGGGAACAAACCCGCTCAAAAGCAGGACTGCTGGTCTCAGATGGAGGACCAAATCTATACAATATCCGGAATCTCCACATTCCGGAAGTCTGCTTGAAATGGGAGCTAATGGACGAAGACTATCAGGGAAGGCTTTGTAACCCCCTGAATCCGTTTGTCAGCCACAAAGAGATAGAGTCTGTGAACAATGCTGTGGTGATGCCAGCTCATGGTCCAGCCAAGAGCATGGAATATGATGCTGTTGCCACCACTCACTCCTGGATCCCTAAGAGGAACCGCTCCATTCTCAATACAAGCCAAAGGGGAATCCTTGAAGACGAACAGATGTATCAAAAGTGTTGCAATCTATTTGAGAAATTCTTCCCTAGCAGTTCATACAGGAGGCCGGTTGGAATTTCCAGCATGGTGGAGGCCATGGTTTCTAGGGCCCGAATTGATGCGCGAATTGACTTCGAATCTGGACGGATTAAGAAGGAGGAGTTTGCTGAGATCATGAAGATCTGTTCCACCATTGAAGAGCTCAGACGGCAGAAATAGTGAATTTAGCTTGTCCTTCATGAAAAAATG-------------"/>
                        <sequence id="seq_GQ923579_A/avian/Colorado/456648/2006_2006//_2_(PB1)" taxon="GQ923579_A/avian/Colorado/456648/2006_2006//_2_(PB1)" totalcount="4" value="ATGGATGTCAATCCGACTTTACTTTTCCTGAAAGTTCCAGCGCAAAATGCCATAAGCACCACATTCCCCTATACTGGAGATCCTCCATACAGCCATGGAACAGGAACAGGATACACCATGGACACAGTTAACAGAACACATCAATACTCAGAAAAGGGGAAATGGGCGAAAAACTCAGAGACTGGAGCACCTCAACTCAATCCAATTGATGGACCACTGCCCGAGGACAACGAGCCAAGTGGGTATGCACAAACGGACTGTGTCCTTGAAGCAATGGCTTTCCTTGAAGAGTCCCACCCAGGAATCTTTGAAAACTCGTGTCTTGAAACGATGGAAGTTGTTCAACAAACAAGAGTGGACAAATTGACCCAAGGTCGTCAGACCTACGATTGGACATTAAATAGGAACCAGCCGGCTGCAACTGCATTAGCTAATACTATAGAGGTCTTCAGATCGAACGGTCTGACAGCTAATGAATCAGGAAGGCTAATAGACTTTCTCAAGGATGTGATGGGATCAATGGATAAAGAGGAAATGGAAATAACAACACATTTCCAAAGGAAAAGAAGAGTGAGAGACAACATGACCAAGAAAATGGTCACACAAAGAACAATAGGGAAGAAGAAGCAGAGGCTAAACAAAAGGAGCTATTTAATAAGAGCATTGACACTGAACACAATGACAAAGGACGCCGAAAGAGGCAAATTAAAGAGAAGAGCAATTGCAACACCCGGAATGCAAATCAGAGGATTTGTATACTTTGTTGAAACATTAGCAAGGAGCATTTGTGAGAAGCTTGAACAATCTGGACTCCCAGTTGGAGGCAATGAAAAGAAGGCTAAACTGGCAAATGTTGTGAGAAAAATGATGACTAATTCACAAGACACAGAACTCTCTTTCACAATCACTGGAGACAACACCAAGTGGAATGAAAATCAGAACCCTAGGATGTTTCTGGCAATGATAACATATATAACAAGAAACCAACCTGAATGGTTTAGGAATGTCTTGAGCATTGCACCTATAATGTTCTCAAATAAAATGGCAAGACTAGGGAAAGGATACATGTTCGAAAGTAAGAGCATGAAGCTTCGAACACAAATACCGGCAGAGATGCTAGCAAGTATTGATTTGAAATATTTCAATGAGTCAACAAGAAAGAAAATAGAGAAGATAAGGCCTCTTCTAATAGATGGTACAGCCTCATTGAGTCCCGGAATGATGATGGGCATGTTCAACATGTTAAGTACAGTTTTGGGAGTTTCGATTCTAAATCTAGGGCAAAAAAGGTACACCAAAACAACATACTGGTGGGACGGACTCCAATCCTCTGATGACTTTGCTCTCATAGTGAATGCTCCGAATCATGAGGGAATACAAGCAGGAGTAGACAGATTCTATAGAACCTGCAAGCTGGTCGGAATCAACATGAGCAAAAAGAAGTCCTACATAAACAGGACAGGAACATTTGAATTCACAAGCTTTTTCTATCGCTATGGATTTGTAGCCAACTTTAGCATGGAGTTGCCCAGCTTTGGAGTGTCTGGGATCAATGAATCTGCAGACATGAGCATTGGAGTAACAGTGATAAAGAATAACATGATAAACAATGATCTTGGACCAGCAACAGCCCAAATGGCTCTTCAGCTGTTTATCAAGGATTACAGATACACGTATCGATGTCACAGAGGGGACGCACAAATTCAGACAAGGAGGTCATTCGAGCTGAAGAAGTTGTGGGAACAAACCCGCTCCAAAGCAGGATTGCTGGTCTCAGATGGAGGACCAAATCTATACAATATCCGGAATCTCCACATTCCGGAAGTCTGCTTGAAATGGGAGTTAATGGATGAAGACTATCAGGGGAGGCTTTGTAACCCCCTGAATCCGTTTGTCAGCCACAAAGAGATAGAGTCTGTAAACAATGCTGTGGTGATGCCAGCTCATGGTCCAGCCAAAAGCATGGAATATGATGCTGTTGCTACCACGCACTCCTGGATCCCTAAGAGGAACCGCTCCATCCTCAATACAAGCCAAAGGGGAATCCTTGAAGATGAACAGATGTATCAAAAGTGCTGCAATCTGTTCGAAAAATTCTTCCCTAGCAGTTCATACAGAAGGCCAGTTGGAATTTCCAGCATGGTGGAGGCCATGGTTTCTAGGGCCCGAATTGACGCGCGAATTGACTTCGAATCTGGACGGATTAAGAAGGAGGAATTTGCTGAGATCATGAAGATCTGTTCCACCATTGAAGAGCTCAGACGGCAAAAATAGTGAATTTAGCTTGTCCTTCATGAAAAAATG-------------"/>
                        <sequence id="seq_GU049978_A/unknown/New_Jersey/456488/2006_2006//_2_(PB1)" taxon="GU049978_A/unknown/New_Jersey/456488/2006_2006//_2_(PB1)" totalcount="4" value="ATGGATGTCAATCCGACTTTACTTTTCTTGAAAGTTCCAGCGCAAAATGCCATAAGCACCACATTCCCCTATACTGGAGATCCTCCATACAGCCATGGAACAGGAACAGGATACACCATGGACACAGTTAACAGAACACATCAATACTCAGAAAAGGGGAAATGGGCGAAAAACTCAGAGACTGGAGCACCTCAACTCAATCCAATTGATGGACCACTGCCCGAGGACAACGAGCCAAGTGGGTATGCACAAACGGACTGTGTCCTTGAAGCAATGGCTTTCCTTGAAGAGTCCCACCCAGGAATCTTTGAAAACTCGTGTCTTGAAACGATGGAAGTTGTTCAACAAACAAGAGTGGACAAATTGACCCAAGGTCGTCAGACCTACGATTGGACATTAAATAGGAACCAGCCGGCTGCAACTGCATTAGCTAATACTATAGAGGTCTTCAGATCGAACGGTCTGACAGCTAATGAATCAGGAAGGCTAATAGACTTTCTCAAGGATGTGATGGGATCAATGGATAAAGAGGAAATGGAAATAACAACACATTTCCAAAGGAAAAGAAGAGTGAGAGACAACATGACCAAGAAAATGGTCACACAAAGAACAATAGGGAAGAAGAAGCAGAGGCTAAACAAAAGGAGCTATTTAATAAGAGCATTGACACTGAACACAATGACAAAGGACGCCGAAAGAGGCAAATTAAAGAGAAGAGCAATTGCAACACCCGGAATGCAAATCAGAGGATTTGTATACTTTGTTGAAACATTAGCAAGGAGCATTTGTGAGAAGCTTGAACAATCTGGACTCCCAGTTGGAGGCAATGAAAAGAAGGCTAAACTGGCAAATGTTGTGAGAAAAATGATGACTAATTCACAAGACACAGAACTCTCTTTCACAATCACTGGAGACAACACCAAGTGGAATGAAAATCAGAACCCTAGGATGTTTCTGGCAATGATAACATATATAACAAGAAACCAACCTGAATGGTTTAGGAATGTCTTGAGCATTGCACCTATAATGTTCTCAAATAAAATGGCAAGACTAGGGAAAGGATACATGTTCGAAAGTAAGAGCATGAAGCTTCGAACACAAATACCGGCAGAGATGCTAGCAAGTATTGATTTGAAATATTTCAATGAGTCAACAAGAAAGAAAATAGAGAAGATAAGGCCTCTTCTAATAGATGGTACAGCCTCATTGAGTCCCGGAATGATGATGGGCATGTTCAACATGTTAAGTACAGTTTTGGGAGTTTCGATTCTAAATCTAGGGCAAAAAAGGTACACCAAAACAACATACTGGTGGGACGGACTCCAATCCTCTGATGACTTTGCTCTCATAGTGAATGCTCCGAATCATGAGGGAATACAAGCAGGAGTAGACAGATTCTATAGAACCTGCAAGCTGGTCGGAATCAACATGAGCAAAAAGAAGTCCTACATAAACAGGACAGGAACATTTGAATTCACAAGCTTTTTCTATCGCTATGGATTTGTAGCCAACTTTAGCATGGAGTTGCCCAGCTTTGGAGTGTCTGGGATCAATGAATCTGCAGACATGAGCATTGGAGTAACAGTGATAAAGAATAACATGATAAACAATGATCTTGGACCAGCAACAGCCCAAATGGCTCTTCAGCTGTTTATCAAGGATTACAGATACACGTATCGATGTCACAGAGGGGACGCACAAATTCAGACAAGGAGGTCATTCGAGCTGAAGAAGTTGTGGGAACAAACCCGCTCCAAAGCAGGATTGCTGGTCTCAGATGGAGGACCAAATCTATACAATATCCGGAATCTCCACATTCCGGAAGTCTGCTTGAAATGGGAGTTAATGGATGAAGACTATCAGGGGAGGCTTTGTAACCCCCTGAATCCGTTTGTCAGCCACAAAGAGATAGAGTCTGTAAACAATGCTGTGGTGATGCCAGCTCATGGTCCAGCCAAAAGCATGGAATATGATGCTGTTGCTACCACGCACTCCTGGATCCCTAAGAGGAACCGCTCCATCCTCAATACAAGCCAAAGGGGAATCCTTGAAGATGAACAGATGTATCAAAAGTGCTGCAATCTGTTCGAAAAATTCTTCCCTAGCAGTTCATACAGAAGGCCAGTTGGAATTTCCAGCATGGTGGAGGCCATGGTTTCTAGGGCCCGAATTGACGCGCGAATTGACTTCGAATCTGGACGGATTAAGAAGGAGGAATTTGCTGAGATCATGAAGATCTGTTCCACCATTGAAGAGCTCAGACGGCAAAAATAGTGAATTTAGCTTGTCCTTCATGAAAAAATG-------------"/>
                        <sequence id="seq_GU052858_A/duck/Ireland/113/1983_1983//_2_(PB1)" taxon="GU052858_A/duck/Ireland/113/1983_1983//_2_(PB1)" totalcount="4" value="ATGGATGTCAATCCGACTTTACTTTTCTTGAAAGTGCCAGCGCAAAATGCTATAAGTACTACATTCCCTTATACTGGAGATCCTCCATACAGCCATGGAACAGGAACAGGATATACCATGGACACAGTCAGCAGAACACACCAATATTCAGAAAAGGGAAAGTGGACAACAAACACAGAGACTGGAGCACCCCAGCTTAACCCGATTGATGGACCACTACCAGAGGACAATGAGCCAAGCGGATATGCACAGACAGATTGTGTCTTGGAGGCAATGGCTTTCCTTGAAGAATCCCACCCAGGGATCTTTGAAAACTCGTGTCTTGAAACGATGGAAGTTGTTCAGCAAACAAGAGTGGACAAACTGACCCAAGGTCGCCAGACCTATGACTGGACATTGAATAGAAACCAGCCGGCTGCAACTGCTTTAGCCAACACCATAGAGGTCTTCAGGTCGAACGGTCTAACAGCTAATGAATCGGGGAGACTAATAGACTTCCTCAAGGATGTGATGGAATCAATGGATAAAGAAGAAATGGAAATAACAACACATTTCCAAAGAAAAAGAAGAGTAAGAGACAACATGACCAAGAAAATGGTCACACAAAGAACAATAGGAAAGAAGAAGCAGAGGTTGAACAAGAGAAGCTATTTAATAAGAGCATTGACATTGAACACAATGACCAAAGATGCAGAAAGAGGCAAATTGAAGAGGCGGGCAATTGCAACACCAGGGATGCAGATCAGGGGGTTCGTGTACTTCGTCGAGACACTGGCGAGAAGCATCTGTGAGAAACTTGAACAATCAGGGCTCCCAGTCGGGGGGAATGAGAAGAAGGCTAAACTGGCAAATGTTGTAAGAAAGATGATGACTAATTCACAAGACACAGAGCTCTCCTTTACAATCACTGGGGACAACACCAAGTGGAATGAAAATCAAAATCCTCGGATGTTCCTGGCAATGATAACATACATCACAAGAAACCAACCTGAATGGTTCAGAAATGTCTTGAGCATTGCCCCTATAATGTTCTCCAACAAAATGGCAAGATTAGGGAAAGGATACATGTTCGAAAGTAAGAGCATGAAGCTACGGACACAAATACCAGCAGAAATGCTCGCAAATATCGACCTTAAATATTTCAATGAATCAACGAGGAAGAAAATCGAAAAAATAAGACCTCTCTTAATAGATGGCACAGCCTCATTGAGTCCTGGAATGATGATGGGCATGTTCAACATGCTGAGTACAGTCTTAGGAGTCTCAATCTTGAATCTTGGGCAAAAGAGGTACACCAAAACCACATACTGGTGGGATGGACTCCAATCCTCTGATGACTTCGCCCTCATAGTGAATGCACTTAATCATGAGGGGATACAAGCAGGAGTGGATAGATTCTACAGAACCTGCAAATTAGTTGGAATCAATATGAGCAAAAAGAAGTCTTACATAAATAGGACAGGAACATTTGAATTCACGAGCTTTTTCTATCGCTATGGATTCGTAGCCAACTTCAGTATGGAACTGCCCAGCTTTGGAGTGTCTGGGATTAATGAATCGGCTGACATGAGCATTGGAGTGACGGTGATAAAGAACAACATGATAAACAATGACCTTGGACCAGCAACAGCCCAAATGGCTCTTCAGCTATTCATCAAAGACTACAGATACACATATCGATGTCATAGGGGTGACACACAAATCCAAACGAGACGATCATTCGAGCTGAAGAAGCTATGGGAGCAGACTCGTTCAAAGGCAGGACTGTTGGTTTCAGATGGAGGACCAAACCTATACAACATCAGAAATCTCCACATTCCCGAGGTCTGCCTGAAGTGGGAACTAATGGATGAGGATTATCAGGGCAGATTGTGCAATCCCCTGAACCCGTTTGTCAGCCATAAGGAAATTGAGTCCGTAAACAATGCTGTAGTGATGCCAGCTCATGGTCCAGCCAGGAGCATGGAATATGATGCTGTTGCAACTACACACTCCTGGACTCCTAAGAGGAACCGTTCCATTCTCAATACCAGCCAAAGGGGAATTCTTGAGGATGAACAGATGTATCAGAAGTGTTGCAATCTATTCGAGAAATTCTTCCCTAGCAGTTCATACAGGAGACCAGTTGGGATTTCCAGCATGGTGGAGGCCATGGTGTCTAGGGCCCGAATTGACGCACGGATTGACTTCGAGTCTGGAAGGATCAAGAAAGAAGAGTTTGCTGAGATCATGAAGATCTGTTCCACCATTGAAGAGCTCAGACGGCAAAAATAGTGAATTTAGCTTGTCCTTCATGAAAAAATG-------------"/>
                        <sequence id="seq_CY015095_A/turkey/Ireland/1378/1983_1983//_2_(PB1)" taxon="CY015095_A/turkey/Ireland/1378/1983_1983//_2_(PB1)" totalcount="4" value="ATGGATGTCAATCCGACTTTACTTTTCTTGAAAGTGCCAGCGCAAAATGCTATAAGTACTACATTCCCTTATACTGGAGATCCTCCATACAGCCATGGAACAGGAACAGGATATACCATGGACACAGTCAGCAGAACACACCAATATTCAGAAAAGGGAAAGTGGACAACAAACACAGAGACTGGAGCACCCCAGCTTAACCCGATTGATGGACCACTACCAGAGGACAATGAGCCAAGCGGATATGCACAGACAGATTGTGTCTTGGAGGCAATGGCTTTCCTTGAAGAATCCCACCCAGGGATCTTTGAAAACTCGTGTCTTGAAACGATGGAAGTTGTTCAGCAAACAAGGGTGGACAAACTGACCCAAGGTCGCCAGACCTATGACTGGACATTGAACAGAAACCAGCCGGCTGCAACTGCTTTAGCCAACACCATAGAGGTCTTCAGGTCGAACGGTCTAACAGCTAATGAATCGGGGAGACTAATAGACTTCCTCAAGGATGTGATGGAATCAATGGATAAAGAAGAAATGGAAATAACAACACATTTCCAAAGAAAGAGAAGAGTAAGAGACAACATGACCAAGAAAATGGTCACACAAAGAACAATAGGAAAGAAGAAGCAGAGGTTGAACAAGAGAAGCTATTTAATAAGAGCATTGACATTGAACACAATGACCAAAGATGCAGAAAGAGGCAAATTGAAGAGGCGGGCAATTGCAACACCAGGGATGCAGATCAGGGGGTTCGTGTACTTCGTCGAGACACTGGCGAGAAGCATCTGTGAGAAACTTGAACAATCAGGGCTCCCAGTCGGGGGGAATGAGAAGAAGGCTAAACTGGCAAATGTTGTAAGAAAGATGATGACTAATTCACAAGACACAGAGCTCTCCTTTACAATCACTGGGGACAACACCAAGTGGAATGAAAATCAAAATCCTCGGATGTTCCTGGCAATGATAACATACATCACAAGAAACCAACCTGAATGGTTCAGAAATGTCTTGAGCATTGCCCCTATAATGTTCTCCAACAAAATGGCAAGATTAGGGAAAGGATACATGTTCGAAAGTAAGAGCATGAAGCTACGGACACAAATACCAGCAGAAATGCTCGCAAATATCGACCTTAAATATTTCAATGAATCAACGAGGAAGAAAATCGAAAAAATAAGACCTCTCTTAATAGATGGCACAGCCTCATTGAGTCCTGGAATGATGATGGGCATGTTCAACATGCTGAGTACAGTCTTAGGAGTCTCAATCTTGAATCTTGGGCAAAAGAGGTACACCAAAACCACATACTGGTGGGATGGACTCCAATCCTCTGATGACTTCGCCCTCATAGTGAATGCACTTAATCATGAGGGGATACAAGCAGGAGTGGATAGATTCTACAGAACCTGCAAATTAGTTGGAATCAATATGAGCAAAAAGAAGTCTTACATAAATAGGACAGGAACATTTGAATTCACGAGCTTTTTCTATCGCTATGGATTCGTAGCCAACTTCAGTATGGAACTGCCCAGCTTTGGAGTGTCTGGGATTAATGAATCGGCTGACATGAGCATTGGAGTGACGGTGATAAAGAACAACATGATAAACAATGACCTTGGACCAGCAACAGCCCAAATGGCTCTTCAGCTATTCATCAAAGACTACAGATACACATATCGATGTCATAGGGGTGACACACAAATCCAAACGAGACGATCATTCGAGCTGAAGAAGCTATGGGAGCAGACTCGTTCAAAGGCAGGACTGTTGGTTTCAGATGGAGGACCAAACCTATACAACATCAGAAATCTCCACATTCCCGAGGTCTGCCTGAAGTGGGAACTAATGGATGAGGATTATCAGGGCAGATTGTGCAATCCCCTGAATCCGTTTGTCAGCCATAAGGAAATTGAGTCCGTAAACAATGCTGTAGTGATGCCAGCCCATGGTCCAGCCAGGAGCATGGAGTATGATGCTGTTGCAACTACACACTCCTGGACTCCTAAGAGGAACCGTTCCATTCTCAATACCAGCCAAAGGGGAATTCTTGAGGATGAACAGATGTATCAGAAGTGTTGCAATCTATTCGAGAAATTCTTCCCTAGCAGTTCATACAGGAGACCAGTTGGGATTTCCAGCATGGTGGAGGCCATGGTGTCTAGGGCCCGAATTGACGCACGGATTGACTTCGAGTCTGGAAGGGTCAAGAAAGAAGAGTTTGCTGAGATCATGAAGATCTGTTCCACCATTGAAGAGCTCAGACGGCAAAAATAGTGAATTTAGCTTGTCCTTCATGAAAAAATGCCTTGTTTCTACT"/>
                        <sequence id="seq_GU052866_A/turkey/Ireland//1983_1983//_2_(PB1)" taxon="GU052866_A/turkey/Ireland//1983_1983//_2_(PB1)" totalcount="4" value="ATGGATGTCAATCCGACTTTACTTTTCTTGAAAGTGCCAGCGCAAAATGCTATAAGTACTACATTCCCTTATACTGGAGATCCTCCATACAGCCATGGAACAGGAACAGGATATACCATGGACACAGTCAGCAGAACACACCAATATTCAGAAAAGGGAAAGTGGACAACAAACACAGAGACTGGAGCACCCCAGCTTAACCCGATTGATGGACCACTACCAGAGGACAATGAGCCAAGCGGATATGCACAGACAGATTGTGTCTTGGAGGCAATGGCTTTCCTTGAAGAATCCCACCCAGGGATCTTTGAAAACTCGTGTCTTGAAACGATGGAAGTTGTTCAGCAAACAAGGGTGGACAAACTGACCCAAGGTCGCCAGACCTATGACTGGACATTGAACAGAAACCAGCCGGCTGCAACTGCTTTAGCCAACACCATAGAGGTCTTCAGGTCGAACGGTCTAACAGCTAATGAATCGGGGAGACTAATAGACTTCCTCAAGGATGTGATGGAATCAATGGATAAAGAAGAAATGGAAATAACAACACATTTCCAAAGAAAGAGAAGAGTAAGAGACAACATGACCAAGAAAATGGTCACACAAAGAACAATAGGAAAGAAGAAGCAGAGGTTGAACAAGAGAAGCTATTTAATAAGAGCATTGACATTGAACACAATGACCAAAGATGCAGAAAGAGGCAAATTGAAGAGGCGGGCAATTGCAACACCAGGGATGCAGATCAGGGGGTTCGTGTACTTCGTCGAGACACTGGCGAGAAGCATCTGTGAGAAACTTGAACAATCAGGGCTCCCAGTCGGGGGGAATGAGAAGAAGGCTAAACTGGCAAATGTTGTAAGAAAGATGATGACTAATTCACAAGACACAGAGCTCTCCTTTACAATCACTGGGGACAACACCAAGTGGAATGAAAATCAAAATCCTCGGATGTTCCTGGCAATGATAACATACATCACAAGAAACCAACCTGAATGGTTCAGAAATGTCTTGAGCATTGCCCCTATAATGTTCTCCAACAAAATGGCAAGATTAGGGAAAGGATACATGTTCGAAAGTAAGAGCATGAAGCTACGGACACAAATACCAGCAGAAATGCTCGCAAATATCGACCTTAAATATTTCAATGAATCAACGAGGAAGAAAATCGAAAAAATAAGACCTCTCTTAATAGATGGCACAGCCTCATTGAGTCCTGGAATGATGATGGGCATGTTCAACATGCTGAGTACAGTCTTAGGAGTCTCAATCTTGAATCTTGGGCAAAAGAGGTACACCAAAACCACATACTGGTGGGATGGACTCCAATCCTCTGATGACTTCGCCCTCATAGTGAATGCACTTAATCATGAGGGGATACAAGCAGGAGTGGATAGATTCTACAGAACCTGCAAATTAGTTGGAATCAATATGAGCAAAAAGAAGTCTTACATAAATAGGACAGGAACATTTGAATTCACGAGCTTTTTCTATCGCTATGGATTCGTAGCCAACTTCAGTATGGAACTGCCCAGCTTTGGAGTGTCTGGGATTAATGAATCGGCTGACATGAGCATTGGAGTGACGGTGATAAAGAACAACATGATAAACAATGACCTTGGACCAGCAACAGCCCAAATGGCTCTTCAGCTATTCATCAAAGACTACAGATACACATATCGATGTCATAGGGGTGACACACAAATCCAAACGAGACGATCATTCGAGCTGAAGAAGCTATGGGAGCAGACTCGTTCAAAGGCAGGACTGTTGGTTTCAGATGGAGGACCAAACCTATACAACATCAGAAATCTCCACATTCCCGAGGTCTGCCTGAAGTGGGAACTAATGGATGAGGATTATCAGGGCAGATTGTGCAATCCCCTGAATCCGTTTGTCAGCCATAAGGAAATTGAGTCCGTAAACAATGCTGTAGTGATGCCAGCCCATGGTCCAGCCAGGAGCATGGAGTATGATGCTGTTGCAACTACACACTCCTGGACTCCTAAGAGGAACCGTTCCATTCTCAATACCAGCCAAAGGGGAATTCTTGAGGATGAACAGATGTATCAGAAGTGTTGCAATCTATTCGAGAAATTCTTCCCTAGCAGTTCATACAGGAGACCAGTTGGGATTTCCAGCATGGTGGAGGCCATGGTGTCTAGGGCCCGAATTGACGCACGGATTGACTTCGAGTCTGGAAGGGTCAAGAAAGAAGAGTTTGCTGAGATCATGAAGATCTGTTCCACCATTGAAGAGCTCAGACGGCAAAAATAGTGAATTTAGCTTGTCCTTCATGAAAAAATG-------------"/>
                        <sequence id="seq_KJ508970_A/bean_goose/Korea/H53/2014_2014/01/20_2_(PB1)" taxon="KJ508970_A/bean_goose/Korea/H53/2014_2014/01/20_2_(PB1)" totalcount="4" value="ATGGATGTCAACCCGACTTTACTCTTCTTGAAAGTGCCAGCGCAAAATGCTATAAGTACCACATTCCCTTATACTGGAGATCCTCCATACAGCCATGGAACAGGAACAGGATACACCATGGACACAGTCAACAGAACGCATCAATACTCAGAAAAGGGAAAGTGGACAACAAACACCGAGACTGGAGCACCCCAACTCAACCCAATTGATGGACCATTACCTGAGGATAACGAGCCAAGCGGATATGCACAAACGGATTGTGTGTTGGAAGCAATGGCTTTCCTTGAAGAGTCCCACCCAGGGATCTTTGAAAACTCATGTCTTGAAACAATGGAAATTGTTCAACAAACAAGAGTGGATAAACTGACCCAAGGTCGTCAGACCTATGACTGGACATTGGATAGAAACCAGCCGGCTGCAACTGCTTTAGCTAACACTATAGAAGTCTTCAGATCGAACGGTCTAACAGCCAATGAGTCAGGGAGACTGATAGATTTCCTCAAAGATGTGATGGAGTCAATGGACAAAGAAGAAATGGAAATAACAACACATTTCCAAAGAAAGAGAAGAGTAAGAGACAATATGACCAAGAAAATGGTCACACAAAGAACAATAGGGAAGAAAAAACAGAGACTGAACAAGAAGAACTACTTGGTAAGGGCACTGACACTGAACACAATGACAAAAGATGCAGAAAGAGGCAAGTTGAAGAGGCGGGCAATTGCAACACCCGGGATGCAAATCAGAGGGTTCGTGTACTTTGTCGAAACATTAGCGAGGAGCATCTGCGAGAAACTTGAGCAATCTGGGCTCCCTGTTGGAGGAAATGAAAAAAAGGCTAAATTGGCAAATGTCGTGAGAAAGATGATGACTAACTCACAAGACACAGAGCTATCCTTTACAATTACTGGAGACAATACCAAGTGGAACGAGAATCAGAATCCTCGGATTTTTTTGGCAATGATAACATATATCACAAGAAATCAACCTGAGTGGTTTAGAAATGTGTTAAGTATTGCCCCTATAATGTTCTCAAACAAAATGGCAAGATTAGGGAAAGGATACATGTTCGAAAGTAAGAGCATGAAGCTACGGACACAAATACCAGCAGAAATGCTTGCAACCATTGACCTGAAATATTTCAACGAATCGACAAGAAAGAAAATTGAGAAAATAAGGCCTCTCCTAATAGAAGGGACGGCCTCGTTGAGTCCTGGAATGATGATGGGCATGTTCAACATGCTGAGTACAGTCTTGGGAGTATCAATTCTAAATCTTGGCCAAAAGAGGTACACCAAAACCACATACTGGTGGGACGGACTCCAATCCTCTGATGATTTCGCTCTCATAGTAAATGCACCGAATCATGAGGGAATACAGGCAGGAGTGGACAGGTTCTATAGGACTTGTAAATTGGTTGGGATCAATATGAGTAAAAAGAAATCCTATATAAATCGGACAGGAACATTTGAATTCACAAGCTTTTTCTACCGTTATGGGTTTGTAGCCAACTTCAGCATGGAGCTGCCCAGCTTTGGAGTTTCTGGGATTAATGAATCGGCTGACATGAGCATTGGAGTTACAGTAATAAAGAATAACATGATAAACAACGATCTTGGACCAGCAACAGCTCAAATGGCTCTTCAGCTATTTATCAAGGACTACAGATATACATATCGATGCCACAGGGGTGATACACAAATACAAACGAGGAGATCATTCGAGCTAAAGAAGCTGTGGGAGCAGACCCGTTCAAAGGCAGGACTGTTGGTTTCAGATGGAGGCCCAAACTTATACAATATACGGAATCTCCACATCCCAGAGGTCTGCTTGAAGTGGGAACTGATGGATGAAGATTACCAGGGTAGACTTTGTAATCCCCTGAACCCCTTTGTCAGTCATAAGGGAATTGAGTCCGTAAACAATGCTGTAGTGATGCCAGCCCATGGTCCGGCCAAAAGCATGGAATATGATGCTGTTGCGACCACACACTCATGGGTCCCTAAGAGGAACCGTTCCATTCTGAATACCAGTCAAAGAGGAATCCTTGAGGATGAACAGATGTATCAGAAGTGCTGCAATCTATTTGAAAAATTCTTCCCTAGTAGCTCATACAGGAGGCCAGTTGGAATCTCCAGTATGGTGGAGGCCATGGTGTCTAGGGCCCGAATTGATGCACGGATTGACTTCGAGTCTGGTAGGATTAAGAAGGAAGAGTTTGCTGAGATCATGAAGATCTGTTCCACCATTGAAGAGATCAGACGGCAAAAACAGTGAATTTAGCTTGTCCTTCATGAAA------------------"/>
                        <sequence id="seq_AB932554_A/chicken/kumamoto/1-7/2014_2014/04/13_2_(PB1)" taxon="AB932554_A/chicken/kumamoto/1-7/2014_2014/04/13_2_(PB1)" totalcount="4" value="ATGGATGTCAACCCGACTTTACTCTTCTTGAAAGTGCCAGCGCAAAATGCTATAAGTACCACATTCCCTTATACTGGAGATCCTCCATACAGCCATGGAACAGGAACAGGATACACCATGGACACAGTCAACAGAACGCATCAATACTCAGAAAAGGGAAAGTGGACAACAAACACCGAGACTGGAGCACCCCAACTCAACCCAATTGATGGACCATTACCTGAGGATAACGAGCCAAGCGGATATGCACAAACGGATTGTGTGTTGGAAGCAATGGCTTTCCTTGAAGAGTCCCACCCAGGGATCTTTGAAAACTCATGTCTTGAAACAATGGAAATTGTTCAACAAACAAGGGTGGATAAACTGACCCAAGGTCGTCAGACCTATGACTGGACATTGAATAGAAACCAGCCGGCTGCAACTGCTTTAGCCAACACTATAGAAGTCTTCAGATCGAACGGTCTAACAGCCAATGAGTCAGGGAGACTGATAGATTTCCTCAAAGATGTGATGGAGTCAATGGACAAAGAAGAAATGGAAATAACAACACATTTCCAAAGAAAGAGAAGAGTAAGAGACAATATGACCAAGAAAATGGTCACACAAAGAACAATAGGGAAGAAAAAACAGAGACTGAACAAGAAGAACTACTTGGTAAGGGCACTGACACTGAACACAATGACAAAAGATGCAGAAAGAGGCAAGTTGAAGAGGCGGGCAATTGCAACACCCGGGATGCAAATCAGAGGGTTCGTGTACTTTGTCGAAACATTAGCGAGGAGCATCTGCGAGAAACTTGAGCAATCTGGGCTCCCTGTTGGAGGAAATGAAAAAAAGGCTAAATTGGCAAATGTCGTGAGAAAGATGATGACTAACTCACAAGACACAGAGCTATCCTTTACAATTACTGGAGACAATACCAAGTGGAACGAGAATCAGAATCCTCGGATTTTTTTGGCAATGATAACATATATCACAAGAAATCAACCTGAGTGGTTTAGAAATGTGTTAAGTATTGCCCCTATAATGTTCTCAAACAAAATGGCAAGATTAGGGAAAGGATACATGTTCGAAAGTAAGAGCATGAAGCTACGGACACAAATACCAGCAGAAATGCTTGCAACCATTGACCTGAAATATTTCAACGAATCGACAAGAAAGAAAATTGAGAAAATAAGGCCTCTCCTAATAGAAGGGACAGCCTCGTTGAGTCCTGGAATGATGATGGGCATGTTCAACATGCTGAGTACAGTCTTGGGAGTATCAATTCTAAATCTTGGCCAAAAGAGGTACACCAAAACCACATACTGGTGGGACGGACTCCAATCCTCTGATGATTTCGCTCTCATAATAAATGCACCGAATCATGAGGGAATACAGGCAGGAGTGGACAGGTTCTATAGGACTTGTAAATTGGTTGGGATCAATATGAGTAAAAAGAAATCCTATATAAATCGGACAGGAACATTTGAATTCACAAGCTTTTTCTACCGTTATGGGTTTGTAGCCAACTTCAGCATGGAGCTGCCCAGCTTTGGAGTTTCTGGGATTAATGAATCGGCTGACATGAGCATTGGAGTGACAGTAATAAAGAATAACATGATAAACAACGATCTTGGACCAGCAACAGCTCAAATGGCTCTTCAGCTATTTATCAAGGACTACAGATATACATATCGATGCCACAGGGGTGATACACAAATACAAACGAGGAGATCATTCGAGCTAAAGAAGCTGTGGGAGCAGACCCGTTCAAAGGCAGGACTGTTGGTTTCAGATGGAGGCCCAAACTTATACAATATACGGAATCTCCACATCCCAGAGGTCTGCTTGAAGTGGGAACTGATGGATGAAGATTACCAGGGTAGACTTTGTAATCCCCTGAACCCCTTTGTCAGTCATAAGGAAATTGAGTCCGTAAACAATGCTGTAGTGATGCCAGCCCATGGTCCAGCCAAAAGCATGGAATATGATGCTGTTGCGACCACACACTCATGGGTCCCTAAGAGGAACCGTTCCATTCTGAATACCAGTCAAAGAGGAATCCTTGAGGATGAACAGATGTATCAGAAGTGCTGCAATCTATTTGAAAAATTCTTCCCTAGTAGCTCATACAGGAGGCCAGTTGGAATCTCCAGTATGGTGGAGGCCATGGTGTCTAGGGCCCGAATTGATGCACGGATTGACTTCGAGTCTGGTAGGATTAAGAAGGAAGAGTTTGCTGAGATCATGAAGATCTGTTCCACCATTGAAGAGATCAGACGGCAAAAACAGTGAATTTAGCTTGTCCTTCATGAAA------------------"/>
                        <sequence id="seq_KJ509138_A/bean_goose/Korea/H328/2014_2014/02/01_2_(PB1)" taxon="KJ509138_A/bean_goose/Korea/H328/2014_2014/02/01_2_(PB1)" totalcount="4" value="ATGGATGTCAACCCGACTTTACTCTTCTTGAAAGTGCCAGCGCAAAATGCTATAAGTACCACATTCCCTTATACTGGAGATCCTCCATACAGCCATGGAACAGGAACAGGATACACCATGGACACAGTCAACAGAACGCATCAATACTCAGAAAAGGGAAAGTGGACAACAAACACCGAGACTGGAGCACCCCAACTCAACCCAATTGATGGACCATTACCTGAGGATAACGAGCCAAGCGGATATGCACAAACGGATTGTGTGTTGGAAGCAATGGCTTTCCTTGAAGAGTCCCACCCAGGGATCTTTGAAAACTCATGTCTTGAAACAATGGAAATTGTTCAACAAACAAGAGTGGATAAACTGACCCAAGGTCGTCAGACCTATGACTGGACATTGAATAGAAACCAGCCGGCTGCAACTGCTTTAGCCAACACTATAGAAGTCTTCAGATCGAACGGTCTAACAGCCAATGAGTCAGGGAGACTGATAGATTTCCTCAAAGATGTGATGGAGTCAATGGACAAAGAAGAAATGGAAATAACAACACATTTCCAAAGAAGGAGAAGAGTAAGAGACAATATGACCAAGAAAATGGTCACACAAAGAACAATAGGGAAGAAAAAACAGAGACTGAACAAGAAGAACTACTTGGTAAGGGCACTGACACTGAACACAATGACAAAAGATGCAGAAAGAGGCAAGTTGAAGAGGCGGGCAATTGCAACACCCGGGATGCAAATCAGAGGGTTCGTGTACTTTGTCGAAACATTAGCGAGGAGCATCTGCGAGAAACTTGAGCAATCTGGGCTCCCTGTTGGAGGAAATGAAAAAAAGGCTAAATTGGCAAATGTCGTGAGAAAGATGATGACTAACTCACAAGACACAGAGCTATCCTTTACAATTACTGGAGACAATACCAAGTGGAACGAGAATCAGAATCCTCGGATTTTTTTGGCAATGATAACATATATCACAAGAAATCAACCTGAGTGGTTTAGAAATGTGTTAAGTATTGCCCCTATAATGTTCTCAAACAAAATGGCAAGATTAGGGAAAGGATACATGTTCGAAAGTAAGAGCATGAAGCTACGGACACAAATACCAGCAGAAATGCTTGCAACCATTGACCTGAAATATTTCAACGAATCGACAAGAAAGAAAATTGAGAAAGTAAGGCCTCTCCTAATAGAAGGGACAGCCTCGTTGAGTCCTGGAATGATGATGGGCATGTTCAACATGCTGAGTACAGTCTTGGGGGTATCAATTCTAAATCTTGGCCAAAAGAGGTACACCAAAACCACATACTGGTGGGACGGACTCCAATCCTCTGATGATTTCGCTCTCATAGTAAATGCACCGAATCATGAGGGAATACAGGCAGGAGTGGACAGGTTCTACAGGACTTGTAAATTGGTTGGGATCAATATGAGTAAAAAGAAATCCTATATAAATCGGACAGGAACATTTGAATTCACAAGCTTTTTCTACCGTTATGGGTTTGTAGCCAACTTCAGCATGGAGCTGCCCAGCTTTGGAGTTTCTGGGATTAATGAATCGGCTGACATGAGCATTGGAGTTACAGTAATAAAGAATAACATGATAAACAACGATCTTGGACCAGCAACAGCTCAAATGGCTCTTCAGCTATTTATCAAGGACTACAGATATACATATCGATGCCACAGGGGTGATACACAAATACAAACGAGGAGATCATTCGAGCTAAAGAAGCTGTGGGAGCAGACCCGTTCAAAGGCAGGACTGTTGGTTTCAGATGGAGGCCCAAACTTATACAATATACGGAATCTCCACATCCCAGAGGTCTGCTTGAAGTGGGAACTGATGGATGAAGATTACCAGGGTAGACTTTGTAATCCCCTGAACCCCTTTGTCAGTCATAAGGAAATTGAGTCCGTAAACAATGCTGTAGTGATGCCAGCCCATGGTCCGGCCAAAAGCATGGAATATGATGCTGTTGCGACCACACACTCATGGGTCCCTAAGAGGAACCGTTCCATTCTGAATACCAGTCAAAGAGGAATCCTTGAGGATGAACAGATGTATCAGAAGTGCTGCAATCTATTTGAAAAATTCTTCCCTAGTAGCTCATACAGGAGGCCAGTTGGAATCTCCAGTATGGTGGAGGCCATGGTGTCTAGGGCCCGAATTGATGCACGGATTGACTTCGAGTCTGGTAGGATTAAGAAGGAAGAGTTTGCTGAGATCATGAAGATCTGTTCCACCATTGAAGAGATCAGACGGCAAAAACAGTGAATTTAGCTTGTCCTTCATGAAA------------------"/>
                        <sequence id="seq_KJ509114_A/breeder_chicken/Korea/H250/2014_2014/01/28_2_(PB1)" taxon="KJ509114_A/breeder_chicken/Korea/H250/2014_2014/01/28_2_(PB1)" totalcount="4" value="ATGGATGTCAACCCGACTTTACTCTTCTTGAAAGTGCCAGCGCAAAATGCTATAAGTACCACATTCCCTTATACTGGAGATCCTCCATACAGCCATGGAACAGGAACAGGATACACCATGGACACAGTCAACAGAACGCATCAATACTCAGAAAAGGGAAAGTGGACAACAAACACCGAGACTGGAGCACCCCAACTCAACCCAATTGATGGACCATTACCTGAGGATAACGAGCCAAGCGGATATGCACAAACGGATTGTGTGTTGGAAGCAATGGCTTTCCTTGAAGAGTCCCACCCAGGGATCTTTGAAAACTCATGTCTTGAAACAATGGAAATTGTTCAACAAACAAGAGTGGATAAACTGACCCAAGGTCGTCAGACCTATGACTGGACATTGAATAGAAACCAGCCGGCTGCAACTGCTTTAGCCAACACTATAGAAGTCTTCAGATCGAACGGTCTAACAGCCAATGAGTCAGGGAGACTGATAGATTTCCTCAAAGATGTGATGGAGTCAATGGACAAAGAAGAAATGGAAATAACAACACATTTCCAAAGAAAGAGAAGAGTAAGAGACAATATGACCAAGAAAATGGTCACACAAAGAACAATAGGGAAGAAAAAACAGAGACTGAACAAGAAGAACTACTTGGTAAGGGCACTGACACTGAACACAATGACAAAAGATGCAGAAAGAGGCAAGTTGAAGAGGCGGGCAATTGCAACACCCGGGATGCAAATCAGAGGGTTCGTGTACTTTGTCGAAACATTAGCGAGGAGCATCTGCGAGAAACTTGAGCAATCTGGGCTCCCTGTTGGAGGAAATGAAAAAAAGGCTAAATTGGCAAATGTCGTGAGAAAGATGATGACTAACTCACAAGACACAGAGCTATCCTTTACAATTACTGGAGACAATACCAAGTGGAACGAGAATCAGAATCCTCGGATTTTTTTGGCAATGATAACATATATCACAAGAAATCAACCTGAGTGGTTTAGAAATGTGTTAAGTATTGCCCCTATAATGTTCTCAAACAAAATGGCAAGATTAGGGAAAGGATACATGTTCGAAAGTAAGAGCATGAAGCTACGGACACAAATACCAGCAGAAATGCTTGCAACCATTGACCTGAAATATTTCAACGAATCGACAAGAAAAAAAATTGAGAAAGTAAGGCCTCTCCTAATAGAAGGGACAGCCTCGTTGAGTCCTGGAATGATGATGGGCATGTTCAACATGCTGAGTACAGTCTTGGGGGTATCAATTCTAAATCTTGGCCAAAAGAGGTACACCAAAACCACATACTGGTGGGACGGACTCCAATCCTCTGATGATTTCGCTCTCATAGTAAATGCACCGAATCATGAGGGAATACAGGCAGGAGTGGACAGGTTCTATAGGACTTGTAAATTGGTTGGGATCAATATGAGTAAAAAGAAATCCTATATAAATCGGACAGGAACATTTGAATTCACAAGCTTTTTCTACCGTTATGGGTTTGTAGCCAACTTCAGCATGGAGCTGCCCAGCTTTGGAGTTTCTGGGATTAATGAATCGGCTGACATGAGCATTGGAGTTACAGTAATAAAGAATAACATGATAAACAACGATCTTGGACCAGCAACAGCTCAAATGGCTCTTCAGCTATTTATCAAGGACTACAGATATACATATCGATGCCACAGGGGTGATACACAAATACAAACGAGGAGATCATTCGAGCTAAAGAAGCTGTGGGAGCAGACCCGTTCAAAGGCAGGACTGTTGGTTTCAGATGGAGGCCCAAACTTATACAATATACGGAATCTCCACATCCCAGAGGTCTGCTTGAAGTGGGAACTGATGGATGAAGATTACCAGGGTAGACTTTGTAATCCCCTGAACCCCTTTGTCAGTCATAAGGAAATTGAGTCCGTAAACAATGCTGTAGTGATGCCAGCCCATGGTCCGGCCAAAAGCATGGAATATGATGCTGTTGCGACCACACACTCATGGGTCCCTAAGAGGAACCGTTCCATTCTGAATACCAGTCAAAGAGGAATCCTTGAGGATGAACAGATGTATCAGAAGTGCTGCAATCTATTTGAAAAATTCTTCCCTAGTAGCTCATACAGGAGGCCAGTTGGAATCTCCAGTATGGTGGAGGCCATGGTGTCTAGGGCCCGAATTGATGCACGGATTGACTTCGAGTCTGGTAGGATTAAGAAGGAAGAGTTTGCTGAGATCATGAAGATCTGTTCCACCATTGAAGAGATCAGACGGCAAAAACAGTGAATTTAGCTTGTCCTTCATGAAA------------------"/>
                        <sequence id="seq_KJ509098_A/white-fronted_goose/Korea/H231/2014_2014/01/28_2_(PB1)" taxon="KJ509098_A/white-fronted_goose/Korea/H231/2014_2014/01/28_2_(PB1)" totalcount="4" value="ATGGATGTCAACCCGACTTTACTCTTCTTGAAAGTGCCAGCGCAAAATGCTATAAGTACCACATTCCCTTATACTGGAGATCCTCCATACAGCCATGGAACAGGAACAGGATACACCATGGACACAGTCAACAGAACGCATCAATACTCAGAAAAGGGAAAGTGGACAACAAACACCGAGACTGGAGCACCCCAACTCAACCCAATTGATGGACCATTACCTGAGGATAACGAGCCAAGCGGATATGCACAAACGGATTGTGTGTTGGAAGCAATGGCTTTCCTTGAAGAGTCCCACCCAGGGATCTTTGAAAACTCATGTCTTGAAACAATGGAAATTGTTCAACAAACAAGAGTGGATAAACTGACCCAAGGTCGTCAGACCTATGACTGGACATTGAATAGAAACCAGCCGGCTGCAACTGCTTTAGCCAACACTATAGAAGTCTTCAGATCGAACGGTCTAACAGCCAATGAGTCAGGGAGACTGATAGATTTCCTCAAAGATGTGATGGAGTCAATGGACAAAGAAGAAATGGAAATAACAACACATTTCCAAAGAAAGAGAAGAGTAAGAGACAATATGACCAAGAAAATGGTCACACAAAGAACAATAGGGAAGAAAAAACAGAGACTGAACAAGAAGAACTACTTGGTAAGGGCACTGACACTGAACACAATGACAAAAGATGCAGAAAGAGGCAAGTTGAAGAGGCGGGCAATTGCAACACCCGGGATGCAAATCAGAGGGTTCGTGTACTTTGTCGAAACATTAGCGAGGAGCATCTGCGAGAAACTTGAGCAATCTGGGCTCCCTGTTGGAGGAAATGAAAAAAAGGCTAAATTGGCAAATGTCGTGAGAAAGATGATGACTAACTCACAAGACACAGAGCTATCCTTTACAATTACTGGAGACAATACCAAGTGGAACGAGAATCAGAATCCTCGGATTTTTTTGGCAATGATAACATATATCACAAGAAATCAACCTGAGTGGTTTAGAAATGTGTTAAGTATTGCCCCTATAATGTTCTCAAACAAAATGGCAAGATTAGGGAAAGGATACATGTTCGAAAGTAAGAGCATGAAGCTACGGACACAAATACCAGCAGAAATGCTTGCAACCATTGACCTGAAATATTTCAACGAATCGACAAGAAAGAAAATTGAGAAAGTAAGGCCTCTCCTAATAGAAGGGACAGCCTCGTTGAGTCCTGGAATGATGATGGGCATGTTCAACATGCTGAGTACAGTCTTGGGGGTATCAATTCTAAATCTTGGCCAAAAGAGGTACACCAAAACCACATACTGGTGGGACGGACTCCAATCCTCTGATGATTTCGCTCTCATAGTAAATGCACCGAATCATGAGGGAATACAGGCAGGAGTGGACAGGTTCTATAGGACTTGTAAATTGGTTGGGATCAATATGAGTAAAAAGAAATCCTATATAAATCGGACAGGAACATTTGAATTCACAAGCTTTTTCTACCGTTATGGGTTTGTAGCCAATTTCAGCATGGAGCTGCCCAGCTTTGGAGTTTCTGGGATTAATGAATCGGCTGACATGAGCATTGGAGTTACAGTAATAAAGAATAACATGATAAACAACGATCTTGGACCAGCAACAGCTCAAATGGCTCTTCAGCTATTTATCAAGGACTACAGATATACATATCGATGCCACAGGGGTGATACACAAATACAAACGAGGAGATCATTCGAGCTAAAGAAGCTGTGGGAGCAGACCCGTTCAAAGGCAGGACTGTTGGTTTCAGATGGAGGCCCAAACTTATACAATATACGGAATCTCCACATCCCAGAGGTCTGCTTGAAGTGGGAACTGATGGATGAAGATTACCAGGGTAGACTTTGTAATCCCCTGAACCCCTTTGTCAGTCATAAGGAAATTGAGTCCGTAAACAATGCTGTAGTGATGCCAGCCCATGGTCCGGCCAAAAGCATGGAATATGATGCTGTTGCGACCACACACTCATGGGTCCCTAAGAGGAACCGTTCCATTCTGAATACCAGTCAAAGAGGAATCCTTGAGGATGAACAGATGTATCAGAAGTGCTGCAATCTATTTGAAAAATTCTTCCCTAGTAGCTCATACAGGAGGCCAGTTGGAATCTCCAGTATGGTGGAGGCCATGGTGTCTAGGGCCCGAATTGATGCACGGATTGACTTCGAGTCTGGTAGGATTAAGAAGGAAGAGTTTGCTGAGATCATGAAGATCTGTTCCACCATTGAAGAGATCAGACGGCAAAAACAGTGAATTTAGCTTGTCCTTCATGAAA------------------"/>
                        <sequence id="seq_KJ509042_A/breeder_chicken/Korea/H122/2014_2014/01/24_2_(PB1)" taxon="KJ509042_A/breeder_chicken/Korea/H122/2014_2014/01/24_2_(PB1)" totalcount="4" value="ATGGATGTCAACCCGACTTTACTCTTCTTGAAAGTGCCAGCGCAAAATGCCATAAGTACCACATTCCCTTATACTGGAGATCCTCCATACAGCCATGGAACAGGAACAGGATACACCATGGACACAGTCAACAGAACGCATCAATACTCAGAAAAGGGAAAGTGGACAACAAACACCGAGACTGGAGCACCCCAACTCAACCCAATTGATGGACCATTACCTGAGGATAACGAGCCAAGCGGATATGCACAAACGGATTGTGTGTTGGAAGCAATGGCTTTCCTTGAAGAGTCCCACCCAGGGATCTTTGAAAACTCATGTCTCGAAACAATGGAAATTGTTCAACAAACAAGAGTGGATAAACTGACCCAAGGTCGTCAGACCTATGACTGGACATTGAATAGAAACCAGCCGGCTGCAACTGCTTTAGCCAACACTATAGAAGTCTTCAGATCGAACGGTCTAACAGCCAATGAGTCAGGGAGACTGATAGATTTCCTCAAAGATGTGATGGAGTCAATGGACAAAGAAGAAATGGAAATAACAACACATTTCCAAAGAAAGAGAAGAGTAAGAGACAATATGACCAAGAAAATGGTCACACAAAGAACAATAGGGAAGAAAAAACAGAGACTGAACAAGAAGAACTACTTGGTAAGGGCACTGACACTGAACACAATGACAAAAGATGCAGAAAGAGGCAAGTTGAAGAGGCGGGCAATTGCAACACCCGGGATGCAAATCAGAGGGTTCGTGTACTTTGTCGAAACATTAGCGAGGAGCATCTGCGAGAAACTTGAGCAATCTGGGCTCCCTGTTGGAGGAAATGAAAAAAAGGCTAAATTGGCAAATGTCGTGAGAAAGATGATGACTAACTCACAAGACACAGAGCTATCCTTTACAATTACTGGAGACAATACCAAGTGGAACGAGAATCAGAATCCTCGGATTTTTTTGGCAATGATAACATATATCACAAGAAATCAACCTGAGTGGTTTAGAAATGTGTTAAGTATTGCCCCTATAATGTTCTCAAACAAAATGGCAAGATTAGGGAAAGGATACATGTTCGAAAGTAAGAGCATGAAGCTACGGACACAAATACCAGCAGAAATGCTTGCAACCATTGACCTGAAATATTTCAACGAATCGACAAGAAAGAAAATTGAGAAAATAAGGCCTCTCCTAATAGAAGGGGCAGCCTCGTTGAGTCCTGGAATGATGATGGGCATGTTCAACATGCTGAGTACAGTCTTGGGAGTATCAATTCTAAATCTTGGCCAAAAGAGGTACACCAAAACCACATACTGGTGGGACGGACTCCAATCCTCTGATGATTTCGCTCTCATAGTAAATGCACCGAATCATGAGGGAATACAGGCAGGAGTGGACAGGTTCTATAGGACTTGTAAATTGGTTGGGATCAATATGAGTAAAAAGAAATCCTATATAAATCGGACAGGAACATTTGAATTCACAAGCTTTTTCTACCGTTATGGGTTTGTAGCCAACTTCAGCATGGAGCTGCCCAGCTTTGGAGTTTCTGGGATTAATGAATCGGCTGACATGAGCATTGGAGTTACAGTAATAAAGAATAACATGATAAACAACGATCTTGGACCAGCAACAGCTCAAATGGCTCTTCAGCTATTTATCAAGGACTACAGATATACATATCGATGCCACAGGGGTGATACACAAATACAAACGAGGAGATCATTCGAGCTAAAGAAGCTGTGGGAGCAGACCCGTTCAAAGGCAGGACTGTTGGTTTCAGATGGAGGCCCAAACTTATACAATATACGGAATCTCCACATCCCAGAGGTCTGCTTGAAGTGGGAACTGATGGATGAAGATTACCAGGGTAGACTTTGTAATCCCCTGAACCCCTTTGTCAGTCATAAGGAAATTGAGTCCGTAAACAATGCTGTAGTGATGCCAGCCCATGGTCCGGCCAAAAGCATGGAATATGATGCTGTTGCGACCACACACTCATGGGTCCCTAAGAGGAACCGTTCCATTCTGAATACCAGTCAAAGAGGAATCCTTGAGGATGAACAGATGTATCAGAAGTGCTGCAATCTATTTGAAAAATTCTTCCCTAGTAGCTCATACAGGAGGCCAGTTGGAATCTCCAGTATGGTGGAGGCCATGGTGTCTAGGGCCCGAATTGATGCACGGATTGACTTCGAGTCTGGTAGGATTAAGAAGGAAGAGTTTGCTGAGATCATGAAGATCTGTTCCACCATTGAAGAGATCAGACGGCAAAAACAGTGAATTTAGCTTGTCCTTCATGAAA------------------"/>
                        <sequence id="seq_KJ508946_A/broiler_duck/Korea/H48/2014_2014/01/20_2_(PB1)" taxon="KJ508946_A/broiler_duck/Korea/H48/2014_2014/01/20_2_(PB1)" totalcount="4" value="ATGGATGTCAACCCGACTTTACTCTTCTTGAAAGTGCCAGCGCAAAATGCTATAAGTACCACATTCCCTTATACTGGAGATCCTCCATACAGCCATGGAACAGGAACAGGATACACCATGGACACAGTCAACAGAACGCATCAATACTCAGAAAAGGGAAAGTGGACAACAAACACCGAGACTGGAGCACCCCAACTCAACCCAATTGATGGACCATTACCTGAGGATAACGAGCCAAGCGGATATGCACAAACGGATTGTGTGTTGGAAGCAATGGCTTTCCTTGAAGAGTCCCACCCAGGGATCTTTGAAAACTCATGTCTTGAAACAATGGAAATTGTTCAACAAACAAGAGTGGATAAACTGACCCAAGGTCGTCAGACCTATGACTGGACATTGAATAGAAACCAGCCGGCTGCAACTGCTTTAGCCAACACTATAGAAGTCTTCAGATCGAACGGTCTAACAGCCAATGAGTCAGGCAGACTGATAGATTTCCTCAAAGATGTGATGGAGTCAATGGACAAAGAAGAAATGGAAATAACAACACATTTCCAAAGAAAGAGAAGAGTAAGAGACAATATGACCAAGAAAATGGTCACACAAAGAACAATAGGGAAGAAAAAACAGAGACTGAACAAGAAGAACTACTTGGTAAGGGCACTGACACTGAACACAATGACAAAAGATGCAGAAAGAGGCAAGTTGAAGAGGCGGGCAATTGCAACACCCGGGATGCAAATCAGAGGGTTCGTGTACTTTGTCGAAACATTAGCGAGGAGCATCTGCGAGAAACTTGAGCAATCTGGGCTCCCTGTTGGAGGAAATGAAAAAAAGGCTAAATTGGCAAATGTCGTGAGAAAGATGATGACTAACTCACAAGACACAGAGCTATCCTTTACAATTACTGGAGACAATACCAAGTGGAACGAGAATCAGAATCCTCGGATTTTTTTGGCAATGATAACATATATCACAAGAAATCAACCTGAGTGGTTTAGAAATGTGTTAAGTATTGCCCCTATAATGTTCTCAAACAAAATGGCAAGATTAGGGAAAGGATACATGTTCGAAAGTAAGAGCATGAAGCTACGGACACAAATACCAGCAGAAATGCTTGCAACCATTGACCTGAAATATTTCAACGAATCGACAAGAAAGAAAATTGAGAAAATAAGGCCTCTCCTAATAGAAGGGACAGCCTCGTTGAGTCCTGGAATGATGATGGGCATGTTCAACATGCTGAGTACAGTCTTGGGAGTATCAATTCTAAATCTTGGCCAAAAGAGGTACACCAAAACCACATACTGGTGGGACGGACTCCAATCCTCTGATGATTTCGCTCTCATAGTAAATGCACCGAATCATGAGGGAATACAGGCAGGAGTGGACAGGTTCTATAGGACTTGTAAATTGGTTGGGATCAATATGAGTAAAAAGAAATCCTATATAAATCGGACAGGAACATTTGAATTCACAAGCTTTTTCTACCGTTATGGGTTTGTAGCCAACTTCAGCATGGAGCTGCCCAGCTTTGGAGTTTCTGGGATTAATGAATCGGCTGACATGAGCATTGGAGTTACAGTAATAAAGAATAACATGATAAACAACGATCTTGGACCAGCAACAGCTCAAATGGCTCTTCAGCTATTTATCAAGGACTACAGATATACATATCGATGCCACAGGGGTGATACACAAATACAAACAAGGAGATCATTCGAGCTAAAGAAGCTGTGGGAGCAGACCCGTTCAAAGGCAGGACTGTTGGTTTCAGATGGAGGCCCAAACTTATACAATATACGGAATCTCCACATCCCAGAGGTCTGCTTGAAGTGGGAACTGATGGATGAAGATTACCAGGGTAGACTTTGTAATCCCCTGAACCCCTTTGTCAGTCATAAGGAAATTGAGTCCGTAAACAATGCTGTAGTGATGCCAGCCCATGGTCCGGCCAAAAGCATGGAATATGATGCTGTTGCGACCACACACTCATGGGTCCCTAAGAGGAACCGTTCCATTCTGAATACCAGTCAAAGAGGAATCCTTGAGGATGAACAGATGTATCAGAAGTGCTGCAATCTATTTGAAAAATTCTTCCCTAGCAGCTCATACAGGAGGCCAGTTGGAATCTCCAGTATGGTGGAGGCCATGGTGTCTAGGGCCCGAATTGATGCACGGATTGACTTCGAGTCTGGTAGGATTAAGAAGGAAGAGTTTGCTGAGATCATGAAGATCTGTTCCACCATTGAAGAGATCAGACGGCAAAAACAGTGAATTTAGCTTGTCCTTCATGAAA------------------"/>
                        <sequence id="seq_KJ511810_A/waterfowl/Korea/S005/2014_2014/02/15_2_(PB1)" taxon="KJ511810_A/waterfowl/Korea/S005/2014_2014/02/15_2_(PB1)" totalcount="4" value="ATGGATGTCAACCCGACTTTACTCTTCTTGAAAGTGCCAGCGCAAAATGCTATAAGTACCACATTCCCTTATACTGGAGATCCTCCATACAGCCATGGAACAGGAACAGGATACACCATGGACACAGTCAACAGAACGCATCAATACTCAGAAAAGGGAAAGTGGACAACAAACACCGAGACTGGAGCACCCCAACTCAACCCAATTGATGGACCATTACCTGAGGATAACGAGCCAAGCGGATATGCACAAACGGATTGTGTGTTGGAAGCAATGGCTTTCCTTGAAGAGTCCCACCCAGGGATCTTTGAAAACTCATGTCTTGAAACAATGGAAATTGTTCAACAAACAAGAGTGGATAAACTGACCCAAGGTCGTCAGACCTATGACTGGACATTGAATAGAAACCAGCCGGCTGCAACTGCTTTAGCCAACACTATAGAAGTCTTCAGATCGAACGGTCTAACAGCCAATGAGTCAGGGAGACTGATAGATTTCCTCAAAGATGTGATGGAGTCAATGGACAAAGAAGAAATGGAAATAACAACACATTTCCAAAGAAAGAGAAGAGTAAGAGACAATATGACCAAGAAAATGGTCACACAAAGAACAATAGGGAAGAAAAAACAGAGACTGAACAAGAAGAACTACTTGGTAAGGGCACTGACACTGAACACAATGACAAAAGATGCAGAAAGAGGCAAGTTGAAGAGGCGGGCAATTGCAACACCCGGGATGCAAATCAGAGGGTTCGTGTACTTTGTCGAAACATTAGCGAGGAGCATCTGCGAGAAACTTGAGCAATCTGGGCTCCCTGTTGGAGGAAATGAAAAAAAGGCTAAATTGGCAAATGTCGTGAGAAAGATGATGACTAACTCACAAGACACAGAGCTATCCTTTACAATTACTGGAGACAATACCAAGTGGAACGAGAATCAGAATCCTCGGATTTTTTTGGCAATGATAACATATATCACAAGAAATCAACCTGAGTGGTTTAGAAATGTGTTAAGTATTGCCCCTATAATGTTCTCAAACAAAATGGCAAGATTAGGGAAAGGATACATGTTCGAAAGTAAGAGCATGAAGCTACGGACACAAATACCAGCAGAAATGCTTGCAACCATTGACCTGAAATATTTCAACGAATCGACAAGAAAGAAAATTGAGAAAATAAGGCCTCTCCTAATAGAAGGGACAGCCTCGTTGAGTCCTGGAATGATGATGGGCATGTTCAACATGCTGAGTACAGTCTTGGGAGTATCAATTCTAAATCTTGGCCAAAAGAGGTACACCAAAACCACATACTGGTGGGACGGACTCCAATCCTCTGATGATTTCGCTCTCATAGTAAATGCACCGAATCATGAGGGAATACAGGCAGGAGTGGACAGGTTCTATAGGACTTGTAAATTGGTTGGGATCAATATGAGTAAAAAGAAATCCTATATAAATCGGACAGGAACATTTGAATTCACAAGCTTTTTCTACCGTTATGGGTTTGTAGCCAACTTCAGCATGGAGCTGCCCAGCTTTGGAGTTTCTGGGATTAATGAATCGGCTGACATGAGCATTGGAGTTACAGTAATAAAGAATAACATGATAAACAACGATCTTGGACCAGCAACAGCTCAAATGGCTCTTCAGCTATTTATCAAGGACTACAGATATACATATCGATGCCACAGGGGTGATACACAAATACAAACGAGGAGATCATTCGAGCTAAAGAAGCTGTGGGAGCAGACCCGTTCAAAGGCAGGACTGTTGGTTTCAGATGGAGGCCCAAACTTATACAATATACGGAATCTCCACATCCCAGAGGTCTGCTTGAAGTGGGAACTGATGGATGAAGATTACCAGGGTAGAYTKTGTAATCCCCTGAACCCCTTTGTCAGTCATAAGGAAATTGAGTCCGTAAACAATGCTGTAGTGATGCCAGCCCATGGTCCGGCCAAAAGCATGGAATATGATGCTGTTGCGACCACACACTCATGGGTCCCTAAGAGGAACCGTTCCATTCTGAATACCAGTCAAAGAGGAATCCTTGAGGATGAACAGATGTATCAGAAGTGCTGCAATCTATTTGAAAAATTCTTCCCTAGTAGCTCATACAGGAGGCCAGTTGGAATCTCCAGTATGGTGGAGGCCATGGTGTCTAGGGCCCGAATTGATGCACGGATTGACTTCGAGTCTGGTAGGATTAAGAAGGAAGAGTTTGCTGAGATCATGAAGATCTGTTCCACCATTGAAGAGATCAGACGGCAAAAACAGTGAATTTAGCTTGTCCTTCATGAAAAA----------------"/>
                        <sequence id="seq_KJ413840_A/broiler_duck/Korea/Buan2/2014_2014/01/17_2_(PB1)" taxon="KJ413840_A/broiler_duck/Korea/Buan2/2014_2014/01/17_2_(PB1)" totalcount="4" value="ATGGATGTCAACCCGACTTTACTCTTCTTGAAAGTGCCAGCGCAAAATGCTATAAGTACCACATTCCCTTATACTGGAGATCCTCCATACAGCCATGGAACAGGAACAGGATACACCATGGACACAGTCAACAGAACGCATCAATACTCAGAAAAGGGAAAGTGGACAACAAACACCGAGACTGGAGCACCCCAACTCAACCCAATTGATGGACCATTGCCTGAGGATAACGAGCCAAGCGGATATGCACAAACGGATTGTGTGTTGGAAGCAATGGCTTTCCTTGAAGAGTCCCACCCAGGGATCTTTGAAAACTCATGTCTTGAAACAATGGAAATTGTTCAACAAACAAGAGTGGATAAACTGACCCAAGGTCGTCAGACCTATGACTGGACATTGAATAGAAACCAGCCGGCTGCAACTGCTTTAGCCAACACTATAGAAGTCTTCAGATCGAACGGTCTAACAGCCAATGAGTCAGGGAGACTGATAGATTTCCTCAAAGATGTGATGGAGTCAATGGACAAAGAAGAAATGGAAATAACAACACATTTCCAAAGAAAGAGAAGAGTAAGAGACAATATGACCAAGAAAATGGTCACACAAAGAACAATAGGGAAGAAAAAACAGAGACTGAACAAGAAGAACTACTTGGTAAGGGCACTGACACTGAACACAATGACAAAAGATGCAGAAAGAGGCAAGTTGAAGAGGCGGGCAATTGCAACACCCGGGATGCAAATCAGAGGGTTCGTGTACTTTGTCGAAACATTAGCGAGGAGCATCTGCGAGAAACTTGAGCAATCTGGGCTCCCTGTTGGAGGAAATGAAAAAAAGGCTAAATTGGCAAATGTCGTGAGAAAGATGATGACTAACTCACAAGACACAGAGCTATCCTTTACAATTACTGGAGACAATACCAAGTGGAACGAGAATCAGAATCCTCGGATTTTTTTGGCAATGATAACATATATCACAAGAAATCAACCTGAGTGGTTTAGAAATGTGTTAAGTATTGCCCCTATAATGTTCTCAAACAAAATGGCAAGATTAGGGAAAGGATACATGTTCGAAAGTAAGAGCATGAAGCTACGGACACAAATACCAGCAGAAATGCTTGCAACCATTGACCTGAAATATTTCAACGAATCGACAAGAAAGAAAATTGAGAAAATAAGGCCTCTCCTAATAGAAGGGACAGCCTCGTTGAGTCCTGGAATGATGATGGGCATGTTCAACATGCTGAGTACAGTCTTGGGAGTATCAATTCTAAATCTTGGCCAAAAGAGGTACACCAAAACCACATACTGGTGGGACGGACTTCAATCCTCTGATGATTTCGCTCTCATAGTAAATGCACCGAATCATGAGGGAATACAGGCAGGAGTGGACAGGTTCTATAGGACTTGTAAATTGGTTGGGATCAATATGAGTAAAAAGAAATCCTATATAAATCGGACAGGAACATTTGAATTCACAAGCTTTTTCTACCGTTATGGGTTTGTAGCCAACTTCAGCATGGAGCTGCCCAGCTTTGGAGTTTCTGGGATTAATGAATCGGCTGACATGAGCATTGGAGTTACAGTAATAAAGAATAACATGATAAACAACGATCTTGGACCAGCAACAGCTCAAATGGCTCTTCAGCTATTTATCAAGGACTACAGATATACATATCGATGCCACAGGGGTGATACACAAATACAAACGAGGAGATCATTCGAGCTAAAGAAGCTGTGGGAGCAGACCCGTTCAAAGGCAGGACTGTTGGTTTCAGATGGAGGCCCAAATTTATACAATATACGGAATCTCCACATCCCAGAGGTCTGCTTGAAGTGGGAACTGATGGATGAAGATTACCAGGGTAGACTTTGTAATCCCCTGAACCCCTTTGTCAGTCATAAGGAAATTGAGTCCGTAAACAATGCTGTAGTGATGCCAGCCCATGGTCCGGCCAAAAGCATGGAATATGATGCTGTTGCGACCACACACTCATGGGTCCCTAAGAGGAACCGTTCCATTCTGAATACCAGTCAAAGAGGAATCCTTGAGGATGAACAGATGTATCAGAAGTGCTGCAATCTATTTGAAAAATTCTTCCCTAGTAGCTCATACAGGAGGCCAGTTGGAATCTCCAGTATGGTGGAGGCCATGGTGTCTAGGGCCCGAATTGATGCACGGATTGACTTCGAGTCTGGTAGGATTAAGAAGGAAGAGTTTGCTGAGATCATGAAGATCTGTTCCACCATTGAAGAGATCAGACGGCAAAAACAGTGAATTTAGCTTGTCCTTCATGAAA------------------"/>
                        <sequence id="seq_KJ508954_A/broiler_duck/Korea/H49/2014_2014/01/20_2_(PB1)" taxon="KJ508954_A/broiler_duck/Korea/H49/2014_2014/01/20_2_(PB1)" totalcount="4" value="ATGGATGTCAACCCGACTTTACTCTTCTTGAAAGTGCCAGCGCAAAATGCTATAAGTACCACATTCCCTTATACTGGAGATCCTCCATACAGCCATGGAACAGGAACAGGATACACCATGGACACAGTCAACAGAACGCATCAATACTCAGAAAAGGGAAAGTGGACAACAAACACCGAGACTGGAGCACCCCAACTCAACCCAATTGATGGACCATTACCTGAGGATAACGAGCCAAGCGGATATGCACAAACGGATTGTGTGTTGGAAGCAATGGCTTTCCTTGAAGAGTCCCACCCAGGGATCTTTGAAAACTCATGTCTTGAAACAATGGAAATTGTTCAACAAACAAGAGTGGATAAACTGACCCAAGGTCGTCAGACCTATGACTGGACATTGAATAGAAACCAGCCGGCTGCAACTGCTTTAGCCAACACTATAGAAGTCTTCAGATCGAACGGTCTAACAGCCAATGAGTCAGGGAGACTGATAGATTTCCTCAAAGATGTGATGGAGTCAATGGACAAAGAAGAAATGGAAATAACAACACATTTCCAAAGAAAGAGAAGAGTAAGAGACAATATGACCAAGAAAATGGTCACACAAAGAACAATAGGGAAGAAAAAACAGAGACTGAACAAGAAGAACTACTTGGTAAGGGCACTGACACTGAACACAATGACAAAAGATGCAGAAAGAGGCAAGTTGAAGAGGCGGGCAATTGCAACACCCGGGATGCAAATCAGAGGGTTCGTGTACTTTGTCGAAACATTAGCGAGGAGCATCTGCGAGAAACTTGAGCAATCTGGGCTCCCTGTTGGAGGAAATGAAAAAAAGGCTAAATTGGCAAATGTCGTGAGAAAGATGATGACTAACTCACAAGACACAGAGCTATCCTTTACAATTACTGGAGACAATACCAAGTGGAACGAGAATCAGAATCCTCGGATTTTTTTGGCAATGATAACATATATCACAAGAAATCAACCTGAGTGGTTTAGAAATGTGTTAAGTATTGCCCCTATAATGTTCTCAAACAAAATGGCAAGATTAGGGAAAGGATACATGTTCGAAAGTAAGAGCATGAAGCTACGGACACAAATACCAGCAGAAATGCTTGCAACCATTGACCTGAAATATTTCAACGAATCGACAAGAAAGAAAATTGAGAAAATAAGGCCTCTCCTAATAGAAGGGACAGCCTCGTTGAGTCCTGGAATGATGATGGGCATGTTCAACATGCTGAGTACAGTCTTGGGAGTATCAATTCTAAATCTTGGCCAAAAGAGGTACACCAAAACCACATACTGGTGGGACGGACTCCAATCCTCTGATGATTTCGCTCTCATAGTAAATGCACCGAATCATGAGGGAATACAGGCAGGAGTGGACAGGTTCTATAGGACTTGTAAATTGGTTGGGATCAATATGAGTAAAAAGAAATCCTATATAAATCGGACAGGAACATTTGAATTCACAAGCTTTTTCTACCGTTATGGGTTTGTAGCCAACTTCAGCATGGAGCTGCCCAGCTTTGGAGTTTCTGGGATTAATGAATCGGCTGACATGAGCATTGGAATTACAGTAATAAAGAATAACATGATAAACAACGATCTTGGACCAGCAACAGCTCAAATGGCTCTTCAGCTATTTATCAAGGACTACAGATATACATATCGATGCCACAGGGGTGATACACAAATACAAACGAGGAGATCATTCGAGCTAAAGAAGCTGTGGGAGCAGACCCGTTCAAAGGCAGGACTGTTGGTTTCAGATGGAGGCCCAAACTTATACAATATACGGAATCTCCACATCCCAGAGGTCTGCTTGAAGTGGGAACTGATGGATGAAGATTACCAGGGTAGACTTTGTAATCCCCTGAACCCCTTTGTCAGTCATAAGGAAATTGAGTCCGTAAACAATGCTGTAGTGATGCCAGCCCATGGTCCGGCCAAAAGCATGGAATATGATGCTGTTGCGACCACACACTCATGGGTCCCTAAGAGGAACCGTTCCATTCTGAATACCAGTCAAAGAGGAATCCTTGAGGATGAACAGATGTATCAGAAGTGCTGCAATCTATTTGAAAAATTCTTCCCTAGCAGCTCATACAGGAGGCCAGTTGGAATCTCCAGTATGGTGGAGGCCATGGTGTCTAGGGCCCGAATTGATGCACGGATTGACTTCGAGTCTGGTAGGATTAAGAAGGAAGAGTTTGCTGAGATCATGAAGATCTGTTCCACCATTGAAGAGATCAGACGGCAAAAACAGTGAATTTAGCTTGTCCTTCATGAAA------------------"/>
                        <sequence id="seq_KJ508986_A/broiler_duck/Korea/H65/2014_2014/01/21_2_(PB1)" taxon="KJ508986_A/broiler_duck/Korea/H65/2014_2014/01/21_2_(PB1)" totalcount="4" value="ATGGATGTCAACCCGACTTTACTCTTCTTGAAAGTGCCAGCGCAAAATGCTATAAGTACCACATTCCCTTACACTGGAGATCCTCCATACAGCCATGGAACAGGAACAGGATACACCATGGACACAGTCAACAGAACGCATCAATACTCAGAAAAGGGAAAGTGGACAACAAACACCGAGACTGGAGCACCCCAACTCAACCCAATTGATGGACCATTACCTGAGGATAACGAGCCAAGCGGATATGCACAAACGGATTGTGTGTTGGAAGCAATGGCTTTCCTTGAAGAGTCCCACCCAGGGATCTTTGAAAACTCATGTCTTGAAACAATGGAAATTGTTCAACAAACAAGAGTGGATAAACTGACCCAAGGTCGTCAGACCTATGACTGGACATTGAATAGAAACCAGCCGGCTGCAACTGCTTTAGCCAACACTATAGAAGTCTTCAGATCGAACGGTCTAACAGCCAATGAGTCAGGGAGACTGATAGATTTCCTCAAAGATGTGATGGAGTCAATGGACAAAGAAGAAATGGAAATAACAACACATTTCCAAAGAAAGAGAAGAGTAAGAGACAATATGACCAAGAAAATGGTCACACAAAGAACAATAGGGAAGAAAAAACAGAGACTGAACAAGAAGAACTACTTGGTAAGGGCACTGACACTGAACACAATGACAAAAGATGCAGAAAGAGGCAAGTTGAAGAGGCGGGCAATTGCAACACCCGGGATGCAAATCAGAGGGTTCGTGTACTTTGTCGAAACATTAGCGAGGAGCATCTGCGAGAAACTTGAGCAATCTGGGCTCCCTGTTGGAGGAAATGAAAAAAAGGCTAAATTGGCAAATGTCGTGAGAAAGATGATGACTAACTCACAAGACACAGAGCTATCCTTTACAATTACTGGAGACAATACCAAGTGGAACGAGAATCAGAATCCTCGGATTTTTTTGGCAATGATAACATATATCACAAGAAATCAACCTGAGTGGTTTAGAAATGTGTTAAGTATTGCCCCTATAATGTTCTCAAACAAAATGGCAAGATTAGGGAAAGGATACATGTTCGAAAGTAAGAGCATGAAGCTACGGACACAAATACCAGCAGAAATGCTTGCAACCATTGACCTGAAATATTTCAACGAATCGACAAGAAAGAAAATTGAGAAAATAAGGCCTCTCCTAATAGAAGGGACAGCCTCGTTGAGTCCTGGAATGATGATGGGCATGTTCAACATGCTGAGTACAGTCTTGGGAGTATCAATTCTAAATCTTGGCCAAAAGAGGTACACCAAAACCACATACTGGTGGGACGGACTCCAATCCTCTGATGATTTCGCTCTCATAGTAAATGCACCGAATCATGAGGGAATACAGGCAGGAGTGGACAGGTTCTATAGGACTTGTAAATTGGTTGGGATCAATATGAGTAAAAAGAAATCCTATATAAATCGGACAGGAACATTTGAATTCACAAGCTTTTTCTACCGTTATGGGTTTGTAGCCAACTTCAGCATGGAGCTGCCCAGCTTTGGAGTTTCTGGGATTAATGAATCGGCTGACATGAGCATTGGAGTTACAGTAATAAAGAATAACATGATAAACAACGATCTTGGACCAGCAACAGCTCAAATGGCTCTTCAGCTATTTATCAAGGACTACAGATATACATATCGATGCCACAGGGGTGATACACAAATACAAACGAGGAGATCATTCGAGCTAAAGAAGCTGTGGGAGCAGACCCGTTCAAAGGCAGGACTGTTGGTTTCAGATGGAGGCCCAAACTTATACAATATACGGAATCTCCACATCCCAGAGGTCTGCTTGAAGTGGGAACTGATGGATGAAGATTACCAGGGTAGACTTTGTAATCCCCTGAACCCCTTTGTCAGTCATAAGGAAATTGAGTCCGTAAACAATGCTGTAGTGATGCCAGCCCATGGTCCGGCCAAAAGCATGGAATATGATGCTGTTGCGACCACTCACTCATGGGTCCCTAAGAGGAACCGTTCCATTCTGAATACCAGTCAAAGAGGAATCCTTGAGGATGAACAGATGTATCAGAAGTGCTGCAATCTATTTGAAAAATTCTTCCCTAGTAGCTCATACAGGAGGCCAGTTGGAATCTCCAGTATGGTGGAGGCCATGGTGTCTAGGGCCCGAATTGATGCACGGATTGACTTCGAGTCTGGTAGGATTAAGAAGGAAGAGTTTGCTGAGATCATGAAGATCTGTTCCACCATTGAAGAGATCAGACGGCAAAAACAGTGAATTTAGCTTGTCCTTCATGAAA------------------"/>
                        <sequence id="seq_KJ509162_A/spot-billed_duck/Korea/H455-42/2014_2014/02/08_2_(PB1)" taxon="KJ509162_A/spot-billed_duck/Korea/H455-42/2014_2014/02/08_2_(PB1)" totalcount="4" value="ATGGATGTCAACCCGACTTTACTCTTCTTGAAAGTGCCAGCGCAAAATGCTATAAGTACCACATTCCCTTATACTGGAGATCCTCCATACAGCCATGGAACAGGAACAGGATACACCATGGACACAGTCAACAGAACGCATCAATACTCAGAAAAGGGAAAGTGGACAACAAACACCGAGACTGGAGCACCCCAACTCAACCCAATTGATGGACCATTACCTGAGGATAACGAGCCAAGCGGATATGCACAAACGGATTGTGTGTTGGAAGCAATGGCTTTCCTTGAAGAGTCCCACCCAGGGATCTTTGAAAACTCATGTCTTGAAACAATGGAAATTGTTCAACAAACAAGAGTGGATAAACTGACCCAAGGTCGTCAGACCTATGACTGGACATTGAATAGAAACCAGCCGGCTGCAACCGCTTTAGCCAACACTATAGAAGTCTTCAGATCGAACGGTCTAACAGCCAATGAGTCAGGGAGACTGATAGATTTCCTCAAAGATGTGATGGAGTCAATGGACAAAGAAGAAATGGAAATAACAACACATTTCCAAAGAAAGAGAAGAGTAAGAGACAATATGACCAAGAAAATGGTCACACAAAGAACAATAGGGAAGAAAAAACAGAGACTGAACAAGAAGAACTACTTGGTAAGGGCACTGACACTGAACACAATGACAAAAGATGCAGAAAGAGGCAAGTTGAAGAGGCGGGCAATTGCAACACCCGGGATGCAAATCAGAGGGTTCGTGTACTTTGTCGAAACATTAGCGAGGAGCATCTGCGAGAAACTTGAGCAATCTGGGCTCCCTGTTGGAGGAAATGAAAAAAAGGCTAAATTGGCAAATGTCGTGAGAAAGATGATGACTAACTCACAAGACACAGAGCTATCCTTTACAATTACTGGAGACAATACCAAGTGGAACGAGAATCAGAATCCTCGGATTTTTTTGGCAATGATAACATATATCACAAGAAATCAACCTGAGTGGTTTAGAAATGTGTTAAGTATTGCCCCTATAATGTTCTCAAACAAAATGGCAAGATTAGGGAAAGGATACATGTTCGAAAGTAAGAGCATGAAGCTACGGACACAAATACCAGCAGAAATGCTTGCAACCATTGACCTGAAATATTTCAACGAATCGACAAGAAAGAAAATTGAGAAAATAAGGCCTCTCCTAATAGAAGGGACAGCCTCGTTGAGTCCTGGAATGATGATGGGCATGTTCAACATGCTGAGTACAGTCTTGGGAGTATCAATTCTAAATCTTGGCCAAAAGAGGTACACCAAAACCACATACTGGTGGGACGGACTCCAATCCTCTGATGATTTCGCTCTCATAGTAAATGCACCGAATCATGAGGGAATACAGGCAGGAGTGGACAGGTTCTATAGGACTTGTAAATTGGTTGGGATCAATATGAGTAAAAAGAAATCCTATATAAATCGGACAGGAACATTTGAATTCACAAGCTTTTTCTACCGTTATGGGTTTGTAGCCAACTTCAGCATGGAGCTGCCCAGCTTTGGAGTTTCTGGGGTTAATGAATCGGCTGACATGAGCATTGGAGTTACAGTAATAAAGAATAACATGATAAACAACGATCTTGGACCAGCAACAGCTCAAATGGCTCTTCAGCTATTTATCAAGGACTACAGATATACATATCGATGCCACAGGGGTGATACACAAATACAAACGAGGAGATCATTCGAGCTAAAGAAGCTGTGGGAGCAGACCCGTTCAAAGGCAGGACTGTTGGTTTCAGATGGAGGCCCAAACTTATACAATATACGGAATCTCCACATCCCAGAGGTCTGCTTGAAGTGGGAACTGATGGATGAAGATTACCAGGGTAGACTTTGTAATCCCCTGAACCCCTTTGTCAGTCATAAGGAAATTGAGTCCGTAAACAATGCTGTAGTGATGCCAGCCCATGGTCCGGCCAAAAGCATGGAATATGATGCTGTTGCGACCACACACTCATGGGTCCCTAAGAGGAACCGTTCCATTCTGAATACCAGTCAAAGAGGAATCCTTGAGGATGAACAGATGTATCAGAAGTGCTGCAATCTATTTGAAAAATTCTTCCCTAGTAGCTCATACAGGAGGCCAGTTGGAATCTCCAGTATGGTGGAGGCCATGGTGTCTAGGGCCCGAATTGATGCACGGATTGACTTCGAGTCTGGTAGGATTAAGAAGGAAGAGTTTGCTGAGATCATGAAGATCTGTTCCACCATTGAAGAGATCAGACGGCAAAAACAGTGAATTTAGCTTGTCCTTCATGAAA------------------"/>
                        <sequence id="seq_KJ509146_A/tundra_swan/Korea/H411/2014_2014/02/06_2_(PB1)" taxon="KJ509146_A/tundra_swan/Korea/H411/2014_2014/02/06_2_(PB1)" totalcount="4" value="ATGGATGTCAACCCGACTTTACTCTTCTTGAAAGTGCCAGCGCAAAATGCTATAAGTACCACATTCCCTTATACTGGAGATCCTCCATACAGCCATGGAACAGGAACAGGATACACCATGGACACAGTCAACAGAACGCATCAATACTCAGAAAAGGGAAAGTGGACAACAAACACCGAGACTGGAGCACCCCAACTCAACCCAATTGATGGACCATTACCTGAGGATAACGAGCCAAGCGGATATGCACAAACGGATTGTGTGTTGGAAGCAATGGCTTTCCTTGAAGAGTCCCACCCAGGGATCTTTGAAAACTCATGTCTTGAAACAATGGAAATTGTTCAACAAACAAGAGTGGATAAACTGACCCAAGGTCGTCAGACCTATGACTGGACATTGAATAGAAACCAGCCGGCTGCAACTGCTTTAGCCAACACTATAGAAGTCTTCAGATCGAACGGTCTAACAGCCAATGAGTCAGGGAGACTGATAGATTTCCTCAAAGATGTGATGGAGTCAATGGACAAAGAAGAAATGGAAATAACAACACATTTCCAAAGAAAGAGAAGAGTAAGAGACAATATGACCAAGAAAATGGTCACACAAAGAACAATAGGGAAGAAAAAACAGAGACTGAACAAGAAGAACTACTTGGTAAGGGCACTGACACTGAACACAATGACAAAAGATGCAGAAAGAGGCAAGTTGAAGAGGCGGGCAATTGCAACACCCGGGATGCAAATCAGAGGGTTCGTGTACTTTGTCGAAACATTAGCGAGGAGCATCTGCGAGAAACTTGAGCAATCTGGGCTCCCTGTTGGAGGAAATGAAAAAAAGGCTAAATTGGCAAATGTCGTGAGAAAGATGATGACTAACTCACAAGACACAGAGCTATCCTTTACAATTACTGGAGACAATACCAAGTGGAACGAGAATCAGAATCCTCGGATTTTTTTGGCAATGATAACATATATCACAAGAAATCAACCTGAGTGGTTTAGAAATGCGTTAAGTATTGCCCCTATAATGTTCTCAAACAAAATGGCAAGATTAGGGAAAGGATACATGTTCGAAAGTAAGAGCATGAAGCTACGGACACAAATACCAGCAGAAATGCTTGCAACCATTGACCTGAAATATTTCAACGAATCGACAAGAAAGAAAATTGAGAAAATAAGGCCTCTCCTAATAGAAGGGACAGCCTCGTTGAGTCCTGGAATGATGATGGGCATGTTCAACATGCTGAGTACAGTCTTGGGAGTATCAATTCTAAATCTTGGCCAAAAGAGGTACACCAAAACCACATACTGGTGGGACGGACTCCAATCCTCTGATGATTTCGCTCTCATAGTAAATGCACCGAATCATGAGGGAATACAGGCAGGAGTGGACAGGTTCTATAGGACTTGTAAATTGGTTGGGATCAATATGAGTAAAAAGAAATCCTATATAAATCGAACAGGAACATTTGAATTCACAAGCTTTTTCTACCGTTATGGGTTTGTAGCCAACTTCAGCATGGAGCTGCCCAGCTTTGGAGTTTCTGGGATTAATGAATCGGCTGACATGAGCATTGGAGTTACAGTAATAAAGAATAACATGATAAACAACGATCTTGGACCAGCAACAGCTCAAATGGCTCTTCAGCTATTTATCAAGGACTACAGATATACATATCGATGCCACAGGGGTGATACACAAATACAAACGAGGAGATCATTCGAGCTAAAGAAGCTGTGGGAGCAGACCCGTTCAAAGGCAGGACTGTTGGTTTCAGATGGAGGCCCAAACTTATACAATATACGGAATCTCCACATCCCAGAGGTCTGCTTGAAGTGGGAACTGATGGATGAAGATTACCAGGGTAGACTTTGTAATCCCCTGAACCCCTTTGTCAGTCATAAGGAAATTGAGTCCGTAAACAATGCTGTAGTGATGCCAGCCCATGGTCCGGCCAAAAGCATGGAATATGATGCTGTTGCGACCACACACTCATGGGTCCCTAAGAGGAACCGTTCCATTCTGAATACCAGTCAAAGAGGAATCCTTGAGGATGAACAGATGTATCAGAAGTGCTGCAATCTATTTGAAAAATTCTTCCCTAGTAGCTCATACAGGAGGCCAGTTGGAATCTCCAGTATGGTGGAGGCCATGGTGTCTAGGGCCCGAATTGATGCACGGATTGACTTCGAGTCTGGTAGGATTAAGAAGGAAGAGTTTGCTGAGATCATGAAGATCTGTTCCACCATTGAAGAGATCAGACGGCAAAAACAGTGAATTTAGCTTGTCCTTCATGAAA------------------"/>
                        <sequence id="seq_KJ509010_A/Baikal_teal/Korea/H80/2014_2014/01/22_2_(PB1)" taxon="KJ509010_A/Baikal_teal/Korea/H80/2014_2014/01/22_2_(PB1)" totalcount="4" value="ATGGATGTCAACCCGACTTTACTCTTCTTGAAAGTGCCAGCGCAAAATGCTATAAGTACCACATTCCCTTATACTGGAGATCCTCCATACAGCCATGGAACAGGAACAGGATACACCATGGACACAGTCAACAGAACGCATCAATACTCAGAAAAGGGAAAGTGGACAACAAACACCGAGACTGGAGCACCCCAACTCAACCCAATTGATGGACCATTACCTGAGGATAACGAGCCAAGCGGATATGCACAAACGGATTGTGTGTTGGAAGCAATGGCTTTCCTTGAAGAGTCCCACCCAGGGATCTTTGAAAACTCATGTCTTGAAACAATGGAAATTGTTCAACAGACAAGAGTGGATAAACTGACCCAAGGTCGTCAGACCTATGACTGGACATTGAATAGAAACCAGCCGGCTGCAACTGCTTTAGCCAACACTATAGAAGTCTTCAGATCGAACGGTCTAACAGCCAATGAGTCAGGGAGACTGATAGATTTCCTCAAAGATGTGATGGAGTCAATGGACAAAGAAGAAATGGAAATAACAACACATTTCCAAAGAAAGAGAAGAGTAAGAGACAATATGACCAAGAAAATGGTCACACAAAGAACAATAGGGAAGAAAAAACAGAGACTGAACAAGAAGAACTACTTGGTAAGGGCACTGACACTGAACACAATGACAAAAGATGCAGAAAGAGGCAAGTTGAAGAGGCGGGCAATTGCAACACCCGGGATGCAAATCAGAGGGTTCGTGTACTTTGTCGAAACATTAGCGAGGAGCATCTGCGAGAAACTTGAGCAATCTGGGCTCCCTGTTGGAGGAAATGAAAAAAAGGCTAAATTGGCAAATGTCGTGAGAAAGATGATGACTAACTCACAAGACACAGAGCTATCCTTTACAATTACTGGAGACAATACCAAGTGGAACGAGAATCAGAATCCTCGGATTTTTTTGGCAATGATAACATATATCACAAGAAATCAACCTGAGTGGTTTAGAAATGTGTTAAGTATTGCCCCTATAATGTTCTCAAACAAAATGGCAAGATTAGGGAAAGGATACATGTTCGAAAGTAAGAGCATGAAGCTACGGACACAAATACCAGCAGAAATGCTTGCAACCATTGACCTGAAATATTTCAACGAATCGACAAGAAAGAAAATTGAGAAAATAAGGCCTCTCCTAATAGAAGGGACAGCCTCGTTGAGTCCTGGAATGATGATGGGCATGTTCAACATGCTGAGTACAGTCTTGGGAGTATCAATTCTAAATCTTGGCCAAAAGAGGTACACCAAAACCACATACTGGTGGGACGGACTCCAATCCTCTGATGATTTCGCTCTCATAGTAAATGCACCGAATCATGAGGGAATACAGGCAGGAGTGGACAGGTTCTATAGGACTTGTAAATTGGTTGGGATCAATATGAGTAAAAAGAAATCCTATATAAATCGGACAGGAACATTTGAATTCACAAGCTTTTTCTACCGTTATGGGTTTGTAGCCAACTTCAGCATGGAGCTGCCCAGCTTTGGAGTTTCTGGGATTAATGAATCGGCTGACATGAGCATTGGAGTTACAGTAATAAAGAATAACATGATAAACAACGATCTTGGACCAGCAACAGCTCAAATGGCTCTTCAGCTATTTATCAAGGACTACAGATATACATATCGATGCCACAGGGGTGATACACAAATACAAACGAGGAGATCATTCGAGCTAAAGAAGCTGTGGGAGCAGACCCATTCAAAGGCAGGACTGTTGGTTTCAGATGGAGGCCCAAACTTATACAATATACGGAATCTCCACATCCCAGAGGTCTGCTTGAAGTGGGAACTGATGGATGAAGATTACCAGGGTAGACTTTGTAATCCCCTGAACCCCTTTGTCAGTCATAAGGAAATTGAGTCCGTAAACAATGCTGTAGTGATGCCAGCCCATGGTCCGGCCAAAAGCATGGAATATGATGCTGTTGCGACCACACACTCATGGGTCCCTAAGAGGAACCGTTCCATTCTGAATACCAGTCAAAGAGGAATCCTTGAGGATGAACAGATGTATCAGAAGTGCTGCAATCTATTTGAAAAATTCTTCCCTAGTAGCTCATACAGGAGGCCAGTTGGAATCTCCAGTATGGTGGAGGCCATGGTGTCTAGGGCCCGAATTGATGCACGGATTGACTTCGAGTCTGGTAGGATTAAGAAGGAAGAGTTTGCTGAGATCATGAAGATCTGTTCCACCATTGAAGAGATCAGACGGCAAAAACAGTGAATTTAGCTTGTCCTTCATGAAA------------------"/>
                        <sequence id="seq_KJ509018_A/Coot/Korea/H81/2014_2014/01/22_2_(PB1)" taxon="KJ509018_A/Coot/Korea/H81/2014_2014/01/22_2_(PB1)" totalcount="4" value="ATGGATGTCAACCCGACTTTACTCTTCTTGAAAGTGCCAGCGCAAAATGCTATAAGTACCACATTCCCTTATACTGGAGATCCTCCATACAGCCATGGAACAGGAACAGGATACACCATGGACACAGTCAACAGAACGCATCAATACTCAGAAAAGGGAAAGTGGACAACAAACACCGAGACTGGAGCACCCCAACTCAACCCAATTGATGGACCATTACCTGAGGATAACGAGCCAAGCGGATATGCACAAACGGATTGTGTGTTGGAAGCAATGGCTTTCCTTGAAGAGTCCCACCCAGGGATCTTTGAAAACTCATGTCTTGAAACAATGGAAATTGTTCAACAGACAAGAGTGGATAAACTGACCCAAGGTCGTCAGACCTATGACTGGACATTGAATAGAAACCAGCCGGCTGCAACTGCTTTAGCCAACACTATAGAAGTCTTCAGATCGAACGGTCTAACAGCCAATGAGTCAGGGAGACTGATAGATTTCCTCAAAGATGTGATGGAGTCAATGGACAAAGAAGAAATGGAAATAACAACACATTTCCAAAGAAAGAGAAGAGTAAGAGACAATATGACCAAGAAAATGGTCACACAAAGAACAATAGGGAAGAAAAAACAGAGACTGAACAAGAAGAACTACTTGGTAAGGGCACTGACACTGAACACAATGACAAAAGATGCAGAAAGAGGCAAGTTGAAGAGGCGGGCAATTGCAACACCCGGGATGCAAATCAGAGGGTTCGTGTACTTTGTCGAAACATTAGCGAGGAGCATCTGCGAGAAACTTGAGCAATCTGGGCTCCCTGTTGGAGGAAATGAAAAAAAGGCTAAATTGGCAAATGTCGTGAGAAAGATGATGACTAACTCACAAGACACAGAGCTATCCTTTACAATTACTGGAGACAATACCAAGTGGAACGAGAATCAGAATCCTCGGATTTTTTTGGCAATGATAACATATATCACAAGAAATCAACCTGAGTGGTTTAGAAATGTGTTAAGTATTGCCCCTATAATGTTCTCAAACAAAATGGCAAGATTAGGGAAAGGATACATGTTCGAAAGTAAGAGCATGAAGCTACGGACACAAATACCAGCAGAAATGCTTGCAACCATTGACCTGAAATATTTCAACGAATCGACAAGAAAGAAAATTGAGAAAATAAGGCCTCTCCTAATAGAAGGGACAGCCTCGTTGAGTCCTGGAATGATGATGGGCATGTTCAACATGCTGAGTACAGTCTTGGGAGTATCAATTCTAAATCTTGGCCAAAAGAGGTACACCAAAACCACATACTGGTGGGACGGACTCCAATCCTCTGATGATTTCGCTCTCATAGTAAATGCACCGAATCATGAGGGAATACAGGCAGGAGTGGACAGGTTCTATAGGACTTGTAAATTGGTTGGGATCAATATGAGTAAAAAGAAATCCTATATAAATCGGACAGGAACATTTGAATTCACAAGCTTTTTCTACCGTTATGGGTTTGTAGCCAACTTCAGCATGGAGCTGCCCAGCTTTGGAGTTTCTGGGATTAATGAATCGGCTGACATGAGCATTGGAGTTACAGTAATAAAGAATAACATGATAAACAACGATCTTGGACCAGCAACAGCTCAAATGGCTCTTCAGCTATTTATCAAGGACTACAGATATACATATCGATGCCACAGGGGTGATACACAAATACAAACGAGGAGATCATTCGAGCTAAAGAAGCTGTGGGAGCAGACCCGTTCAAAGGCAGGACTGTTGGTTTCAGATGGAGGCCCAAACTTATACAATATACGGAATCTCCACATCCCAGAGGTCTGCTTGAAGTGGGAACTGATGGATGAAGATTACCAGGGTAGACTTTGTAATCCCCTGAACCCCTTTGTCAGTCATAAGGAAATTGAGTCCGTAAACAATGCTGTAGTGATGCCAGCCCATGGTCCGGCCAAAAGCATGGAATATGATGCTGTTGCGACCACACACTCATGGGTCCCTAAGAGGAACCGTTCCATTCTGAATACCAGTCAAAGAGGAATCCTTGAGGATGAACAGATGTATCAGAAGTGCTGCAATCTATTTGAAAAATTCTTCCCTAGTAGCTCATACAGGAGGCCAGTTGGAATCTCCAGTATGGTGGAGGCCATGGTGTCTAGGGCCCGAATTGATGCACGGATTGACTTCGAGTCTGGTAGGATTAAGAAGGAAGAGTTTGCTGAGATCATGAAGATCTGTTCCACCATTGAAGAGATCAGACGGCAAAAACAGTGAATTTAGCTTGTCCTTCATGAAA------------------"/>
                        <sequence id="seq_KJ413848_A/baikal_teal/Korea/Donglim3/2014_2014/01/17_2_(PB1)" taxon="KJ413848_A/baikal_teal/Korea/Donglim3/2014_2014/01/17_2_(PB1)" totalcount="4" value="ATGGATGTCAACCCGACTTTACTCTTCTTGAAAGTGCCAGCGCAAAATGCTATAAGTACCACATTCCCTTATACTGGAGATCCTCCATACAGCCATGGAACAGGAACAGGATACACCATGGACACAGTCAACAGAACGCATCAATACTCAGAAAAGGGAAAGTGGACAACAAACACCGAGACTGGAGCACCCCAACTCAACCCAATTGATGGACCATTACCTGAGGATAACGAGCCAAGCGGATATGCACAAACGGATTGTGTGTTGGAAGCAATGGCTTTCCTTGAAGAGTCCCACCCAGGGATCTTTGAAAACTCATGTCTTGAAACAATGGAAATTGTTCAACAGACAAGAGTGGATAAACTGACCCAAGGTCGTCAGACCTATGACTGGACATTGAATAGAAACCAGCCGGCTGCAACTGCTTTAGCCAACACTATAGAAGTCTTCAGATCGAACGGTCTAACAGCCAATGAGTCAGGGAGACTGATAGATTTCCTCAAAGATGTGATGGAGTCAATGGACAAAGAAGAAATGGAAATAACAACACATTTCCAAAGAAAGAGAAGAGTAAGAGACAATATGACCAAGAAAATGGTCACACAAAGAACAATAGGGAAGAAAAAACAGAGACTGAACAAGAAGAACTACTTGGTAAGGGCACTGACACTGAACACAATGACAAAAGATGCAGAAAGAGGCAAGTTGAAGAGGCGGGCAATTGCAACACCCGGGATGCAAATCAGAGGGTTCGTGTACTTTGTCGAAACATTAGCGAGGAGCATCTGCGAGAAACTTGAGCAATCTGGGCTCCCTGTTGGAGGAAATGAAAAAAAGGCTAAATTGGCAAATGTCGTGAGAAAGATGATGACTAACTCACAAGACACAGAGCTATCCTTTACAATTACTGGAGACAATACCAAGTGGAACGAGAATCAGAATCCTCGGATTTTTTTGGCAATGATAACATATATCACAAGAAATCAACCTGAGTGGTTTAGAAATGTGTTAAGTATTGCCCCTATAATGTTCTCAAACAAAATGGCAAGATTAGGGAAAGGATACATGTTCGAAAGTAAGAGCATGAAGCTACGGACACAAATACCAGCAGAAATGCTTGCAACCATTGACCTGAAATATTTCAACGAATCGACAAGAAAGAAAATTGAGAAAATAAGGCCTCTCCTAATAGAAGGGACAGCCTCGTTGAGTCCTGGAATGATGATGGGCATGTTCAACATGCTGAGTACAGTCTTGGGAGTATCAATTCTAAATCTTGGCCAAAAGAGGTACACCAAAACCACATACTGGTGGGACGGACTCCAATCCTCTGATGATTTCGCTCTCATAGTAAATGCACCGAATCATGAGGGAATACAGGCAGGAGTGGACAGGTTCTATAGGACTTGTAAATTGGTTGGGATCAATATGAGTAAAAAGAAATCCTATATAAATCGGACAGGAACATTTGAATTCACAAGCTTTTTCTACCGTTATGGGTTTGTAGCCAACTTCAGCATGGAGCTGCCCAGCTTTGGAGTTTCTGGGATTAATGAATCGGCTGACATGAGCATTGGAGTTACAGTAATAAAGAATAACATGATAAACAACGATCTTGGACCAGCAACAGCTCAAATGGCTCTTCAGCTATTTATCAAGGACTACAGATATACATATCGATGCCACAGGGGTGATACACAAATACAAACGAGGAGATCATTCGAGCTAAAGAAGCTGTGGGAGCAGACCCGTTCAAAGGCAGGACTGTTGGTTTCAGATGGAGGCCCAAACTTATACAATATACGGAATCTCCACATCCCAGAGGTCTGCTTGAAGTGGGAACTGATGGATGAAGATTACCAGGGTAGACTTTGTAATCCCCTGAACCCCTTTGTCAGTCATAAGGAAATTGAGTCCGTAAACAATGCTGTAGTGATGCCAGCCCATGGTCCGGCCAAAAGCATGGAATATGATGCTGTTGCGACCACACACTCATGGGTCCCTAAGAGGAACCGTTCCATTCTGAATACCAGTCAAAGAGGAATCCTTGAGGATGAACAGATGTATCAGAAGTGCTGCAATCTATTTGAAAAATTCTTCCCTAGTAGCTCATACAGGAGGCCAGTTGGAATCTCCAGTATGGTGGAGGCCATGGTGTCTAGGGCCCGAATTGATGCACGGATTGACTTCGAGTCTGGTAGGATTAAGAAGGAAGAGTTTGCTGAGATCATGAAGATCTGTTCCACCATTGAAGAGATCAGACGGCAAAAACAGTGAATTTAGCTTGTCCTTCATGAAA------------------"/>
                        <sequence id="seq_KJ508978_A/Baikal_teal/Korea/H62/2014_2014/01/21_2_(PB1)" taxon="KJ508978_A/Baikal_teal/Korea/H62/2014_2014/01/21_2_(PB1)" totalcount="4" value="ATGGATGTCAACCCGACTTTACTCTTCTTGAAAGTGCCAGCGCAAAATGCTATAAGTACCACATTCCCTTATACTGGAGATCCTCCATACAGCCATGGAACAGGAACAGGATACACCATGGACACAGTCAACAGAACGCATCAATACTCAGAAAAGGGAAAGTGGACAACAAACACCGAGACTGGAGCACCCCAACTCAACCCAATTGATGGACCATTACCTGAGGATAACGAGCCAAGCGGATATGCACAAACGGATTGTGTGTTGGAAGCAATGGCTTTCCTTGAAGAGTCCCACCCAGGGATCTTTGAAAACTCATGTCTTGAAACAATGGAAATTGTTCAACAAACAAGAGTGGATAAACTGACCCAAGGTCGTCAGACCTATGACTGGACATTGAATAGAAACCAGCCGGCTGCAACTGCTTTAGCCAACACTATAGAAGTCTTCAGATCGAACGGTCTAACAGCCAATGAGTCAGGGAGACTGATAGATTTCCTCAAAGATGTGATGGAGTCAATGGACAAAGAAGAAATGGAAATAACAACACATTTCCAAAGAAAGAGAAGAGTAAGAGACAATATGACCAAGAAAATGGTCACACAAAGAACAATAGGGAAGAAAAAACAGAGACTGAACAAGAAGAACTACTTGGTAAGGGCACTGACACTGAACACAATGACAAAAGATGCAGAAAGAGGCAAGTTGAAGAGGCGGGCAATTGCAACACCCGGGATGCAAATCAGAGGGTTCGTGTACTTTGTCGAAACATTAGCGAGGAGCATCTGCGAGAAACTTGAGCAATCTGGGCTCCCTGTTGGAGGAAATGAAAAAAAGGCTAAATTGGCAAATGTCGTGAGAAAGATGATGACTAACTCACAAGACACAGAGCTATCCTTTACAATTACTGGAGACAATACCAAGTGGAACGAGAATCAGAATCCTCGGATTTTTTTGGCAATGATAACATATATCACAAGAAATCAACCTGAGTGGTTTAGAAATGTGTTAAGTATTGCCCCTATAATGTTCTCAAACAAAATGGCAAGATTAGGGAAAGGATACATGTTCGAAAGTAAGAGCATGAAGCTACGGACACAAATACCAGCAGAAATGCTTGCAACCATTGACCTGAAATATTTCAACGAATCGACAAGAAAGAAAATTGAGAAAATAAGGCCTCTCCTAATAGAAGGGACAGCCTCGTTGAGTCCTGGAATGATGATGGGCATGTTCAACATGCTGAGTACAGTCTTGGGAGTATCAATTCTAAATCTTGGCCAAAAGAGGTACACCAAAACCACATACTGGTGGGACGGACTCCAATCCTCTGATGATTTCGCTCTCATAGTAAATGCACCGAATCATGAGGGAATACAGGCAGGAGTGGACAGGTTCTATAGGACTTGTAAATTGGTTGGGATCAATATGAGTAAAAAGAAATCCTATATAAATCGGACAGGAACATTTGAATTCACAAGCTTTTTCTACCGTTATGGGTTTGTAGCCAACTTCAGCATGGAGCTGCCCAGCTTTGGAGTTTCTGGGATTAATGAATCGGCTGACATGAGCATTGGAGTTACAGTAATAAAGAATAACATGATAAACAACGATCTTGGACCAGCAACAGCTCAAATGGCTCTTCAGCTATTTATCAAGGACTACAGATATACATATCGATGCCACAGGGGTGATACACAAATACAAACGAGGAGATCATTCGAGCTAAAGAAGCTGTGGGAGCAGACCCGTTCAAAGGCAGGACTGTTGGTTTCAGATGGAGGCCCAAACTTATACAATATACGGAATCTCCACATCCCAGAGGTCTGCTTGAAGTGGGAACTGATGGATGAAGATTACCAGGGTAGACTTTGTAATCCCCTGAACCCCTTTGTCAGTCATAAGGAAATTGAGTCCGTAAACAATGCTGTAGTGATGCCAGCCCATGGTCCGGCCAAAAGCATGGAATATGATGCTGTTGCGACCACACACTCATGGGTCCCTAAGAGGAACCGTTCCATTCTGAATACCAGTCAAAGAGGAATCCTTGAGGATGATCAGATGTATCAGAAGTGCTGCAATCTATTTGAAAAATTCTTCCCTAGTAGCTCATACAGGAGGCCAGTTGGAATCTCCAGTATGGTGGAGGCCATGGTGTCTAGGGCCCGAATTGATGCACGGATTGACTTCGAGTCTGGTAGGATTAAGAAGGAAGAGTTTGCTGAGATCATGAAGATCTGTTCCACCATTGAAGAGATCAGACGGCAAAAACAGTGAATTTAGCTTGTCCTTCATGAAA------------------"/>
                        <sequence id="seq_KJ509002_A/Baikal_teal/Korea/H68/2014_2014/01/22_2_(PB1)" taxon="KJ509002_A/Baikal_teal/Korea/H68/2014_2014/01/22_2_(PB1)" totalcount="4" value="ATGGATATCAACCCGACTTTACTCTTCTTGAAAGTGCCAGCGCAAAATGCTATAAGTACCACATTCCCTTATACTGGAGATCCTCCATACAGCCATGGAACAGGAACAGGATACACCATGGACACAGTCAACAGAACGCATCAATACTCAGAAAAGGGAAAGTGGACAACAAACACCGAGACTGGAGCACCCCAACTCAACCCAATTGATGGACCATTACCTGAGGATAACGAGCCAAGCGGATATGCACAAACGGATTGTGTGTTGGAAGCAATGGCTTTCCTTGAAGAGTCCCACCCAGGGATCTTTGAAAACTCATGTCTTGAAACAATGGAAATTGTTCAACAAACAAGAGTGGATAAACTGACCCAAGGTCGTCAGACCTATGACTGGACATTGAATAGAAACCAGCCGGCTGCAACTGCTTTAGCCAACACTATAGAAGTCTTCAGATCGAACGGTCTAACAGCCAATGAGTCAGGGAGACTGATAGATTTCCTCAAAGATGTGATGGAGTCAATGGACAAAGAAGAAATGGAAATAACAACACATTTCCAAAGAAAGAGAAGAGTAAGAGACAATATGACCAAGAAAATGGTCACACAAAGAACAATAGGGAAGAAAAAACAGAGACTGAACAAGAAGAACTACTTGGTAAGGGCACTGACACTGAACACAATGACAAAAGATGCAGAAAGAGGCAAGTTGAAGAGGCGGGCAATTGCAACACCCGGGATGCAAATCAGAGGGTTCGTGTACTTTGTCGAAACATTAGCGAGGAGCATCTGCGAGAAACTTGAGCAATCTGGGCTCCCTGTTGGAGGAAATGAAAAAAAGGCTAAATTGGCAAATGTCGTGAGAAAGATGATGACTAACTCACAAGACACAGAGCTATCCTTTACAATTACTGGAGACAATACCAAGTGGAACGAGAATCAGAATCCTCGGATTTTTTTGGCAATGATAACATATATCACAAGAAATCAACCTGAGTGGTTTAGAAATGTGTTAAGTATTGCCCCTATAATGTTCTCAAACAAAATGGCAAGATTAGGGAAAGGATACATGTTCGAAAGTAAGAGCATGAAGCTACGGACACAAATACCAGCAGAAATGCTTGCAACCATTGACCTGAAATATTTCAACGAATCGACAAGAAAGAAAATTGAGAAAATAAGGCCTCTCCTAATAGAAGGGACAGCCTCGTTGAGTCCTGGAATGATGATGGGCATGTTCAACATGCTGAGTACAGTCTTGGGAGTATCAATTCTAAATCTTGGCCAAAAGAGGTACACCAAAACCACATACTGGTGGGACGGACTCCAATCCTCTGATGATTTCGCTCTCATAGTAAATGCACCGAATCATGAGGGAATACAGGCAGGAGTGGACAGGTTCTATAGGACTTGTAAATTGGTTGGGATCAATATGAGTAAAAAGAAATCCTATATAAATCGGACAGGAACATTTGAATTCACAAGCTTTTTCTACCGTTATGGGTTTGTAGCCAACTTCAGCATGGAGCTGCCCAGCTTTGGAGTTTCTGGGATTAATGAATCGGCTGACATGAGCATTGGAGTTACAGTAATAAAGAATAACATGATAAACAACGATCTTGGACCAGCAACAGCTCAAATGGCTCTTCAGCTATTTATCAAGGACTACAGATATACATATCGATGCCACAGGGGTGATACACAAATACAAACGAGGAGATCATTCGAGCTAAAGAAGCTGTGGGAGCAGACCCGTTCAAAGGCAGGACTGTTGGTTTCAGATGGAGGCCCAAACTTATACAATATACGGAATCTCCACATCCCAGAGGTCTGCTTGAAGTGGGAACTGATGGATGAAGATTACCAGGGTAGACTTTGTAATCCCCTGAACCCCTTTGTCAGTCATAAGGAAATTGAGTCCGTAAACAATGCTGTAGTGATGCCAGCCCATGGTCCGGCCAAAAGCATGGAATATGATGCTGTTGCGACCACACACTCATGGGTCCCTAAGAGGAACCGTTCCATTCTGAATACCAGTCAAAGAGGAATCCTTGAGGATGAACAGATGTATCAGAAGTGCTGCAATCTATTTGAAAAATTCTTCCCTAGTAGCTCATACAGGAGGCCAGTTGGAATCTCCAGTATGGTGGAGGCCATGGTGTCTAGGGCCCGAATTGATGCACGGATTGACTTCGAGTCTGGTAGGATTAAGAAGGAAGAGTTTGCTGAGATCATGAAGATCTGTTCCACCATTGAAGAGATCAGACGGCAAAAACAGTGAATTTAGCTTGTCCTTCATGAAA------------------"/>
                        <sequence id="seq_KJ509034_A/Baikal_teal/Korea/H96/2014_2014/01/23_2_(PB1)" taxon="KJ509034_A/Baikal_teal/Korea/H96/2014_2014/01/23_2_(PB1)" totalcount="4" value="ATGGATGTCAACCCGACTTTACTCTTCTTGAAAGTGCCAGCGCAAAATGCTATAAGTACCACATTCCCTTATACTGGAGATCCTCCATACAGCCATGGAACAGGAACAGGATACACCATGGACACAGTCAACAGAACGCATCAATACTCAGAAAAGGGAAAGTGGACAACAAACACCGAGACTGGAGCACCCCAACTCAACCCAATTGATGGACCATTACCTGAGGATAACGAGCCAAGCGGATATGCACAAACGGATTGTGTGTTGGAAGCAATGGCTTTCCTTGAAGAGTCCCACCCAGGGATCTTTGAAAACTCATGTCTTGAAACAATGGAAATTGTTCAACAAACAAGAGTGGATAAACTGACCCAAGGTCGTCAGACCTATGACTGGACATTGAATAGAAACCAGCCGGCTGCAACTGCTTTAGCCAACACTATAGAAGTCTTCAGATCGAACGGTCTAACAGCCAATGAGTCAGGGAGACTGATAGATTTCCTCAAAGATGTGATGGAGTCAATGGACAAAGAAGAAATGGAAATAACAACACATTTCCAAAGAAAGAGAAGAGTAAGAGACAATATGACCAAGAAAATGGTCACACAAAGAACAATAGGGAAGAAAAAACAGAGACTGAACAAGAAGAACTACTTGGTAAGGGCACTGACACTGAACACAATGACAAAAGATGCAGAAAGAGGCAAGTTGAAGAGGCGGGCAATTGCAACACCCGGGATGCAAATCAGAGGGTTCGTGTACTTTGTCGAAACATTAGCGAGGAGCATCTGCGAGAAACTTGAGCAATCTGGGCTCCCTGTTGGAGGAAATGAAAAAAAGGCTAAATTGGCAAATGTCGTGAGAAAGATGATGACTAACTCACAAGACACAGAGCTATCCTTTACAATTACTGGAGACAATACCAAGTGGAACGAGAATCAGAATCCTCGGATTTTTTTGGCAATGATAACATATATCACAAGAAATCAACCTGAGTGGTTTAGAAATGTGTTAAGTATTGCCCCTATAATGTTCTCAAACAAAATGGCAAGATTAGGGAAAGGATACATGTTCGAAAGTAAGAGCATGAAGCTACGGACACAAATACCAGCAGAAATGCTTGCAACCATTGACCTGAAATATTTCAACGAATCGACAAGAAAGAAAATTGAGAAAATAAGGCCTCTCCTAATAGAAGGGACAGCCTCGTTGAGTCCTGGAATGATGATGGGCATGTTCAACATGCTGAGTACAGTCTTGGGAGTATCAATTCTAAATCTTGGCCAAAAGAGGTACACCAAAACCACATACTGGTGGGACGGACTCCAATCCTCTGATGATTTCGCTCTCATAGTAAATGCACCGAATCATGAGGGAATACAGGCAGGAGTGGACAGGTTCTATAGGACTTGTAAATTGGTTGGGATCAATATGAGTAAAAAGAAATCCTATATAAATCGGACAGGAACATTTGAATTCACAAGCTTTTTCTACCGTTATGGGTTTGTAGCCAACTTCAGCATGGAGCTGCCCAGCTTTGGAGTTTCTGGGATTAATGAATCGGCTGACATGAGCATTGGAGTTACAGTAATAAAGAATAACATGATAAACAACGATCTTGGACCAGCAACAGCTCAAATGGCTCTTCAGCTATTTATCAAGGACTACAGATATACATATCGATGCCACAGGGGTGATACACAAATACAAACGAGGAGATCATTCGAGCTAAAAAAGCTGTGGGAGCAGACCCGTTCAAAGGCAGGACTGTTGGTTTCAGATGGAGGCCCAAACTTATACAATATACGGAATCTCCACATCCCAGAGGTCTGCTTGAAGTGGGAACTGATGGATGAAGATTACCAGGGTAGACTTTGTAATCCCCTGAACCCCTTTGTCAGTCATAAGGAAATTGAGTCCGTAAACAATGCTGTAGTGATGCCAGCCCATGGTCCGGCCAAAAGCATGGAATATGATGCTGTTGCGACCACACACTCATGGGTCCCTAAGAGGAACCGTTCCATTCTGAATACCAGTCAAAGAGGAATCCTTGAGGATGAACAGATGTATCAGAAGTGCTGCAATCTATTTGAAAAATTCTTCCCTAGTAGCTCATACAGGAGGCCAGTTGGAATCTCCAGTATGGTGGAGGCCATGGTGTCTAGGGCCCGAATTGATGCACGGATTGACTTCGAGTCTGGTAGGATTAAGAAGGAAGAGTTTGCTGAGATCATGAAGATCTGTTCCACCATTGAAGAGATCAGACGGCAAAAACAGTGAATTTAGCTTGTCCTTCATGAAA------------------"/>
                        <sequence id="seq_KJ508922_A/bean_goose/Korea/H40/2014_2014/01/19_2_(PB1)" taxon="KJ508922_A/bean_goose/Korea/H40/2014_2014/01/19_2_(PB1)" totalcount="4" value="ATGGATGTCAACCCGACTTTACTCTTCTTGAAAGTGCCAGCGCAAAATGCTATAAGTACCACATTCCCTTATACTGGAGATCCTCCATACAGCCATGGAACAGGAACAGGATACACCATGGACACAGTCAACAGAACGCATCAATACTCAGAAAAGGGAAAGTGGACAACAAACACCGAGACTGGAGCACCCCAACTCAACCCAATTGATGGACCATTACCTGAGGATAACGAGCCAAGCGGATATGCACAAACGGATTGTGTGTTGGAAGCAATGGCTTTCCTTGAAGAGTCCCACCCAGGGATCTTTGAAAACTCATGTCTTGAAACAATGGAAATTGTTCAACAAACAAGAGTGGATAAACTGACCCAAGGTCGTCAGACCTATGACTGGACATTGAATAGAAACCAGCCGGCTGCAACTGCTTTAGCCAACACTATAGAAGTCTTCAGATCGAACGGTCTAACAGCCAATGAGTCAGGGAGACTGATAGATTTCCTCAAAGATGTGATGGAGTCAATGGACAAAGAAGAAATGGAAATAACAACACATTTCCAAAGAAAGAGAAGAGTAAGAGACAATATGACCAAGAAAATGGTCACACAAAGAACAATAGGGAAGAAAAAACAGAGACTGAACAAGAAGAACTACTTGGTAAGGGCACTGACACTGAACACAATGACAAAAGATGCAGAAAGAGGCAAGTTGAAGAGGCGGGCAATTGCAACACCCGGGATGCAAATCAGAGGGTTCGTGTACTTTGTCGAAACATTAGCGAGGAGCATCTGCGAGAAACTTGAGCAATCTGGGCTCCCTGTTGGAGGAAATGAAAAAAAGGCTAAATTGGCAAATGTCGTGAGAAAGATGATGACTAACTCACAAGACACAGAGCTATCCTTCACAATTACTGGAGACAATACCAAGTGGAACGAGAATCAGAATCCTCGGATTTTTTTGGCAATGATAACATATATCACAAGAAATCAACCTGAGTGGTTTAGAAATGTGTTAAGTATTGCCCCTATAATGTTCTCAAACAAAATGGCAAGATTAGGGAAAGGATACATGTTCGAAAGTAAGAGCATGAAGCTACGGACACAAATACCAGCAGAAATGCTTGCAACCATTGACCTGAAATATTTCAACGAATCGACAAGAAAGAAAATTGAGAAAATAAGGCCTCTCCTAATAGAAGGGACAGCCTCGTTGAGTCCTGGAATGATGATGGGCATGTTCAACATGCTGAGTACAGTCTTGGGAGTATCAATTCTAAATCTTGGCCAAAAGAGGTACACCAAAACCACATACTGGTGGGACGGACTCCAATCCTCTGATGATTTCGCTCTCATAGTAAATGCACCGAATCATGAGGGAATACAGGCAGGAGTGGACAGGTTCTATAGGACTTGTAAATTGGTTGGGATCAATATGAGTAAAAAGAAATCCTATATAAATCGGACAGGAACATTTGAATTCACAAGCTTTTTCTACCGTTATGGGTTTGTAGCCAACTTCAGCATGGAGCTGCCCAGCTTTGGAGTTTCTGGGATTAATGAATCGGCTGACATGAGCATTGGAGTTACAGTAATAAAGAATAACATGATAAACAACGATCTTGGACCAGCAACAGCTCAAATGGCTCTTCAGCTATTTATCAAGGACTACAGATATACATATCGATGCCACAGGGGTGATACACAAATACAAACGAGGAGATCATTCGAGCTAAAGAAGCTGTGGGAGCAGACCCGTTCAAAGGCAGGACTGTTGGTTTCAGATGGAGGCCCAAACTTATACAATATACGGAATCTCCACATCCCAGAGGTCTGCTTGAAGTGGGAACTGATGGATGAAGATTACCAGGGTAGACTTTGTAATCCCCTGAACCCCTTTGTCAGTCATAAGGAAATTGAGTCCGTAAACAATGCTGTAGTGATGCCAGCCCATGGTCCGGCCAAAAGCATGGAATATGATGCTGTTGCGACCACACACTCATGGGTCCCTAAGAGGAACCGTTCCATTCTGAATACCAGTCAAAGAGGAATCCTTGAGGATGAACAGATGTATCAGAAGTGCTGCAATCTATTTGAAAAATTCTTCCCTAGTAGCTCATACAGGAGGCCAGTTGGAATCTCCAGTATGGTGGAGGCCATGGTGTCTAGGGCCCGAATTGATGCACGGATTGACTTCGAGTCTGGTAGGATTAAGAAGGAAGAGTTTGCTGAGATCATGAAGATCTGTTCCACCATTGAAGAGATCAGACGGCAAAAACAGTGAATTTAGCTTGTCCTTCATGAAA------------------"/>
                        <sequence id="seq_KJ509082_A/breeder_duck/Korea/H200/2014_2014/01/27_2_(PB1)" taxon="KJ509082_A/breeder_duck/Korea/H200/2014_2014/01/27_2_(PB1)" totalcount="4" value="ATGGATGTCAACCCGACTTTACTCTTCTTGAAAGTGCCAGCGCAAAATGCTATAAGTACCACATTCCCTTATACTGGAGATCCTCCATACAGCCATGGAACAGGAACAGGATACACCATGGACACAGTCAACAGAACGCATCAATACTCAGAAAAGGGAAAGTGGACAACAAACACCGAGACTGGAGCACCCCAACTCAACCCAATTGATGGACCATTACCTGAGGATAACGAGCCAAGCGGATATGCACAAACGGATTGTGTGTTGGAAGCAATGGCTTTCCTTGAAGAGTCCCACCCAGGGATCTTTGAAAACTCATGTCTTGAAACAATGGAAATTGTTCAACAAACAAGAGTGGATAAACTGACCCAAGGTCGTCAGACCTATGACTGGACATTGAATAGAAACCAGCCGGCTGCAACTGCTTTAGCCAACACTATAGAAGTCTTCAGATCGAACGGTCTAACAGCCAATGAGTCAGGGAGACTGATAGATTTCCTCAAAGATGTGATGGAGTCAATGGACAAAGAAGAAATGGAAATAACAACACATTTCCAAAGAAAGAGAAGAGTAAGAGACAATATGACCAAGAAAATGGTCACACAAAGAACAATAGGGAAGAAAAAACAGAGACTGAACAAGAAGAACTACTTGGTAAGGGCACTGACACTGAACACAATGACAAAAGATGCAGAAAGAGGCAAGTTGAAGAGGCGGGCAATTGCAACACCCGGGATGCAAATCAGAGGGTTCGTGTACTTTGTCGAAACATTAGCGAGGAGCATCTGCGAGAAACTTGAGCAATCTGGGCTCCCTGTTGGAGGAAATGAAAAAAAGGCTAAATTGGCAAATGTCGTGAGAAAGATGATGACTAACTCACAAGACACAGAGCTATCCTTTACAATTACTGGAGACAATACCAAGTGGAATGAGAATCAGAATCCTCGGATTTTTTTGGCAATGATAACATATATCACAAGAAATCAACCTGAGTGGTTTAGAAATGTGTTAAGTATTGCCCCTATAATGTTCTCAAACAAAATGGCAAGATTAGGGAAAGGATACATGTTCGAAAGTAAGAGCATGAAGCTACGGACACAAATACCAGCAGAAATGCTTGCAACCATTGACCTGAAATATTTCAACGAATCGACAAGAAAGAAAATTGAGAAAATAAGGCCTCTCCTAATAGAAGGGACAGCCTCGTTGAGTCCTGGAATGATGATGGGCATGTTCAACATGCTGAGTACAGTCTTGGGAGTATCAATTCTAAATCTTGGCCAAAAGAGGTACACCAAAACCACATACTGGTGGGACGGACTCCAATCCTCTGATGATTTCGCTCTCATAGTAAATGCACCGAATCATGAGGGAATACAGGCAGGAGTGGACAGGTTCTATAGGACTTGTAAATTGGTTGGGATCAATATGAGTAAAAAGAAATCCTATATAAATCGGACAGGAACATTTGAATTCACAAGCTTTTTCTACCGTTATGGGTTTGTAGCCAACTTCAGCATGGAGCTGCCCAGCTTTGGAGTTTCTGGGATTAATGAATCGGCTGACATGAGCATTGGAGTTACAGTAATAAAGAATAACATGATAAACAACGATCTTGGACCAGCAACAGCTCAAATGGCTCTTCAGCTATTTATCAAGGACTACAGATATACATATCGATGCCACAGGGGTGATACACAAATACAAACGAGGAGATCATTCGAGCTAAAGAAGCTGTGGGAGCAGACCCGTTCAAAGGCAGGACTGTTGGTTTCAGATGGAGGCCCAAACTTATACAATATACGGAATCTCCACATCCCAGAGGTCTGCTTGAAGTGGGAACTGATGGATGAAGATTACCAGGGTAGACTTTGTAATCCCCTGAACCCCTTTGTCAGTCATAAGGAAATTGAGTCCGTAAACAATGCTGTAGTGATGCCAGCCCATGGTCCGGCCAAAAGCATGGAATATGATGCTGTTGCGACCACACACTCATGGGTCCCTAAGAGGAACCGTTCCATTCTGAATACCAGTCAAAGAGGAATCCTTGAGGATGAACAGATGTATCAGAAGTGCTGCAATCTATTTGAAAAATTCTTCCCTAGTAGCTCATACAGGAGGCCAGTTGGAATCTCCAGTATGGTGGAGGCCATGGTGTCTAGGGCCCGAATTGATGCACGGATTGACTTCGAGTCTGGTAGGATTAAGAAGGAAGAGTTTGCTGAGATCATGAAGATCTGTTCCACCATTGAAGAGATCAGACGGCAAAAACAGTGAATTTAGCTTGTCCTTCATGAAA------------------"/>
                        <sequence id="seq_KJ508914_A/broiler_duck/Korea/H32/2014_2014/01/19_2_(PB1)" taxon="KJ508914_A/broiler_duck/Korea/H32/2014_2014/01/19_2_(PB1)" totalcount="4" value="ATGGATGTCAACCCGACTTTACTCTTCTTGAAAGTGCCAGCGCAAAATGCTATAAGTACCACATTCCCTTATACTGGAGATCCTCCATACAGCCATGGAACAGGAACAGGATACACCATGGACACAGTCAACAGAACGCATCAATACTCAGAAAAGGGAAAGTGGACAACAAACACCGAGACTGGAGCACCCCAACTCAACCCAATTGATGGACCATTACCTGAGGATAACGAGCCAAGCGGATATGCACAAACGGATTGTGTGTTGGAAGCAATGGCTTTCCTTGAAGAGTCCCACCCAGGGATCTTTGAAAACTCATGTCTTGAAACAATGGAAATTGTTCAACAAACAAGAGTGGATAAACTGACCCAAGGTCGTCAGACCTATGACTGGACATTGAATAGAAACCAGCCGGCTGCAACTGCTTTAGCCAACACTATAGAAGTCTTCAGATCGAACGGTCTAACAGCCAATGAGTCAGGGAGACTGATAGATTTCCTCAAAGATGTGATGGAGTCAATGGACAAAGAAGAAATGGAAATAACAACACATTTCCAAAGAAAGAGAAGAGTAAGAGACAATATGACCAAGAAAATGGTCACACAAAGAACAATAGGGAAGAAAAAACAGAGACTGAACAAGAAGAACTACTTGGTAAGGGCACTGACACTGAACACAATGACAAAAGATGCAGAAAGAGGCAAGTTGAAGAGGCGGGCAATTGCAACACCCGGGATGCAAATCAGAGGGTTCGTGTACTTTGTCGAAACATTAGCGAGGAGCATCTGCGAGAAACTTGAGCAATCTGGGCTCCCTGTTGGAGGAAATGAAAAAAAGGCTAAATTGGCAAATGTCGTGAGAAAGATGATGACTAACTCACAAGACACAGAGCTATCCTTTACAATTACTGGAGACAATACCAAGTGGAACGAGAATCAGAATCCTCGGATTTTTTTGGCAATGATAACATATATCACAAGAAATCAACCTGAGTGGTTTAGAAATGTGTTAAGTATTGCCCCTATAATGTTCTCAAACAAAATGGCAAGATTAGGGAAAGGATACATGTTCGAAAGTAAGAGCATGAAGCTACGGACACAAATACCAGCAGAAATGCTTGCAACCATTGACCTGAAATATTTCAACGAATCGACAAGAAAGAAAATTGAGAAAATAAGGCCTCTCCTAATAGAAGGGACAGCCTCGTTGAGTCCTGGAATGATGATGGGCATGTTCAACATGCTGAGTACAGTCTTGGGAGTATCAATTCTAAATCTTGGCCAAAAGAGGTACACCAAAACCACATACTGGTGGGACGGACTCCAATCCTCTGATGATTTCGCTCTCATAGTAAATGCACCGAATCATGAGGGAATACAGGCAGGAGTGGACAGGTTCTATAGGACTTGTAAATTGGTTGGGATCAATATGAGTAAAAAGAAATCCTATATAAATCGGACAGGAACATTTGAATTCACAAGCTTTTTCTACCGTTATGGGTTTGTAGCCAACTTCAGCATGGAGCTGCCCAGCTTTGGAGTTTCTGGGATTAATGAATCGGCTGACATGAGCATTGGAGTTACAGTAATAAAGAATAACATGATAAACAACGATCTTGGACCAGCAACAGCTCAAATGGCTCTTCAGCTATTTATCAAGGACTACAGATATACATATCGATGCCACAGGGGTGATACACAAATACAAACGAGGAGATCATTCGAGCTAAAGAAGCTGTGGGAGCAGACCCTTTCAAAGGCAGGACTGTTGGTTTCAGATGGAGGCCCAAACTTATACAATATACGGAATCTCCACATCCCAGAGGTCTGCTTGAAGTGGGAACTGATGGATGAAGATTACCAGGGTAGACTTTGTAATCCCCTGAACCCCTTTGTCAGTCATAAGGAAATTGAGTCCGTAAACAATGCTGTAGTGATGCCAGCCCATGGTCCGGCCAAAAGCATGGAATATGATGCTGTTGCGACCACACACTCATGGGTCCCTAAGAGGAACCGTTCCATTCTGAATACCAGTCAAAGAGGAATCCTTGAGGATGAACAGATGTATCAGAAGTGCTGCAATCTATTTGAAAAATTCTTCCCTAGTAGCTCATACAGGAGGCCAGTTGGAATCTCCAGTATGGTGGAGGCCATGGTGTCTAGGGCCCGAATTGATGCACGGATTGACTTCGAGTCTGGTAGGATTAAGAAGGAAGAGTTTGCTGAGATCATGAAGATCTGTTCCACCATTGAAGAGATCAGACGGCAAAAACAGTGAATTTAGCTTGTCCTTCATGAAA------------------"/>
                        <sequence id="seq_KJ509154_A/common_teal/Korea/H455-30/2014_2014/02/08_2_(PB1)" taxon="KJ509154_A/common_teal/Korea/H455-30/2014_2014/02/08_2_(PB1)" totalcount="4" value="ATGGATGTCAACCCGACTTTACTCTTCTTGAAAGTGCCAGCGCAAAATGCTATAAGTACCACATTCCCTTATACTGGAGATCCTCCATACAGCCATGGAACAGGAACAGGATACACCATGGACACAGTCAACAGAACGCATCAATACTCAGAAAAGGGAAAGTGGACAACAAACACCGAGACTGGAGCACCCCAACTCAACCCAATTGATGGACCATTACCTGAGGATAACGAGCCAAGCGGATATGCACAAACGGATTGTGTGTTGGAAGCAATGGCTTTCCTTGAAGAGTCCCACCCAGGGATCTTTGAAAACTCATGTCTTGAAACAATGGAAATTGTTCAACAAACAAGAGTGGATAAACTGACCCAAGGTCGTCAGACCTATGACTGGACATTGAATAGAAACCAGCCGGCTGCAACTGCTTTAGCCAACACTATAGAAGTCTTCAGATCGAACGGTCTAACAGCCAATGAGTCAGGGAGACTGATAGATTTCCTCAAAGATGTGATGGAGTCAATGGACAAAGAAGAAATGGAAATAACAACACATTTCCAAAGAAAGAGAAGAGTAAGAGACAATATGACCAAGAAAATGGTCACACAAAGAACAATAGGGAAGAAAAAACAGAGACTGAACAAGAAGAACTACTTGGTAAGGGCACTGACACTGAACACAATGACAAAAGATGCAGAAAGAGGCAAGTTGAAGAGGCGGGCAATTGCAACACCCGGGATGCAAATCAGAGGGTTCGTGTACTTTGTCGAAACATTAGCGAGGAGCATCTGCGAGAAACTTGAGCAATCTGGGCTCCCTGTTGGAGGAAATGAAAAAAAGGCTAAATTGGCAAATGTCGTGAGAAAGATGATGACTAACTCACAAGACACAGAGCTATCCTTTACAATTACTGGAGACAATACCAAGTGGAACGAGAATCAGAATCCTCGGATTTTTTTGGCAATGATAACATATATCACAAGAAATCAACCTGAGTGGTTTAGAAATGTGTTAAGTATTGCCCCTATAATGTTCTCAAACAAAATGGCAAGATTAGGGAAAGGATACATGTTCGAAAGTAAGAGCATGAAGCTACGGACACAAATACCAGCAGAAATGCTTGCAACCATTGACCTGAAATATTTCAACGAATCGACAAGAAAGAAAATTGAGAAAATAAGGCCTCTCCTAATAGAAGGGACAGCCTCGTTGAGTCCTGGAATGATGATGGGCATGTTCAACATGCTGAGTACAGTCTTGGGAGTATCAATTCTAAATCTTGGCCAAAAGAGGTACACCAAAACCACATACTGGTGGGACGGACTCCAATCCTCTGATGATTTCGCTCTCATAGTAAATGCACCGAATCATGAGGGAATACAGGCAGGAGTGGACAGGTTCTATAGGACTTGTAAATTGGTTGGGATCAATATGAGTAAAAAGAAATCCTATATAAATCGGACAGGAACATTTGAATTCACAAGCTTTTTCTACCGTTATGGGTTTGTAGCCAACTTCAGCATGGAGCTGCCCAGCTTTGGAGTTTCTGGGATTAATGAATCGGCTGACATGAGCATTGGAGTTACAGTAATAAAGAATAACATGATAAACAACGATCTTGGACCAGCAACAGCTCAAATGGCTCTTCAGCTATTTATCAAGGACTACAGATATACATATCGATGCCACAGGGGTGATACACAAATACAAACGAGGAGATCATTCGAGCTAAAGAAGCTGTGGGAGCAGACCCGTTCAAAGGCAGGACTGTTGGTTTCAGATGGAGGCCCAAATTTATACAATATACGGAATCTCCACATCCCAGAGGTCTGCTTGAAGTGGGAACTGATGGATGAAGATTACCAGGGTAGACTTTGTAATCCCCTGAACCCCTTTGTCAGTCATAAGGAAATTGAGTCCGTAAACAATGCTGTAGTGATGCCAGCCCATGGTCCGGCCAAAAGCATGGAATATGATGCTGTTGCGACCACACACTCATGGGTCCCTAAGAGGAACCGTTCCATTCTGAATACCAGTCAAAGAGGAATCCTTGAGGATGAACAGATGTATCAGAAGTGCTGCAATCTATTTGAAAAATTCTTCCCTAGTAGCTCATACAGGAGGCCAGTTGGAATCTCCAGTATGGTGGAGGCCATGGTGTCTAGGGCCCGAATTGATGCACGGATTGACTTCGAGTCTGGTAGGATTAAGAAGGAAGAGTTTGCTGAGATCATGAAGATCTGTTCCACCATTGAAGAGATCAGACGGCAAAAACAGTGAATTTAGCTTGTCCTTCATGAAA------------------"/>
                        <sequence id="seq_KJ509090_A/mallard/Korea/H207/2014_2014/01/27_2_(PB1)" taxon="KJ509090_A/mallard/Korea/H207/2014_2014/01/27_2_(PB1)" totalcount="4" value="ATGGATGTCAACCCGACTTTACTCTTCTTGAAAGTGCCAGCGCAAAATGCTATAAGTACCACATTCCCTTATACTGGAGATCCTCCATACAGCCATGGAACAGGAACAGGATACACCATGGACACAGTCAACAGAACGCATCAATACTCAGAAAAGGGAAAGTGGACAACAAACACCGAGACTGGAGCACCCCAACTCAACCCAATTGATGGACCATTACCTGAGGATAACGAGCCAAGCGGATATGCACAAACGGATTGTGTGTTGGAAGCAATGGCTTTCCTTGAAGAGTCCCACCCAGGGATCTTTGAAAACTCATGTCTTGAAACAATGGAAATTGTTCAACAAACAAGAGTGGATAAACTGACCCAAGGTCGTCAGACCTATGACTGGACATTGAATAGAAACCAGCCGGCTGCAACTGCTTTAGCCAACACTATAGAAGTCTTCAGATCGAACGGTCTAACAGCCAATGAGTCAGGGAGACTGATAGATTTCCTCAAAGATGTGATGGAGTCAATGGACAAAGAAGAAATGGAAATAACAACACATTTCCAAAGAAAGAGAAGAGTAAGAGACAATATGACCAAGAAAATGGTCACACAAAGAACAATAGGGAAGAAAAAACAGAGACTGAACAAGAAGAACTACTTGGTAAGGGCACTGACACTGAACACAATGACAAAAGATGCAGAAAGAGGCAAGTTGAAGAGGCGGGCAATTGCAACACCCGGGATGCAAATCAGAGGGTTCGTGTACTTTGTCGAAACATTAGCGAGGAGCATCTGCGAGAAACTTGAGCAATCTGGGCTCCCTGTTGGAGGAAATGAAAAAAAGGCTAAATTGGCAAATGTCGTAAGAAAGATGATGACTAACTCACAAGACACAGAGCTATCCTTTACAATTACTGGAGACAATACCAAGTGGAACGAGAATCAGAATCCTCGGATTTTTTTGGCAATGATAACATATATCACAAGAAATCAACCTGAGTGGTTTAGAAATGTGTTAAGTATTGCCCCTATAATGTTCTCAAACAAAATGGCAAGATTAGGGAAAGGATACATGTTCGAAAGTAAGAGCATGAAGCTACGGACACAAATACCAGCAGAAATGCTTGCAACCATTGACCTGAAATATTTCAACGAATCGACAAGAAAGAAAATTGAGAAAATAAGGCCTCTCCTAATAGAAGGGACAGCCTCGTTGAGTCCTGGAATGATGATGGGCATGTTCAACATGCTGAGTACAGTCTTGGGAGTATCAATTCTAAATCTTGGCCAAAAGAGGTACACCAAAACCACATACTGGTGGGACGGACTCCAATCCTCTGATGATTTCGCTCTCATAGTAAATGCACCGAATCATGAGGGAATACAGGCAGGAGTGGACAGGTTCTATAGGACTTGTAAATTGGTTGGGATCAATATGAGTAAAAAGAAATCCTATATAAATCGGACAGGAACATTTGAATTCACAAGCTTTTTCTACCGTTATGGGTTTGTAGCCAACTTCAGCATGGAGCTGCCCAGCTTTGGAGTTTCTGGGATTAATGAATCGGCTGACATGAGCATTGGAGTTACAGTAATAAAGAATAACATGATAAACAACGATCTTGGACCAGCAACAGCTCAAATGGCTCTTCAGCTATTTATCAAGGACTACAGATATACATATCGATGCCACAGGGGTGATACACAAATACAAACGAGGAGATCATTCGAGCTAAAGAAGCTGTGGGAGCAGACCCGTTCAAAGGCAGGACTGTTGGTTTCAGATGGAGGCCCAAACTTATACAATATACGGAATCTCCACATCCCAGAGGTCTGCTTGAAGTGGGAACTGATGGATGAAGATTACCAGGGTAGACTTTGTAATCCCCTGAACCCCTTTGTCAGTCATAAGGAAATTGAGTCCGTAAACAATGCTGTAGTGATGCCAGCCCATGGTCCGGCCAAAAGCATGGAATATGATGCTGTTGCGACCACACACTCATGGGTCCCTAAGAGGAACCGTTCCATTCTGAATACCAGTCAAAGAGGAATCCTTGAGGATGAACAGATGTATCAGAAGTGCTGCAATCTATTTGAAAAATTCTTCCCTAGTAGCTCATACAGGAGGCCAGTTGGAATCTCCAGTATGGTGGAGGCCATGGTGTCTAGGGCCCGAATTGATGCACGGATTGACTTCGAGTCTGGTAGGATTAAGAAGGAAGAGTTTGCTGAGATCATGAAGATCTGTTCCACCATTGAAGAGATCAGACGGCAAAAACAGTGAATTTAGCTTGTCCTTCATGAAA------------------"/>
                        <sequence id="seq_KJ508930_A/Baikal_teal/Korea/H41/2014_2014/01/19_2_(PB1)" taxon="KJ508930_A/Baikal_teal/Korea/H41/2014_2014/01/19_2_(PB1)" totalcount="4" value="ATGGATGTCAACCCGACTTTACTCTTCTTGAAAGTGCCAGCGCAAAATGCTATAAGTACCACATTCCCTTATACTGGAGATCCTCCATACAGCCATGGAACAGGAACAGGATACACCATGGACACAGTCAACAGAACGCATCAATACTCAGAAAAGGGAAAGTGGACAACAAACACCGAGACTGGAGCACCCCAACTCAACCCAATTGATGGACCATTACCTGAGGATAACGAGCCAAGCGGATATGCACAAACGGATTGTGTGTTGGAAGCAATGGCTTTCCTTGAAGAGTCCCACCCAGGGATCTTTGAAAACTCATGTCTTGAAACAATGGAAATTGTTCAACAAACAAGAGTGGATAAACTGACCCAAGGTCGTCAGACCTATGACTGGACATTGAATAGAAACCAGCCGGCTGCAACTGCTTTAGCCAACACTATAGAAGTCTTCAGATCGAACGGTCTAACAGCCAATGAGTCAGGGAGACTGATAGATTTCCTCAAAGATGTGATGGAGTCAATGGACAAAGAAGAAATGGAAATAACAACACATTTCCAAAGAAAGAGAAGAGTAAGAGACAATATGACCAAGAAAATGGTCACACAAAGAACAATAGGGAAGAAAAAACAGAGACTGAACAAGAAGAACTACTTGGTAAGGGCACTGACACTGAACACAATGACAAAAGATGCAGAAAGAGGCAAGTTGAAGAGGCGGGCAATTGCAACACCCGGGATGCAAATCAGAGGGTTCGTGTACTTTGTCGAAACATTAGCGAGGAGCATCTGCGAGAAACTTGAGCAATCTGGGCTCCCTGTTGGAGGAAATGAAAAAAAGGCTAAATTGGCAAATGTCGTGAGAAAGATGATGACTAACTCACAAGACACAGAGCTATCCTTTACAATTACTGGAGACAATACCAAGTGGAACGAGAATCAGAATCCTCGGATTTTTTTGGCAATGATAACATATATCACAAGAAATCAACCTGAGTGGTTTAGAAATGTGTTAAGTATTGCCCCTATAATGTTCTCAAACAAAATGGCAAGATTAGGGAAAGGATACATGTTCGAAAGTAAGAGCATGAAGCTACGGACACAAATACCAGCAGAAATGCTTGCAACCATTGACCTGAAATATTTCAACGAATCGACAAGAAAGAAAATTGAGAAAATAAGGCCTCTCCTAATAGAAGGGACAGCCTCGTTGAGTCCTGGAATGATGATGGGCATGTTCAACATGCTGAGTACAGTCTTGGGAGTATCAATTCTAAATCTTGGCCAAAAGAGGTACACCAAAACCACATACTGGTGGGACGGACTCCAATCCTCTGATGATTTCGCTCTCATAGTAAATGCACCGAATCATGAGGGAATACAGGCAGGAGTGGACAGGTTCTATAGGACTTGTAAATTGGTTGGGATCAATATGAGTAAAAAGAAATCCTATATAAATCGGACAGGAACATTTGAATTCACAAGCTTTTTCTACCGTTATGGGTTTGTAGCCAACTTCAGCATGGAGCTGCCCAGCTTTGGAGTTTCTGGGATTAATGAATCGGCTGACATGAGCATTGGAGTTACAGTAATAAAGAATAACATGATAAACAACGATCTTGGACCAGCAACAGCTCAAATGGCTCTTCAGCTATTTATCAAGGACTACAGATATACATATCGATGCCACAGGGGTGATACACAAATACAAACGAGGAGATCATTCGAGCTAAAGAAGCTGTGGGAGCAGACCCGTTCAAAGGCAGGACTGTTGGTTTCAGATGGAGGCCCAAACTTATACAATATACGGAATCTCCACATCCCAGAGGTCTGCTTGAAGTGGGAACTGATGGATGAAGATTACCAGGGTAGACTTTGTAATCCCCTGAACCCCTTTGTCAGTCATAAGGAAATTGAGTCCGTAAACAATGCTGTAGTGATGCCAGCCCATGGTCCGGCCAAAAGCATGGAATATGATGCTGTTGCGACCACACACTCATGGGTCCCTAAGAGGAACCGTTCCATTCTGAATACCAGTCAAAGAGGAATCCTTGAGGATGAACAGATGTATCAGAAGTGCTGCAATCTATTTGAAAAATTCTTCCCTAGTAGCTCATACAGGAGGCCAGTTGGAATCTCCAGTATGGTGGAGGCCATGGTGTCTAGGGCCCGAATTGATGCACGGATTGACTTCGAGTCTGGTAGGATTAAGAAGGAAGAGTTTGCTGAGATCATGAAGATCTGTTCCACCATTGAAGAGATCAGACGGCAAAAACAGTGAATTTAGCTTGTCCTTCATGAAA------------------"/>
                        <sequence id="seq_KJ508994_A/Baikal_teal/Korea/H66/2014_2014/01/21_2_(PB1)" taxon="KJ508994_A/Baikal_teal/Korea/H66/2014_2014/01/21_2_(PB1)" totalcount="4" value="ATGGATGTCAACCCGACTTTACTCTTCTTGAAAGTGCCAGCGCAAAATGCTATAAGTACCACATTCCCTTATACTGGAGATCCTCCATACAGCCATGGAACAGGAACAGGATACACCATGGACACAGTCAACAGAACGCATCAATACTCAGAAAAGGGAAAGTGGACAACAAACACCGAGACTGGAGCACCCCAACTCAACCCAATTGATGGACCATTACCTGAGGATAACGAGCCAAGCGGATATGCACAAACGGATTGTGTGTTGGAAGCAATGGCTTTCCTTGAAGAGTCCCACCCAGGGATCTTTGAAAACTCATGTCTTGAAACAATGGAAATTGTTCAACAAACAAGAGTGGATAAACTGACCCAAGGTCGTCAGACCTATGACTGGACATTGAATAGAAACCAGCCGGCTGCAACTGCTTTAGCCAACACTATAGAAGTCTTCAGATCGAACGGTCTAACAGCCAATGAGTCAGGGAGACTGATAGATTTCCTCAAAGATGTGATGGAGTCAATGGACAAAGAAGAAATGGAAATAACAACACATTTCCAAAGAAAGAGAAGAGTAAGAGACAATATGACCAAGAAAATGGTCACACAAAGAACAATAGGGAAGAAAAAACAGAGACTGAACAAGAAGAACTACTTGGTAAGGGCACTGACACTGAACACAATGACAAAAGATGCAGAAAGAGGCAAGTTGAAGAGGCGGGCAATTGCAACACCCGGGATGCAAATCAGAGGGTTCGTGTACTTTGTCGAAACATTAGCGAGGAGCATCTGCGAGAAACTTGAGCAATCTGGGCTCCCTGTTGGAGGAAATGAAAAAAAGGCTAAATTGGCAAATGTCGTGAGAAAGATGATGACTAACTCACAAGACACAGAGCTATCCTTTACAATTACTGGAGACAATACCAAGTGGAACGAGAATCAGAATCCTCGGATTTTTTTGGCAATGATAACATATATCACAAGAAATCAACCTGAGTGGTTTAGAAATGTGTTAAGTATTGCCCCTATAATGTTCTCAAACAAAATGGCAAGATTAGGGAAAGGATACATGTTCGAAAGTAAGAGCATGAAGCTACGGACACAAATACCAGCAGAAATGCTTGCAACCATTGACCTGAAATATTTCAACGAATCGACAAGAAAGAAAATTGAGAAAATAAGGCCTCTCCTAATAGAAGGGACAGCCTCGTTGAGTCCTGGAATGATGATGGGCATGTTCAACATGCTGAGTACAGTCTTGGGAGTATCAATTCTAAATCTTGGCCAAAAGAGGTACACCAAAACCACATACTGGTGGGACGGACTCCAATCCTCTGATGATTTCGCTCTCATAGTAAATGCACCGAATCATGAGGGAATACAGGCAGGAGTGGACAGGTTCTATAGGACTTGTAAATTGGTTGGGATCAATATGAGTAAAAAGAAATCCTATATAAATCGGACAGGAACATTTGAATTCACAAGCTTTTTCTACCGTTATGGGTTTGTAGCCAACTTCAGCATGGAGCTGCCCAGCTTTGGAGTTTCTGGGATTAATGAATCGGCTGACATGAGCATTGGAGTTACAGTAATAAAGAATAACATGATAAACAACGATCTTGGACCAGCAACAGCTCAAATGGCTCTTCAGCTATTTATCAAGGACTACAGATATACATATCGATGCCACAGGGGTGATACACAAATACAAACGAGGAGATCATTCGAGCTAAAGAAGCTGTGGGAGCAGACCCGTTCAAAGGCAGGACTGTTGGTTTCAGATGGAGGCCCAAACTTATACAATATACGGAATCTCCACATCCCAGAGGTCTGCTTGAAGTGGGAACTGATGGATGAAGATTACCAGGGTAGACTTTGTAATCCCCTGAACCCCTTTGTCAGTCATAAGGAAATTGAGTCCGTAAACAATGCTGTAGTGATGCCAGCCCATGGTCCGGCCAAAAGCATGGAATATGATGCTGTTGCGACCACACACTCATGGGTCCCTAAGAGGAACCGTTCCATTCTGAATACCAGTCAAAGAGGAATCCTTGAGGATGAACAGATGTATCAGAAGTGCTGCAATCTATTTGAAAAATTCTTCCCTAGTAGCTCATACAGGAGGCCAGTTGGAATCTCCAGTATGGTGGAGGCCATGGTGTCTAGGGCCCGAATTGATGCACGGATTGACTTCGAGTCTGGTAGGATTAAGAAGGAAGAGTTTGCTGAGATCATGAAGATCTGTTCCACCATTGAAGAGATCAGACGGCAAAAACAGTGAATTTAGCTTGTCCTTCATGAAA------------------"/>
                        <sequence id="seq_KJ509026_A/Baikal_teal/Korea/H84/2014_2014/01/22_2_(PB1)" taxon="KJ509026_A/Baikal_teal/Korea/H84/2014_2014/01/22_2_(PB1)" totalcount="4" value="ATGGATGTCAACCCGACTTTACTCTTCTTGAAAGTGCCAGCGCAAAATGCTATAAGTACCACATTCCCTTATACTGGAGATCCTCCATACAGCCATGGAACAGGAACAGGATACACCATGGACACAGTCAACAGAACGCATCAATACTCAGAAAAGGGAAAGTGGACAACAAACACCGAGACTGGAGCACCCCAACTCAACCCAATTGATGGACCATTACCTGAGGATAACGAGCCAAGCGGATATGCACAAACGGATTGTGTGTTGGAAGCAATGGCTTTCCTTGAAGAGTCCCACCCAGGGATCTTTGAAAACTCATGTCTTGAAACAATGGAAATTGTTCAACAAACAAGAGTGGATAAACTGACCCAAGGTCGTCAGACCTATGACTGGACATTGAATAGAAACCAGCCGGCTGCAACTGCTTTAGCCAACACTATAGAAGTCTTCAGATCGAACGGTCTAACAGCCAATGAGTCAGGGAGACTGATAGATTTCCTCAAAGATGTGATGGAGTCAATGGACAAAGAAGAAATGGAAATAACAACACATTTCCAAAGAAAGAGAAGAGTAAGAGACAATATGACCAAGAAAATGGTCACACAAAGAACAATAGGGAAGAAAAAACAGAGACTGAACAAGAAGAACTACTTGGTAAGGGCACTGACACTGAACACAATGACAAAAGATGCAGAAAGAGGCAAGTTGAAGAGGCGGGCAATTGCAACACCCGGGATGCAAATCAGAGGGTTCGTGTACTTTGTCGAAACATTAGCGAGGAGCATCTGCGAGAAACTTGAGCAATCTGGGCTCCCTGTTGGAGGAAATGAAAAAAAGGCTAAATTGGCAAATGTCGTGAGAAAGATGATGACTAACTCACAAGACACAGAGCTATCCTTTACAATTACTGGAGACAATACCAAGTGGAACGAGAATCAGAATCCTCGGATTTTTTTGGCAATGATAACATATATCACAAGAAATCAACCTGAGTGGTTTAGAAATGTGTTAAGTATTGCCCCTATAATGTTCTCAAACAAAATGGCAAGATTAGGGAAAGGATACATGTTCGAAAGTAAGAGCATGAAGCTACGGACACAAATACCAGCAGAAATGCTTGCAACCATTGACCTGAAATATTTCAACGAATCGACAAGAAAGAAAATTGAGAAAATAAGGCCTCTCCTAATAGAAGGGACAGCCTCGTTGAGTCCTGGAATGATGATGGGCATGTTCAACATGCTGAGTACAGTCTTGGGAGTATCAATTCTAAATCTTGGCCAAAAGAGGTACACCAAAACCACATACTGGTGGGACGGACTCCAATCCTCTGATGATTTCGCTCTCATAGTAAATGCACCGAATCATGAGGGAATACAGGCAGGAGTGGACAGGTTCTATAGGACTTGTAAATTGGTTGGGATCAATATGAGTAAAAAGAAATCCTATATAAATCGGACAGGAACATTTGAATTCACAAGCTTTTTCTACCGTTATGGGTTTGTAGCCAACTTCAGCATGGAGCTGCCCAGCTTTGGAGTTTCTGGGATTAATGAATCGGCTGACATGAGCATTGGAGTTACAGTAATAAAGAATAACATGATAAACAACGATCTTGGACCAGCAACAGCTCAAATGGCTCTTCAGCTATTTATCAAGGACTACAGATATACATATCGATGCCACAGGGGTGATACACAAATACAAACGAGGAGATCATTCGAGCTAAAGAAGCTGTGGGAGCAGACCCGTTCAAAGGCAGGACTGTTGGTTTCAGATGGAGGCCCAAACTTATACAATATACGGAATCTCCACATCCCAGAGGTCTGCTTGAAGTGGGAACTGATGGATGAAGATTACCAGGGTAGACTTTGTAATCCCCTGAACCCCTTTGTCAGTCATAAGGAAATTGAGTCCGTAAACAATGCTGTAGTGATGCCAGCCCATGGTCCGGCCAAAAGCATGGAATATGATGCTGTTGCGACCACACACTCATGGGTCCCTAAGAGGAACCGTTCCATTCTGAATACCAGTCAAAGAGGAATCCTTGAGGATGAACAGATGTATCAGAAGTGCTGCAATCTATTTGAAAAATTCTTCCCTAGTAGCTCATACAGGAGGCCAGTTGGAATCTCCAGTATGGTGGAGGCCATGGTGTCTAGGGCCCGAATTGATGCACGGATTGACTTCGAGTCTGGTAGGATTAAGAAGGAAGAGTTTGCTGAGATCATGAAGATCTGTTCCACCATTGAAGAGATCAGACGGCAAAAACAGTGAATTTAGCTTGTCCTTCATGAAA------------------"/>
                        <sequence id="seq_KJ509122_A/Korean_native_chicken/Korea/H257/2014_2014/01/28_2_(PB1)" taxon="KJ509122_A/Korean_native_chicken/Korea/H257/2014_2014/01/28_2_(PB1)" totalcount="4" value="ATGGATGTCAACCCGACTTTACTCTTCTTGAAAGTGCCAGCGCAAAATGCTATAAGTACCACATTCCCTTATACTGGAGATCCTCCATACAGCCATGGAACAGGAACAGGATACACCATGGACACAGTCAACAGAACGCATCAATACTCAGAAAAGGGAAAGTGGACAACAAACACCGAGACTGGAGCACCCCAACTCAACCCAATTGATGGACCATTACCTGAGGATAACGAGCCAAGCGGATATGCACAAACGGATTGTGTGTTGGAAGCAATGGCTTTCCTTGAAGAGTCCCACCCAGGGATCTTTGAAAACTCATGTCTTGAAACAATGGAAATTGTTCAACAAACAAGAGTGGATAAACTGACCCAAGGTCGTCAGACCTATGACTGGACATTGAATAGAAACCAGCCGGCTGCAACTGCTTTAGCCAACACTATAGAAGTCTTCAGATCGAACGGTCTAACAGCCAATGAGTCAGGGAGACTGATAGATTTCCTCAAAGATGTGATGGAGTCAATGGACAAAGAAGAAATGGAAATAACAACACATTTCCAAAGAAAGAGAAGAGTAAGAGACAATATGACCAAGAAAATGGTCACACAAAGAACAATAGGGAAGAAAAAACAGAGACTGAACAAGAAGAACTACTTGGTAAGGGCACTGACACTGAACACAATGACAAAAGATGCAGAAAGAGGCAAGTTGAAGAGGCGGGCAATTGCAACACCCGGGATGCAAATCAGAGGGTTCGTGTACTTTGTCGAAACATTAGCGAGGAGCATCTGCGAGAAACTTGAGCAATCTGGGCTCCCTGTTGGAGGAAATGAAAAAAAGGCTAAATTGGCAAATGTCGTGAGAAAGATGATGACTAACTCACAAGACACAGAGCTATCCTTTACAATTACTGGAGACAATACCAAGTGGAACGAGAATCAGAATCCTCGGATTTTTTTGGCAATGATAACATATATCACAAGAAATCAACCTGAGTGGTTTAGAAATGTGTTAAGTATTGCCCCTATAATGTTCTCAAACAAAATGGCAAGATTAGGGAAAGGATACATGTTCGAAAGTAAGAGCATGAAGCTACGGACACAAATACCAGCAGAAATGCTTGCAACCATTGACCTGAAATATTTCAACGAATCGACAAGAAAGAAAATTGAGAAAATAAGGCCTCTCCTAATAGAAGGGACAGCCTCGTTGAGTCCTGGAATGATGATGGGCATGTTCAACATGCTGAGTACAGTCTTGGGAGTATCAATTCTAAATCTTGGCCAAAAGAGGTACACCAAAACCACATACTGGTGGGACGGACTCCAATCCTCTGATGATTTCGCTCTCATAGTAAATGCACCGAATCATGAGGGAATACAGGCAGGAGTGGACAGGTTCTATAGGACTTGTAAATTGGTTGGGATCAATATGAGTAAAAAGAAATCCTATATAAATCGGACAGGAACATTTGAATTCACAAGCTTTTTCTACCGTTATGGGTTTGTAGCCAACTTCAGCATGGAGCTGCCCAGCTTTGGAGTTTCTGGGATTAATGAATCGGCTGACATGAGCATTGGAGTTACAGTAATAAAGAATAACATGATAAACAACGATCTTGGACCAGCAACAGCTCAAATGGCTCTTCAGCTATTTATCAAGGACTACAGATATACATATCGATGCCACAGGGGTGATACACAAATACAAACGAGGAGATCATTCGAGCTAAAGAAGCTGTGGGAGCAGACCCGTTCAAAGGCAGGACTGTTGGTTTCAGATGGAGGCCCAAACTTATACAATATACGGAATCTCCACATCCCAGAGGTCTGCTTGAAGTGGGAACTGATGGATGAAGATTACCAGGGTAGACTTTGTAATCCCCTGAACCCCTTTGTCAGTCATAAGGAAATTGAGTCCGTAAACAATGCTGTAGTGATGCCAGCCCATGGTCCGGCCAAAAGCATGGAATATGATGCTGTTGCGACCACACACTCATGGGTCCCTAAGAGGAACCGTTCCATTCTGAATACCAGTCAAAGAGGAATCCTTGAGGATGAACAGATGTATCAGAAGTGCTGCAATCTATTTGAAAAATTCTTCCCTAGTAGCTCATACAGGAGGCCAGTTGGAATCTCCAGTATGGTGGAGGCCATGGTGTCTAGGGCCCGAATTGATGCACGGATTGACTTCGAGTCTGGTAGGATTAAGAAGGAAGAGTTTGCTGAGATCATGAAGATCTGTTCCACCATTGAAGAGATCAGACGGCAAAAACAGTGAATTTAGCTTGTCCTTCATGAAA------------------"/>
                        <sequence id="seq_KJ509050_A/breeder_duck/Korea/H128/2014_2014/01/25_2_(PB1)" taxon="KJ509050_A/breeder_duck/Korea/H128/2014_2014/01/25_2_(PB1)" totalcount="4" value="ATGGATGTCAACCCGACTTTACTCTTCTTGAAAGTGCCAGCGCAAAATGCTATAAGTACCACATTCCCTTATACTGGAGATCCTCCATACAGCCATGGAACAGGAACAGGATACACCATGGACACAGTCAACAGAACGCATCAATACTCAGAAAAGGGAAAGTGGACAACAAACACCGAGACTGGAGCACCCCAACTCAACCCAATTGATGGACCATTACCTGAGGATAACGAGCCAAGCGGATATGCACAAACGGATTGTGTGTTGGAAGCAATGGCTTTCCTTGAAGAGTCCCACCCAGGGATCTTTGAAAACTCATGTCTTGAAACAATGGAAATTGTTCAACAAACAAGAGTGGATAAACTGACCCAAGGTCGTCAGACCTATGACTGGACATTGAATAGAAACCAGCCGGCTGCAACTGCTTTAGCCAACACTATAGAAGTCTTCAGATCGAACGGTCTAACAGCCAATGAGTCAGGGAGACTGATAGATTTCCTCAAAGATGTGATGGAGTCAATGGACAAAGAAGAAATGGAAATAACAACACATTTCCAAAGAAAGAGAAGAGTAAGAGACAATATGACCAAGAAAATGGTCACACAAAGAACAATAGGGAAGAAAAAACAGAGACTGAACAAGAAGAACTACTTGGTAAGGGCACTGACACTGAACACAATGACAAAAGATGCAGAAAGAGGCAAGTTGAAGAGGCGGGCAATTGCAACACCCGGGATGCAAATCAGAGGGTTCGTGTACTTTGTCGAAACATTAGCGAGGAGCATCTGCGAGAAACTTGAGCAATCTGGGCTCCCTGTTGGAGGAAATGAAAAAAAGGCTAAATTGGCAAATGTCGTGAGAAAGATGATGACTAACTCACAAGACACAGAGCTATCCTTTACAATTACTGGAGACAATACCAAGTGGAACGAGAATCAGAATCCTCGGATTTTTTTGGCAATGATAACATATATCACAAGAAATCAACCTGAGTGGTTTAGAAATGTGTTAAGTATTGCCCCTATAATGTTCTCAAACAAAATGGCAAGATTAGGGAAAGGATACATGTTCGAAAGTAAGAGCATGAAGCTACGGACACAAATACCAGCAGAAATGCTTGCAACCATTGACCTGAAATATTTCAACGAATCGACAAGAAAGAAAATTGAGAAAATAAGGCCTCTCCTAATAGAAGGGACAGCCTCGTTGAGTCCTGGAATGATGATGGGCATGTTCAACATGCTGAGTACAGTCTTGGGAGTATCAATTCTAAATCTTGGCCAAAAGAGGTACACCAAAACCACATACTGGTGGGACGGACTCCAATCCTCTGATGATTTCGCTCTCATAGTAAATGCACCGAATCATGAGGGAATACAGGCAGGAGTGGACAGGTTCTATAGGACTTGTAAATTGGTTGGGATCAATATGAGTAAAAAGAAATCCTATATAAATCGGACAGGAACATTTGAATTCACAAGCTTTTTCTACCGTTATGGGTTTGTAGCCAACTTCAGCATGGAGCTGCCCAGCTTTGGAGTTTCTGGGATTAATGAATCGGCTGACATGAGCATTGGAGTTACAGTAATAAAGAATAACATGATAAACAACGATCTTGGACCAGCAACAGCTCAAATGGCTCTTCAGCTATTTATCAAGGACTACAGATATACATATCGATGCCACAGGGGTGATACACAAATACAAACGAGGAGATCATTCGAGCTAAAGAAGCTGTGGGAGCAGACCCGTTCAAAGGCAGGACTGTTGGTTTCAGATGGAGGCCCAAACTTATACAATATACGGAATCTCCACATCCCAGAGGTCTGCTTGAAGTGGGAACTGATGGATGAAGATTACCAGGGTAGACTTTGTAATCCCCTGAACCCCTTTGTCAGTCATAAGGAAATTGAGTCCGTAAACAATGCTGTAGTGATGCCAGCCCATGGTCCGGCCAAAAGCATGGAATATGATGCTGTTGCGACCACACACTCATGGGTCCCTAAGAGGAACCGTTCCATTCTGAATACCAGTCAAAGAGGAATCCTTGAGGATGAACAGATGTATCAGAAGTGCTGCAATCTATTTGAAAAATTCTTCCCTAGTAGCTCATACAGGAGGCCAGTTGGAATCTCCAGTATGGTGGAGGCCATGGTGTCTAGGGCCCGAATTGATGCACGGATTGACTTCGAGTCTGGTAGGATTAAGAAGGAAGAGTTTGCTGAGATCATGAAGATCTGTTCCACCATTGAAGAGATCAGACGGCAAAAACAGTGAATTTAGCTTGTCCTTCATGAAA------------------"/>
                        <sequence id="seq_KJ509074_A/breeder_duck/Korea/H158/2014_2014/01/26_2_(PB1)" taxon="KJ509074_A/breeder_duck/Korea/H158/2014_2014/01/26_2_(PB1)" totalcount="4" value="ATGGATGTCAACCCGACTTTACTCTTCTTGAAAGTGCCAGCGCAAAATGCTATAAGTACCACATTCCCTTATACTGGAGATCCTCCATACAGCCATGGAACAGGAACAGGATACACCATGGACACAGTCAACAGAACGCATCAATACTCAGAAAAGGGAAAGTGGACAACAAACACCGAGACTGGAGCACCCCAACTCAACCCAATTGATGGACCATTACCTGAGGATAACGAGCCAAGCGGATATGCACAAACGGATTGTGTGTTGGAAGCAATGGCTTTCCTTGAAGAGTCCCACCCAGGGATCTTTGAAAACTCATGTCTTGAAACAATGGAAATTGTTCAACAAACAAGAGTGGATAAACTGACCCAAGGTCGTCAGACCTATGACTGGACATTGAATAGAAACCAGCCGGCTGCAACTGCTTTAGCCAACACTATAGAAGTCTTCAGATCGAACGGTCTAACAGCCAATGAGTCAGGGAGACTGATAGATTTCCTCAAAGATGTGATGGAGTCAATGGACAAAGAAGAAATGGAAATAACAACACATTTCCAAAGAAAGAGAAGAGTAAGAGACAATATGACCAAGAAAATGGTCACACAAAGAACAATAGGGAAGAAAAAACAGAGACTGAACAAGAAGAACTACTTGGTAAGGGCACTGACACTGAACACAATGACAAAAGATGCAGAAAGAGGCAAGTTGAAGAGGCGGGCAATTGCAACACCCGGGATGCAAATCAGAGGGTTCGTGTACTTTGTCGAAACATTAGCGAGGAGCATCTGCGAGAAACTTGAGCAATCTGGGCTCCCTGTTGGAGGAAATGAAAAAAAGGCTAAATTGGCAAATGTCGTGAGAAAGATGATGACTAACTCACAAGACACAGAGCTATCCTTTACAATTACTGGAGACAATACCAAGTGGAACGAGAATCAGAATCCTCGGATTTTTTTGGCAATGATAACATATATCACAAGAAATCAACCTGAGTGGTTTAGAAATGTGTTAAGTATTGCCCCTATAATGTTCTCAAACAAAATGGCAAGATTAGGGAAAGGATACATGTTCGAAAGTAAGAGCATGAAGCTACGGACACAAATACCAGCAGAAATGCTTGCAACCATTGACCTGAAATATTTCAACGAATCGACAAGAAAGAAAATTGAGAAAATAAGGCCTCTCCTAATAGAAGGGACAGCCTCGTTGAGTCCTGGAATGATGATGGGCATGTTCAACATGCTGAGTACAGTCTTGGGAGTATCAATTCTAAATCTTGGCCAAAAGAGGTACACCAAAACCACATACTGGTGGGACGGACTCCAATCCTCTGATGATTTCGCTCTCATAGTAAATGCACCGAATCATGAGGGAATACAGGCAGGAGTGGACAGGTTCTATAGGACTTGTAAATTGGTTGGGATCAATATGAGTAAAAAGAAATCCTATATAAATCGGACAGGAACATTTGAATTCACAAGCTTTTTCTACCGTTATGGGTTTGTAGCCAACTTCAGCATGGAGCTGCCCAGCTTTGGAGTTTCTGGGATTAATGAATCGGCTGACATGAGCATTGGAGTTACAGTAATAAAGAATAACATGATAAACAACGATCTTGGACCAGCAACAGCTCAAATGGCTCTTCAGCTATTTATCAAGGACTACAGATATACATATCGATGCCACAGGGGTGATACACAAATACAAACGAGGAGATCATTCGAGCTAAAGAAGCTGTGGGAGCAGACCCGTTCAAAGGCAGGACTGTTGGTTTCAGATGGAGGCCCAAACTTATACAATATACGGAATCTCCACATCCCAGAGGTCTGCTTGAAGTGGGAACTGATGGATGAAGATTACCAGGGTAGACTTTGTAATCCCCTGAACCCCTTTGTCAGTCATAAGGAAATTGAGTCCGTAAACAATGCTGTAGTGATGCCAGCCCATGGTCCGGCCAAAAGCATGGAATATGATGCTGTTGCGACCACACACTCATGGGTCCCTAAGAGGAACCGTTCCATTCTGAATACCAGTCAAAGAGGAATCCTTGAGGATGAACAGATGTATCAGAAGTGCTGCAATCTATTTGAAAAATTCTTCCCTAGTAGCTCATACAGGAGGCCAGTTGGAATCTCCAGTATGGTGGAGGCCATGGTGTCTAGGGCCCGAATTGATGCACGGATTGACTTCGAGTCTGGTAGGATTAAGAAGGAAGAGTTTGCTGAGATCATGAAGATCTGTTCCACCATTGAAGAGATCAGACGGCAAAAACAGTGAATTTAGCTTGTCCTTCATGAAA------------------"/>
                        <sequence id="seq_KJ509106_A/breeder_duck/Korea/H249/2014_2014/01/28_2_(PB1)" taxon="KJ509106_A/breeder_duck/Korea/H249/2014_2014/01/28_2_(PB1)" totalcount="4" value="ATGGATGTCAACCCGACTTTACTCTTCTTGAAAGTGCCAGCGCAAAATGCTATAAGTACCACATTCCCTTATACTGGAGATCCTCCATACAGCCATGGAACAGGAACAGGATACACCATGGACACAGTCAACAGAACGCATCAATACTCAGAAAAGGGAAAGTGGACAACAAACACCGAGACTGGAGCACCCCAACTCAACCCAATTGATGGACCATTACCTGAGGATAACGAGCCAAGCGGATATGCACAAACGGATTGTGTGTTGGAAGCAATGGCTTTCCTTGAAGAGTCCCACCCAGGGATCTTTGAAAACTCATGTCTTGAAACAATGGAAATTGTTCAACAAACAAGAGTGGATAAACTGACCCAAGGTCGTCAGACCTATGACTGGACATTGAATAGAAACCAGCCGGCTGCAACTGCTTTAGCCAACACTATAGAAGTCTTCAGATCGAACGGTCTAACAGCCAATGAGTCAGGGAGACTGATAGATTTCCTCAAAGATGTGATGGAGTCAATGGACAAAGAAGAAATGGAAATAACAACACATTTCCAAAGAAAGAGAAGAGTAAGAGACAATATGACCAAGAAAATGGTCACACAAAGAACAATAGGGAAGAAAAAACAGAGACTGAACAAGAAGAACTACTTGGTAAGGGCACTGACACTGAACACAATGACAAAAGATGCAGAAAGAGGCAAGTTGAAGAGGCGGGCAATTGCAACACCCGGGATGCAAATCAGAGGGTTCGTGTACTTTGTCGAAACATTAGCGAGGAGCATCTGCGAGAAACTTGAGCAATCTGGGCTCCCTGTTGGAGGAAATGAAAAAAAGGCTAAATTGGCAAATGTCGTGAGAAAGATGATGACTAACTCACAAGACACAGAGCTATCCTTTACAATTACTGGAGACAATACCAAGTGGAACGAGAATCAGAATCCTCGGATTTTTTTGGCAATGATAACATATATCACAAGAAATCAACCTGAGTGGTTTAGAAATGTGTTAAGTATTGCCCCTATAATGTTCTCAAACAAAATGGCAAGATTAGGGAAAGGATACATGTTCGAAAGTAAGAGCATGAAGCTACGGACACAAATACCAGCAGAAATGCTTGCAACCATTGACCTGAAATATTTCAACGAATCGACAAGAAAGAAAATTGAGAAAATAAGGCCTCTCCTAATAGAAGGGACAGCCTCGTTGAGTCCTGGAATGATGATGGGCATGTTCAACATGCTGAGTACAGTCTTGGGAGTATCAATTCTAAATCTTGGCCAAAAGAGGTACACCAAAACCACATACTGGTGGGACGGACTCCAATCCTCTGATGATTTCGCTCTCATAGTAAATGCACCGAATCATGAGGGAATACAGGCAGGAGTGGACAGGTTCTATAGGACTTGTAAATTGGTTGGGATCAATATGAGTAAAAAGAAATCCTATATAAATCGGACAGGAACATTTGAATTCACAAGCTTTTTCTACCGTTATGGGTTTGTAGCCAACTTCAGCATGGAGCTGCCCAGCTTTGGAGTTTCTGGGATTAATGAATCGGCTGACATGAGCATTGGAGTTACAGTAATAAAGAATAACATGATAAACAACGATCTTGGACCAGCAACAGCTCAAATGGCTCTTCAGCTATTTATCAAGGACTACAGATATACATATCGATGCCACAGGGGTGATACACAAATACAAACGAGGAGATCATTCGAGCTAAAGAAGCTGTGGGAGCAGACCCGTTCAAAGGCAGGACTGTTGGTTTCAGATGGAGGCCCAAACTTATACAATATACGGAATCTCCACATCCCAGAGGTCTGCTTGAAGTGGGAACTGATGGATGAAGATTACCAGGGTAGACTTTGTAATCCCCTGAACCCCTTTGTCAGTCATAAGGAAATTGAGTCCGTAAACAATGCTGTAGTGATGCCAGCCCATGGTCCGGCCAAAAGCATGGAATATGATGCTGTTGCGACCACACACTCATGGGTCCCTAAGAGGAACCGTTCCATTCTGAATACCAGTCAAAGAGGAATCCTTGAGGATGAACAGATGTATCAGAAGTGCTGCAATCTATTTGAAAAATTCTTCCCTAGTAGCTCATACAGGAGGCCAGTTGGAATCTCCAGTATGGTGGAGGCCATGGTGTCTAGGGCCCGAATTGATGCACGGATTGACTTCGAGTCTGGTAGGATTAAGAAGGAAGAGTTTGCTGAGATCATGAAGATCTGTTCCACCATTGAAGAGATCAGACGGCAAAAACAGTGAATTTAGCTTGTCCTTCATGAAA------------------"/>
                        <sequence id="seq_KJ509058_A/broiler_duck/Korea/H133/2014_2014/01/25_2_(PB1)" taxon="KJ509058_A/broiler_duck/Korea/H133/2014_2014/01/25_2_(PB1)" totalcount="4" value="ATGGATGTCAACCCGACTTTACTCTTCTTGAAAGTGCCAGCGCAAAATGCTATAAGTACCACATTCCCTTATACTGGAGATCCTCCATACAGCCATGGAACAGGAACAGGATACACCATGGACACAGTCAACAGAACGCATCAATACTCAGAAAAGGGAAAGTGGACAACAAACACCGAGACTGGAGCACCCCAACTCAACCCAATTGATGGACCATTACCTGAGGATAACGAGCCAAGCGGATATGCACAAACGGATTGTGTGTTGGAAGCAATGGCTTTCCTTGAAGAGTCCCACCCAGGGATCTTTGAAAACTCATGTCTTGAAACAATGGAAATTGTTCAACAAACAAGAGTGGATAAACTGACCCAAGGTCGTCAGACCTATGACTGGACATTGAATAGAAACCAGCCGGCTGCAACTGCTTTAGCCAACACTATAGAAGTCTTCAGATCGAACGGTCTAACAGCCAATGAGTCAGGGAGACTGATAGATTTCCTCAAAGATGTGATGGAGTCAATGGACAAAGAAGAAATGGAAATAACAACACATTTCCAAAGAAAGAGAAGAGTAAGAGACAATATGACCAAGAAAATGGTCACACAAAGAACAATAGGGAAGAAAAAACAGAGACTGAACAAGAAGAACTACTTGGTAAGGGCACTGACACTGAACACAATGACAAAAGATGCAGAAAGAGGCAAGTTGAAGAGGCGGGCAATTGCAACACCCGGGATGCAAATCAGAGGGTTCGTGTACTTTGTCGAAACATTAGCGAGGAGCATCTGCGAGAAACTTGAGCAATCTGGGCTCCCTGTTGGAGGAAATGAAAAAAAGGCTAAATTGGCAAATGTCGTGAGAAAGATGATGACTAACTCACAAGACACAGAGCTATCCTTTACAATTACTGGAGACAATACCAAGTGGAACGAGAATCAGAATCCTCGGATTTTTTTGGCAATGATAACATATATCACAAGAAATCAACCTGAGTGGTTTAGAAATGTGTTAAGTATTGCCCCTATAATGTTCTCAAACAAAATGGCAAGATTAGGGAAAGGATACATGTTCGAAAGTAAGAGCATGAAGCTACGGACACAAATACCAGCAGAAATGCTTGCAACCATTGACCTGAAATATTTCAACGAATCGACAAGAAAGAAAATTGAGAAAATAAGGCCTCTCCTAATAGAAGGGACAGCCTCGTTGAGTCCTGGAATGATGATGGGCATGTTCAACATGCTGAGTACAGTCTTGGGAGTATCAATTCTAAATCTTGGCCAAAAGAGGTACACCAAAACCACATACTGGTGGGACGGACTCCAATCCTCTGATGATTTCGCTCTCATAGTAAATGCACCGAATCATGAGGGAATACAGGCAGGAGTGGACAGGTTCTATAGGACTTGTAAATTGGTTGGGATCAATATGAGTAAAAAGAAATCCTATATAAATCGGACAGGAACATTTGAATTCACAAGCTTTTTCTACCGTTATGGGTTTGTAGCCAACTTCAGCATGGAGCTGCCCAGCTTTGGAGTTTCTGGGATTAATGAATCGGCTGACATGAGCATTGGAGTTACAGTAATAAAGAATAACATGATAAACAACGATCTTGGACCAGCAACAGCTCAAATGGCTCTTCAGCTATTTATCAAGGACTACAGATATACATATCGATGCCACAGGGGTGATACACAAATACAAACGAGGAGATCATTCGAGCTAAAGAAGCTGTGGGAGCAGACCCGTTCAAAGGCAGGACTGTTGGTTTCAGATGGAGGCCCAAACTTATACAATATACGGAATCTCCACATCCCAGAGGTCTGCTTGAAGTGGGAACTGATGGATGAAGATTACCAGGGTAGACTTTGTAATCCCCTGAACCCCTTTGTCAGTCATAAGGAAATTGAGTCCGTAAACAATGCTGTAGTGATGCCAGCCCATGGTCCGGCCAAAAGCATGGAATATGATGCTGTTGCGACCACACACTCATGGGTCCCTAAGAGGAACCGTTCCATTCTGAATACCAGTCAAAGAGGAATCCTTGAGGATGAACAGATGTATCAGAAGTGCTGCAATCTATTTGAAAAATTCTTCCCTAGTAGCTCATACAGGAGGCCAGTTGGAATCTCCAGTATGGTGGAGGCCATGGTGTCTAGGGCCCGAATTGATGCACGGATTGACTTCGAGTCTGGTAGGATTAAGAAGGAAGAGTTTGCTGAGATCATGAAGATCTGTTCCACCATTGAAGAGATCAGACGGCAAAAACAGTGAATTTAGCTTGTCCTTCATGAAA------------------"/>
                        <sequence id="seq_KJ509066_A/broiler_duck/Korea/H145/2014_2014/01/25_2_(PB1)" taxon="KJ509066_A/broiler_duck/Korea/H145/2014_2014/01/25_2_(PB1)" totalcount="4" value="ATGGATGTCAACCCGACTTTACTCTTCTTGAAAGTGCCAGCGCAAAATGCTATAAGTACCACATTCCCTTATACTGGAGATCCTCCATACAGCCATGGAACAGGAACAGGATACACCATGGACACAGTCAACAGAACGCATCAATACTCAGAAAAGGGAAAGTGGACAACAAACACCGAGACTGGAGCACCCCAACTCAACCCAATTGATGGACCATTACCTGAGGATAACGAGCCAAGCGGATATGCACAAACGGATTGTGTGTTGGAAGCAATGGCTTTCCTTGAAGAGTCCCACCCAGGGATCTTTGAAAACTCATGTCTTGAAACAATGGAAATTGTTCAACAAACAAGAGTGGATAAACTGACCCAAGGTCGTCAGACCTATGACTGGACATTGAATAGAAACCAGCCGGCTGCAACTGCTTTAGCCAACACTATAGAAGTCTTCAGATCGAACGGTCTAACAGCCAATGAGTCAGGGAGACTGATAGATTTCCTCAAAGATGTGATGGAGTCAATGGACAAAGAAGAAATGGAAATAACAACACATTTCCAAAGAAAGAGAAGAGTAAGAGACAATATGACCAAGAAAATGGTCACACAAAGAACAATAGGGAAGAAAAAACAGAGACTGAACAAGAAGAACTACTTGGTAAGGGCACTGACACTGAACACAATGACAAAAGATGCAGAAAGAGGCAAGTTGAAGAGGCGGGCAATTGCAACACCCGGGATGCAAATCAGAGGGTTCGTGTACTTTGTCGAAACATTAGCGAGGAGCATCTGCGAGAAACTTGAGCAATCTGGGCTCCCTGTTGGAGGAAATGAAAAAAAGGCTAAATTGGCAAATGTCGTGAGAAAGATGATGACTAACTCACAAGACACAGAGCTATCCTTTACAATTACTGGAGACAATACCAAGTGGAACGAGAATCAGAATCCTCGGATTTTTTTGGCAATGATAACATATATCACAAGAAATCAACCTGAGTGGTTTAGAAATGTGTTAAGTATTGCCCCTATAATGTTCTCAAACAAAATGGCAAGATTAGGGAAAGGATACATGTTCGAAAGTAAGAGCATGAAGCTACGGACACAAATACCAGCAGAAATGCTTGCAACCATTGACCTGAAATATTTCAACGAATCGACAAGAAAGAAAATTGAGAAAATAAGGCCTCTCCTAATAGAAGGGACAGCCTCGTTGAGTCCTGGAATGATGATGGGCATGTTCAACATGCTGAGTACAGTCTTGGGAGTATCAATTCTAAATCTTGGCCAAAAGAGGTACACCAAAACCACATACTGGTGGGACGGACTCCAATCCTCTGATGATTTCGCTCTCATAGTAAATGCACCGAATCATGAGGGAATACAGGCAGGAGTGGACAGGTTCTATAGGACTTGTAAATTGGTTGGGATCAATATGAGTAAAAAGAAATCCTATATAAATCGGACAGGAACATTTGAATTCACAAGCTTTTTCTACCGTTATGGGTTTGTAGCCAACTTCAGCATGGAGCTGCCCAGCTTTGGAGTTTCTGGGATTAATGAATCGGCTGACATGAGCATTGGAGTTACAGTAATAAAGAATAACATGATAAACAACGATCTTGGACCAGCAACAGCTCAAATGGCTCTTCAGCTATTTATCAAGGACTACAGATATACATATCGATGCCACAGGGGTGATACACAAATACAAACGAGGAGATCATTCGAGCTAAAGAAGCTGTGGGAGCAGACCCGTTCAAAGGCAGGACTGTTGGTTTCAGATGGAGGCCCAAACTTATACAATATACGGAATCTCCACATCCCAGAGGTCTGCTTGAAGTGGGAACTGATGGATGAAGATTACCAGGGTAGACTTTGTAATCCCCTGAACCCCTTTGTCAGTCATAAGGAAATTGAGTCCGTAAACAATGCTGTAGTGATGCCAGCCCATGGTCCGGCCAAAAGCATGGAATATGATGCTGTTGCGACCACACACTCATGGGTCCCTAAGAGGAACCGTTCCATTCTGAATACCAGTCAAAGAGGAATCCTTGAGGATGAACAGATGTATCAGAAGTGCTGCAATCTATTTGAAAAATTCTTCCCTAGTAGCTCATACAGGAGGCCAGTTGGAATCTCCAGTATGGTGGAGGCCATGGTGTCTAGGGCCCGAATTGATGCACGGATTGACTTCGAGTCTGGTAGGATTAAGAAGGAAGAGTTTGCTGAGATCATGAAGATCTGTTCCACCATTGAAGAGATCAGACGGCAAAAACAGTGAATTTAGCTTGTCCTTCATGAAA------------------"/>
                        <sequence id="seq_KJ508898_A/broiler_duck/Korea/H29/2014_2014/01/18_2_(PB1)" taxon="KJ508898_A/broiler_duck/Korea/H29/2014_2014/01/18_2_(PB1)" totalcount="4" value="ATGGATGTCAACCCGACTTTACTCTTCTTGAAAGTGCCAGCGCAAAATGCTATAAGTACCACATTCCCTTATACTGGAGATCCTCCATACAGCCATGGAACAGGAACAGGATACACCATGGACACAGTCAACAGAACGCATCAATACTCAGAAAAGGGAAAGTGGACAACAAACACCGAGACTGGAGCACCCCAACTCAACCCAATTGATGGACCATTACCTGAGGATAACGAGCCAAGCGGATATGCACAAACGGATTGTGTGTTGGAAGCAATGGCTTTCCTTGAAGAGTCCCACCCAGGGATCTTTGAAAACTCATGTCTTGAAACAATGGAAATTGTTCAACAAACAAGAGTGGATAAACTGACCCAAGGTCGTCAGACCTATGACTGGACATTGAATAGAAACCAGCCGGCTGCAACTGCTTTAGCCAACACTATAGAAGTCTTCAGATCGAACGGTCTAACAGCCAATGAGTCAGGGAGACTGATAGATTTCCTCAAAGATGTGATGGAGTCAATGGACAAAGAAGAAATGGAAATAACAACACATTTCCAAAGAAAGAGAAGAGTAAGAGACAATATGACCAAGAAAATGGTCACACAAAGAACAATAGGGAAGAAAAAACAGAGACTGAACAAGAAGAACTACTTGGTAAGGGCACTGACACTGAACACAATGACAAAAGATGCAGAAAGAGGCAAGTTGAAGAGGCGGGCAATTGCAACACCCGGGATGCAAATCAGAGGGTTCGTGTACTTTGTCGAAACATTAGCGAGGAGCATCTGCGAGAAACTTGAGCAATCTGGGCTCCCTGTTGGAGGAAATGAAAAAAAGGCTAAATTGGCAAATGTCGTGAGAAAGATGATGACTAACTCACAAGACACAGAGCTATCCTTTACAATTACTGGAGACAATACCAAGTGGAACGAGAATCAGAATCCTCGGATTTTTTTGGCAATGATAACATATATCACAAGAAATCAACCTGAGTGGTTTAGAAATGTGTTAAGTATTGCCCCTATAATGTTCTCAAACAAAATGGCAAGATTAGGGAAAGGATACATGTTCGAAAGTAAGAGCATGAAGCTACGGACACAAATACCAGCAGAAATGCTTGCAACCATTGACCTGAAATATTTCAACGAATCGACAAGAAAGAAAATTGAGAAAATAAGGCCTCTCCTAATAGAAGGGACAGCCTCGTTGAGTCCTGGAATGATGATGGGCATGTTCAACATGCTGAGTACAGTCTTGGGAGTATCAATTCTAAATCTTGGCCAAAAGAGGTACACCAAAACCACATACTGGTGGGACGGACTCCAATCCTCTGATGATTTCGCTCTCATAGTAAATGCACCGAATCATGAGGGAATACAGGCAGGAGTGGACAGGTTCTATAGGACTTGTAAATTGGTTGGGATCAATATGAGTAAAAAGAAATCCTATATAAATCGGACAGGAACATTTGAATTCACAAGCTTTTTCTACCGTTATGGGTTTGTAGCCAACTTCAGCATGGAGCTGCCCAGCTTTGGAGTTTCTGGGATTAATGAATCGGCTGACATGAGCATTGGAGTTACAGTAATAAAGAATAACATGATAAACAACGATCTTGGACCAGCAACAGCTCAAATGGCTCTTCAGCTATTTATCAAGGACTACAGATATACATATCGATGCCACAGGGGTGATACACAAATACAAACGAGGAGATCATTCGAGCTAAAGAAGCTGTGGGAGCAGACCCGTTCAAAGGCAGGACTGTTGGTTTCAGATGGAGGCCCAAACTTATACAATATACGGAATCTCCACATCCCAGAGGTCTGCTTGAAGTGGGAACTGATGGATGAAGATTACCAGGGTAGACTTTGTAATCCCCTGAACCCCTTTGTCAGTCATAAGGAAATTGAGTCCGTAAACAATGCTGTAGTGATGCCAGCCCATGGTCCGGCCAAAAGCATGGAATATGATGCTGTTGCGACCACACACTCATGGGTCCCTAAGAGGAACCGTTCCATTCTGAATACCAGTCAAAGAGGAATCCTTGAGGATGAACAGATGTATCAGAAGTGCTGCAATCTATTTGAAAAATTCTTCCCTAGTAGCTCATACAGGAGGCCAGTTGGAATCTCCAGTATGGTGGAGGCCATGGTGTCTAGGGCCCGAATTGATGCACGGATTGACTTCGAGTCTGGTAGGATTAAGAAGGAAGAGTTTGCTGAGATCATGAAGATCTGTTCCACCATTGAAGAGATCAGACGGCAAAAACAGTGAATTTAGCTTGTCCTTCATGAAA------------------"/>
                        <sequence id="seq_KJ508906_A/broiler_duck/Korea/H31/2014_2014/01/19_2_(PB1)" taxon="KJ508906_A/broiler_duck/Korea/H31/2014_2014/01/19_2_(PB1)" totalcount="4" value="ATGGATGTCAACCCGACTTTACTCTTCTTGAAAGTGCCAGCGCAAAATGCTATAAGTACCACATTCCCTTATACTGGAGATCCTCCATACAGCCATGGAACAGGAACAGGATACACCATGGACACAGTCAACAGAACGCATCAATACTCAGAAAAGGGAAAGTGGACAACAAACACCGAGACTGGAGCACCCCAACTCAACCCAATTGATGGACCATTACCTGAGGATAACGAGCCAAGCGGATATGCACAAACGGATTGTGTGTTGGAAGCAATGGCTTTCCTTGAAGAGTCCCACCCAGGGATCTTTGAAAACTCATGTCTTGAAACAATGGAAATTGTTCAACAAACAAGAGTGGATAAACTGACCCAAGGTCGTCAGACCTATGACTGGACATTGAATAGAAACCAGCCGGCTGCAACTGCTTTAGCCAACACTATAGAAGTCTTCAGATCGAACGGTCTAACAGCCAATGAGTCAGGGAGACTGATAGATTTCCTCAAAGATGTGATGGAGTCAATGGACAAAGAAGAAATGGAAATAACAACACATTTCCAAAGAAAGAGAAGAGTAAGAGACAATATGACCAAGAAAATGGTCACACAAAGAACAATAGGGAAGAAAAAACAGAGACTGAACAAGAAGAACTACTTGGTAAGGGCACTGACACTGAACACAATGACAAAAGATGCAGAAAGAGGCAAGTTGAAGAGGCGGGCAATTGCAACACCCGGGATGCAAATCAGAGGGTTCGTGTACTTTGTCGAAACATTAGCGAGGAGCATCTGCGAGAAACTTGAGCAATCTGGGCTCCCTGTTGGAGGAAATGAAAAAAAGGCTAAATTGGCAAATGTCGTGAGAAAGATGATGACTAACTCACAAGACACAGAGCTATCCTTTACAATTACTGGAGACAATACCAAGTGGAACGAGAATCAGAATCCTCGGATTTTTTTGGCAATGATAACATATATCACAAGAAATCAACCTGAGTGGTTTAGAAATGTGTTAAGTATTGCCCCTATAATGTTCTCAAACAAAATGGCAAGATTAGGGAAAGGATACATGTTCGAAAGTAAGAGCATGAAGCTACGGACACAAATACCAGCAGAAATGCTTGCAACCATTGACCTGAAATATTTCAACGAATCGACAAGAAAGAAAATTGAGAAAATAAGGCCTCTCCTAATAGAAGGGACAGCCTCGTTGAGTCCTGGAATGATGATGGGCATGTTCAACATGCTGAGTACAGTCTTGGGAGTATCAATTCTAAATCTTGGCCAAAAGAGGTACACCAAAACCACATACTGGTGGGACGGACTCCAATCCTCTGATGATTTCGCTCTCATAGTAAATGCACCGAATCATGAGGGAATACAGGCAGGAGTGGACAGGTTCTATAGGACTTGTAAATTGGTTGGGATCAATATGAGTAAAAAGAAATCCTATATAAATCGGACAGGAACATTTGAATTCACAAGCTTTTTCTACCGTTATGGGTTTGTAGCCAACTTCAGCATGGAGCTGCCCAGCTTTGGAGTTTCTGGGATTAATGAATCGGCTGACATGAGCATTGGAGTTACAGTAATAAAGAATAACATGATAAACAACGATCTTGGACCAGCAACAGCTCAAATGGCTCTTCAGCTATTTATCAAGGACTACAGATATACATATCGATGCCACAGGGGTGATACACAAATACAAACGAGGAGATCATTCGAGCTAAAGAAGCTGTGGGAGCAGACCCGTTCAAAGGCAGGACTGTTGGTTTCAGATGGAGGCCCAAACTTATACAATATACGGAATCTCCACATCCCAGAGGTCTGCTTGAAGTGGGAACTGATGGATGAAGATTACCAGGGTAGACTTTGTAATCCCCTGAACCCCTTTGTCAGTCATAAGGAAATTGAGTCCGTAAACAATGCTGTAGTGATGCCAGCCCATGGTCCGGCCAAAAGCATGGAATATGATGCTGTTGCGACCACACACTCATGGGTCCCTAAGAGGAACCGTTCCATTCTGAATACCAGTCAAAGAGGAATCCTTGAGGATGAACAGATGTATCAGAAGTGCTGCAATCTATTTGAAAAATTCTTCCCTAGTAGCTCATACAGGAGGCCAGTTGGAATCTCCAGTATGGTGGAGGCCATGGTGTCTAGGGCCCGAATTGATGCACGGATTGACTTCGAGTCTGGTAGGATTAAGAAGGAAGAGTTTGCTGAGATCATGAAGATCTGTTCCACCATTGAAGAGATCAGACGGCAAAAACAGTGAATTTAGCTTGTCCTTCATGAAA------------------"/>
                        <sequence id="seq_KJ508938_A/broiler_duck/Korea/H47/2014_2014/01/20_2_(PB1)" taxon="KJ508938_A/broiler_duck/Korea/H47/2014_2014/01/20_2_(PB1)" totalcount="4" value="ATGGATGTCAACCCGACTTTACTCTTCTTGAAAGTGCCAGCGCAAAATGCTATAAGTACCACATTCCCTTATACTGGAGATCCTCCATACAGCCATGGAACAGGAACAGGATACACCATGGACACAGTCAACAGAACGCATCAATACTCAGAAAAGGGAAAGTGGACAACAAACACCGAGACTGGAGCACCCCAACTCAACCCAATTGATGGACCATTACCTGAGGATAACGAGCCAAGCGGATATGCACAAACGGATTGTGTGTTGGAAGCAATGGCTTTCCTTGAAGAGTCCCACCCAGGGATCTTTGAAAACTCATGTCTTGAAACAATGGAAATTGTTCAACAAACAAGAGTGGATAAACTGACCCAAGGTCGTCAGACCTATGACTGGACATTGAATAGAAACCAGCCGGCTGCAACTGCTTTAGCCAACACTATAGAAGTCTTCAGATCGAACGGTCTAACAGCCAATGAGTCAGGGAGACTGATAGATTTCCTCAAAGATGTGATGGAGTCAATGGACAAAGAAGAAATGGAAATAACAACACATTTCCAAAGAAAGAGAAGAGTAAGAGACAATATGACCAAGAAAATGGTCACACAAAGAACAATAGGGAAGAAAAAACAGAGACTGAACAAGAAGAACTACTTGGTAAGGGCACTGACACTGAACACAATGACAAAAGATGCAGAAAGAGGCAAGTTGAAGAGGCGGGCAATTGCAACACCCGGGATGCAAATCAGAGGGTTCGTGTACTTTGTCGAAACATTAGCGAGGAGCATCTGCGAGAAACTTGAGCAATCTGGGCTCCCTGTTGGAGGAAATGAAAAAAAGGCTAAATTGGCAAATGTCGTGAGAAAGATGATGACTAACTCACAAGACACAGAGCTATCCTTTACAATTACTGGAGACAATACCAAGTGGAACGAGAATCAGAATCCTCGGATTTTTTTGGCAATGATAACATATATCACAAGAAATCAACCTGAGTGGTTTAGAAATGTGTTAAGTATTGCCCCTATAATGTTCTCAAACAAAATGGCAAGATTAGGGAAAGGATACATGTTCGAAAGTAAGAGCATGAAGCTACGGACACAAATACCAGCAGAAATGCTTGCAACCATTGACCTGAAATATTTCAACGAATCGACAAGAAAGAAAATTGAGAAAATAAGGCCTCTCCTAATAGAAGGGACAGCCTCGTTGAGTCCTGGAATGATGATGGGCATGTTCAACATGCTGAGTACAGTCTTGGGAGTATCAATTCTAAATCTTGGCCAAAAGAGGTACACCAAAACCACATACTGGTGGGACGGACTCCAATCCTCTGATGATTTCGCTCTCATAGTAAATGCACCGAATCATGAGGGAATACAGGCAGGAGTGGACAGGTTCTATAGGACTTGTAAATTGGTTGGGATCAATATGAGTAAAAAGAAATCCTATATAAATCGGACAGGAACATTTGAATTCACAAGCTTTTTCTACCGTTATGGGTTTGTAGCCAACTTCAGCATGGAGCTGCCCAGCTTTGGAGTTTCTGGGATTAATGAATCGGCTGACATGAGCATTGGAGTTACAGTAATAAAGAATAACATGATAAACAACGATCTTGGACCAGCAACAGCTCAAATGGCTCTTCAGCTATTTATCAAGGACTACAGATATACATATCGATGCCACAGGGGTGATACACAAATACAAACGAGGAGATCATTCGAGCTAAAGAAGCTGTGGGAGCAGACCCGTTCAAAGGCAGGACTGTTGGTTTCAGATGGAGGCCCAAACTTATACAATATACGGAATCTCCACATCCCAGAGGTCTGCTTGAAGTGGGAACTGATGGATGAAGATTACCAGGGTAGACTTTGTAATCCCCTGAACCCCTTTGTCAGTCATAAGGAAATTGAGTCCGTAAACAATGCTGTAGTGATGCCAGCCCATGGTCCGGCCAAAAGCATGGAATATGATGCTGTTGCGACCACACACTCATGGGTCCCTAAGAGGAACCGTTCCATTCTGAATACCAGTCAAAGAGGAATCCTTGAGGATGAACAGATGTATCAGAAGTGCTGCAATCTATTTGAAAAATTCTTCCCTAGTAGCTCATACAGGAGGCCAGTTGGAATCTCCAGTATGGTGGAGGCCATGGTGTCTAGGGCCCGAATTGATGCACGGATTGACTTCGAGTCTGGTAGGATTAAGAAGGAAGAGTTTGCTGAGATCATGAAGATCTGTTCCACCATTGAAGAGATCAGACGGCAAAAACAGTGAATTTAGCTTGTCCTTCATGAAA------------------"/>
                        <sequence id="seq_KJ509130_A/mallard/Korea/H297/2014_2014/01/29_2_(PB1)" taxon="KJ509130_A/mallard/Korea/H297/2014_2014/01/29_2_(PB1)" totalcount="4" value="ATGGATGTCAACCCGACTTTACTCTTCTTGAAAGTGCCAGCGCAAAATGCTATAAGTACCACATTCCCTTATACTGGAGATCCTCCATACAGCCATGGAACAGGAACAGGATACACCATGGACACAGTCAACAGAACGCATCAATACTCAGAAAAGGGAAAGTGGACAACAAACACCGAGACTGGAGCACCCCAACTCAACCCAATTGATGGACCATTACCTGAGGATAACGAGCCAAGCGGATATGCACAAACGGATTGTGTGTTGGAAGCAATGGCTTTCCTTGAAGAGTCCCACCCAGGGATCTTTGAAAACTCATGTCTTGAAACAATGGAAATTGTTCAACAAACAAGAGTGGATAAACTGACCCAAGGTCGTCAGACCTATGACTGGACATTGAATAGAAACCAGCCGGCTGCAACTGCTTTAGCCAACACTATAGAAGTCTTCAGATCGAACGGTCTAACAGCCAATGAGTCAGGGAGACTGATAGATTTCCTCAAAGATGTGATGGAGTCAATGGACAAAGAAGAAATGGAAATAACAACACATTTCCAAAGAAAGAGAAGAGTAAGAGACAATATGACCAAGAAAATGGTCACACAAAGAACAATAGGGAAGAAAAAACAGAGACTGAACAAGAAGAACTACTTGGTAAGGGCACTGACACTGAACACAATGACAAAAGATGCAGAAAGAGGCAAGTTGAAGAGGCGGGCAATTGCAACACCCGGGATGCAAATCAGAGGGTTCGTGTACTTTGTCGAAACATTAGCGAGGAGCATCTGCGAGAAACTTGAGCAATCTGGGCTCCCTGTTGGAGGAAATGAAAAAAAGGCTAAATTGGCAAATGTCGTGAGAAAGATGATGACTAACTCACAAGACACAGAGCTATCCTTTACAATTACTGGAGACAATACCAAGTGGAACGAGAATCAGAATCCTCGGATTTTTTTGGCAATGATAACATATATCACAAGAAATCAACCTGAGTGGTTTAGAAATGTGTTAAGTATTGCCCCTATAATGTTCTCAAACAAAATGGCAAGATTAGGGAAAGGATACATGTTCGAAAGTAAGAGCATGAAGCTACGGACACAAATACCAGCAGAAATGCTTGCAACCATTGACCTGAAATATTTCAACGAATCGACAAGAAAGAAAATTGAGAAAATAAGGCCTCTCCTAATAGAAGGGACAGCCTCGTTGAGTCCTGGAATGATGATGGGCATGTTCAACATGCTGAGTACAGTCTTGGGAGTATCAATTCTAAATCTTGGCCAAAAGAGGTACACCAAAACCACATACTGGTGGGACGGACTCCAATCCTCTGATGATTTCGCTCTCATAGTAAATGCACCGAATCATGAGGGAATACAGGCAGGAGTGGACAGGTTCTATAGGACTTGTAAATTGGTTGGGATCAATATGAGTAAAAAGAAATCCTATATAAATCGGACAGGAACATTTGAATTCACAAGCTTTTTCTACCGTTATGGGTTTGTAGCCAACTTCAGCATGGAGCTGCCCAGCTTTGGAGTTTCTGGGATTAATGAATCGGCTGACATGAGCATTGGAGTTACAGTAATAAAGAATAACATGATAAACAACGATCTTGGACCAGCAACAGCTCAAATGGCTCTTCAGCTATTTATCAAGGACTACAGATATACATATCGATGCCACAGGGGTGATACACAAATACAAACGAGGAGATCATTCGAGCTAAAGAAGCTGTGGGAGCAGACCCGTTCAAAGGCAGGACTGTTGGTTTCAGATGGAGGCCCAAACTTATACAATATACGGAATCTCCACATCCCAGAGGTCTGCTTGAAGTGGGAACTGATGGATGAAGATTACCAGGGTAGACTTTGTAATCCCCTGAACCCCTTTGTCAGTCATAAGGAAATTGAGTCCGTAAACAATGCTGTAGTGATGCCAGCCCATGGTCCGGCCAAAAGCATGGAATATGATGCTGTTGCGACCACACACTCATGGGTCCCTAAGAGGAACCGTTCCATTCTGAATACCAGTCAAAGAGGAATCCTTGAGGATGAACAGATGTATCAGAAGTGCTGCAATCTATTTGAAAAATTCTTCCCTAGTAGCTCATACAGGAGGCCAGTTGGAATCTCCAGTATGGTGGAGGCCATGGTGTCTAGGGCCCGAATTGATGCACGGATTGACTTCGAGTCTGGTAGGATTAAGAAGGAAGAGTTTGCTGAGATCATGAAGATCTGTTCCACCATTGAAGAGATCAGACGGCAAAAACAGTGAATTTAGCTTGTCCTTCATGAAA------------------"/>
                        <sequence id="seq_KJ746109_A/mallard/Korea/W452/2014_2014/02/05_2_(PB1)" taxon="KJ746109_A/mallard/Korea/W452/2014_2014/02/05_2_(PB1)" totalcount="4" value="ATGGATGTCAACCCGACTTTACTCTTCTTGAAAGTGCCAGCGCAAAATGCTATAAGTACCACATTCCCTTATACTGGAGATCCTCCATACAGCCATGGAACAGGAACAGGATACACCATGGACACAGTCAACAGAACGCATCAATACTCAGAAAAGGGAAAGTGGACAACAAACACCGAGACTGGAGCACCCCAACTCAACCCAATTGATGGACCATTACCTGAGGATAACGAGCCAAGCGGATATGCACAAACGGATTGTGTGTTGGAAGCAATGGCTTTCCTTGAAGAGTCCCACCCAGGGATCTTTGAAAACTCATGTCTTGAAACAATGGAAATTGTTCAACAAACAAGAGTGGATAAACTGACCCAAGGTCGTCAGACCTATGACTGGACATTGAATAGAAACCAGCCGGCTGCAACTGCTTTAGCCAACACTATAGAAGTCTTCAGATCGAACGGTCTAACAGCCAATGAGTCAGGGAGACTGATAGATTTCCTCAAAGATGTGATGGAGTCAATGGACAAAGAAGAAATGGAAATAACAACACATTTCCAAAGAAAGAGAAGAGTAAGAGACAATATGACCAAGAAAATGGTCACACAAAGAACAATAGGGAAGAAAAAACAGAGACTGAACAAGAAGAACTACTTGGTAAGGGCACTGACACTGAACACAATGACAAAAGATGCAGAAAGAGGCAAGTTGAAGAGGCGGGCAATTGCAACACCCGGGATGCAAATCAGAGGGTTCGTGTACTTTGTCGAAACATTAGCGAGGAGCATCTGCGAGAAACTTGAGCAATCTGGGCTCCCTGTTGGAGGAAATGAAAAAAAGGCTAAATTGGCAAATGTCGTGAGAAAGATGATGACTAACTCACAAGACACAGAGCTATCCTTTACAATTACTGGAGACAATACCAAGTGGAACGAGAATCAGAATCCTCGGATTTTTTTGGCAATGATAACATATATCACAAGAAATCAACCTGAGTGGTTTAGAAATGTGTTAAGTATTGCCCCTATAATGTTCTCAAACAAAATGGCAAGATTAGGGAAAGGATACATGTTCGAAAGTAAGAGCATGAAGCTACGGACACAAATACCAGCAGAAATGCTTGCAACCATTGACCTGAAATATTTCAACGAATCGACAAGAAAGAAAATTGAGAAAATAAGGCCTCTCCTAATAGAAGGGACAGCCTCGTTGAGTCCTGGAATGATGATGGGCATGTTCAACATGCTGAGTACAGTCTTGGGAGTATCAATTCTAAATCTTGGCCAAAAGAGGTACACCAAAACCACATACTGGTGGGACGGACTCCAATCCTCTGATGATTTCGCTCTCATAGTAAATGCACCGAATCATGAGGGAATACAGGCAGGAGTGGACAGGTTCTATAGGACTTGTAAATTGGTTGGGATCAATATGAGTAAAAAGAAATCCTATATAAATCGGACAGGAACATTTGAATTCACAAGCTTTTTCTACCGTTATGGGTTTGTAGCCAACTTCAGCATGGAGCTGCCCAGCTTTGGAGTTTCTGGGATTAATGAATCGGCTGACATGAGCATTGGAGTTACAGTAATAAAGAATAACATGATAAACAACGATCTTGGACCAGCAACAGCTCAAATGGCTCTTCAGCTATTTATCAAGGACTACAGATATACATATCGATGCCACAGGGGTGATACACAAATACAAACGAGGAGATCATTCGAGCTAAAGAAGCTGTGGGAGCAGACCCGTTCAAAGGCAGGACTGTTGGTTTCAGATGGAGGCCCAAACTTATACAATATACGGAATCTCCACATCCCAGAGGTCTGCTTGAAGTGGGAACTGATGGATGAAGATTACCAGGGTAGACTTTGTAATCCCCTGAACCCCTTTGTCAGTCATAAGGAAATTGAGTCCGTAAACAATGCTGTAGTGATGCCAGCCCATGGTCCGGCCAAAAGCATGGAATATGATGCTGTTGCGACCACACACTCATGGGTCCCTAAGAGGAACCGTTCCATTCTGAATACCAGTCAAAGAGGAATCCTTGAGGATGAACAGATGTATCAGAAGTGCTGCAATCTATTTGAAAAATTCTTCCCTAGTAGCTCATACAGGAGGCCAGTTGGAATCTCCAGTATGGTGGAGGCCATGGTGTCTAGGGCCCGAATTGATGCACGGATTGACTTCGAGTCTGGTAGGATTAAGAAGGAAGAGTTTGCTGAGATCATGAAGATCTGTTCCACCATTGAAGAGATCAGACGGCAAAAACAGTGA----------------------------------------"/>
                        <sequence id="seq_A/duck/Chiba/26-372-48/2014_|_EPI_ISL_168024_|_2014-11-18_|_E1" taxon="A/duck/Chiba/26-372-48/2014_|_EPI_ISL_168024_|_2014-11-18_|_E1" totalcount="4" value="ATGGATGTCAACCCGACTTTACTCTTCTTGAAAGTGCCAGCGCAAAATGCTATAAGTACCACATTCCCTTATACTGGAGATCCTCCATACAGCCATGGAACAGGAACAGGATACACCATGGACACAGTCAACAGAACGCATCAATACTCAGAAAAGGGAAAGTGGACAAAAAACACCGAGACTGGAGCACCCCAACTCAACCCAATTGATGGACCATTACCTGAGGATAACGAGCCAAGCGGATATGCACAAACGGATTGTGTGTTGGAAGCAATGGCTTTCCTTGAAGAGTCCCACCCAGGGATCTTTGAAAACTCATGTCTTGAAACAATGGAAATTGTCCAACAAACAAGAGTGGACAAACTGACCCAAGGTCGTCAGACCTATGACTGGACATTGAATAGAAACCAGCCGGCTGCAACTGCTTTAGCCAACACTATAGAAGTCTTCAGATCGAACGGTCTAACAGCCAATGAGTCAGGGAGACTGATAGATTTCCTCAAAGATGTGATGGAGTCAATGGACAAAGAAGAAATGGAAATAACAACACATTTCCAAAGAAAGAGAAGAGTAAGAGACAATATGACCAAGAAAATGGTCACACAAAGAACAATAGGGAAGAAAAAACAGAGACTGAACAAGAAGAACTACTTGGTAAGGGCACTGACACTGAACACAATGACAAAAGATGCAGAAAGAGGCAAGTTGAAGAGGCGGGCAATTGCAACACCCGGGATGCAAATCAGAGGGTTCGTGTACTTTGTCGAAACATTAGCGAGGAGCATCTGCGAGAAGCTTGAGCAATCTGGGCTCCCTGTTGGAGGAAATGAAAAAAAGGCTAAGTTGGCAAATGTCGTGAGAAAGATGATGACTAACTCACAAGACACAGAGCTATCCTTTACAATTACTGGAGACAATACCAAGTGGAACGAGAATCAGAATCCTCGGATTTTTTTGGCAATGATAACATATATCACAAGAAATCAACCTGAGTGGTTTAGAAATGTGTTAAGTATTGCCCCTATAATGTTCTCAAACAAAATGGCAAGATTAGGGAAAGGATACATGTTCGAAAGTAAGAGCATGAAGCTACGGACACAAATACCAGCAGAAATGCTTGCAACCATTGACCTGAAATATTTCAACGAATCGACAAGAAAGAAAATTGAGAAAATAAGGCCTCTCCTAATAGAAGGGACAGCCTCGTTGAGTCCTGGAATGATGATGGGCATGTTCAACATGCTGAGTACAGTCTTGGGAGTATCAATTCTAAATCTTGGCCAAAAGAGGTACACCAAAACCACATACTGGTGGGACGGACTCCAATCCTCTGATGATTTCGCTCTCATAGTAAATGCACCGGATCATGAGGGAATACAGGCAGGAGTGGACAGGTTCTATAGGACTTGTAAATTGGTTGGGATCAATATGAGTAAAAAGAAATCCTATATAAATCGGACAGGAACATTTGAATTCACAAGCTTTTTCTACCGTTATGGGTTTGTAGCCAACTTCAGCATGGAGCTGCCCAGCTTTGGAGTTTCTGGGATTAATGAATCGGCTGACATGAGCATTGGAGTTACAGTAATAAAGAATAACATGATAAACAACGATCTTGGACCAGCAACAGCTCAAATGGCTCTTCAGCTATTTATCAAGGACTACAGATATACATATCGATGCCATAGGGGTGATACACAAATACAAACAAGGAGATCATTCGAGCTAAAGAAGCTGTGGGAGCAGACCCGTTCAAAGGCAGGACTGTTGGTTTCAGATGGAGGCCCAAACTTATACAATATACGGAATCTCCACATCCCAGAGGTCTGCTTGAAGTGGGAACTGATGGATGAAGATTACCAGGGTAGACTTTGTAATCCCCTGAACCCCTTTGTCAGTCATAAGGAAATTGAATCCGTAAACAATGCTGTAGTGATGCCAGCCCATGGTCCGGCCAAAAGCATGGAATATGATGCTGTTGCGACCACACACTCATGGGTCCCTAAGAGGAACCGTTCCATTCTGAATACCAGTCAAAGAGGAATCCTTGAGGATGAACAGATGTATCAGAAGTGCTGCAATCTATTTGAAAAATTCTTCCCTAGTAGCTCATACAGGAGGCCAGTTGGAATCTCCAGTATGGTGGAGGCCATGGTGTCTAGGGCCCGAATTGATGCACGGATTGACTTCGAGTCTGGTAGGATTAAGAAGGAAGAGTTTGCTGAGATCATGAAGATCTGTTCCACCATTGAAGAGATCAGACGGCAAAAACAGTGAATTTAGCTTGTCCTTCATGAAAAAATGCCTTGTTTCTACT"/>
                        <sequence id="seq_A/duck/Chiba/26-372-61/2014_|_EPI_ISL_168025_|_2014-11-18_|_E1" taxon="A/duck/Chiba/26-372-61/2014_|_EPI_ISL_168025_|_2014-11-18_|_E1" totalcount="4" value="ATGGATGTCAACCCGACTTTACTCTTCTTGAAAGTGCCAGCGCAAAATGCTATAAGTACCACATTCCCTTATACTGGAGATCCTCCATACAGCCATGGAACAGGAACAGGATACACCATGGACACAGTCAACAGAACGCATCAATACTCAGAAAAGGGAAAGTGGACAAAAAACACCGAGACTGGAGCACCCCAACTCAACCCAATTGATGGACCATTACCTGAGGATAACGAGCCAAGCGGATATGCACAAACGGATTGTGTGTTGGAAGCAATGGCTTTCCTTGAAGAGTCCCACCCAGGGATCTTTGAAAACTCATGTCTTGAAACAATGGAAATTGTCCAACAAACAAGAGTGGACAAACTGACCCAAGGTCGTCAGACCTATGACTGGACATTGAATAGAAACCAGCCGGCTGCAACTGCTTTAGCCAACACTATAGAAGTCTTCAGATCGAACGGTCTAACAGCCAATGAGTCAGGGAGACTGATAGATTTCCTCAAAGATGTGATGGAGTCAATGGACAAAGAAGAAATGGAAATAACAACACATTTCCAAAGAAAGAGAAGAGTAAGAGACAATATGACCAAGAAAATGGTCACACAAAGAACAATAGGGAAGAAAAAACAGAGACTGAACAAGAAGAACTACTTGGTAAGGGCACTGACACTGAACACAATGACAAAAGATGCAGAAAGAGGCAAGTTGAAGAGGCGGGCAATTGCAACACCCGGGATGCAAATCAGAGGGTTCGTGTACTTTGTCGAAACATTAGCGAGGAGCATCTGCGAGAAGCTTGAGCAATCTGGGCTCCCTGTTGGAGGAAATGAAAAAAAGGCTAAGTTGGCAAATGTCGTGAGAAAGATGATGACTAACTCACAAGACACAGAGCTATCCTTTACAATTACTGGAGACAATACCAAGTGGAACGAGAATCAGAATCCTCGGATTTTTTTGGCAATGATAACATATATCACAAGAAATCAACCTGAGTGGTTTAGAAATGTGTTAAGTATTGCCCCTATAATGTTCTCAAACAAAATGGCAAGATTAGGGAAAGGATACATGTTCGAAAGTAAGAGCATGAAGCTACGGACACAAATACCAGCAGAAATGCTTGCAACCATTGACCTGAAATATTTCAACGAATCGACAAGAAAGAAAATTGAGAAAATAAGGCCTCTCCTAATAGAAGGGACAGCCTCGTTGAGTCCTGGAATGATGATGGGCATGTTCAACATGCTGAGTACAGTCTTGGGAGTATCAATTCTAAATCTTGGCCAAAAGAGGTACACCAAAACCACATACTGGTGGGACGGACTCCAATCCTCTGATGATTTCGCTCTCATAGTAAATGCACCGGATCATGAGGGAATACAGGCAGGAGTGGACAGGTTCTATAGGACTTGTAAATTGGTTGGGATCAATATGAGTAAAAAGAAATCCTATATAAATCGGACAGGAACATTTGAATTCACAAGCTTTTTCTACCGTTATGGGTTTGTAGCCAACTTCAGCATGGAGCTGCCCAGCTTTGGAGTTTCTGGGATTAATGAATCGGCTGACATGAGCATTGGAGTTACAGTAATAAAGAATAACATGATAAACAACGATCTTGGACCAGCAACAGCTCAAATGGCTCTTCAGCTATTTATCAAGGACTACAGATATACATATCGATGCCATAGGGGTGATACACAAATACAAACAAGGAGATCATTCGAGCTAAAGAAGCTGTGGGAGCAGACCCGTTCAAAGGCAGGACTGTTGGTTTCAGATGGAGGCCCAAACTTATACAATATACGGAATCTCCACATCCCAGAGGTCTGCTTGAAGTGGGAACTGATGGATGAAGATTACCAGGGTAGACTTTGTAATCCCCTGAACCCCTTTGTCAGTCATAAGGAAATTGAATCCGTAAACAATGCTGTAGTGATGCCAGCCCATGGTCCGGCCAAAAGCATGGAATATGATGCTGTTGCGACCACACACTCATGGGTCCCTAAGAGGAACCGTTCCATTCTGAATACCAGTCAAAGAGGAATCCTTGAGGATGAACAGATGTATCAGAAGTGCTGCAATCTATTTGAAAAATTCTTCCCTAGTAGCTCATACAGGAGGCCAGTTGGAATCTCCAGTATGGTGGAGGCCATGGTGTCTAGGGCCCGAATTGATGCACGGATTGACTTCGAGTCTGGTAGGATTAAGAAGGAAGAGTTTGCTGAGATCATGAAGATCTGTTCCACCATTGAAGAGATCAGACGGCAAAAACAGTGAATTTAGCTTGTCCTTCATGAAAAAATGCCTTGTTTCTACT"/>
                        <sequence id="seq_A/Chicken/Netherlands/14015526/2014_|_EPI_ISL_167905_|_2014-11-14_|_Choanal_Swab" taxon="A/Chicken/Netherlands/14015526/2014_|_EPI_ISL_167905_|_2014-11-14_|_Choanal_Swab" totalcount="4" value="ATGGATGTCAACCCGACTTTACTCTTCTTGAAAGTGCCAGCGCAAAATGCTATAAGTACCACATTCCCTTATACTGGAGATCCTCCATACAGCCATGGAACAGGAACAGGGTACACCATGGACACAGTCAACAGAACGCATCAATACTCAGAAAAGGGAAAGTGGACAAAAAACACCGAGACTGGAGCACCCCAACTCAACCCAATTGATGGACCATTACCTGAGGATAACGAGCCAAGCGGATATGCACAAACGGATTGTGTGTTGGAAGCAATGGCTTTCCTTGAAGAGTCCCACCCAGGGATCTTTGAAAACTCATGTCTTGAAACAATGGAAATTGTTCAACAAACAAGAGTGGACAAACTGACCCAAGGTCGTCAGACCTATGACTGGACATTGAATAGAAACCAGCCGGCTGCAACTGCTTTAGCCAACACTATAGAAGTCTTCAGATCGAACGGTCTAACAGCCAATGAGTCAGGGAGACTGATAGATTTCCTCAAAGATGTGATGGAGTCAATGGACAAAGAAGAAATGGAAATAACAACACATTTCCAAAGAAAGAGAAGAGTAAGAGACAATATGACCAAGAAAATGGTCACACAAAGAACAATAGGGAAGAAAAAACAGAGACTGAACAAGAAGAACTACTTGGTAAGGGCACTGACACTAAACACAATGACAAAAGATGCAGAAAGAGGCAAGTTGAAGAGGCGGGCAATTGCAACACCCGGGATGCAAATCAGAGGGTTCGTGTACTTTGTCGAAACATTAGCGAGGAGCATCTGCGAGAAACTTGAGCAATCTGGGCTCCCTGTTGGAGGAAATGAAAAAAAGGCTAAGTTGGCAAATGTCGTGAGAAAGATGATGACTAACTCACAAGACACAGAGCTATCCTTTACAATTACTGGAGACAATACCAAGTGGAACGAGAATCAGAATCCTCGGATTTTTTTGGCAATGATAACATATATCACAAGAAATCAACCTGAGTGGTTTAGAAATGTGTTAAGTATTGCCCCTATAATGTTCTCAAACAAAATGGCAAGATTAGGGAAAGGATACATGTTCGAAAGTAAGAGCATGAAGCTACGGACACAAATACCAGCAGAAATGCTTGCAACCATTGACCTGAAATATTTCAACGAATCGACAAGAAAGAAAATTGAGAAAATAAGGCCTCTCCTAATAGAAGGGACAGCCTCGTTGAGTCCTGGAATGATGATGGGCATGTTCAACATGCTGAGTACAGTCTTGGGAGTATCAATTCTAAATCTTGGCCAAAAGAGGTACACCAAAACCACATACTGGTGGGACGGACTCCAATCCTCTGATGATTTCGCTCTCATAGTAAATGCACCGAATCATGAGGGAATACAGGCAGGAGTGGACAGGTTCTATAGGACTTGTAAATTGGTTGGGATCAATATGAGTAAAAAGAAATCCTATATAAATCGGACAGGAACATTTGAATTCACAAGCTTTTTCTACCGTTATGGGTTTGTAGCCAACTTCAGCATGGAGCTGCCCAGCTTTGGAGTTTCTGGGATTAATGAATCGGCTGACATGAGCATTGGAGTTACAGTAATAAAGAATAACATGATAAACAACGATCTTGGACCAGCAACAGCTCAAATGGCTCTTCAGCTATTTATCAAGGACTACAGATATACATATCGATGCCACAGGGGTGATACACAAATACAAACAAGGAGATCATTCGAGCTAAAGAAGCTGTGGGAGCAGACCCGTTCAAAGGCAGGACTGTTGGTTTCAGATGGAGGCCCAAACTTATACAATATACGGAATCTCCACATCCCAGAGGTCTGCTTGAAGTGGGAACTGATGGATGAAGATTACCAGGGTAGACTTTGTAATCCCCTGAACCCCTTTGTCAGTCATAAGGAAATTGAATCCGTAAACAATGCTGTAGTGATGCCAGCCCATGGTCCGGCCAAAAGCATGGAATATGATGCTGTTGCGACCACACACTCATGGGTCCCTAAGAGGAACCGTTCCATTCTGAATACCAGTCAAAGAGGAATCCTTGAGGATGAACAGATGTATCAGAAGTGCTGCAATCTATTTGAAAAATTCTTCCCTAGTAGCTCATACAGGAGGCCAGTTGGAATCTCCAGTATGGTGGAGGCCATGGTGTCTAGGGCCCGAATTGATGCACGGATTGACTTCGAGTCTGGTAGGATTAAGAAGGAAGAGTTTGCTGAGATCATGAAGATCTGTTCCACCATTGAAGAGATCAGACGGCAAAAACAGTGAATTTAGCTTGTCCTTCATGAAAAAATG-------------"/>
                        <sequence id="seq_A/chicken/Netherlands/14015531_|_EPI_ISL_168075_|_2014-11-15_|_choanal_swabs" taxon="A/chicken/Netherlands/14015531_|_EPI_ISL_168075_|_2014-11-15_|_choanal_swabs" totalcount="4" value="ATGGATGTCAACCCGACTTTACTCTTCTTGAAAGTGCCAGCGCAAAATGCTATAAGTACCACATTCCCTTATACTGGAGATCCTCCATACAGCCATGGAACAGGAACAGGGTACACCATGGACACAGTCAACAGAACGCATCAATACTCAGAAAAGGGAAAGTGGACAAAAAACACCGAGACTGGAGCACCCCAACTCAACCCAATTGATGGACCATTACCTGAGGATAACGAGCCAAGCGGATATGCACAAACGGATTGTGTGTTGGAAGCAATGGCTTTCCTTGAAGAGTCCCACCCAGGGATCTTTGAAAACTCATGTCTTGAAACAATGGAAATTGTTCAACAAACAAGAGTGGACAAACTGACCCAAGGTCGTCAGACCTATGACTGGACATTGAATAGAAACCAGCCGGCTGCAACTGCTTTAGCCAACACTATAGAAGTCTTCAGATCGAACGGTCTAACAGCCAATGAGTCAGGGAGACTGATAGATTTCCTCAAAGATGTGATGGAGTCAATGGACAAAGAAGAAATGGAAATAACAACACATTTCCAAAGAAAGAGAAGAGTAAGAGACAATATGACCAAGAAAATGGTCACACAAAGAACAATAGGGAAGAAAAAACAGAGACTGAACAAGAAGAACTACTTGGTAAGGGCACTGACACTAAACACAATGACAAAAGATGCAGAAAGAGGCAAGTTGAAGAGGCGGGCAATTGCAACACCCGGGATGCAAATCAGAGGGTTCGTGTACTTTGTCGAAACATTAGCGAGGAGCATCTGCGAGAAACTTGAGCAATCTGGGCTCCCTGTTGGAGGAAATGAAAAAAAGGCTAAGTTGGCAAATGTCGTGAGAAAGATGATGACTAACTCACAAGACACAGAGCTATCCTTTACAATTACTGGAGACAATACCAAGTGGAACGAGAATCAGAATCCTCGGATTTTTTTGGCAATGATAACATATATCACAAGAAATCAACCTGAGTGGTTTAGAAATGTGTTAAGTATTGCCCCTATAATGTTCTCAAACAAAATGGCAAGATTAGGGAAAGGATACATGTTCGAAAGTAAGAGCATGAAGCTACGGACACAAATACCAGCAGAAATGCTTGCAACCATTGACCTGAAATATTTCAACGAATCGACAAGAAAGAAAATTGAGAAAATAAGGCCTCTCCTAATAGAAGGGACAGCCTCGTTGAGTCCTGGAATGATGATGGGCATGTTCAACATGCTGAGTACAGTCTTGGGAGTATCAATTCTAAATCTTGGCCAAAAGAGGTACACCAAAACCACATACTGGTGGGACGGACTCCAATCCTCTGATGATTTCGCTCTCATAGTAAATGCACCGAATCATGAGGGAATACAGGCAGGAGTGGACAGGTTCTATAGGACTTGTAAATTGGTTGGGATCAATATGAGTAAAAAGAAATCCTATATAAATCGGACAGGAACATTTGAATTCACAAGCTTTTTCTACCGTTATGGGTTTGTAGCCAACTTCAGCATGGAGCTGCCCAGCTTTGGAGTTTCTGGGATTAATGAATCGGCTGACATGAGCATTGGAGTTACAGTAATAAAGAATAACATGATAAACAACGATCTTGGACCAGCAACAGCTCAAATGGCTCTTCAGCTATTTATCAAGGACTACAGATATACATATCGATGCCACAGGGGTGATACACAAATACAAACAAGGAGATCATTCGAGCTAAAGAAGCTGTGGGAGCAGACCCGTTCAAAGGCAGGACTGTTGGTTTCAGATGGAGGCCCAAACTTATACAATATACGGAATCTCCACATCCCAGAGGTCTGCTTGAAGTGGGAACTGATGGATGAAGATTACCAGGGTAGACTTTGTAATCCCCTGAACCCCTTTGTCAGTCATAAGGAAATTGAATCCGTAAACAATGCTGTAGTGATGCCAGCCCATGGTCCGGCCAAAAGCATGGAATATGATGCTGTTGCGACCACACACTCATGGGTCCCTAAGAGGAACCGTTCCATTCTGAATACCAGTCAAAGAGGAATCCTTGAGGATGAACAGATGTATCAGAAGTGCTGCAATCTATTTGAAAAATTCTTCCCTAGTAGCTCATACAGGAGGCCAGTTGGAATCTCCAGTATGGTGGAGGCCATGGTGTCTAGGGCCCGAATTGATGCACGGATTGACTTCGAGTCTGGTAGGATTAAGAAGGAAGAGTTTGCTGAGATCATGAAGATCTGTTCCACCATTGAAGAGATCAGACGGCAAAAACAGTGAATTTAGCTTGTCCTTCATGAAAAAATG-------------"/>
                        <sequence id="seq_A/duck/England/36254/14_|_EPI_ISL_167904_|_2014-11-14_|_Egg_passage_1" taxon="A/duck/England/36254/14_|_EPI_ISL_167904_|_2014-11-14_|_Egg_passage_1" totalcount="4" value="ATGGATGTCAACCCGACTTTACTCTTCTTGAAAGTGCCAGCGCAAAATGCTATAAGTACCACATTCCCTTATACTGGAGATCCTCCATACAGCCATGGAACAGGAACAGGATACACCATGGACACAGTCAACAGAACGCATCAATACTCAGAAAAGGGAAAGTGGACAAAAAACACCGAGACTGGAGCACCCCAACTCAACCCAATTGATGGACCATTACCTGAGGATAACGAGCCAAGCGGATATGCACAAACGGATTGTGTGTTGGAAGCAATGGCTTTCCTTGAAGAGTCCCACCCAGGGATCTTTGAAAACTCATGTCTTGAAACAATGGAAATTGTTCAACAAACAAGAGTGGACAAACTGACCCAAGGTCGTCAGACCTATGACTGGACATTGAATAGAAACCAGCCGGCTGCAACTGCTTTAGCCAACACTATAGAAGTCTTCAGATCGAACGGTCTAACAGCCAATGAGTCAGGGAGACTGATAGATTTCCTCAAAGATGTGATGGAGTCAATGGACAAAGAAGAAATGGAAATAACAACACATTTCCAAAGAAAGAGAAGAGTAAGAGACAATATGACCAAGAAAATGGTCACACAAAGAACAATAGGGAAGAAAAAACAGAGACTGAACAAGAAGAACTACTTGGTAAGGGCACTGACACTGAACACAATGACAAAAGATGCAGAAAGAGGCAAGTTGAAGAGGCGGGCAATTGCAACACCCGGGATGCAAATCAGAGGGTTCGTGTACTTTGTCGAAACATTAGCGAGGAGCATCTGCGAGAAACTTGAGCAATCTGGGCTCCCTGTTGGAGGAAATGAAAAAAAGGCTAAGTTGGCAAATGTCGTGAGAAAGATGATGACTAACTCACAAGACACAGAGCTATCCTTTACAATTACTGGAGACAATACCAAGTGGAACGAGAATCAGAATCCTCGGATTTTTTTGGCAATGATAACATATATCACAAGAAATCAACCTGAGTGGTTTAGAAATGTGTTAAGTATTGCCCCTATAATGTTCTCAAACAAAATGGCAAGATTAGGGAAAGGATACATGTTCGAAAGTAAGAGCATGAAGCTACGGACACAAATACCAGCAGAAATGCTTGCAACCATTGACCTGAAATATTTCAACGAATCGACAAGAAAGAAAATTGAGAAAATAAGGCCTCTCCTAATAGAAGGAACAGCCTCGTTGAGTCCTGGAATGATGATGGGCATGTTCAACATGCTGAGTACAGTCTTGGGAGTATCAATTCTAAATCTTGGCCAAAAGAGGTACACCAAAACCACATACTGGTGGGACGGACTCCAATCCTCTGATGATTTCGCTCTCATAGTAAATGCACCGAATCATGAGGGAATACAGGCAGGAGTGGACAGGTTCTATAGGACTTGTAAATTGGTTGGGATCAATATGAGTAAAAAGAAATCCTATATAAATCGGACAGGAACATTTGAATTCACAAGCTTTTTCTACCGTTATGGGTTTGTAGCCAACTTCAGCATGGAGCTGCCCAGCTTTGGAGTTTCTGGGATTAATGAATCGGCTGACATGAGCATTGGAGTTACAGTAATAAAGAATAACATGATAAACAACGATCTTGGACCAGCAACAGCTCAAATGGCTCTTCAGCTATTTATCAAGGACTACAGATATACATATCGATGCCACAGGGGTGATACACAAATACAAACAAGGAGATCATTCGAGCTAAAGAAGCTGTGGGAGCAGACCCGTTCAAAGGCAGGACTGTTGGTTTCAGATGGAGGCCCAAACTTATACAATATACGGAATCTCCACATCCCAGAGGTCTGCTTGAAGTGGGAACTGATGGATGAAGATTACCAGGGTAGACTTTGTAATCCCCTGAACCCCTTTGTCAGTCATAAGGAAATTGAATCCGTAAACAATGCTGTAGTGATGCCAGCCCATGGTCCGGCCAAAAGCATGGAATATGATGCTGTTGCGACCACACACTCATGGGTCCCTAAGAGGAACCGTTCCATTCTGAATACCAGTCAAAGAGGAATCCTTGAGGATGAACAGATGTATCAGAAGTGCTGCAATCTATTTGAAAAATTCTTCCCTAGTAGCTCATACAGGAGGCCAGTTGGAATCTCCAGTATGGTGGAGGCCATGGTGTCTAGGGCCCGAATTGATGCACGGATTGACTTCGAGTCTGGTAGGATTAAGAAGGAAGAGTTTGCTGAGATCATGAAGATCTGTTCCACCATTGAAGAGATCAGACGGCAAAAACAGTGAATTTAGCTTGTCCTTCATGAAA------------------"/>
                        <sequence id="seq_A/turkey/Germany-MV/R2472/2014_|_EPI_ISL_167140_|_2014-11-04_|_original" taxon="A/turkey/Germany-MV/R2472/2014_|_EPI_ISL_167140_|_2014-11-04_|_original" totalcount="4" value="ATGGATGTCAACCCGACTTTACTCTTCTTGAAAGTGCCAGCGCAAAATGCTATAAGTACCACATTCCCTTATACTGGAGATCCTCCATACAGCCATGGAACAGGAACAGGATACACCATGGACACAGTCAACAGAACGCATCAATACTCAGAAAAGGGAAAGTGGACAAAAAACACCGAGACTGGAGCACCCCAACTCAACCCAATTGATGGACCATTACCTGAGGATAACGAGCCAAGCGGATATGCACAAACGGATTGTGTGTTGGAAGCAATGGCTTTCCTTGAAGAGTCCCACCCAGGGATCTTTGAAAACTCATGTCTTGAAACAATGGAAATTGTTCAACAAACAAGAGTGGACAAACTGACCCAAGGTCGTCAGACCTATGACTGGACATTGAATAGAAACCAGCCGGCTGCAACTGCTTTAGCCAACACTATAGAAGTCTTCAGATCGAACGGTCTAACAGCCAATGAGTCAGGGAGACTGATAGATTTCCTCAAAGATGTGATGGAGTCAATGGACAAAGAAGAAATGGAAATAACAACACATTTCCAAAGAAAGAGAAGAGTAAGAGACAATATGACCAAGAAAATGGTCACACAAAGAACAATAGGGAAGAAAAAACAGAGACTGAACAAGAAGAACTACTTGGTAAGGGCACTGACACTGAACACAATGACAAAAGATGCAGAAAGAGGCAAGTTGAAGAGGCGGGCAATTGCAACACCCGGGATGCAAATCAGAGGGTTCGTGTACTTTGTCGAAACATTAGCGAGGAGCATCTGCGAGAAACTTGAGCAATCTGGGCTCCCTGTTGGAGGAAATGAAAAAAAGGCTAAGTTGGCAAATGTCGTGAGAAAGATGATGACTAACTCACAAGACACAGAGCTATCCTTTACAATTACTGGAGACAATACCAAGTGGAACGAGAATCAGAATCCTCGGATTTTTTTGGCAATGATAACATATATCACAAGAAATCAACCTGAGTGGTTTAGAAATGTGTTAAGTATTGCCCCTATAATGTTCTCAAACAAAATGGCAAGATTAGGGAAAGGATACATGTTCGAAAGTAAGAGCATGAAGCTACGGACACAAATACCAGCAGAAATGCTTGCAACCATTGACCTGAAATATTTCAACGAATCGACAAGAAAGAAAATTGAGAAAATAAGGCCTCTCCTAATAGAAGGGACAGCCTCGTTGAGTCCTGGAATGATGATGGGCATGTTCAACATGCTGAGTACAGTCTTGGGAGTATCAATTCTAAATCTTGGCCAAAAGAGGTACACCAAAACCACATACTGGTGGGACGGACTCCAATCCTCTGATGATTTCGCTCTCATAGTAAATGCACCGAATCATGAGGGAATACAGGCAGGAGTGGACAGGTTCTATAGGACTTGTAAATTGGTTGGGATCAATATGAGTAAAAAGAAATCCTATATAAATCGGACAGGAACATTTGAATTCACAAGCTTTTTCTACCGTTATGGGTTTGTAGCCAACTTCAGCATGGAGCTGCCCAGCTTTGGAGTTTCTGGGATTAATGAATCGGCTGACATGAGCATTGGAGTTACAGTAATAAAGAATAACATGATAAACAACGATCTTGGACCAGCAACAGCTCAAATGGCTCTTCAGCTATTTATCAAGGACTACAGATATACATATCGATGCCACAGGGGTGATACACAAATACAAACAAGGAGATCATTCGAGCTAAAGAAGCTGTGGGAGCAGACCCGTTCAAAGGCAGGACTGTTGGTTTCAGATGGAGGCCCAAACTTATACAATATACGGAATCTCCACATCCCAGAGGTCTGCTTGAAGTGGGAACTGATGGATGAAGATTACCAGGGTAGACTTTGTAATCCCCTGAACCCCTTTGTCAGTCATAAGGAAATTGAATCCGTAAACAATGCTGTAGTGATGCCAGCCCATGGTCCGGCCAAAAGCATGGAATATGATGCTGTTGCGACCACACACTCATGGGTCCCTAAGAGGAACCGTTCCATTCTGAATACCAGTCAAAGAGGAATCCTTGAGGATGAACAGATGTATCAGAAGTGCTGCAATCTATTTGAAAAATTCTTCCCTAGTAGCTCATACAGGAGGCCAGTTGGAATCTCCAGTATGGTGGAGGCCATGGTGTCTAGGGCCCGAATTGATGCACGGATTGACTTCGAGTCTGGTAGGATTAAGAAGGAAGAGTTTGCTGAGATCATGAAGATCTGTTCCACCATTGAAGAGATCAGACGGCAAAAACAGTGAATTTAGC---------------------------------"/>
                        <sequence id="seq_KJ476666_A/duck/Zhejiang/6D18/2013_2013/12/14_2_(PB1)" taxon="KJ476666_A/duck/Zhejiang/6D18/2013_2013/12/14_2_(PB1)" totalcount="4" value="ATGGATGTCAACCCGACTTTACTTTTCTTGAAAGTGCCAGCGCAAAATGCCATAAGTACCACATTCCCTTATACTGGAGATCCTCCATACAGCCATGGAACGGGGACAGGATACACCATGGACACAGTAAACAGAACACATCAATACTCAGAAAAGGGAAAGTGGACAACAAACACTGAAACTGGAGCACCCCAACTTAATCCAATTGATGGGCCATTGCCTGAGGATAACGAGCCAAGCGGATATGCACAAACGGATTGTGTATTGGAAGCAATGGCTTTCCTTGAAGAGTCCCACCCAGGGATCTTTGAAAACTCATGTCTTGAAACGATGGAAATTGTTCAGCAAACAAGAGTGGACAAACTGACTCAAGGTCGCCAGACCTATGATTGGACATTGAATAGAAACCAGCCGGCAGCAACTGCTTTAGCCAACACTATAGAAGTCTTCAGATCAAACGGTCTAACAGCCAATGAATCAGGGAGATTGATAGATTTCCTCAAGGATGTGGTGGAGTCAATGGATAAAGAAGAAATGGAAATAATAACACATTTCCAAAGAAAGAGAAGAGTAAGAGACAATATGACCAAGAAAATGGTCACACAAAGAACAATAGGGAAGAAAAAACAAAGGCTGAACAAGAAGAGCTATTTGATAAGAGCACTGACACTGAACACAATGACAAAGGATGCAGAAAGAGGCAAATTGAAAAGGCGGGCAATTGCAACACCGGGGATGCAGATCAGAGGTTTCGTGTATTTTGTCGAAACACTAGCAAGGAGCATCTGTGAAAAACTTGAGCAATCTGGGCTCCCTGTTGGAGGGAATGAGAAGAAGGCCAAATTGGCGAATGTCGTGAGAAAAATGATGACTAACTCACAAGACACAGAGCTCTCCTTTACAATTACTGGAGACAATACCAAATGGAATGAAAATCAGAACCCTCGGATGTTTTTGGCGATGATAACATACATCACAAGAAACCAACCTGAATGGTTTAGAAATGTATTGAGTGTCGCCCCTATAATGTTCTCAAACAAGATGGCAAGATTAGGGAAAGGATACATGTTCGAGAGTAAGAGCATGAAACTACGAACACAAATACCAGCAGAAATGCTCGCAGACATTGACCTGAAATACTTCAATGAATCAACAAGGAAGAAAATTGAGAAAATAAGACCTCTCCTAATAGATGGGACTGCCTCATTGAGTCCTGGAATGATGATGGGCATGTTCAACATGCTGAGCACAGTATTAGGAGTCTCAATCCTAAATCTTGGGCAAAAGAGGTACACCAAAACCACATACTGGTGGGACGGACTCCAATCTTCTGATGATTTCGTTCTCATAGTAAATGCACCAAACCACGAGGGGATACAGGCCGGAGTAGACAGGTTCTATAGAACCTGTAAGCTGGTTGGGATCAATATGAGTAAAAAGAAGTCTTACATAAATCGGACAGGAACATTTGAGTTCACAAGCTTTTTCTACCGTTATGGATTTGTAGCCAACTTCAGTATGGAGCTGCCAAGCTTTGGAGTTTCTGGGATTAATGAATCGGCTGACATGAGCATTGGAGTTACAGTGATAAAGAACAATATGATAAACAATGATCTTGGACCAGCAACAGCTCAAATGGCTCTTCAGTTATTCATCAAGGACTACAGATACACATATCGATGCCACAGGGGCGATACACAAATTCAAACGAGGAGATCATTCGAGCTAAAGAAACTGTGGGAGCAGACCCGTTCAAAAGCAGGACTGTTGGTTTCAGATGGAGGACCAAACCTATACAATATTCGGAATCTCCACATTCCCGAGGTCTGCTTGAAGTGGGAACTGATGGATGAAGATTACCAGGGTAGACTGTGTAATCCTCTGAATCCCTTTGTCAGTCATAAGGAAATTGAATCTGTGAACAATGCTGTAGTAATGCCAGCCCATGGTCCAGCCAAAAGCATGGAATATGATGCTGTTGCGACTACACACTCATGGACCCCTAAGAGGAACCGTTCCATTCTGAATACTAGCCAAAGAGGAATCCTTGAGGATGAACAGATGTACCAGAAGTGCTGCAATCTATTTGAAAAATTCTTCCCTAGTAGTTCATACAGGAGGCCAGTTGGAATCTCCAGCATGGTGGAGGCCATGGTGTCTAGGGCCCGAATTGACGCACGGATTGACTTCGAATCTGGAAGGATTAAGAAGGAAGATTTTGCTGAGATCATGAAGATCTGTTCCACCATTGAAGAGCTCAGACGGCAGAAATAG-------------------------------------------"/>
                        <sequence id="seq_KJ476665_A/duck/Zhejiang/W24/2013_2013/11/14_2_(PB1)" taxon="KJ476665_A/duck/Zhejiang/W24/2013_2013/11/14_2_(PB1)" totalcount="4" value="ATGGATGTCAACCCGACTTTACTTTTCTTGAAAGTGCCAGCGCAAAATGCCATAAGTACCACATTCCCTTATACTGGAGATCCTCCATACAGCCATGGAACGGGGACAGGATACACCATGGACACAGTAAACAGAACACATCAATACTCAGAAAAGGGAAAGTGGACAACAAACACTGAAACTGGAGCACCCCAACTTAATCCAATTGATGGGCCATTGCCTGAGGATAACGAGCCAAGCGGATATGCACAAACGGATTGTGTATTGGAAGCAATGGCTTTCCTTGAAGAGTCCCACCCAGGGATCTTTGAAAACTCATGTCTTGAAACGATGGAAATTGTTCAGCAAACAAGAGTGGACAAACTGACTCAAGGTCGCCAGACCTATGATTGGACATTGAATAGAAACCAGCCGGCAGCAACTGCTTTAGCCAACACTATAGAAGTCTTCAGATCAAACGGTCTAACAGCCAATGAATCAGGGAGATTGATAGATTTCCTCAAGGATGTGGTGGAGTCAATGGATAAAGAAGAAATGGAAATAACAACACATTTCCAAAGAAAGAGAAGAGTAAGAGACAATATGACCAAGAAAATGGTCACACAAAGAACAATAGGGAAGAAAAAACAAAGGCTGAACAAGAAGAGCTATTTGATAAGAGCACTGACACTGAACACAATGACAAAGGATGCAGAAAGAGGCAAATTGAAAAGGCGGGCAATTGCAACACCGGGGATGCAGATCAGAGGTTTCGTGTATTTTGTCGAAACACTAGCAAGGAGCATCTGTGAAAAAATTGAGCAATCTGGGCTCCCTGTTGGAGGGAATGAGAAGAAGGCTAAATTGGCGAATGTCGTGAGAAAAATGATGACTAACTCACAAGACACAGAGCTCTCCTTTACAATTACTGGAGACAATACCAAATGGAATGAAAATCAGAACCCTCGGATGTTTTTGGCGATGATAACATACATCACAAGAAACCAACCTGAATGGTTTAGAAATATATTGAGTATCGCCCCTATAATGTTCTCAAACAAGATGGCAAGATTAGGGAAAGGATACATGTTCGAGAGTAAGAGCATGAAACTACGAACACAAATACCAGCAGAAATGCTCGCAGACATTGACCTGAAATACTTCAATGAATCAACAAGGAAAAAAATTGAGAAAATAAGACCTCTCCTAATAGATGGGACTGCCTCATTGAGTCCTGGAATGATGATGGGCATGTTCAACATGCTGAGCACAGTATTAGGAGTCTCAATCCTAAATCTTGGGCAAAAGAGGTACACCAAAACCACATACTGGTGGGACGGACTCCAATCTTCTGATGATTTCGCTCTCATAGTAAATGCACCAAACCATGAGGGGATACAGGCCGGAGTAGACAGGTTCTATAGAACCTGTAAGCTGGTTGGGATCAATATGAGTAAAAAGAAGTCTTACATAAATCGGACAGGAACATTTGAGTTCACAAGCTTTTTCTACCGTTATGGATTTGTAGCCAACTTCAGTATGGAGCTGCCAAGCTTTGGAGTTTCTGGGATTAATGAATCGGCTGACATGAGCATTGGAGTTACAGTGATAAAGAACAATATGATAAACAATGATCTTGGACCAGCAACAGCTCAAATGGCTCTTCAGTTATTCATCAAGGACTACAGATACACATATCGATGCCACAGGGGCGATACACAAATTCAAACGAGGAGATCATTCGAGCTAAAGAAACTGTGGGAGCAGACCCGTTCAAAAGCAGGACTGTTGGTTTCAGATGGAGGACCAAACCTATACAATATTCGGAATCTCCACATTCCCGAGGTCTGCTTGAAGTGGGAACTGATGGATGAAGATTACCAGGGTAGACTGTGTAATCCTCTGAATCCCTTTGTCAGTCATAAGGAGATTGAGTCTGTGAACAATGCTGTAGTAATGCCAGCCCATGGTCCAGCCAAAAGCATGGAATATGATGCTGTTGCGACTACACACTCATGGACCCCTAAGAGGAACCGTTCCATTCTGAATACTAGCCAAAGAGGAATCCTTGAGGATGAACAGATGTACCAGAAGTGCTGCAATCTATTTGAAAAATTCTTCCCTAGTAGTTCATACAGGAGGCCAGTTGGAATCTCCAGCATGGTGGAGGCCATGGTGTCTAGGGCCCGAATTGATGCACGGATTGACTTCGAATCTGGAAGGATTAAGAAGGAAGATTTTGCTGAGATCATGAAGATCTGTTCCACCATTGAAGAGCTCAGACGGCAGAAATAG-------------------------------------------"/>
                        <sequence id="seq_KJ508964_A/Baikal_teal/Korea/H52/2014_2014/01/20_2_(PB1)" taxon="KJ508964_A/Baikal_teal/Korea/H52/2014_2014/01/20_2_(PB1)" totalcount="4" value="ATGGATGTCAACCCGACTTTACTTTTCTTGAAAGTGCCAGCGCAAAATGCCATAAGTACCACATTCCCTTATACTGGAGATCCTCCATACAGCCATGGAACGGGGACAGGATACACCATGGACACAGTAAACAGAACACATCAATACTCAGAAAAGGGAAAGTGGACAACAAACACTGAAACTGGAGCACCCCAACTTAATCCAATTGATGGGCCATTGCCTGAGGATAACGAGCCAAGCGGATATGCACAAACGGATTGTGTATTGGAAGCAATGGCTTTCCTTGAAGAGTCCCACCCAGGGATCTTTGAAAACTCATGTCTTGAAACGATGGAAATTGTTCAGCAAACAAGAGTGGACAAACTGACCCAAGGTCGCCAGACCTATGATTGGACATTGAATAGAAACCAGCCGGCAGCAACTGCTTTAGCCAACACTATAGAAGTCTTCAGATCAAACGGTCTAACAGCCAATGAATCAGGGAGACTGATAGATTTCCTCAAGGATGTGGTGGAGTCAATGGATAAAGAAGAAATGGAAATAACAACACATTTCCAAAGAAAGAGAAGAGTAAGAGACAATATGACCAAGAAAATGGTCACACAAAGAACAATAGGGAAGAAAAAACAAAGGCTGAACAAGAAGAGCTATTTGATAAGAGCACTGACACTGAACACAATGACAAAGGATGCAGAAAGAGGCAAATTGAAAAGGCGGGCAATTGCAACACCGGGGATGCAGATCAGAGGTTTCGTGTATTTTGTCGAAACACTAGCAAGGAGCATCTGTGAAAAACTTGAGCAATCTGGGCTCCCTGTTGGAGGGAATGAGAAGAAGGCTAAATTGGCGAATGTAGTGAGAAAAATGATGACTAACTCACAAGACACAGAGCTCTCCTTTACAATTACTGGAGACAATACCAAATGGAATGAAAATCAGAACCCTCGGATGTTTTTGGCGATGATAACATACATCACAAGAAACCAACCTGAATGGTTTAGAAATATATTGAGTATCGCCCCTATAATGTTCTCAAACAAGATGGCAAGATTAGGGAAAGGATACATGTTCGAGAGTAAGAGCATGAAACTACGAACACAAATACCAGCAGAAATGCTCGCAGACATTGATCTGAAATACTTCAATGAATCAACAAGGAAGAAAATTGAGAAAATAAGACCTCTCCTAATAGATGGGACTGCCTCATTGAGTCCTGGAATGATGATGGGCATGTTCAACATGCTGAGCACAGTATTAGGAGTCTCAATCCTAAATCTTGGGCAAAAGAGGTACACCAAAACCACATACTGGTGGGACGGACTCCAATCTTCTGATGATTTCGCTCTCATAGTAAATGCACCAAACCATGAGGGGATACAGGCCGGAGTAGACAGGTTCTATAGAACCTGTAAGCTGGTTGGGATCAATATGAGTAAAAAGAAGTCTTACATAAATCGGACAGGAACATTTGAGTTCACAAGCTTTTTCTACCGTTATGGATTTGTAGCCAACTTCAGTATGGAGCTGCCAAGCTTTGGAGTTTCTGGGATTAATGAATCGGCTGACATGAGCATTGGAGTTACAGTGATAAAGAACAATATGATAAACAATGATCTTGGACCAGCAACAGCTCAAATGGCTCTTCAGTTATTCATCAAGGACTACAGATACACATATCGATGCCACAGGGGCGATACACAAATTCAAACGAGGAGATCATTCGAGCTAAAGAAACTGTGGGAGCAGACCCGTTCAAAAGCAGGACTGTTGGTTTCAGATGGAGGACCAAACCTATACAATATTCGGAATCTCCACATTCCCGAGGTCTGCTTGAAGTGGGAACTGATGGATGAAGATTACCAGGGTAGACTGTGTAATCCTCTGAATCCCTTTGTCAGTCATAAGGAAATTGAGTCTGTGAACAATGCTGTAGTAATGCCAGCCCATGGTCCAGCCAAAAGCATGGAATATGATGCTGTTGCGACTACACACTCATGGACCCCTAAAAGGAACCGTTCCATTCTGAATACTAGCCAAAGAGGAATCCTTGAGGATGAACAGATGTACCAGAAGTGCTGCAATCTATTTGAAAAATTCTTCCCTAGTAGTTCATACAGGAGGCCAGTTGGAATCTCCAGCATGGTGGAGGCCATGGTGTCTAGGTCCCGAATTGATGCACGGATTGACTTCGAATCTGGAAGGATTAAGAAGGAAGATTTTGCTGAGATCATGAAGATCTGTTCCACCATTGAAGAGCTCAGACGGCAGAAATAGTGAATTTAGCTTGTCCTTCATGAAAA-----------------"/>
                        <sequence id="seq_KJ413832_A/breeder_duck/Korea/Gochang1/2014_2014/01/16_2_(PB1)" taxon="KJ413832_A/breeder_duck/Korea/Gochang1/2014_2014/01/16_2_(PB1)" totalcount="4" value="ATGGATGTCAACCCGACTTTACTTTTCTTGAAAGTGCCAGCGCAAAATGCCATAAGTACCACATTCCCTTATACTGGAGATCCTCCATACAGCCATGGAACGGGGACAGGATACACCATGGACACAGTAAACAGAACACATCAATACTCAGAAAAGGGAAAGTGGACAACAAACACTGAAACTGGAGCACCCCAACTTAATCCAATTGATGGGCCATTGCCTGAGGATAACGAGCCAAGCGGATATGCACAAACGGATTGTGTATTGGAAGCAATGGCTTTCCTTGAAGAGTCCCACCCAGGGATCTTTGAAAACTCATGTCTTGAAACGATGGAAATTGTTCAGCAAACAAGAGTGGACAAACTGACCCAAGGTCGCCAGACCTATGATTGGACATTGAATAGAAACCAGCCGGCAGCAACTGCTTTAGCCAACACTATAGAAGTCTTCAGATCAAACGGTCTAACAGCCAATGAATCAGGGAGATTGATAGATTTCCTCAAGGATGTGGTGGAGTCAATGGATAAAGAAGAAATGGAAATAACAACACATTTCCAAAGAAAGAGAAGAGTAAGAGACAATATGACCAAGAAAATGGTCACACAAAGAACAATAGGGAAGAAAAAACAAAGGCTGAACAAGAAGAGCTATTTGATAAGAGCACTGACACTGAACACAATGACAAAGGATGCAGAAAGAGGCAAATTGAAAAGGCGGGCAATTGCAACACCGGGGATGCAGATCAGAGGTTTCGTGTATTTTGTCGAAACACTAGCAAGGAGCATCTGTGAAAAACTTGAGCAATCTGGGCTCCCTGTTGGAGGGAATGAGAAGAAGGCTAAATTGGCGAATGTAGTGAGAAAAATGATGACTAACTCACAAGACACAGAGCTCTCCTTTACAATTACTGGAGACAATACCAAATGGAATGAAAATCAGAACCCTCGGATGTTTTTGGCGATGATAACATACATCACAAGAAACCAACCTGAATGGTTTAGAAATATATTGAGTATCGCCCCTATAATGTTCTCAAACAAGATGGCAAGATTAGGGAAAGGATACATGTTCGAGAGTAAGAGCATGAAACTACGAACACAAATACCAGCAGAAATGCTCGCAGACATTGATCTGAAATACTTCAATGAATCAACAAGGAAGAAAATTGAGAAAATAAGACCTCTCCTAATAGATGGGACTGCCTCATTGAGTCCTGGAATGATGATGGGCATGTTCAACATGCTGAGCACAGTATTAGGAGTCTCAATCCTAAATCTTGGGCAAAAGAGGTACACCAAAACCACATACTGGTGGGACGGACTCCAATCTTCTGATGATTTCGCTCTCATAGTAAATGCACCAAACCATGAGGGGATACAGGCCGGAGTAGACAGGTTCTATAGAACCTGTAAGCTGGTTGGGATCAATATGAGTAAAAAGAAGTCTTACATAAATCGGACAGGAACATTTGAGTTCACAAGCTTTTTCTACCGTTATGGATTTGTAGCCAACTTCAGTATGGAGCTGCCAAGCTTTGGAGTTTCTGGGATTAATGAATCGGCTGACATGAGCATTGGAGTTACAGTGATAAAGAACAATATGATAAACAATGATCTTGGACCAGCAACAGCTCAAATGGCTCTTCAGTTATTCATCAAGGACTACAGATACACATATCGATGCCACAGGGGCGATACACAAATTCAAACGAGGAGATCATTCGAGCTAAAGAAACTGTGGGAGCAGACCCGTTCAAAAGCAGGACTGTTGGTTTCAGATGGAGGACCAAACCTATACAATATTCGGAATCTCCACATTCCCGAGGTCTGCTTGAAGTGGGAACTGATGGATGAAGATTACCAGGGTAGACTGTGTAATCCTCTGAATCCCTTTGTCAGTCATAAGGAAATTGAGTCTGTGAACAATGCTGTAGTAATGCCAGCCCATGGTCCAGCCAAAAGCATGGAATATGATGCTGTTGCGACTACACACTCATGGACCCCTAAAAGGAACCGTTCCATTCTGAATACTAGCAAAAGAGGAATCCTTGAGGATGAACAGATGTACCAGAAGTGCTGCAATCTATTTGAAAAATTCTTCCCTAGTAGTTCATACAGGAGGCCAGTTGGAATCTCCAGCATGGTGGAGGCCATGGTGTCTAGGTCCCGAATTGATGCACGGATTGACTTCGAATCTGGAAGGATTAAGAAGGAAGATTTTGCTGAGATCATGAAGATCTGTTCCACCATTGAAGAGCTCAGACGGCAGAAATAGTGAATTTAGCTTGTCCTTCATGAAA------------------"/>
                        <sequence id="seq_JQ973692_A/duck/Jiangsu/k1203/2010_2010/12/05_2_(PB1)" taxon="JQ973692_A/duck/Jiangsu/k1203/2010_2010/12/05_2_(PB1)" totalcount="4" value="ATGGATGTCAATCCGACTTTTCTTTTCTTGAAAGTGCCAGCGCAAAATGCCATAAGTACCACATTCCCTTATACTGGAGATCCTCCATACAGCCATGGAACAGGAACAGGATACACCATGGACACAGTCAACAGAACACATCAATACTCAGAAAAGGGAAAGTGGACAACAAACACTGAAACTGGAGCACCCCAACTCAATCCAATTGATGGACCATTACCTGAGGATAACGAGCCAAGCGGATATGCACAAACGGATTGTGTATTGGAAGCAATGGCTTTCCTTGAAGAGTCCCACCCAGGGATCTTTGAAAACTCATGTCTTGAAACGATGGAAATTGTTCAGCAAACAAGAGTGGACAAACTGACCCAAGGTCGCCAGACCTATGATTGGACATTGAATAGAAACCAGCCGGCAGCAACTGCTTTAGCCAACACTATAGAAGTCTTCAGATCAAACGGTCTAACAGCCAATGAATCAGGGAGATTGATAGATTTCCTCAAGGATGTGGTGGAGTCAATGGATAAAGAAGAAATGGAAATAACAACACATTTCCAAAGAAAGAGAAGAGTAAGAGACAATATGACCAAGAAAATGGTCACACAAAGAACAATAGGGAAGAAAAAACAAAGGCTGAACAAGAAGAGCTATTTGATAAGAGCACTGACACTGAACACAATGACAAAGGATGCAGAAAGAGGCAAATTGAAAAGGCGGGCAATTGCAACACCCGGGATGCAGATCAGAGGTTTCGTGTACTTTGTCGAAACATTAGCGAGGAGCATCTGTGAAAAACTTGAGCAATCTGGGCTCCCTGTTGGAGGGAATGAGAAGAAGGCTAAATTGGCAAATGTCGTGAGAAAAATGATGACTAACTCACAAGACACAGAGCTCTCCTTTACAATTACTGGAGACAATACCAAATGGAATGAAAATCAGAACCCTCGGATGTTTTTGGCAATGATAACATACATCACAAGAAACCAACCTGAATGGTTTAGAAATGTATTAAGTATCGCTCCTATAATGTTCTCAAACAAGATGGCAAGATTAGGGAAAGGATACATGTTCGAGAGTAAGAGCATGAAACTACGAACACAAATACCAGCAGAAATGCTCGCAGACATTGACCTGAAATACTTCAATGAATCAACAAGGAAGAAAATTGAGAAAATAAGACCTCTCCTAATAGATGGGACTGCCTCATTGAGTCCTGGAATGATGATGGGCATGTTCAACATGCTGAGCACAGTCTTAGGAGTCTCAATCCTAAATCTTGGGCAAAAGAGGTACACCAAAACCACATACTGGTGGGACGGACTCCAATCTTCTGATGATTTCGCTCTCATAGTAAATGCACCAAACCATGAGGGGATACAGGCAGGAGTAGACAGGTTCTATAGAACCTGTAAACTGGTTGGGATCAATATGAGTAAAAAGAAGTCTTACATAAATCGGACAGGAACATTTGAGTTCACAAGCTTTTTCTACCGTTATGGATTTGTAGCCAACTTCAGTATGGAGCTGCCAAGCTTTGGAGTTTCTGGGATTAATGAATCGGCTGACATGAGCATTGGAGTTACAGTGATAAAGAACAATATGATAAACAATGATCTTGGACCAGCAACAGCTCAAATGGCTCTTCAGTTATTCATCAAGGACTACAGATACACATATCGATGCCACAGGGGCGATACACAAATTCAAACGAGGAGATCATTCGAGCTAAAGAAACTGTGGGAGCAGACCCGTTCAAGAGCAGGACTGTTGGTTTCAGATGGAGGACCAAACCTATACAATATTCGGAATCTCCACATTCCCGAGGTCTGCTTGAAGTGGGAACTGATGGATGAAGATTACCAGGGTAGACTGTGTAATCCTCTGAATCCCTTTGTCAGTCATAAGGAAATTGAGTCTGTAAACAATGCTGTAGTAATGCCAGCCCATGGTCCAGCCAAAAGCATGGAATATGATGCTGTTGCGACTACACACTCATGGATCCCTAAGAGGAACCGTTCCATTCTGAATACTAGCCAAAGAGGAATCCTTGAGGATGAACAGATGTACCAGAAGTGCTGCAATCTATTTGAAAAATTCTTCCCTAGTAGTTCATACAGGAGGCCAGTTGGAATCTCCAGCATGGTGGAGGCCATGGTGTCTAGGGCCCGAATTGATGCACGGATTGACTTCGAGTCTGGAAGGATTAAGAAGGAAGATTTTGCTGAGATCATGAAGATCTGTTCCACCATTGAAGAGCTCAGACGGCAGAAATAGTGA----------------------------------------"/>
                        <sequence id="seq_KM504099_A/duck/Shandong/Q1/2013_2013/04/25_2_(PB1)" taxon="KM504099_A/duck/Shandong/Q1/2013_2013/04/25_2_(PB1)" totalcount="4" value="ATGGATGTCAATCCGACTTTTCTTTTCTTGAAAGTGCCAGCGCAAAATGCCATAAGTACCACATTCCCTTATACTGGAGATCCTCCATACAGCCATGGAACGGGGACAGGATACACCATGGACACAGTAAACAGAACACATCAATACTCAGAAAAGGGAAAGTGGACAACAAACACTGAAACTGGAGCACCCCAACTTAATCCAGTTGATGGGCCATTGCCTGAGGATAACGAGCCAAGCGGATATGCACAAACGGATTGTGTATTGGAAGCAATGGCTTTCCTTGAAGAGTCCCACCCAGGGATCTTTGAAAACTCATGTCTTGAAACGATGGAAATTGTTCAGCAAACAAGAGTGGACAAACTGACCCAAGGTCGCCAGACCTATGATTGGACATTGAATAGAAACCAGCCGGCAGCAACTGCTTTAGCCAACACTATAGAAGTCTTCAGATCAAACGGTCTAACAGCCAATGAATCAGGGAGATTGATAGATTTCCTCAAGGATGTGGTGGAGTCAATGGATAAAGAAGAAATGGAAATAACAACACATTTCCAAAGAAAGAGAAGAGTAAGAGACAATATGACCAAGAAAATGGTCACACAAAGAACAATAGGGAAGAAAAAACAAAGGCTGAACAAGAAGAGCTATTTGATAAGAGCACTGACACTGAACACAATGACAAAGGATGCAGAAAGAGGCAAATTGAAAAGGCGGGCAATTGCAACACCGGGGATGCAGATCAGAGGTTTCGTGTACTTTGTCGAAACACTAGCGAGGAGCATCTGTGAAAAACTTGAGCAATCTGGGCTTCCTGTTGGAGGGAATGAGAAGAAGGCTAAATTGGCGAATGTCGTGAGAAAAATGATGACTAACTCACAAGACACAGAGCTCTCCTTTACAATTACTGGAGACAATACCAAATGGAATGAAAATCAGAACCCTCGGATGTTTTTGGCGATGATAACATACATCACAAGGAACCAACCTGAATGGTTTAGAAATGTATTAAGTATCGCCCCTATAATGTTCTCAAACAAGATGGCAAGATTAGGGAAAGGATACATGTTCGAGAGTAAGAGCATGAAACTACGAACACAAATACCAGCAGAAATGCTCGCAGACATTGACCTGAAATACTTCAATGAATCAACAAGGAAGAAAATTGAGAAAATAAGACCTCTCCTAATAGATGGGACTGCCTCATTGAGTCCTGGAATGATGATGGGCATGTTCAACATGCTGAGCACAGTATTAGGAGTCTCAATCCTAAATCTTGGGCAAAAGAGGTACACCAAAACCACATACTGGTGGGACGGACTCCAATCTTCTGATGATTTCGCTCTCATAGTAAATGCACCAAACCATGAGGGGATACAGGCCGGAGTAGACAGGTTCTATAGAACCTGTAAACTGGTTGGGATCAATATGAGTAAAAAGAAGTCTTACATAAATCGGACAGGAACATTTGAGTTCACAAGCTTTTTCTACCGTTATGGATTTGTAGCAAACTTCAGTATGGAGCTGCCAAGCTTTGGAGTTTCTGGGATTAATGAATCGGCTGACATGAGCATTGGAGTTACAGTGATAAAGAACAATATGATAAACAATGATCTTGGACCAGCAACAGCTCAAATGGCTCTTCAGTTATTCATCAAGGACTACAGATACACATATCGATGCCACAGGGGCGATACACAAATTCAAACGAGGAGATCATTCGAGCTAAAGAAACTGTGGGAGCAGACCCGTTCAAAAGCAGGACTGTTGGTTTCAGATGGAGGACCAAACCTATACAATATTCGGAATCTCCACATTCCCGAGGTCTGCTTAAAGTGGGAACTGATGGATGAAGATTACCAGGGTAGACTGTGTAATCCTCTGAATCCCTTTGTCAGTCATAAGGAAATTGAGTCTGTAAACAATGCTGTAGTAATGCCAGCCCATGGTCCAGCCAAAAGCATGGAATATGATGCTGTTGCGACTACACACTCGTGGATCCCTAAGAGGAACCGTTCCATTCTGAATACTAGCCAAAGAGGAATCCTTGAGGATGAACAGATGTACCAGAAGTGCTGCAATCTATTTGAAAAATTCTTCCCTAGTAGTTCATACAGGAGGCCAGTTGGAATCTCCAGCATGGTGGAGGCCATGGTGTCTAGGGCCCGAATTGATGCACGGATTGACTTCGAGTCTGGAAGGATTAAGAAGGAAGATTTTGCTGAGATCATGAAGATCTGTTCCACCATTGAAGAGCTCAGACGGCAGAAATAG-------------------------------------------"/>
                    </data>


    


    


    
<map name="Beta">beast.math.distributions.Beta</map>
<map name="Exponential">beast.math.distributions.Exponential</map>
<map name="InverseGamma">beast.math.distributions.InverseGamma</map>
<map name="LogNormal">beast.math.distributions.LogNormalDistributionModel</map>
<map name="Gamma">beast.math.distributions.Gamma</map>
<map name="Uniform">beast.math.distributions.Uniform</map>
<map name="prior">beast.math.distributions.Prior</map>
<map name="LaplaceDistribution">beast.math.distributions.LaplaceDistribution</map>
<map name="OneOnX">beast.math.distributions.OneOnX</map>
<map name="Normal">beast.math.distributions.Normal</map>


<run chainLength="10000000" id="mcmc" spec="MCMC">
    <state id="state" storeEvery="5000">
        <tree id="Tree.t:PB1_new_aligned" name="stateNode">
            <trait id="dateTrait.t:PB1_new_aligned" spec="beast.evolution.tree.TraitSet" traitname="date">
                EU743133_A/duck/NY/191255-59/2002_2002//_2_(PB1)=2002,
GU051351_A/ruddy_turnstone/New_Jersey/1851/2001_2001//_2_(PB1)=2001,
CY144242_A/ruddy_turnstone/New_Jersey/828227/2001_2001//_2_(PB1)=2001,
CY134107_A/mallard/California/2559P/2011_2011/08/12_2_(PB1)=2011,
GQ923579_A/avian/Colorado/456648/2006_2006//_2_(PB1)=2006,
GU049978_A/unknown/New_Jersey/456488/2006_2006//_2_(PB1)=2006,
GU052858_A/duck/Ireland/113/1983_1983//_2_(PB1)=1983,
CY015095_A/turkey/Ireland/1378/1983_1983//_2_(PB1)=1983,
GU052866_A/turkey/Ireland//1983_1983//_2_(PB1)=1983,
KJ508970_A/bean_goose/Korea/H53/2014_2014/01/20_2_(PB1)=2014,
AB932554_A/chicken/kumamoto/1-7/2014_2014/04/13_2_(PB1)=2014,
KJ509138_A/bean_goose/Korea/H328/2014_2014/02/01_2_(PB1)=2014,
KJ509114_A/breeder_chicken/Korea/H250/2014_2014/01/28_2_(PB1)=2014,
KJ509098_A/white-fronted_goose/Korea/H231/2014_2014/01/28_2_(PB1)=2014,
KJ509042_A/breeder_chicken/Korea/H122/2014_2014/01/24_2_(PB1)=2014,
KJ508946_A/broiler_duck/Korea/H48/2014_2014/01/20_2_(PB1)=2014,
KJ511810_A/waterfowl/Korea/S005/2014_2014/02/15_2_(PB1)=2014,
KJ413840_A/broiler_duck/Korea/Buan2/2014_2014/01/17_2_(PB1)=2014,
KJ508954_A/broiler_duck/Korea/H49/2014_2014/01/20_2_(PB1)=2014,
KJ508986_A/broiler_duck/Korea/H65/2014_2014/01/21_2_(PB1)=2014,
KJ509162_A/spot-billed_duck/Korea/H455-42/2014_2014/02/08_2_(PB1)=2014,
KJ509146_A/tundra_swan/Korea/H411/2014_2014/02/06_2_(PB1)=2014,
KJ509010_A/Baikal_teal/Korea/H80/2014_2014/01/22_2_(PB1)=2014,
KJ509018_A/Coot/Korea/H81/2014_2014/01/22_2_(PB1)=2014,
KJ413848_A/baikal_teal/Korea/Donglim3/2014_2014/01/17_2_(PB1)=2014,
KJ508978_A/Baikal_teal/Korea/H62/2014_2014/01/21_2_(PB1)=2014,
KJ509002_A/Baikal_teal/Korea/H68/2014_2014/01/22_2_(PB1)=2014,
KJ509034_A/Baikal_teal/Korea/H96/2014_2014/01/23_2_(PB1)=2014,
KJ508922_A/bean_goose/Korea/H40/2014_2014/01/19_2_(PB1)=2014,
KJ509082_A/breeder_duck/Korea/H200/2014_2014/01/27_2_(PB1)=2014,
KJ508914_A/broiler_duck/Korea/H32/2014_2014/01/19_2_(PB1)=2014,
KJ509154_A/common_teal/Korea/H455-30/2014_2014/02/08_2_(PB1)=2014,
KJ509090_A/mallard/Korea/H207/2014_2014/01/27_2_(PB1)=2014,
KJ508930_A/Baikal_teal/Korea/H41/2014_2014/01/19_2_(PB1)=2014,
KJ508994_A/Baikal_teal/Korea/H66/2014_2014/01/21_2_(PB1)=2014,
KJ509026_A/Baikal_teal/Korea/H84/2014_2014/01/22_2_(PB1)=2014,
KJ509122_A/Korean_native_chicken/Korea/H257/2014_2014/01/28_2_(PB1)=2014,
KJ509050_A/breeder_duck/Korea/H128/2014_2014/01/25_2_(PB1)=2014,
KJ509074_A/breeder_duck/Korea/H158/2014_2014/01/26_2_(PB1)=2014,
KJ509106_A/breeder_duck/Korea/H249/2014_2014/01/28_2_(PB1)=2014,
KJ509058_A/broiler_duck/Korea/H133/2014_2014/01/25_2_(PB1)=2014,
KJ509066_A/broiler_duck/Korea/H145/2014_2014/01/25_2_(PB1)=2014,
KJ508898_A/broiler_duck/Korea/H29/2014_2014/01/18_2_(PB1)=2014,
KJ508906_A/broiler_duck/Korea/H31/2014_2014/01/19_2_(PB1)=2014,
KJ508938_A/broiler_duck/Korea/H47/2014_2014/01/20_2_(PB1)=2014,
KJ509130_A/mallard/Korea/H297/2014_2014/01/29_2_(PB1)=2014,
KJ746109_A/mallard/Korea/W452/2014_2014/02/05_2_(PB1)=2014,
A/duck/Chiba/26-372-48/2014_|_EPI_ISL_168024_|_2014-11-18_|_E1=2014,
A/duck/Chiba/26-372-61/2014_|_EPI_ISL_168025_|_2014-11-18_|_E1=2014,
A/Chicken/Netherlands/14015526/2014_|_EPI_ISL_167905_|_2014-11-14_|_Choanal_Swab=2014,
A/chicken/Netherlands/14015531_|_EPI_ISL_168075_|_2014-11-15_|_choanal_swabs=2014,
A/duck/England/36254/14_|_EPI_ISL_167904_|_2014-11-14_|_Egg_passage_1=2014,
A/turkey/Germany-MV/R2472/2014_|_EPI_ISL_167140_|_2014-11-04_|_original=2014,
KJ476666_A/duck/Zhejiang/6D18/2013_2013/12/14_2_(PB1)=2014,
KJ476665_A/duck/Zhejiang/W24/2013_2013/11/14_2_(PB1)=2013,
KJ508964_A/Baikal_teal/Korea/H52/2014_2014/01/20_2_(PB1)=2014,
KJ413832_A/breeder_duck/Korea/Gochang1/2014_2014/01/16_2_(PB1)=2014,
JQ973692_A/duck/Jiangsu/k1203/2010_2010/12/05_2_(PB1)=2010,
KM504099_A/duck/Shandong/Q1/2013_2013/04/25_2_(PB1)=2013                <taxa id="TaxonSet.PB1_new_aligned" spec="TaxonSet">
                    <data
idref="PB1_new_aligned"
name="alignment"/>
                </taxa>
            </trait>
            <taxonset idref="TaxonSet.PB1_new_aligned"/>
        </tree>
        <parameter id="clockRate.c:PB1_new_aligned" name="stateNode">1.0</parameter>
        <parameter id="kappa.s:PB1_new_aligned" lower="0.0" name="stateNode">2.0</parameter>
        <parameter id="ePopSize.t:PB1_new_aligned" name="stateNode">0.3</parameter>
        <parameter id="growthRate.t:PB1_new_aligned" name="stateNode">3.0E-4</parameter>
        <parameter dimension="4" id="freqParameter.s:PB1_new_aligned" lower="0.0" name="stateNode" upper="1.0">0.25</parameter>
    </state>

    <init estimate="false" id="RandomTree.t:PB1_new_aligned" initial="@Tree.t:PB1_new_aligned" spec="beast.evolution.tree.RandomTree" taxa="@PB1_new_aligned">
        <populationModel id="ConstantPopulation0.t:PB1_new_aligned" spec="ConstantPopulation">
            <parameter id="randomPopSize.t:PB1_new_aligned" name="popSize">1.0</parameter>
        </populationModel>
    </init>

    <distribution id="posterior" spec="util.CompoundDistribution">
        <distribution id="prior" spec="util.CompoundDistribution">
            <distribution id="CoalescentExponential.t:PB1_new_aligned" spec="Coalescent">
                <populationModel growthRate="@growthRate.t:PB1_new_aligned" id="ExponentialGrowth.t:PB1_new_aligned" popSize="@ePopSize.t:PB1_new_aligned" spec="ExponentialGrowth"/>
                <treeIntervals id="TreeIntervals.t:PB1_new_aligned" spec="TreeIntervals" tree="@Tree.t:PB1_new_aligned"/>
            </distribution>
            <prior id="ClockPrior.c:PB1_new_aligned" name="distribution" x="@clockRate.c:PB1_new_aligned">
                <Uniform id="Uniform.0" name="distr" upper="Infinity"/>
            </prior>
            <prior id="ePopSizePrior.t:PB1_new_aligned" name="distribution" x="@ePopSize.t:PB1_new_aligned">
                <OneOnX id="OneOnX.0" name="distr"/>
            </prior>
            <prior id="GrowthRatePrior.t:PB1_new_aligned" name="distribution" x="@growthRate.t:PB1_new_aligned">
                <Exponential id="Exponential.0" name="distr">
                    <parameter estimate="false" id="RealParameter.0" name="mean">1.0</parameter>
                </Exponential>
            </prior>
            <prior id="KappaPrior.s:PB1_new_aligned" name="distribution" x="@kappa.s:PB1_new_aligned">
                <LogNormal id="LogNormalDistributionModel.0" name="distr">
                    <parameter estimate="false" id="RealParameter.01" name="M">1.0</parameter>
                    <parameter estimate="false" id="RealParameter.02" name="S">1.25</parameter>
                </LogNormal>
            </prior>
        </distribution>
        <distribution id="likelihood" spec="util.CompoundDistribution">
            <distribution data="@PB1_new_aligned" id="treeLikelihood.PB1_new_aligned" spec="TreeLikelihood" tree="@Tree.t:PB1_new_aligned">
                <siteModel id="SiteModel.s:PB1_new_aligned" spec="SiteModel">
                    <parameter estimate="false" id="mutationRate.s:PB1_new_aligned" name="mutationRate">1.0</parameter>
                    <parameter estimate="false" id="gammaShape.s:PB1_new_aligned" name="shape">1.0</parameter>
                    <parameter estimate="false" id="proportionInvariant.s:PB1_new_aligned" lower="0.0" name="proportionInvariant" upper="1.0">0.0</parameter>
                    <substModel id="hky.s:PB1_new_aligned" kappa="@kappa.s:PB1_new_aligned" spec="HKY">
                        <frequencies frequencies="@freqParameter.s:PB1_new_aligned" id="estimatedFreqs.s:PB1_new_aligned" spec="Frequencies"/>
                    </substModel>
                </siteModel>
                <branchRateModel clock.rate="@clockRate.c:PB1_new_aligned" id="StrictClock.c:PB1_new_aligned" spec="beast.evolution.branchratemodel.StrictClockModel"/>
            </distribution>
        </distribution>
    </distribution>

    <operator id="treeScaler.t:PB1_new_aligned" scaleFactor="0.5" spec="ScaleOperator" tree="@Tree.t:PB1_new_aligned" weight="3.0"/>

    <operator id="treeRootScaler.t:PB1_new_aligned" rootOnly="true" scaleFactor="0.5" spec="ScaleOperator" tree="@Tree.t:PB1_new_aligned" weight="3.0"/>

    <operator id="UniformOperator.t:PB1_new_aligned" spec="Uniform" tree="@Tree.t:PB1_new_aligned" weight="30.0"/>

    <operator id="SubtreeSlide.t:PB1_new_aligned" spec="SubtreeSlide" tree="@Tree.t:PB1_new_aligned" weight="15.0"/>

    <operator id="narrow.t:PB1_new_aligned" spec="Exchange" tree="@Tree.t:PB1_new_aligned" weight="15.0"/>

    <operator id="wide.t:PB1_new_aligned" isNarrow="false" spec="Exchange" tree="@Tree.t:PB1_new_aligned" weight="3.0"/>

    <operator id="WilsonBalding.t:PB1_new_aligned" spec="WilsonBalding" tree="@Tree.t:PB1_new_aligned" weight="3.0"/>

    <operator id="StrictClockRateScaler.c:PB1_new_aligned" parameter="@clockRate.c:PB1_new_aligned" scaleFactor="0.75" spec="ScaleOperator" weight="3.0"/>

    <operator id="strictClockUpDownOperator.c:PB1_new_aligned" scaleFactor="0.75" spec="UpDownOperator" weight="3.0">
        <parameter idref="clockRate.c:PB1_new_aligned" name="up"/>
        <tree idref="Tree.t:PB1_new_aligned" name="down"/>
    </operator>

    <operator id="KappaScaler.s:PB1_new_aligned" parameter="@kappa.s:PB1_new_aligned" scaleFactor="0.5" spec="ScaleOperator" weight="0.1"/>

    <operator id="ePopSizeScaler.t:PB1_new_aligned" parameter="@ePopSize.t:PB1_new_aligned" scaleFactor="0.75" spec="ScaleOperator" weight="3.0"/>

    <operator id="GrowthRateRandomWalk.t:PB1_new_aligned" parameter="@growthRate.t:PB1_new_aligned" spec="RealRandomWalkOperator" weight="3.0" windowSize="1.0"/>

    <operator delta="0.01" id="FrequenciesExchanger.s:PB1_new_aligned" spec="DeltaExchangeOperator" weight="0.1">
        <parameter idref="freqParameter.s:PB1_new_aligned"/>
    </operator>

    <logger fileName="PB1_new_aligned.log" id="tracelog" logEvery="1000" model="@posterior" sanitiseHeaders="true" sort="smart">
        <log idref="posterior"/>
        <log idref="likelihood"/>
        <log idref="prior"/>
        <log idref="treeLikelihood.PB1_new_aligned"/>
        <log id="TreeHeight.t:PB1_new_aligned" spec="beast.evolution.tree.TreeHeightLogger" tree="@Tree.t:PB1_new_aligned"/>
        <parameter idref="clockRate.c:PB1_new_aligned" name="log"/>
        <parameter idref="kappa.s:PB1_new_aligned" name="log"/>
        <log idref="CoalescentExponential.t:PB1_new_aligned"/>
        <parameter idref="ePopSize.t:PB1_new_aligned" name="log"/>
        <parameter idref="growthRate.t:PB1_new_aligned" name="log"/>
        <parameter idref="freqParameter.s:PB1_new_aligned" name="log"/>
    </logger>

    <logger id="screenlog" logEvery="1000">
        <log idref="posterior"/>
        <log arg="@posterior" id="ESS.0" spec="util.ESS"/>
        <log idref="likelihood"/>
        <log idref="prior"/>
    </logger>

    <logger fileName="$(tree).trees" id="treelog.t:PB1_new_aligned" logEvery="1000" mode="tree">
        <log id="TreeWithMetaDataLogger.t:PB1_new_aligned" spec="beast.evolution.tree.TreeWithMetaDataLogger" tree="@Tree.t:PB1_new_aligned"/>
    </logger>

</run>

</beast>
