# Supplementary material for: The European and Japanese outbreaks of H5N8 derive from a single source population providing evidence for the dispersal along the long distance bird migratory flyways
Source: PeerJ. 2015 Apr 30;3:e934. doi: 10.7717/peerj.934 (PMC4419530; doi:10.7717/peerj.934)
Supplement: Supplemental Information 9 [file peerj-03-934-s009.zip › H5N8_Analysis/PB2_new_aligned.xml]

<?xml version="1.0" encoding="UTF-8" standalone="no"?><beast beautitemplate='Standard' beautistatus='' namespace="beast.core:beast.evolution.alignment:beast.evolution.tree.coalescent:beast.core.util:beast.evolution.nuc:beast.evolution.operators:beast.evolution.sitemodel:beast.evolution.substitutionmodel:beast.evolution.likelihood" version="2.0">


    <data
id="PB2_new_aligned"
name="alignment">
                        <sequence id="seq_CY134108_A/mallard/California/2559P/2011_2011/08/12_1_(PB2)" taxon="CY134108_A/mallard/California/2559P/2011_2011/08/12_1_(PB2)" totalcount="4" value="ATGGAGAGAATAAAAGAACTAAGAGATCTAATGTCACAGTCTCGCACTCGCGAGATACTGACCAAAACCACTGTTGACCACATGGCCATAATTAAAAAGTACACATCGGGAAGGCAAGAGAAGAACCCCGCACTCAGGATGAAATGGATGATGGCAATGAAATATCCAATTACAGCAGATAAGCGAATAATGGAAATGATCCCTGAAAGGAATGAACAAGGGCAAACCCTCTGGAGCAAAACAAACGATGCCGGATCAGACCGAGTGATGGTATCACCTCTGGCTGTGACATGGTGGAATAGGAATGGACCAACAACAAGTACAGTTCACTACCCAAAGGTATATAAAACTTATTTCGAAAAGGTTGAAAGGTTGAAACACGGGACCTTTGGCCCTGTACATTTCAGAAACCAAGTTAAGATAAGACGGAGGGTCGACATAAACCCGGGCCATGCTGACCTCAGTGCCAAAGAGGCGCAAGATGTGATCATGGAAGTTGTCTTTCCAAATGAAGTGGGAGCGAGAATACTGACATCGGAGTCACAACTGACGATAACAAAGGAGAAGAAGGAAGAACTCCAGGACTGCAAAATTGCCCCTCTGATGGTTGCATACATGCTAGAAAGAGAGTTGGTCCGCAAGACGAGGTTTCTCCCAGTGGCTGGTGGGACAAGCAGTGTCTACATTGAGGTGCTGCATTTGACCCAGGGGACATGCTGGGAGCAGATGTATACTCCGGGAGGAGAAGTGAGAAACGATGATGTAGACCAGAGCTTAATTATTGCTGCCAGGAACATAGTGAGAAGAGCAACAGTATCAGCAGACCCGCTAGCATCTCTATTGGAGATGTGCCACAGCACACAAATTGGGGGAATAAGGATGGTAGACATTCTTCGGCAAAATCCGACAGAGGAACAAGCCGTGGACATATGCAAGGCAGCTATGGGCTTGAGGATTAGCTCATCTTTCAGCTTTGGTGGATTCACTTTTAAAAGAACAAGTGGATCGTCAGTCAAAAGAGAAGAAGAAGTGCTTACGGGCAACCTTCAAACATTGAAAATAAGAGTACATGAGGGGTATGAAGAGTTCACAATGGTTGGGAGAAGAGCAACGGCCATTCTCAGGAAGGCAACCAGAAGGCTGATCCAGCTAATAGTAAGTGGGAGAGACGAGCAGTCAATTGCTGAAGCAATAATTGTGGCCATGGTATTCTCACAAGAGGACTGCATGATTAAGGCAGTTCGAGGTGACCTGAACTTTGTCAATAGGGCGAACCAGCGGCTGAACCCAATGCATCAACTCTTGAGACACTTCCAAAAGGATGCAAAAGTGCTTTTCCAAAATTGGGGAATTGAACCCATTGACAATGTGATGGGAATGATCGGGATATTGCCCGACATGACCCCAAGTACTGAGATGTCGCTGAGGGGAATAAGAGTCAGTAAGATGGGAGTAGATGAATACTCCAGTACAGAGCGGGTAGTAGTAAGCATCGACCGATTTTTAAGAGTTCGAGACCAGAGGGGAAACGTACTATTGTCACCCGAAGAAGTCAGCGAGACACAAGGAACAGAGAAACTGACAATCACTTATTCGTCATCAATGATGTGGGAGATCAATGGTCCTGAATCGGTGTTGGTCAATACTTATCAGTGGATAATCAGAAACTGGGAAACTGTAAAAATTCAATGGTCACAGGATCCCACAATGTTGTATAATAAGATGGAATTCGAGCCATTTCAGTCTATGGTCCCTAAGGCAGCCAGAGGTCAATACAGTGGGTTCGTGAGGACACTATTCCAGCAAATGCGAGATGTGCTTGGAACATTTGACACTGTTCAGATAATAAAACTCCTCCCCTTTGCTGCTGCCCCACCGGAACAAAGTAGGATGCAGTTCTCCTCCCTGACTGTGAATGTGAGAGGATCAGGAATGAGAATACTGGTAAGAGGCAATTCCCCAGTGTTCAATTACAACAAGGCCACCAAGAGGCTCACAGTTCTCGGGAAAGATGCAGGTGCATTGATCGAAGATCCAGATGAAGGCACAGCTGGAGTGGAGTCTGCTGTTTTAAGAGGGTTCCTCATTTTGGGCAAAGAAGACAAGAGATATGGCCCAGCACTGAGCATCAATGAGCTGAGCAATCTTGCAAAGGGGGAGAAGGCTAATGTGCTAATTGGGCAAGGAGACGTGGTGTTGGTGATGAAACGGAAACGGGACTCTAGCATACTTACTGACAGCCAGACAGCGACCAAAAGAATTCGGATGGCCATCAATTAGTGTCGAATTGTTTAA-------------------"/>
                        <sequence id="seq_GQ923580_A/avian/Colorado/456648/2006_2006//_1_(PB2)" taxon="GQ923580_A/avian/Colorado/456648/2006_2006//_1_(PB2)" totalcount="4" value="ATGGAGAGAATAAAAGAACTAAGAGATCTAATGTCACAGTCTCGCACTCGCGAGATACTCACCAAAACCACTGTGGACCACATGGCCATAATCAAAAAGTACACATCAGGAAGGCAAGAGAAGAACCCTGCACTCAGGATGAAGTGGATGATGGCAATGAAATACCCAATTACAGCAGACAAGAGAATAATGGAAATGATTCCTGAAAGGAATGAACAGGGACAAACCCTTTGGAGTAAAACAAATGATGCCGGCTCAGACCGAGTGATGGTATCACCTCTGGCTGTGACATGGTGGAATAGAAATGGACCAACAACTAGTACAGTTCATTATCCAAAGGTATATAAAACTTATTTCGAAAAAGTCGAAAGGTTGAAACACGGGACCTTTGGCCCTGTTCACTTCAGAAATCAAGTTAAAATAAGACGGAGGGTTGACATAAACCCTGGTCACGCAGACCTCAGTGCCAAAGAGGCACAGGATGTAATCATGGAGGTTGTTTTCCCAAATGAAGTGGGAGCGAGAATACTAACATCGGAGTCACAACTGACGATAACAAAAGAAAAGAAGGAAGAACTCCAGGACTGCAAGATTGCCCCTTTGATGGTTGCATACATGCTAGAAAGGGAGTTGGTCCGTAAAACGAGGTTCCTTCCAGTGGCTGGTGGAACAAGCAGTGTCTACATTGAGGTGCTGCATTTAACCCAAGGGACATGCTGGGAGCAAATGTACACCCCAGGAGGGGAAGTGAGGAATGATGATGTTGACCAAAGCTTGATTATCGCTGCCAGGAACATAGTAAGAAGAGCAACAGTGTCAGCAGACCCACTAGCATCTCTATTGGAAATGTGCCACAGCACACAGATTGGAGGAATAAGGATGGTAGACATTCTTCGGCAAAATCCAACAGAGGAACAAGCTGTGGACATATGCAAAGCAGCAATGGGCTTAAGGATCAGCTCATCTTTCAGCTTTGGCGGATTCACTTTCAAAAGAACAAGCGGGTCGTCAGTTAAGAGAGAAGAAGAAGTGCTTACGGGCAACCTTCAAACATTAAAAATAAGAGTACATGAGGGGTATGAAGAATTCACAATGGTTGGGAGAAGAGCAACAGCCATTCTCAGGAAAGCAACCAGAAGATTGATCCAGCTAATAGTAAGTGGGAGAGACGAGCAGTCAATTGCTGAAGCAATAATTGTGGCCATGGTATTTTCACAAGAGGATTGCATGATCAAGGCAGTTCGAGGTGATTTGAACTTTGTCAACAGGGCAAACCAGCGGCTAAATCCAATGCATCAACTCTTGAGACACTTCCAAAAGGATGCAAAAGTGCTCTTCCAAAACTGGGGAGTTGAACCCATTGACAACGTAATGGGAATGATCGGGATATTACCCGACATGACCCCAAGTACTGAGATGTCGCTGAGGGGGATAAGAGTCAGTAAGATGGGAGTAGATGAATACTCCAGCACAGAGAGAGTGGTAGTGAGCATTGACCGGTTTTTAAGAGTCAGGGACCAACGAGGGAATGTGCTATTGTCGCCTGAAGAGGTCAGCGAGACACAAGGGACAGAGAAGTTGACAATAACTTATTCGTCATCAATGATGTGGGAGATCAATGGTCCTGAATCGGTTTTGGTTAATACTTATCAGTGGATCATCAGAAATTGGGAGACTGTGAAAATTCAGTGGTCACAAGACCCCACGATGTTATATAACAAGATGGAATTCGAGCCATTTCAGTCTCTGGTCCCTAAAGCAGCCAGAGGTCAGTACAGTGGATTCGTGAGGACACTGTTCCAGCAGATGCGGGATGTGCTTGGAACTTTCGACACTGTTCAGATAATAAAACTTCTCCCCTTTGCTGCTGCTCCACCAGAACAAAGTAGGATGCAGTTCTCCTCCTTGACTGTGAATGTGAGGGGATCAGGAATGAGAATACTAGTAAGGGGCAATTCTCCAGTGTTCAATTACAATAAGGCCACCAAAAGGCTTACAGTTCTCGGAAAAGATGCAGGTGCATTGACCGAAGATCCAGATGAAGGCACAGCTGGAGTAGAGTCTGCTGTTTTAAGAGGATTCCTCATTTTGGGCAAAGAAGACAAGAGATATGGCCCAGCATTGAGCATAAATGAACTGAGCAATCTTGCAAAAGGAGAGAAGGCTAATGTGCTAATTGGGCAAGGAGACGTGGTGTTGGTAATGAAACGGAAACGGGACTCTAGCATACTTACTGACAGCCAGACAGCGACCAAAAGAATTCGGATGGCCATCAATTAGTGTCGAATTGTTTAAAAACGA-------------"/>
                        <sequence id="seq_GU049979_A/unknown/New_Jersey/456488/2006_2006//_1_(PB2)" taxon="GU049979_A/unknown/New_Jersey/456488/2006_2006//_1_(PB2)" totalcount="4" value="ATGGAGAGAATAAAAGAACTAAGAGATCTAATGTCACAGTCTCGCACTCGCGAGATACTCACCAAAACCACTGTGGACCACATGGCCATAATCAAAAAGTACACATCAGGAAGGCAAGAGAAGAACCCTGCACTCAGGATGAAGTGGATGATGGCAATGAAATACCCAATTACAGCAGACAAGAGAATAATGGAAATGATTCCTGAAAGGAATGAACAGGGACAAACCCTTTGGAGTAAAACAAATGATGCCGGCTCAGACCGAGTGATGGTATCACCTCTGGCTGTGACATGGTGGAATAGAAATGGACCAACAACTAGTACAGTTCATTATCCAAAGGTATATAAAACTTATTTCGAAAAAGTCGAAAGGTTGAAACACGGGACCTTTGGCCCTGTTCACTTCAGAAATCAAGTTAAAATAAGACGGAGGGTTGACATAAACCCTGGTCACGCAGACCTCAGTGCCAAAGAGGCACAGGATGTAATCATGGAGGTTGTTTTCCCAAATGAAGTGGGAGCGAGAATACTAACATCGGAGTCACAACTGACGATAACAAAAGAAAAGAAGGAAGAACTCCAGGACTGCAAGATTGCCCCTTTGATGGTTGCATACATGCTAGAAAGGGAGTTGGTCCGTAAAACGAGGTTCCTTCCAGTGGCTGGTGGAACAAGCAGTGTCTACATTGAGGTGCTGCATTTAACCCAAGGGACATGCTGGGAGCAAATGTACACCCCAGGAGGGGAAGTGAGGAATGATGATGTTGACCAAAGCTTGATTATCGCTGCCAGGAACATAGTAAGAAGAGCAACAGTGTCAGCAGACCCACTAGCATCTCTATTGGAAATGTGCCACAGCACACAGATTGGAGGAATAAGGATGGTAGACATTCTTCGGCAAAATCCAACAGAGGAACAAGCTGTGGACATATGCAAAGCAGCAATGGGCTTAAGGATCAGCTCATCTTTCAGCTTTGGCGGATTCACTTTCAAAAGAACAAGCGGGTCGTCAGTTAAGAGAGAAGAAGAAGTGCTTACGGGCAACCTTCAAACATTAAAAATAAGAGTACATGAGGGGTATGAAGAATTCACAATGGTTGGGAGAAGAGCAACAGCCATTCTCAGGAAAGCAACCAGAAGATTGATCCAGCTAATAGTAAGTGGGAGAGACGAGCAGTCAATTGCTGAAGCAATAATTGTGGCCATGGTATTTTCACAAGAGGATTGCATGATCAAGGCAGTTCGAGGTGATTTGAACTTTGTCAACAGGGCAAACCAGCGGCTAAATCCAATGCATCAACTCTTGAGACACTTCCAAAAGGATGCAAAAGTGCTCTTCCAAAACTGGGGAGTTGAACCCATTGACAACGTAATGGGAATGATCGGGATATTACCCGACATGACCCCAAGTACTGAGATGTCGCTGAGGGGGATAAGAGTCAGTAAGATGGGAGTAGATGAATACTCCAGCACAGAGAGAGTGGTAGTGAGCATTGACCGGTTTTTAAGAGTCAGGGACCAACGAGGGAATGTGCTATTGTCGCCTGAAGAGGTCAGCGAGACACAAGGGACAGAGAAGTTGACAATAACTTATTCGTCATCAATGATGTGGGAGATCAATGGTCCTGAATCGGTTTTGGTTAATACTTATCAGTGGATCATCAGAAATTGGGAGACTGTGAAAATTCAGTGGTCACAAGACCCCACGATGTTATATAACAAGATGGAATTCGAGCCATTTCAGTCTCTGGTCCCTAAAGCAGCCAGAGGTCAGTACAGTGGATTCGTGAGGACACTGTTCCAGCAGATGCGGGATGTGCTTGGAACTTTCGACACTGTTCAGATAATAAAACTTCTCCCCTTTGCTGCTGCTCCACCAGAACAAAGTAGGATGCAGTTCTCCTCCTTGACTGTGAATGTGAGGGGATCAGGAATGAGAATACTAGTAAGGGGCAATTCTCCAGTGTTCAATTACAATAAGGCCACTAAAAGGCTTACAGTTCTCGGAAAAGATGCAGGTGCATTGACCGAAGATCCAGATGAAGGCACAGCTGGAGTAGAGTCTGCTGTTTTAAGAGGATTCCTCATCTTGGGCAAAGAAGACAAGAGATATGGCCCAGCATTGAGCATAAATGAACTGAGCAATCTTGCAAAAGGAGAGAAGGCTAATGTGCTAATTGGGCAAGGAGACGTGGTGTTGGTAATGAAACGGAAACGGGACTCTAGCATACTTACTGACAGCCAGACAGCGACCAAAAGAATTCGGATGGCCATCAATTAGTGTCGAATTGTTTAAAAACGA-------------"/>
                        <sequence id="seq_EU743134_A/duck/NY/191255-59/2002_2002//_1_(PB2)" taxon="EU743134_A/duck/NY/191255-59/2002_2002//_1_(PB2)" totalcount="4" value="ATGGAGAGAATAAAAGAACTAAGAGATCTAATGTCGCAGTCTCGCACCCGCGAGATACTAACCAAAACCACTGTGGACCACATGGCCATAATAAAAAAATACACATCAGGAAGGCAAGAGAAGAACCCCGCACTCAGGATGAAGTGGATGATGGCAATGAAATACCCAATTACAGCAGATAAAAGAATAATGGAGATGATTCCCGAAAGGAATGAACAAGGACAAACCCTCTGGAGTAAGACAAACGATGCCGGCTCAGACCGAGTGATGGTATCACCTCTAGCTGTGACATGGTGGAATAGGAATGGACCAACAACAAGTACAGTTCACTACCCAAAGGTATATAAAACTTATTTTGAAAAGGTCGAAAGATTGAAGCACGGGACCTTTGGCCCTGTCCATTTCAGAAATCAAGTTAAGATAAGACGGAGGGTTGACATAAACCCTGGCCACGCAGACCTCAGTGCCAAAGAGGCGCAGGATGTAATCATGGAAGTTGTTTTCCCAAATGAAGTGGGAGCTAGAATACTAACATCGGAATCACAGTTGACGATAACAAAAGAGAAGAAGGAGGAACTCCAGGACTGCAAAATTGCCCCCTTGATGGTTGCATACATGCTAGAAAGAGAGTTGGTCCGCAAAACGAGGTTCCTCCCAGTGGCTGGTGGAACAAGCAGTGTCTATATTGAGGTGCTGCATTTAACCCAGGGAACATGCTGGGAGCAAATGTACACTCCAGGAGGAGAAGTGAGAAATGATGATATTGACCAAAGCTTGATTATTGCTGCCAGGAACATAGTAAGAAGAGCAACGGTATCAGCAGACCCACTAGCATCTCTATTGGAGATGTGCCATAGCACACAAATTGGGGGAATAAGAATGGTAGACATTCTCCGACAAAATCCAACAGAGGAACAAGCTGTGGACATATGCAAGGCAGCAATGGGCTTAAGGATTAGCTCATCTTTCAGCTTTGGTGGATTCACTTTCAAAAGAACAAGTGGGTCGTCAGTTAAAAGAGAAGAAGAAGTGCTTACGGGCAACCTCCAAACATTGAAAATAAGAGTACATGAGGGATATGAAGAGTTCACAATGGTTGGGAGAAGAGCAACAGCTATTCTCAGGAAGGCAACCAGAAGACTGATCCAACTAATAGTAAGTGGAAGAGACGAGCAGTCAATTGCTGAAGCAATAATTGTGGCCATGGTATTCTCACAAGAGGATTGCATGGTCAAGGCAGTTCGGGGTGATCTGAACTTTGTCAATAGGGCAAACCAGCGACTGAACCCCATGCATCAGCTCTTGAGACACTTCCAAAAGGATGCAAAAGTGCTTTTTCAAAACTGGGGAATTGAACCCATTGACAATGTAATGGGAATGATCGGAATATTGCCTGACATGACTCCAAGTACTGAGACGTCGCTGAGGGGGATAAGAGTCAGTAAGATGGGAGTAGATGAATACTCCAGCACAGAGAGGGTGGTAGTGAGCATTGACCGATTCTTAAGAGTTCGGGACCAACGGGGGAACGTACTATTGTCACCTGAAGAAGTCAGCGAGACACAAGGAACAGAGAAACTGACAATAACTTATTCATCATCAATGATGTGGGAGATCAATGGTCCTGAGTCGGTGTTGGTCAATACTTATCAGTGGATTATCAGAAACTGGGAAACTGTGAAAATTCAATGGTCACAGGATCCCACAATGTTATATAATAAGATGGAATTCGAGCCATTTCAGTCCCTGGTTCCTAAGGCAGCCAGAGGTCAGTACAGTGGATTTGTGAGGACACTATTCCAACAGATGCGGGATGTGCTTGGAACGTTTGACACTGTTCAGATAATAAAACTTCTCCCCTTTGCTGCTGCTCCACCAGAACAAAGTAGGATGCAGTTCTCCTCCCTGACTGTTAATGTAAGAGGATCAGGAATGAGGATACTGGTAAGAGGCAATTCTCCAGTATTCAATTACAACAAAGCCACCAAGAGACTCACAGTTCTCGGAAAGGATGCAGGGGCATTGACCGAAGATCCAGATGAAGGCACAGCTGGAGTGGAGTCTGCTGTTCTAAGAGGATTCCTCATTTTGGGGAAAGAAGATAAGAGATATGGCCCAGCATTGAGCATCAATGAGCTGAGCAATCTTGCAAAAGGAGAGAAGGCTAATGTGCTAATTGGGCAAGGAGACGTGGTGTTGGTAATGAAACGGAAACGGGACTCTAGCATACTTACTGACAGTCAGACAGCGACCAAAAGAATTCGGATGGCCATCAATTAGTGTCGAATTGTTTAAAAACGA-------------"/>
                        <sequence id="seq_GU051352_A/ruddy_turnstone/New_Jersey/1851/2001_2001//_1_(PB2)" taxon="GU051352_A/ruddy_turnstone/New_Jersey/1851/2001_2001//_1_(PB2)" totalcount="4" value="ATGGAGAGAATAAAAGAACTAAGAGATCTAATGTCACAGTCTCGCACCCGCGAGATACTAACCAAAACCACTGTGGACCACATGGCCATAATCAAGAAATACACATCAGGAAGGCAAGAGAAGAACCCTGCACTCAGGATGAAGTGGATGATGGCAATGAAATATCCAATTACAGCAGATAAAAGAATAATGGAAATGATTCCCGAAAGGAATGAACAAGGACAAACTCTCTGGAGCAAAACAAACGATGCCGGCTCAGACCGAGTAATGGTGTCACCTCTAGCTGTGACATGGTGGAATAGAAATGGACCAACAACAAGTACAGTTCATTACCCAAAGGTATATAAAACTTATTTCGAAAAAGTCGAAAGATTGAAACACGGGACCTTTGGCCCTGTCCACTTCAGAAATCAAGTTAAGATAAGACGGAGGGTTGACATAAACCCTGGTCACGCAGACCTCAGTGCCAAAGAGGCACAGGATGTAATCATGGAAGTTGTTTTCCCAAATGAAGTGGGGGCTAGAATACTAACATCGGAATCACAGCTGACGATAACAAAAGAGAAGAAGGAGGAACTCCAGGACTGCAAAATTGCCCCCTTGATGGTTGCATACATGCTAGAAAGAGAGTTGGTCCGCAAAACGAGGTTCCTCCCAGTAGCTGGTGGGACAAGCAGTGTCTACATTGAGGTGCTACATTTAACCCAGGGGACATGCTGGGAGCAGATGTACACTCCAGGAGGGGAAGTGAGAAATGATGATGTTGACCAAAGCTTGATTATCGCTGCCAGGAACATAGTAAGAAGAGCAACAGTATCAGCAGACCCACTAGCATCTCTATTGGAGATGTGCCACAGCACACAGATCGGGGGGATAAGAATGGTGGACATTCTTCGGCAGAATCCAACAGAGGAACAAGCCGTGGACATATGCAAGGCAGCAATGGGCTTAAGGATTAGCTCATCTTTCAGCTTTGGTGGATTCACTTTCAAAAGAACAAGCGGGTCGTCAGTTAAAAGAGAAGAAGAAGTGCTTACGGGCAACCTTCAAACATTGAAAATAAGAGTACATGAGGGATATGAAGAGTTCACAATGGTTGGAAGAAGGGCAACAGCTATTCTCAGGAAGGCAACCAGAAGATTGATCCAGTTAATAGTAAGTGGGAGAGACGAGCAGTCAATTGCTGAGGCAATAATTGTAGCCATGGTATTCTCACAAGAGGATTGCATGATCAAGGCAGTTCGGGGTGATCTGAACTTTGTCAATAGGGCAAACCAGCGGCTGAACCCCATGCATCAACTCTTGAGACACTTCCAGAAGGATGCAAAAGTGCTTTTCCAAAACTGGGGAGTTGAACCCATTGACAATGTAATGGGAATGATCGGAATATTGCCCGATATGACCCCAAGTACTGAGATGTCGCTGAGGGGGATAAGAGTCAGTAAGATGGGAGTAGATGAGTACTCCAGCACAGAGAGGGTGGTGGTGAGCATTGACCGATTTTTAAGAGTTCGGGACCAACGGGGGAACGTACTATTGTCACCAGAAGAAGTCAGCGAGACACAAGGAACAGAGAAGCTGACAATAACTTATTCGTCATCAATGATGTGGGAGATCAATGGTCCTGAGTCGGTGTTGGTCAATACCTACCAGTGGATCATCAGAAACTGGGAAACTGTGAAAATTCAATGGTCACAGGATCCCACAATGTTATACAATAAGATGGAATTCGAGCCATTTCAGTCCCTGGTCCCTAAGGCAGCCAGAGGTCAGTACAGTGGATTCGTGAGGACACTATTCCAACAGATGCGGGATGTGCTTGGAACGTTTGACACTGTTCAGATCATAAAACTCCTCCCCTTTGCTGCTGCTCCGCCAGAACAAAGTAGGATGCAGTTCTCCTCCCTGACTGTGAATGTAAGAGGATCAGGAATGAGAATACTGGTAAGAGGCAATTCTCCAGTGTTTAATTACAACAAGGCCACCAAGAGGCTCACAGTTCTCGGAAAAGATGCAGGTGCATTGGCTGAAGATCCAGATGAGGGCACAGCTGGAGTAGAGTCTGCTGTTCTAAGAGGATTCCTCATTCTGGGCAAAGAAGATAAGAGATACGGCCCAGCATTGAGCATCAATGAGCTAAGCAATCTTGCAAAAGGAGAGAAGGCTAATGTGCTAATTGGGCAAGGAGACGTGGTGTTGGTAATGAAACGGAAACGGGACTCTAGCATACTTACTGACAGCCAGACAGCGACCAAAAGAATTCGGATGGCCATCAATTAGTGTCGAATTGTTTAAAAACGA-------------"/>
                        <sequence id="seq_CY144243_A/ruddy_turnstone/New_Jersey/828227/2001_2001//_1_(PB2)" taxon="CY144243_A/ruddy_turnstone/New_Jersey/828227/2001_2001//_1_(PB2)" totalcount="4" value="ATGGAGAGAATAAAAGAACTAAGAGATCTAATGTCACAGTCTCGCACCCGCGAGATACTAACCAAAACCACTGTGGACCACATGGCCATAATCAAGAAATACACATCAGGAAGGCAAGAGAAGAACCCTGCACTCAGGATGAAGTGGATGATGGCAATGAAATATCCAATTACAGCAGATAAAAGAATAATGGAAATGATTCCCGAAAGGAATGAACAAGGACAAACTCTCTGGAGCAAAACAAACGATGCCGGCTCAGACCGAGTAATGGTGTCACCTCTAGCTGTGACATGGTGGAATAGAAATGGACCAACAACAAGTACAGTTCATTACCCAAAGGTATATAAAACTTATTTCGAAAAAGTCGAAAGATTGAAACACGGGACCTTTGGCCCTGTCCACTTCAGAAATCAAGTTAAGATAAGACGGAGGGTTGACATAAACCCTGGTCACGCAGACCTCAGTGCCAAAGAGGCACAGGATGTAATCATGGAAGTTGTTTTCCCAAATGAAGTGGGGGCTAGAATACTAACATCGGAATCACAGCTGACGATAACAAAAGAGAAGAAGGAGGAACTCCAGGACTGCAAAATTGCCCCCTTGATGGTTGCATACATGCTAGAAAGAGAGTTGGTCCGCAAAACGAGGTTCCTCCCAGTAGCTGGTGGGACAAGCAGTGTCTACATTGAGGTGCTACATTTAACCCAGGGGACATGCTGGGAGCAGATGTACACTCCAGGAGGGGAAGTGAGAAATGATGATGTTGACCAAAGCTTGATTATCGCTGCCAGGAACATAGTAAGAAGAGCAACAGTATCAGCAGACCCACTAGCATCTCTATTGGAGATGTGCCACAGCACACAGATCGGGGGGATAAGAATGGTGGACATTCTTCGGCAGAATCCAACAGAGGAACAAGCCGTGGACATATGCAAGGCAGCAATGGGCTTAAGGATTAGCTCATCTTTCAGCTTTGGTGGATTCACTTTCAAAAGAACAAGCGGGTCGTCAGTTAAAAGAGAAGAAGAAGTGCTTACGGGCAACCTTCAAACATTGAAAATAAGAGTACATGAGGGATATGAAGAGTTCACAATGGTTGGAAGAAGGGCAACAGCTATTCTCAGGAAGGCAACCAGAAGATTGATCCAGTTAATAGTAAGTGGGAGAGACGAGCAGTCAATTGCTGAGGCAATAATTGTAGCCATGGTATTCTCACAAGAGGATTGCATGATCAAGGCAGTTCGGGGTGATCTGAACTTTGTCAATAGGGCAAACCAGCGGCTGAACCCCATGCATCAACTCTTGAGACACTTCCAGAAGGATGCAAAAGTGCTTTTCCAAAACTGGGGAGTTGAACCCATTGACAATGTAATGGGAATGATCGGAATATTGCCCGATATGACCCCAAGTACTGAGATGTCGCTGAGGGGGATAAGAGTCAGTAAGATGGGAGTAGATGAGTACTCCAGCACAGAGAGGGTGGTGGTGAGCATTGACCGATTTTTAAGAGTTCGGGACCAACGGGGGAACGTACTATTGTCACCAGAAGAAGTCAGCGAGACACAAGGAACAGAGAAGCTGACAATAACTTATTCGTCATCAATGATGTGGGAGATCAATGGTCCTGAGTCGGTGTTGGTCAATACCTACCAGTGGATCATCAGAAACTGGGAAACTGTGAAAATTCAATGGTCACAGGATCCCACAATGTTATACAATAAGATGGAATTCGAGCCATTTCAGTCCCTGGTCCCTAAGGCAGCCAGAGGTCAGTACAGTGGATTCGTGAGGACACTATTCCAACAGATGCGGGATGTGCTTGGAACGTTTGACACTGTTCAGATCATAAAACTCCTCCCCTTTGCTGCTGCTCCGCCAGAACAAAGTAGGATGCAGTTCTCCTCCCTGACTGTGAATGTAAGAGGATCAGGAATGAGAATACTGGTAAGAGGCAATTCTCCAGTGTTTAATTACAACAAGGCCACCAAGAGGCTCACAGTTCTCGGAAAAGATGCAGGTGCATTGGCTGAAGATCCAGATGAGGGCACAGCTGGAGTAGAGTCTGCTGTTCTAAGAGGATTCCTCATTCTGGGCAAAGAAGATAAGAGATACGGCCCAGCATTGAGCATCAATGAGCTAAGCAATCTTGCAAAAGGAGAGAAGGCTAATGTGCTAATTGGGCAAGGAGACGTGGTGTTGGTAATGAAACGGAAACGGGACTCTAGCATACTTACTGACAGCCAGACAGCGACCAAAAGAATTCGGATGGCCATCAATTAGTGTCGAATTGTTTAAAAACGA-------------"/>
                        <sequence id="seq_KM504098_A/duck/Shandong/Q1/2013_2013/04/25_1_(PB2)" taxon="KM504098_A/duck/Shandong/Q1/2013_2013/04/25_1_(PB2)" totalcount="4" value="ATGGAGAGAATAAAAGAACTAAGAGATCTAATGTCTCAATCCCGCACTCGCGAGATACTAACAAAAACCACTGTGGACCATATGGCCATAATCAAGAAATACACATCAGGAAGACAAGAGAAGAACCCTGCTCTCAGAATGAAATGGATGATGGCAATGAAATATCCAATCACAGCAGACAAGAGAATAATGGAAATGATTCCTGAAAGAAATGAACAAGGCCAGACGCTTTGGAGCAAGACAAATGATGCTGGATCAGACAGAGTGATGGTGTCTCCCCTAGCTGTAACTTGGTGGAATAGAAATGGACCGACAGCAAATACAGTCCATTATCCAAAGGTTTACAAAACATACTTTGAGAAGGTTGAAAGGTTAAAGCATGGAACCTTCGGTCCCGTTCACTTCCGAAACCAAATTAAAATACGCCGCCGAGTTGACATAAATCCAGGCCACGCAGATCTCAGTGCCAAAGAAGCACAAGATGTCATCATGGAGGTCGTTTTCCCAAATGAAGTGGGAGCTAGAATATTAACATCAGAGTCACAATTGACAATAACGAAAGAGAAAAAAGAAGAGCTCCAGGATTGTAAGATTGCTCCTTTAATGGTGGCATACATGTTGGAAAGAGAACTGGTCCGCAAAACAAGATTCCTACCGGTAGCAGGTGGGACAAGCAGTGTGTACATTGAGGTACTGCACTTGACCCAAGGGACCTGCTGGGAACAGATGTACACTCCAGGCGGGGAAGTGAGAAATGACGATGTTGACCAGAGTTTGATTATCGCTGCCAGAAACATTGTTAGGAGAGCAACGGTATCAGCGGATCCACTGGCATCATTATTGGAGATGTGCCACAGCACACAAATTGGTGGGATAAGGATGGTGGATATCCTTAGGCAAAATCCAACTGAGGAACAAGCTGTGGATATATGCAAAGCAGCAATGGGTTTGAGGATTAGTTCATCCTTTAGCTTTGGAGGATTCACCTTCAAAAGAACAAGTGGGTCATCCGTTAGAAAGGAAGAGGAAGTACTTACGGGCAACCTCCAAACATTGAAAATAAGAGTACATGAGGGGTATGAGGAGTTCACAATGGTTGGGCGAAGAGCAACAGCCATTCTAAGGAAAGCAACTAGAAGGCTGATTCAGTTGATAGTAAGTGGAAGAGACGAACAATCAATCGCTGAAGCAATCATCGTAGCCATGGTGTTCTCACAGGAGGATTGCATGATAAAGGCAGTCCGAGGCGATCTGAATTTCGTGAACAGAGCAAACCAAAGATTGAACCCCATGCATCAACTCCTGAGACACTTCCAAAAAGATGCAAAAGTGCTGTTTCAAAATTGGGGAATTGAACCTATTGATAATGTCATGGGGATGATTGGAATATTACCTGACATGACTCCAAGCACAGAGATGTCACTGAGAGGAGTAAGAGTCAGTAAAATGGGAGTAGATGAATATTCCAGCACTGAGAGAGTGGTTGTAAGTATTGACCGTTTCTTGAGGGTTCGAGATCAGCAGGGGAACGTACTCCTATCTCCCGAAGAGGTCAGCGAAACACTGGGAACAGAAAAATTGACAATAACATACTCATCATCAATGATGTGGGAAATCAATGGTCCTGAGTCAGTGCTGGTTAACACCTATCAATGGATCATCAGAAATTGGGAGATTGTGAAGATTCAATGGTCTCAAGACCCCACGATGCTGTACAATAAGGTGGAGTTTGAGCCGTTCCAATCCTTGGTACCTAAAGCTGCCAGAGGCCAATACAGTGGATTTGTGAGAACACTGTTCCAACAAATGCGTGACGTACTGGGGACATTTGATACTGTCCAGATAATAAAGCTGTTACCGTTTGCAGCAGCCCCACCGGAGCAGAGCAGAATGCAATTTTCTTCCCTGACTGTGAATGTGAGAGGCTCGGGAATGAGAATACTCGTAAGGGGCAACTCCCCTGTGTTCAACTACAATAAGGCAACCAAAAGGCTTGCCGTCCTTGGAAAGGACGCAGGTGCATTAACAGAGGATCCAGATGAGGGGACAACAGGGGTGGAATCTGCAGTACTGAGGGGGTTCTTAATTCTGGGCAAGGAGGACAGAAGATATGGACCAGCACTAAGCATCAATGAACTGAGCAATCTTGCGAAAGGGGAGAAAGCCAATGTGCTGATAGGGCAAGGAGACGTAGTGCTGGTAATGAAACGGAAACGGGACTCTAGCATACTTACTGACAGCCAGACAGCGACCAAAAGAATTCGGATGGTCATCAATTAA----------------------------------"/>
                        <sequence id="seq_KJ509113_A/breeder_chicken/Korea/H250/2014_2014/01/28_1_(PB2)" taxon="KJ509113_A/breeder_chicken/Korea/H250/2014_2014/01/28_1_(PB2)" totalcount="4" value="ATGGAGAGAATAAAAGAACTAAGAGATCTAATGTCTCAATCCCGCACTCGCGAGATACTAACAAAAACCACTGTGGACCATATGGCCATAATCAAGAAATACACATCAGGAAGACAAGAGAAGAATCCTGCTCTCAGAATGAAATGGATGATGGCAATGAAATATCCAATCACAGCAGACAAGAGAATAATGGAAATGATTCCTGAAAGAAATGAACAAGGCCAGACGCTTTGGAGCAAGACAAATGATGCTGGATCAGACAGAGCGATGGTGTCTCCCCTAGCTGTAACTTGGTGGAATAGAAATGGACCGACAGCAAGTACAGTCCATTATCCAAAGGTCTACAAAACATACTTTGAGAAGGTTGAAAGGTTAAAGCATGGAACCTTCGGTCCCGTTCACTTCCGAAACCAAATTAAAATACGCCGCCGAGTTGACATAAACCCAGGCCACGCAGATCTCAGTGCCAAAGAAGCACAAGATGTCATCATGGAGGTCGTTTTCCCAAATGAAGTGGGAGCTAGAATATTGACATCAGAGTCACAATTGACAATAACGAAAGAGAAAAAAGAAGAACTCCAGGATTGCAAGATTGCTCCTTTAATGGTGGCATACATGTTGGAAAGAGAACTGGTCCGCAAAACCAGATTCCTACCAGTAGCAGGTGGGACAAGCAGTGTGTACATTGAGGTACTGCACTTGACCCAAGGGACCTGCTGGGAACAGATGTACACTCCAGGCGGAGAAGTGAGAAATGACGATGTTGACCAGAGTTTGATCATCGCGGCCAGAAACATTGTTAGGAGAGCAACGGTATCAGCGGATCCACTGGCATCATTATTGGAGATGTGCCACAGCACACAAATTGGTGGGACAAGGATGGTGGATATCCTTAGGCAAAATCCAACTGAGGAACAAGCTGTGGATATATGCAAAGCAGCAATGGGTTTGAGGATTAGTTCATCCTTTAGCTTTGGAGGATTCACCTTCAAAAGAACAAGTGGTTCATCCGTTAGAAAGGAAGAGGAAGTGCTTACAGGCAACCTCCAAACATTGAAAATAAGAGTACATGAGGGGTATGAGGAGTTCACAATGGTTGGGCGAAGAGCAACAGCCATTCTAAGGAAAGCAACTAGAAGGCTGATTCAGTTGATAGTAAGTGGAAGAGACGAACAATCAATTGCTGAAGCAATCATCGTAGCCATGGTGTTCTCACAGGAGGATTGCATGATAAAGGCAGTCCGAGGCGATCTAAATTTTGTGAACAGAGCAAACCAAAGATTGAACCCCATGCATCAACTCCTGAGACACTTCCAAAAAGATGCAAAAGTGCTGTTTCAAAATTGGGGGATTGAACCTATTGATAATGTCATGGGGATGATTGGAATATTACCTGACATGACTCCAAGCACAGAGATGTCACTAAGAGGAGTAAGAGTTAGTAAAATGGGAGTAGATGAATATTCCAGCACTGAGAGAGTGGTTGTAAGCATTGACCGTTTCTTGCGGGTTCGAGATCAGCAGGGGAACGTACTCCTATCTCCCGAAGAGGTCAGCGAAACACTGGGAACAGAAAAATTAACAATAACATATTCATCATCAATGATGTGGGAAATCAATGGTCCTGAGTCAGTGCTGGTCAACACCTATCAATGGATCATCAGAAATTGGGAGATTGTGAAGATTCAATGGTCTCAAGACCCCACGATGCTGTACAATAAGGTGGAGTTTGAACCGTTCCAATCCTTGGTACCTAAAGCTGCCAGAGGCCAATACAGTGGATTTGTGAGAACACTGTTCCAACAAATGCGTGACGTATTGGGGACATTTGATACTATTCAGATAATAAAGCTGTTACCGTTTGCAGCAGCCCCACCGGAGCATAGCAGAATGCAATTTTCTTCCCTGACCGTGAATGTAAGAGGCTCGGGAATGAGAATACTCGTAAGGGGTAACTCCCCTGTGTTCAACTACAATAAGGCAACCAAAAGGCTTGCCGTCCTTGGAAAGGACGCAGGTGCATTAACAGAGGATCCAGATGAGGGGACAACAGGAGTGGAATCTGCAGTGCTGAGGGGGTTCCTAATTCTGGGCAAGGAGGACAGAAGATATGGACCAGCACTAAGCATCAATGAACTGAGCAATCTTGCGAAAGGGGAGAAAGCCAATGTGCTGATAGGGCAAGGAGACGTGGTGCTGGTAATGAAACGGAAACGGGACTCTAGCATACTTACTGACAGCCAGACAGCGACCAAAAGAATTCGGATGGTCATCAATTAGTATCGAGTTGTTTAA-------------------"/>
                        <sequence id="seq_KJ509105_A/breeder_duck/Korea/H249/2014_2014/01/28_1_(PB2)" taxon="KJ509105_A/breeder_duck/Korea/H249/2014_2014/01/28_1_(PB2)" totalcount="4" value="ATGGAGAGAATAAAAGAACTAAGAGATCTAATGTCTCAATCCCGCACTCGCGAGATACTAACAAAAACCACTGTGGACCATATGGCCATAATCAAGAAATACACATCAGGAAGACAAGAGAAGAATCCTGCTCTCAGAATGAAATGGATGATGGCAATGAAATATCCAATCACAGCAGACAAGAGAATAATGGAAATGATTCCTAAAAGAAATGAACAAGGCCAGACGCTTTGGAGCAAGACAAATGATGCTGGATCAGACAGAGTGATGGTGTCTCCCCTAGCTGTAACTTGGTGGAATAGAAATGGACCGACAGCAAGTACAGTCCATTATCCAAAGGTCTACAAAACATACTTTGAGAAGGTTGAAAGGTTAAAGCATGGAACCTTCGGTCCCGTTCACTTCCGAAACCAAATTAAAATACGCCGCCGAGTTGACATAAACCCAGGCCACGCAGATCTCAGTGCCAAAGAAGCACAAGATGTCATCATGGAGGTCGTTTTCCCAAATGAAGTGGGAGCTAGAATATTGACATCAGAGTCACAATTGACAATAACGAAAGAGAAAAAAGAAGAACTCCAGGATTGCAAGATTGCTCCTTTAATGGTGGCATACATGTTGGAAAGAGAACTGGTCCGCAAAACCAGATTCCTACCAGTAGCAGGTGGGACAAGCAGTGTGTACATTGAGGTACTGCACTTGACCCAAGGGACCTGCTGGGAACAGATGTACACTCCAGGCGGAGAAGTGAGAAATGACGATGTTGACCAGAGTTTGATCATCGCGGCCAGAAACATTGTTAGGAGAGCAACGGTATCAGCGGATCCACTGGCATCATTATTGGAGATGTGCCACAGCACACAAATTGGTGGGACAAGGATGGTGGATATCCTTAGGCAAAATCCAACTGAGGAACAAGCTGTGGATATATGCAAAGCAGCAATGGGTTTGAGGATTAGTTCATCCTTTAGCTTTGGAGGATTCACCTTCAAAAGAACAAGTGGTTCATCCGTTAGAAAGGAAGAGGAAGTGCTTACAGGCAACCTCCAAACATTGAAAATAAGAGTACATGAGGGGTATGAGGAGTTCACAATGGTTGGGCGAAGAGCAACAGCCATTCTAAGGAAAGCAACTAGAAGGCTGATTCAGTTGATAGTAAGTGGAAGAGACGAACAATCAATCGCTGAAGCAATCATCGTAGCCATGGTGTTCTCACAGGAGGATTGCATGATAAAGGCAGTCCGAGGCGATCTAAATTTTGTGAACAGAGCAAACCAAAGATTGAACCCCATGCATCAACTCCTGAGACACTTCCAAAAAGATGCAAAAGTGCTGTTTCAAAATTGGGGGATTGAACCTATTGATAATGTCATGGGGATGATTGGAATATTACCTGACATGACTCCAAGCACAGAGATGTCACTAAGAGGAGTAAGAGTTAGTAAAATGGGAGTAGATGAATATTCCAGCACTGAGAGAGTGGTTGTAAGCATTGACCGTTTCTTGCGGGTTCGAGATCAGCAGGGGAACGTACTCCTATCTCCCGAAGAGGTCAGCGAAACACTGGGAGCAGAAAAATTAACAATAACATATTCATCATCAATGATGTGGGAAATCAATGGTCCTGAGTCAGTGCTGGTCAACACCTATCAATGGATCATCAGAAATTGGGAGATTGTGAAGATTCAATGGTCTCAAGACCCCACGATGCTGTACAATAAGGTGGAGTTTGAACCGTTCCAATCCTTGGTACCTAAAGCTGCCAGAGGCCAATACAGTGGATTTGTGAGAACACTGTTCCAACAAATGCGTGACGTATTGGGGACATTTGATACTATTCAGATAATAAAGCTGTTACCGTTTGCAGCAGCCCCACCGGAGCATAGCAGAATGCAATTTTCTTCCCTGACCGTGAATGTAAGAGGCTCGGGAATGAGAATACTCGTAAGGGGTAACTCCCCTGTGTTCAACTACAATAAGGCAACCAAAAGGCTTGCCGTCCTTGGAAAGGACGCAGGTGCATTAACAGAGGATCCAGATGAGGGGACAACAGGAGTGGAATCTGCAGTGCTGAGGGGGTTCCTAATTCTGGGCAAGGAGGACAGAAGATATGGACCAGCACTAAGCATCAATGAACTGAGCAATCTTGCGAAAGGGGAGAAAGCCAATGTGCTGATAGGGCAAGGAGACGTGGTGCTGGTAATGAAACGGAAACGGGACTCTAGCATACTTACTGACAGCCAGACAGCGACCAAAAGAATTCGGATGGTCATCAATTAGTATCGAGTTGTTTAA-------------------"/>
                        <sequence id="seq_AB932553_A/chicken/kumamoto/1-7/2014_2014/04/13_1_(PB2)" taxon="AB932553_A/chicken/kumamoto/1-7/2014_2014/04/13_1_(PB2)" totalcount="4" value="ATGGAGAGAATAAAAGAACTAAGAGATCTAATGTCTCAATCCCGCACTCGCGAGATACTAACAAAAACCACTGTGGACCATATGGCCATAATCAAGAAATACACATCAGGAAGACAAGAGAAGAACCCTGCTCTCAGAATGAAATGGATGATGGCAATGAAATATCCAATCACAGCAGACAAGAGAATAATGGAAATAATTCCTGAAAGAAATGAACAAGGCCAGACGCTTTGGAGCAAGACAAATGATGCTGGATCAGACAGAGTGATGGTGTCTCCCCTAGCTGTAACTTGGTGGAATAGAAATGGACCGACAGCAAGTACAGTCCATTATCCAAAGGTCTACAAAACATACTTTGAGAAGGTTGAAAGGCTAAAGCATGGAACCTTCGGTCCCGTTCACTTCCGAAACCAAATTAAAATACGCCGCCGAGTTGACATAAACCCAGGCCACGCAGATCTCAGTGCCAAAGAAGCACAAGATGTCATCATGGAGGTCGTTTTCCCAAATGAAGTGGGAGCTAGAATATTGACATCAGAGTCACAATTGACAATAACGAAAGAGAAAAAAGAAGAACTCCAGGATTGCAAGATTGCTCCTTTAATGGTGGCATACATGTTGGAAAGAGAACTGGTCCGCAAAACCAGATTCCTACCAGTAGCAGGTGGGACAAGCAGTGTGTACATTGAGGTACTGCACTTGACCCAAGGGACCTGCTGGGAACAGATGTACACTCCAGGCGGAGAAGTGAGAAATGACGATGTTGACCAGAGTTTGATCATCGCGGCCAGAAACATTGTTAGGAGAGCAACGGTATCAGCGGATCCACTGGCATCATTATTGGAGATGTGCCACAGCACACAAATTGGTGGGACAAGGATGGTGGATATCCTTAGGCAAAATCCAACTGAGGAACAAGCTGTGGATATATGCAAAGCAGCAATGGGTTTGAGGATTAGTTCATCCTTTAGCTTTGGAGGATTCACCTTCAAAAGAACAAGTGGTTCATCCGTTAGAAAGGAAGAGGAAGTGCTTACAGGCAACCTCCAAACATTGAAAATAAGAGTACATGAGGGGTATGAGGAGTTCACAATGGTTGGGCGAAGAGCAACAGCCATTCTAAGGAAAGCAACTAGAAGGCTGATTCAGTTGATAGTAAGTGGAAGAGACGAACAATCAATCGCTGAAGCAATCATCGTAGCCATGGTGTTCTCACAGGAGGATTGCATGATAAAGGCAGTCCGAGGCGATCTAAATTTTGTGAACAGAGCAAACCAAAGATTGAACCCCATGCATCAACTCCTGAGACACTTCCAAAAAGATGCAAAAGTGCTGTTTCAAAATTGGGGGATTGAACCTATTGATAATGTCATGGGGATGATTGGAATATTACCTGACATGACTCCAAGCACAGAGATGTCACTAAGAGGAGTAAGAGTTAGTAAAATGGGAGTAGATGAATATTCCAGCACTGAGAGAGTGGTTGTAAGCATTGACCGTTTCTTGCGGGTTCGAGATCAGCAGGGGAACGTACTCCTATCTCCCGAAGAGGTCAGCGAAACACTGGGAACAGAAAAATTAACAATAACATATTCATCATCAATGATGTGGGAAATCAATGGTCCTGAGTCAGTGCTGGTCAACACCTATCAATGGATCATCAGAAATTGGGAGATTGTGAAGATTCAATGGTCTCAAGACCCCACGATGCTGTACAATAAGGTGGAGTTTGAACCGTTCCAATCCTTGGTACCTAAAGCTGCCAGAGGCCAATACAGTGGATTTGTGAGAACACTGTTCCAACAAATGCGTGACGTATTGGGGACATTTGATACTATTCAGATAATAAAGCTGTTACCGTTTGCAGCAGCCCCACCGGAGCATAGCAGAATGCAATTTTCTTCCCTGACCGTGAATGTAAGAGGCTCGGGAATGAGAATACTCGTAAGGGGTAACTCCCCTGTGTTCAACTACAATAAGGCAACCAAAAGGCTTGCCGTCCTTGGAAAGGACGCAGGTGCATTAACAGAGGATCCAGATGAGGGGACAACAGGAGTGGAATCTGCAGTGCTGAGGGGGTTCCTAATTCTGGGCAAGGAGGACAGAAGATATGGACCAGCACTAAGCATCAATGAACTGAGCAATCTTGCGAAAGGGGAGAAAGCCAATGTGCTGATAGGGCAAGGAGACGTGGTGCTGGTAATGAAACGGAAACGGGACTCTAGCATACTTACTGACAGCCAGACAGCGACCAAAAGAATTCGGATGGTCATCAATTAGTATCGAGTTGTTTAA-------------------"/>
                        <sequence id="seq_KJ509153_A/common_teal/Korea/H455-30/2014_2014/02/08_1_(PB2)" taxon="KJ509153_A/common_teal/Korea/H455-30/2014_2014/02/08_1_(PB2)" totalcount="4" value="ATGGAGAGAATAAAAGAATTAAGAGATCTAATGTCTCAATCCCGCACTCGCGAGATACTAACAAAAACCACTGTGGACCATATGGCCATAATCAAGAAATACACATCAGGAAGACAAGAGAAGAACCCTGCTCTCAGAATGAAATGGATGATGGCAATGAAATATCCAATCACAGCAGACAAGAGAATAATGGAAATGATTCCTGAAAGAAATGAACAAGGCCAGACGCTTTGGAGCAAGACAAATGATGCTGGATCAGACAGAGTGATGGTGTCTCCCCTAGCTGTAACTTGGTGGAATAGAAATGGACCGACAGCAAGTACAGTCCATTATCCAAAGGTCTACAAAACATACTTTGAGAAGGTTGAAAGGTTAAAGCATGGAACCTTCGGTCCCGTTCACTTCCGAAACCAAATTAAAATACGCCGCCGAGTTGACATAAACCCAGGCCACGCAGATCTCAGTGCCAAAGAAGCACAAGATGTCATCATGGAGGTCGTTTTCCCAAATGAAGTGGGAGCTAGAATATTGACATCAGAGTCACAATTGACAATAACGAAAGAGAAAAAAGAAGAACTCCAGGATTGCAAGATTGCTCCTTTAATGGTGGCATACATGTTGGAAAGAGAACTGGTCCGCAAAACCAGATTCCTACCAGTAGCAGGTGGGACAAGCAGTGTGTACATTGAGGTACTGCACTTGACCCAAGGGACCTGCTGGGAACAGATGTACACTCCAGGCGGAGAAGTGAGAAATGACGATGTTGACCAGAGTTTGATCATCGCGGCCAGAAACATTGTTAGGAGAGCAACGGTATCAGCGGATCCATTGGCATCATTATTGGAGATGTGCCACAGCACACAAATTGGTGGGACAAGGATGGTGGATATCCTTAGGCAAAATCCAACTGAGGAACAAGCTGTGGATATATGCAAAGCAGCAATGGGTTTGAGGATTAGTTCATCCTTTAGCTTTGGAGGATTCACCTTCAAAAGAACAAGTGGTTCATCCGTTAGAAAGGAAGAGGAAGTGCTTACAGGCAACCTCCAAACATTGAAAATAAGAGTACATGAGGGGTATGAGGAGTTCACAATGGTTGGGCGAAGAGCAACAGCCATTCTAAGGAAAGCAACTAGAAGGCTGATTCAGTTGATAGTAAGTGGAAGAGACGAACAATCAATCGCTGAAGCAATCATCGTAGCCATGGTGTTCTCACAGGAGGATTGCATGATAAAGGCAGTCCGAGGCGATCTAAATTTTGTGAACAGAGCAAACCAAAGATTGAACCCCATGCATCAACTCCTGAGACACTTCCAAAAAGATGCAAAAGTGCTGTTTCAAAATTGGGGGATTGAACCTATTGATAATGTCATGGGGATGATTGGAATATTACCTGACATGACTCCAAGCACAGAGATGTCACTAAGAGGAGTAAGAGTTAGTAAAATGGGAGTAGATGAATATTCCAGCACTGAGAGAGTGGTTGTAAGCATTGACCGTTTCTTGCGGGTTCGAGATCAGCAGGGGAACGTACTCCTATCTCCCGAAGAGGTCAGCGAAACACTGGGAACAGAAAAATTAACAATAACATATTCATCATCAATGATGTGGGAAATCAATGGTCCTGAGTCAGTGCTGGTCAACACCTATCAATGGATCATCAGAAATTGGGAGATTGTGAAGATTCAATGGTCTCAAGACCCCACGATGCTGTACAATAAGGTGGAGTTTGAACCGTTCCAATCCTTGGTACCTAAAGCTGCCAGAGGCCAATACAGTGGATTTGTGAGAACACTGTTCCAACAAATGCGTGACGTATTGGGGACCTTTGATACTATTCAGATAATAAAGCTGTTACCGTTTGCAGCAGCCCCACCGGAGCATAGCAGAATGCAATTTTCTTCCCTGACCGTGAATGTAAGAGGCTCGGGAATGAGAATACTCGTAAGGGGTAACTCCCCTGTGTTCAACTACAATAAGGCAACCAAAAGGCTTGCCGTCCTTGGAAAGGACGCAGGTGCATTAACAGAGGATCCAGATGAGGGGACAACAGGAGTGGAATCTGCAGTGCTGAGGGGGTTCCTAATTCTGGGCAAGGAGGACAGAAGATATGGACCAGCACTAAGCATCAATGAACTGAGCAATCTTGCGAAAGGGGAGAAAGCCAATGTGCTGATAGGGCAAGGAGACGTGGTGCTGGTAATGAAACGGAAACGGGACTCTAGCATACTTACTGACAGCCAGACAGCGACCAAAAGAATTCGGATGGTCATCAATTAGTATCGAGTTGTTTAA-------------------"/>
                        <sequence id="seq_KJ509129_A/mallard/Korea/H297/2014_2014/01/29_1_(PB2)" taxon="KJ509129_A/mallard/Korea/H297/2014_2014/01/29_1_(PB2)" totalcount="4" value="ATGGAGAGAATAAAAGAACTAAGAGATCTAATGTCTCAATCCCGCACTCGCGAGATACTAACAAAAACCACTGTGGACCATATGGCCATAATCAAGAAATACACATCAGGAAGACAAGAGAAGAATCCTGCTCTCAGAATGAAATGGATGATGGCAATGAAATATCCAATCACAGCAGACAAGAGAATAATGGAAATGATTCCTGAAAGAAATGAACAAGGCCAGACGCTTTGGAGCAAGACAAATGATGCTGGATCAGACAGAGTGATGGTGTCTCCCCTAGCTGTAACTTGGTGGAATAGAAATGGACCGACAGCAAGTACAGTCCATTATCCAAAGGTCTACAAAACATACTTTGAGAAGGTTGAAAGGTTAAAGCATGGAACCTTCGGTCCCGTTCACTTCCGAAATCAAATTAAAATACGCCGCCGAGTTGACATAAACCCAGGCCACGCAGATCTCAGTGCCAAAGAAGCACAAGATGTCATCATGGAGGTCGTTTTCCCAAATGAAGTGGGAGCTAGAATATTGACATCAGAGTCACAATTGACAATAACGAAAGAGAAAAAAGAAGAACTCCAGGATTGCAAGATTGCTCCTTTAATGGTGGCATACATGTTGGAAAGAGAACTGGTCCGCAAAACCAGATTCCTACCAGTAGCAGGTGGGACAAGCAGTGTGTACATTGAGGTACTGCACTTGACCCAAGGGACCTGCTGGGAACAGATGTACACTCCAGGCGGAGAAGTGAGAAATGACGATGTTGACCAGAGTTTGATCATCGCGGCCAGAAACATTGTTAGGAGAGCAACGGTATCAGCGGATCCACTGGCATCATTATTGGAGATGTGCCACAGCACACAAATTGGTGGGACAAGGATGGTGGATATCCTTAGGCAAAATCCAACTGAGGAACAAGCTGTGGATATATGCAAAGCAGCAATGGGTTTGAGGATTAGTTCATCCTTTAGCTTTGGAGGATTCACCTTCAAAAGAACAAGTGGTTCATCCGTTAGAAAGGAAGAGGAAGTGCTTACAGGCAACCTCCAAACATTGAAAATAAGAGTACATGAGGGGTATGAGGAGTTCACAATGGTTGGGCGAAGAGCAACAGCCATTCTAAGGAAAGCAACTAGAAGGCTGATTCAGTTGATAGTAAGTGGAAGAGACGAACAATCAATCGCTGAAGCAATCATCGTAGCCATGGTGTTCTCACAGGAGGATTGCATGATAAAGGCAGTCCGAGGCGATCTAAATTTTGTGAACAGAGCAAACCAAAGATTGAACCCCATGCATCAACTCCTGAGACACTTCCAAAAAGATGCAAAAGTGCTGTTTCAAAATTGGGGGATTGAACCTATTGATAATGTCATGGGGATGATTGGAATATTACCTGACATGACTCCAAGCACAGAGATGTCACTAAGAGGAGTAAGAGTTAGTAAAATGGGAGTAGATGAATATTCCAGCACTGAGAGAGTGGTTGTAAGCATTGACCGTTTCTTGCGGGTTCGAGATCAGCAGGGGAACGTACTCCTATCTCCCGAAGAGGTCAGCGAAACACTGGGAACAGAAAAATTAACAATAACATATTCATCATCAATGATGTGGGAAATCAATGGTCCTGAGTCAGTGCTGGTCAACACCTATCAATGGATCATCAGAAATTGGGAGATTGTGAAGATTCAATGGTCTCAAGACCCCACGATGCTGTACAATAAGGTGGAGTTTGAACCGTTCCAATCCTTGGTACCTAAAGCTGCCAGAGGCCAATACAGTGGATTTGTGAGAACACTGTTCCAACAAATGCGTGACGTGTTGGGGACATTTGATACTATTCAGATAATAAAGCTGTTACCGTTTGCAGCAGCCCCACCGGAGCATAGCAGAATGCAATTTTCTTCCCTGACCGTGAATGTAAGAGGCTCGGGAATGAGAATACTCGTAAGGGGTAACTCCCCTGTGTTCAACTACAATAAGGCAACCAAAAGGCTTGCCGTCCTTGGAAAGGACGCAGGTGCATTAACAGAGGATCCAGATGAGGGGACAACAGGAGTGGAATCTGCAGTGCTGAGGGGGTTCCTAATTCTGGGCAAGGAGGACAGAAGATATGGACCAGCACTAAGCATCAATGAACTGAGCAATCTTGCGAAAGGGGAGAAAGCCAATGTGCTGATAGGGCAAGGAGACGTGGTGCTGGTAATGAAACGGAAACGGGACTCTAGCATACTTACTGACAGCCAGACAGCGACCAAAAGAATTCGGATGGTCATCAATTAGTATCGAGTTGTTTAA-------------------"/>
                        <sequence id="seq_KJ509161_A/spot-billed_duck/Korea/H455-42/2014_2014/02/08_1_(PB2)" taxon="KJ509161_A/spot-billed_duck/Korea/H455-42/2014_2014/02/08_1_(PB2)" totalcount="4" value="ATGGAGAGAATAAAAGAACTAAGAGATCTAATGTCTCAATCCCGCACTCGCGAGATACTAACAAAAACCACTGTGGACCATATGGCCATAATCAAGAAATACACATCAGGAAGACAAGAGAAGAACCCTGCTCTCAGAATGAAATGGATGATGGCAATGAAATATCCAATCACAGCAGACAAGAGAATAATGGAAATGATTCCTGAAAGAAATGAACAAGGCCAGACGCTTTGGAGCAAGACAAATGATGCTGGATCAGACAGAGTGATGGTGTCTCCCCTAGCTGTAACTTGGTGGAATAGAAATGGACCGACAGCAAGTACAGTCCATTATCCAAAGGTCTACAAAACATACTTTGAGAAGGTTGAAAGGTTAAAGCATGGAACCTTCGGTCCCGTTCACTTCCGAAACCAAATTAAAATACGCCGCCGAGTTGACATAAACCCAGGCCACGCAGATCTCAGTGCCAAAGAAGCACAAGATGTCATCATGGAGGTCGTTTTCCCAAATGAAGTGGGAGCTAGAATATTGACATCAGAGTCACAATTGACAATAACGAAAGAGAAAAAAGAAGAACTCCAGGATTGCAAGATTGCTCCTTTAATGGTGGCATACATGTTGGAAAGAGAACTGGTCCGCAAAACCAGATTCCTACCAGTAGCAGGTGGGACAAGCAGTGTGTACATTGAGGTACTGCACTTGACCCAAGGGACCTGCTGGGAACAGATGTACACTCCAGGCGGAGAAGTGAGAAATGACGATGTTGACCAGAGTTTGATCATCGCGGCCAGAAACATTGTTAGAAGAGCAACGGTATCAGCGGATCCACTGGCATCATTATTGGAGATGTGCCACAGCACACAAATTGGTGGGACAAGGATGGTGGATATCCTTAGGCAAAATCCAACTGAGGAACAAGCTGTGGATATATGCAAAGCAGCAATGGGTTTGAGGATTAGTTCATCCTTTAGCTTTGGAGGATTCACCTTCAAAAGAACAAGTGGTTCATCCGTTAGAAAGGAAGAGGAAGTGCTTACAGGCAACCTCCAAACATTGAAAATAAGAGTACATGAGGGGTATGAGGAGTTCACAATGGTTGGGCGAAGAGCAACAGCCATTCTAAGGAAAGCAACTAGAAGGCTGATTCAGTTGATAGTAAGTGGAAGAGACGAACAATCAATCGCTGAAGCAATCATCGTAGCCATGGTGTTCTCACAGGAGGATTGCATGATAAAGGCAGTCCGAGGCGATCTAAATTTTGTGAACAGAGCAAACCAAAGATTGAACCCCATGCATCAACTCCTGAGACACTTCCAAAAAGATGCAAAAGTGCTGTTTCAAAATTGGGGGATTGAACCTATTGATAATGTCATGGGAATGATTGGAATATTACCTGACATGACTCCAAGCACAGAGATGTCACTAAGAGGAGTAAGAGTTAGTAAAATGGGAGTAGATGAATATTCCAGCACTGAGAGAGTGGTTGTAAGCATTGACCGTTTCTTGCGGGTTCGAGATCAGCAGGGGAACGTACTCCTATCTCCCGAAGAGGTCAGCGAAACACTGGGAACAGAAAAATTAACAATAACATATTCATCATCAATGATGTGGGAAATCAATGGTCCTGAGTCAGTGCTGGTCAACACCTATCAATGGATCATCAGAAATTGGGAGATTGTGAAGATTCAATGGTCTCAAGACCCCACGATGCTGTACAATAAGGTGGAGTTTGAACCGTTCCAATCCTTGGTACCTAAAGCTGCCAGAGGCCAATACAGTGGATTTGTGAGAACACTGTTCCAACAAATGCGTGACGTATTGGGGACATTTGATACTATTCAGATAATAAAGCTGTTACCGTTTGCAGCAGCCCCACCGGAGCATAGCAGAATGCAATTTTCTTCCCTGACCGTGAATGTAAGAGGCTCGGGAATGAGAATACTCGTAAGGGGTAACTCCCCTGTGTTCAACTACAATAAGGCAACCAAAAGGCTTGCCGTCCTTGGAAAGGACGCAGGTGCATTAACAGAGGATCCAGATGAGGGGACAACAGGAGTGGAATCTGCAGTGCTGAGGGGGTTCCTAATTCTGGGCAAGGAGGACAGAAGATATGGACCAGCACTAAGCATCAATGAACTGAGCAATCTTGCGAAAGGGGAGAAAGCCAATGTGCTGATAGGGCAAGGAGACGTGGTGCTGGTAATGAAACGGAAACGGGACTCTAGCATACTTACTGACAGCCAGACAGCGACCAAAAGAATTCGGATGGTCATCAATTAGTATCGAGTTGTTTAA-------------------"/>
                        <sequence id="seq_KJ509121_A/Korean_native_chicken/Korea/H257/2014_2014/01/28_1_(PB2)" taxon="KJ509121_A/Korean_native_chicken/Korea/H257/2014_2014/01/28_1_(PB2)" totalcount="4" value="ATGGAGAGAATAAAAGAACTAAGAGATCTAATGTCTCAATCCCGCACTCGCGAGATACTAACAAAAACCACTGTGGACCATATGGCCATAATCAAGAAATACACATCAGGAAGACAAGAGAAGAACCCTGCTCTCAGAATGAAATGGATGATGGCAATGAAATATCCAATCACAGCAGACAAGAGAATAATGGAAATGATTCCTGAAAGAAATGAACAAGGCCAGACGCTTTGGAGCAAGACAAATGATGCTGGATCAGACAGAGTGATGGTGTCTCCCCTAGCTGTAACTTGGTGGAATAGAAATGGACCGACAGCAAGTACAGTCCATTATCCAAAGGTCTACAAAACATACTTTGAGAAGGTTGAAAGGTTAAAGCATGGAACCTTCGGTCCCGTTCACTTCCGAAACCAAATTAAAATACGCCGCCGAGTTGACATAAACCCAGGCCACGCAGATCTCAGTGCCAAAGAAGCACAAGATGTCATCATGGAGGTCGTTTTCCCAAATGAAGTGGGAGCTAGAATATTGACATCAGAGTCACAATTGACAATAACGAAAGAGAAAAAAGAAGAACTCCAGGATTGCAAGATTGCTCCTTTAATGGTGGCATACATGTTGGAAAGAGAACTGGTCCGCAAAACCAGATTCCTACCAGTAGCAGGTGGGACAAGCAGTGTGTACATTGAGGTACTGCACTTGACCCAAGGGACCTGCTGGGAACAGATGTACACTCCAGGCGGAGAAGTGAGAAATGACGATGTTGACCAGAGTTTGATCATCGCGGCCAGAAACATTGTTAGGAGAGCAACGGTATCAGCGGATCCACTGGCATCATTATTGGAGATGTGCCACAGCACACAAATTGGTGGGACAAGGATGGTGGATATCCTTAGGCAAAATCCAACTGAGGAACAAGCTGTGGATATATGCAAAGCAGCAATGGGTTTGAGGATTAGTTCATCCTTTAGCTTTGGAGGATTCACCTTCAAAAGAACAAGTGGTTCATCCGTTAGAAAGGAAGAGGAAGTGCTTACAGGCAACCTCCAAACATTGAAAATAAGAGTACATGAGGGGTATGAGGAGTTCACAATGGTTGGGCGAAGAGCAACAGCCATTCTAAGGAAAGCAACTAGAAGGCTGATTCAGTTGATAGTAAGTGGAAGAGACGAACAATCAATCGCTGAAGCAATCATCGTAGCCATGGTGTTCTCACAGGAGGATTGCATGATAAAGGCAGTCCGAGGCGATCTAAATTTTGTGAACAGAGCAAACCAAAGATTGAACCCCATGCATCAACTCCTGAGACACTTCCAAAAAGATGCAAAAGTGCTGTTTCAAAATTGGGGGATTGAACCTATTGATAATGTCATGGGGATGATTGGAATATTACCTGACATGACTCCAAGCACAGAGATGTCACTAAGAGGAGTAAGAGTTAGTAAAATGGGAGTAGATGAATATTCCAGCACTGAGAGAGTGGTTGTACGCATTGACCGTTTCTTGCGGGTTCGAGATCAGCAGGGGAACGTACTCCTATCTCCCGAAGAGGTCAGCGAAACACTGGGAACAGAAAAATTAACAATAACATATTCATCATCAATGATGTGGGAAATCAATGGTCCTGAGTCAGTGCTGGTCAACACCTATCAATGGATCATCAGAAATTGGGAGATTGTGAAGATTCAATGGTCTCAAGACCCCACGATGCTGTACAATAAGGTGGAGTTTGAACCGTTCCAATCCTTGGTACCTAAAGCTGCCAGAGGCCAATACAGTGGATTTGTGAGAACACTGTTCCAACAAATGCGTGACGTATTGGGGACATTTGATACTATTCAGATAATAAAGCTGTTACCGTTTGCAGCAGCCCCACCGGAGCATAGCAGAATGCAATTTTCTTCCCTGACCGTGAATGTAAGAGGCTCGGGAATGAGAATACTCGTAAGGGGTAACTCCCCTGTGTTCAACTACAATAAGGCAACCAAAAGGCTTGCCGTCCTTGGAAAGGACGCAGGTGCATTAACAGAGGATCCAGATGAGGGGACAACAGGAGTGGAATCTGCAGTGCTGAGAGGGTTCCTAATTCTGGGCAAGGAGGACAGAAGATATGGACCAGCACTAAGCATCAATGAACTGAGCAATCTTGCGAAAGGGGAGAAAGCCAATGTGCTGATAGGGCAAGGAGACGTGGTGCTGGTAATGAAACGGAAACGGGACTCTAGCATACTTACTGACAGCCAGACAGCGACCAAAAGAATTCGGATGGTCATCAATTAGTATCGAGTTGTTTAA-------------------"/>
                        <sequence id="seq_KJ509081_A/breeder_duck/Korea/H200/2014_2014/01/27_1_(PB2)" taxon="KJ509081_A/breeder_duck/Korea/H200/2014_2014/01/27_1_(PB2)" totalcount="4" value="ATGGAGAGAATAAAAGAACTAAGAGATCTAATGTCTCAATCCCGCACTCGCGAGATACTAACAAAAACCACTGTGGACCATATGGCCATAATCAAGAAATACACATCAGGAAGACAAGAGAAGAACCCTGCTCTCAGAATGAAATGGATGATGGCAATGAAATATCCAATCACAGCAGACAAGAGAATAATGGAAATGATTCCTGAAAGAAATGAACAAGGCCAGACGCTTTGGAGCAAGACAAATGATGCTGGATCAGACAGAGTGATGGTGTCTCCCCTAGCTGTAACTTGGTGGAATAGAAATGGACCGACAGCAAGTACAGTCCATTATCCAAAGGTCTACAAAACATACTTTGAGAAGGTTGAAAGGTTAAAGCATGGAACCTTCGGTCCCGTTCACTTCCGAAACCAAATTAAAATACGCCGCCGAGTTGACATAAACCCAGGCCACGCAGATCTCAGTGCCAAAGAAGCACAAGATGTCATCATGGAGGTCGTTTTCCCAAATGAAGTGGGAGCTAGAATATTGACATCAGAGTCACAATTGGCAATAACGAAAGAGAAAAAAGAAGAACTCCAGGATTGCAAGATTGCTCCTTTAATGGTGGCATACATGTTGGAAAGAGAACTGGTCCGCAAAACCAGATTCCTACCAGTAGCAGGTGGGACAAGCAGTGTGTACATTGAGGTACTGCACTTGACCCAAGGGACCTGCTGGGAACAGATGTACACTCCAGGCGGAGAAGTGAGAAATGACGATGTTGACCAGAGTTTGATCATCGCGGCCAGAAACATTGTTAGGAGAGCAACGGTATCAGCGGATCCACTGGCATCATTATTGGAGATGTGCCACAGCACACAAATTGGTGGGACAAGGATGGTGGATATCCTTAGGCAAAATCCAACTGAGGAACAAGCTGTGGATATATGCAAAGCAGCAATGGGTTTGAGGATTAGTTCATCCTTTAGCTTTGGAGGATTCACCTTCAAAAGAACAAGTGGTTCATCCGTTAGAAAGGAAGAGGAAGTGCTTACAGGCAACCTCCAAACATTGAAAATAAGAGTACATGAGGGGTATGAGGAGTTCACAATGGTTGGGCGAAGAGCAACAGCCATTCTAAGGAAAGCAACTAGAAGGCTGATTCAGTTGATAGTAAGTGGAAGAGACGAACAATCAATCGCTGAAGCAATCATCGTAGCCATGGTGTTCTCACAGGAGGATTGCATGATAAAGGCAGTCCGAGGCGATCTAAATTTTGTGAACAGAGCAAACCAAAGATTGAACCCCATGCATCAACTCCTGAGACACTTCCAAAAAGATGCAAAAGTGCTGTTTCAAAATTGGGGGATTGAACCTATTGATAATGTCATGGGGATGATTGGAATATTACCTGACATGACTCCAAGCACAGAGATGTCACTAAGAGGAGTAAGAGTTAGTAAAATGGGAGTAGATGAATATTCCAGCACTGAGAGAGTGGTTGTACGCATTGACCGTTTCTTGCGGGTTCGAGATCAGCAGGGGAACGTACTCCTATCTCCCGAAGAGGTCAGCGAAACACTGGGAACAGAAAAATTAACAATAACATATTCATCATCAATGATGTGGGAAATCAATGGTCCTGAGTCAGTGCTGGTCAACACCTATCAATGGATCATCAGAAATTGGGAGATTGTGAAGATTCAATGGTCTCAAGACCCCACGATGCTGTACAATAAGGTGGAGTTTGAACCGTTCCAATCCTTGGTACCTAAAGCTGCCAGAGGCCAATACAGTGGATTTGTGAGAACACTGTTCCAACAAATGCGTGACGTATTGGGGACATTTGATACTATTCAGATAATAAAGCTGTTACCGTTTGCAGCAGCCCCACCGGAGCATAGCAGAATGCAATTTTCTTCCCTGACCGTGAATGTAAGAGGCTCGGGAATGAGAATACTCGTAAGGGGTAACTCCCCTGTGTTCAACTACAATAAGGCAACCAAAAGGCTTGCCGTCCTTGGAAAGGACGCAGGTGCATTAACAGAGGATCCAGATGAGGGGACAACAGGAGTGGAATCTGCAGTGCTGAGGGGGTTCCTAATTCTGGGCAAGGAGGACAGAAGATATGGACCAGCACTAAGCATCAATGAACTGAGCAATCTTGCGAAAGGGGAGAAAGCCAATGTGCTGATAGGGCAAGGAGACGTGGTGCTGGTAATGAAACGGAAACGGGACTCTAGCATACTTACTGACAGCCAGACAGCGACCAAAAGAATTCGGATGGTCATCAATTAGTATCGAGTTGTTTAA-------------------"/>
                        <sequence id="seq_KJ509009_A/Baikal_teal/Korea/H80/2014_2014/01/22_1_(PB2)" taxon="KJ509009_A/Baikal_teal/Korea/H80/2014_2014/01/22_1_(PB2)" totalcount="4" value="ATGGAGAGAATAAAAGAACTAAGAGATCTAATGTCTCAATCCCGCACTCGCGAGATACTAACAAAAACCACTGTGGACCATATGGCCATAATCAAGAAATACACATCAGGAAGACAAGAGAAGAACCCTGCTCTCAGAATGAAATGGATGATGGCAATGAAATATCCAATCACAGCAGACAAGAGAATAATGGAAATGATTCCTGAAAGAAATGAACAAGGCCAGACGCTTTGGAGCAAGACAAATGATGCTGGATCAGACAGAGTGATGGTGTCTCCCCTAGCTGTAACTTGGTGGAATAGAAATGGACCGACAGCAAGTACAGTCCATTATCCAAAGGTCTACAAAACATACTTTGAGAAGGTTGAAAGGTTAAAGCATGGAACCTTCGGTCCCGTTCACTTCCGAAACCAAATTAAAATACGCCGCCGAGTTGACATAAACCCAGGCCACGCAGATCTCAGTGCCAAAGAAGCACAAGATGTCATCATGGAGGTCGTTTTCCCAAATGAAGTGGGAGCTAGAATATTGACATCAGAGTCACAATTGACAATAACGAAAGAGAAAAAAGAAGAACTCCAGGATTGCAAGATTGCTCCTTTAATGGTGGCATACATGTTGGAAAGAGAACTGGTCCGCAAAACCAGATTCCTACCAGTAGCAGGTGGGACAAGCAGTGTGTACATTGAGGTACTGCACTTGACCCAAGGGACCTGCTGGGAACAGATGTACACTCCAGGCGGAGAAGTGAGAAATGACGATGTTGACCAGAGTTTGATCATCGCGGCCAGAAACATTGTTAGGAGAGCAACGGTATCAGCGGATCCACTGGCATCATTATTGGAGATGTGCCACAGCACACAAATTGGTGGGACAAGGATGGTGGATATCCTTAGGCAAAATCCAACTGAGGAACAAGCTGTGGATATATGCAAAGCAGCAATGGGTTTGAGGATTAGTTCATCCTTTAGCTTTGGAGGATTCACCTTCAAAAGAACAAGTGGTTCATCCGTTAGAAAGGAAGAGGAAGTGCTTACAGGCAACCTCCAAACATTGAAAATAAGAGTACATGAGGGGTATGAGGAGTTCACAATGGTTGGGCGAAGAGCAACAGCCATTCTAAGGAAAGCAACTAGAAGGCTGATTCAGTTGATAGTAAGTGGAAGAGACGAACAATCAATCGCTGAAGCAATCATCGTAGCCATGGTGTTCTCACAGGAGGATTGCATGATAAAGGCAGTCCGAGGCGATCTAAATTTTGTGAACAGAGCAAACCAAAGATTGAACCCCATGCATCAACTCCTGAGACACTTCCAAAAAGATGCAAAAGTGCTGTTTCAAAATTGGGGGATTGAACCTATTGATAATGTCATGGGGATGATTGGAATATTACCTGACATGACTCCAAGCACAGAGATGTCACTAAGAGGAGTAAGAGTTAGTAAAATGGGAGTAGATGAATATTCCAGCACTGAGAGAGTGGTTGTACGCATTGACCGTTTCTTGCGGGTTCGAGATCAGCAGGGGAACGTACTCCTATCTCCCGAAGAGGTCAGCGAAACACTGGGAACAGAAAAATTAACAATAACATATTCATCATCAATGATGTGGGAAATCAATGGTCCTGAGTCAGTGCTGGTCAACACCTATCAATGGATCATCAGAAATTGGGAGATTGTGAAGATTCAATGGTCTCAAGACCCCACGATGCTGTACAATAAGGTGGAGTTTGAACCGTTCCAATCCTTGGTACCTAAAGCTGCCAGAGGCCAATACAGTGGATTTGTGAGAACACTGTTCCAACAAATGCGTGACGTATTGGGGACATTTGATACTATTCAGATAATAAAGCTGTTACCGTTTGCAGCAGCCCCACCGGAGCATAGCAGAATGCAATTTTCTTCCCTGACCGTGAATGTAAGAGGCTCGGGAATGAGAATACTCGTAAGGGGTAACTCCCCTGTGTTCAACTACAATAAGGCAACCAAAAGGCTTGCCGTCCTTGGAAAGGACGCAGGTGCATTAACAGAGGATCCAGATGAGGGGACAACAGGAGTGGAATCTGCAGTGCTGAGGGGGTTCCTAATTCTGGGCAAGGAGGACAGAAGATATGGACCAGCACTAAGCATCAATGAACTGAGCAATCTTGCGAAAGGGGAGAAAGCCAATGTGCTGATAGGGCAAGGAGACGTGGTGCTGGTAATGAAACGGAAACGGGACTCTAGCATACTTACTGACAGCCAGACAGCGACCAAAAGAATTCGGATGGTCATCAATTAGTATCGAGTTGTTTAA-------------------"/>
                        <sequence id="seq_KJ509017_A/Coot/Korea/H81/2014_2014/01/22_1_(PB2)" taxon="KJ509017_A/Coot/Korea/H81/2014_2014/01/22_1_(PB2)" totalcount="4" value="ATGGAGAGAATAAAAGAACTAAGAGATCTAATGTCTCAATCCCGCACTCGCGAGATACTAACAAAAACCACTGTGGACCATATGGCCATAATCAAGAAATACACATCAGGAAGACAAGAGAAGAACCCTGCTCTCAGAATGAAATGGATGATGGCAATGAAATATCCAATCACAGCAGACAAGAGAATAATGGAAATGATTCCTGAAAGAAATGAACAAGGCCAGACGCTTTGGAGCAAGACAAATGATGCTGGATCAGACAGAGTGATGGTGTCTCCCCTAGCTGTAACTTGGTGGAATAGAAATGGACCGACAGCAAGTACAGTCCATTATCCAAAGGTCTACAAAACATACTTTGAGAAGGTTGAAAGGTTAAAGCATGGAACCTTCGGTCCCGTTCACTTCCGAAACCAAATTAAAATACGCCGCCGAGTTGACATAAACCCAGGCCACGCAGATCTCAGTGCCAAAGAAGCACAAGATGTCATCATGGAGGTCGTTTTCCCAAATGAAGTGGGAGCTAGAATATTGACATCAGAGTCACAATTGACAATAACGAAAGAGAAAAAAGAAGAACTCCAGGATTGCAAGATTGCTCCTTTAATGGTGGCATACATGTTGGAAAGAGAACTGGTCCGCAAAACCAGATTCCTACCAGTAGCAGGTGGGACAAGCAGTGTGTACATTGAGGTACTGCACTTGACCCAAGGGACCTGCTGGGAACAGATGTACACTCCAGGCGGAGAAGTGAGAAATGACGATGTTGACCAGAGTTTGATCATCGCGGCCAGAAACATTGTTAGGAGAGCAACGGTATCAGCGGATCCACTGGCATCATTATTGGAGATGTGCCACAGCACACAAATTGGTGGGACAAGGATGGTGGATATCCTTAGGCAAAATCCAACTGAGGAACAAGCTGTGGATATATGCAAAGCAGCAATGGGTTTGAGGATTAGTTCATCCTTTAGCTTTGGAGGATTCACCTTCAAAAGAACAAGTGGTTCATCCGTTAGAAAGGAAGAGGAAGTGCTTACAGGCAACCTCCAAACATTGAAAATAAGAGTACATGAGGGGTATGAGGAGTTCACAATGGTTGGGCGAAGAGCAACAGCCATTCTAAGGAAAGCAACTAGAAGGCTGATTCAGTTGATAGTAAGTGGAAGAGACGAACAATCAATCGCTGAAGCAATCATCGTAGCCATGGTGTTCTCACAGGAGGATTGCATGATAAAGGCAGTCCGAGGCGATCTAAATTTTGTGAACAGAGCAAACCAAAGATTGAACCCCATGCATCAACTCCTGAGACACTTCCAAAAAGATGCAAAAGTGCTGTTTCAAAATTGGGGGATTGAACCTATTGATAATGTCATGGGGATGATTGGAATATTACCTGACATGACTCCAAGCACAGAGATGTCACTAAGAGGAGTAAGAGTTAGTAAAATGGGAGTAGATGAATATTCCAGCACTGAGAGAGTGGTTGTACGCATTGACCGTTTCTTGCGGGTTCGAGATCAGCAGGGGAACGTACTCCTATCTCCCGAAGAGGTCAGCGAAACACTGGGAACAGAAAAATTAACAATAACATATTCATCATCAATGATGTGGGAAATCAATGGTCCTGAGTCAGTGCTGGTCAACACCTATCAATGGATCATCAGAAATTGGGAGATTGTGAAGATTCAATGGTCTCAAGACCCCACGATGCTGTACAATAAGGTGGAGTTTGAACCGTTCCAATCCTTGGTACCTAAAGCTGCCAGAGGCCAATACAGTGGATTTGTGAGAACACTGTTCCAACAAATGCGTGACGTATTGGGGACATTTGATACTATTCAGATAATAAAGCTGTTACCGTTTGCAGCAGCCCCACCGGAGCATAGCAGAATGCAATTTTCTTCCCTGACCGTGAATGTAAGAGGCTCGGGAATGAGAATACTCGTAAGGGGTAACTCCCCTGTGTTCAACTACAATAAGGCAACCAAAAGGCTTGCCGTCCTTGGAAAGGACGCAGGTGCATTAACAGAGGATCCAGATGAGGGGACAACAGGAGTGGAATCTGCAGTGCTGAGGGGGTTCCTAATTCTGGGCAAGGAGGACAGAAGATATGGACCAGCACTAAGCATCAATGAACTGAGCAATCTTGCGAAAGGGGAGAAAGCCAATGTGCTGATAGGGCAAGGAGACGTGGTGCTGGTAATGAAACGGAAACGGGACTCTAGCATACTTACTGACAGCCAGACAGCGACCAAAAGAATTCGGATGGTCATCAATTAGTATCGAGTTGTTTAA-------------------"/>
                        <sequence id="seq_KJ413847_A/baikal_teal/Korea/Donglim3/2014_2014/01/17_1_(PB2)" taxon="KJ413847_A/baikal_teal/Korea/Donglim3/2014_2014/01/17_1_(PB2)" totalcount="4" value="ATGGAGAGAATAAAAGAACTAAGAGATCTAATGTCTCAATCCCGCACTCGCGAGATACTAACAAAAACCACTGTGGACCATATGGCCATAATCAAGAAATACACATCAGGAAGACAAGAGAAGAACCCTGCTCTCAGAATGAAATGGATGATGGCAATGAAATATCCAATCACAGCAGACAAGAGAATAATGGAAATGATTCCTGAAAGAAATGAACAAGGCCAGACGCTTTGGAGCAAGACAAATGATGCTGGATCAGACAGAGTGATGGTGTCTCCCCTAGCTGTAACTTGGTGGAATAGAAATGGACCGACAGCAAGTACAGTCCATTATCCAAAGGTCTACAAAACATACTTTGAGAAGGTTGAAAGGTTAAAGCATGGAACCTTCGGTCCCGTTCACTTCCGAAACCAAATTAAAATACGCCGCCGAGTTGACATAAACCCAGGCCACGCAGATCTCAGTGCCAAAGAAGCACAAGATGTCATCATGGAGGTCGTTTTCCCAAATGAAGTGGGAGCTAGAATATTGACATCAGAGTCACAATTGACAATAACGAAAGAGAAAAAAGAAGAACTCCAGGATTGCAAGATTGCTCCTTTAATGGTGGCATACATGTTGGAAAGAGAACTGGTCCGCAAAACCAGATTCCTACCAGTAGCAGGTGGGACAAGCAGTGTGTACATTGAGGTACTGCACTTGACCCAAGGGACCTGCTGGGAACAGATGTACACTCCAGGCGGAGAAGTGAGAAATGACGATGTTGACCAGAGTTTGATCATCGCGGCCAGAAACATTGTTAGGAGAGCAACGGTATCAGCGGATCCACTGGCATCATTATTGGAGATGTGCCACAGCACACAAATTGGTGGGACAAGGATGGTGGATATCCTTAGGCAAAATCCAACTGAGGAACAAGCTGTGGATATATGCAAAGCAGCAATGGGTTTGAGGATTAGTTCATCCTTTAGCTTTGGAGGATTCACCTTCAAAAGAACAAGTGGTTCATCCGTTAGAAAGGAAGAGGAAGTGCTTACAGGCAACCTCCAAACATTGAAAATAAGAGTACATGAGGGGTATGAGGAGTTCACAATGGTTGGGCGAAGAGCAACAGCCATTCTAAGGAAAGCAACTAGAAGGCTGATTCAGTTGATAGTAAGTGGAAGAGACGAACAATCAATCGCTGAAGCAATCATCGTAGCCATGGTGTTCTCACAGGAGGATTGCATGATAAAGGCAGTCCGAGGCGATCTAAATTTTGTGAACAGAGCAAACCAAAGATTGAACCCCATGCATCAACTCCTGAGACACTTCCAAAAAGATGCAAAAGTGCTGTTTCAAAATTGGGGGATTGAACCTATTGATAATGTCATGGGGATGATTGGAATATTACCTGACATGACTCCAAGCACAGAGATGTCACTAAGAGGAGTAAGAGTTAGTAAAATGGGAGTAGATGAATATTCCAGCACTGAGAGAGTGGTTGTACGCATTGACCGTTTCTTGCGGGTTCGAGATCAGCAGGGGAACGTACTCCTATCTCCCGAAGAGGTCAGCGAAACACTGGGAACAGAAAAATTAACAATAACATATTCATCATCAATGATGTGGGAAATCAATGGTCCTGAGTCAGTGCTGGTCAACACCTATCAATGGATCATCAGAAATTGGGAGATTGTGAAGATTCAATGGTCTCAAGACCCCACGATGCTGTACAATAAGGTGGAGTTTGAACCGTTCCAATCCTTGGTACCTAAAGCTGCCAGAGGCCAATACAGTGGATTTGTGAGAACACTGTTCCAACAAATGCGTGACGTATTGGGGACATTTGATACTATTCAGATAATAAAGCTGTTACCGTTTGCAGCAGCCCCACCGGAGCATAGCAGAATGCAATTTTCTTCCCTGACCGTGAATGTAAGAGGCTCGGGAATGAGAATACTCGTAAGGGGTAACTCCCCTGTGTTCAACTACAATAAGGCAACCAAAAGGCTTGCCGTCCTTGGAAAGGACGCAGGTGCATTAACAGAGGATCCAGATGAGGGGACAACAGGAGTGGAATCTGCAGTGCTGAGGGGGTTCCTAATTCTGGGCAAGGAGGACAGAAGATATGGACCAGCACTAAGCATCAATGAACTGAGCAATCTTGCGAAAGGGGAGAAAGCCAATGTGCTGATAGGGCAAGGAGACGTGGTGCTGGTAATGAAACGGAAACGGGACTCTAGCATACTTACTGACAGCCAGACAGCGACCAAAAGAATTCGGATGGTCATCAATTAGTATCGAGTTGTTTAA-------------------"/>
                        <sequence id="seq_KJ509057_A/broiler_duck/Korea/H133/2014_2014/01/25_1_(PB2)" taxon="KJ509057_A/broiler_duck/Korea/H133/2014_2014/01/25_1_(PB2)" totalcount="4" value="ATGGAGAGAATAAAAGAACTAAGAGATCTAATGTCTCAATCCCGCACTCGCGAGATACTAACAAAAACCACTGTGGACCATATGGCCATAATCAAGAAATACACATCAGGAAGACAAGAGAAGAACCCTGCTCTCAGAATGAAATGGATGATGGCAATGAAATATCCAATCACAGCAGACAAGAGAATAATGGAAATGATTCCTGAAAGAAATGAACAAGGCCAGACGCTTTGGAGCAAGACAAATGATGCTGGATCAGACAGAGTGATGGTGTCTCCCCTAGCTGTAACTTGGTGGAATAGAAATGGACCGACAGCAAGTACAGTCCATTATCCAAAGGTCTACAAAACATACTTTGAGAAGGTTGAAAGGTTAAAGCATGGAACCTTCGGTCCCGTTCACTTCCGAAACCAAATTAAAATACGCCGCCGAGTTGACATAAACCCAGGCCACGCAGATCTCAGTGCCAAAGAAGCACAAGATGTCATCATGGAGGTCGTTTTCCCAAATGAAGTGGGAGCTAGAATATTGACATCAGAGTCACAATTGACAATAACGAAAGAGAAAAAAGAAGAACTCCAGGATTGCAAGATTGCTCCTTTAATGGTGGCATACATGTTGGAAAGAGAACTGGTCCGCAAAACCAGATTCCTACCAGTAGCAGGTGGGACAAGCAGTGTGTACATTGAGGTACTGCACTTGACCCAAGGGACCTGCTGGGAACAGATGTACACTCCAGGCGGAGAAGTGAGAAATGACGATGTTGACCAGAGTTTGATCATCGCGGCCAGAAACATTGTTAGGAGAGCAACGGTATCAGCGGATCCACTGGCATCATTATTGGAGATGTGCCACAGCACACAAATTGGTGGGACAAGGATGGTGGATATCCTTAGGCAAAATCCAACTGAGGAACAAGCTGTGGATATATGCAAAGCAGCAATGGGTTTGAGGATTAGTTCATCCTTTAGCTTTGGAGGATTCACCTTCAAAAGAACAAGTGGTTCATCCGTTAGAAAGGAAGAGGAAGTGCTTACAGGCAACCTCCAAACATTGAAAATAAGAGTACATGAGGGGTATGAGGAGTTCACAATGGTTGGGCGAAGAGCAACAGCCATTCTAAGGAAAGCAACTAGAAGGCTGATTCAGTTGATAGTAAGTGGAAGAGACGAACAATCAATCGCTGAAGCAATCATCGTAGCCATGGTGTTCTCACAGGAGGATTGCATGATAAAGGCAGTCCGAGGCGATCTAAATTTTGTGAACAGAGCAAACCAAAGATTGAACCCCATGCATCAACTCCTGAGACACTTCCAAAAAGATGCAAAAGTGCTGTTTCAAAATTGGGGGATTGAACCTATTGATAATGTCATGGGGATGATTGGAATATTACCTGACATGACTCCAAGCACAGAGATGTCACTAAGAGGAGTAAGAGTTAGTAAAATGGGAGTAGATGAATATTCCAGCACTGAGAGAGTGGTTGTACGCATTGACCGTTTCTTGCGGGTTCGAGATCAGCAGGGGAACGTACTCCTATCTCCCGAAGAGGTCAGCGAAACACTGGGAACAGAAAAATTAACAATAACATATTCATCATCAATGATGTGGGAAATCAATGGTCCTGAGTCAGTGCTGGTCAACACCTATCAATGGATCATCAGAAATTGGGAGATTGTGAAGATTCAATGGTCTCAAGACCCCACGATGCTGTACAATAAGGTGGAGTTTGAACCGTTCCAATCCTTGGTACCTAAAGCTGCCAGAGGCCAATACAGTGGATTTGTGAGAACACTGTTCCAACAAATGCGTGACGTATTGGGGACATTTGATACTATTCAGATAATAAAGCTGTTACCGTTTGCAGCAGCCCCACCGGAGCATAGCAGAATGCAATTTTCTTCCCTGACCGTGAATGTAAGAGGCTCGGGAATGAGAATACTCGTAAGGGGTAACTCCCCTGTGTTCAACTACAATAAGGCAACCAAAAGGCTTGCCGTCCTTGGAAAGGACGCAGGTGCATTAACAGAGGATCCAGATGAGGGGACAACAGGAGTGGAATCTGCAGTGCTGAGGGGGTTCCTAATTCTGGGCAAGGAGGACAGAAGATATGGACCAGCACTAAGCATCAATGAACTGAGCAATCTTGCGAAAGGGGAGAAAGCCAATGTGCTGATAGGGCAAGGAGACGTGGTGCTGGTAATGAAACGGAAACGGGACTCTAGCATACTTACTGACAGCCAGACAGCGACCAAAAGAATTCGGATGGTCATCAATTAGTATCGAGTTGTTTAA-------------------"/>
                        <sequence id="seq_KJ508897_A/broiler_duck/Korea/H29/2014_2014/01/18_1_(PB2)" taxon="KJ508897_A/broiler_duck/Korea/H29/2014_2014/01/18_1_(PB2)" totalcount="4" value="ATGGAGAGAATAAAAGAACTAAGAGATCTAATGTCTCAATCCCGCACTCGCGAGATACTAACAAAAACCACTGTGGACCATATGGCCATAATCAAGAAATACACATCAGGAAGACAAGAGAAGAACCCTGCTCTCAGAATGAAATGGATGATGGCAATGAAATATCCAATCACAGCAGACAAGAGAATAATGGAAATGATTCCTGAAAGAAATGAACAAGGCCAGACGCTTTGGAGCAAGACAAATGATGCTGGATCAGACAGAGTGATGGTGTCTCCCCTAGCTGTAACTTGGTGGAATAGAAATGGACCGACAGCAAGTACAGTCCATTATCCAAAGGTCTACAAAACATACTTTGAGAAGGTTGAAAGGTTAAAGCATGGAACCTTCGGTCCCGTTCACTTCCGAAACCAAATTAAAATACGCCGCCGAGTTGACATAAACCCAGGCCACGCAGATCTCAGTGCCAAAGAAGCACAAGATGTCATCATGGAGGTCGTTTTCCCAAATGAAGTGGGAGCTAGAATATTGACATCAGAGTCACAATTGACAATAACGAAAGAGAAAAAAGAAGAACTCCAGGATTGCAAGATTGCTCCTTTAATGGTGGCATACATGTTGGAAAGAGAACTGGTCCGCAAAACCAGATTCCTACCAGTAGCAGGTGGGACAAGCAGTGTGTACATTGAGGTACTGCACTTGACCCAAGGGACCTGCTGGGAACAGATGTACACTCCAGGCGGAGAAGTGAGAAATGACGATGTTGACCAGAGTTTGATCATCGCGGCCAGAAACATTGTTAGGAGAGCAACGGTATCAGCGGATCCACTGGCATCATTATTGGAGATGTGCCACAGCACACAAATTGGTGGGACAAGGATGGTGGATATCCTTAGGCAAAATCCAACTGAGGAACAAGCTGTGGATATATGCAAAGCAGCAATGGGTTTGAGGATTAGTTCATCCTTTAGCTTTGGAGGATTCACCTTCAAAAGAACAAGTGGTTCATCCGTTAGAAAGGAAGAGGAAGTGCTTACAGGCAACCTCCAAACATTGAAAATAAGAGTACATGAGGGGTATGAGGAGTTCACAATGGTTGGGCGAAGAGCAACAGCCATTCTAAGGAAAGCAACTAGAAGGCTGATTCAGTTGATAGTAAGTGGAAGAGACGAACAATCAATCGCTGAAGCAATCATCGTAGCCATGGTGTTCTCACAGGAGGATTGCATGATAAAGGCAGTCCGAGGCGATCTAAATTTTGTGAACAGAGCAAACCAAAGATTGAACCCCATGCATCAACTCCTGAGACACTTCCAAAAAGATGCAAAAGTGCTGTTTCAAAATTGGGGGATTGAACCTATTGATAATGTCATGGGGATGATTGGAATATTACCTGACATGACTCCAAGCACAGAGATGTCACTAAGAGGAGTAAGAGTTAGTAAAATGGGAGTAGATGAATATTCCAGCACTGAGAGAGTGGTTGTACGCATTGACCGTTTCTTGCGGGTTCGAGATCAGCAGGGGAACGTACTCCTATCTCCCGAAGAGGTCAGCGAAACACTGGGAACAGAAAAATTAACAATAACATATTCATCATCAATGATGTGGGAAATCAATGGTCCTGAGTCAGTGCTGGTCAACACCTATCAATGGATCATCAGAAATTGGGAGATTGTGAAGATTCAATGGTCTCAAGACCCCACGATGCTGTACAATAAGGTGGAGTTTGAACCGTTCCAATCCTTGGTACCTAAAGCTGCCAGAGGCCAATACAGTGGATTTGTGAGAACACTGTTCCAACAAATGCGTGACGTATTGGGGACATTTGATACTATTCAGATAATAAAGCTGTTACCGTTTGCAGCAGCCCCACCGGAGCATAGCAGAATGCAATTTTCTTCCCTGACCGTGAATGTAAGAGGCTCGGGAATGAGAATACTCGTAAGGGGTAACTCCCCTGTGTTCAACTACAATAAGGCAACCAAAAGGCTTGCCGTCCTTGGAAAGGACGCAGGTGCATTAACAGAGGATCCAGATGAGGGGACAACAGGAGTGGAATCTGCAGTGCTGAGGGGGTTCCTAATTCTGGGCAAGGAGGACAGAAGATATGGACCAGCACTAAGCATCAATGAACTGAGCAATCTTGCGAAAGGGGAGAAAGCCAATGTGCTGATAGGGCAAGGAGACGTGGTGCTGGTAATGAAACGGAAACGGGACTCTAGCATACTTACTGACAGCCAGACAGCGACCAAAAGAATTCGGATGGTCATCAATTAGTATCGAGTTGTTTAA-------------------"/>
                        <sequence id="seq_KJ508905_A/broiler_duck/Korea/H31/2014_2014/01/19_1_(PB2)" taxon="KJ508905_A/broiler_duck/Korea/H31/2014_2014/01/19_1_(PB2)" totalcount="4" value="ATGGAGAGAATAAAAGAACTAAGAGATCTAATGTCTCAATCCCGCACTCGCGAGATACTAACAAAAACCACTGTGGACCATATGGCCATAATCAAGAAATACACATCAGGAAGACAAGAGAAGAACCCTGCTCTCAGAATGAAATGGATGATGGCAATGAAATATCCAATCACAGCAGACAAGAGAATAATGGAAATGATTCCTGAAAGAAATGAACAAGGCCAGACGCTTTGGAGCAAGACAAATGATGCTGGATCAGACAGAGTGATGGTGTCTCCCCTAGCTGTAACTTGGTGGAATAGAAATGGACCGACAGCAAGTACAGTCCATTATCCAAAGGTCTACAAAACATACTTTGAGAAGGTTGAAAGGTTAAAGCATGGAACCTTCGGTCCCGTTCACTTCCGAAACCAAATTAAAATACGCCGCCGAGTTGACATAAACCCAGGCCACGCAGATCTCAGTGCCAAAGAAGCACAAGATGTCATCATGGAGGTCGTTTTCCCAAATGAAGTGGGAGCTAGAATATTGACATCAGAGTCACAATTGACAATAACGAAAGAGAAAAAAGAAGAACTCCAGGATTGCAAGATTGCTCCTTTAATGGTGGCATACATGTTGGAAAGAGAACTGGTCCGCAAAACCAGATTCCTACCAGTAGCAGGTGGGACAAGCAGTGTGTACATTGAGGTACTGCACTTGACCCAAGGGACCTGCTGGGAACAGATGTACACTCCAGGCGGAGAAGTGAGAAATGACGATGTTGACCAGAGTTTGATCATCGCGGCCAGAAACATTGTTAGGAGAGCAACGGTATCAGCGGATCCACTGGCATCATTATTGGAGATGTGCCACAGCACACAAATTGGTGGGACAAGGATGGTGGATATCCTTAGGCAAAATCCAACTGAGGAACAAGCTGTGGATATATGCAAAGCAGCAATGGGTTTGAGGATTAGTTCATCCTTTAGCTTTGGAGGATTCACCTTCAAAAGAACAAGTGGTTCATCCGTTAGAAAGGAAGAGGAAGTGCTTACAGGCAACCTCCAAACATTGAAAATAAGAGTACATGAGGGGTATGAGGAGTTCACAATGGTTGGGCGAAGAGCAACAGCCATTCTAAGGAAAGCAACTAGAAGGCTGATTCAGTTGATAGTAAGTGGAAGAGACGAACAATCAATCGCTGAAGCAATCATCGTAGCCATGGTGTTCTCACAGGAGGATTGCATGATAAAGGCAGTCCGAGGCGATCTAAATTTTGTGAACAGAGCAAACCAAAGATTGAACCCCATGCATCAACTCCTGAGACACTTCCAAAAAGATGCAAAAGTGCTGTTTCAAAATTGGGGGATTGAACCTATTGATAATGTCATGGGGATGATTGGAATATTACCTGACATGACTCCAAGCACAGAGATGTCACTAAGAGGAGTAAGAGTTAGTAAAATGGGAGTAGATGAATATTCCAGCACTGAGAGAGTGGTTGTACGCATTGACCGTTTCTTGCGGGTTCGAGATCAGCAGGGGAACGTACTCCTATCTCCCGAAGAGGTCAGCGAAACACTGGGAACAGAAAAATTAACAATAACATATTCATCATCAATGATGTGGGAAATCAATGGTCCTGAGTCAGTGCTGGTCAACACCTATCAATGGATCATCAGAAATTGGGAGATTGTGAAGATTCAATGGTCTCAAGACCCCACGATGCTGTACAATAAGGTGGAGTTTGAACCGTTCCAATCCTTGGTACCTAAAGCTGCCAGAGGCCAATACAGTGGATTTGTGAGAACACTGTTCCAACAAATGCGTGACGTATTGGGGACATTTGATACTATTCAGATAATAAAGCTGTTACCGTTTGCAGCAGCCCCACCGGAGCATAGCAGAATGCAATTTTCTTCCCTGACCGTGAATGTAAGAGGCTCGGGAATGAGAATACTCGTAAGGGGTAACTCCCCTGTGTTCAACTACAATAAGGCAACCAAAAGGCTTGCCGTCCTTGGAAAGGACGCAGGTGCATTAACAGAGGATCCAGATGAGGGGACAACAGGAGTGGAATCTGCAGTGCTGAGGGGGTTCCTAATTCTGGGCAAGGAGGACAGAAGATATGGACCAGCACTAAGCATCAATGAACTGAGCAATCTTGCGAAAGGGGAGAAAGCCAATGTGCTGATAGGGCAAGGAGACGTGGTGCTGGTAATGAAACGGAAACGGGACTCTAGCATACTTACTGACAGCCAGACAGCGACCAAAAGAATTCGGATGGTCATCAATTAGTATCGAGTTGTTTAA-------------------"/>
                        <sequence id="seq_KJ508913_A/broiler_duck/Korea/H32/2014_2014/01/19_1_(PB2)" taxon="KJ508913_A/broiler_duck/Korea/H32/2014_2014/01/19_1_(PB2)" totalcount="4" value="ATGGAGAGAATAAAAGAACTAAGAGATCTAATGTCTCAATCCCGCACTCGCGAGATACTAACAAAAACCACTGTGGACCATATGGCCATAATCAAGAAATACACATCAGGAAGACAAGAGAAGAACCCTGCTCTCAGAATGAAATGGATGATGGCAATGAAATATCCAATCACAGCAGACAAGAGAATAATGGAAATGATTCCTGAAAGAAATGAACAAGGCCAGACGCTTTGGAGCAAGACAAATGATGCTGGATCAGACAGAGTGATGGTGTCTCCCCTAGCTGTAACTTGGTGGAATAGAAATGGACCGACAGCAAGTACAGTCCATTATCCAAAGGTCTACAAAACATACTTTGAGAAGGTTGAAAGGTTAAAGCATGGAACCTTCGGTCCCGTTCACTTCCGAAACCAAATTAAAATACGCCGCCGAGTTGACATAAACCCAGGCCACGCAGATCTCAGTGCCAAAGAAGCACAAGATGTCATCATGGAGGTCGTTTTCCCAAATGAAGTGGGAGCTAGAATATTGACATCAGAGTCACAATTGACAATAACGAAAGAGAAAAAAGAAGAACTCCAGGATTGCAAGATTGCTCCTTTAATGGTGGCATACATGTTGGAAAGAGAACTGGTCCGCAAAACCAGATTCCTACCAGTAGCAGGTGGGACAAGCAGTGTGTACATTGAGGTACTGCACTTGACCCAAGGGACCTGCTGGGAACAGATGTACACTCCAGGCGGAGAAGTGAGAAATGACGATGTTGACCAGAGTTTGATCATCGCGGCCAGAAACATTGTTAGGAGAGCAACGGTATCAGCGGATCCACTGGCATCATTATTGGAGATGTGCCACAGCACACAAATTGGTGGGACAAGGATGGTGGATATCCTTAGGCAAAATCCAACTGAGGAACAAGCTGTGGATATATGCAAAGCAGCAATGGGTTTGAGGATTAGTTCATCCTTTAGCTTTGGAGGATTCACCTTCAAAAGAACAAGTGGTTCATCCGTTAGAAAGGAAGAGGAAGTGCTTACAGGCAACCTCCAAACATTGAAAATAAGAGTACATGAGGGGTATGAGGAGTTCACAATGGTTGGGCGAAGAGCAACAGCCATTCTAAGGAAAGCAACTAGAAGGCTGATTCAGTTGATAGTAAGTGGAAGAGACGAACAATCAATCGCTGAAGCAATCATCGTAGCCATGGTGTTCTCACAGGAGGATTGCATGATAAAGGCAGTCCGAGGCGATCTAAATTTTGTGAACAGAGCAAACCAAAGATTGAACCCCATGCATCAACTCCTGAGACACTTCCAAAAAGATGCAAAAGTGCTGTTTCAAAATTGGGGGATTGAACCTATTGATAATGTCATGGGGATGATTGGAATATTACCTGACATGACTCCAAGCACAGAGATGTCACTAAGAGGAGTAAGAGTTAGTAAAATGGGAGTAGATGAATATTCCAGCACTGAGAGAGTGGTTGTACGCATTGACCGTTTCTTGCGGGTTCGAGATCAGCAGGGGAACGTACTCCTATCTCCCGAAGAGGTCAGCGAAACACTGGGAACAGAAAAATTAACAATAACATATTCATCATCAATGATGTGGGAAATCAATGGTCCTGAGTCAGTGCTGGTCAACACCTATCAATGGATCATCAGAAATTGGGAGATTGTGAAGATTCAATGGTCTCAAGACCCCACGATGCTGTACAATAAGGTGGAGTTTGAACCGTTCCAATCCTTGGTACCTAAAGCTGCCAGAGGCCAATACAGTGGATTTGTGAGAACACTGTTCCAACAAATGCGTGACGTATTGGGGACATTTGATACTATTCAGATAATAAAGCTGTTACCGTTTGCAGCAGCCCCACCGGAGCATAGCAGAATGCAATTTTCTTCCCTGACCGTGAATGTAAGAGGCTCGGGAATGAGAATACTCGTAAGGGGTAACTCCCCTGTGTTCAACTACAATAAGGCAACCAAAAGGCTTGCCGTCCTTGGAAAGGACGCAGGTGCATTAACAGAGGATCCAGATGAGGGGACAACAGGAGTGGAATCTGCAGTGCTGAGGGGGTTCCTAATTCTGGGCAAGGAGGACAGAAGATATGGACCAGCACTAAGCATCAATGAACTGAGCAATCTTGCGAAAGGGGAGAAAGCCAATGTGCTGATAGGGCAAGGAGACGTGGTGCTGGTAATGAAACGGAAACGGGACTCTAGCATACTTACTGACAGCCAGACAGCGACCAAAAGAATTCGGATGGTCATCAATTAGTATCGAGTTGTTTAA-------------------"/>
                        <sequence id="seq_KJ508937_A/broiler_duck/Korea/H47/2014_2014/01/20_1_(PB2)" taxon="KJ508937_A/broiler_duck/Korea/H47/2014_2014/01/20_1_(PB2)" totalcount="4" value="ATGGAGAGAATAAAAGAACTAAGAGATCTAATGTCTCAATCCCGCACTCGCGAGATACTAACAAAAACCACTGTGGACCATATGGCCATAATCAAGAAATACACATCAGGAAGACAAGAGAAGAACCCTGCTCTCAGAATGAAATGGATGATGGCAATGAAATATCCAATCACAGCAGACAAGAGAATAATGGAAATGATTCCTGAAAGAAATGAACAAGGCCAGACGCTTTGGAGCAAGACAAATGATGCTGGATCAGACAGAGTGATGGTGTCTCCCCTAGCTGTAACTTGGTGGAATAGAAATGGACCGACAGCAAGTACAGTCCATTATCCAAAGGTCTACAAAACATACTTTGAGAAGGTTGAAAGGTTAAAGCATGGAACCTTCGGTCCCGTTCACTTCCGAAACCAAATTAAAATACGCCGCCGAGTTGACATAAACCCAGGCCACGCAGATCTCAGTGCCAAAGAAGCACAAGATGTCATCATGGAGGTCGTTTTCCCAAATGAAGTGGGAGCTAGAATATTGACATCAGAGTCACAATTGACAATAACGAAAGAGAAAAAAGAAGAACTCCAGGATTGCAAGATTGCTCCTTTAATGGTGGCATACATGTTGGAAAGAGAACTGGTCCGCAAAACCAGATTCCTACCAGTAGCAGGTGGGACAAGCAGTGTGTACATTGAGGTACTGCACTTGACCCAAGGGACCTGCTGGGAACAGATGTACACTCCAGGCGGAGAAGTGAGAAATGACGATGTTGACCAGAGTTTGATCATCGCGGCCAGAAACATTGTTAGGAGAGCAACGGTATCAGCGGATCCACTGGCATCATTATTGGAGATGTGCCACAGCACACAAATTGGTGGGACAAGGATGGTGGATATCCTTAGGCAAAATCCAACTGAGGAACAAGCTGTGGATATATGCAAAGCAGCAATGGGTTTGAGGATTAGTTCATCCTTTAGCTTTGGAGGATTCACCTTCAAAAGAACAAGTGGTTCATCCGTTAGAAAGGAAGAGGAAGTGCTTACAGGCAACCTCCAAACATTGAAAATAAGAGTACATGAGGGGTATGAGGAGTTCACAATGGTTGGGCGAAGAGCAACAGCCATTCTAAGGAAAGCAACTAGAAGGCTGATTCAGTTGATAGTAAGTGGAAGAGACGAACAATCAATCGCTGAAGCAATCATCGTAGCCATGGTGTTCTCACAGGAGGATTGCATGATAAAGGCAGTCCGAGGCGATCTAAATTTTGTGAACAGAGCAAACCAAAGATTGAACCCCATGCATCAACTCCTGAGACACTTCCAAAAAGATGCAAAAGTGCTGTTTCAAAATTGGGGGATTGAACCTATTGATAATGTCATGGGGATGATTGGAATATTACCTGACATGACTCCAAGCACAGAGATGTCACTAAGAGGAGTAAGAGTTAGTAAAATGGGAGTAGATGAATATTCCAGCACTGAGAGAGTGGTTGTACGCATTGACCGTTTCTTGCGGGTTCGAGATCAGCAGGGGAACGTACTCCTATCTCCCGAAGAGGTCAGCGAAACACTGGGAACAGAAAAATTAACAATAACATATTCATCATCAATGATGTGGGAAATCAATGGTCCTGAGTCAGTGCTGGTCAACACCTATCAATGGATCATCAGAAATTGGGAGATTGTGAAGATTCAATGGTCTCAAGACCCCACGATGCTGTACAATAAGGTGGAGTTTGAACCGTTCCAATCCTTGGTACCTAAAGCTGCCAGAGGCCAATACAGTGGATTTGTGAGAACACTGTTCCAACAAATGCGTGACGTATTGGGGACATTTGATACTATTCAGATAATAAAGCTGTTACCGTTTGCAGCAGCCCCACCGGAGCATAGCAGAATGCAATTTTCTTCCCTGACCGTGAATGTAAGAGGCTCGGGAATGAGAATACTCGTAAGGGGTAACTCCCCTGTGTTCAACTACAATAAGGCAACCAAAAGGCTTGCCGTCCTTGGAAAGGACGCAGGTGCATTAACAGAGGATCCAGATGAGGGGACAACAGGAGTGGAATCTGCAGTGCTGAGGGGGTTCCTAATTCTGGGCAAGGAGGACAGAAGATATGGACCAGCACTAAGCATCAATGAACTGAGCAATCTTGCGAAAGGGGAGAAAGCCAATGTGCTGATAGGGCAAGGAGACGTGGTGCTGGTAATGAAACGGAAACGGGACTCTAGCATACTTACTGACAGCCAGACAGCGACCAAAAGAATTCGGATGGTCATCAATTAGTATCGAGTTGTTTAA-------------------"/>
                        <sequence id="seq_KJ746108_A/mallard/Korea/W452/2014_2014/02/05_1_(PB2)" taxon="KJ746108_A/mallard/Korea/W452/2014_2014/02/05_1_(PB2)" totalcount="4" value="ATGGAGAGAATAAAAGAACTAAGAGATCTAATGTCTCAATCCCGCACTCGCGAGATACTAACAAAAACCACTGTGGACCATATGGCCATAATCAAGAAATACACATCAGGAAGACAAGAGAAGAACCCTGCTCTCAGAATGAAATGGATGATGGCAATGAAATATCCAATCACAGCAGACAAGAGAATAATGGAAATGATTCCTGAAAGAAATGAACAAGGCCAGACGCTTTGGAGCAAGACAAATGATGCTGGATCAGACAGAGTGATGGTGTCTCCCCTAGCTGTAACTTGGTGGAATAGAAATGGACCGACAGCAAGTACAGTCCATTATCCAAAGGTCTACAAAACATACTTTGAGAAGGTTGAAAGGTTAAAGCATGGAACCTTCGGTCCCGTTCACTTCCGAAACCAAATTAAAATACGCCGCCGAGTTGACATAAACCCAGGCCACGCAGATCTCAGTGCCAAAGAAGCACAAGATGTCATCATGGAGGTCGTTTTCCCAAATGAAGTGGGAGCTAGAATATTGACATCAGAGTCACAATTGACAATAACGAAAGAGAAAAAAGAAGAACTCCAGGATTGCAAGATTGCTCCTTTAATGGTGGCATACATGTTGGAAAGAGAACTGGTCCGCAAAACCAGATTCCTACCAGTAGCAGGTGGGACAAGCAGTGTGTACATTGAGGTACTGCACTTGACCCAAGGGACCTGCTGGGAACAGATGTACACTCCAGGCGGAGAAGTGAGAAATGACGATGTTGACCAGAGTTTGATCATCGCGGCCAGAAACATTGTTAGGAGAGCAACGGTATCAGCGGATCCACTGGCATCATTATTGGAGATGTGCCACAGCACACAAATTGGTGGGACAAGGATGGTGGATATCCTTAGGCAAAATCCAACTGAGGAACAAGCTGTGGATATATGCAAAGCAGCAATGGGTTTGAGGATTAGTTCATCCTTTAGCTTTGGAGGATTCACCTTCAAAAGAACAAGTGGTTCATCCGTTAGAAAGGAAGAGGAAGTGCTTACAGGCAACCTCCAAACATTGAAAATAAGAGTACATGAGGGGTATGAGGAGTTCACAATGGTTGGGCGAAGAGCAACAGCCATTCTAAGGAAAGCAACTAGAAGGCTGATTCAGTTGATAGTAAGTGGAAGAGACGAACAATCAATCGCTGAAGCAATCATCGTAGCCATGGTGTTCTCACAGGAGGATTGCATGATAAAGGCAGTCCGAGGCGATCTAAATTTTGTGAACAGAGCAAACCAAAGATTGAACCCCATGCATCAACTCCTGAGACACTTCCAAAAAGATGCAAAAGTGCTGTTTCAAAATTGGGGGATTGAACCTATTGATAATGTCATGGGGATGATTGGAATATTACCTGACATGACTCCAAGCACAGAGATGTCACTAAGAGGAGTAAGAGTTAGTAAAATGGGAGTAGATGAATATTCCAGCACTGAGAGAGTGGTTGTACGCATTGACCGTTTCTTGCGGGTTCGAGATCAGCAGGGGAACGTACTCCTATCTCCCGAAGAGGTCAGCGAAACACTGGGAACAGAAAAATTAACAATAACATATTCATCATCAATGATGTGGGAAATCAATGGTCCTGAGTCAGTGCTGGTCAACACCTATCAATGGATCATCAGAAATTGGGAGATTGTGAAGATTCAATGGTCTCAAGACCCCACGATGCTGTACAATAAGGTGGAGTTTGAACCGTTCCAATCCTTGGTACCTAAAGCTGCCAGAGGCCAATACAGTGGATTTGTGAGAACACTGTTCCAACAAATGCGTGACGTATTGGGGACATTTGATACTATTCAGATAATAAAGCTGTTACCGTTTGCAGCAGCCCCACCGGAGCATAGCAGAATGCAATTTTCTTCCCTGACCGTGAATGTAAGAGGCTCGGGAATGAGAATACTCGTAAGGGGTAACTCCCCTGTGTTCAACTACAATAAGGCAACCAAAAGGCTTGCCGTCCTTGGAAAGGACGCAGGTGCATTAACAGAGGATCCAGATGAGGGGACAACAGGAGTGGAATCTGCAGTGCTGAGGGGGTTCCTAATTCTGGGCAAGGAGGACAGAAGATATGGACCAGCACTAAGCATCAATGAACTGAGCAATCTTGCGAAAGGGGAGAAAGCCAATGTGCTGATAGGGCAAGGAGACGTGGTGCTGGTAATGAAACGGAAACGGGACTCTAGCATACTTACTGACAGCCAGACAGCGACCAAAAGAATTCGGATGGTCATCAATTAG----------------------------------"/>
                        <sequence id="seq_KJ413839_A/broiler_duck/Korea/Buan2/2014_2014/01/17_1_(PB2)" taxon="KJ413839_A/broiler_duck/Korea/Buan2/2014_2014/01/17_1_(PB2)" totalcount="4" value="ATGGAGAGAATAAAAGAACTAAGAGATCTAATGTCTCAATCCCGCACTCGCGAGATACTAACAAAAACCACTGTGGACCATATGGCCATAATCAAGAAATACACATCAGGAAGACAAGAGAAGAACCCTGCTCTCAGAATGAAATGGATGATGGCAATGAAATATCCAATCACAGCAGACAAGAGAATAATGGAAATGATTCCTGAAAGAAATGAACAAGGCCAGACGCTTTGGAGCAAGACAAATGATGCTGGATCAGACAGAGTGATGGTGTCTCCCCTAGCTGTAACTTGGTGGAATAGAAATGGACCGACAGCAAGTACAGTCCATTATCCAAAGGTCTACAAAACATACTTTGAGAAGGTTGAAAGGTTAAAGCATGGAACCTTCGGTCCCGTTCACTTCCGAAACCAAATTAAAATACGCCGCCGAGTTGACATAAACCCAGGCCACGCAGATCTCAGTGCCAAAGAAGCACAAGATGTCATCATGGAGGTCGTTTTCCCAAATGAAGTGGGAGCTAGAATATTGACATCAGAGTCACAATTGACAATAACGAAAGAGAAAAAAGAAGAACTCCAGGATTGCAAGATTGCTCCTTTAATGGTGGCATACATGTTGGAAAGAGAACTGGTCCGCAAAACCAGATTCCTACCAGTAGCAGGTGGGACAAGCAGTGTGTACATTGAGGTACTGCACTTGACCCAAGGGACCTGCTGGGAACAGATGTACACTCCAGGCGGAGAAGTGAGAAATGACGATGTTGACCAGAGTTTGATCATCGCGGCCAGAAACATTGTTAGGAGAGCAACGGTATCAGCGGATCCACTGGCATCATTATTGGAGATGTGCCACAGCACACAAATTGGTGGGACAAGGATGGTGGATATCCTTAGGCAAAATCCAACTGAGGAACAAGCTGTGGATATATGCAAAGCAGCAATGGGTTTGAGGATTAGTTCATCCTTTAGCTTTGGAGGATTCACCTTCAAAAGAACAAGTGGTTCATCCGTTAGAAAGGAAGAGGAAGTGCTTACAGGCAACCTCCAAACATTGAAAATAAGAGTACATGAGGGGTATGAGGAGTTCACAATGGTTGGGCGAAGAGCAACAGCCATTCTAAGGAAAGCAACTAGAAGGCTGATTCAGTTGATAGTAAGTGGAAGAGACGAACAATCAATCGCTGAAGCAATCATCGTAGCCATGGTGTTCTCACAGGAGGATTGCATGATAAAGGCAGTCCGAGGCGATCTAAATTTTGTGAACAGAGCAAACCAAAGATTGAACCCCATGCATCAACTCCTGAGACACTTCCAAAAAGATGCAAAAGTGCTGTTTCAAAATTGGGGGATTGAACCTATTGATAATGTCATGGGGATGATTGGAATATTACCTGACATGACTCCAAGCACAGAGATGTCACTAAGAGGAGTAAGAGTTAGTAAAATGGGAGTAGATGAATATTCCAGCACTGAGAGAGTGGTTGTAAGCATTGACCGTTTCTTGCGGGTTCGAGATCAGCAGGGGAACGTACTCCTATCTCCCGAAGAGGTCAGCGAAACACTGGGAACAGAAAAATTAACAATAACATATTCATCATCAATGATGTGGGAAATCAATGGTCCTGAGTCAGTGCTGGTCAACACCTATCAATGGATCATCAGAAATTGGGAGATTGTGAAGATTCAATGGTCTCAAGACCCCACGATGCTGTACAATAAGGTGGAGTTTGAACCGTTCCAATCCTTGGTACCTAAAGCTGCCAGAGGCCAATACAGTGGATTTGTGAGAACACTGTTCCAACAAATGCGTGACGTATTGGGGACCTTTGATACTATTCAGATAATAAAGCTGTTACCGTTTGCAGCAGCCCCACCGGAGCATAGCAGAATGCAATTTTCTTCCCTGACCGTGAATGTAAGAGGCTCGGGAATGAGAATACTCGTAAGGGGTAACTCCCCTGTGTTCAACTACAATAAGGCAACCAAAAGGCTTGCCGTCCTTGGAAAGGACGCAGGTGCATTAACAGAGGATCCAGATGAGGGGACAACAGGAGTGGAATCTGCAGTGCTGAGGGGGTTCCTAATTCTGGGCAAGGAGGACAGAAGATATGGACCAGCACTAAGCATCAATGAACTGAGCAATCTTGCGAAAGGGGAGAAAGCCAATGTGCTGATAGGGCAAGGAGACGTGGTGCTGGTAATGAAACGGAAACGGGACTCTAGCATACTTACTGACAGCCAGACAGCGACCAAAAGAATTCGGATGGTCATCAATTAGTATCGAGTTGTTTAA-------------------"/>
                        <sequence id="seq_KJ509145_A/tundra_swan/Korea/H411/2014_2014/02/06_1_(PB2)" taxon="KJ509145_A/tundra_swan/Korea/H411/2014_2014/02/06_1_(PB2)" totalcount="4" value="ATGGAGAGAATAAAAGAACTAAGAGATCTAATGTCTCAATCCCGCACTCGCGAGATACTAACAAAAACCACTGTGGACCATATGGCCATAATCAAGAAATACACATCAGGAAGACAAGAGAAGAACCCTGCTCTCAGAATGAAATGGATGATGGCAATGAAATATCCAATCACAGCAGACAAGAGAATAATGGAAATGATTCCTGAAAGAAATGAACAAGGCCAGACGCTTTGGAGCAAGACAAATGATGCTGGATCAGACAGAGTGATGGTGTCTCCCCTAGCTGTAACTTGGTGGAATAGAAATGGACCGACAGCAAGTACAGTCCATTATCCAAAGGTCTACAAAACATACTTTGAGAAGGTTGAAAGGTTAAAGCATGGAACCTTCGGTCCCGTTCACTTCCGAAACCAAATTAAAATACGCCGCCGAGTTGACATAAACCCAGGCCACGCAGATCTCAGTGCCAAAGAAGCACAAGATGTCATCATGGAGGTCGTTTTCCCAAATGAAGTGGGAGCTAGAATATTGACATCAGAGTCACAATTGACAATAACGAAAGAGAAAAAAGAAGAACTCCAGGATTGCAAGATTGCTCCTTTAATGGTGGCATACATGTTGGAAAGAGAACTGGTCCGCAAAACCAGATTCCTACCAGTAGCAGGTGGGACAAGCAGTGTGTACATTGAGGTACTGCACTTGACCCAAGGGACCTGCTGGGAACAGATGTACACTCCAGGCGGAGAAGTGAGAAATGACGATGTTGACCAGAGTTTGATCATCGCGGCCAGAAACATTGTTAGGAGAGCAACGGTATCAGCGGATCCACTGGCATCATTATTGGAGATGTGCCACAGCACACAAATTGGTGGGACAAGGATGGTGGATATCCTTAGGCAAAATCCAACTGAGGAACAAGCTGTGGATATATGCAAAGCAGCAATGGGTTTGAGGATTAGTTCATCCTTTAGCTTTGGAGGATTCACCTTCAAAAGAACAAGTGGTTCATCCGTTAGAAAGGAAGAGGAAGTGCTTACAGGCAACCTCCAAACATTGAAAATAATAGTACATGAGGGGTATGAGGAGTTCACAATGGTTGGGCGAAGAGCAACAGCCATTCTAAGGAAAGCAACTAGAAGGCTGATTCAGTTGATAGTAAGTGGAAGAGACGAACAATCAATCGCTGAAGCAATCATCGTAGCCATGGTGTTCTCACAGGAGGATTGCATGATAAAGGCAGTCCGAGGCGATCTAAATTTTGTGAACAGAGCAAACCAAAGATTGAACCCCATGCATCAACTCCTGAGACACTTCCAAAAAGATGCAAAAGTGCTGTTTCAAAATTGGGGGATTGAACCTATTGATAATGTCATGGGGATGATTGGAATATTACCTGACATGACTCCAAGCACAGAGATGTCACTAAGAGGAGTAAGAGTTAGTAAAATGGGAGTAGATGAATATTCCAGCACTGAGAGAGTGGTTGTAAGCATTGACCGTTTCTTGCGGGTTCGAGATCAGCAGGGGAACGTACTCCTATCTCCCGAAGAGGTCAGCGAAACACTGGGAACAGAAAAATTAACAATAACATATTCATCATCAATGATGTGGGAAATCAATGGTCCTGAGTCAGTGCTGGTCAACACCTATCAATGGATCATCAGAAATTGGGAGATTGTGAAGATTCAATGGTCTCAAGACCCCACGATGCTGTACAATAAGGTGGAGTTTGAACCGTTCCAATCCTTGGTACCTAAAGCTGCCAGAGGCCAATACAGTGGATTTGTGAGAACACTGTTCCAACAAATGCGTGACGTATTGGGGACATTTGATACTATTCAGATAATAAAGCTGTTACCGTTTGCAGCAGCCCCACCGGAGCATAGCAGAATGCAATTTTCTTCCCTGACCGTGAATGTAAGAGGCTCGGGAATGAGAATACTCGTAAGGGGTAACTCCCCTGTGTTCAACTACAATAAGGCAACCAAAAGGCTTGCCGTCCTTGGAAAGGACGCAGGTGCATTAACAGAGGATCCAGATGAGGGGACAACAGGAGTGGAATCTGCAGTGCTGAGGGGGTTCCTAATTCTGGGCAAGGAGGACAGAAGATATGGACCAGCACTAAGCATCAATGAACTGAGCAATCTTGCGAAAGGGGAGAAAGCCAATGTGCTGATAGGGCAAGGAGACGTGGTGCTGGTAATGAAACGGAAACGGGACTCTAGCATACTTACTGACAGCCAGACAGCGACCAAAAGAATTCGGATGGTCATCAATTAGTATCGAGTTGTTTAA-------------------"/>
                        <sequence id="seq_KJ511809_A/waterfowl/Korea/S005/2014_2014/02/15_1_(PB2)" taxon="KJ511809_A/waterfowl/Korea/S005/2014_2014/02/15_1_(PB2)" totalcount="4" value="ATGGAGAGAATAAAAGAACTAAGAGATCTAATGTCTCAATCCCGCACTCGCGAGATACTAACAAAAACCACTGTGGACCATATGGCCATAATCAAGAAATACACATCAGGAAGACAAGAGAAGAACCCTGCTCTCAGAATGAAATGGATGATGGCAATGAAATATCCAATCACAGCAGACAAGAGAATAATGGAAATGATTCCTGAAAGAAATGAACAAGGCCAGACGCTTTGGAGCAAGACAAATGATGCTGGATCAGACAGAGTGATGGTGTCTCCCCTAGCTGTAACTTGGTGGAATAGAAATGGCCCGACAGCAAGTACAGTCCATTATCCAAAGGTCTACAAAACATACTTTGAGAAGGTTGAAAGGTTAAAGCATGGAACCTTCGGTCCCGTTCACTTCCGAAACCAAATTAAAATACGCCGCCGAGTTGACATAAACCCAGGCCACGCAGATCTCAGTGCCAAAGAAGCACAAGATGTCATCATGGAGGTCGTTTTCCCAAATGAAGTGGGAGCTAGAATATTGACATCAGAGTCACAATTGACAATAACGAAAGAGAAAAAAGAAGAACTCCAGGATTGCAAGATTGCTCCTTTAATGGTGGCATACATGTTGGAAAGAGAACTGGTCCGCAAAACCAGATTCCTACCAGTAGCAGGTGGGACAAGCAGTGTGTACATTGAGGTACTGCACTTGACCCAAGGGACCTGCTGGGAACAGATGTACACTCCAGGCGGAGAAGTGAGAAATGACGATGTTGACCAGAGTTTGATCATCGCGGCCAGAAACATTGTTAGGAGAGCAACGGTATCAGCGGATCCACTGGCATCATTATTGGAGATGTGCCACAGCACACAAATTGGTGGGACAAGGATGGTGGATATCCTTAGGCAAAATCCAACTGAGGAACAAGCTGTGGATATATGCAAAGCAGCAATGGGTTTGAGGATTAGTTCATCCTTTAGCTTTGGAGGATTCACCTTCAAAAGAACAAGTGGTTCATCCGTTAGAAAGGAAGAGGAAGTGCTTACAGGCAACCTCCAAACATTGAAAATAAGAGTACATGAGGGGTATGAGGAGTTCACAATGGTTGGGCGAAGAGCAACAGCCATTCTAAGGAAAGCAACTAGAAGGCTGATTCAGTTGATAGTAAGTGGAAGAGACGAACAATCAATCGCTGAAGCAATCATCGTAGCCATGGTGTTCTCACAGGAGGATTGCATGATAAAGGCAGTCCGAGGCGATCTAAATTTTGTGAACAGAGCAAACCAAAGATTGAACCCCATGCATCAACTCCTGAGACACTTCCAAAAAGATGCAAAAGTGCTGTTTCAAAATTGGGGGATTGAACCTATTGATAATGTCATGGGGATGATTGGAATATTACCTGACATGACTCCAAGCACAGAGATGTCACTAAGAGGAGTAAGAGTTAGTAAAATGGGAGTAGATGAATATTCCAGCACTGAGAGAGTGGTTGTAAGCATTGACCGTTTCTTGCGGGTTCGAGATCAGCAGGGGAACGTACTCCTATCTCCCGAAGAGGTCAGCGAAACACTGGGAACAGAAAAATTAACAATAACATATTCATCATCAATGATGTGGGAAATCAATGGTCCTGAGTCAGTGCTGGTCAACACCTATCAATGGATCATCAGAAATTGGGAGATTGTGAAGATTCAATGGTCTCAAGACCCCACGATGCTGTACAATAAGGTGGAGTTTGAACCGTTCCAATCCTTGGTACCTAAAGCTGCCAGAGGCCAATACAGTGGATTTGTGAGAACACTGTTCCAACAAATGCGTGACGTATTGGGGACATTTGATACTATTCAGATAATAAAGCTGTTACCGTTTGCAGCAGCCCCACCGGAGCATAGCAGAATGCAATTTTCTTCCCTGACCGTGAATGTAAGAGGCTCGGGAATGAGAATACTCGTAAGGGGTAACTCCCCTGTGTTCAACTACAATAAGGCAACCAAAAGGCTTGCCGTCCTTGGAAAGGACGCAGGTGCATTAACAGAGGATCCAGATGAGGGGACAACAGGAGTGGAATCTGCAGTGCTGAGGGGGTTCCTAATTCTGGGCAAGGAGGACAGAAGATATGGACCAGCACTAAGCATCAATGAACTGAGCAATCTTGCGAAAGGGGAGAAAGCCAATGTGCTGATAGGGCAAGGAGACGTGGTGCTGGTAATGAAACGGAAACGGGACTCTAGCATACTTACTGACAGCCAGACAGCGACCAAAAGAATTCGGATGGTCATCAATTAGTATCGAGTTGTTTAAAAA----------------"/>
                        <sequence id="seq_KJ508977_A/Baikal_teal/Korea/H62/2014_2014/01/21_1_(PB2)" taxon="KJ508977_A/Baikal_teal/Korea/H62/2014_2014/01/21_1_(PB2)" totalcount="4" value="ATGGAGAGAATAAAAGAACTAAGAGATCTAATGTCTCAATCCCGCACTCGCGAGATACTAACAAAAACCACTGTGGACCATATGGCCATAATCAAGAAATACACATCAGGAAGACAAGAGAAGAACCCTGCTCTCAGAATGAAATGGATGATGGCAATGAAATATCCAATCACAGCAGACAAGAGAATAATGGAAATGATTCCTGAAAGAAATGAACAAGGCCAGACGCTTTGGAGCAAGACAAATGATGCTGGATCAGACAGAGTGATGGTGTCTCCCCTAGCTGTAACTTGGTGGAATAGAAATGGACCGACAGCAAGTACAGTCCATTATCCAAAGGTCTACAAAACATACTTTGAGAAGGTTGAAAGGTTAAAGCATGGAACCTTCGGTCCCGTTCACTTCCGAAACCAAATTAAAATACGCCGCCGAGTTGACATAAACCCAGGCCACGCAGATCTCAGTGCCAAAGAAGCACAAGATGTCATCATGGAGGTCGTTTTCCCAAATGAAGTGGGAGCTAGAATATTGACATCAGAGTCACAATTGACAATAACGAAAGAGAAAAAAGAAGAACTCCAGGATTGCAAGATTGCTCCTTTAATGGTGGCATACATGTTGGAAAGAGAACTGGTCCGCAAAACCAGATTCCTACCAGTAGCAGGTGGGACAAGCAGTGTGTACATTGAGGTACTGCACTTGACCCAAGGGACCTGCTGGGAACAGATGTACACTCCAGGCGGAGAAGTGAGAAATGACGATGTTGACCAGAGTTTGATCATCGCGGCCAGAAACATTGTTAGGAGAGCAACGGTATCAGCGGATCCACTGGCATCATTATTGGAGATGTGCCACAGCACACAAATTGGTGGGACAAGGATGGTGGATATCCTTAGGCAAAATCCAACTGAGGAACAAGCTGTGGATATATGCAAAGCAGCAATGGGTTTGAGGATTAGTTCATCCTTTAGCTTTGGAGGATTCACCTTCAAAAGAACAAGTGGTTCATCCGTTAGAAAGGAAGAGGAAGTGCTTACAGGCAACCTCCAAACATTGAAAATAAGAGTACATGAGGGGTATGAGGAGTTCACAATGGTTGGGCGAAGAGCAACAGCCATTCTAAGGAAAGCAACTAGAAGGCTGATTCAGTTGATAGTAAGTGGAAGAGACGAACAATCAATCGCTGAAGCAATCATCGTAGCCATGGTGTTCTCACAGGAGGATTGCATGATAAAGGCAGTCCGAGGCGATCTAAATTTTGTGAACAGAGCAAACCAAAGATTGAACCCCATGCATCAACTCCTGAGACACTTCCAAAAAGATGCAAAAGTGCTGTTTCAAAATTGGGGGATTGAACCTATTGATAATGTCATGGGGATGATTGGAATATTACCTGACATGACTCCAAGCACAGAGATGTCACTAAGAGGAGTAAGAGTTAGTAAAATGGGAGTAGATGAATATTCCAGCACTGAGAGAGTGGTTGTAAGCATTGACCGTTTCTTGCGGGTTCGAGATCAGCAGGGGAACGTACTCCTATCTCCCGAAGAGGTCAGCGAAACACTGGGAACAGAAAAATTAACAATAACATATTCATCATCAATGATGTGGGAAATCAATGGTCCTGAGTCAGTGCTGGTCAACACCTATCAATGGATCATCAGAAATTGGGAGATTGTGAAGATTCAATGGTCTCAAGACCCCACGATGCTGTACAATAAGGTGGAGTTTGAACCGTTCCAATCCTTGGTACCTAAAGCTGCCAGAGGCCAATACAGTGGATTTGTGAGAACACTGTTCCAACAAATGCGTGACGTATTGGGGACATTTGATACTATTCAGATAATAAAGCTGTTACCGTTTGCAGCAGCCCCACCGGAGCATAGCAGAATGCAATTTTCTTCCCTGACCGTGAATGTAAGAGGCTCGGGAATGAGAATACTCGTAAGGGGTAACTCCCCTGTGTTCAACTACAATAAGGCAACCAAAAGGCTTGCCGTCCTTGGAAAGGACGCAGGTGCATTAACAGAGGATCCAGATGAGGGGACAACAGGAGTGGAATCTGCAGTGCTGAGGGGGTTCCTAATTCTGGGCAAGGAGGACAGAAGATATGGACCAGCACTAAGCATCAATGAACTGAGCAATCTTGCGAAAGGGGAGAAAGCCAATGTGCTGATAGGGCAAGGAGACGTGGTGCTGGTAATGAAACGGAAACGGGACTCTAGCATACTTACTGACAGCCAGACAGCGACCAAAAGAATTCGGATGGTCATCAATTAGTATCGAGTTGTTTAA-------------------"/>
                        <sequence id="seq_KJ509049_A/breeder_duck/Korea/H128/2014_2014/01/25_1_(PB2)" taxon="KJ509049_A/breeder_duck/Korea/H128/2014_2014/01/25_1_(PB2)" totalcount="4" value="ATGGAGAGAATAAAAGAACTAAGAGATCTAATGTCTCAATCCCGCACTCGCGAGATACTAACAAAAACCACTGTGGACCATATGGCCATAATCAAGAAATACACATCAGGAAGACAAGAGAAGAATCCTGCTCTCAGAATGAAATGGATGATGGCAATGAAATATCCACTCACAGCAGACAAGAGAATAATGGAAATGATTCCTGAAAGAAATGAACAAGGCCAGACGCTTTGGAGCAAGACAAATGATGCTGGATCAGACAGAGTGATGGTGTCTCCCCTAGCTGTAACTTGGTGGAATAGAAATGGACCGACAGCAAGTACAGTCCATTACCCAAAGGTCTACAAAACATACTTTGAGAAGGTTGAAAGGTTAAAGCATGGAACCTTCGGTCCCGTTCACTTCCGAAACCAAATTAAAATACGCCGCCGAGTTGACATAAACCCAGGCCACGCAGATCTCAGTGCCAAAGAAGCACAAGATGTCATCATGGAGGTCGTTTTCCCAAATGAAGTGGGAGCTAGAATATTGACATCAGAGTCACAATTGACAATAACGAAAGAGAAAAAAGAAGAACTCCAGGATTGCAAGATTGCTCCTTTAATGGTGGCATACATGTTGGAAAGAGAACTGGTCCGCAAAACCAGATTCCTACCAGTAGCAGGTGGGACAAGCAGTGTGTACATTGAGGTACTGCACTTGACCCAAGGGACCTGCTGGGAACAGATGTACACTCCAGGCGGAGAAGTGAGAAATGACGATGTTGACCAGAGTTTGATCATCGCGGCCAGAAACATTGTTAGGAGAGCAACGGTATCAGCGGATCCACTGGCATCATTATTGGAGATGTGCCACAGCACACAAATTGGTGGGACAAGGATGGTGGATATCCTTAGGCAAAATCCAACTGAGGAACAAGCTGTGGATATATGCAAAGCAGCAATGGGTTTGAGGATTAGTTCATCCTTTAGCTTTGGAGGATTCACCTTCAAAAGAACAAGTGGTTCATCCGTTAGAAAGGAAGAGGAAGTGCTTACAGGCAACCTCCAAACATTGAAAATAAGAGTACATGAGGGGTATGAGGAGTTCACAATGGTTGGGCGAAGAGCAACAGCCATTCTAAGGAAAGCAACTAGAAGGCTGATTCAGTTGATAGTAAGTGGAAGAGACGAACAATCAATCGCTGAAGCAATCATCGTAGCCATGGTGTTCTCACAGGAGGATTGCATGATAAAGGCAGTCCGAGGCGATCTAAATTTTGTGAACAGAGCAAACCAAAGATTGAACCCCATGCATCAACTCCTGAGACACTTCCAAAAAGATGCAAAAGTGCTGTTTCAAAATTGGGGGATTGAACCTATTGATAATGTCATGGGGATGATTGGAATATTACCTGACATGACTCCAAGCACAGAGATGTCACTAAGAGGAGTAAGAGTTAGTAAAATGGGAGTAGATGAATATTCCAGCACTGAGAGAGTGGTTGTAAGCATTGACCGTTTCTTGCGGGTTCGAGATCAGCAGGGGAACGTACTCCTATCTCCCGAAGAGGTCAGCGAAACACTGGGAACAGAAAAATTAACAATAACATATTCATCATCAATGATGTGGGAAATCAATGGTCCTGAGTCAGTGCTGGTCAACACCTATCAATGGATCATCAGAAATTGGGAGATTGTGAAGATTCAATGGTCTCAAGACCCCACGATGCTGTACAATAAGGTGGAGTTTGAACCGTTCCAATCCTTGGTACCTAAAGCTGCCAGAGGCCAATACAGTGGATTTGTGAGAACACTGTTCCAACAAATGCGTGACGTATTGGGGACATTTGATACTATTCAGATAATAAAGCTGTTACCGTTTGCAGCAGCCCCACCGGAGCATAGCAGAATGCAATTTTCTTCCCTGACCGTGAATGTAAGAGGCTCGGGAATGAGAATACTCGTAAGGGGTAACTCCCCTGTGTTCAACTACAATAAGGCAACCAAAAGGCTTGCCGTCCTTGGAAAGGACGCAGGTGCATTAACAGAGGATCCAGATGAGGGGACAACAGGAGTGGAATCTGCAGTGCTGAGGGGGTTCCTAATTCTGGGCAAGGAGGACAGAAGATATGGACCAGCACTAAGCATCAATGAACTGAGCAATCTTGCGAAAGGGGAGAAAGCCAATGTGCTGATAGGGCAAGGAGACGTGGTGCTGGTAATGAAACGGAAACGGGACTCTAGCATACTTACTGACAGCCAGACAGCGACCAAAAGAATTCGGATGGTCATCAATTAGTATCGAGTTGTTTAA-------------------"/>
                        <sequence id="seq_KJ508985_A/broiler_duck/Korea/H65/2014_2014/01/21_1_(PB2)" taxon="KJ508985_A/broiler_duck/Korea/H65/2014_2014/01/21_1_(PB2)" totalcount="4" value="ATGGAGAGAATAAAAGAACTAAGAGATCTAATGTCTCAATCCCGCACTCGCGAGATACTAACAAAAACCACTGTGGACCATATGGCCATAATCAAGAAATACACATCAGGAAGACAAGAGAAGAATCCTGCTCTCAGAATGAAATGGATGATGGCAATGAAATATCCACTCACAGCAGACAAGAGAATAATGGAAATGATTCCTGAAAGAAATGAACAAGGCCAGACGCTTTGGAGCAAGACAAATGATGCTGGATCAGACAGAGTGATGGTGTCTCCCCTAGCTGTAACTTGGTGGAATAGAAATGGACCGACAGCAAGTACAGTCCATTATCCAAAGGTCTACAAAACATACTTTGAGAAGGTTGAAAGGTTAAAGCATGGAACCTTCGGTCCCGTTCACTTCCGAAACCAAATTAAAATACGCCGCCGAGTTGACATAAACCCAGGCCACGCAGATCTCAGTGCCAAAGAAGCACAAGATGTCATCATGGAGGTCGTTTTCCCAAATGAAGTGGGAGCTAGAATATTGACATCAGAGTCACAATTGACAATAACGAAAGAGAAAAAAGAAGAACTCCAGGATTGCAAGATTGCTCCTTTAATGGTGGCATACATGTTGGAAAGAGAACTGGTCCGCAAAACCAGATTCCTACCAGTAGTAGGTGGGACAAGCAGTGTGTACATTGAGGTACTGCACTTGACCCAAGGGACCTGCTGGGAACAGATGTACACTCCAGGCGGAGAAGTGAGAAATGACGATGTTGACCAGAGTTTGATCATCGCGGCCAGAAACATTGTTAGGAGAGCAACGGTATCAGCGGATCCACTGGCATCATTATTGGAGATGTGCCACAGCACACAAATTGGTGGGACAAGGATGGTGGATATCCTTAGGCAAAATCCAACTGAGGAACAAGCTGTGGATATATGCAAAGCAGCAATGGGTTTGAGGATTAGTTCATCCTTTAGCTTTGGAGGATTCACCTTCAAAAGAACAAGTGGTTCATCCGTTAGAAAGGAAGAGGAAGTGCTTACAGGCAACCTCCAAACATTGAAAATAAGAGTACATGAGGGGTATGAGGAGTTCACAATGGTTGGGCGAAGAGCAACAGCCATTCTAAGGAAAGCAACTAGAAGGCTGATTCAGTTGATAGTAAGTGGAAGAGACGAACAATCAATCGCTGAAGCAATCATCGTAGCCATGGTGTTCTCACAGGAGGATTGCATGATAAAGGCAGTCCGAGGCGATCTAAATTTTGTGAACAGAGCAAACCAAAGATTGAACCCCATGCATCAACTCCTGAGACACTTCCAAAAAGATGCAAAAGTGCTGTTTCAAAATTGGGGGATTGAACCTATTGATAATGTCATGGGGATGATTGGAATATTACCTGACATGACTCCAAGCACAGAGATGTCACTAAGAGGAGTAAGAGTTAGTAAAATGGGAGTAGATGAATATTCCAGCACTGAGAGAGTGGTTGTAAGCATTGACCGTTTCTTGCGGGTTCGAGATCAGCAGGGGAACGTACTCCTATCTCCCGAAGAGGTCAGCGAAACACTGGGAACAGAAAAATTAACAATAACATATTCATCATCAATGATGTGGGAAATCAATGGTCCTGAGTCAGTGCTGGTCAACACCTATCAATGGATCATCAGAAATTGGGAGATTGTGAAGATTCAATGGTCTCAAGACCCCACGATGCTGTACAATAAGGTGGAGTTTGAACCGTTCCAATCCTTGGTACCTAAAGCTGCCAGAGGCCAATACAGTGGATTTGTGAGAACACTGTTCCAACAAATGCGTGACGTATTGGGGACATTTGATACTATTCAGATAATAAAGCTGTTACCGTTTGCAGCAGCCCCACCGGAGCATAGCAGAATGCAATTTTCTTCCCTGACCGTGAATGTAAGAGGCTCGGGAATGAGAATACTCGTAAGGGGTAACTCCCCTGTGTTCAACTACAATAAGGCAACCAAAAGGCTTGCCGTCCTTGGAAAGGACGCAGGTGCATTAACAGAGGATCCAGATGAGGGGACAACAGGAGTGGAATCTGCAGTGCTGAGGGGGTTCCTAATTCTGGGCAAGGAGGACAGAAGATATGGACCAGCACTAAGCATCAATGAACTGAGCAATCTTGCGAAAGGGGAGAAAGCCAATGTGCTGATAGGGCAAGGAGACGTGGTGCTGGTAATGAAACGGAAACGGGACTCTAGCATACTTACTGACAGCCAGACAGCGACCAAAAGAATTCGGATGGTCATCAATTAGTATCGAGTTGTTTAA-------------------"/>
                        <sequence id="seq_KJ509025_A/Baikal_teal/Korea/H84/2014_2014/01/22_1_(PB2)" taxon="KJ509025_A/Baikal_teal/Korea/H84/2014_2014/01/22_1_(PB2)" totalcount="4" value="ATGGAGAGAATAAAAGAACTAAGAGATCTAATGTCTCAATCCCGCACTCGCGAGATACTAACAAAAACCACTGTGGACCATATGGCCATAATCAAGAAATACACATCAGGAAGACAAGAGAAGAATCCTGCTCTCAGAATGAAATGGATGATGGCAATGAAATATCCACTCACAGCAGACAAGAGAATAATGGAAATGATTCCTGAAAGAAATGAACAAGGCCAGACGCTTTGGAGCAAGACAAATGATGCTGGATCAGACAGAGTGATGGTGTCTCCCCTAGCTGTAACTTGGTGGAATAGAAATGGACCGACAGCAAGTACAGTCCATTATCCAAAGGTCTACAAAACATACTTTGAGAAGGTTGAAAGGTTAAAGCATGGAACCTTCGGTCCCGTTCACTTCCGAAACCAAATTAAAATACGCCGCCGAGTTGACATAAACCCAGGCCACGCAGATCTCAGTGCCAAAGAAGCACAAGATGTCATCATGGAGGTCGTTTTCCCAAATGAAGTGGGAGCTAGAATATTGACATCAGAGTCACAATTGACAATAACGAAAGAGAAAAAAGAAGAACTCCAGGATTGCAAGATTGCTCCTTTAATGGTGGCATACATGTTGGAAAGAGAACTGGTCCGCAAAACCAGATTCCTACCAGTAGCAGGTGGGACAAGCAGTGTGTACATTGAGGTACTGCACTTGACCCAAGGGACCTGCTGGGAACAGATGTACACTCCAGGCGGAGAAGTGAGAAATGACGATGTTGACCAGAGTTTGATCATCGCGGCCAGAAACATTGTTAGGAGAGCAACGGTATCAGCGGATCCACTGGCATCATTATTGGAGATGTGCCACAGCACACAAATTGGTGGGACAAGGATGGTGGATATCCTTAGGCAAAATCCAACTGAGGAACAAGCTGTGGATATATGCAAAGCAGCAATGGGTTTGAGGATTAGTTCATCCTTTAGCTTTGGAGGATTCACCTTCAAAAGAACAAGTGGTTCATCCGTTAGAAAGGAAGAGGAAGTGCTTACAGGCAACCTCCAAACATTGAAAATAAGAGTACATGAGGGGTATGAGGAGTTCACAATGGTTGGGCGAAGAGCAACAGCCATTCTAAGGAAAGCAACTAGAAGGCTGATTCAGTTGATAGTAAGTGGAAGAGACGAACAATCAATCGCTGAAGCAATCATCGTAGCCATGGTGTTCTCACAGGAGGATTGCATGATAAAGGCAGTCCGAGGCGATCTAAATTTTGTGAACAGAGCAAACCAAAGATTGAACCCCATGCATCAACTCCTGAGACACTTCCAAAAAGATGCAAAAGTGCTGTTTCAAAATTGGGGGATTGAACCTATTGATAATGTCATGGGGATGATTGGAATATTACCTGACATGACTCCAAGCACAGAGATGTCACTAAGAGGAGTAAGAGTTAGTAAAATGGGAGTAGATGAATATTCCAGCACTGAGAGAGTGGTTGTAAGCATTGACCGTTTCTTGCGGGTTCGAGATCAGCAGGGGAACGTACTCCTATCTCCCGAAGAGGTCAGCGAAACACTGGGAACAGAAAAATTAACAATAACATATTCATCATCAATGATGTGGGAAATCAATGGTCCTGAGTCAGTGCTGGTCAACACCTATCAATGGATCATCAGAAATTGGGAGATTGTGAAGATTCAATGGTCTCAAGACCCCACGATGCTGTACAATAAGGTGGAGTTTGAACCGTTCCAATCCTTGGTACCTAAAGCTGCCAGAGGCCAATACAGTGGATTTGTGAGAACACTGTTCCAACAAATGCGTGACGTATTGGGGACATTTGATACTATTCAGATAATAAAGCTGTTACCGTTTGCAGCAGCCCCACCGGAGCATAGCAGAATGCAATTTTCTTCCCTGACCGTGAATGTAAGAGGCTCGGGAATGAGAATACTCGTAAGGGGTAACTCCCCTGTGTTCAACTACAATAAGGCAACCAAAAGGCTTGCCGTCCTTGGAAAGGACGCAGGTGCATTAACAGAGGATCCAGATGAGGGGACAACAGGAGTGGAATCTGCAGTGCTGAGGGGGTTCCTAATTCTGGGCAAGGAGGACAGAAGATATGGACCAGCACTAAGCATCAATGAACTGAGCAATCTTGCGAAAGGGGAGAAAGCCAATGTGCTGATAGGGCAAGGAGACGTGGTGCTGGTAATGAAACGGAAACGGGACTCTAGCATACTTACTGACAGCCAGACAGCGACCAAAAGAATTCGGATGGTCATCAATTAGTATCGAGTTGTTTAA-------------------"/>
                        <sequence id="seq_KJ509041_A/breeder_chicken/Korea/H122/2014_2014/01/24_1_(PB2)" taxon="KJ509041_A/breeder_chicken/Korea/H122/2014_2014/01/24_1_(PB2)" totalcount="4" value="ATGGAGAGAATAAAAGAACTAAGAGATCTAATGTCTCAATCCCGCACTCGCGAGATACTAACAAAAACCACTGTGGACCATATGGCCATAATCAAGAAATACACATCAGGAAGACAAGAGAAGAATCCTGCTCTCAGAATGAAATGGATGATGGCAATGAAATATCCACTCACAGCAGACAAGAGAATAATGGAAATGATTCCTGAAAGAAATGAACAAGGCCAGACGCTTTGGAGCAAGACAAATGATGCTGGATCAGACAGAGTGATGGTGTCTCCCCTAGCTGTAACTTGGTGGAATAGAAATGGACCGACAGCAAGTACAGTCCATTATCCAAAGGTCTACAAAACATACTTTGAGAAGGTTGAAAGGTTAAAGCATGGAACCTTCGGTCCCGTTCACTTCCGAAACCAAATTAAAATACGCCGCCGAGTTGACATAAACCCAGGCCACGCAGATCTCAGTGCCAAAGAAGCACAAGATGTCATCATGGAGGTCGTTTTCCCAAATGAAGTGGGAGCTAGAATATTGACATCAGAGTCACAATTGACAATAACGAAAGAGAAAAAAGAAGAACTCCAGGATTGCAAGATTGCTCCTTTAATGGTGGCATACATGTTGGAAAGAGAACTGGTCCGCAAAACCAGATTCCTACCAGTAGCAGGTGGGACAAGCAGTGTGTACATTGAGGTACTGCACTTGACCCAAGGGACCTGCTGGGAACAGATGTACACTCCAGGCGGAGAAGTGAGAAATGACGATGTTGACCAGAGTTTGATCATCGCGGCCAGAAACATTGTTAGGAGAGCAACGGTATCAGCGGATCCACTGGCATCATTATTGGAGATGTGCCACAGCACACAAATTGGTGGGACAAGGATGGTGGATATCCTTAGGCAAAATCCAACTGAGGAACAAGCTGTGGATATATGCAAAGCAGCAATGGGTTTGAGGATTAGTTCATCCTTTAGCTTTGGAGGATTCACCTTCAAAAGAACAAGTGGTTCATCCGTTAGAAAGGAAGAGGAAGTGCTTACAGGCAACCTCCAAACATTGAAAATAAGAGTACATGAGGGGTATGAGGAGTTCACAATGGTTGGGCGAAGAGCAACAGCCATTCTAAGGAAAGCAACTAGAAGGCTGATTCAGTTGATAGTAAGTGGAAGAGACGAACAATCAATCGCTGAAGCAATCATCGTAGCCATGGTGTTCTCACAGGAGGATTGCATGATAAAGGCAGTCCGAGGCGATCTAAATTTTGTGAACAGAGCAAACCAAAGATTGAACCCCATGCATCAACTCCTGAGACACTTCCAAAAAGATGCAAAAGTGCTGTTTCAAAATTGGGGGATTGAACCTATTGATAATGTCATGGGGATGATTGGAATATTACCTGACATGACTCCAAGCACAGAGATGTCACTAAGAGGAGTAAGAGTTAGTAAAATGGGAGTAGATGAATATTCCAGCACTGAGAGAGTGGTTGTAAGCATTGACCGTTTCTTGCGGGTTCGAGATCAGCAGGGGAACGTACTCCTATCTCCCGAAGAGGTCAGCGAAACACTGGGAACAGAAAAATTAACAATAACATATTCATCATCAATGATGTGGGAAATCAATGGTCCTGAGTCAGTGCTGGTCAACACCTATCAATGGATCATCAGAAATTGGGAGATTGTGAAGATTCAATGGTCTCAAGACCCCACGATGCTGTACAATAAGGTGGAGTTTGAACCGTTCCAATCCTTGGTACCTAAAGCTGCCAGAGGCCAATACAGTGGATTTGTGAGAACACTGTTCCAACAAATGCGTGACGTATTGGGGACATTTGATACTATTCAGATAATAAAGCTGTTACCGTTTGCAGCAGCCCCACCGGAGCATAGCAGAATGCAATTTTCTTCCCTGACCGTGAATGTAAGAGGCTCGGGAATGAGAATACTCGTAAGGGGTAACTCCCCTGTGTTCAACTACAATAAGGCAACCAAAAGGCTTGCCGTCCTTGGAAAGGACGCAGGTGCATTAACAGAGGATCCAGATGAGGGGACAACAGGAGTGGAATCTGCAGTGCTGAGGGGGTTCCTAATTCTGGGCAAGGAGGACAGAAGATATGGACCAGCACTAAGCATCAATGAACTGAGCAATCTTGCGAAAGGGGAGAAAGCCAATGTGCTGATAGGGCAAGGAGACGTGGTGCTGGTAATGAAACGGAAACGGGACTCTAGCATACTTACTGACAGCCAGACAGCGACCAAAAGAATTCGGATGGTCATCAATTAGTATCGAGTTGTTTAA-------------------"/>
                        <sequence id="seq_KJ509073_A/breeder_duck/Korea/H158/2014_2014/01/26_1_(PB2)" taxon="KJ509073_A/breeder_duck/Korea/H158/2014_2014/01/26_1_(PB2)" totalcount="4" value="ATGGAGAGAATAAAAGAACTAAGAGATCTAATGTCTCAATCCCGCACTCGCGAGATACTAACAAAAACCACTGTGGACCATATGGCCATAATCAAGAAATACACATCAGGAAGACAAGAGAAGAATCCTGCTCTCAGAATGAAATGGATGATGGCAATGAAATATCCACTCACAGCAGACAAGAGAATAATGGAAATGATTCCTGAAAGAAATGAACAAGGCCAGACGCTTTGGAGCAAGACAAATGATGCTGGATCAGACAGAGTGATGGTGTCTCCCCTAGCTGTAACTTGGTGGAATAGAAATGGACCGACAGCAAGTACAGTCCATTATCCAAAGGTCTACAAAACATACTTTGAGAAGGTTGAAAGGTTAAAGCATGGAACCTTCGGTCCCGTTCACTTCCGAAACCAAATTAAAATACGCCGCCGAGTTGACATAAACCCAGGCCACGCAGATCTCAGTGCCAAAGAAGCACAAGATGTCATCATGGAGGTCGTTTTCCCAAATGAAGTGGGAGCTAGAATATTGACATCAGAGTCACAATTGACAATAACGAAAGAGAAAAAAGAAGAACTCCAGGATTGCAAGATTGCTCCTTTAATGGTGGCATACATGTTGGAAAGAGAACTGGTCCGCAAAACCAGATTCCTACCAGTAGCAGGTGGGACAAGCAGTGTGTACATTGAGGTACTGCACTTGACCCAAGGGACCTGCTGGGAACAGATGTACACTCCAGGCGGAGAAGTGAGAAATGACGATGTTGACCAGAGTTTGATCATCGCGGCCAGAAACATTGTTAGGAGAGCAACGGTATCAGCGGATCCACTGGCATCATTATTGGAGATGTGCCACAGCACACAAATTGGTGGGACAAGGATGGTGGATATCCTTAGGCAAAATCCAACTGAGGAACAAGCTGTGGATATATGCAAAGCAGCAATGGGTTTGAGGATTAGTTCATCCTTTAGCTTTGGAGGATTCACCTTCAAAAGAACAAGTGGTTCATCCGTTAGAAAGGAAGAGGAAGTGCTTACAGGCAACCTCCAAACATTGAAAATAAGAGTACATGAGGGGTATGAGGAGTTCACAATGGTTGGGCGAAGAGCAACAGCCATTCTAAGGAAAGCAACTAGAAGGCTGATTCAGTTGATAGTAAGTGGAAGAGACGAACAATCAATCGCTGAAGCAATCATCGTAGCCATGGTGTTCTCACAGGAGGATTGCATGATAAAGGCAGTCCGAGGCGATCTAAATTTTGTGAACAGAGCAAACCAAAGATTGAACCCCATGCATCAACTCCTGAGACACTTCCAAAAAGATGCAAAAGTGCTGTTTCAAAATTGGGGGATTGAACCTATTGATAATGTCATGGGGATGATTGGAATATTACCTGACATGACTCCAAGCACAGAGATGTCACTAAGAGGAGTAAGAGTTAGTAAAATGGGAGTAGATGAATATTCCAGCACTGAGAGAGTGGTTGTAAGCATTGACCGTTTCTTGCGGGTTCGAGATCAGCAGGGGAACGTACTCCTATCTCCCGAAGAGGTCAGCGAAACACTGGGAACAGAAAAATTAACAATAACATATTCATCATCAATGATGTGGGAAATCAATGGTCCTGAGTCAGTGCTGGTCAACACCTATCAATGGATCATCAGAAATTGGGAGATTGTGAAGATTCAATGGTCTCAAGACCCCACGATGCTGTACAATAAGGTGGAGTTTGAACCGTTCCAATCCTTGGTACCTAAAGCTGCCAGAGGCCAATACAGTGGATTTGTGAGAACACTGTTCCAACAAATGCGTGACGTATTGGGGACATTTGATACTATTCAGATAATAAAGCTGTTACCGTTTGCAGCAGCCCCACCGGAGCATAGCAGAATGCAATTTTCTTCCCTGACCGTGAATGTAAGAGGCTCGGGAATGAGAATACTCGTAAGGGGTAACTCCCCTGTGTTCAACTACAATAAGGCAACCAAAAGGCTTGCCGTCCTTGGAAAGGACGCAGGTGCATTAACAGAGGATCCAGATGAGGGGACAACAGGAGTGGAATCTGCAGTGCTGAGGGGGTTCCTAATTCTGGGCAAGGAGGACAGAAGATATGGACCAGCACTAAGCATCAATGAACTGAGCAATCTTGCGAAAGGGGAGAAAGCCAATGTGCTGATAGGGCAAGGAGACGTGGTGCTGGTAATGAAACGGAAACGGGACTCTAGCATACTTACTGACAGCCAGACAGCGACCAAAAGAATTCGGATGGTCATCAATTAGTATCGAGTTGTTTAA-------------------"/>
                        <sequence id="seq_KJ509065_A/broiler_duck/Korea/H145/2014_2014/01/25_1_(PB2)" taxon="KJ509065_A/broiler_duck/Korea/H145/2014_2014/01/25_1_(PB2)" totalcount="4" value="ATGGAGAGAATAAAAGAACTAAGAGATCTAATGTCTCAATCCCGCACTCGCGAGATACTAACAAAAACCACTGTGGACCATATGGCCATAATCAAGAAATACACATCAGGAAGACAAGAGAAGAATCCTGCTCTCAGAATGAAATGGATGATGGCAATGAAATATCCACTCACAGCAGACAAGAGAATAATGGAAATGATTCCTGAAAGAAATGAACAAGGCCAGACGCTTTGGAGCAAGACAAATGATGCTGGATCAGACAGAGTGATGGTGTCTCCCCTAGCTGTAACTTGGTGGAATAGAAATGGACCGACAGCAAGTACAGTCCATTATCCAAAGGTCTACAAAACATACTTTGAGAAGGTTGAAAGGTTAAAGCATGGAACCTTCGGTCCCGTTCACTTCCGAAACCAAATTAAAATACGCCGCCGAGTTGACATAAACCCAGGCCACGCAGATCTCAGTGCCAAAGAAGCACAAGATGTCATCATGGAGGTCGTTTTCCCAAATGAAGTGGGAGCTAGAATATTGACATCAGAGTCACAATTGACAATAACGAAAGAGAAAAAAGAAGAACTCCAGGATTGCAAGATTGCTCCTTTAATGGTGGCATACATGTTGGAAAGAGAACTGGTCCGCAAAACCAGATTCCTACCAGTAGCAGGTGGGACAAGCAGTGTGTACATTGAGGTACTGCACTTGACCCAAGGGACCTGCTGGGAACAGATGTACACTCCAGGCGGAGAAGTGAGAAATGACGATGTTGACCAGAGTTTGATCATCGCGGCCAGAAACATTGTTAGGAGAGCAACGGTATCAGCGGATCCACTGGCATCATTATTGGAGATGTGCCACAGCACACAAATTGGTGGGACAAGGATGGTGGATATCCTTAGGCAAAATCCAACTGAGGAACAAGCTGTGGATATATGCAAAGCAGCAATGGGTTTGAGGATTAGTTCATCCTTTAGCTTTGGAGGATTCACCTTCAAAAGAACAAGTGGTTCATCCGTTAGAAAGGAAGAGGAAGTGCTTACAGGCAACCTCCAAACATTGAAAATAAGAGTACATGAGGGGTATGAGGAGTTCACAATGGTTGGGCGAAGAGCAACAGCCATTCTAAGGAAAGCAACTAGAAGGCTGATTCAGTTGATAGTAAGTGGAAGAGACGAACAATCAATCGCTGAAGCAATCATCGTAGCCATGGTGTTCTCACAGGAGGATTGCATGATAAAGGCAGTCCGAGGCGATCTAAATTTTGTGAACAGAGCAAACCAAAGATTGAACCCCATGCATCAACTCCTGAGACACTTCCAAAAAGATGCAAAAGTGCTGTTTCAAAATTGGGGGATTGAACCTATTGATAATGTCATGGGGATGATTGGAATATTACCTGACATGACTCCAAGCACAGAGATGTCACTAAGAGGAGTAAGAGTTAGTAAAATGGGAGTAGATGAATATTCCAGCACTGAGAGAGTGGTTGTAAGCATTGACCGTTTCTTGCGGGTTCGAGATCAGCAGGGGAACGTACTCCTATCTCCCGAAGAGGTCAGCGAAACACTGGGAACAGAAAAATTAACAATAACATATTCATCATCAATGATGTGGGAAATCAATGGTCCTGAGTCAGTGCTGGTCAACACCTATCAATGGATCATCAGAAATTGGGAGATTGTGAAGATTCAATGGTCTCAAGACCCCACGATGCTGTACAATAAGGTGGAGTTTGAACCGTTCCAATCCTTGGTACCTAAAGCTGCCAGAGGCCAATACAGTGGATTTGTGAGAACACTGTTCCAACAAATGCGTGACGTATTGGGGACATTTGATACTATTCAGATAATAAAGCTGTTACCGTTTGCAGCAGCCCCACCGGAGCATAGCAGAATGCAATTTTCTTCCCTGACCGTGAATGTAAGAGGCTCGGGAATGAGAATACTCGTAAGGGGTAACTCCCCTGTGTTCAACTACAATAAGGCAACCAAAAGGCTTGCCGTCCTTGGAAAGGACGCAGGTGCATTAACAGAGGATCCAGATGAGGGGACAACAGGAGTGGAATCTGCAGTGCTGAGGGGGTTCCTAATTCTGGGCAAGGAGGACAGAAGATATGGACCAGCACTAAGCATCAATGAACTGAGCAATCTTGCGAAAGGGGAGAAAGCCAATGTGCTGATAGGGCAAGGAGACGTGGTGCTGGTAATGAAACGGAAACGGGACTCTAGCATACTTACTGACAGCCAGACAGCGACCAAAAGAATTCGGATGGTCATCAATTAGTATCGAGTTGTTTAA-------------------"/>
                        <sequence id="seq_KJ508929_A/Baikal_teal/Korea/H41/2014_2014/01/19_1_(PB2)" taxon="KJ508929_A/Baikal_teal/Korea/H41/2014_2014/01/19_1_(PB2)" totalcount="4" value="ATGGAGAGAATAAAAGAACTAAGAGATCTAATGTCTCAATCCCGCACTCGCGAGATACTAACAAAAACCACTGTGGACCATATGGCCATAATCAAGAAATACACATCAGGAAGACAAGAGAAGAATCCTGCTCTCAGAATGAAATGGATGATGGCAATGAAATATCCAATCACAGCAGACAAGAGAATAATGGAAATGATTCCTGAAAGAAATGAACAAGGCCAGACGCTTTGGAGCAAGACAAATGATGCTGGATCAGACAGAGTGATGGTGTCTCCCCTAGCTGTAACTTGGTGGAATAGAAATGGACCGACAGCAAGTACAGTCCATTATCCAAAGGTCTACAAAACATACTTTGAGAAGGTTGAAAGGTTAAAGCATGGAACCTTCGGTCCCGTTCACTTCCGAAACCAAATTAAAATACGCCGCCGAGTTGACATAAACCCAGGCCACGCAGATCTCAGTGCCAAAGAAGCACAAGATGTCATCATGGAGGTCGTTTTCCCAAATGAAGTGGGAGCTAGAATATTGACATCAGAGTCACAATTGACAATAACGAAAGAGAAAAAAGAAGAACTCCAGGATTGCAAGATTGCTCCTTTAATGGTGGCATACATGTTGGAAAGAGAACTGGTCCGCAAAACCAGATTCCTACCAGTAGCAGGTGGGACAAGCAGTGTGTACATTGAGGTACTGCACTTGACCCAAGGGACCTGCTGGGAACAGATGTACACTCCAGGCGGAGAAGTGAGAAATGACGATGTTGACCAGAGTTTGATCATCGCGGCCAGAAACATTGTTAGGAGAGCAACGGTATCAGCGGATCCACTGGCATCATTATTGGAGATGTGCCACAGCACACAAATTGGTGGGACAAGGATGGTGGATATCCTTAGGCAAAATCCAACTGAGGAACAAGCTGTGGATATATGCAAAGCAGCAATGGGTTTGAGGATTAGTTCATCCTTTAGCTTTGGAGGATTCACCTTCAAAAGAACAAGTGGTTCATCCGTTAGAAAGGAAGAGGAAGTGCTTACAGGCAACCTCCAGACATTGAAAATAAGAGTACATGAGGGGTATGAGGAGTTCACAATGGTTGGGCGAAGAGCAACAGCCATTCTAAGGAAAGCAACTAGAAGGCTGATTCAGTTGATAGTAAGTGGAAGAGACGAACAATCAATCGCTGAAGCAATCATCGTAGCCATGGTGTTCTCACAGGAGGATTGCATGATAAAGGCAGTCCGAGGCGATCTAAATTTTGTGAACAGAGCAAACCAAAGATTGAACCCCATGCATCAACTCCTGAGACACTTCCAAAAAGATGCAAAAGTGCTGTTTCAAAATTGGGGGATTGAACCTATTGATAATGTCATGGGGATGATTGGAATATTACCTGACATGACTCCAAGCACAGAGATGTCACTAAGAGGAGTAAGAGTTAGTAAAATGGGAGTAGATGAATATTCCAGCACTGAGAGAGTGGTTGTAAGCATTGACCGTTTCTTGCGGGTTCGAGATCAGCAGGGGAACGTACTCCTATCTCCCGAAGAGGTCAGCGAAACACTGGGAACAGAAAAATTAACAATAACATATTCATCATCAATGATGTGGGAAATCAATGGTCCTGAGTCAGTGCTGGTCAACACCTATCAATGGATCATCAGAAATTGGGAGATTGTGAAGATTCAATGGTCTCAAGACCCCACGATGCTGTACAATAAGGTGGAGTTTGAACCGTTCCAATCCTTGGTACCTAAAGCTGCCAGAGGCCAATACAGTGGATTTGTGAGAACACTGTTCCAACAAATGCGTGACGTATTGGGGACATTTGATACTATTCAGATAATAAAGCTGTTACCGTTTGCAGCAGCCCCACCGGAGCATAGCAGAATGCAATTTTCTTCCCTGACCGTGAATGTAAGAGGCTCGGGAATGAGAATACTCGTAAGGGGTAACTCCCCTGTGTTCAACTACAATAAGGCAACCAAAAGGCTTGCCGTCCTTGGAAAGGACGCAGGTGCATTAACAGAGGATCCAGATGAGGGGACAACAGGAGTGGAATCTGCAGTGCTGAGGGGGTTCCTAATTCTGGGCAAGGAGGACAGAAGATATGGACCAGCACTAAGCATCAATGAACTGAGCAATCTTGCGAAAGGGGAGAAAGCCAATGTGCTGATAGGGCAAGGAGACGTGGTGCTGGTAATGAAACGGAAACGGGACTCTAGCATACTTACTGACAGCCAGACAGCGACCAAAAGAATTCGGATGGTCATCAATTAGTATCGAGTTGTTTAA-------------------"/>
                        <sequence id="seq_KJ508945_A/broiler_duck/Korea/H48/2014_2014/01/20_1_(PB2)" taxon="KJ508945_A/broiler_duck/Korea/H48/2014_2014/01/20_1_(PB2)" totalcount="4" value="ATGGAGAGAATAAAAGAACTAAGAGATCTAATGTCTCAATCCCGCACTCGCGAGATACTAACAAAAACCACTGTGGACCATATGGCCATAATCAAGAAATACACATCAGGAAGACAAGAGAAGAATCCTGCTCTCAGAATGAAATGGATGATGGCAATGAAATATCCAATCACAGCAGACAAGAGAATAATGGAAATGATTCCTGAAAGAAATGAACAAGGCCAGACGCTTTGGAGCAAGACAAATGATGCTGGATCAGACAGAGTGATGGTGTCTCCCCTAGCTGTAACTTGGTGGAATAGAAATGGACCGACAGCAAGTACAGTCCATTATCCAAAGGTCTACAAAACATACTTTGAGAAGGTTGAAAGGTTAAAGCATGGAACCTTCGGTCCCGTTCACTTCCGAAACCAAATTAAAATACGCCGCCGAGTTGACATAAACCCAGGCCACGCAGATCTCAGTGCCAAAGAAGCACAAGATGTCATCATGGAGGTCGTTTTCCCAAATGAAGTGGGAGCTAGAATATTGACATCAGAGTCACAATTGACAATAACGAAAGAGAAAAAAGAAGAACTCCAGGATTGCAAGATTGCTCCTTTAATGGTGGCATACATGTTGGAAAGAGAACTGGTCCGCAAAACCAGATTCCTACCAGTAGCAGGTGGGACAAGCAGTGTGTACATTGAGGTACTGCACTTGACCCAAGGGACCTGCTGGGAACAGATGTACACTCCAGGCGGAGAAGTGAGAAATGACGATGTTGACCAGAGTTTGATCATCGCGGCCAGAAACATTGTTAGGAGAGCAACGGTATCAGCGGATCCACTGGCATCATTATTGGAGATGTGCCACAGCACACAAATTGGTGGGACAAGGATGGTGGATATCCTTAGGCAAAATCCAACTGAGGAACAAGCTGTGGATATATGCAAAGCAGCAATGGGTTTGAGGATTAGTTCATCCTTTAGCTTTGGAGGATTCACCTTCAAAAGAACAAGTGGTTCATCCGTTAGAAAGGAAGAGGAAGTGCTTACAGGCAACCTCCAAACATTGAAAATAAGAGTACATGAGGGGTATGAGGAGTTCACAATGGTTGGGCGAAGAGCAACAGCCATTCTAAGGAAAGCAACTAGAAGGCTGATTCAGTTGATAGTAAGTGGAAGAGACGAACAATCAATCGCTGAAGCAATCATCGTAGCCATGGTGTTCTCACAGGAGGATTGCATGATAAAGGCAGTCCGAGGCGATCTAAATTTTGTGAACAGAGCAAACCAAAGATTGAACCCCATGCATCAACTCCTGAGACACTTCCAAAAAGATGCAAAAGTGCTGTTTCAAAATTGGGGGATTGAACCTATTGATAATGTCATGGGGATGATTGGAATATTACCTGACATGACTCCAAGCACAGAGATGTCACTAAGAGGAGTAAGAGTTAGTAAAATGGGAGTAGATGAATATTCCAGCACTGAGAGAGTGGTTGTAAGCATTGACCGTTTCTTGCGGGTTCGAGATCAGCAGGGGAACGTACTCCTATCTCCCGAAGAGGTCAGCGAAACACTGGGAACAGAAAAATTAACAATAACATATTCATCATCAATGATGTGGGAAATCAATGGTCCTGAGTCAGTGCTGGTCAACACCTATCAATGGATCATCAGAAATTGGGAGATTGTGAAGATTCAATGGTCTCAAGACCCCACGATGCTGTACAATAAGGTGGAGTTTGAACCGTTCCAATCCTTGGTACCCAAAGCTGCCAGAGGCCAATACAGTGGATTTGTGAGAACACTGTTCCAACAAATGCGTGACGTATTGGGGACATTTGATACTATTCAGATAATAAAGCTGTTACCGTTTGCAGCAGCCCCACCGGAGCATAGCAGAATGCAATTTTCTTCCCTGACCGTGAATGTAAGAGGCTCGGGAATGAGAATACTCGTAAGGGGTAACTCCCCTGTGTTCAACTACAATAAGGCAACCAAAAGGCTTGCCGTCCTTGGAAAGGACGCAGGTGCATTAACAGAGGATCCAGATGAGGGGACAACAGGAGTGGAATCTGCAGTGCTGAGGGGGTTCCTAATTCTGGGCAAGGAGGACAGAAGATATGGACCAGCACTAAGCATCAATGAACTGAGCAATCTTGCGAAAGGGGAGAAAGCCAATGTGCTGATAGGGCAAGGAGACGTGGTGCTGGTAATGAAACGGAAACGGGACTCTAGCATACTTACTGACAGCCAGACAGCGACCAAAAGAATTCGGATGGTCATCAATTAGTATCGAGTTGTTTAA-------------------"/>
                        <sequence id="seq_KJ508993_A/Baikal_teal/Korea/H66/2014_2014/01/21_1_(PB2)" taxon="KJ508993_A/Baikal_teal/Korea/H66/2014_2014/01/21_1_(PB2)" totalcount="4" value="ATGGAGAGAATAAAAGAACTAAGAGATCTAATGTCTCAATCCCGCACTCGCGAGATACTAACAAAAACCACTGTGGACCATATGGCCATAATCAAGAAATACACATCAGGAAGACAAGAGAAGAATCCTGCTCTCAGAATGAAATGGATGATGGCAATGAAATATCCAATCACAGCAGACAAGAGAATAATGGAAATGATTCCTGAAAGAAATGAACAAGGCCAGACGCTTTGGAGCAAGACAAATGATGCTGGATCAGACAGAGTGATGGTGTCTCCCCTAGCTGTAACTTGGTGGAATAGAAATGGACCGACAGCAAGTACAGTCCATTATCCAAAGGTCTACAAAACATACTTTGAGAAGGTTGAAAGGTTAAAGCATGGAACCTTCGGTCCCGTTCACTTCCGAAACCAAATTAAAATACGCCGCCGAGTTGACATAAACCCAGGCCACGCAGATCTCAGTGCCAAAGAAGCACAAGATGTCATCATGGAGGTCGTTTTCCCAAATGAAGTGGGAGCTAGAATATTGACATCAGAGTCACAATTGACAATAACGAAAGAGAAAAAAGAAGAACTCCAGGATTGCAAGATTGCTCCTTTAATGGTGGCATACATGTTGGAAAGAGAACTGGTCCGCAAAACCAGATTCCTACCAGTAGCAGGTGGGACAAGCAGTGTGTACATTGAGGTACTGCACTTGACCCAAGGGACCTGCTGGGAACAGATGTACACTCCAGGCGGAGAAGTGAGAAATGACGATGTTGACCAGAGTTTGATCATCGCGGCCAGAAACATTGTTAGGAGAGCAACGGTATCAGCGGATCCACTGGCATCATTATTGGAGATGTGCCACAGCACACAAATTGGTGGGACAAGGATGGTGGATATCCTTAGGCAAAATCCAACTGAGGAACAAGCTGTGGATATATGCAAAGCAGCAATGGGTTTGAGGATTAGTTCATCCTTTAGCTTTGGAGGATTCACCTTCAAAAGAACAAGTGGTTCATCCGTTAGAAAGGAAGAGGAAGTGCTTACAGGCAACCTCCAAACATTGAAAATAAGAGTACATGAGGGGTATGAGGAGTTCACAATGGTTGGGCGAAGAGCAACAGCCATTCTAAGGAAAGCAACTAGAAGGCTGATTCAGTTGATAGTAAGTGGAAGAGACGAACAATCAATCGCTGAAGCAATCATCGTAGCCATGGTGTTCTCACAGGAGGATTGCATGATAAAGGCAGTCCGAGGCGATCTAAATTTTGTGAACAGAGCAAACCAAAGATTGAACCCCATGCATCAACTCCTGAGACACTTCCAAAAAGATGCAAAAGTGCTGTTTCAAAATTGGGGGATTGAACCTATTGATAATGTCATGGGGATGATTGGAATATTACCTGACATGACTCCAAGCACAGAGATGTCACTAAGAGGAGTAAGAGTTAGTAAAATGGGAGTAGATGAATATTCCAGCACTGAGAGAGTGGTTGTAAGCATTGACCGTTTCTTGCGGGTTCGAGATCAGCAGGGGAACGTACTCCTATCTCCCGAAGAGGTCAGCGAAACACTGGGAACAGAAAAATTAACAATAACATATTCATCATCAATGATGTGGGAAATCAATGGTCCTGAGTCAGTGCTGGTCAACACCTATCAATGGATCATCAGAAATTGGGAGATTGTGAAGATTCAATGGTCTCAAGACCCCACGATGCTGTACAATAAGGTGGAGTTTGAACCGTTCCAATCCTTGGTACCTAAAGCTGCCAGAGGCCAATACAGTGGATTTGTGAGAACACTGTTCCAACAAATGCGTGACGTATTGGGGACATTTGATACTATTCAGATAATAAAGCTGTTACCGTTTGCAGCAGCCCCACCGGAGCATAGCAGAATGCAATTTTCTTCCCTGACCGTGAATGTAAGAGGCTCGGGAATGAGAATACTCGTAAGGGGTAACTCCCCTGTGTTCAACTACAATAAGGCAACCAAAAGGCTTGCCGTCCTTGGAAAGGACGCAGGTGCATTAACAGAGGATCCAGATGAGGGGACAACAGGAGTGGAATCTGCAGTGCTGAGGGGGTTCCTAATTCTGGGCAAGGAGGACAGAAGATATGGACCAGCACTAAGCATCAATGAACTGAGCAATCTTGCGAAAGGGGAGAAAGCCAATGTGCTGATAGGGCAAGGAGACGTGGTGCTGGTAATGAAACGGAAACGGGACTCTAGCATACTTACTGACAGCCAGACAGCGACCAAAAGAATTCGGATGGTCATCAATTAGTATCGAGTTGTTTAA-------------------"/>
                        <sequence id="seq_KJ509001_A/Baikal_teal/Korea/H68/2014_2014/01/22_1_(PB2)" taxon="KJ509001_A/Baikal_teal/Korea/H68/2014_2014/01/22_1_(PB2)" totalcount="4" value="ATGGAGAGAATAAAAGAACTAAGAGATCTAATGTCTCAATCCCGCACTCGCGAGATACTAACAAAAACCACTGTGGACCATATGGCCATAATCAAGAAATACACATCAGGAAGACAAGAGAAGAATCCTGCTCTCAGAATGAAATGGATGATGGCAATGAAATATCCAATCACAGCAGACAAGAGAATAATGGAAATGATTCCTGAAAGAAATGAACAAGGCCAGACGCTTTGGAGCAAGACAAATGATGCTGGATCAGACAGAGTGATGGTGTCTCCCCTAGCTGTAACTTGGTGGAATAGAAATGGACCGACAGCAAGTACAGTCCATTATCCAAAGGTCTACAAAACATACTTTGAGAAGGTTGAAAGGTTAAAGCATGGAACCTTCGGTCCCGTTCACTTCCGAAACCAAATTAAAATACGCCGCCGAGTTGACATAAACCCAGGCCACGCAGATCTCAGTGCCAAAGAAGCACAAGATGTCATCATGGAGGTCGTTTTCCCAAATGAAGTGGGAGCTAGAATATTGACATCAGAGTCACAATTGACAATAACGAAAGAGAAAAAAGAAGAACTCCAGGATTGCAAGATTGCTCCTTTAATGGTGGCATACATGTTGGAAAGAGAACTGGTCCGCAAAACCAGATTCCTACCAGTAGCAGGTGGGACAAGCAGTGTGTACATTGAGGTACTGCACTTGACCCAAGGGACCTGCTGGGAACAGATGTACACTCCAGGCGGAGAAGTGAGAAATGACGATGTTGACCAGAGTTTGATCATCGCGGCCAGAAACATTGTTAGGAGAGCAACGGTATCAGCGGATCCACTGGCATCATTATTGGAGATGTGCCACAGCACACAAATTGGTGGGACAAGGATGGTGGATATCCTTAGGCAAAATCCAACTGAGGAACAAGCTGTGGATATATGCAAAGCAGCAATGGGTTTGAGGATTAGTTCATCCTTTAGCTTTGGAGGATTCACCTTCAAAAGAACAAGTGGTTCATCCGTTAGAAAGGAAGAGGAAGTGCTTACAGGCAACCTCCAAACATTGAAAATAAGAGTACATGAGGGGTATGAGGAGTTCACAATGGTTGGGCGAAGAGCAACAGCCATTCTAAGGAAAGCAACTAGAAGGCTGATTCAGTTGATAGTAAGTGGAAGAGACGAACAATCAATCGCTGAAGCAATCATCGTAGCCATGGTGTTCTCACAGGAGGATTGCATGATAAAGGCAGTCCGAGGCGATCTAAATTTTGTGAACAGAGCAAACCAAAGATTGAACCCCATGCATCAACTCCTGAGACACTTCCAAAAAGATGCAAAAGTGCTGTTTCAAAATTGGGGGATTGAACCTATTGATAATGTCATGGGGATGATTGGAATATTACCTGACATGACTCCAAGCACAGAGATGTCACTAAGAGGAGTAAGAGTTAGTAAAATGGGAGTAGATGAATATTCCAGCACTGAGAGAGTGGTTGTAAGCATTGACCGTTTCTTGCGGGTTCGAGATCAGCAGGGGAACGTACTCCTATCTCCCGAAGAGGTCAGCGAAACACTGGGAACAGAAAAATTAACAATAACATATTCATCATCAATGATGTGGGAAATCAATGGTCCTGAGTCAGTGCTGGTCAACACCTATCAATGGATCATCAGAAATTGGGAGATTGTGAAGATTCAATGGTCTCAAGACCCCACGATGCTGTACAATAAGGTGGAGTTTGAACCGTTCCAATCCTTGGTACCTAAAGCTGCCAGAGGCCAATACAGTGGATTTGTGAGAACACTGTTCCAACAAATGCGTGACGTATTGGGGACATTTGATACTATTCAGATAATAAAGCTGTTACCGTTTGCAGCAGCCCCACCGGAGCATAGCAGAATGCAATTTTCTTCCCTGACCGTGAATGTAAGAGGCTCGGGAATGAGAATACTCGTAAGGGGTAACTCCCCTGTGTTCAACTACAATAAGGCAACCAAAAGGCTTGCCGTCCTTGGAAAGGACGCAGGTGCATTAACAGAGGATCCAGATGAGGGGACAACAGGAGTGGAATCTGCAGTGCTGAGGGGGTTCCTAATTCTGGGCAAGGAGGACAGAAGATATGGACCAGCACTAAGCATCAATGAACTGAGCAATCTTGCGAAAGGGGAGAAAGCCAATGTGCTGATAGGGCAAGGAGACGTGGTGCTGGTAATGAAACGGAAACGGGACTCTAGCATACTTACTGACAGCCAGACAGCGACCAAAAGAATTCGGATGGTCATCAATTAGTATCGAGTTGTTTAA-------------------"/>
                        <sequence id="seq_KJ509033_A/Baikal_teal/Korea/H96/2014_2014/01/23_1_(PB2)" taxon="KJ509033_A/Baikal_teal/Korea/H96/2014_2014/01/23_1_(PB2)" totalcount="4" value="ATGGAGAGAATAAAAGAACTAAGAGATCTAATGTCTCAATCCCGCACTCGCGAGATACTAACAAAAACCACTGTGGACCATATGGCCATAATCAAGAAATACACATCAGGAAGACAAGAGAAGAATCCTGCTCTCAGAATGAAATGGATGATGGCAATGAAATATCCAATCACAGCAGACAAGAGAATAATGGAAATGATTCCTGAAAGAAATGAACAAGGCCAGACGCTTTGGAGCAAGACAAATGATGCTGGATCAGACAGAGTGATGGTGTCTCCCCTAGCTGTAACTTGGTGGAATAGAAATGGACCGACAGCAAGTACAGTCCATTATCCAAAGGTCTACAAAACATACTTTGAGAAGGTTGAAAGGTTAAAGCATGGAACCTTCGGTCCCGTTCACTTCCGAAACCAAATTAAAATACGCCGCCGAGTTGACATAAACCCAGGCCACGCAGATCTCAGTGCCAAAGAAGCACAAGATGTCATCATGGAGGTCGTTTTCCCAAATGAAGTGGGAGCTAGAATATTGACATCAGAGTCACAATTGACAATAACGAAAGAGAAAAAAGAAGAACTCCAGGATTGCAAGATTGCTCCTTTAATGGTGGCATACATGTTGGAAAGAGAACTGGTCCGCAAAACCAGATTCCTACCAGTAGCAGGTGGGACAAGCAGTGTGTACATTGAGGTACTGCACTTGACCCAAGGGACCTGCTGGGAACAGATGTACACTCCAGGCGGAGAAGTGAGAAATGACGATGTTGACCAGAGTTTGATCATCGCGGCCAGAAACATTGTTAGGAGAGCAACGGTATCAGCGGATCCACTGGCATCATTATTGGAGATGTGCCACAGCACACAAATTGGTGGGACAAGGATGGTGGATATCCTTAGGCAAAATCCAACTGAGGAACAAGCTGTGGATATATGCAAAGCAGCAATGGGTTTGAGGATTAGTTCATCCTTTAGCTTTGGAGGATTCACCTTCAAAAGAACAAGTGGTTCATCCGTTAGAAAGGAAGAGGAAGTGCTTACAGGCAACCTCCAAACATTGAAAATAAGAGTACATGAGGGGTATGAGGAGTTCACAATGGTTGGGCGAAGAGCAACAGCCATTCTAAGGAAAGCAACTAGAAGGCTGATTCAGTTGATAGTAAGTGGAAGAGACGAACAATCAATCGCTGAAGCAATCATCGTAGCCATGGTGTTCTCACAGGAGGATTGCATGATAAAGGCAGTCCGAGGCGATCTAAATTTTGTGAACAGAGCAAACCAAAGATTGAACCCCATGCATCAACTCCTGAGACACTTCCAAAAAGATGCAAAAGTGCTGTTTCAAAATTGGGGGATTGAACCTATTGATAATGTCATGGGGATGATTGGAATATTACCTGACATGACTCCAAGCACAGAGATGTCACTAAGAGGAGTAAGAGTTAGTAAAATGGGAGTAGATGAATATTCCAGCACTGAGAGAGTGGTTGTAAGCATTGACCGTTTCTTGCGGGTTCGAGATCAGCAGGGGAACGTACTCCTATCTCCCGAAGAGGTCAGCGAAACACTGGGAACAGAAAAATTAACAATAACATATTCATCATCAATGATGTGGGAAATCAATGGTCCTGAGTCAGTGCTGGTCAACACCTATCAATGGATCATCAGAAATTGGGAGATTGTGAAGATTCAATGGTCTCAAGACCCCACGATGCTGTACAATAAGGTGGAGTTTGAACCGTTCCAATCCTTGGTACCTAAAGCTGCCAGAGGCCAATACAGTGGATTTGTGAGAACACTGTTCCAACAAATGCGTGACGTATTGGGGACATTTGATACTATTCAGATAATAAAGCTGTTACCGTTTGCAGCAGCCCCACCGGAGCATAGCAGAATGCAATTTTCTTCCCTGACCGTGAATGTAAGAGGCTCGGGAATGAGAATACTCGTAAGGGGTAACTCCCCTGTGTTCAACTACAATAAGGCAACCAAAAGGCTTGCCGTCCTTGGAAAGGACGCAGGTGCATTAACAGAGGATCCAGATGAGGGGACAACAGGAGTGGAATCTGCAGTGCTGAGGGGGTTCCTAATTCTGGGCAAGGAGGACAGAAGATATGGACCAGCACTAAGCATCAATGAACTGAGCAATCTTGCGAAAGGGGAGAAAGCCAATGTGCTGATAGGGCAAGGAGACGTGGTGCTGGTAATGAAACGGAAACGGGACTCTAGCATACTTACTGACAGCCAGACAGCGACCAAAAGAATTCGGATGGTCATCAATTAGTATCGAGTTGTTTAA-------------------"/>
                        <sequence id="seq_KJ509137_A/bean_goose/Korea/H328/2014_2014/02/01_1_(PB2)" taxon="KJ509137_A/bean_goose/Korea/H328/2014_2014/02/01_1_(PB2)" totalcount="4" value="ATGGAGAGAATAAAAGAACTAAGAGATCTAATGTCTCAATCCCGCACTCGCGAGATACTAACAAAAACCACTGTGGACCATATGGCCATAATCAAGAAATACACATCAGGAAGACAAGAGAAGAATCCTGCTCTCAGAATGAAATGGATGATGGCAATGAAATATCCAATCACAGCAGACAAGAGAATAATGGAAATGATTCCTGAAAGAAATGAACAAGGCCAGACGCTTTGGAGCAAGACAAATGATGCTGGATCAGACAGAGTGATGGTGTCTCCCCTAGCTGTAACTTGGTGGAATAGAAATGGACCGACAGCAAGTACAGTCCATTATCCAAAGGTCTACAAAACATACTTTGAGAAGGTTGAAAGGTTAAAGCATGGAACCTTCGGTCCCGTTCACTTCCGAAACCAAATTAAAATACGCCGCCGAGTTGACATAAACCCAGGCCACGCAGATCTCAGTGCCAAAGAAGCACAAGATGTCATCATGGAGGTCGTTTTCCCAAATGAAGTGGGAGCTAGAATATTGACATCAGAGTCACAATTGACAATAACGAAAGAGAAAAAAGAAGAACTCCAGGATTGCAAGATTGCTCCTTTAATGGTGGCATACATGTTGGAAAGAGAACTGGTCCGCAAAACCAGATTCCTACCAGTAGCAGGTGGGACAAGCAGTGTGTACATTGAGGTACTGCACTTGACCCAAGGGACCTGCTGGGAACAGATGTACACTCCAGGCGGAGAAGTGAGAAATGACGATGTTGACCAGAGTTTGATCATCGCGGCCAGAAACATTGTTAGGAGAGCAACGGTATCAGCGGATCCACTGGCATCATTATTGGAGATGTGCCACAGCACACAAATTGGTGGGACAAGGATGGTGGATATCCTTAGGCAAAATCCAACTGAGGAACAAGCTGTGGATATATGCAAAGCAGCAATGGGTTTGAGGATTAGTTCATCCTTTAGCTTTGGAGGATTCACCTTCAAAAGAACAAGTGGTTCATCCGTTAGAAAGGAAGAGGAAGTGCTTACAGGCAACCTCCAAACATTGAAAATAAGAGTACATGAGGGGTATGAGGAGTTCACAATGGTTGGGCGAAGAGCAACAGCCATTCTAAGGAAAGCAACTAGAAGGCTGATTCAGTTGATAGTAAGTGGAAGAGACGAACAATCAATCGCTGAAGCAATCATCGTAGCCATGGTGTTCTCACAGGAGGATTGCATGATAAAGGCAGTCCGAGGCGATCTAAATTTTGTGAACAGAGCAAACCAAAGATTGAACCCCATGCATCAACTCCTGAGACACTTCCAAAAAGATGCAAAAGTGCTGTTTCAAAATTGGGGGATTGAACCTATTGATAATGTCATGGGGATGATTGGAATATTACCTGACATGACTCCAAGCACAGAGATGTCACTAAGAGGAGTAAGAGTTAGTAAAATGGGAGTAGATGAATATTCCAGCACTGAGAGAGTGGTTGTAAGCATTGACCGTTTCTTGCGGGTTCGAGATCAGCAGGGGAACGTACTCCTATCTCCCGAAGAGGTCAGCGAAACACTGGGAACAGAAAAATTAACAATAACATATTCATCATCAATGATGTGGGAAATCAATGGTCCTGAGTCAGTGCTGGTCAACACCTATCAATGGATCATCAGAAATTGGGAGATTGTGAAGATTCAATGGTCTCAAGACCCCACGATGCTGTACAATAAGGTGGAGTTTGAACCGTTCCAATCCTTGGTACCTAAAGCTGCCAGAGGCCAATACAGTGGATTTGTGAGAACACTGTTCCAACAAATGCGTGACGTATTGGGGACATTTGATACTATTCAGATAATAAAGCTGTTACCGTTTGCAGCAGCCCCACCGGAGCATAGCAGAATGCAATTTTCTTCCCTGACCGTGAATGTAAGAGGCTCGGGAATGAGAATACTCGTAAGGGGTAACTCCCCTGTGTTCAACTACAATAAGGCAACCAAAAGGCTTGCCGTCCTTGGAAAGGACGCAGGTGCATTAACAGAGGATCCAGATGAGGGGACAACAGGAGTGGAATCTGCAGTGCTGAGGGGGTTCCTAATTCTGGGCAAGGAGGACAGAAGATATGGACCAGCACTAAGCATCAATGAACTGAGCAATCTTGCGAAAGGGGAGAAAGCCAATGTGCTGATAGGGCAAGGAGACGTGGTGCTGGTAATGAAACGGAAACGGGACTCTAGCATACTTACTGACAGCCAGACAGCGACCAAAAGAATTCGGATGGTCATCAATTAGTATCGAGTTGTTTAA-------------------"/>
                        <sequence id="seq_KJ508921_A/bean_goose/Korea/H40/2014_2014/01/19_1_(PB2)" taxon="KJ508921_A/bean_goose/Korea/H40/2014_2014/01/19_1_(PB2)" totalcount="4" value="ATGGAGAGAATAAAAGAACTAAGAGATCTAATGTCTCAATCCCGCACTCGCGAGATACTAACAAAAACCACTGTGGACCATATGGCCATAATCAAGAAATACACATCAGGAAGACAAGAGAAGAATCCTGCTCTCAGAATGAAATGGATGATGGCAATGAAATATCCAATCACAGCAGACAAGAGAATAATGGAAATGATTCCTGAAAGAAATGAACAAGGCCAGACGCTTTGGAGCAAGACAAATGATGCTGGATCAGACAGAGTGATGGTGTCTCCCCTAGCTGTAACTTGGTGGAATAGAAATGGACCGACAGCAAGTACAGTCCATTATCCAAAGGTCTACAAAACATACTTTGAGAAGGTTGAAAGGTTAAAGCATGGAACCTTCGGTCCCGTTCACTTCCGAAACCAAATTAAAATACGCCGCCGAGTTGACATAAACCCAGGCCACGCAGATCTCAGTGCCAAAGAAGCACAAGATGTCATCATGGAGGTCGTTTTCCCAAATGAAGTGGGAGCTAGAATATTGACATCAGAGTCACAATTGACAATAACGAAAGAGAAAAAAGAAGAACTCCAGGATTGCAAGATTGCTCCTTTAATGGTGGCATACATGTTGGAAAGAGAACTGGTCCGCAAAACCAGATTCCTACCAGTAGCAGGTGGGACAAGCAGTGTGTACATTGAGGTACTGCACTTGACCCAAGGGACCTGCTGGGAACAGATGTACACTCCAGGCGGAGAAGTGAGAAATGACGATGTTGACCAGAGTTTGATCATCGCGGCCAGAAACATTGTTAGGAGAGCAACGGTATCAGCGGATCCACTGGCATCATTATTGGAGATGTGCCACAGCACACAAATTGGTGGGACAAGGATGGTGGATATCCTTAGGCAAAATCCAACTGAGGAACAAGCTGTGGATATATGCAAAGCAGCAATGGGTTTGAGGATTAGTTCATCCTTTAGCTTTGGAGGATTCACCTTCAAAAGAACAAGTGGTTCATCCGTTAGAAAGGAAGAGGAAGTGCTTACAGGCAACCTCCAAACATTGAAAATAAGAGTACATGAGGGGTATGAGGAGTTCACAATGGTTGGGCGAAGAGCAACAGCCATTCTAAGGAAAGCAACTAGAAGGCTGATTCAGTTGATAGTAAGTGGAAGAGACGAACAATCAATCGCTGAAGCAATCATCGTAGCCATGGTGTTCTCACAGGAGGATTGCATGATAAAGGCAGTCCGAGGCGATCTAAATTTTGTGAACAGAGCAAACCAAAGATTGAACCCCATGCATCAACTCCTGAGACACTTCCAAAAAGATGCAAAAGTGCTGTTTCAAAATTGGGGGATTGAACCTATTGATAATGTCATGGGGATGATTGGAATATTACCTGACATGACTCCAAGCACAGAGATGTCACTAAGAGGAGTAAGAGTTAGTAAAATGGGAGTAGATGAATATTCCAGCACTGAGAGAGTGGTTGTAAGCATTGACCGTTTCTTGCGGGTTCGAGATCAGCAGGGGAACGTACTCCTATCTCCCGAAGAGGTCAGCGAAACACTGGGAACAGAAAAATTAACAATAACATATTCATCATCAATGATGTGGGAAATCAATGGTCCTGAGTCAGTGCTGGTCAACACCTATCAATGGATCATCAGAAATTGGGAGATTGTGAAGATTCAATGGTCTCAAGACCCCACGATGCTGTACAATAAGGTGGAGTTTGAACCGTTCCAATCCTTGGTACCTAAAGCTGCCAGAGGCCAATACAGTGGATTTGTGAGAACACTGTTCCAACAAATGCGTGACGTATTGGGGACATTTGATACTATTCAGATAATAAAGCTGTTACCGTTTGCAGCAGCCCCACCGGAGCATAGCAGAATGCAATTTTCTTCCCTGACCGTGAATGTAAGAGGCTCGGGAATGAGAATACTCGTAAGGGGTAACTCCCCTGTGTTCAACTACAATAAGGCAACCAAAAGGCTTGCCGTCCTTGGAAAGGACGCAGGTGCATTAACAGAGGATCCAGATGAGGGGACAACAGGAGTGGAATCTGCAGTGCTGAGGGGGTTCCTAATTCTGGGCAAGGAGGACAGAAGATATGGACCAGCACTAAGCATCAATGAACTGAGCAATCTTGCGAAAGGGGAGAAAGCCAATGTGCTGATAGGGCAAGGAGACGTGGTGCTGGTAATGAAACGGAAACGGGACTCTAGCATACTTACTGACAGCCAGACAGCGACCAAAAGAATTCGGATGGTCATCAATTAGTATCGAGTTGTTTAA-------------------"/>
                        <sequence id="seq_KJ508969_A/bean_goose/Korea/H53/2014_2014/01/20_1_(PB2)" taxon="KJ508969_A/bean_goose/Korea/H53/2014_2014/01/20_1_(PB2)" totalcount="4" value="ATGGAGAGAATAAAAGAACTAAGAGATCTAATGTCTCAATCCCGCACTCGCGAGATACTAACAAAAACCACTGTGGACCATATGGCCATAATCAAGAAATACACATCAGGAAGACAAGAGAAGAATCCTGCTCTCAGAATGAAATGGATGATGGCAATGAAATATCCAATCACAGCAGACAAGAGAATAATGGAAATGATTCCTGAAAGAAATGAACAAGGCCAGACGCTTTGGAGCAAGACAAATGATGCTGGATCAGACAGAGTGATGGTGTCTCCCCTAGCTGTAACTTGGTGGAATAGAAATGGACCGACAGCAAGTACAGTCCATTATCCAAAGGTCTACAAAACATACTTTGAGAAGGTTGAAAGGTTAAAGCATGGAACCTTCGGTCCCGTTCACTTCCGAAACCAAATTAAAATACGCCGCCGAGTTGACATAAACCCAGGCCACGCAGATCTCAGTGCCAAAGAAGCACAAGATGTCATCATGGAGGTCGTTTTCCCAAATGAAGTGGGAGCTAGAATATTGACATCAGAGTCACAATTGACAATAACGAAAGAGAAAAAAGAAGAACTCCAGGATTGCAAGATTGCTCCTTTAATGGTGGCATACATGTTGGAAAGAGAACTGGTCCGCAAAACCAGATTCCTACCAGTAGCAGGTGGGACAAGCAGTGTGTACATTGAGGTACTGCACTTGACCCAAGGGACCTGCTGGGAACAGATGTACACTCCAGGCGGAGAAGTGAGAAATGACGATGTTGACCAGAGTTTGATCATCGCGGCCAGAAACATTGTTAGGAGAGCAACGGTATCAGCGGATCCACTGGCATCATTATTGGAGATGTGCCACAGCACACAAATTGGTGGGACAAGGATGGTGGATATCCTTAGGCAAAATCCAACTGAGGAACAAGCTGTGGATATATGCAAAGCAGCAATGGGTTTGAGGATTAGTTCATCCTTTAGCTTTGGAGGATTCACCTTCAAAAGAACAAGTGGTTCATCCGTTAGAAAGGAAGAGGAAGTGCTTACAGGCAACCTCCAAACATTGAAAATAAGAGTACATGAGGGGTATGAGGAGTTCACAATGGTTGGGCGAAGAGCAACAGCCATTCTAAGGAAAGCAACTAGAAGGCTGATTCAGTTGATAGTAAGTGGAAGAGACGAACAATCAATCGCTGAAGCAATCATCGTAGCCATGGTGTTCTCACAGGAGGATTGCATGATAAAGGCAGTCCGAGGCGATCTAAATTTTGTGAACAGAGCAAACCAAAGATTGAACCCCATGCATCAACTCCTGAGACACTTCCAAAAAGATGCAAAAGTGCTGTTTCAAAATTGGGGGATTGAACCTATTGATAATGTCATGGGGATGATTGGAATATTACCTGACATGACTCCAAGCACAGAGATGTCACTAAGAGGAGTAAGAGTTAGTAAAATGGGAGTAGATGAATATTCCAGCACTGAGAGAGTGGTTGTAAGCATTGACCGTTTCTTGCGGGTTCGAGATCAGCAGGGGAACGTACTCCTATCTCCCGAAGAGGTCAGCGAAACACTGGGAACAGAAAAATTAACAATAACATATTCATCATCAATGATGTGGGAAATCAATGGTCCTGAGTCAGTGCTGGTCAACACCTATCAATGGATCATCAGAAATTGGGAGATTGTGAAGATTCAATGGTCTCAAGACCCCACGATGCTGTACAATAAGGTGGAGTTTGAACCGTTCCAATCCTTGGTACCTAAAGCTGCCAGAGGCCAATACAGTGGATTTGTGAGAACACTGTTCCAACAAATGCGTGACGTATTGGGGACATTTGATACTATTCAGATAATAAAGCTGTTACCGTTTGCAGCAGCCCCACCGGAGCATAGCAGAATGCAATTTTCTTCCCTGACCGTGAATGTAAGAGGCTCGGGAATGAGAATACTCGTAAGGGGTAACTCCCCTGTGTTCAACTACAATAAGGCAACCAAAAGGCTTGCCGTCCTTGGAAAGGACGCAGGTGCATTAACAGAGGATCCAGATGAGGGGACAACAGGAGTGGAATCTGCAGTGCTGAGGGGGTTCCTAATTCTGGGCAAGGAGGACAGAAGATATGGACCAGCACTAAGCATCAATGAACTGAGCAATCTTGCGAAAGGGGAGAAAGCCAATGTGCTGATAGGGCAAGGAGACGTGGTGCTGGTAATGAAACGGAAACGGGACTCTAGCATACTTACTGACAGCCAGACAGCGACCAAAAGAATTCGGATGGTCATCAATTAGTATCGAGTTGTTTAA-------------------"/>
                        <sequence id="seq_KJ508953_A/broiler_duck/Korea/H49/2014_2014/01/20_1_(PB2)" taxon="KJ508953_A/broiler_duck/Korea/H49/2014_2014/01/20_1_(PB2)" totalcount="4" value="ATGGAGAGAATAAAAGAACTAAGAGATCTAATGTCTCAATCCCGCACTCGCGAGATACTAACAAAAACCACTGTGGACCATATGGCCATAATCAAGAAATACACATCAGGAAGACAAGAGAAGAATCCTGCTCTCAGAATGAAATGGATGATGGCAATGAAATATCCAATCACAGCAGACAAGAGAATAATGGAAATGATTCCTGAAAGAAATGAACAAGGCCAGACGCTTTGGAGCAAGACAAATGATGCTGGATCAGACAGAGTGATGGTGTCTCCCCTAGCTGTAACTTGGTGGAATAGAAATGGACCGACAGCAAGTACAGTCCATTATCCAAAGGTCTACAAAACATACTTTGAGAAGGTTGAAAGGTTAAAGCATGGAACCTTCGGTCCCGTTCACTTCCGAAACCAAATTAAAATACGCCGCCGAGTTGACATAAACCCAGGCCACGCAGATCTCAGTGCCAAAGAAGCACAAGATGTCATCATGGAGGTCGTTTTCCCAAATGAAGTGGGAGCTAGAATATTGACATCAGAGTCACAATTGACAATAACGAAAGAGAAAAAAGAAGAACTCCAGGATTGCAAGATTGCTCCTTTAATGGTGGCATACATGTTGGAAAGAGAACTGGTCCGCAAAACCAGATTCCTACCAGTAGCAGGTGGGACAAGCAGTGTGTACATTGAGGTACTGCACTTGACCCAAGGGACCTGCTGGGAACAGATGTACACTCCAGGCGGAGAAGTGAGAAATGACGATGTTGACCAGAGTTTGATCATCGCGGCCAGAAACATTGTTAGGAGAGCAACGGTATCAGCGGATCCACTGGCATCATTATTGGAGATGTGCCACAGCACACAAATTGGTGGGACAAGGATGGTGGATATCCTTAGGCAAAATCCAACTGAGGAACAAGCTGTGGATATATGCAAAGCAGCAATGGGTTTGAGGATTAGTTCATCCTTTAGCTTTGGAGGATTCACCTTCAAAAGAACAAGTGGTTCATCCGTTAGAAAGGAAGAGGAAGTGCTTACAGGCAACCTCCAAACATTGAAAATAAGAGTACATGAGGGGTATGAGGAGTTCACAATGGTTGGGCGAAGAGCAACAGCCATTCTAAGGAAAGCAACTAGAAGGCTGATTCAGTTGATAGTAAGTGGAAGAGACGAACAATCAATCGCTGAAGCAATCATCGTAGCCATGGTGTTCTCACAGGAGGATTGCATGATAAAGGCAGTCCGAGGCGATCTAAATTTTGTGAACAGAGCAAACCAAAGATTGAACCCCATGCATCAACTCCTGAGACACTTCCAAAAAGATGCAAAAGTGCTGTTTCAAAATTGGGGGATTGAACCTATTGATAATGTCATGGGGATGATTGGAATATTACCTGACATGACTCCAAGCACAGAGATGTCACTAAGAGGAGTAAGAGTTAGTAAAATGGGAGTAGATGAATATTCCAGCACTGAGAGAGTGGTTGTAAGCATTGACCGTTTCTTGCGGGTTCGAGATCAGCAGGGGAACGTACTCCTATCTCCCGAAGAGGTCAGCGAAACACTGGGAACAGAAAAATTAACAATAACATATTCATCATCAATGATGTGGGAAATCAATGGTCCTGAGTCAGTGCTGGTCAACACCTATCAATGGATCATCAGAAATTGGGAGATTGTGAAGATTCAATGGTCTCAAGACCCCACGATGCTGTACAATAAGGTGGAGTTTGAACCGTTCCAATCCTTGGTACCTAAAGCTGCCAGAGGCCAATACAGTGGATTTGTGAGAACACTGTTCCAACAAATGCGTGACGTATTGGGGACATTTGATACTATTCAGATAATAAAGCTGTTACCGTTTGCAGCAGCCCCACCGGAGCATAGCAGAATGCAATTTTCTTCCCTGACCGTGAATGTAAGAGGCTCGGGAATGAGAATACTCGTAAGGGGTAACTCCCCTGTGTTCAACTACAATAAGGCAACCAAAAGGCTTGCCGTCCTTGGAAAGGACGCAGGTGCATTAACAGAGGATCCAGATGAGGGGACAACAGGAGTGGAATCTGCAGTGCTGAGGGGGTTCCTAATTCTGGGCAAGGAGGACAGAAGATATGGACCAGCACTAAGCATCAATGAACTGAGCAATCTTGCGAAAGGGGAGAAAGCCAATGTGCTGATAGGGCAAGGAGACGTGGTGCTGGTAATGAAACGGAAACGGGACTCTAGCATACTTACTGACAGCCAGACAGCGACCAAAAGAATTCGGATGGTCATCAATTAGTATCGAGTTGTTTAA-------------------"/>
                        <sequence id="seq_KJ509089_A/mallard/Korea/H207/2014_2014/01/27_1_(PB2)" taxon="KJ509089_A/mallard/Korea/H207/2014_2014/01/27_1_(PB2)" totalcount="4" value="ATGGAGAGAATAAAAGAACTAAGAGATCTAATGTCTCAATCCCGCACTCGCGAGATACTAACAAAAACCACTGTGGACCATATGGCCATAATCAAGAAATACACATCAGGAAGACAAGAGAAGAATCCTGCTCTCAGAATGAAATGGATGATGGCAATGAAATATCCAATCACAGCAGACAAGAGAATAATGGAAATGATTCCTGAAAGAAATGAACAAGGCCAGACGCTTTGGAGCAAGACAAATGATGCTGGATCAGACAGAGTGATGGTGTCTCCCCTAGCTGTAACTTGGTGGAATAGAAATGGACCGACAGCAAGTACAGTCCATTATCCAAAGGTCTACAAAACATACTTTGAGAAGGTTGAAAGGTTAAAGCATGGAACCTTCGGTCCCGTTCACTTCCGAAACCAAATTAAAATACGCCGCCGAGTTGACATAAACCCAGGCCACGCAGATCTCAGTGCCAAAGAAGCACAAGATGTCATCATGGAGGTCGTTTTCCCAAATGAAGTGGGAGCTAGAATATTGACATCAGAGTCACAATTGACAATAACGAAAGAGAAAAAAGAAGAACTCCAGGATTGCAAGATTGCTCCTTTAATGGTGGCATACATGTTGGAAAGAGAACTGGTCCGCAAAACCAGATTCCTACCAGTAGCAGGTGGGACAAGCAGTGTGTACATTGAGGTACTGCACTTGACCCAAGGGACCTGCTGGGAACAGATGTACACTCCAGGCGGAGAAGTGAGAAATGACGATGTTGACCAGAGTTTGATCATCGCGGCCAGAAACATTGTTAGGAGAGCAACGGTATCAGCGGATCCACTGGCATCATTATTGGAGATGTGCCACAGCACACAAATTGGTGGGACAAGGATGGTGGATATCCTTAGGCAAAATCCAACTGAGGAACAAGCTGTGGATATATGCAAAGCAGCAATGGGTTTGAGGATTAGTTCATCCTTTAGCTTTGGAGGATTCACCTTCAAAAGAACAAGTGGTTCATCCGTTAGAAAGGAAGAGGAAGTGCTTACAGGCAACCTCCAAACATTGAAAATAAGAGTACATGAGGGGTATGAGGAGTTCACAATGGTTGGGCGAAGAGCAACAGCCATTCTAAGGAAAGCAACTAGAAGGCTGATTCAGTTGATAGTAAGTGGAAGAGACGAACAATCAATCGCTGAAGCAATCATCGTAGCCATGGTGTTCTCACAGGAGGATTGCATGATAAAGGCAGTCCGAGGCGATCTAAATTTTGTGAACAGAGCAAACCAAAGATTGAACCCCATGCATCAACTCCTGAGACACTTCCAAAAAGATGCAAAAGTGCTGTTTCAAAATTGGGGGATTGAACCTATTGATAATGTCATGGGGATGATTGGAATATTACCTGACATGACTCCAAGCACAGAGATGTCACTAAGAGGAGTAAGAGTTAGTAAAATGGGAGTAGATGAATATTCCAGCACTGAGAGAGTGGTTGTAAGCATTGACCGTTTCTTGCGGGTTCGAGATCAGCAGGGGAACGTACTCCTATCTCCCGAAGAGGTCAGCGAAACACTGGGAACAGAAAAATTAACAATAACATATTCATCATCAATGATGTGGGAAATCAATGGTCCTGAGTCAGTGCTGGTCAACACCTATCAATGGATCATCAGAAATTGGGAGATTGTGAAGATTCAATGGTCTCAAGACCCCACGATGCTGTACAATAAGGTGGAGTTTGAACCGTTCCAATCCTTGGTACCTAAAGCTGCCAGAGGCCAATACAGTGGATTTGTGAGAACACTGTTCCAACAAATGCGTGACGTATTGGGGACATTTGATACTATTCAGATAATAAAGCTGTTACCGTTTGCAGCAGCCCCACCGGAGCATAGCAGAATGCAATTTTCTTCCCTGACCGTGAATGTAAGAGGCTCGGGAATGAGAATACTCGTAAGGGGTAACTCCCCTGTGTTCAACTACAATAAGGCAACCAAAAGGCTTGCCGTCCTTGGAAAGGACGCAGGTGCATTAACAGAGGATCCAGATGAGGGGACAACAGGAGTGGAATCTGCAGTGCTGAGGGGGTTCCTAATTCTGGGCAAGGAGGACAGAAGATATGGACCAGCACTAAGCATCAATGAACTGAGCAATCTTGCGAAAGGGGAGAAAGCCAATGTGCTGATAGGGCAAGGAGACGTGGTGCTGGTAATGAAACGGAAACGGGACTCTAGCATACTTACTGACAGCCAGACAGCGACCAAAAGAATTCGGATGGTCATCAATTAGTATCGAGTTGTTTAA-------------------"/>
                        <sequence id="seq_KJ509097_A/white-fronted_goose/Korea/H231/2014_2014/01/28_1_(PB2)" taxon="KJ509097_A/white-fronted_goose/Korea/H231/2014_2014/01/28_1_(PB2)" totalcount="4" value="ATGGAGAGAATAAAAGAACTAAGAGATCTAATGTCTCAATCCCGCACTCGCGAGATACTAACAAAAACCACTGTGGACCATATGGCCATAATCAAGAAATACACATCAGGAAGACAAGAGAAGAATCCTGCTCTCAGAATGAAATGGATGATGGCAATGAAATATCCAATCACAGCAGACAAGAGAATAATGGAAATGATTCCTGAAAGAAATGAACAAGGCCAGACGCTTTGGAGCAAGACAAATGATGCTGGATCAGACAGAGTGATGGTGTCTCCCCTAGCTGTAACTTGGTGGAATAGAAATGGACCGACAGCAAGTACAGTCCATTATCCAAAGGTCTACAAAACATACTTTGAGAAGGTTGAAAGGTTAAAGCATGGAACCTTCGGTCCCGTTCACTTCCGAAACCAAATTAAAATACGCCGCCGAGTTGACATAAACCCAGGCCACGCAGATCTCAGTGCCAAAGAAGCACAAGATGTCATCATGGAGGTCGTTTTCCCAAATGAAGTGGGAGCTAGAATATTGACATCAGAGTCACAATTGACAATAACGAAAGAGAAAAAAGAAGAACTCCAGGATTGCAAGATTGCTCCTTTAATGGTGGCATACATGTTGGAAAGAGAACTGGTCCGCAAAACCAGATTCCTACCAGTAGCAGGTGGGACAAGCAGTGTGTACATTGAGGTACTGCACTTGACCCAAGGGACCTGCTGGGAACAGATGTACACTCCAGGCGGAGAAGTGAGAAATGACGATGTTGACCAGAGTTTGATCATCGCGGCCAGAAACATTGTTAGGAGAGCAACGGTATCAGCGGATCCACTGGCATCATTATTGGAGATGTGCCACAGCACACAAATTGGTGGGACAAGGATGGTGGATATCCTTAGGCAAAATCCAACTGAGGAACAAGCTGTGGATATATGCAAAGCAGCAATGGGTTTGAGGATTAGTTCATCCTTTAGCTTTGGAGGATTCACCTTCAAAAGAACAAGTGGTTCATCCGTTAGAAAGGAAGAGGAAGTGCTTACAGGCAACCTCCAAACATTGAAAATAAGAGTACATGAGGGGTATGAGGAGTTCACAATGGTTGGGCGAAGAGCAACAGCCATTCTAAGGAAAGCAACTAGAAGGCTGATTCAGTTGATAGTAAGTGGAAGAGACGAACAATCAATCGCTGAAGCAATCATCGTAGCCATGGTGTTCTCACAGGAGGATTGCATGATAAAGGCAGTCCGAGGCGATCTAAATTTTGTGAACAGAGCAAACCAAAGATTGAACCCCATGCATCAACTCCTGAGACACTTCCAAAAAGATGCAAAAGTGCTGTTTCAAAATTGGGGGATTGAACCTATTGATAATGTCATGGGGATGATTGGAATATTACCTGACATGACTCCAAGCACAGAGATGTCACTAAGAGGAGTAAGAGTTAGTAAAATGGGAGTAGATGAATATTCCAGCACTGAGAGAGTGGTTGTAAGCATTGACCGTTTCTTGCGGGTTCGAGATCAGCAGGGGAACGTACTCCTATCTCCCGAAGAGGTCAGCGAAACACTGGGAACAGAAAAATTAACAATAACATATTCATCATCAATGATGTGGGAAATCAATGGTCCTGAGTCAGTGCTGGTCAACACCTATCAATGGATCATCAGAAATTGGGAGATTGTGAAGATTCAATGGTCTCAAGACCCCACGATGCTGTACAATAAGGTGGAGTTTGAACCGTTCCAATCCTTGGTACCTAAAGCTGCCAGAGGCCAATACAGTGGATTTGTGAGAACACTGTTCCAACAAATGCGTGACGTATTGGGGACATTTGATACTATTCAGATAATAAAGCTGTTACCGTTTGCAGCAGCCCCACCGGAGCATAGCAGAATGCAATTTTCTTCCCTGACCGTGAATGTAAGAGGCTCGGGAATGAGAATACTCGTAAGGGGTAACTCCCCTGTGTTCAACTACAATAAGGCAACCAAAAGGCTTGCCGTCCTTGGAAAGGACGCAGGTGCATTAACAGAGGATCCAGATGAGGGGACAACAGGAGTGGAATCTGCAGTGCTGAGGGGGTTCCTAATTCTGGGCAAGGAGGACAGAAGATATGGACCAGCACTAAGCATCAATGAACTGAGCAATCTTGCGAAAGGGGAGAAAGCCAATGTGCTGATAGGGCAAGGAGACGTGGTGCTGGTAATGAAACGGAAACGGGACTCTAGCATACTTACTGACAGCCAGACAGCGACCAAAAGAATTCGGATGGTCATCAATTAGTATCGAGTTGTTTAA-------------------"/>
                        <sequence id="seq_A/duck/Chiba/26-372-48/2014_|_EPI_ISL_168024_|_2014-11-18_|_E1" taxon="A/duck/Chiba/26-372-48/2014_|_EPI_ISL_168024_|_2014-11-18_|_E1" totalcount="4" value="ATGGAGAGAATAAAAGAACTAAGAGATCTAATGTCTCAATCCCGCACTCGCGAGATACTAACAAAAACCACTGTGGACCATATGGCCATAATCAAGAAATACACATCAGGAAGACAAGAGAAGAACCCTGCTCTCAGAATGAAATGGATGATGGCAATGAAATATCCAATCACAGCAGACAAGAGAATAATGGAAATGATTCCTGAAAGAAATGAACAAGGCCAGACGCTTTGGAGCAAGACAAATGATGCTGGATCAGACAGAGTGATGGTGTCTCCCCTAGCTGTAACTTGGTGGAATAGAAATGGACCGACAGCAAGTACAGTCCATTATCCAAAGGTCTACAAAACATACTTTGAGAAGGTTGAAAGGTTAAAGCATGGAACCTTCGGTCCCGTTCACTTCCGAAACCAAATTAAAATACGCCGCCGAGTTGACATAAACCCAGGCCACGCAGATCTCAGTGCTAAAGAAGCACAAGATGTCATCATGGAGGTCGTTTTCCCAAATGAAGTGGGAGCTAGAATATTGACATCAGAGTCACAATTGACAATAACGAAAGAGAAAAAAGAAGAACTCCAGGATTGCAAGATTGCTCCTTTAATGGTGGCATACATGTTGGAAAGAGAACTGGTCCGCAAAACCAGATTCCTACCAGTAGCAGGTGGGACAAGCAGTGTGTACATTGAGGTACTGCACTTGACCCAAGGGACCTGCTGGGAACAGATGTACACTCCAGGCGGAGAAGTGAGAAATGACGATGTTGACCAGAGTTTGATCATCGCGGCCAGAAACATTGTCAGGAGAGCAACGGTATCAGCGGATCCACTGGCATCATTATTGGAGATGTGCCACAGCACACAAATTGGTGGGACAAGGATGGTGGATATCCTTAGGCAAAATCCAACTGAGGAACAAGCTGTGGATATATGCAAAGCAGCAATGGGTTTAAGGATTAGTTCATCCTTTAGCTTTGGAGGATTCACCTTCAAAAGAACAAGTGGTTCATCCATTAGAAAGGAAGAGGAAGTGCTTACAGGCAACCTCCAAACATTGAAAATAAGAGTACATGAGGGGTATGAGGAGTTCACAATGGTTGGGCGAAGAGCAACAGCCATTCTAAGGAAAGCAACTAGAAGGCTGATTCAGTTGATAGTAAGTGGAAGAGACGAACAATCAATCGCTGAAGCAATCATCGTAGCCATGGTGTTCTCACAGGAGGATTGCATGATAAAGGCAGTCCGAGGCGATCTAAATTTTGTGAACAGAGCAAACCAAAGATTGAACCCCATGCATCAACTCCTGAGACACTTCCAAAAAGATGCAAAAGTGCTGTTTCAAAATTGGGGGATTGAACCCATTGATAATGTCATGGGGATGATTGGAATATTGCCTGACATGACTCCAAGCACAGAGATGTCACTAAGAGGAGTAAGAGTTAGTAAAATGGGAGTAGATGAATATTCCAGCACTGAGAGAGTGGTTGTAAGCATTGACCGTTTCTTGCGGGTTCGAGATCAGCAGGGGAACGTACTCCTATCTCCCGAAGAAGTCAGCGAAACACTGGGAACAGAAAAATTAACAATAACATATTCATCATCAATGATGTGGGAAATCAATGGTCCTGAGTCAGTGCTGGTCAACACCTATCAATGGATCATCAGAAATTGGGAGATTGTGAAGATTCAATGGTCTCAAGACCCCACGATGCTGTACAATAAGGTGGAGTTTGAACCGTTCCAATCCTTGGTACCTAAAGCTGCCAGAGGCCAATACAGTGGATTTGTGAGAACATTGTTCCAACAAATGCGTGACGTATTGGGGACATTTGATACTATTCAGATAATAAAGCTGTTACCGTTTGCAGCAGCCCCACCGGAGCATAGCAGAATGCAATTTTCTTCCCTGACCGTGAATGTAAGAGGCTCGGGAATGAGAATACTCGTAAGGGGTAACTCCCCTGTGTTCAACTACAATAAGGCAACCAAAAGGCTTGCCGTCCTTGGAAAGGACGCAGGTGCATTAACAGAGGATCCAGATGAGGGGACAACAGGAGTGGAATCTGCAGTGCTGAGGGGGTTCCTAATTCTGGGCAGGGAGGACAGAAGATATGGACCAGCACTAAGCATCAATGAACTGAGCAATCTTGCGAAAGGGGAGAAAGCCAATGTGCTGATAGGACAAGGAGACGTGGTGCTGGTAATGAAACGGAAACGGGACTCTAGCATACTTACTGACAGCCAGACAGCGACCAAAAGAATTCGGATGGTCATCAATTAGTATCGAGTTGTTTAAAAACGACCTTGTTTCTACT"/>
                        <sequence id="seq_A/duck/Chiba/26-372-61/2014_|_EPI_ISL_168025_|_2014-11-18_|_E1" taxon="A/duck/Chiba/26-372-61/2014_|_EPI_ISL_168025_|_2014-11-18_|_E1" totalcount="4" value="ATGGAGAGAATAAAAGAACTAAGAGATCTAATGTCTCAATCCCGCACTCGCGAGATACTAACAAAAACCACTGTGGACCATATGGCCATAATCAAGAAATACACATCAGGAAGACAAGAGAAGAACCCTGCTCTCAGAATGAAATGGATGATGGCAATGAAATATCCAATCACAGCAGACAAGAGAATAATGGAAATGATTCCTGAAAGAAATGAACAAGGCCAGACGCTTTGGAGCAAGACAAATGATGCTGGATCAGACAGAGTGATGGTGTCTCCCCTAGCTGTAACTTGGTGGAATAGAAATGGACCGACAGCAAGTACAGTCCATTATCCAAAGGTCTACAAAACATACTTTGAGAAGGTTGAAAGGTTAAAGCATGGAACCTTCGGTCCCGTTCACTTCCGAAACCAAATTAAAATACGCCGCCGAGTTGACATAAACCCAGGCCACGCAGATCTCAGTGCTAAAGAAGCACAAGATGTCATCATGGAGGTCGTTTTCCCAAATGAAGTGGGAGCTAGAATATTGACATCAGAGTCACAATTGACAATAACGAAAGAGAAAAAAGAAGAACTCCAGGATTGCAAGATTGCTCCTTTAATGGTGGCATACATGTTGGAAAGAGAACTGGTCCGCAAAACCAGATTCCTACCAGTAGCAGGTGGGACAAGCAGTGTGTACATTGAGGTACTGCACTTGACCCAAGGGACCTGCTGGGAACAGATGTACACTCCAGGCGGAGAAGTGAGAAATGACGATGTTGACCAGAGTTTGATCATCGCGGCCAGAAACATTGTCAGGAGAGCAACGGTATCAGCGGATCCACTGGCATCATTATTGGAGATGTGCCACAGCACACAAATTGGTGGGACAAGGATGGTGGATATCCTTAGGCAAAATCCAACTGAGGAACAAGCTGTGGATATATGCAAAGCAGCAATGGGTTTAAGGATTAGTTCATCCTTTAGCTTTGGAGGATTCACCTTCAAAAGAACAAGTGGTTCATCCATTAGAAAGGAAGAGGAAGTGCTTACAGGCAACCTCCAAACATTGAAAATAAGAGTACATGAGGGGTATGAGGAGTTCACAATGGTTGGGCGAAGAGCAACAGCCATTCTAAGGAAAGCAACTAGAAGGCTGATTCAGTTGATAGTAAGTGGAAGAGACGAACAATCAATCGCTGAAGCAATCATCGTAGCCATGGTGTTCTCACAGGAGGATTGCATGATAAAGGCAGTCCGAGGCGATCTAAATTTTGTGAACAGAGCAAACCAAAGATTGAACCCCATGCATCAACTCCTGAGACACTTCCAAAAAGATGCAAAAGTGCTGTTTCAAAATTGGGGGATTGAACCCATTGATAATGTCATGGGGATGATTGGAATATTGCCTGACATGACTCCAAGCACAGAGATGTCACTAAGAGGAGTAAGAGTTAGTAAAATGGGAGTAGATGAATATTCCAGCACTGAGAGAGTGGTTGTAAGCATTGACCGTTTCTTGCGGGTTCGAGATCAGCAGGGGAACGTACTCCTATCTCCCGAAGAAGTCAGCGAAACACTGGGAACAGAAAAATTAACAATAACATATTCATCATCAATGATGTGGGAAATCAATGGTCCTGAGTCAGTGCTGGTCAACACCTATCAATGGATCATCAGAAATTGGGAGATTGTGAAGATTCAATGGTCTCAAGACCCCACGATGCTGTACAATAAGGTGGAGTTTGAACCGTTCCAATCCTTGGTACCTAAAGCTGCCAGAGGCCAATACAGTGGATTTGTGAGAACATTGTTCCAACAAATGCGTGACGTATTGGGGACATTTGATACTATTCAGATAATAAAGCTGTTACCGTTTGCAGCAGCCCCACCGGAGCATAGCAGAATGCAATTTTCTTCCCTGACCGTGAATGTAAGAGGCTCGGGAATGAGAATACTCGTAAGGGGTAACTCCCCTGTGTTCAACTACAATAAGGCAACCAAAAGGCTTGCCGTCCTTGGAAAGGACGCAGGTGCATTAACAGAGGATCCAGATGAGGGGACAACAGGAGTGGAATCTGCAGTGCTGAGGGGGTTCCTAATTCTGGGCAGGGAGGACAGAAGATATGGACCAGCACTAAGCATCAATGAACTGAGCAATCTTGCGAAAGGGGAGAAAGCCAATGTGCTGATAGGACAAGGAGACGTGGTGCTGGTAATGAAACGGAAACGGGACTCTAGCATACTTACTGACAGCCAGACAGCGACCAAAAGAATTCGGATGGTCATCAATTAGTATCGAGTTGTTTAAAAACGACCTTGTTTCTACT"/>
                        <sequence id="seq_A/duck/England/36254/14_|_EPI_ISL_167904_|_2014-11-14_|_Egg_passage_1" taxon="A/duck/England/36254/14_|_EPI_ISL_167904_|_2014-11-14_|_Egg_passage_1" totalcount="4" value="ATGGAGAGAATAAAAGAACTAAGAGATCTAATGTCTCAATCCCGCACTCGCGAGATACTAACAAAAACCACTGTGGACCATATGGCCATAATCAAGAAATACACATCAGGAAGACAAGAGAAGAACCCTGCTCTCAGAATGAAATGGATGATGGCAATGAAATATCCAATCACAGCAGACAAGAGAATAATGGAAATGATTCCTGAAAGAAATGAACAAGGCCAGACGCTTTGGAGTAAGACAAATGATGCTGGATCAGACAGAGTGATGGTGTCTCCCCTAGCTGTAACTTGGTGGAATAGAAATGGACCGACAGCAAGTACAGTCCATTATCCAAAGGTCTACAAAACATACTTTGAGAAGGTTGAAAGGTTAAAGCATGGAACCTTCGGTCCCGTTCACTTCCGAAACCAAATTAAAATACGCCGCCGAGTTGACATAAACCCAGGCCACGCAGATCTCAGTGCCAAAGAAGCACAAGATGTCATCATGGAGGTCGTTTTCCCAAATGAAGTGGGAGCTAGAATATTGACATCAGAGTCACAATTGACAATAACGAAAGAGAAAAAAGAAGAACTCCAGGATTGCAAGATTGCTCCTTTAATGGTGGCATACATGTTGGAAAGAGAACTGGTCCGCAAAACCAGATTCCTACCAGTAGCAGGTGGGACAAGCAGTGTGTACATTGAGGTACTGCACTTGACCCAAGGGACCTGCTGGGAACAGATGTACACTCCAGGCGGAGAAGTGAGAAATGACGATGTTGACCAGAGTTTGATCATCGCGGCCAGAAACATTGTTAGGAGAGCAACGGTATCAGCGGATCCACTGGCATCATTATTGGAGATGTGCCACAGCACACAAATTGGTGGGACAAGGATGGTGGATATCCTTAGGCAAAATCCAACTGAGGAACAAGCTGTGGATATATGCAAAGCAGCAATGGGTTTAAGGATTAGTTCATCCTTTAGCTTTGGAGGATTCACCTTCAAAAGAACAAGTGGTTCATCCATTAGAAAGGAAGAGGAAGTGCTTACAGGCAACCTCCAAACATTGAAAATAAGAGTACATGAGGGGTATGAGGAGTTCACAATGGTTGGGCGAAGAGCAACAGCCATTCTAAGGAAAGCAACTAGAAGGCTGATTCAGTTGATAGTAAGTGGAAGAGACGAACAATCAATCGCTGAAGCAATCATCGTAGCCATGGTGTTCTCACAGGAGGATTGCATGATAAAGGCAGTCCGAGGCGATCTAAATTTTGTGAACAGAGCAAACCAAAGATTGAACCCCATGCATCAACTCCTGAGACACTTCCAAAAAGATGCAAAAGTGCTGTTTCAAAATTGGGGGATTGAACCCATTGATAATGTCATGGGGATGATTGGAATATTGCCTGACATGACTCCAAGCACAGAGATGTCACTAAGAGGAGTAAGAGTTAGTAAAATGGGAGTAGATGAATATTCCAGCACTGAGAGAGTGGTTGTAAGCATTGACCGTTTCTTGCGGGTTCGAGATCAGCAGGGGAACTTACTCCTATCTCCCGAAGAAGTCAGCGAAACACTGGGAACAGAAAAGTTAACAATAACATATTCATCATCAATGATGTGGGAAATCAATGGTCCTGAGTCAGTGCTGGTCAACACCTATCAATGGATCATCAGAAATTGGGAGATTGTGAAGATTCAATGGTCTCAAGACCCCACGATGCTGTACAATAAGGTGGAGTTTGAACCGTTCCAATCCTTGGTACCTAAAGCTGCCAGAGGCCAATACAGTGGATTTGTGAGAACACTGTTCCAACAAATGCGTGACGTATTGGGGACATTTGATACTATTCAGATAATAAAGCTGTTACCGTTTGCAGCAGCCCCACCGGAGCATAGCAGAATGCAATTTTCTTCCCTGACCGTGAATGTAAGAGGCTCGGGAATGAGAATACTCGTAAGGGGTAACTCCCCTGTGTTCAACTACAATAAGGCAACCAAAAGGCTTGCCGTCCTTGGAAAGGACGCAGGTGCATTAACAGAGGATCCAGATGAGGGGACAACAGGAGTGGAATCTGCAGTGCTGAGGGGGTTCCTAATTCTGGGCAGGGAGGACAGAAGATATGGACCAGCACTAAGCATCAATGAACTGAGCAATCTTGCGAAAGGGGAGAAAGCCAATGTGCTGATAGGGCAAGGAGACGTGGTGCTGGTAATGAAACGGAAACGGGACTCTAGCATACTTACTGACAGCCAGACAGCGACCAAAAGAATTCGGATGGTCATCAATTAGTATCGAGTTGTTTAA-------------------"/>
                        <sequence id="seq_A/Chicken/Netherlands/14015526/2014_|_EPI_ISL_167905_|_2014-11-14_|_Choanal_Swab" taxon="A/Chicken/Netherlands/14015526/2014_|_EPI_ISL_167905_|_2014-11-14_|_Choanal_Swab" totalcount="4" value="ATGGAGAGAATAAAAGAACTAAGAGATCTAATGTCTCAATCCCGCACTCGCGAGATACTAACAAAAACCACTGTGGACCATATGGCCATAATCAAGAAATACACATCAGGAAGACAAGAGAAGAACCCTGCTCTCAGAATGAAATGGATGATGGCAATGAAATATCCAATCACAGCAGACAAGAGAATAATGGAAATGGTTCCTGAAAGAAATGAACAAGGCCAGACGCTTTGGAGCAAGACAAATGATGCTGGATCAGACAGAGTGATGGTGTCTCCCCTAGCTGTAACTTGGTGGAATAGAAATGGACCGACAGCAAGTACAGTCCATTATCCAAAGGTCTACAAAACATACTTTGAGAAGGTTGAAAGGTTAAAGCATGGAACCTTCGGTCCCGTTCACTTCCGAAACCAAATTAAAATACGCCGCCGAGTTGACATAAACCCAGGCCACGCAGATCTCAGTGCCAAAGAAGCACAAGATGTCATCATGGAGGTCGTTTTCCCAAATGAAGTGGGAGCTAGAATATTGACATCAGAGTCACAATTGACAATAACGAAAGAGAAAAAAGAAGAACTCCAGGATTGCAAGATTGCTCCTTTAATGGTGGCATACATGTTGGAAAGAGAACTGGTCCGCAAAACCAGATTCCTACCAGTAGCAGGTGGGACAAGCAGTGTGTACATTGAGGTACTGCACTTGACCCAAGGGACCTGCTGGGAACAGATGTACACTCCAGGCGGAGAAGTGAGAAATGACGATGTTGACCAGAGTTTGATCATCGCGGCCAGAAACATTGTTAGGAGAGCAACGGTATCAGCGGATCCACTGGCATCATTATTGGAGATGTGCCACAGCACACAAATTGGTGGGACAAGGATGGTGGATATCCTTAGGCAAAATCCAACTGAGGAACAAGCTGTGGATATATGCAAAGCAGCAATGGGTTTAAGGATTAGTTCATCCTTTAGCTTTGGAGGATTCACCTTCAAAAGAACAAGTGGTTCATCCATTAGAAAGGAAGAGGAAGTGCTTACAGGCAACCTCCAAACATTGAAAATAAGAGTACATGAGGGGTATGAGGAGTTCACAATGGTTGGGCGAAGAGCAACAGCCATTCTAAGGAAAGCAACTAGAAGGCTGATTCAGTTGATAGTAAGTGGAAGAGACGAACAATCAATCGCTGAAGCAATCATCGTAGCCATGGTGTTCTCACAGGAGGATTGCATGATAAAGGCAGTCCGAGGCGATCTAAATTTTGTGAACAGAGCAAACCAAAGATTGAACCCCATGCATCAACTCCTGAGACACTTCCAAAAAGATGCAAAAGTGCTATTTCAAAATTGGGGGATTGAACCCATTGATAATGTCATGGGGATGATTGGAATATTGCCTGACATGACTCCAAGCACAGAGATGTCACTAAGAGGAGTAAGAGTTAGTAAAATGGGAGTAGATGAATATTCCAGCACTGAGAGAGTGGTTGTAAGCATTGACCGTTTCTTGCGGGTTCGAGATCAGCAGGGGAACGTACTCCTATCTCCCGAAGAAGTCAGCGAAACACTGGGAACAGAAAAATTAACAATAACATATTCATCATCAATGATGTGGGAAATCAATGGTCCTGAGTCAGTGCTGGTCAACACCTATCAATGGATCATCAGAAATTGGGAGATTGTGAAGATTCAATGGTCTCAAGACCCCACGATGCTGTACAATAAGGTGGAGTTTGAACCGTTCCAATCCTTGGTACCTAAAGCTGCCAGAGGCCAATACAGTGGATTTGTGAGAACACTGTTCCAACAAATGCGTGACGTATTGGGGACATTTGATACTATTCAGATAATAAAGCTGTTACCGTTTGCAGCAGCCCCACCGGAGCATAGCAGAATGCAATTTTCTTCCCTGACCGTGAATGTAAGAGGCTCGGGAATGAGAATACTCGTAAGGGGTAACTCCCCTGTGTTCAACTACAATAAGGCAACCAAAAGGCTTGCCGTCCTTGGAAAGGACGCAGGTGCATTAACAGAGGATCCAGATGAGGGGACAACAGGAGTGGAATCTGCAGTGCTGAGGGGGTTCCTAATTCTGGGCAGGGAGGACAGAAGATATGGACCAGCACTAAGCATCAATGAACTGAGCAATCTTGCGAAAGGGGAGAAAGCCAATGTGCTGATAGGGCAAGGAGACGTGGTGCTGGTAATGAAACGGAAACGGGACTCTAGCATACTTACTGACAGCCAGACAGCGACCAAAAGAATTCGGATGGTCATCAATTAGTATCGAGTTGTTTAAAAACGA-------------"/>
                        <sequence id="seq_A/chicken/Netherlands/14015531_|_EPI_ISL_168075_|_2014-11-15_|_choanal_swabs" taxon="A/chicken/Netherlands/14015531_|_EPI_ISL_168075_|_2014-11-15_|_choanal_swabs" totalcount="4" value="ATGGAGAGAATAAAAGAACTAAGAGATCTAATGTCTCAATCCCGCACTCGCGAGATACTAACAAAAACCACTGTGGACCATATGGCCATAATCAAGAAATACACATCAGGAAGACAAGAGAAGAACCCTGCTCTCAGAATGAAATGGATGATGGCAATGAAATATCCAATCACAGCAGACAAGAGAATAATGGAAATGGTTCCTGAAAGAAATGAACAAGGCCAGACGCTTTGGAGCAAGACAAATGATGCTGGATCAGACAGAGTGATGGTGTCTCCCCTAGCTGTAACTTGGTGGAATAGAAATGGACCGACAGCAAGTACAGTCCATTATCCAAAGGTCTACAAAACATACTTTGAGAAGGTTGAAAGGTTAAAGCATGGAACCTTCGGTCCCGTTCACTTCCGAAACCAAATTAAAATACGCCGCCGAGTTGACATAAACCCAGGCCACGCAGATCTCAGTGCCAAAGAAGCACAAGATGTCATCATGGAGGTCGTTTTCCCAAATGAAGTGGGAGCTAGAATATTGACATCAGAGTCACAATTGACAATAACGAAAGAGAAAAAAGAAGAACTCCAGGATTGCAAGATTGCTCCTTTAATGGTGGCATACATGTTGGAAAGAGAACTGGTCCGCAAAACCAGATTCCTACCAGTAGCAGGTGGGACAAGCAGTGTGTACATTGAGGTACTGCACTTGACCCAAGGGACCTGCTGGGAACAGATGTACACTCCAGGCGGAGAAGTGAGAAATGACGATGTTGACCAGAGTTTGATCATCGCGGCCAGAAACATTGTTAGGAGAGCAACGGTATCAGCGGATCCACTGGCATCATTATTGGAGATGTGCCACAGCACACAAATTGGTGGGACAAGGATGGTGGATATCCTTAGGCAAAATCCAACTGAGGAACAAGCTGTGGATATATGCAAAGCAGCAATGGGTTTAAGGATTAGTTCATCCTTTAGCTTTGGAGGATTCACCTTCAAAAGAACAAGTGGTTCATCCATTAGAAAGGAAGAGGAAGTGCTTACAGGCAACCTCCAAACATTGAAAATAAGAGTACATGAGGGGTATGAGGAGTTCACAATGGTTGGGCGAAGAGCAACAGCCATTCTAAGGAAAGCAACTAGAAGGCTGATTCAGTTGATAGTAAGTGGAAGAGACGAACAATCAATCGCTGAAGCAATCATCGTAGCCATGGTGTTCTCACAGGAGGATTGCATGATAAAGGCAGTCCGAGGCGATCTAAATTTTGTGAACAGAGCAAACCAAAGATTGAACCCCATGCATCAACTCCTGAGACACTTCCAAAAAGATGCAAAAGTGCTATTTCAAAATTGGGGGATTGAACCCATTGATAATGTCATGGGGATGATTGGAATATTGCCTGACATGACTCCAAGCACAGAGATGTCACTAAGAGGAGTAAGAGTTAGTAAAATGGGAGTAGATGAATATTCCAGCACTGAGAGAGTGGTTGTAAGCATTGACCGTTTCTTGCGGGTTCGAGATCAGCAGGGGAACGTACTCCTATCTCCCGAAGAAGTCAGCGAAACACTGGGAACAGAAAAATTAACAATAACATATTCATCATCAATGATGTGGGAAATCAATGGTCCTGAGTCAGTGCTGGTCAACACCTATCAATGGATCATCAGAAATTGGGAGATTGTGAAGATTCAATGGTCTCAAGACCCCACGATGCTGTACAATAGGGTGGAGTTTGAACCGTTCCAATCCTTGGTACCTAAAGCTGCCAGAGGCCAATACAGTGGATTTGTGAGAACACTGTTCCAACAAATGCGTGACGTATTGGGGACATTTGATACTATTCAGATAATAAAGCTGTTACCGTTTGCAGCAGCCCCACCGGAGCATAGCAGAATGCAATTTTCTTCCCTGACCGTGAATGTAAGAGGCTCGGGAATGAGAATACTCGTAAGGGGTAACTCCCCTGTGTTCAACTACAATAAGGCAACCAAAAGGCTTGCCGTCCTTGGAAAGGACGCAGGTGCATTAACAGAGGATCCAGATGAGGGGACAACAGGAGTGGAATCTGCAGTGCTGAGGGGGTTCCTAATTCTGGGCAGGGAGGACAGAAGATATGGACCAGCACTAAGCATCAATGAACTGAGCAATCTTGCGAAAGGGGAGAAAGCCAATGTGCTGATAGGGCAAGGAGACGTGGTGCTGGTAATGAAACGGAAACGGGACTCTAGCATACTTACTGACAGCCAGACAGCGACCAAAAGAATTCGGATGGTCATCAATTAGTATCGAGTTGTTTAAAAACGA-------------"/>
                        <sequence id="seq_CY015096_A/turkey/Ireland/1378/1983_1983//_1_(PB2)" taxon="CY015096_A/turkey/Ireland/1378/1983_1983//_1_(PB2)" totalcount="4" value="ATGGAGAGAATAAAAGAACTAAGAGATTTGATGTCTCAGTCTCGCACTCGCGAGATACTGACAAAAACCACTGTAGACCACATGGCCATAATCAAGAAATACACATCGGGAAGACAGGAGAAGAACCCTGCTCTCAGAATGAAGTGGATGATGGCAATGAAATACCCGATCACAGCGGACAGAAGAATAATGGAGATGATTCCTGAAAGAAATGAGCAAGGTCAAATTCTTTGGAGCAAGACAAACGACGCTGGATCGGACAGAGTTATGGTGTCGCCTCTAGCTGTGACGTGGTGGAACAGGAATGGACCTACGACAAGTACAATTCATTACCCAAAGGTCTACAAAACCTATTTTGAGAAGGTTGGAAGGTTGAAACATGGGACCTTCGGCCCCGTTCACTTCAGAAACCAAGTTAAAATACGCCGCCGGGTTGACATAAACCCGGGCCATGCAGATCTCAGTGCTAAAGAAGCACAAGATGTCATCATGGAAGTTGTTTTTCCCAATGAAGTGGGAGCCAGGATATTGACATCAGAATCACAATTGACAATAACAAAAGAAAAGAAGGAGGAGCTCCAGGACTGTAAAATAGCTCCTTTAATGGTGGCATACATGTTGGAAAGGGAGCTGGTTCGCAAGACAAGATTCCTACCAGTAGCTGGTGGGACAAGCAGTGTGTATATCGAAGTATTGCATTTGACTCAAGGGACCTGTTGGGAACAAATGTACACCCCAGGAGGAGAGGTGAGAAATGATGATGTTGATCAGAGTTTGATTATTGCTGCTAGAAACATTGTTAGGAGAGCAACAGTGTCAGCAGACCCGCTGGCATCACTATTAGAGATGTGCCATAGCACACAGATTGGTGGACTAAGGATGGTAGACATCCTTAGACAGAACCCAACAGAAGAGCAAGCTGTGGACATATGCAAGGCAGCAATGGGTTTGAGAATCAGCTCATCCTTCAGCTTTGGAGGTTTCACTTTCAAAAGGACAAGTGGGTCATCTGTCAAAAGAGAAGAAGAAATGCTTACAGGCAACCTCCAAACATTGAAAATAAGGGTACATGAAGGGTATGAGGAATTCACGATGGTTGGACGAAGAGCAACAGCCATCTTAAGGAAAGCAACCAGAAGGCTTATTCAACTTATAGTGAGTGGGAGAGATGAGCAATCAATCGCTGAAGCAATCATTGTAGCAATGGTGTTCTCACAAGAGGACTGTATGATAAAAGCAGTTCGAGGTGATCTGAACTTCGTAAACAGAGCGAACCAGCGACTAAATCCCATGCATCAACTTCTGAGGCACTTCCAAAAGGATGCAAAAATACTGTTTCAAAACTGGGGTGTTGAACCCATTGATAATGTTATGGGAATGATCGGAATATTGCCTGACATGACTCCCAGCACGGAGATGTCACTTAGAGGAGTGAGGGTCAGTAAGACGGGTGTGGATGAATATTCTAGCACTGAGAGGATAGTAGTGAGCATTGATCGCTTCTTAAGGGTCCGAGACCAGCGGGGAAATGTGCTCTTATCTCCTGAGGAAGTTAGTGAAACACAGGGAACAGAAAAGCTGACGATAACATATTCATCATCAATGATGTGGGAGATCAATGGCCCGGAATCGGTATTAGTTAACACCTATCAATGGATCATTAGAAATTGGGAGACTGTGAAGATCCAATGGTCCCAAAATCCTACGATGCTATACAATAAGATGGAGTTTGAGCCATTTCAGTCCTTGGTGCCTAAGGCCGCCAGAGGTCAATATAGTGGATTTGTGAGGGCACTATTCCAACAGATGCGTGATGTGTTGGGGACATTTGATACTGTTCAAATAATAAAGTTACTACCATTTGCAGCGGCCCCACCGGAGCAGAGTAGGATGCAGTTTTCTTCTTTAACTGTGAATGTGAGAGGATCAGGAATGAGAATAATTGTGAGAGGCAACTCCCCTGTATTCAATTATAATAAGGCAACCAAGAGGCTTACAGTTCTCGGAAAGGATGCAGGTGCACTGACAGAAGATCCAGATGAGGGGACAGCAGGAGTGGAATCTGCAGTACTTAGAGGGTTTCTAATTCTAGGTAAAGAAGACAAGAGATATGGACCAGCACTAAGCATCAACGAATTGAGCAATCTTGCGAAGGGGGAGAAAGCTAATGTGTTGATAGGGCAAGGAGACGTGGTGTTGGTGATGAAACGGAAACGGGACTCTAGCATACTTACTGACAGCCAGACAGCGACCAAAAGAATTCGGATGGCCATCAATTAGTGTCGAATTGTTTAAAAACGACCTTGTTTCTACT"/>
                        <sequence id="seq_KJ476664_A/duck/Zhejiang/6D18/2013_2013/12/14_1_(PB2)" taxon="KJ476664_A/duck/Zhejiang/6D18/2013_2013/12/14_1_(PB2)" totalcount="4" value="ATGGAGAGAATAAAAGAACTAAGAGATTTGATGTCGCAGTCTCGCACTCGCGAGATACTGACAAAAACCACTGTGGACCATATGGCCATAATCAAGAAGTATACGTCAGGAAGACAGGAGAAGAATCCTGCTCTTAGGATGAAATGGATGATGGCAATGAAATACCCGATTACAGCAGACAAGAGGATAATGGAGATGATCCCTGAGAGAAATGAGCAAGGTCAGACTCTTTGGAGCAAAACGAATGATGCTGGATCAGACAGAGTGATGGTATCACCTCTTGCTGTGACGTGGTGGAACAGAAATGGACCAACGACAAGTACAGTCCATTATCCAAAGGTTTACAAAACCTACTTTGAGAAAGTCGAAAGATTAAAGCATGGAACCTTCGGTCCCGTTCACTTTCGAAATCAGGTCAAAATACGTCGCAGGGTTGACATAAACCCGGGTCACGCAGATCTTAGTGCTAAAGAAGCACAAGACGTCATAATGGAGGTCGTTTTCCCAAACGAAGTAGGAGCCAGGATATTGACATCAGAGTCACAGTTAACAATAACAAAAGAAAAGAAGGAAGAGCTCCAGGGCTGTAAGATCGCTCCTTTGATGGTGGCATACATGTTGGAAAGGGAACTAGTTCGCAAAACCAGATTCCTACCAGTAGCTGGCGGGACAAGCAGCGTGTATATCGAGGTGTTGCACTTGACCCAAGGGACCTGCTGGGAACAAATGTACACACCAGGAGGGGAGGTGAGAAATGATGATGTTGATCAGAGTTTAATTATTGCTGCTAGAAATATTGTCAGGAGAGCAACAGTATCAGCAGACCCGTTGGCTTCGCTCTTGGAAATATGCCATAGTACACAAATTGGCGGAATAAGGATGGTAGACATCCTTAGACAAAATCCAACAGAAGAGCAAGCTGTGGATATATGCAAAGCAGCAATGGGTCTAAGGATCAGTTCATCCTTCAGCTTTGGAGGTTTCACTTTCAAAAGGACAAGTGGGTCATCTGTCAAAAGAGAAGAAGAAGTGCTCACAGGCAATCTCCAGACATTGAAAATAAGAGTGCACGAAGGATATGAGGAATTCACAATGGTCGGGCGAAGAGCAACAGCCATTCTAAGGAAAGCAACCAGAAGGCTGATCCAATTGATAGTGAGTGGAAGAGACGAGCAGTCAATCGCCGAAGCAATCATAGTGGCAATGGTGTTCTCACAAGAGGATTGCATGATAAAAGCAGTGCGAGGTGATTTGAATTTTGTCAACAGAGCGAACCAGCGGCTAAATCCCATGCATCAACTTCTGAGGCATTTCCAGAAGGATGCAAAGGTGCTGTTTCAAAACTGGGGAGTTGAACCCATTGACAATGTCATGGGAATGATCGGGATATTACCTGACATGACCCCCAACACAGAGATGTCACTAAGGGGAGTGAGAGTCAGTAAAATGGGAGTGGATGAATATTCCAGTACGGAGAGAGTGGTCGTGAGCATTGATCGTTTCTTGAGGGTCCGAGACCAGAGGGGAAATGTGCTCTTGTCTCCTGAAGAGGTTAGTGAAACACAGGGAACAGAAAAGCTGACGATAACATATTCATCGTCCATGATGTGGGAAATCAATGGCCCGGAATCAGTGTTAGTCAACACATATCAATGGATCATTAGAAACTGGGAAACTGTGAAGATACAGTGGTCCCAAGACCCTACAATGCTATACAATAAGATGGAATTTGAGCCCTTCCAATCCTTGGTGCCTAAGGCTGCCAGAGGCCAGTACAGCGGTTTTGTGAGGACGCTATTCCAGCAGATGCGTGATGTGCTGGGGACATTTGACACTGTTCAGATAATAAAGCTGCTACCATTTGCAGCAGCCCCACCAGAACAGAGTAGAATGCAGTTCTCTTCTCTAACTGTGAACGTAAGGGGTTCAGGAATGAGAATACTTGTGAGAGGCAATTCCCCTGTGTTCAATTATAACAAGGCAACCAAGAGGCTCACAGTCCTTGGAAAGGATGCAGGTGCATTGACAGAAGATCCAGATGAGGGAACAGCAGGAGTGGAATCTGCGGTATTAAGAGGGTTTCTAATTCTGGGCAAAGAAGACAAAAGATATGGACCAGCATTGAGCATCAACGAATTGAGCAATCTTGCGAAAGGGGAGAAGGCTAATGTGTTGATAGGGCAAGGAGACGTGGTGTTGGTAATGAAACGGAAACGGGACTCTAGCATACTTACTGACAGCCAGACAGCGACCAAAAGAATTCGGATGGCCATCAATTAG----------------------------------"/>
                        <sequence id="seq_KJ476663_A/duck/Zhejiang/W24/2013_2013/11/14_1_(PB2)" taxon="KJ476663_A/duck/Zhejiang/W24/2013_2013/11/14_1_(PB2)" totalcount="4" value="ATGGAGAGAATAAAAGAACTAAGAGATTTGATGTCGCAGTCTCGCACTCGCGAGGTACTGACAAAAACCACTGTGGACCATATGGCCATAATCAAGAAGTATACGTCAGGAAGACAGGAGAAGAATCCTGCTCTTAGGATGAAATGGATGATGGCAATGAAATACCCGATTACAGCAGACAAGAGGATAATGGAGATGATCCCTGAGAGAAATGAGCAAGGTCAGACTCTTTGGAGCAAAACGAATGATGCTGGATCAGACAGAGTGATGGTATCACCTCTTGCTGTGACGTGGTGGAACAGAAATGGACCAACGACAAGTACAGTCCATTATCCAAAGGTTTACAAAACCTACTTTGAGAAGGTCGAAAGATTAAAGCATGGAACCTTCGGTCCCGTTCACTTTCGAAATCAGGTCAAAATACGTCGCAGGGTTGACATAAACCCGGGTCACGCAGATCTTAGTGCTAAAGAAGCACAAGACGTCATAATGGAGGTCGTTTTCCCAAACGAAGTAGGAGCCAGGATATTGACATCAGAGTCACAGTTAACAATAACAAAAGAAAAGAAGGAAGAGCTCCAGGACTGTAAGATCGCTCCTTTGATGGTGGCATACATGTTGGAAAGGGAACTAGTTCGCAAAACCAGATTCCTACCAGTAGCTGGCGGGACAAGCAGCGTGTATATCGAGGTGTTGCACTTGACCCAAGGGACCTGCTGGGAACAAATGTACACACCGGGAGGGGAGGTGAGAAATGATGATGTTGATCAGAGTTTAATTATTGCTGCTAGAAATATTGTCAGGAGAGCAACAGTATCAGCAGACCCGTTGGCTTCGCTCTTGGAAATGTGCCATAGTACACAAATTGGCGGAATAAGGATGGTAGACATCCTTAGACAAAATCCAACAGAAGAGCAAGCTGTGGATATATGCAAAGCAGCAATGGGTCTAAGGATCAGTTCATCCTTCAGCTTTGGAGGTTTCACTTTCAAAAGGACAAGTGGGTCATCTGTCAAAAGAGAAGAAGAAGTGCTCACAGGCAATCTCCAGACATTGAAAATAAGAGTGCATGAAGGATATGAGGAATTCACAATGGTCGGGCGAAGAGCAACAGCCATTCTAAGGAAAGCAACCAGAAGGCTGATCCAATTGATAGTGAGTGGAAGAGACGAGCAGTCAATTGCCGAAGCAATCATAGTGGCAATGGTGTTCTCACAAGAGGATTGCATGATAAAAGCAGTGCGAGGTGATTTGAATTTTGTCAACAGAGCGAACCAGCGGCTAAATCCCATGCATCAACTTCTGAGGCATTTCCAGAAGGATGCAAAGGTGCTGTTCCAAAACTGGGGAGTTGAACCCATTGACAATGTCATGGGAATGGTCGGGATATTACCTGACATGACCCCCAACACAGAGATGTCACTAAGGGGAGTGAGAATCAGTAAAATGGGAGTGGATGAATATTCCAGTACTGAGAGAGTGGTCGTGAGCATTGATCGTTTCTTGAGGGTCCGAGACCAGAGGGGAAATGTGCTCTTGTCTCCTGAAGAGGTTAGTGAAACACAGGGAACAGAAAGGCTGACGATAACATATTCATCGTCCATGATGTGGGAAATCAATGGCCCGGAATCAGTGTTAGTCAACACATATCAATGGATCATTAGAAACTGGGAAACTGTGAAGATCCAGTGGTCCCAAGACCCTACAATGCTATACAATAAGATGGAATTTGAGCCCTTCCAATCCTTGGTGCCTAAGGCTGCCAGAGGCCAGTACAGCGGCTTTGTGAGGACGCTATTCCAGCAGATGCGTGATGTGCTGGGGACATTTGACACTGTCCAGATAATAAAGCTGCTACCATTTGCAGCAGCCCCACCAGAACAGAGTAGAATGCAGTTCTCTTCTCTAACTGTGAACGTAAGGGGTTCAGGAATGAGAATACTTGTGAGAGGCAATTCCCCTGTGTTCAATTATAACAAGGCAACCAAGAGGCTCACAGTCCTTGGAAAGGATGCAGGTGCATTGACAGAAGATCCAGATGAGGGAACAGCAGGAGTGGAATCTGCGGTATTAAGAGGGTTTCTAATTCTGGGCAAAGAAGACAAAAGATATGGACCAGCATTGAGCATCAACGAATTGAGCAATCTTGCGAAAGGGGAGAAGGCTAATGTGTTGATAGGGCAAGGAGACGTGGTGTTGGTAATGAAACGGAAACGGGACTCTAGCATACTTACTGACAGCCAGACAGCGACCAAAAGAATTCGGATGGCCATCAATTAG----------------------------------"/>
                        <sequence id="seq_KJ508963_A/Baikal_teal/Korea/H52/2014_2014/01/20_1_(PB2)" taxon="KJ508963_A/Baikal_teal/Korea/H52/2014_2014/01/20_1_(PB2)" totalcount="4" value="ATGGAGAGAATAAAAGAACTAAGAGATTTGATGTCGCAGTCTCGCACTCGCGAGATACTGACAAAAACCACTGTGGACCATATGGCCATAATCAAGAAGTATACGTCAGGAAGACAGGAGAAGAATCCTGCTCTTAGGATGAAATGGATGATGGCAATGAAATACCCGATTACAGCAGACAAGAGGATAATGGAGATGATCCCTGAGAGAAATGAGCAAGGTCAGACTCTTTGGAGCAAAACGAATGATGCTGGATCAGACAAAGTGATGGTATCACCTCTTGCTGTGACGTGGTGGAACAAAAATGGACCAATGACAAGTACAGTCCATTATCCAAAGGTTTACAAAACCTACTTTGAGAAGGTCGAAAGATTAAAGCATGGAACCTTCGGTCCCGTTCACTTTCGAAATCAGGTCAAAATACGTCGCAGGGTTGACATAAACCCGGGTCACGCAGATCTTAGTGCTAAAGAAGCACAAGACGTCATAATGGAGGTCGTTTTCCCAAACGAAGTAGGAGCCAGGATATTGACATCAGAGTCACAGTTAACAATAACAAAAGAAAAGAAGGAAGAGCTCCAGGACTGTAAGATCGCTCCTTTGATGGTGGCATACATGTTGGAAAGGGAACTAGTTCGCAAAACCAGATTCCTACCAGTAGCTGGCGGGACAAGCAGCGTGTATATCGAGGTGTTGCACTTGACCCAAGGGACCTGCTGGGAACAAATGTACACACCGGGAGGGGAGGTGAGAAATGATGATGTTGATCAGAGTTTAATTATTGCTGCTAGAAATATTGTCAGGAGAGCAACAGTATCAGCAGACCCGTTGGCTTCGCTCTTGGAAATGTGCCATAGTACACAAATTGGCGGAATAAGGATGGTAGACATCCTTAGACAAAATCCAACAGAAGAGCAAGCTGTGGATATATGCAAAGCAGCAATGGGTCTAAGGATCAGTTCATCCTTCAGCTTTGGAGGTTTCACTTTCAAAAGGACAAGTGGGTCATCTGTCAAAAGAGAAGAAGAAGTGCTCACAGGCAATCTCCAGACATTGAAAATAAGAGTGCACGAAGGATATGAGGAATTCACAATGGTCGGGCGAAGAGCAACAGCCATTCTAAGGAAAGCAACCAGAAGGCTGATCCAATTGATAGTGAGTGGAAGAGACGAGCAGTCAATTGCCGAAGCAATCATAGTGGCAATGGTGTTCTCACAAGAGGATTGCATGATAAAAGCAGTGCGAGGTGATTTGAATTTTGTCAACAGAGCGAACCAGCGGCTAAATCCCATGCATCAACTTCTGAGGCATTTCCAGAAGGATGCAAAGGTGCTGTTTCAAAACTGGGGAGTTGAACCCATTGACAATGTCATGGGAATGATCGGGATATTACCTGACATGACCCCCAACACAGAGATGTCACTAAGGGGAGTGAGAGTCAGTAAAATGGGAGTGGATGAATATTCCAGTACTGAGAGAGTGGTCGTGAGCATTGATCGTTTCTTGAGGGTCCGAGACCAGAGGGGAAATGTGCTCTTGTCTCCTGAAGAGGTTAGTGAAACACAGGGAACAGAAAAGCTGACGATAACATATTCATCGTCCATGATGTGGGAAATCAATGGCCCGGAATCAGTGTTAGTCAACACATATCAATGGATCATTAGAAACTGGGAAACTGTGAAGATCCAGTGGTCTCAAGACCCTACAATGCTATACAATAAGATGGAATTTGAGCCCTTCCAATCCTTGGTGCCTAAGGCTGCCAGAGGCCAGTACAGCGGCTTTGTGAGGACGCTATTCCAGCAGATGCGTGATGTGCTGGGGACATTTGACACTGTCCAGATAATAAAGCTGCTACCATTTGCAGCAGCCCCACCAGAACAGAGTAGGATGCAGTTCTCTTCTCTAACTGTGAACGTAAGGGGTTCAGGAATGAGAATACTTGTGAGGGGCAATTCCCCTGTGTTCAATTATAACAAGGCAACCAAGAGGCTCACAGTCCTTGGAAAGGATGCAGGTGCATTGACAGAAGATCCAGATGAGGGAACAGCAGGAGTGGAATCTGCGGTATTAAGAGGGTTTCTAATTCTGGGCAAAGAAGACAAAAGATATGGACCAGCATTGAGCATCAACGAATTGAGCAATCTTGCGAAAGGGGAGAAGGCTAATGTGTTGATAGGGCAAGGAGACGTGGTGTTGGTAATGAAACGGAAACGGGACTCTAGCATACTTACTGACAGCCAGACAGCGACCAAAAGAATTCGGATGGCCATCAATTAGTGTCGCATTGTTTAA-------------------"/>
                        <sequence id="seq_KJ413831_A/breeder_duck/Korea/Gochang1/2014_2014/01/16_1_(PB2)" taxon="KJ413831_A/breeder_duck/Korea/Gochang1/2014_2014/01/16_1_(PB2)" totalcount="4" value="ATGGAGAGAATAAAAGAACTAAGAGATTTGATGTCGCAGTCTCGCACTCGCGAGATACTGACAAAAACCACTGTGGACCATATGGCCATAATCAAGAAGTATACGTCAGGAAGACAGGAGAAGAATCCTGCTCTTAGGATGAAATGGATGATGGCAATGAAATACCCGATTACAGCAGACAAGAGGATAATGGAGATGATCCCTGAGAGAAATGAGCAAGGTCAGACTCTTTGGAGCAAAACGAATGATGCTGGATCAGACAGAGTGATGGTATCACCTCTTGCTGTGACGTGGTGGAACAGAAATGGACCAATGACAAGTACAGTCCATTATCCAAAGGTTTACAAAACCTACTTTGAGAAGGTCGAAAGATTAAAGCATGGAACCTTCGGTCCCGTTCACTTTCGAAATCAGGTCAAAATACGTCGCAGGGTTGACATAAACCCGGGTCACGCAGATCTTAGTGCTAAAGAAGCACAAGACGTCATAATGGAGGTCGTTTTCCCAAACGAAGTAGGAGCCAGGATATTGACATCAGAGTCACAGTTAACAATAACAAAAGAAAAGAAGGAAGAGCTCCAGGACTGTAAGATCGCTCCTTTGATGGTGGCATACATGTTGGAAAGGGAACTAGTTCGCAAAACCAGATTCCTACCAGTAGCTGGCGGGACAAGCAGCGTGTATATCGAGGTGTTGCACTTGACCCAAGGGACCTGCTGGGAACAAATGTACACACCGGGAGGGGAGGTGAGAAATGATGATGTTGATCAGAGTTTAATTATTGCTGCTAGAAATATTGTCAGGAGAGCAACAGTATCAGCAGACCCGTTGGCTTCGCTCTTGGAAATGTGCCATAGTACAAAAATTGGCGGAATAAGGATGGTAGACATCCTTAGACAAAATCCAACAGAAGAGCAAGCTGTGGATATATGCAAAGCAGCAATGGGTCTAAGGATCAGTTCATCCTTCAGCTTTGGAGGTTTCACTTTCAAAAGGACAAGTGGGTCATCTGTCAAAAGAGAAGAAGAAGTGCTCACAGGCAATCTCCAGACATTGAAAATAAGAGTGCACGAAGGATATGAGGAATTCACAATGGTCGGGCGAAGAGCAACAGCCATTCTAAGGAAAGCAACCAGAAGGCTGATCCAATTGATAGTGAGTGGAAGAGACGAGCAGTCAATTGCCGAAGCAATCATAGTGGCAATGGTGTTCTCACAAGAGGATTGCATGATAAAAGCAGTGCGAGGTGATTTGAATTTTGTCAACAGAGCGAACCAGCGGCTAAATCCCATGCATCAACTTCTGAGGCATTTCCAGAAGGATGCAAAGGTGCTGTTTCAAAACTGGGGAGTTGAACCCATTGACAATGTCATGGGAATGATCGGGATATTACCTGACATGACCCCCAACACAGAGATGTCACTAAGGGGAGTGAGAGTCAGTAAAATGGGAGTGGATGAATATTCCAGTACTGAGAGAGTGGTCGTGAGCATTGATCGTTTCTTGAGGGTCCGAGACCAGAGGGGAAATGTGCTCTTGTCTCCTGAAGAGGTTAGTGAAACACAGGGAACAGAAAAGCTGACGATAACATATTCATCGTCCATGATGTGGGAAATCAATGGCCCGGAATCAGTGTTAGTCAACACATATCAATGGATCATTAGAAACTGGGAAACTGTGAAGATCCAGTGGTCTCAAGACCCTACAATGCTATACAATAAGATGGAATTTGAGCCCTTCCAATCCTTGGTGCCTAAGGCTGCCAGAGGCCAGTACAGCGGCTTTGTGAGGACGCTATTCCAGCAGATGCGTGATGTGCTGGGGACATTTGACACTGTCCAGATAATAAAGCTGCTACCATTTGCAGCAGCCCCACCAGAACAGAGTAGGATGCAGTTCTCTTCTCTAACTGTGAACGTAAGGGGTTCAGGAATGAGAATACTTGTGAGAGGCAATTCCCCTGTGTTCAATTATAACAAGGCAACCAAGAGGCTCACAGTCCTTGGAAAGGATGCAGGTGCATTGACAGAAGATCCAGATGAGGGAACAGCAGGAGTGGAATCTGCGGTATTAAGAGGGTTTCTAATTCTGGGCAAAGAAGACAAAAGATATGGACCAGCATTGAGCATCAACGAATTGAGCAATCTTGCGAAAGGGGAGAAGGCTAATGTGTTGATAGGGCAAGGAGACGTGGTGTTGGTAATGAAACGGAAACGGGACTCTAGCATACTTACTGACAGCCAGACAGCGACCAAAAGAATTCGGATGGCCATCAATTAGTGTCGCATTGTTTAA-------------------"/>
                    </data>


    


    


    
<map name="Beta">beast.math.distributions.Beta</map>
<map name="Exponential">beast.math.distributions.Exponential</map>
<map name="InverseGamma">beast.math.distributions.InverseGamma</map>
<map name="LogNormal">beast.math.distributions.LogNormalDistributionModel</map>
<map name="Gamma">beast.math.distributions.Gamma</map>
<map name="Uniform">beast.math.distributions.Uniform</map>
<map name="prior">beast.math.distributions.Prior</map>
<map name="LaplaceDistribution">beast.math.distributions.LaplaceDistribution</map>
<map name="OneOnX">beast.math.distributions.OneOnX</map>
<map name="Normal">beast.math.distributions.Normal</map>


<run chainLength="30000000" id="mcmc" spec="MCMC">
    <state id="state" storeEvery="5000">
        <tree id="Tree.t:PB2_new_aligned" name="stateNode">
            <trait id="dateTrait.t:PB2_new_aligned" spec="beast.evolution.tree.TraitSet" traitname="date">
                
                CY134108_A/mallard/California/2559P/2011_2011/08/12_1_(PB2)=2011,
GQ923580_A/avian/Colorado/456648/2006_2006//_1_(PB2)=2006,
GU049979_A/unknown/New_Jersey/456488/2006_2006//_1_(PB2)=2006,
EU743134_A/duck/NY/191255-59/2002_2002//_1_(PB2)=2002,
GU051352_A/ruddy_turnstone/New_Jersey/1851/2001_2001//_1_(PB2)=2001,
CY144243_A/ruddy_turnstone/New_Jersey/828227/2001_2001//_1_(PB2)=2001,
KM504098_A/duck/Shandong/Q1/2013_2013/04/25_1_(PB2)=2013,
KJ509113_A/breeder_chicken/Korea/H250/2014_2014/01/28_1_(PB2)=2014,
KJ509105_A/breeder_duck/Korea/H249/2014_2014/01/28_1_(PB2)=2014,
AB932553_A/chicken/kumamoto/1-7/2014_2014/04/13_1_(PB2)=2014,
KJ509153_A/common_teal/Korea/H455-30/2014_2014/02/08_1_(PB2)=2014,
KJ509129_A/mallard/Korea/H297/2014_2014/01/29_1_(PB2)=2014,
KJ509161_A/spot-billed_duck/Korea/H455-42/2014_2014/02/08_1_(PB2)=2014,
KJ509121_A/Korean_native_chicken/Korea/H257/2014_2014/01/28_1_(PB2)=2014,
KJ509081_A/breeder_duck/Korea/H200/2014_2014/01/27_1_(PB2)=2014,
KJ509009_A/Baikal_teal/Korea/H80/2014_2014/01/22_1_(PB2)=2014,
KJ509017_A/Coot/Korea/H81/2014_2014/01/22_1_(PB2)=2014,
KJ413847_A/baikal_teal/Korea/Donglim3/2014_2014/01/17_1_(PB2)=2014,
KJ509057_A/broiler_duck/Korea/H133/2014_2014/01/25_1_(PB2)=2014,
KJ508897_A/broiler_duck/Korea/H29/2014_2014/01/18_1_(PB2)=2014,
KJ508905_A/broiler_duck/Korea/H31/2014_2014/01/19_1_(PB2)=2014,
KJ508913_A/broiler_duck/Korea/H32/2014_2014/01/19_1_(PB2)=2014,
KJ508937_A/broiler_duck/Korea/H47/2014_2014/01/20_1_(PB2)=2014,
KJ746108_A/mallard/Korea/W452/2014_2014/02/05_1_(PB2)=2014,
KJ413839_A/broiler_duck/Korea/Buan2/2014_2014/01/17_1_(PB2)=2014,
KJ509145_A/tundra_swan/Korea/H411/2014_2014/02/06_1_(PB2)=2014,
KJ511809_A/waterfowl/Korea/S005/2014_2014/02/15_1_(PB2)=2014,
KJ508977_A/Baikal_teal/Korea/H62/2014_2014/01/21_1_(PB2)=2014,
KJ509049_A/breeder_duck/Korea/H128/2014_2014/01/25_1_(PB2)=2014,
KJ508985_A/broiler_duck/Korea/H65/2014_2014/01/21_1_(PB2)=2014,
KJ509025_A/Baikal_teal/Korea/H84/2014_2014/01/22_1_(PB2)=2014,
KJ509041_A/breeder_chicken/Korea/H122/2014_2014/01/24_1_(PB2)=2014,
KJ509073_A/breeder_duck/Korea/H158/2014_2014/01/26_1_(PB2)=2014,
KJ509065_A/broiler_duck/Korea/H145/2014_2014/01/25_1_(PB2)=2014,
KJ508929_A/Baikal_teal/Korea/H41/2014_2014/01/19_1_(PB2)=2014,
KJ508945_A/broiler_duck/Korea/H48/2014_2014/01/20_1_(PB2)=2014,
KJ508993_A/Baikal_teal/Korea/H66/2014_2014/01/21_1_(PB2)=2014,
KJ509001_A/Baikal_teal/Korea/H68/2014_2014/01/22_1_(PB2)=2014,
KJ509033_A/Baikal_teal/Korea/H96/2014_2014/01/23_1_(PB2)=2014,
KJ509137_A/bean_goose/Korea/H328/2014_2014/02/01_1_(PB2)=2014,
KJ508921_A/bean_goose/Korea/H40/2014_2014/01/19_1_(PB2)=2014,
KJ508969_A/bean_goose/Korea/H53/2014_2014/01/20_1_(PB2)=2014,
KJ508953_A/broiler_duck/Korea/H49/2014_2014/01/20_1_(PB2)=2014,
KJ509089_A/mallard/Korea/H207/2014_2014/01/27_1_(PB2)=2014,
KJ509097_A/white-fronted_goose/Korea/H231/2014_2014/01/28_1_(PB2)=2014,
A/duck/Chiba/26-372-48/2014_|_EPI_ISL_168024_|_2014-11-18_|_E1=2014,
A/duck/Chiba/26-372-61/2014_|_EPI_ISL_168025_|_2014-11-18_|_E1=2014,
A/duck/England/36254/14_|_EPI_ISL_167904_|_2014-11-14_|_Egg_passage_1=2014,
A/Chicken/Netherlands/14015526/2014_|_EPI_ISL_167905_|_2014-11-14_|_Choanal_Swab=2014,
A/chicken/Netherlands/14015531_|_EPI_ISL_168075_|_2014-11-15_|_choanal_swabs=2014,
CY015096_A/turkey/Ireland/1378/1983_1983//_1_(PB2)=1983,
KJ476664_A/duck/Zhejiang/6D18/2013_2013/12/14_1_(PB2)=2013,
KJ476663_A/duck/Zhejiang/W24/2013_2013/11/14_1_(PB2)=2013,
KJ508963_A/Baikal_teal/Korea/H52/2014_2014/01/20_1_(PB2)=2014,
KJ413831_A/breeder_duck/Korea/Gochang1/2014_2014/01/16_1_(PB2)=2014                
                            <taxa id="TaxonSet.PB2_new_aligned" spec="TaxonSet">
                    <data
idref="PB2_new_aligned"
name="alignment"/>
                </taxa>
            </trait>
            <taxonset idref="TaxonSet.PB2_new_aligned"/>
        </tree>
        <parameter id="clockRate.c:PB2_new_aligned" name="stateNode">1.0</parameter>
        <parameter id="kappa.s:PB2_new_aligned" lower="0.0" name="stateNode">2.0</parameter>
        <parameter id="ePopSize.t:PB2_new_aligned" name="stateNode">0.3</parameter>
        <parameter id="growthRate.t:PB2_new_aligned" name="stateNode">3.0E-4</parameter>
        <parameter dimension="4" id="freqParameter.s:PB2_new_aligned" lower="0.0" name="stateNode" upper="1.0">0.25</parameter>
    </state>

    <init estimate="false" id="RandomTree.t:PB2_new_aligned" initial="@Tree.t:PB2_new_aligned" spec="beast.evolution.tree.RandomTree" taxa="@PB2_new_aligned">
        <populationModel id="ConstantPopulation0.t:PB2_new_aligned" spec="ConstantPopulation">
            <parameter id="randomPopSize.t:PB2_new_aligned" name="popSize">1.0</parameter>
        </populationModel>
    </init>

    <distribution id="posterior" spec="util.CompoundDistribution">
        <distribution id="prior" spec="util.CompoundDistribution">
            <distribution id="CoalescentExponential.t:PB2_new_aligned" spec="Coalescent">
                <populationModel growthRate="@growthRate.t:PB2_new_aligned" id="ExponentialGrowth.t:PB2_new_aligned" popSize="@ePopSize.t:PB2_new_aligned" spec="ExponentialGrowth"/>
                <treeIntervals id="TreeIntervals.t:PB2_new_aligned" spec="TreeIntervals" tree="@Tree.t:PB2_new_aligned"/>
            </distribution>
            <prior id="ClockPrior.c:PB2_new_aligned" name="distribution" x="@clockRate.c:PB2_new_aligned">
                <Uniform id="Uniform.0" name="distr" upper="Infinity"/>
            </prior>
            <prior id="ePopSizePrior.t:PB2_new_aligned" name="distribution" x="@ePopSize.t:PB2_new_aligned">
                <OneOnX id="OneOnX.0" name="distr"/>
            </prior>
            <prior id="GrowthRatePrior.t:PB2_new_aligned" name="distribution" x="@growthRate.t:PB2_new_aligned">
                <LaplaceDistribution id="LaplaceDistribution.0" name="distr">
                    <parameter id="RealParameter.0" lower="0.0" name="mu" upper="0.0">0.001</parameter>
                    <parameter id="RealParameter.01" lower="0.0" name="scale" upper="0.0">30.701135</parameter>
                </LaplaceDistribution>
            </prior>
            <prior id="KappaPrior.s:PB2_new_aligned" name="distribution" x="@kappa.s:PB2_new_aligned">
                <LogNormal id="LogNormalDistributionModel.0" name="distr">
                    <parameter estimate="false" id="RealParameter.02" name="M">1.0</parameter>
                    <parameter estimate="false" id="RealParameter.03" name="S">1.25</parameter>
                </LogNormal>
            </prior>
        </distribution>
        <distribution id="likelihood" spec="util.CompoundDistribution">
            <distribution data="@PB2_new_aligned" id="treeLikelihood.PB2_new_aligned" spec="TreeLikelihood" tree="@Tree.t:PB2_new_aligned">
                <siteModel id="SiteModel.s:PB2_new_aligned" spec="SiteModel">
                    <parameter estimate="false" id="mutationRate.s:PB2_new_aligned" name="mutationRate">1.0</parameter>
                    <parameter estimate="false" id="gammaShape.s:PB2_new_aligned" name="shape">1.0</parameter>
                    <parameter estimate="false" id="proportionInvariant.s:PB2_new_aligned" lower="0.0" name="proportionInvariant" upper="1.0">0.0</parameter>
                    <substModel id="hky.s:PB2_new_aligned" kappa="@kappa.s:PB2_new_aligned" spec="HKY">
                        <frequencies frequencies="@freqParameter.s:PB2_new_aligned" id="estimatedFreqs.s:PB2_new_aligned" spec="Frequencies"/>
                    </substModel>
                </siteModel>
                <branchRateModel clock.rate="@clockRate.c:PB2_new_aligned" id="StrictClock.c:PB2_new_aligned" spec="beast.evolution.branchratemodel.StrictClockModel"/>
            </distribution>
        </distribution>
    </distribution>

    <operator id="treeScaler.t:PB2_new_aligned" scaleFactor="0.5" spec="ScaleOperator" tree="@Tree.t:PB2_new_aligned" weight="3.0"/>

    <operator id="treeRootScaler.t:PB2_new_aligned" rootOnly="true" scaleFactor="0.5" spec="ScaleOperator" tree="@Tree.t:PB2_new_aligned" weight="3.0"/>

    <operator id="UniformOperator.t:PB2_new_aligned" spec="Uniform" tree="@Tree.t:PB2_new_aligned" weight="30.0"/>

    <operator id="SubtreeSlide.t:PB2_new_aligned" spec="SubtreeSlide" tree="@Tree.t:PB2_new_aligned" weight="15.0"/>

    <operator id="narrow.t:PB2_new_aligned" spec="Exchange" tree="@Tree.t:PB2_new_aligned" weight="15.0"/>

    <operator id="wide.t:PB2_new_aligned" isNarrow="false" spec="Exchange" tree="@Tree.t:PB2_new_aligned" weight="3.0"/>

    <operator id="WilsonBalding.t:PB2_new_aligned" spec="WilsonBalding" tree="@Tree.t:PB2_new_aligned" weight="3.0"/>

    <operator id="StrictClockRateScaler.c:PB2_new_aligned" parameter="@clockRate.c:PB2_new_aligned" scaleFactor="0.75" spec="ScaleOperator" weight="3.0"/>

    <operator id="strictClockUpDownOperator.c:PB2_new_aligned" scaleFactor="0.75" spec="UpDownOperator" weight="3.0">
        <parameter idref="clockRate.c:PB2_new_aligned" name="up"/>
        <tree idref="Tree.t:PB2_new_aligned" name="down"/>
    </operator>

    <operator id="KappaScaler.s:PB2_new_aligned" parameter="@kappa.s:PB2_new_aligned" scaleFactor="0.5" spec="ScaleOperator" weight="0.1"/>

    <operator id="ePopSizeScaler.t:PB2_new_aligned" parameter="@ePopSize.t:PB2_new_aligned" scaleFactor="0.75" spec="ScaleOperator" weight="3.0"/>

    <operator id="GrowthRateRandomWalk.t:PB2_new_aligned" parameter="@growthRate.t:PB2_new_aligned" spec="RealRandomWalkOperator" weight="3.0" windowSize="1.0"/>

    <operator delta="0.01" id="FrequenciesExchanger.s:PB2_new_aligned" spec="DeltaExchangeOperator" weight="0.1">
        <parameter idref="freqParameter.s:PB2_new_aligned"/>
    </operator>

    <logger fileName="PB2_new_aligned.log" id="tracelog" logEvery="3000" model="@posterior" sanitiseHeaders="true" sort="smart">
        <log idref="posterior"/>
        <log idref="likelihood"/>
        <log idref="prior"/>
        <log idref="treeLikelihood.PB2_new_aligned"/>
        <log id="TreeHeight.t:PB2_new_aligned" spec="beast.evolution.tree.TreeHeightLogger" tree="@Tree.t:PB2_new_aligned"/>
        <parameter idref="clockRate.c:PB2_new_aligned" name="log"/>
        <parameter idref="kappa.s:PB2_new_aligned" name="log"/>
        <log idref="CoalescentExponential.t:PB2_new_aligned"/>
        <parameter idref="ePopSize.t:PB2_new_aligned" name="log"/>
        <parameter idref="growthRate.t:PB2_new_aligned" name="log"/>
        <parameter idref="freqParameter.s:PB2_new_aligned" name="log"/>
    </logger>

    <logger id="screenlog" logEvery="3000">
        <log idref="posterior"/>
        <log arg="@posterior" id="ESS.0" spec="util.ESS"/>
        <log idref="likelihood"/>
        <log idref="prior"/>
    </logger>

    <logger fileName="$(tree).trees" id="treelog.t:PB2_new_aligned" logEvery="3000" mode="tree">
        <log id="TreeWithMetaDataLogger.t:PB2_new_aligned" spec="beast.evolution.tree.TreeWithMetaDataLogger" tree="@Tree.t:PB2_new_aligned"/>
    </logger>

</run>

</beast>
