# Supplementary material for: The European and Japanese outbreaks of H5N8 derive from a single source population providing evidence for the dispersal along the long distance bird migratory flyways
Source: PeerJ. 2015 Apr 30;3:e934. doi: 10.7717/peerj.934 (PMC4419530; doi:10.7717/peerj.934)
Supplement: Supplemental Information 10 [file peerj-03-934-s010.gz › HA_new_aligned.trees]

#NEXUS
Begin taxa;
	Dimensions ntax=59;
		Taxlabels
			CY144236_A/ruddy_turnstone/New_Jersey/828227/2001_2001//_4_(HA)
			GQ923573_A/avian/Colorado/456648/2006_2006//_4_(HA)
			CY134101_A/mallard/California/2559P/2011_2011/08/12_4_(HA)
			KJ746111_A/mallard/Korea/W452/2014_2014/02/05_4_(HA)
			AB932556_A/chicken/kumamoto/1-7/2014_2014/04/13_4_(HA)
			KJ508948_A/broiler_duck/Korea/H48/2014_2014/01/20_4_(HA)
			KJ508956_A/broiler_duck/Korea/H49/2014_2014/01/20_4_(HA)
			KJ508924_A/bean_goose/Korea/H40/2014_2014/01/19_4_(HA)
			KJ509116_A/breeder_chicken/Korea/H250/2014_2014/01/28_4_(HA)
			KJ509132_A/mallard/Korea/H297/2014_2014/01/29_4_(HA)
			KJ509100_A/white-fronted_goose/Korea/H231/2014_2014/01/28_4_(HA)
			KJ509004_A/Baikal_teal/Korea/H68/2014_2014/01/22_4_(HA)
			KJ509028_A/Baikal_teal/Korea/H84/2014_2014/01/22_4_(HA)
			KJ509036_A/Baikal_teal/Korea/H96/2014_2014/01/23_4_(HA)
			KJ509140_A/bean_goose/Korea/H328/2014_2014/02/01_4_(HA)
			KJ509044_A/breeder_chicken/Korea/H122/2014_2014/01/24_4_(HA)
			KJ509076_A/breeder_duck/Korea/H158/2014_2014/01/26_4_(HA)
			KJ508988_A/broiler_duck/Korea/H65/2014_2014/01/21_4_(HA)
			KJ508932_A/Baikal_teal/Korea/H41/2014_2014/01/19_4_(HA)
			KJ508996_A/Baikal_teal/Korea/H66/2014_2014/01/21_4_(HA)
			KJ508972_A/bean_goose/Korea/H53/2014_2014/01/20_4_(HA)
			KJ509052_A/breeder_duck/Korea/H128/2014_2014/01/25_4_(HA)
			KJ509108_A/breeder_duck/Korea/H249/2014_2014/01/28_4_(HA)
			KJ509068_A/broiler_duck/Korea/H145/2014_2014/01/25_4_(HA)
			KJ509092_A/mallard/Korea/H207/2014_2014/01/27_4_(HA)
			KJ509084_A/breeder_duck/Korea/H200/2014_2014/01/27_4_(HA)
			KJ509164_A/spot-billed_duck/Korea/H455-42/2014_2014/02/08_4_(HA)
			KJ511812_A/waterfowl/Korea/S005/2014_2014/02/15_4_(HA)
			KJ509156_A/common_teal/Korea/H455-30/2014_2014/02/08_4_(HA)
			KJ413842_A/broiler_duck/Korea/Buan2/2014_2014/01/17_4_(HA)
			KJ509148_A/tundra_swan/Korea/H411/2014_2014/02/06_4_(HA)
			KJ508916_A/broiler_duck/Korea/H32/2014_2014/01/19_4_(HA)
			KJ508980_A/Baikal_teal/Korea/H62/2014_2014/01/21_4_(HA)
			KJ509012_A/Baikal_teal/Korea/H80/2014_2014/01/22_4_(HA)
			KJ509020_A/Coot/Korea/H81/2014_2014/01/22_4_(HA)
			KJ413850_A/baikal_teal/Korea/Donglim3/2014_2014/01/17_4_(HA)
			KJ509124_A/Korean_native_chicken/Korea/H257/2014_2014/01/28_4_(HA)
			KJ509060_A/broiler_duck/Korea/H133/2014_2014/01/25_4_(HA)
			KJ508900_A/broiler_duck/Korea/H29/2014_2014/01/18_4_(HA)
			KJ508908_A/broiler_duck/Korea/H31/2014_2014/01/19_4_(HA)
			KJ508940_A/broiler_duck/Korea/H47/2014_2014/01/20_4_(HA)
			A/turkey/Germany-MV/R2472/2014_|_EPI_ISL_167140_|_2014-11-04_|_original
			A/Chicken/Netherlands/14015526/2014_|_EPI_ISL_167905_|_2014-11-14_|_Choanal_Swab
			A/chicken/Netherlands/14015531_|_EPI_ISL_168075_|_2014-11-15_|_choanal_swabs
			A/duck/Chiba/26-372-48/2014_|_EPI_ISL_168024_|_2014-11-18_|_E1
			A/duck/Chiba/26-372-61/2014_|_EPI_ISL_168025_|_2014-11-18_|_E1
			A/duck/England/36254/14_|_EPI_ISL_167904_|_2014-11-14_|_Egg_passage_1
			KM504101_A/duck/Shandong/Q1/2013_2013/04/25_4_(HA)
			JQ973694_A/duck/Jiangsu/k1203/2010_2010/12/05_4_(HA)
			KJ476669_A/duck/Zhejiang/W24/2013_2013/11/14_4_(HA)
			KJ476670_A/duck/Zhejiang/6D18/2013_2013/12/14_4_(HA)
			KJ508961_A/Baikal_teal/Korea/H52/2014_2014/01/20_4_(HA)
			KJ413834_A/breeder_duck/Korea/Gochang1/2014_2014/01/16_4_(HA)
			KJ161951_A/duck/Thailand/CU-12205C/2012_2012/02/08_4_(HA)
			M18451_A/turkey/Ireland/1378/1983_1983//_4_(HA)
			CY015089_A/turkey/Ireland/1378/1983_1983//_4_(HA)
			GU052860_A/turkey/Ireland//1983_1983//_4_(HA)
			M18450_A/duck/Ireland/113/1983_1983//_4_(HA)
			GU052853_A/duck/Ireland/113/1983_1983//_4_(HA)
			;
End;
Begin trees;
	Translate
		1 CY144236_A/ruddy_turnstone/New_Jersey/828227/2001_2001//_4_(HA),
		2 GQ923573_A/avian/Colorado/456648/2006_2006//_4_(HA),
		3 CY134101_A/mallard/California/2559P/2011_2011/08/12_4_(HA),
		4 KJ746111_A/mallard/Korea/W452/2014_2014/02/05_4_(HA),
		5 AB932556_A/chicken/kumamoto/1-7/2014_2014/04/13_4_(HA),
		6 KJ508948_A/broiler_duck/Korea/H48/2014_2014/01/20_4_(HA),
		7 KJ508956_A/broiler_duck/Korea/H49/2014_2014/01/20_4_(HA),
		8 KJ508924_A/bean_goose/Korea/H40/2014_2014/01/19_4_(HA),
		9 KJ509116_A/breeder_chicken/Korea/H250/2014_2014/01/28_4_(HA),
		10 KJ509132_A/mallard/Korea/H297/2014_2014/01/29_4_(HA),
		11 KJ509100_A/white-fronted_goose/Korea/H231/2014_2014/01/28_4_(HA),
		12 KJ509004_A/Baikal_teal/Korea/H68/2014_2014/01/22_4_(HA),
		13 KJ509028_A/Baikal_teal/Korea/H84/2014_2014/01/22_4_(HA),
		14 KJ509036_A/Baikal_teal/Korea/H96/2014_2014/01/23_4_(HA),
		15 KJ509140_A/bean_goose/Korea/H328/2014_2014/02/01_4_(HA),
		16 KJ509044_A/breeder_chicken/Korea/H122/2014_2014/01/24_4_(HA),
		17 KJ509076_A/breeder_duck/Korea/H158/2014_2014/01/26_4_(HA),
		18 KJ508988_A/broiler_duck/Korea/H65/2014_2014/01/21_4_(HA),
		19 KJ508932_A/Baikal_teal/Korea/H41/2014_2014/01/19_4_(HA),
		20 KJ508996_A/Baikal_teal/Korea/H66/2014_2014/01/21_4_(HA),
		21 KJ508972_A/bean_goose/Korea/H53/2014_2014/01/20_4_(HA),
		22 KJ509052_A/breeder_duck/Korea/H128/2014_2014/01/25_4_(HA),
		23 KJ509108_A/breeder_duck/Korea/H249/2014_2014/01/28_4_(HA),
		24 KJ509068_A/broiler_duck/Korea/H145/2014_2014/01/25_4_(HA),
		25 KJ509092_A/mallard/Korea/H207/2014_2014/01/27_4_(HA),
		26 KJ509084_A/breeder_duck/Korea/H200/2014_2014/01/27_4_(HA),
		27 KJ509164_A/spot-billed_duck/Korea/H455-42/2014_2014/02/08_4_(HA),
		28 KJ511812_A/waterfowl/Korea/S005/2014_2014/02/15_4_(HA),
		29 KJ509156_A/common_teal/Korea/H455-30/2014_2014/02/08_4_(HA),
		30 KJ413842_A/broiler_duck/Korea/Buan2/2014_2014/01/17_4_(HA),
		31 KJ509148_A/tundra_swan/Korea/H411/2014_2014/02/06_4_(HA),
		32 KJ508916_A/broiler_duck/Korea/H32/2014_2014/01/19_4_(HA),
		33 KJ508980_A/Baikal_teal/Korea/H62/2014_2014/01/21_4_(HA),
		34 KJ509012_A/Baikal_teal/Korea/H80/2014_2014/01/22_4_(HA),
		35 KJ509020_A/Coot/Korea/H81/2014_2014/01/22_4_(HA),
		36 KJ413850_A/baikal_teal/Korea/Donglim3/2014_2014/01/17_4_(HA),
		37 KJ509124_A/Korean_native_chicken/Korea/H257/2014_2014/01/28_4_(HA),
		38 KJ509060_A/broiler_duck/Korea/H133/2014_2014/01/25_4_(HA),
		39 KJ508900_A/broiler_duck/Korea/H29/2014_2014/01/18_4_(HA),
		40 KJ508908_A/broiler_duck/Korea/H31/2014_2014/01/19_4_(HA),
		41 KJ508940_A/broiler_duck/Korea/H47/2014_2014/01/20_4_(HA),
		42 A/turkey/Germany-MV/R2472/2014_|_EPI_ISL_167140_|_2014-11-04_|_original,
		43 A/Chicken/Netherlands/14015526/2014_|_EPI_ISL_167905_|_2014-11-14_|_Choanal_Swab,
		44 A/chicken/Netherlands/14015531_|_EPI_ISL_168075_|_2014-11-15_|_choanal_swabs,
		45 A/duck/Chiba/26-372-48/2014_|_EPI_ISL_168024_|_2014-11-18_|_E1,
		46 A/duck/Chiba/26-372-61/2014_|_EPI_ISL_168025_|_2014-11-18_|_E1,
		47 A/duck/England/36254/14_|_EPI_ISL_167904_|_2014-11-14_|_Egg_passage_1,
		48 KM504101_A/duck/Shandong/Q1/2013_2013/04/25_4_(HA),
		49 JQ973694_A/duck/Jiangsu/k1203/2010_2010/12/05_4_(HA),
		50 KJ476669_A/duck/Zhejiang/W24/2013_2013/11/14_4_(HA),
		51 KJ476670_A/duck/Zhejiang/6D18/2013_2013/12/14_4_(HA),
		52 KJ508961_A/Baikal_teal/Korea/H52/2014_2014/01/20_4_(HA),
		53 KJ413834_A/breeder_duck/Korea/Gochang1/2014_2014/01/16_4_(HA),
		54 KJ161951_A/duck/Thailand/CU-12205C/2012_2012/02/08_4_(HA),
		55 M18451_A/turkey/Ireland/1378/1983_1983//_4_(HA),
		56 CY015089_A/turkey/Ireland/1378/1983_1983//_4_(HA),
		57 GU052860_A/turkey/Ireland//1983_1983//_4_(HA),
		58 M18450_A/duck/Ireland/113/1983_1983//_4_(HA),
		59 GU052853_A/duck/Ireland/113/1983_1983//_4_(HA)
;
tree STATE_0 = (((1:1.3389984299703244,(2:1.1291269732371028,((3:0.19725552964620663,(((((((4:0.03823176427638815,19:0.03823176427638815):0.06158214610382551,17:0.09981391038021366):0.13883093634303073,(((14:0.009998078745721563,24:0.009998078745721563):0.036787375772361186,15:0.04678545451808275):4.64701163248267E-4,22:0.047250155681331014):0.19139469104191337):0.6923294519888094,(((((5:0.008804…
tree STATE_1000 = ((1:0.9504467692491936,(2:0.20103460263172046,((3:1.5081192134884853,(((((((4:0.08208557364638877,(((((((7:0.011929136831590567,(9:0.011493800149927786,27:0.011493800149927786):4.353366816627815E-4):0.007222824943201901,22:0.01915196177479247):0.0028135783628060254,10:0.021965540137598494):9.134994445457179E-4,(24:0.004535642071800972,25:0.004535642071800972):0.01834339751034324…
tree STATE_2000 = ((((((1:0.540841070240548,2:5.540841070240548):3.2438122842487953,(3:11.18663319008698,(((((((((((4:0.17354064112687473,46:0.17354064112687473):0.03240938647932162,(((((7:0.020256783499420526,9:0.020256783499420526):0.010566083548309416,(22:0.01264636006422498,24:0.01264636006422498):0.01817650698350496):0.005835748849155158,(10:0.02183955104521485,(25:0.01530568394472401,27:0.0…
tree STATE_3000 = (((((1:1.3308995377614163,(2:3.057065143899102,3:8.057065143899102):3.2738343938623142):4.068007024242744,54:16.39890656200416):2.208641829985286,(((((((4:0.43248953838250587,46:0.43248953838250587):0.15918099261626545,42:0.5916705309987713):0.03577817569271746,(((43:0.2069478483898743,44:0.2069478483898743):0.033459738770059394,45:0.24040758715993368):1.2341965873052807E-4,47:0…
tree STATE_4000 = ((((1:0.9142049719017997,(2:2.319573397285703,3:7.319573397285703):3.5946315746160966):8.283683140952188,(((((((4:0.4922510818882192,(((43:0.038048324393358285,44:0.038048324393358285):0.14872171207813473,47:0.186770036471493):0.16046501927630255,45:0.34723505574779556):0.14501602614042364):0.11324867577647701,(42:0.572027032634686,46:0.572027032634686):0.0334727250300102):0.323…
tree STATE_5000 = (((1:2.60385782322974,(2:2.487786556591594,3:7.487786556591594):5.116071266638146):14.24345235594343,((((((4:0.4008230324886672,((26:0.33420668250184415,((34:0.04116943172185989,35:0.04116943172185989):0.0445002158872136,((39:0.0031600948683386393,41:0.0031600948683386393):1.242733461842599E-4,40:0.003284368214522899):0.08238527939455059):0.24853703489277068):0.0128551549625735,…
tree STATE_6000 = (((1:2.6068455965306434,(2:3.337091913971115,3:8.337091913971115):4.269753682559529):15.668226613849068,((((((4:0.35334516711988606,((26:0.09523582878398353,((34:0.03390038028635545,35:0.03390038028635545):0.03410086354487571,(39:0.04987144979431938,(40:0.008860336208909745,41:0.008860336208909745):0.04101111358540963):0.018129794036911777):0.02723458495275237):0.237155333305724…
tree STATE_7000 = (((1:2.7791611282038318,(2:3.367028310561736,3:8.367028310561736):4.412132817642096):16.615973528582572,(((((((((4:0.3659790624018403,(((34:0.00260788419842338,35:0.00260788419842338):0.09284694812314574,((37:0.04755366249695774,39:0.04755366249695774):0.02201360492757721,(40:0.05224065216767962,41:0.05224065216767962):0.017326615256855332):0.02588756489703417):0.031306145022159…
tree STATE_8000 = (((1:3.5919176210835673,(2:3.367028310561736,3:8.367028310561736):5.2248893105218315):16.26352747537632,(((((((((4:0.33236623459681014,(36:0.3051993471475675,38:0.3051993471475675):0.027166887449242616):0.01879147416760174,(((34:0.00260788419842338,35:0.00260788419842338):0.08177528639949197,(37:0.030681340862717107,41:0.030681340862717107):0.05370182973519824):0.155409740148799…
tree STATE_9000 = (((1:3.388187354017628,(2:3.624780441869241,3:8.624780441869241):4.763406912148387):17.78103713352424,(((((((((4:0.2266603236747189,(((34:0.006950697421400575,35:0.006950697421400575):0.02292785198732536,((39:0.005865390752501728,41:0.005865390752501728):0.01855910183373445,40:0.02442449258623618):0.005454056822489752):0.07352544003350744,37:0.10340398944223338):0.12325633423248…
tree STATE_10000 = (((1:3.388187354017628,(2:4.1329631168085825,3:9.132963116808583):4.255224237209045):20.547442906194885,(((((((((4:0.20617621895766355,((37:0.03785595891650172,(40:6.020925277871208E-4,41:6.020925277871208E-4):0.0372538663887146):0.10009919241173067,39:0.13795515132823238):0.06822106762943117):0.03961261718428419,26:0.24578883614194774):0.004674667750043104,((32:0.1197632972614…
tree STATE_11000 = (((1:3.4874203189065973,(2:3.308568143360997,3:8.308568143360997):5.1788521755456):19.14923038965131,((((((((4:0.25116430886753494,((26:0.1460327260092918,(34:0.006950697421400575,35:0.006950697421400575):0.1390820285878912):0.05095070686411393,((33:0.09389295799784299,38:0.09389295799784299):0.060094539764910596,36:0.15398749776275358):0.04299593511065214):0.05418087599412921)…
tree STATE_12000 = (((1:3.704565880564221,(2:3.4161021973695913,3:8.416102197369591):5.28846368319463):17.46671936890547,((((((((4:0.1803402256593114,((34:5.188396990794362E-4,35:5.188396990794362E-4):0.12009513152210947,36:0.12061397122118891):0.05972625443812249):0.0983966412558075,(26:0.1749031278679527,(33:0.1538974626444173,(((37:0.04994415855928691,40:0.04994415855928691):0.0515570984131026…
tree STATE_13000 = (((1:4.892248643870804,(2:4.01408393116564,3:9.01408393116564):5.878164712705164):21.932294871383103,((((((4:0.2677923308354824,((26:0.17331730131085604,((33:0.0493893981884025,40:0.0493893981884025):0.10997325515760402,(((37:5.83548027059459E-4,38:5.83548027059459E-4):0.006024412058935341,39:0.006607960085994799):0.023609876885085625,41:0.030217836971080422):0.1291448163749260…
tree STATE_14000 = ((1:8.256568198977597,(2:5.138469594893934,3:10.138469594893934):8.118098604083663):30.689771878174163,(((((((4:0.2676480813303985,((32:0.15856729840641154,(34:0.029664229399870276,35:0.029664229399870276):0.12890306900654125):0.10369591884947998,36:0.2622632172558915):0.005384864074507001):0.0018937427477576652,(26:0.26694291303594986,(((33:0.04365247285218944,(39:0.0039792919…
tree STATE_15000 = ((1:8.332239620399971,(2:6.820254446727311,3:11.820254446727311):6.5119851736726595):34.20517906272602,(((((((4:0.35626783810141577,((((((26:0.06650768096702919,37:0.06650768096702919):0.02654799118989258,(34:0.010046481079882662,35:0.010046481079882662):0.08300919107703911):0.021085864525506287,(38:0.09593319985045226,40:0.09593319985045226):0.0182083368319758):0.0560631707193…
tree STATE_16000 = ((1:8.359762536281412,(2:7.437318248782143,3:12.437318248782143):5.922444287499269):36.07902717599076,((((((((4:0.38401270817608746,((26:0.20121857336552895,(32:0.10069206925254555,33:0.10069206925254555):0.1005265041129834):0.12672613143726497,((((((34:0.01570754566204118,35:0.01570754566204118):0.047501154974946294,37:0.06320870063698747):0.03903601776771155,(38:0.00678814560…
tree STATE_17000 = ((1:7.341804380652533,(2:7.802798530130286,3:12.802798530130286):4.539005850522248):40.69335016607378,((((((((((4:0.33335558033374496,36:0.33335558033374496):0.16617649957433522,(26:0.3551084711866445,((34:0.008082613455508423,35:0.008082613455508423):0.29569337296216947,(((37:0.014185489424101782,41:0.014185489424101782):0.023359687343460153,40:0.03754517676756194):0.091103153…
tree STATE_18000 = ((1:9.664619855795216,(2:6.76102204836309,3:11.76102204836309):7.903597807432126):36.434468532257654,((((((((((4:0.3631495713602557,(33:0.2890852797978889,36:0.2890852797978889):0.07406429156236682):0.144007877455667,((((26:0.13406965228443304,(38:0.08004274956054759,41:0.08004274956054759):0.05402690272388545):0.040062392925686974,(37:0.04377801032118739,40:0.04377801032118739…
tree STATE_19000 = ((1:10.529879815490577,(2:5.996065976408868,3:10.996065976408868):9.53381383908171):38.86353535144909,(((((((((4:0.36423565286109716,(34:0.05192507574283803,35:0.05192507574283803):0.31231057711825916):0.10850221395668558,32:0.47273786681778274):0.34985912172012945,(26:0.7448738766400316,(33:0.32851838713594167,((36:0.12316285261927452,39:0.12316285261927452):0.1864355295824122…
tree STATE_20000 = ((1:9.659960412021139,(2:6.278217467050146,3:11.278217467050146):8.381742944970993):38.47630797384511,((((((((4:0.38961553370907354,(26:0.2558353979776947,(34:0.07320941594998467,35:0.07320941594998467):0.18262598202771005):0.1337801357313788):0.08007919982403211,(32:0.2919019346694068,((33:0.19082707397574686,(36:0.08917897563762642,39:0.08917897563762642):0.10164809833812044)…
tree STATE_21000 = ((1:8.746323037675705,(2:8.121856678681706,3:13.121856678681706):5.624466358993999):36.76045534839348,((((((((((4:0.55117247913471,(((((33:0.08169846524811374,41:0.08169846524811374):0.09851474990369284,39:0.18021321515180658):0.0756481303326367,(38:0.016948263505457088,40:0.016948263505457088):0.2389130819789862):0.21835857405811693,37:0.4742199195425602):0.07249757102565352,3…
tree STATE_22000 = ((1:12.159848178623005,(2:7.193403365725663,3:12.193403365725663):9.966444812897342):38.222042009550805,((((((((((((4:0.4962867550993731,((33:0.019836713113749765,39:0.019836713113749765):0.12756264478630344,41:0.1473993579000532):0.3488873971993199):0.003572661649082931,(26:0.44538527086101454,(37:0.1320495360299911,(38:0.02742225443680944,40:0.02742225443680944):0.10462728159…
tree STATE_23000 = ((1:10.20767712663666,(2:6.467959040220066,3:11.467959040220066):8.739718086416595):38.95187380975091,(((((((((((4:0.4062978514338285,(26:0.36234970877981115,(37:0.1983892482178064,(38:0.17379525227275353,40:0.17379525227275353):0.024593995945052877):0.16396046056200475):0.043948142654017364):0.015079941357333981,((34:0.01404552027090509,35:0.01404552027090509):0.36548917342318…
tree STATE_24000 = ((1:10.051581452174112,(2:8.45760788788986,3:13.45760788788986):6.593973564284251):44.972887580983446,(((((((((4:0.4109013283495515,((((26:0.17422317485871774,40:0.17422317485871774):0.018167635158168133,(37:0.07759962003778205,38:0.07759962003778205):0.11479118997910383):0.04136268981602062,(34:0.01404552027090509,35:0.01404552027090509):0.21970797956200142):0.0885882197087901…
tree STATE_25000 = ((1:10.051581452174112,(2:8.383643896950552,3:13.383643896950552):6.66793755522356):48.88631164524248,(((((((((4:0.2929214555324835,36:0.2929214555324835):0.02793048701896178,(26:0.26246499686541935,((37:0.05856894820444623,38:0.05856894820444623):0.04921099127809635,40:0.10777993948254258):0.15468505738287677):0.058386945686025926):0.19713460912770647,((32:0.22745093889189352,…
tree STATE_26000 = ((1:10.575409928991295,(2:8.142822237085007,3:13.142822237085007):7.4325876919062885):47.95393144662684,(((((((((4:0.34745412331724235,((34:0.06844547624551371,35:0.06844547624551371):0.17192559542009522,(36:0.10777469394002259,(39:0.01062696150699608,41:0.01062696150699608):0.09714773243302652):0.13259637772558636):0.1070830516516334):0.054914871865226866,(32:0.351993828133525…
tree STATE_27000 = ((1:10.72293668072993,(2:8.588500572656926,3:13.588500572656926):7.134436108073004):42.885792207259385,(((((((((4:0.33567188243622725,(39:0.06585433373134444,41:0.06585433373134444):0.26981754870488284):0.029062957122042155,((34:0.11715875150517409,35:0.11715875150517409):0.2041445242524138,36:0.3213032757575879):0.04343156380068153):0.14558798388102073,((26:0.3446275136071208,…
tree STATE_28000 = ((1:12.610055664076011,(2:8.588500572656926,3:13.588500572656926):9.021555091419085):50.88267728100365,(((((((((((4:0.32940703565354806,(34:0.10950594870756344,35:0.10950594870756344):0.21990108694598462):0.04978789647361326,(32:0.33070660730490037,(((37:0.04397276701939466,40:0.04397276701939466):0.021880816850587195,38:0.06585358386998186):0.15902530027325065,(39:0.0352256553…
tree STATE_29000 = ((1:13.462634917976562,(2:8.588500572656926,3:13.588500572656926):9.874134345319636):49.81572124192459,((((((((((4:0.46970922130354703,(32:0.39800780524006296,(((34:0.052077057904824,35:0.052077057904824):0.2832950886654432,36:0.33537214657026715):0.025669069120830723,(((37:0.007477461345139315,40:0.007477461345139315):0.03278696108601844,38:0.040264422431157756):0.053340681636…
tree STATE_30000 = ((1:12.412234497819178,(2:8.521511616451264,3:13.521511616451264):8.890722881367914):51.254611413035285,((((((((((4:0.5104804192117754,(32:0.4004192256192646,((34:0.019317976692051108,35:0.019317976692051108):0.28541788100983706,(36:0.27815792918650667,(37:0.039394333954995656,38:0.039394333954995656):0.23876359523151103):0.026577928515381488):0.09568336791737642):0.11006119359…
tree STATE_31000 = ((1:12.412234497819178,(2:9.225498478329186,3:14.225498478329186):8.186736019489992):41.81440428989432,((((((((4:0.6460966258227816,((39:0.01227485945998389,41:0.01227485945998389):0.051215204917354894,40:0.06349006437733878):0.5826065614454428):0.011491677774690623,(((26:0.31420180614049353,(34:0.019317976692051108,35:0.019317976692051108):0.29488382944844244):0.15214566580699…
tree STATE_32000 = ((1:13.655804480350348,(2:9.38460340926548,3:14.38460340926548):9.271201071084867):47.55134795831719,((((((((((4:0.5921002852236767,(33:0.1017415147157122,((36:0.07050369274188309,38:0.07050369274188309):0.0267756922945942,37:0.09727938503647729):0.0044621296792349135):0.49035877050796456):0.018584998219039695,(26:0.45398958830140024,(32:0.41582944811969336,(34:2.49868545948333…
tree STATE_33000 = ((1:9.969588264478368,(2:9.150561232203536,3:14.150561232203536):5.819027032274832):53.611574541360135,((((((((((4:0.5315463428511604,(26:0.2856235268206181,((((33:0.02652460662597358,38:0.02652460662597358):0.04437418260338796,37:0.07089878922936155):0.15236616050788626,36:0.2232649497372478):0.020030411972776052,(34:2.4986854594833313E-4,35:2.4986854594833313E-4):0.2430454931…
tree STATE_34000 = ((1:9.969588264478368,(2:8.748466608262397,3:13.748466608262397):6.221121656215971):43.26179673680115,(((((((((4:0.5537434582782519,(((33:0.12300582250004462,36:0.12300582250004462):0.006447458675869586,((34:0.06362995806359037,35:0.06362995806359037):0.06175347444126056,(37:0.02699022279356588,38:0.02699022279356588):0.09839320971128504):0.004069848671063275):0.053527783230066…
tree STATE_35000 = ((1:11.414917906809997,(2:8.737699152268789,3:13.737699152268789):7.677218754541208):49.12378961845197,(((((((((4:0.3920759887327433,((37:0.0022515226668055415,39:0.0022515226668055415):0.09812561193330939,41:0.10037713460011494):0.29169885413262836):0.20597889270713654,(26:0.570110428184248,((((33:0.04536773633353204,40:0.04536773633353204):0.1028607391301851,38:0.148228475463…
tree STATE_36000 = ((1:11.414917906809997,(2:8.737699152268789,3:13.737699152268789):7.677218754541208):45.2359848264798,(((((((((4:0.598546596513133,(26:0.22064402450700465,(34:0.09517734504030498,35:0.09517734504030498):0.12546667946669968):0.37790257200612837):0.09179914322837524,((32:0.47351909610278525,36:0.47351909610278525):0.047569186833308075,(33:0.24209929209286019,(38:0.101215491739970…
tree STATE_37000 = ((1:9.340205380178976,(2:5.37832674588803,3:10.37832674588803):8.961878634290946):47.3308989783893,((((((((4:0.687325442707424,(32:0.38859759281993905,((33:0.21398037806129483,(36:0.16783757239966754,38:0.16783757239966754):0.04614280566162729):0.03841826256395603,40:0.25239864062525086):0.1361989521946882):0.29872784988748496):0.10455531612420432,((((34:0.03147930944577347,35:…
tree STATE_38000 = ((1:13.797411392050122,(2:8.758843610596934,3:13.758843610596934):10.038567781453189):45.091687210492466,((((((((4:1.0342223698827484,26:1.0342223698827484):0.03579610264926458,(((32:0.15213779387398021,(33:0.14559474566560177,(36:0.08226223623117865,37:0.08226223623117865):0.06333250943442312):0.006543048208378449):0.20725240440392825,40:0.35939019827790847):0.3229803334581166…
tree STATE_39000 = ((1:12.362815211263168,(2:9.77421374041569,3:14.77421374041569):7.588601470847479):51.564948469680814,(((((((4:0.9818015460607754,((((32:0.12802710408256446,(37:0.007985520058055797,40:0.007985520058055797):0.12004158402450867):0.08668844130157474,33:0.2147155453841392):0.15868587008900295,(38:0.10168425088784097,(39:0.014592594870976852,41:0.014592594870976852):0.0870916560168…
tree STATE_40000 = ((1:12.122457359737322,(2:8.157182164409225,3:13.157182164409225):8.965275195328097):49.862065654580576,((((((((((4:0.7875817746219659,26:0.7875817746219659):0.07720793028647988,(((32:0.13634543241788277,(40:0.0640040818839378,41:0.0640040818839378):0.07234135053394497):0.11703547314834506,33:0.25338090556622783):0.20680797357649205,(37:0.021603822354162628,(38:0.01665527709570…
tree STATE_41000 = ((1:11.584919840042815,(2:7.981503583353872,3:12.981503583353872):8.603416256688943):48.59121325170649,((((((((((4:0.6113275130097076,((37:0.02311311265583756,40:0.02311311265583756):0.01451812886312227,39:0.03763124151895983):0.5736962714907478):0.09979419428692982,((34:0.018068389480539095,35:0.018068389480539095):0.6899096300656725,36:0.7079780195462116):0.003143687750425727…
tree STATE_42000 = ((1:11.903096822996723,(2:9.443110692123483,3:14.443110692123483):7.45998613087324):50.788809037081315,((((((((((4:0.453817783235889,((37:0.0033930096679721787,40:0.0033930096679721787):0.03788746385283868,39:0.04128047352081086):0.4125373097150781):0.19421707312196818,(34:0.020255311030891406,35:0.020255311030891406):0.6277795453269658):0.002552624051281871,36:0.65058748040913…
tree STATE_43000 = ((1:12.390404814567194,(2:9.173551852751324,3:14.173551852751324):8.21685296181587):48.06887179225457,(((((((((((4:0.4956477607722166,(37:0.3826222454056529,(39:0.222245661840249,40:0.222245661840249):0.16037658356540394):0.11302551536656369):0.058260773249445896,26:0.5539085340216625):0.2515342544557261,((34:0.030018465010076732,35:0.030018465010076732):0.652366780389087,36:0.…
tree STATE_44000 = ((1:14.899961446352396,(2:8.857920849382467,3:13.857920849382467):11.04204059696993):55.43987915492076,((((((((4:0.8346329166479763,(26:0.5395955954082491,(32:0.4905677614160988,(((((33:0.26967005446966286,39:0.26967005446966286):0.044869553572831844,(38:0.10929074420619814,41:0.10929074420619814):0.20524886383629656):0.07471922019729471,(36:0.2451489244357003,40:0.245148924435…
tree STATE_45000 = ((1:14.652528686792401,(2:8.857920849382467,3:13.857920849382467):10.794607837409934):46.8455421847566,((((((((((4:0.5086228813187983,(32:0.39425131895938853,(34:0.13092375496816847,35:0.13092375496816847):0.26332756399122004):0.11437156235940976):0.00644970687686286,((((33:0.24835461944207743,((38:0.156509502977591,39:0.156509502977591):0.00839065691554522,41:0.164900159893136…
tree STATE_46000 = ((1:14.666348522697465,(2:10.261205164694918,3:15.261205164694918):9.405143358002547):51.31413375030819,((((((((4:0.44293744890417086,(((33:0.2022363527388867,41:0.2022363527388867):0.13697482821100995,36:0.33921118094989666):0.056314689960659026,(((37:0.019808415477931617,40:0.019808415477931617):0.04004584100096348,38:0.0598542564788951):0.03962299274618271,39:0.0994772492250…
tree STATE_47000 = ((1:14.845454190563046,(2:10.332093076572292,3:15.332093076572292):9.513361113990754):52.7377307662031,((((((((4:0.8317167138555688,((32:0.30237619864070153,(((33:0.17368541366405588,40:0.17368541366405588):0.08260570558299218,(37:0.09002718818903811,(38:0.06717470493347988,39:0.06717470493347988):0.022852483255558234):0.16626393105800996):0.003478352787631367,(36:0.20302141115…
tree STATE_48000 = ((1:13.37842937116853,(2:11.605666408583893,3:16.605666408583893):6.772762962584636):44.92730564474969,(((((((4:0.9729736314020186,(26:0.7314269263695791,(32:0.36525980282139126,(((((33:0.05454394632268767,37:0.05454394632268767):0.02772818064484201,(38:0.03926866835440869,39:0.03926866835440869):0.04300345861312099):0.06435948960409273,((34:0.0021477745408232858,35:0.002147774…
tree STATE_49000 = ((1:12.720072035519411,(2:9.23696953491839,3:14.23696953491839):8.48310250060102):45.30790807029335,((((((((4:0.46086472797957123,((((32:0.1439089383588781,36:0.1439089383588781):0.03330806824964433,(34:0.004831637659324017,35:0.004831637659324017):0.17238536894919843):0.012311836020785866,(33:0.08422644463627708,38:0.08422644463627708):0.10530239799303122):0.17678706952473938,…
tree STATE_50000 = ((1:14.670778322943317,(2:8.701101698598912,3:13.701101698598912):10.969676624344405):45.948709395229386,(((((((((4:0.4202762440208079,32:0.4202762440208079):0.12080254834845239,(((26:0.3605760592688531,40:0.3605760592688531):0.039629001429202115,(36:0.31247161048250033,41:0.31247161048250033):0.0877334502155549):0.1353987029731712,(34:0.3176308244028594,35:0.3176308244028594):…
tree STATE_51000 = ((1:13.149546767552948,(2:10.322956480344892,3:15.322956480344892):7.826590287208056):46.45276300974339,((((((((((4:0.44199405535646297,36:0.44199405535646297):0.05193194539998314,(26:0.12918101615479832,(40:0.030473675341275746,41:0.030473675341275746):0.09870734081352257):0.3647449846016478):0.3241954122882378,(32:0.5025327539386032,33:0.5025327539386032):0.3155886591060807):…
tree STATE_52000 = ((1:12.990670935813405,(2:8.842256087835331,3:13.842256087835331):9.148414847978074):46.410816228254895,(((((((((4:0.3810869181408304,(26:0.3254112356373159,33:0.3254112356373159):0.05567568250351451):0.44854412110192354,(((34:0.037434486906550136,35:0.037434486906550136):0.17671927442395896,((37:0.07789352545865974,38:0.07789352545865974):0.010331328847607707,39:0.088224854306…
tree STATE_53000 = ((1:12.409616008114423,(2:7.412531865380519,3:12.412531865380519):9.997084142733904):47.4100729084703,(((((((((((4:0.5053217795192563,26:0.5053217795192563):0.04690615936547449,(34:0.02624906575852635,35:0.02624906575852635):0.5259788731262044):0.04106900805673974,32:0.5932969469414705):0.03665327099913329,(37:0.11078336974197367,(38:0.045793792309412294,39:0.045793792309412294…
tree STATE_54000 = ((1:9.518052857043685,(2:9.409596685621057,3:14.409596685621057):5.1084561714226275):45.14189580668754,((((((((((4:0.6696115579012811,(32:0.41674469526215174,(34:0.17010667668358936,35:0.17010667668358936):0.24663801857856238):0.2528668626391294):0.008998543122117342,(26:0.6355586235943308,(33:0.3994852054883287,((37:0.04285144633153673,38:0.04285144633153673):0.061914371544144…
tree STATE_55000 = ((1:12.071994737031265,(2:9.07249805312301,3:14.07249805312301):7.999496683908255):50.30478864213974,(((((((((((4:0.3468848899290712,(36:0.13343184740492453,(40:0.07355253075255211,41:0.07355253075255211):0.05987931665237242):0.21345304252414665):0.12346701775228963,32:0.4703519076813608):0.017283875166730356,26:0.48763578284809117):0.11123619697366871,(((33:0.29834970745711703…
tree STATE_56000 = ((1:12.50795297635365,(2:8.964930008681428,3:13.964930008681428):8.543022967672222):46.94733317025515,(((((((((4:0.24387258386843244,(34:0.1879735558406674,35:0.1879735558406674):0.05589902802776503):0.4157787577875308,36:0.6596513416559633):0.008200236902930369,(26:0.530765979160846,((32:0.30721842693739626,39:0.30721842693739626):0.17345163599977143,(((33:0.11971422877542717,…
tree STATE_57000 = ((1:12.224257273545994,(2:10.456088409453962,3:15.456088409453962):6.768168864092033):50.22399249375105,(((((((4:0.8437358341325222,((((26:0.2736381053698589,(33:0.21299267626667953,41:0.21299267626667953):0.060645429103179355):0.006500186112140149,(32:0.15803792025047436,(34:0.05815303997222783,35:0.05815303997222783):0.09988488027824653):0.12210037123152467):0.173476859001199…
tree STATE_58000 = ((1:10.20988124548174,(2:5.493059829534566,3:10.493059829534566):9.716821415947173):50.16946098589767,((((((((4:0.6042276598868017,37:0.6042276598868017):0.050620455074826154,((((26:0.35506180164002443,36:0.35506180164002443):0.04563784971763529,(32:0.2877657513436626,(34:0.0772568128730469,35:0.0772568128730469):0.2105089384706157):0.11293390001399711):0.013507091715299513,((3…
tree STATE_59000 = ((1:13.121702319038018,(2:9.785965257847728,3:14.785965257847728):8.33573706119029):48.95662763913205,((((((((4:0.3956140782292215,37:0.3956140782292215):0.17780957841379458,(26:0.5470170277172951,(((32:0.3434896201770816,36:0.3434896201770816):0.1040630558679107,((34:0.011659376577264596,35:0.011659376577264596):0.22465592582457417,((38:0.01845523694881501,40:0.018455236948815…
tree STATE_60000 = ((1:12.002315126369737,(2:9.877477507969797,3:14.877477507969797):7.1248376183999405):52.27755880190985,(((((((((4:0.48849269908066456,((34:0.07127098140084645,35:0.07127098140084645):0.2375905867541845,((38:0.011817466562286435,39:0.011817466562286435):0.002808903060877773,40:0.014626369623164208):0.29423519853186675):0.1796311309256336):0.03165036846172081,(26:0.3841369599288…
tree STATE_61000 = ((1:13.267816313382706,(2:9.74250043379519,3:14.74250043379519):8.525315879587517):45.024367053520564,((((((((4:1.011738657319414,((33:0.10589313401947223,36:0.10589313401947223):0.05267915968243872,41:0.15857229370191095):0.8531663636175031):0.10268763267912662,(((26:0.13403237941663626,(37:0.1118585437332185,((38:6.307701406179415E-4,40:6.307701406179415E-4):0.084870583977618…
tree STATE_62000 = ((1:13.267816313382706,(2:10.485917991352682,3:15.485917991352682):7.781898322030024):44.82945368507923,(((((((4:0.7798271241185268,((26:0.4530034251201223,((((32:0.12259651386405847,39:0.12259651386405847):0.022456620999707896,37:0.14505313486376636):0.03695522660420686,(38:0.12350625662212021,40:0.12350625662212021):0.05850210484585301):0.0371263807101502,(34:0.02185421542460…
tree STATE_63000 = ((1:13.854569100007943,(2:9.664447659470198,3:14.664447659470198):9.190121440537744):43.97835420986008,(((((((4:0.8125163033838569,(26:0.35082417105854485,(((32:0.14133240513130965,(39:0.08012720874191365,40:0.08012720874191365):0.061205196389396005):0.059195329075324266,((34:0.06232025596050507,35:0.06232025596050507):0.023919940340108733,(37:0.04034278362208036,38:0.040342783…
tree STATE_64000 = ((1:9.150709007465231,(2:7.809408696376627,3:12.809408696376627):6.341300311088604):45.65416646837061,((((((((((4:0.2886108115539365,41:0.2886108115539365):0.06293827493415738,(34:0.04025945552027851,35:0.04025945552027851):0.31128963096781537):0.05914061172383883,((32:0.21068410810999033,((37:0.003988366736105854,38:0.003988366736105854):0.15461877822282913,(39:0.0608510507167…
tree STATE_65000 = ((1:9.150709007465231,(2:6.873665209185232,3:11.873665209185232):7.277043798279999):42.52910010470473,(((((((((((4:0.27749921732433164,(34:0.04437038948645468,35:0.04437038948645468):0.23312882783787697):0.026825458460381146,((32:0.0872524259228233,33:0.0872524259228233):0.1976104263088686,(((37:0.10091821619207401,41:0.10091821619207401):0.05358174357349972,38:0.15449995976557…
tree STATE_66000 = ((1:10.927995493195045,(2:6.873665209185232,3:11.873665209185232):9.054330284009813):53.09407703184297,((((((((((4:0.2978668117663436,(((34:5.967677380333121E-4,35:5.967677380333121E-4):0.02844380268540956,(37:0.017757671564379195,38:0.017757671564379195):0.011282898859063677):0.15312850188957602,(39:0.07607460538919156,40:0.07607460538919156):0.10609446692382735):0.11569773945…
tree STATE_67000 = ((1:11.407075644140065,(2:7.381736355967634,3:12.381736355967634):9.02533928817243):44.55529685393384,(((((((((((4:0.15771596687838588,33:0.15771596687838588):0.04818909378324407,(32:0.06716564621708092,37:0.06716564621708092):0.13873941444454901):0.06935744915069314,(((((34:0.019900693724645004,35:0.019900693724645004):0.022606124343930122,40:0.042506818068575127):0.0208732202…
tree STATE_68000 = ((1:11.809436302403292,(2:6.993517324530751,3:11.993517324530751):9.81591897787254):48.194258153936865,(((((((((((4:0.12288617990164948,37:0.12288617990164948):0.07793500537800498,(36:0.1867306432894404,41:0.1867306432894404):0.014090541990214062):0.005603018518102909,(32:0.10736181407514488,33:0.10736181407514488):0.09906238972261248):0.40765095891278114,26:0.6140751627105385)…
tree STATE_69000 = ((1:10.601888043058473,(2:6.993517324530751,3:11.993517324530751):8.608370718527722):54.77539803929995,(((((((((4:0.4601702234377222,((26:0.30390857457673315,37:0.30390857457673315):0.06188924589835321,((32:0.1369395248141371,36:0.1369395248141371):0.08771698720204757,41:0.22465651201618467):0.1411413084589017):0.09437240296263583):0.19274616548870116,33:0.6529163889264233):0.0…
tree STATE_70000 = ((1:14.127628337847014,(2:8.997280180896798,3:13.997280180896798):10.130348156950216):46.94136826627138,((((((((4:0.4189274295434668,33:0.4189274295434668):0.17362250170372434,((((26:0.33570572588703645,((32:0.1369395248141371,36:0.1369395248141371):0.05558039316299909,(37:0.06377924444780007,41:0.06377924444780007):0.1287406735293361):0.14318580790990026):0.009677598583103852,…
tree STATE_71000 = ((1:14.551055200861683,(2:8.997280180896798,3:13.997280180896798):10.553775019964885):43.48133208407474,((((((((((4:0.33608792044159075,((34:0.01243010470275803,35:0.01243010470275803):0.26030753519960326,(38:0.042938165324394234,40:0.042938165324394234):0.22979947457796704):0.06335028053922948):0.20804814506453673,(26:0.41702330674081184,(32:0.12474217175024596,(36:0.120168733…
tree STATE_72000 = ((1:13.577301016215813,(2:10.741256433829491,3:15.741256433829491):7.836044582386322):47.99858957582505,(((((((((4:0.6803053732621779,((((26:0.35188572984989286,(32:0.2462354189489691,(33:0.22787773120904403,(37:0.08435746736591858,41:0.08435746736591858):0.14352026384312544):0.018357687739925077):0.10565031090092375):0.022797222970677822,36:0.3746829528205707):0.02661420385588…
tree STATE_73000 = ((1:13.487090489686512,(2:9.328635114966687,3:14.328635114966687):9.158455374719825):47.03758499997565,((((((((((4:0.5077248306782057,((32:0.28490359743410315,((36:0.02441412062933004,41:0.02441412062933004):0.21120068951161605,37:0.2356148101409461):0.049288787293157055):0.06487840588300631,33:0.34978200331710946):0.15794282736109627):0.1532594712907268,((34:0.0109647394585666…
tree STATE_74000 = ((1:11.581041206453008,(2:9.387970002691894,3:14.387970002691894):7.193071203761114):47.09779734105278,((((((((4:0.6479843286975633,(((32:0.33912248524046396,(38:0.33527629797924335,40:0.33527629797924335):0.0038461872612206016):0.07220149794040337,(33:0.40434969253022235,(36:0.37800936134861607,((37:0.14354430841706517,41:0.14354430841706517):0.04820944406014746,39:0.191753752…
tree STATE_75000 = ((1:13.05394772063483,(2:9.977639445157937,3:14.977639445157937):8.076308275476894):47.70461030318554,((((((((4:0.6223230155301075,((26:0.488211660787607,((36:0.24271920029750294,41:0.24271920029750294):0.1484949120706598,(37:0.28102850724734524,39:0.28102850724734524):0.11018560512081749):0.0969975484194443):0.08646949283372163,(((33:0.0774060034757654,40:0.0774060034757654):0…
tree STATE_76000 = ((1:13.863283069618095,(2:10.32742650345136,3:15.32742650345136):8.535856566166736):48.1344390787789,(((((((4:0.950832419261114,((26:0.6022599312171144,((((33:0.23726417384393722,(36:0.22738631224734723,(37:0.022547963397618453,41:0.022547963397618453):0.2048383488497288):0.009877861596589987):0.0413868347949225,(38:0.013462802116684493,40:0.013462802116684493):0.26518820652217…
tree STATE_77000 = ((1:12.08570567694288,(2:7.875636442217353,3:12.875636442217353):9.210069234725527):55.28824683701623,((((((((4:0.7812975801765404,(((26:0.39447421668376986,(34:0.23427293015701525,35:0.23427293015701525):0.1602012865267546):0.22032770967035448,32:0.6148019263541243):0.07278951517092347,(((((33:0.11000264894533412,40:0.11000264894533412):0.06359505929227494,38:0.173597708237609…
tree STATE_78000 = ((1:15.442339455192574,(2:9.952305502553301,3:14.952305502553301):10.490033952639273):46.470782053372155,((((((((4:0.9021249507958877,((((26:0.2682822475332346,((36:0.14534147306717957,39:0.14534147306717957):0.10710889626705841,(37:0.0012587215735734565,41:0.0012587215735734565):0.25119164776066455):0.01583187819899662):0.03758210648229754,((33:0.059173893967952196,38:0.059173…
tree STATE_79000 = ((1:16.46125688179705,(2:12.765754493008398,3:17.765754493008398):8.69550238878865):49.56720223473719,(((((((((4:0.4403328228243809,36:0.4403328228243809):0.2440752195783923,(((26:0.14974401193948825,41:0.14974401193948825):0.01993718915060763,((33:0.10150688313820924,(38:0.046739618509170966,40:0.046739618509170966):0.054767264629038276):0.023710744634686504,37:0.1252176277728…
tree STATE_80000 = ((1:14.844348968486848,(2:10.33084599219847,3:15.33084599219847):9.513502976288379):54.3448627279984,((((((((4:0.637905463590065,((26:0.19753677075563494,((33:0.027748141078119973,37:0.027748141078119973):0.13347810371572644,(38:0.01824988151378877,40:0.01824988151378877):0.14297636328005764):0.03631052596178855):0.38601381100026533,((34:0.06540953271207393,35:0.065409532712073…
tree STATE_81000 = ((1:16.00860980894243,(2:9.907564680377032,3:14.907564680377032):11.1010451285654):51.400832244134726,((((((((4:0.6104609811603829,(39:0.07390643450996473,41:0.07390643450996473):0.5365545466504182):0.3404227420625412,(26:0.6564189483552344,(((32:0.24929453411829733,((33:0.0836229957707673,37:0.0836229957707673):0.1291063817766554,(34:0.11005714823135908,35:0.11005714823135908)…
tree STATE_82000 = ((1:15.63125837589654,(2:10.193696502149901,3:15.193696502149901):10.437561873746638):52.24208291809201,((((((((4:0.7230805045432551,(39:0.03931665748238057,41:0.03931665748238057):0.6837638470608746):0.23304216534909739,(((26:0.3905120882513847,32:0.3905120882513847):0.10931430749892063,(36:0.18110724843015083,37:0.18110724843015083):0.3187191473201545):0.36666529170083834,((3…
tree STATE_83000 = ((1:16.462049310924918,(2:12.201744760528467,3:17.201744760528467):9.260304550396452):49.60249649160128,((((((((4:0.652706710163957,((33:0.2773789451817265,((34:0.009482621713238323,35:0.009482621713238323):0.18418122895941474,(38:0.11158206890638515,40:0.11158206890638515):0.08208178176626792):0.08371509450907344):0.19389904187760043,(39:0.020264580939128186,41:0.0202645809391…
tree STATE_84000 = ((1:15.73076302158222,(2:8.389948181637955,3:13.389948181637955):12.340814839944265):53.91200405602973,(((((((4:0.5560284454625013,(((26:0.4301559374937321,32:0.4301559374937321):0.09682545945851656,(((34:0.10939711887420148,35:0.10939711887420148):0.03181797420287788,(38:0.09997401583285485,40:0.09997401583285485):0.0412410772442245):0.16863167388180983,(36:0.11518973734054781…
tree STATE_85000 = ((1:14.444497643838073,(2:9.278568419378214,3:14.278568419378214):10.165929224459859):52.66047678121785,(((((((((4:0.5025969673354342,((((34:0.11884465826762504,35:0.11884465826762504):0.12712303098704342,(36:0.08223758446399476,37:0.08223758446399476):0.16373010479067368):0.018846244685882918,38:0.26481393394055136):0.21195721834590447,40:0.47677115228645583):0.025825815048978…
tree STATE_86000 = ((1:14.536014595665968,(2:9.833156903287701,3:14.833156903287701):9.702857692378267):53.552927006176056,(((((((((4:1.1921038419309915,(26:0.9800120189217946,(32:0.524114150046121,39:0.524114150046121):0.4558978688756735):0.21209182300919693):0.007272925493035043,(((34:0.0014331312617617586,35:0.0014331312617617586):0.1281037674372006,38:0.12953689869896234):0.20276505769170827,…
tree STATE_87000 = ((1:15.830594919165364,(2:7.847690232112285,3:12.847690232112285):12.982904687053079):52.09350555551265,((((((((((4:0.858755733643673,(26:0.7652140127601962,39:0.7652140127601962):0.09354172088347679):0.029134318373678858,(((((34:0.02491348363304617,35:0.02491348363304617):0.017771608560482793,37:0.042685092193528965):0.028493931160311584,38:0.07117902335384055):0.2232229385475…
tree STATE_88000 = ((1:15.257233249826697,(2:10.181865763511553,3:15.181865763511553):10.075367486315145):52.43882472186637,((((((((((4:0.672612667661202,39:0.672612667661202):0.22363336211102336,(33:0.84556811281654,41:0.84556811281654):0.050677916955685354):0.08386714692425568,(26:0.8560153683321673,((34:0.017031178168720962,35:0.017031178168720962):0.646174799033546,(36:0.37394135713805765,((3…
tree STATE_89000 = ((1:13.354848162618897,(2:10.290410197021284,3:15.290410197021284):8.064437965597612):54.323863046196905,(((((((((4:0.8833869125237662,(32:0.7986123283048256,(39:0.4575689811100199,41:0.4575689811100199):0.3410433471948057):0.08477458421894057):0.14494927467939267,(((26:0.40281570660732924,36:0.40281570660732924):0.3894676291435851,((33:0.014363456597642953,38:0.014363456597642…
tree STATE_90000 = ((1:13.354848162618897,(2:10.010010561310683,3:15.010010561310683):8.344837601308214):54.47914375243137,(((((((4:0.8860448069754243,(((((26:0.3370833475517347,33:0.3370833475517347):0.026203905738780453,(37:0.02451256824945384,40:0.02451256824945384):0.3387746850410613):0.029136641714446132,36:0.3924238950049613):0.2633359941742884,(34:0.030446515501719715,35:0.0304465155017197…
tree STATE_91000 = ((1:11.007027839310986,(2:9.350401341582856,3:14.350401341582856):6.65662649772813):51.58448823367507,((((((((((4:0.41587942501247027,(33:0.1956916991855218,36:0.1956916991855218):0.22018772582694848):0.06026008383922715,(32:0.35449815698646236,((34:0.08930451763300226,35:0.08930451763300226):0.17755504113488754,(39:0.002410164363172266,41:0.002410164363172266):0.26444939440471…
tree STATE_92000 = ((1:11.201807247261996,(2:8.791956392052068,3:13.791956392052068):7.409850855209928):51.80934965189161,(((((((((4:0.4044726357184169,(((26:0.279499809295699,38:0.279499809295699):0.014950605735126687,37:0.2944504150308257):0.0664078656799934,(36:0.20869905776147119,40:0.20869905776147119):0.15215922294934792):0.043614355007597805):0.17790043626250224,((32:0.2846748869574592,((3…
tree STATE_93000 = ((1:11.31068557363104,(2:6.199051166667015,3:11.199051166667015):10.111634406964026):48.95614308238988,(((((((((4:0.563613751337672,39:0.563613751337672):0.08478291615646816,((26:0.41155100336474676,((32:0.3154331192142063,(((34:0.016373564596898264,35:0.016373564596898264):0.11400227270759111,(37:0.07388325702922804,38:0.07388325702922804):0.05649258027526133):0.15450321198884…
tree STATE_94000 = ((1:11.266227587143334,(2:9.077673875399235,3:14.077673875399235):7.188553711744099):47.886429729022424,(((((((((((4:0.31624273765882455,32:0.31624273765882455):0.027067557871161385,39:0.34331029552998593):0.10388848415923801,((((34:0.0316245168579939,35:0.0316245168579939):0.11966760163565184,((36:0.0661175135364156,38:0.0661175135364156):0.013847670062230949,40:0.079965183598…
tree STATE_95000 = ((1:12.349241804122034,(2:8.632612123459346,3:13.632612123459346):8.716629680662688):43.405973719610415,((((((((((4:0.3810929282321073,(32:0.3808352021043325,((34:0.031802740138333625,35:0.031802740138333625):0.29455651745467715,(39:0.3255173366043534,41:0.3255173366043534):8.419209886573742E-4):0.05447594451132176):2.577261277747489E-4):0.0667014696117274,((36:0.07994608746314…
tree STATE_96000 = ((1:11.536100141246937,(2:7.776105573531817,3:12.776105573531817):8.75999456771512):49.287260434875805,(((((((((4:0.47816627443074255,((36:0.10837677121991048,37:0.10837677121991048):0.19933165874090053,((38:0.014764799410736324,40:0.014764799410736324):0.14889143042062905,41:0.16365622983136538):0.1440522001294456):0.17045784446993156):0.03475568205263768,((32:0.32635925759301…
tree STATE_97000 = ((1:12.94173239084354,(2:10.572583708905086,3:15.572583708905086):7.369148681938455):52.71850793762785,(((((((4:0.6684801553283317,((26:0.5193368709727272,(34:0.0014713615868705689,35:0.0014713615868705689):0.5178655093858566):0.04020971617865843,(((32:0.3393528979775186,((37:0.10962606605844184,40:0.10962606605844184):0.05990935107230268,39:0.16953541713074452):0.1698174808467…
tree STATE_98000 = ((1:11.616260757090394,(2:8.61609421155178,3:13.61609421155178):8.000166545538615):45.18892546718681,((((((((((4:0.34716253570315314,((36:0.1820734196571125,(38:0.08538014581392045,41:0.08538014581392045):0.09669327384319204):0.012089227572215006,(37:0.04577970949167252,(39:0.04559725484968256,40:0.04559725484968256):1.8245464198995975E-4):0.14838293773765499):0.152999888473825…
tree STATE_99000 = ((1:9.059982706980186,(2:6.148901709476647,3:11.148901709476647):7.911080997503539):40.927602008608275,((((((((((4:0.3404977361646848,(38:0.11622176252693614,41:0.11622176252693614):0.22427597363774868):0.026219595541777108,36:0.3667173317064619):0.04496770768034697,((34:0.06292182986654708,35:0.06292182986654708):0.158354630936218,((37:0.04387218059610199,40:0.0438721805961019…
tree STATE_100000 = ((1:10.128340477515021,(2:9.27602060102086,3:14.27602060102086):5.85231987649416):43.97343845934101,((((((((((4:0.5287976993207232,26:0.5287976993207232):0.23593686594982743,33:0.7647345652705506):0.006601759710299193,(((32:0.28225242471762463,(34:0.03158102314411069,35:0.03158102314411069):0.2506714015735139):0.0866256879186475,36:0.3688781126362721):0.07610050046618488,((((3…
tree STATE_101000 = ((1:10.128340477515021,(2:7.7719815836444965,3:12.771981583644497):7.356358893870524):35.54659685261474,(((((((((4:0.3150143320837803,33:0.3150143320837803):0.29318556688942693,((32:0.18407204668144092,(34:0.06668493523415749,35:0.06668493523415749):0.11738711144728343):0.029259015237177832,(36:0.19779563629088198,(((37:8.205581248243588E-4,39:8.205581248243588E-4):0.049277874…
tree STATE_102000 = ((1:13.217084398968513,(2:10.164541552362351,3:15.164541552362351):8.052542846606162):45.54515787441599,(((((((4:0.5713199949482588,(((32:0.23294531483885403,36:0.23294531483885403):0.030710135901497043,(37:0.17713200260022988,((38:0.05879943800981691,(40:0.024430894320024783,41:0.024430894320024783):0.03436854368979213):0.05743405637852268,39:0.11623349438833959):0.0608985082…
tree STATE_103000 = ((1:9.666724925823367,(2:7.5864076944781935,3:12.586407694478194):7.080317231345173):38.04695773583376,(((((((4:0.8521421741459366,((((26:0.4075015886687729,33:0.4075015886687729):0.03765120596462118,((36:0.24236378752520496,((38:0.12788065670895288,40:0.12788065670895288):0.0547982522131798,(39:0.03397134493188939,41:0.03397134493188939):0.1487075639902433):0.0596848786030722…
tree STATE_104000 = ((1:9.794520467827017,(2:8.426568162500836,3:13.426568162500836):6.367952305326181):39.79839914355175,(((((((((((4:0.2494101508230725,33:0.2494101508230725):0.12284054326187249,(((34:0.13224562223989056,35:0.13224562223989056):0.1628537987371249,((37:0.10796616648691408,40:0.10796616648691408):0.030972061854658298,41:0.13893822834157238):0.1561611926354431):0.06595016457601899…
tree STATE_105000 = ((1:10.534057960663006,(2:6.754703681970687,3:11.754703681970687):8.779354278692319):37.43739738842594,(((((((4:0.818502418283672,((26:0.1637630784167038,((34:0.13319970666480074,35:0.13319970666480074):0.02519058822622111,(((37:0.014238577758232828,41:0.014238577758232828):0.09157918992898753,40:0.10581776768722036):0.04994962968531634,(38:0.004584807600786253,39:0.0045848076…
tree STATE_106000 = ((1:10.506556266402235,(2:8.0401649953359,3:13.0401649953359):7.466391271066335):37.71360313633074,((((((((4:0.30151233594824883,32:0.30151233594824883):0.3484528292450845,(((26:0.24352567429237842,(((37:0.053508330536978295,41:0.053508330536978295):0.02332487947889921,(38:0.04308086467043246,40:0.04308086467043246):0.033752345345445044):0.06236773090533229,39:0.13920094092120…
tree STATE_107000 = ((1:10.315242325440742,(2:6.719601971585568,3:11.719601971585568):8.595640353855174):45.29357951172107,((((((((((4:0.5284836413021862,32:0.5284836413021862):0.003446253509848618,(34:0.07961782633791487,35:0.07961782633791487):0.4523120684741199):0.01628963728899857,(33:0.35252375123236496,36:0.35252375123236496):0.1956957808686684):0.0683740737836045,(26:0.5548105329475607,(37…
tree STATE_108000 = ((1:9.523284973234158,(2:6.631419760525533,3:11.631419760525533):7.891865212708625):39.70208404833848,((((((((4:0.5574725518096991,(((32:0.27983390834450467,(33:0.24615856209132003,(((37:0.00682565529691242,38:0.00682565529691242):0.1406929222121113,40:0.14751857750902372):0.03675617591114802,41:0.18427475342017174):0.06188380867114829):0.033675346253184635):0.0073871221660253…
tree STATE_109000 = ((1:9.581208545985891,(2:6.669047669064055,3:11.669047669064055):7.912160876921837):39.51658500800389,(((((((4:0.5859214622412794,(((26:0.4719367853817664,(32:0.33645939502070893,((33:0.06967263011403874,39:0.06967263011403874):0.035556518858987196,(((37:0.026763661796511927,38:0.026763661796511927):0.016113509956521797,41:0.042877171753033724):0.02767985968827634,40:0.0705570…
tree STATE_110000 = ((1:9.14518397955252,(2:6.881288257083135,3:11.881288257083135):7.263895722469385):36.19530668782721,(((((((4:0.746512220734747,(((26:0.3124398600218806,36:0.3124398600218806):0.18733352724885055,(33:0.12539930141664565,(((37:0.02716154709520162,41:0.02716154709520162):0.027812147380500085,(38:0.001800643555852898,40:0.001800643555852898):0.05317305091984881):0.043061500773875…
tree STATE_111000 = ((1:9.195509469023538,(2:7.232229958542938,3:12.232229958542938):6.9632795104806):47.09628937264846,(((((((((4:0.35972758187680515,((26:0.25755584133335396,(32:0.24626591561631847,(33:0.1101820707543058,36:0.1101820707543058):0.13608384486201267):0.011289925717035493):0.06211535988897571,(34:0.03377273634885478,35:0.03377273634885478):0.28589846487347487):0.040056380654475476)…
tree STATE_112000 = ((1:12.52277420194369,(2:8.977044933082809,3:13.977044933082809):8.545729268860882):39.744713568820515,((((((((((4:0.24858188712939355,((37:0.07647486099866935,41:0.07647486099866935):0.11466201772494883,38:0.19113687872361818):0.05744500840577538):0.05265423814135428,(39:0.0018245170302735043,40:0.0018245170302735043):0.2994116082404743):0.04756938925587478,(34:0.042006603750…
tree STATE_113000 = ((1:10.712361029679098,(2:8.36486127793551,3:13.36486127793551):7.347499751743587):47.08662775207925,((((((((((4:0.25134102030017663,(37:0.0957173031058704,41:0.0957173031058704):0.15562371719430623):0.009299354155190787,32:0.2606403744553674):0.12046611916203415,((38:0.07800769776976903,40:0.07800769776976903):0.17477914713513698,39:0.252786844904906):0.12831964871249557):7.8…
tree STATE_114000 = ((1:10.18857546879525,(2:7.167918548430157,3:12.167918548430157):8.020656920365093):41.5638021060779,((((((((((4:0.30851657960452633,32:0.30851657960452633):0.15025926257519828,(33:0.18761722556389884,(37:0.006557355289007609,41:0.006557355289007609):0.18105987027489123):0.27115861661582574):0.09521201186623912,(((26:0.22013209591257943,(34:0.08589062545069939,35:0.08589062545…
tree STATE_115000 = ((1:9.243484096894875,(2:7.438871281544582,3:12.438871281544582):6.804612815350293):40.31468260524897,((((((((((4:0.1637283548244109,37:0.1637283548244109):0.29060018397617593,41:0.4543285388005868):0.08430139536217057,((((26:0.20708680300770535,(38:0.19858489339101915,39:0.19858489339101915):0.008501909616686204):0.08424538002555312,36:0.2913321830332585):0.001888198872992019…
tree STATE_116000 = ((1:10.841383591324501,(2:8.870927260149202,3:13.870927260149202):6.970456331175299):41.28478110062008,(((((((((((4:0.3225431203528704,(33:0.31928823875975737,37:0.31928823875975737):0.003254881593113046):0.27570144143370995,26:0.5982445617865804):0.005124341473450644,32:0.603368903260031):0.01916305775099314,(((34:0.18697690659404165,35:0.18697690659404165):0.0695790085437066…
tree STATE_117000 = ((1:10.807804972110496,(2:6.889211914930804,3:11.889211914930804):8.918593057179692):41.576524591482205,((((((((4:0.28833025831348935,37:0.28833025831348935):0.49190223951670653,((((26:0.3200785290122861,33:0.3200785290122861):0.1898009961915696,(36:0.4363017518569666,38:0.4363017518569666):0.07357777334688909):0.05753843259634717,(34:0.11163379831236807,35:0.11163379831236807…
tree STATE_118000 = ((1:10.807804972110496,(2:7.299782218814938,3:12.299782218814938):8.508022753295558):40.76568426330238,((((((((((4:0.31409877309996675,37:0.31409877309996675):0.03957703776532723,(34:0.19234091922192126,35:0.19234091922192126):0.16133489164337272):0.2137421469349089,(39:0.019370254832776018,41:0.019370254832776018):0.5480477029674269):0.1460774096896481,(26:0.6842154827440118,…
tree STATE_119000 = ((1:10.944421911840571,(2:6.822745907739305,3:11.822745907739305):9.121676004101266):40.62906732357231,(((((((((((4:0.49899331778523076,(39:0.04553954714055897,41:0.04553954714055897):0.4534537706446718):0.05524552302086866,(37:0.0367855627233571,40:0.0367855627233571):0.5174532780827423):0.04770717101379918,(34:0.03040145477006016,35:0.03040145477006016):0.5715445570498384):6…
tree STATE_120000 = ((1:10.02579234420708,(2:7.359535429196756,3:12.359535429196756):7.666256915010324):42.744101960577154,((((((((4:0.41559708217988,(39:0.04553954714055897,41:0.04553954714055897):0.37005753503932104):0.27836327614738265,((26:0.5152724785976827,(((32:0.2273651407360315,36:0.2273651407360315):0.15509502954401053,(33:0.2568319457038529,38:0.2568319457038529):0.1256282245761891):0.…
tree STATE_121000 = ((1:9.462193992915484,(2:7.098119160066126,3:12.098119160066126):7.364074832849358):47.18148404742378,((((((((4:0.5277037394243403,((33:0.4538974713981063,(37:0.32392464007211386,(38:0.023098962297132625,40:0.023098962297132625):0.30082567777498126):0.12997283132599247):0.02473852572240587,(39:0.14787260178438197,41:0.14787260178438197):0.3307633953361302):0.049067742303828155…
tree STATE_122000 = ((1:12.651865735716935,(2:7.753987288253256,3:12.753987288253256):9.897878447463679):40.7132427593106,(((((((((((4:0.39647966132781953,(26:0.2812348578938689,(((37:0.023699304108483924,40:0.023699304108483924):0.028110291946074905,38:0.05180959605455883):0.009291317558649037,(39:0.04975009319647474,41:0.04975009319647474):0.011350820416733125):0.22013394428066102):0.1152448034…
tree STATE_123000 = ((1:13.04455367638937,(2:10.118262420587904,3:15.118262420587904):7.926291255801466):45.22370767546177,((((((((((4:0.5073546572938273,36:0.5073546572938273):0.05140875407316403,(((26:0.07960686669270689,((37:1.6710371900513474E-4,40:1.6710371900513474E-4):0.017171498308371398,(38:0.001135219680011102,39:0.001135219680011102):0.01620338234736543):0.06226826466533036):0.15439974…
tree STATE_124000 = ((1:11.299642829424016,(2:10.803079740735281,3:15.803079740735281):5.496563088688735):45.26407190867248,((((((((((4:0.6544959418265626,32:0.6544959418265626):0.09352460610435076,(((26:0.29540179928650073,(((37:0.06729265222860153,41:0.06729265222860153):0.028574357914973425,38:0.09586701014357496):0.16776609474204046,39:0.2636331048856154):0.03176869440088531):0.03232583739971…
tree STATE_125000 = ((1:13.40629030147463,(2:8.946692583359436,3:13.946692583359436):9.459597718115194):41.175951118776496,((((((((((4:0.3431740215662283,40:0.3431740215662283):0.052495110066141104,((26:0.18511554342613112,(37:0.02747847822923532,39:0.02747847822923532):0.1576370651968958):0.10055856678373626,((33:0.24907082029070088,36:0.24907082029070088):0.02036513597379258,38:0.26943595626449…
tree STATE_126000 = ((1:12.623870774044313,(2:9.384003902670482,3:14.384003902670482):8.239866871373831):44.66065113641155,((((((((4:0.3838700321357216,40:0.3838700321357216):0.5696853675034463,((26:0.6029340264615187,((33:0.1728955707711857,(34:0.036224614423631826,35:0.036224614423631826):0.13667095634755388):0.27931311534615844,(((36:0.05642192294431888,38:0.05642192294431888):0.00843972587467…
tree STATE_127000 = ((1:12.21120900645024,(2:9.150735266363277,3:14.150735266363277):8.060473740086962):47.304326724008696,(((((((((4:0.9209138383797241,40:0.9209138383797241):0.09227908156795872,((26:0.392173409737144,(32:0.33220294450641563,((33:0.1808696299372621,((36:0.13160460058798676,(37:0.1043142714247931,38:0.1043142714247931):0.027290329163193655):0.015460215716059794,41:0.1470648163040…
tree STATE_128000 = ((1:11.961026362269706,(2:8.785973738636141,3:13.785973738636141):8.175052623633565):41.09183506544552,((((((((((4:0.5483092251763837,((34:0.03647282408079812,35:0.03647282408079812):0.4596745220292222,40:0.4961473461100203):0.05216187906636338):0.21452008489522068,26:0.7628293100716044):0.09528236020571179,(32:0.416219327862157,((33:0.030306866262616385,39:0.03030686626261638…
tree STATE_129000 = ((1:10.625099177435015,(2:9.332217416750762,3:14.332217416750762):6.292881760684253):40.97378759569855,(((((((((((4:0.21038319587548357,40:0.21038319587548357):0.10185729045563005,33:0.3122404863311136):0.14014187812499862,(34:0.036285727532174746,35:0.036285727532174746):0.4160966369239375):0.10934465384980396,(26:0.4956448559319323,((32:0.26108847237345023,(37:0.121316548694…
tree STATE_130000 = ((1:10.207199003611027,(2:7.752657864194852,3:12.752657864194852):7.454541139416175):44.336746490830166,((((((((4:0.48392152607321276,26:0.48392152607321276):0.03355844456773277,((32:0.2736861032794767,39:0.2736861032794767):0.12922082821429376,((((33:0.19367115604300697,((34:0.04653930273531363,35:0.04653930273531363):0.07234552085027421,40:0.11888482358558783):0.074786332457…
tree STATE_131000 = ((1:11.049169736114319,(2:7.60211576386617,3:12.60211576386617):8.447053972248149):44.228329370936265,((((((((((4:0.38241643890182736,(26:0.27539085887349196,(33:0.25704961482536215,(((34:0.040520777250445124,35:0.040520777250445124):0.03078714836534279,37:0.07130792561578791):0.02393386061560898,41:0.0952417862313969):0.16180782859396525):0.018341244048129812):0.1070255800283…
tree STATE_132000 = ((1:11.218323588654222,(2:9.892858332238134,3:14.892858332238134):6.325465256416088):40.946359472431574,((((((((((4:0.31793798362230946,(36:0.22579362727892333,(38:0.051638397588782026,40:0.051638397588782026):0.1741552296901413):0.09214435634338614):0.07740376486157113,(33:0.2758347938527226,((34:0.009652002989220615,35:0.009652002989220615):0.2206747362501435,(37:0.108933659…
tree STATE_133000 = ((1:11.102197443644691,(2:7.937353244357006,3:12.937353244357006):8.164844199287685):45.52500756095541,(((((((4:0.8797610562385505,(((((26:0.1705001537617726,36:0.1705001537617726):0.06463137019815032,((33:0.0993340581667666,41:0.0993340581667666):0.09003279137488088,37:0.18936684954164748):0.04576467441827545):0.03234560816018772,40:0.26747713212011065):0.041673158256573584,3…
tree STATE_134000 = ((1:9.268168976999632,(2:7.853727973814095,3:12.853727973814095):6.414441003185537):42.148119528430755,(((((((4:0.5796160950860646,((((((26:0.17778560850018557,36:0.17778560850018557):0.005666068318773587,37:0.18345167681895916):0.04368057737429795,(38:0.04752863742992946,41:0.04752863742992946):0.17960361676332764):0.0431031336763017,33:0.2702353878695588):0.06534933515491825…
tree STATE_135000 = ((1:12.012452785991602,(2:7.773990859710862,3:12.773990859710862):9.23846192628074):49.388231876471934,((((((((((((4:0.32497068039788995,(34:0.10455371565525054,35:0.10455371565525054):0.22041696474263942):0.026414744575619875,36:0.35138542497350983):0.09531832913174454,((33:0.08927448502619532,39:0.08927448502619532):0.1214135374853847,40:0.21068802251158003):0.23601573159367…
tree STATE_136000 = ((1:11.96062753713456,(2:11.860225130498122,3:16.860225130498122):5.100402406636437):45.826133214112915,(((((((((4:0.49116863038699277,(((33:0.18395981055995958,39:0.18395981055995958):0.007632196734991548,40:0.19159200729495113):0.25605456521961995,36:0.4476465725145711):0.04352205787242169):0.05384880112904289,(34:0.1459092949810297,35:0.1459092949810297):0.399108136535006):…
tree STATE_137000 = ((1:10.35612912897854,(2:6.460662696385459,3:11.460662696385459):8.895466432593082):43.281214360583846,(((((((((4:0.6006462763004503,(36:0.4738890793306468,(38:0.32566003126825016,40:0.32566003126825016):0.14822904806239662):0.12675719696980353):0.18246172527159144,(((26:0.2375845966618687,(34:0.029768012117871175,35:0.029768012117871175):0.20781658454399754):0.194284572544512…
tree STATE_138000 = ((1:11.225001582489945,(2:6.065332501782738,3:11.065332501782738):10.159669080707207):41.482619053162715,(((((((((4:0.4058725011451013,(38:0.08062787368695383,40:0.08062787368695383):0.3252446274581475):0.05220336793946617,32:0.4580758690845675):0.06942802910498086,((((26:0.2505511515580403,(((34:0.013030618940846575,35:0.013030618940846575):0.10009011633327035,37:0.1131207352…
tree STATE_139000 = ((1:10.23502069708712,(2:8.064092709430781,3:13.064092709430781):7.170927987656338):39.12769391990723,((((((((((4:0.2931350700271275,(36:0.07550304479245439,(38:0.07316750582994516,40:0.07316750582994516):0.002335538962509223):0.21763202523467312):0.060196834904426455,39:0.353331904931554):0.11296056038108054,(((26:0.30626855770106765,33:0.30626855770106765):0.1438379322098176…
tree STATE_140000 = ((1:8.233688128123255,(2:7.91179963878932,3:12.91179963878932):5.321888489333935):39.31629528850673,((((((((4:0.31117624008983735,((((26:0.0875219319546997,40:0.0875219319546997):0.03781279251000391,(36:0.10451095767699686,38:0.10451095767699686):0.020823766787706754):0.009575803491501333,33:0.13491052795620495):0.15783642184780805,32:0.292746949804013):0.01842929028582435):0.…
tree STATE_141000 = ((1:10.482613518481017,(2:7.355776833554877,3:12.355776833554877):8.12683668492614):36.158114980779615,(((((((4:0.4016879248093138,(((((26:0.1022623090096725,38:0.1022623090096725):0.003391754237024383,36:0.10565406324669688):0.184195597130858,40:0.2898496603775549):0.021717005682965418,(33:0.09618268351483251,(34:0.00925132136107087,35:0.00925132136107087):0.08693136215376164…
tree STATE_142000 = ((1:11.910176576955578,(2:10.0448544803292,3:15.0448544803292):6.865322096626379):38.540630447798684,(((((((((4:0.41732212150925224,(((((26:0.15981806650164898,38:0.15981806650164898):0.016488013293526782,36:0.17630607979517576):0.08668325340122868,39:0.26298933319640444):0.09868969411410289,((33:0.22251061995881471,(34:0.04880516925865231,35:0.04880516925865231):0.17370545070…
tree STATE_143000 = ((1:11.349568799008303,(2:8.49215275984081,3:13.49215275984081):7.857416039167493):45.92688737926077,(((((((((4:0.31001038231255695,(26:0.28948704049047713,((34:0.054662162273099495,35:0.054662162273099495):0.17716018802486372,(36:0.08019884136201304,38:0.08019884136201304):0.15162350893595017):0.05766469019251391):0.02052334182207982):0.09680675683935375,(32:0.390738433846639…
tree STATE_144000 = ((1:11.349568799008303,(2:7.7277641439852935,3:12.727764143985294):8.62180465502301):45.70390827147346,(((((((4:0.5155301323095094,(((26:0.20968868700478943,(32:0.12379954334574331,((33:0.06635440137001601,40:0.06635440137001601):0.05374111544290071,((37:0.004657620786664886,41:0.004657620786664886):0.02715426991191487,39:0.03181189069857976):0.08828362611433696):0.00370402653…
tree STATE_145000 = ((1:10.920618253740379,(2:8.063046023483203,3:13.063046023483203):7.857572230257176):48.300630268895624,((((((((((4:0.2889572370721274,36:0.2889572370721274):0.09579741476358644,(((26:0.11720845911051751,38:0.11720845911051751):0.024222830569898726,(34:0.010937477991894679,35:0.010937477991894679):0.13049381168852156):0.09712400703080543,(((33:0.10869751587801477,(37:0.0340005…
tree STATE_146000 = ((1:11.545300256557908,(2:7.959670818440733,3:12.959670818440733):8.585629438117175):53.579205270933784,(((((((4:0.583765084172634,((((26:0.1940135882212416,(33:0.17096798432431495,(((37:0.015022938497347135,41:0.015022938497347135):0.06626470184947983,39:0.08128764034682696):0.07965965841182666,40:0.16094729875865363):0.010020685565661325):0.023045603896926642):0.109495956205…
tree STATE_147000 = ((1:14.71572539152227,(2:7.959670818440733,3:12.959670818440733):11.756054573081537):50.04504628253545,(((((((4:0.5781417582159263,(((26:0.12082549512596172,41:0.12082549512596172):0.15904074853096442,((((33:0.019516833967348556,40:0.019516833967348556):0.11971909766066206,39:0.13923593162801062):0.08466553272403723,((34:0.055558283412174565,35:0.055558283412174565):0.15780124…
tree STATE_148000 = ((1:10.340838232607439,(2:6.889943821021852,3:11.889943821021852):8.450894411585587):44.80017746045671,(((((((((4:0.9930697805756024,32:0.9930697805756024):0.023643610691940875,(((26:0.45730037264946843,((33:0.1548391282830857,38:0.1548391282830857):0.11923477113539357,((36:0.13932152918597043,(37:0.1069250358456231,40:0.1069250358456231):0.03239649334034733):0.013972151937362…
tree STATE_149000 = ((1:10.564252891932504,(2:8.119395466609777,3:13.119395466609777):7.444857425322727):40.785627985854994,((((((((4:0.9578109451355559,(34:0.02201195887557337,35:0.02201195887557337):0.9357989862599825):0.1109430256031323,32:1.0687539707386882):0.015720695510610172,((26:0.4489801346143517,41:0.4489801346143517):0.31162990082010367,((((33:0.09016620905037714,39:0.0901662090503771…
tree STATE_150000 = ((1:13.451053797839972,(2:10.51087211582555,3:15.51087211582555):7.940181682014423):40.06437457289161,(((((((((4:0.9280697172070617,(34:0.022013563101105967,35:0.022013563101105967):0.9060561541059557):0.08429194363286296,32:1.0123616608399246):0.019135332910789282,((26:0.798354941383225,38:0.798354941383225):0.16583838735335987,((33:0.19984091489165656,(40:0.09701128855602245…
tree STATE_151000 = ((1:12.506475912662175,(2:11.276814296210919,3:16.27681429621092):6.229661616451256):41.32990212211245,(((((((((4:0.6354950138446377,(34:0.002856498246540066,35:0.002856498246540066):0.6326385155980976):0.015478446371548604,((36:0.18663118030420284,39:0.18663118030420284):0.23395704468614292,40:0.42058822499034576):0.23038523522584053):0.30688688531142017,((26:0.44274249089092…
tree STATE_152000 = ((1:12.394672095393105,(2:6.155211194052528,3:11.155211194052528):11.239460901340577):40.95615404028551,(((((((((4:0.6185591783877642,32:0.6185591783877642):0.08219474279029426,40:0.7007539211780585):0.19902177944878874,(((26:0.23895465088434562,38:0.23895465088434562):0.13595257518611506,(((33:0.15905484289219027,41:0.15905484289219027):0.10077409524775169,(36:0.2426241310770…
tree STATE_153000 = ((1:13.649024274406024,(2:8.021524713503368,3:13.021524713503368):10.627499560902656):52.518189027242805,((((((((4:0.6738050028504109,(32:0.3736266495734605,40:0.3736266495734605):0.3001783532769504):0.13642316169486957,(((26:0.249026393906177,38:0.249026393906177):0.19701501388710094,(33:0.2749320436878355,41:0.2749320436878355):0.17110936410544242):0.26235102859932147,((34:0…
tree STATE_154000 = ((1:15.53184786988199,(2:9.272164804187064,3:14.272164804187064):11.259683065694926):47.939289145326086,((((((((((4:0.5259087727171436,40:0.5259087727171436):0.06090346448560857,32:0.5868122372027522):0.002639520881382862,((26:0.45261200946266844,33:0.45261200946266844):0.0777240988820086,(37:0.16875614619943807,38:0.16875614619943807):0.36157996214523896):0.05911564973945804)…
tree STATE_155000 = ((1:11.1743960422112,(2:9.507178082910688,3:14.507178082910688):6.667217959300512):53.51161641878467,((((((((((((4:0.4150605020072837,32:0.4150605020072837):0.01753467644473372,33:0.43259517845201745):0.11020545989383246,(26:0.5035264966688847,37:0.5035264966688847):0.03927414167696519):0.03156691351914109,(((34:0.1122309384708529,35:0.1122309384708529):0.13263319418923575,(36…
tree STATE_156000 = ((1:11.938814099948203,(2:10.914738721342385,3:15.914738721342385):6.0240753786058185):47.76361039916138,(((((((((((4:0.43579076896961183,33:0.43579076896961183):0.04001299363700378,(26:0.30059816561147545,(32:0.19570773463352337,37:0.19570773463352337):0.10489043097795209):0.17520559699514016):0.08943500785200031,(36:0.47660626958977814,(38:0.3127440399876323,40:0.31274403998…
tree STATE_157000 = ((1:11.736904334333712,(2:7.893015108086157,3:12.893015108086157):8.843889226247555):47.368118219527446,(((((((((4:0.46190224126903323,(33:0.3534466962126773,(36:0.06697420545545477,(38:0.009004995219268794,40:0.009004995219268794):0.057969210236185974):0.2864724907572226):0.1084555450563559):0.20307047691218405,(((26:0.34077581776840987,((34:0.01504026214711248,35:0.015040262…
tree STATE_158000 = ((1:10.948414081478624,(2:7.893015108086157,3:12.893015108086157):8.055398973392467):45.16678768379115,(((((((((4:0.46598738452110816,(34:0.004867332460869458,35:0.004867332460869458):0.4611200520602387):0.295194394931293,(33:0.2550760433127625,(38:0.02687858296377458,40:0.02687858296377458):0.22819746034898794):0.5061057361396386):0.002188233559429764,((26:0.6358904160885317,…
tree STATE_159000 = ((1:16.007043982324422,(2:8.156019948695253,3:13.156019948695253):12.85102403362917):46.316845755480486,((((((((4:1.0685386252187852,(26:0.6157561841038934,((33:0.46064584485766713,(34:0.031314612403845046,35:0.031314612403845046):0.4293312324538221):0.11585235345125788,(37:0.3388039522270472,40:0.3388039522270472):0.23769424608187784):0.03925798579496842):0.45278244111489174)…
tree STATE_160000 = ((1:11.915548191981316,(2:8.272995722471133,3:13.272995722471133):8.642552469510182):50.20038691413379,(((((((((4:0.5326473769266891,(38:0.24412108034898433,(39:0.02376123404864574,41:0.02376123404864574):0.22035984630033859):0.28852629657770473):0.24995688934386795,(((32:0.19502504403198467,37:0.19502504403198467):0.01669049342629625,36:0.21171553745828092):0.0038291942930737…
tree STATE_161000 = ((1:12.686190901448189,(2:9.57713074851673,3:14.57713074851673):8.109060152931459):45.88144335436158,(((((((((((4:0.5527964648126594,((38:0.0959364383328371,39:0.0959364383328371):0.2900217330384404,41:0.3859581713712775):0.1668382934413819):3.8664647492803184E-5,(26:0.38538590260836947,33:0.38538590260836947):0.16744922685178276):0.13739136728856371,32:0.690226496748716):0.29…
tree STATE_162000 = ((1:11.005912482126021,(2:9.259024060386963,3:14.259024060386963):6.746888421739058):46.410416663594305,((((((((((4:0.8336367577061957,(32:0.5608161509359122,(33:0.4670261527368724,(34:0.01856701396003837,35:0.01856701396003837):0.4484591387768341):0.09378999819903977):0.2728206067702835):0.01400674642007338,(26:0.6277370974917363,(36:0.44546549200083246,(37:0.0492421790209968…
tree STATE_163000 = ((1:11.757800555236141,(2:8.984558177032234,3:13.984558177032234):7.773242378203907):49.70647952450422,((((((((((4:0.4635767389617664,((38:0.02245223158671915,39:0.02245223158671915):0.08946639864741837,41:0.11191863023413752):0.35165810872762887):0.24446315505782107,32:0.7080398940195874):0.09545367776372282,((26:0.6898835055028851,(((33:0.20879876976300982,(34:0.158093598426…
tree STATE_164000 = ((1:12.302416810502177,(2:8.432859612017062,3:13.432859612017062):8.869557198485115):53.32121541200516,((((((((((4:0.3549307050034267,(38:0.17369504119647663,(39:0.05657638527553617,41:0.05657638527553617):0.11711865592094046):0.18123566380695008):0.17742128402493917,32:0.5323519890283659):0.011822337007928896,((33:0.22548280222831055,(34:0.01889596009312133,35:0.0188959600931…
tree STATE_165000 = ((1:12.220183515588904,(2:8.364495028716924,3:13.364495028716924):8.85568848687198):55.767971675749976,(((((((((((4:0.49967499885543654,((38:0.03977486903739581,39:0.03977486903739581):0.22442719959479507,41:0.26420206863219087):0.23547293022324567):0.0875862921319388,26:0.5872612909873753):0.12161298271103149,(32:0.5456095194571982,((33:0.17904857360231202,37:0.17904857360231…
tree STATE_166000 = ((1:12.220183515588904,(2:8.263453824715455,3:13.263453824715455):8.956729690873448):50.233107467171735,(((((((((4:0.6506317547877082,((32:0.5559669813985032,(33:0.5323202411392697,((34:0.0577391163125258,35:0.0577391163125258):0.0789164350814047,(36:0.09866164200111141,37:0.09866164200111141):0.037993909392819075):0.3956646897453392):0.023646740259233523):0.031776069022792286…
tree STATE_167000 = ((1:12.793550635783049,(2:6.7271111714667455,3:11.727111171466746):11.066439464316304):51.2873266696769,(((((((4:1.2863268512151824,38:1.2863268512151824):0.006824283680270771,((26:0.7387600428931355,(32:0.31390630622805216,39:0.31390630622805216):0.4248537366650833):0.010206380266046589,(((33:0.09696270940351043,40:0.09696270940351043):0.29125497774530923,(36:0.04950368631638…
tree STATE_168000 = ((1:11.70588429174374,(2:8.935478551513192,3:13.935478551513192):7.770405740230547):49.45811971691218,((((((((4:0.41840907522154347,38:0.41840907522154347):1.1163460169321164,((((26:0.5946609455901339,((36:0.18429142547895444,37:0.18429142547895444):0.09988802981925704,(39:0.13779250660437958,41:0.13779250660437958):0.1463869486938319):0.31048149029192246):0.09764614871683919,…
tree STATE_169000 = ((1:12.659832024989626,(2:8.484317258758185,3:13.484317258758185):9.17551476623144):56.066515582068575,(((((((((4:0.8402590118057609,(32:0.36725800297662314,(33:0.21249077957319648,40:0.21249077957319648):0.15476722340342666):0.47300100882913776):0.10436515985887795,(26:0.5354312717877897,((36:0.08215104776705369,37:0.08215104776705369):0.3610130612748228,(39:0.006227565777671…
tree STATE_170000 = ((1:12.943679174671185,(2:8.663303127790222,3:13.663303127790222):9.280376046880964):45.86060296287832,((((((((4:0.777334955322728,((26:0.4640300883545631,(36:0.16677007920103296,((37:0.007030339669838358,(39:0.0027474963789328836,40:0.0027474963789328836):0.004282843290905475):0.14732829633654843,41:0.15435863600638677):0.012411443194646182):0.2972600091535301):0.089057820860…
tree STATE_171000 = ((1:13.057437994000939,(2:11.016079014917878,3:16.016079014917878):7.041358979083061):51.861234914047,((((((((4:0.9512827783632636,(26:0.8180323379937868,((32:0.6996003964963928,((33:0.3676256133646589,38:0.3676256133646589):0.15762755434353498,39:0.5252531677081939):0.17434722878819897):0.046521699927391746,(((34:0.130036736881047,35:0.130036736881047):0.05244534161427891,((3…
tree STATE_172000 = ((1:15.410132407079882,(2:10.12495267391714,3:15.12495267391714):10.285179733162742):49.39516275960551,(((((((((((4:0.48749879403182106,32:0.48749879403182106):0.011174924281386722,((33:0.16122757528311146,38:0.16122757528311146):0.23879159750161658,(34:0.10540763332683334,35:0.10540763332683334):0.2946115394578947):0.09865454552847974):0.13541529646293377,((36:0.1630564180878…
tree STATE_173000 = ((1:11.668039426306247,(2:9.267506134192637,3:14.267506134192637):7.400533292113611):54.65347305975732,((((((((((4:0.4817599867426906,(34:0.001339969286114911,35:0.001339969286114911):0.4804200174565757):0.09385605155636634,(32:0.39026127843387304,(33:0.22863000047600707,(38:0.1427778935666193,40:0.1427778935666193):0.08585210690938777):0.16163127795786597):0.1853547598651839)…
tree STATE_174000 = ((1:12.40318047786208,(2:9.30797639689871,3:14.30797639689871):8.09520408096337):54.95677866460868,(((((((4:0.7079996611014194,(((26:0.3752437899273994,(34:0.0013455121918439306,35:0.0013455121918439306):0.37389827773555545):0.06817424443737596,32:0.44341803436477534):0.12125418266901522,((((33:0.09329869191046719,41:0.09329869191046719):0.12911208252569192,37:0.22241077443615…
tree STATE_175000 = ((1:15.348202860158022,(2:10.707863206391078,3:15.707863206391078):9.640339653766944):55.469621250499145,((((((((4:0.6551473813503144,((26:0.2510044912947559,(34:0.09408285323340493,35:0.09408285323340493):0.15692163806135095):0.06162976164198786,32:0.31263425293674374):0.3425131284135706):0.0616744772190978,((33:0.22785975062648134,(37:0.14549106927827818,41:0.145491069278278…
tree STATE_176000 = ((1:15.90896779736909,(2:10.277129807616149,3:15.277129807616149):10.631837989752942):53.63861402025826,(((((((((((4:0.3465300804190089,(36:0.21959857006824107,((38:0.040173406787564175,40:0.040173406787564175):0.06834854144003638,39:0.10852194822760056):0.11107662184064052):0.12693151035076783):0.34155600017225796,(37:0.1307864344548337,41:0.1307864344548337):0.55729964613643…
tree STATE_177000 = ((1:15.90896779736909,(2:12.752559688033564,3:17.752559688033564):8.156408109335526):51.92978100408925,((((((((((4:0.46299404641366326,(37:0.07927571574650377,41:0.07927571574650377):0.3837183306671595):0.2507906879059357,((26:0.5733068457647109,((36:0.21428167841114834,(38:0.08691877466597127,40:0.08691877466597127):0.12736290374517706):0.026708883846049386,39:0.2409905622571…
tree STATE_178000 = ((1:15.973839341172273,(2:11.300931372551219,3:16.30093137255122):9.672907968621054):56.79312078584103,(((((((((4:0.540794605613592,(32:0.46726465584364807,((34:0.3499166764718196,35:0.3499166764718196):0.08774031405544791,(37:0.33384804548123975,41:0.33384804548123975):0.10380894504602778):0.029607665316380538):0.07352994976994398):0.0544956248430849,(((36:0.12194987291564091…
tree STATE_179000 = ((1:16.241214629525544,(2:11.415011203613261,3:16.41501120361326):9.826203425912283):53.040236551176534,(((((((((4:0.7000869635783558,(((26:0.35334608227537373,33:0.35334608227537373):0.15425328101693686,((36:0.14812047179916626,40:0.14812047179916626):0.021846462543279543,39:0.1699669343424458):0.3376324289498648):8.935554857928407E-4,38:0.5084929187781034):0.1915940448002523…
tree STATE_180000 = ((1:14.122816913655708,(2:9.455730230318089,3:14.455730230318089):9.667086683337619):52.04417438868151,(((((((((4:0.5759150733979341,((26:0.34351983953583587,(37:0.29382414132270773,39:0.29382414132270773):0.04969569821312814):0.2237470843003233,((32:0.3501317925202906,(40:0.08071308612610431,41:0.08071308612610431):0.2694187063941863):0.067809388322709,(33:0.29311857422634047…
tree STATE_181000 = ((1:16.552738413041105,(2:11.502416815256918,3:16.502416815256918):10.050321597784187):50.25623548186423,(((((((((((((4:0.3221738418838855,39:0.3221738418838855):0.1279177705541073,(26:0.37821633576072167,37:0.37821633576072167):0.07187527667727112):0.05374034585209431,38:0.5038319582900871):0.09394692402540505,(34:0.03513104584503173,35:0.03513104584503173):0.5626478364704605…
tree STATE_182000 = ((1:15.712296181191704,(2:9.133829384939602,3:14.133829384939602):11.578466796252101):48.97629634936996,(((((((((((4:0.13145285244352217,(36:0.08896474267689583,(39:0.03135701890769152,40:0.03135701890769152):0.05760772376920431):0.04248810976662634):0.14707494052644354,33:0.2785277929699657):0.07438590227570618,32:0.3529136952456719):0.26371987850314854,(26:0.6035517337538693…
tree STATE_183000 = ((1:14.11057382216265,(2:11.121614358074858,3:16.121614358074858):7.988959464087792):47.96154015421429,((((((((4:0.7362962847052725,((32:0.4257717499150828,(37:0.2671859184798067,38:0.2671859184798067):0.1585858314352761):0.22160572361237563,((33:0.18537783479161757,((36:0.014086131134193026,39:0.014086131134193026):0.12148713247672802,40:0.13557326361092104):0.049804571180696…
tree STATE_184000 = ((1:14.586498321619285,(2:12.10788539909748,3:17.10788539909748):7.478612922521805):56.581349188051476,((((((((4:0.7098835342628401,(26:0.6599283584101338,((32:0.43601317735583633,40:0.43601317735583633):0.0019912191402937096,((((33:0.2396515969449018,38:0.2396515969449018):0.007065928888384337,37:0.24671752583328613):0.07969730406003786,39:0.326414829893324):0.049309145300175…
tree STATE_185000 = ((1:15.12619622460669,(2:8.961803836691075,3:13.961803836691075):11.164392387915616):55.775751305230656,(((((((((4:0.6092939951235006,26:0.6092939951235006):0.22975886756356123,(33:0.5992056831212924,(((36:0.26630031137714577,38:0.26630031137714577):0.048144581891954974,(39:0.013838217760748214,41:0.013838217760748214):0.3006066755083525):0.23583536797989912,37:0.5502802612489…
tree STATE_186000 = ((1:13.456288427328431,(2:8.316635160815743,3:13.316635160815743):10.139653266512688):44.73763364118513,((((((((4:0.9592226618534552,(((26:0.8490250029671536,((33:0.6211684126563588,(37:0.45981723536471963,((38:0.06086380630687765,39:0.06086380630687765):0.15121079134219903,41:0.21207459764907668):0.24774263771564295):0.16135117729163917):0.20438487874825717,36:0.8255532914046…
tree STATE_187000 = ((1:13.865891133389642,(2:5.87729814188717,3:10.87729814188717):12.988592991502472):46.936803401338466,((((((((4:0.9115033824173356,(((26:0.205604103529544,37:0.205604103529544):0.1117621081898057,32:0.3173662117193497):0.5310822350470035,((((33:0.011058072615498645,41:0.011058072615498645):0.07440520000992414,39:0.08546327262542278):0.07979268671401368,38:0.16525595933943646)…
tree STATE_188000 = ((1:12.73020074110346,(2:9.522761892065756,3:14.522761892065756):8.207438849037704):50.97196490428243,((((((((4:0.7396852264364738,((32:0.48023998712279925,40:0.48023998712279925):0.12317160013763406,(((33:0.10544074266033829,39:0.10544074266033829):0.002281771134052396,41:0.10772251379439068):0.19926515175802195,38:0.30698766555241264):0.2964239217080207):0.13627363917604052)…
tree STATE_189000 = ((1:12.580769203688945,(2:10.371142214717377,3:15.371142214717377):7.209626988971568):48.144277195342596,(((((((((((4:0.35998244013936087,(32:0.21524883029003017,40:0.21524883029003017):0.1447336098493307):0.02408151877356368,37:0.38406395891292455):0.010067108281610171,(38:0.09785130948839829,41:0.09785130948839829):0.29627975770613646):0.16669217596984076,(33:0.4756620677980…
tree STATE_190000 = ((1:15.396830012411247,(2:10.562563210495323,3:15.562563210495323):9.834266801915923):47.64239257174353,(((((((((4:0.6573120116226994,(26:0.5303352224135908,39:0.5303352224135908):0.1269767892091086):0.020350729633036524,((33:0.15242063910793224,(34:0.027237136039542188,35:0.027237136039542188):0.12518350306839005):0.2658553836829365,36:0.41827602279086873):0.25938671846486716…
tree STATE_191000 = ((1:14.823515664698625,(2:10.140919558795304,3:15.140919558795304):9.682596105903322):47.36210722841512,(((((((((4:0.6377233672205043,((37:0.2859903561859764,41:0.2859903561859764):0.29555199672643,(38:0.07022117059891755,40:0.07022117059891755):0.5113211823134889):0.056181014308097854):0.14320771459255077,(34:0.03552629765421654,35:0.03552629765421654):0.7454047841588385):0.0…
tree STATE_192000 = ((1:12.679394687275582,(2:9.39488735721643,3:14.39488735721643):8.284507330059153):56.32292149703971,(((((((((((4:0.5674613978746346,(37:0.06675178460517223,41:0.06675178460517223):0.5007096132694624):0.0026273696014371684,26:0.5700887674760717):0.070433877679828,((32:0.5673946197177967,(38:0.03217965300584191,40:0.03217965300584191):0.5352149667119548):0.06018217932951597,((3…
tree STATE_193000 = ((1:10.840198701279217,(2:8.336892657630617,3:13.336892657630617):7.5033060436486):45.609896167271316,((((((((4:0.7257429941265449,(((26:0.3260264339029196,(37:0.009624581266763134,41:0.009624581266763134):0.31640185263615644):0.13350764479417626,(32:0.3902440529083552,(38:0.0334275096422004,40:0.0334275096422004):0.35681654326615475):0.06929002578874066):0.199732232032086,((3…
tree STATE_194000 = ((1:11.642534955281228,(2:8.114671427738493,3:13.114671427738493):8.527863527542735):43.88528102481194,((((((((((4:0.6114045539925373,26:0.6114045539925373):0.0034152691758990716,((32:0.1356743314121549,((37:0.06977221662908788,(38:5.678615165631542E-4,40:5.678615165631542E-4):0.06920435511252472):0.05697165146869361,41:0.1267438680977815):0.008930463314373416):0.1038887655447…
tree STATE_195000 = ((1:12.79852066673547,(2:7.832816239498321,3:12.832816239498321):9.96570442723715):43.658901265181214,(((((((((4:0.5832246604226485,(26:0.24782505798706583,((34:0.012215858995738958,35:0.012215858995738958):0.19476111783900396,39:0.20697697683474292):0.04084808115232291):0.3353996024355827):0.23133995376034255,(32:0.6150107988054884,(((33:0.07228518295897755,(38:0.065941940383…
tree STATE_196000 = ((1:12.79852066673547,(2:8.190801773859654,3:13.190801773859654):9.607718892875816):42.07108243392253,((((((((4:0.693705534895015,((32:0.48457566856695106,((37:0.09485293700016541,41:0.09485293700016541):0.06261511472606866,(38:0.13453815412581419,40:0.13453815412581419):0.022929897600419885):0.327107616840717):0.1108795614905776,(33:0.5450593183101443,36:0.5450593183101443):0…
tree STATE_197000 = ((1:14.615828544995509,(2:9.392707432729214,3:14.392707432729214):10.223121112266295):47.515402577043176,((((((((4:0.9270424157451178,26:0.9270424157451178):0.004155684463066578,((32:0.44193506886346834,33:0.44193506886346834):0.4436123384519982,(37:0.18529558087550896,41:0.18529558087550896):0.7002518264399575):0.04565069289271784):0.2916703155992093,(((34:0.12422235856953914…
tree STATE_198000 = ((1:13.00304281813386,(2:8.878126402299511,3:13.878126402299511):9.124916415834349):47.54602319871702,((((((((((4:0.5762623285035829,37:0.5762623285035829):0.018714584126219735,(33:0.1036589819028505,41:0.1036589819028505):0.4913179307269522):0.5437687337982814,(((26:0.5017063481132661,(38:0.00893615981243857,40:0.00893615981243857):0.4927701883008275):0.0940317166263902,(34:0…
tree STATE_199000 = ((1:13.102239387488844,(2:10.531029234632985,3:15.531029234632985):7.571210152855858):49.15804935876128,((((((((((4:0.47076843476151997,((33:0.24250396934152982,41:0.24250396934152982):0.12741945008474972,37:0.36992341942627954):0.10084501533524043):0.15626840688721788,(38:0.1316020090935612,40:0.1316020090935612):0.4954348325551766):0.17083620097126306,(34:0.32632416327075175…
tree STATE_200000 = ((1:10.71254326526892,(2:8.818076800755549,3:13.818076800755549):6.894466464513371):52.41385437135264,((((((((4:0.6539503363191144,((33:0.08460173277082514,37:0.08460173277082514):0.161173009794518,((34:0.13118357182922827,35:0.13118357182922827):0.10298887796101333,41:0.2341724497902416):0.011602292775101553):0.4081755937537712):0.11695751724070336,(((26:0.14872490455643356,3…
tree STATE_201000 = ((1:12.52360634163502,(2:10.559790416023223,3:15.559790416023223):6.963815925611797):56.609236479661774,((((((((4:0.9357446291053432,((32:0.15999461014672192,36:0.15999461014672192):0.10089960062176703,((38:0.0701127006158298,40:0.0701127006158298):0.020363869592990858,39:0.09047657020882066):0.1704176405596683):0.6748504183368542):0.21636921017302935,((26:0.18071360729876323,…
tree STATE_202000 = ((1:12.461532424144817,(2:9.113229842554773,3:14.113229842554773):8.348302581590044):65.58162961417204,(((((((4:0.9648698861580991,((26:0.5304333302329302,(32:0.17240739946181585,36:0.17240739946181585):0.35802593077111433):0.2901520284819784,((((33:0.24886649271661573,37:0.24886649271661573):0.11176435138319377,(34:0.2619284119755471,35:0.2619284119755471):0.09870243212426238…
tree STATE_203000 = ((1:13.402577846417447,(2:9.752085433879415,3:14.752085433879415):8.650492412538032):54.58143344980232,((((((((4:0.9159304408001306,36:0.9159304408001306):0.1197727644478751,((26:0.4380306104719884,(34:0.09338046329968376,35:0.09338046329968376):0.34465014717230463):0.37844590994189437,(32:0.5256648446999292,(((33:0.07864740946062872,41:0.07864740946062872):0.1245266264822082,…
tree STATE_204000 = ((1:16.389160066111327,(2:13.032303024025978,3:18.03230302402598):8.356857042085348):51.448601598569624,(((((((((4:0.8305531202767356,26:0.8305531202767356):0.15928141912304528,((32:0.3682888985688964,((34:0.14046948713724003,35:0.14046948713724003):0.14297859634752327,36:0.2834480834847633):0.0848408150841331):0.01803404084405469,(((33:0.07467247283635721,41:0.074672472836357…
tree STATE_205000 = ((1:14.345754138215408,(2:11.902284273665888,3:16.902284273665888):7.44346986454952):47.359762144048716,((((((((((4:0.49483882874293333,36:0.49483882874293333):0.010024425497345113,(((33:0.14932195104460258,41:0.14932195104460258):0.16696483997850667,((37:0.12373287055392153,(38:0.010224075080206967,40:0.010224075080206967):0.11350879547371456):0.06821071205795053,39:0.1919435…
tree STATE_206000 = ((1:13.821273380678026,(2:8.254493021424842,3:13.254493021424842):10.566780359253183):49.42743333901679,(((((((((4:0.8558390998540959,32:0.8558390998540959):0.033872792878574254,(((((33:0.1508331665914171,(40:0.11729761104935382,41:0.11729761104935382):0.03353555554206328):0.07425276525302771,38:0.2250859318444448):0.18878452644253851,(34:0.13875059692207847,35:0.1387505969220…
tree STATE_207000 = ((1:14.331817622597942,(2:8.29638496902528,3:13.29638496902528):11.035432653572663):47.88948430056479,(((((((((4:0.9786429921454455,32:0.9786429921454455):0.08206058005685402,(((33:0.177511516002021,(((37:0.07022203478677741,39:0.07022203478677741):0.015731990390293882,38:0.08595402517707129):0.05961191716012701,(40:5.557227837388406E-4,41:5.557227837388406E-4):0.1450102195534…
tree STATE_208000 = ((1:12.062595606322386,(2:8.511067696077482,3:13.511067696077482):8.551527910244904):51.736926242747344,(((((((((4:0.46655198517237473,((33:0.19075350994879162,((37:0.07100765688980053,40:0.07100765688980053):0.012630787343858474,((38:0.0027396685982050764,39:0.0027396685982050764):0.02749073170381033,41:0.030230400302015407):0.0534080439316436):0.10711506571513262):0.05063457…
tree STATE_209000 = ((1:13.978031710595257,(2:7.871321088817073,3:12.871321088817073):11.106710621778184):47.11614839698903,((((((4:0.9637156718375702,(((26:0.49093230956879635,(33:0.3741034631171902,(36:0.18798216781031146,((37:7.403366740407516E-4,40:7.403366740407516E-4):0.1090832744260184,((38:0.010778198501513833,41:0.010778198501513833):0.07313693329541403,39:0.08391513179692786):0.02590847…
tree STATE_210000 = ((1:11.362173371641731,(2:8.91551075710769,3:13.91551075710769):7.446662614534041):52.3458320075445,((((((((4:0.5913204071342667,26:0.5913204071342667):0.032920183510726675,(((33:0.14881651903592358,37:0.14881651903592358):0.08080098944339142,(39:0.022037911215242175,40:0.022037911215242175):0.20757959726407282):0.2868434320243242,(36:0.27511276189958944,(38:0.0760181303659103…
tree STATE_211000 = ((1:11.372360668601665,(2:6.915385569591384,3:11.915385569591384):9.45697509901028):48.287722846553145,(((((((((((((4:0.25534299128513005,((38:0.021583108304924284,41:0.021583108304924284):0.01332915328525243,40:0.03491226159017671):0.22043072969495334):0.15308528269644178,(32:0.3340239276850243,(34:0.02925785136357962,35:0.02925785136357962):0.3047660763214447):0.074404346296…
tree STATE_212000 = ((1:12.542997962402477,(2:7.993233845231622,3:12.993233845231622):9.549764117170856):46.91371467153998,(((((((((4:0.6272342736149158,(26:0.44379306209127556,((32:0.2061244422058253,36:0.2061244422058253):0.0674644867358957,(34:0.04977813476406891,35:0.04977813476406891):0.2238107941776521):0.17020413314955457):0.18344121152364024):0.1052173198220474,(33:0.13421170774931804,(37…
tree STATE_213000 = ((1:16.640271775152442,(2:13.781248068518707,3:18.781248068518707):7.859023706633735):48.71138238650103,(((((((((4:0.6077744069300741,32:0.6077744069300741):0.021055327692235948,(((33:0.17609852673562293,(37:0.018998993990387587,39:0.018998993990387587):0.15709953274523533):0.019509431897102636,36:0.19560795863272556):0.1349548723286763,(34:0.19098285026070375,35:0.19098285026…
tree STATE_214000 = ((1:13.671105792674084,(2:9.586948054504056,3:14.586948054504056):9.084157738170028):50.00994181973698,(((((((((4:0.3612261306222754,(34:0.04201153573955784,35:0.04201153573955784):0.31921459488271753):0.16527589405439436,(((32:0.3062409808624757,(38:0.19317587804919384,(40:0.10458200277515299,41:0.10458200277515299):0.08859387527404085):0.11306510281328186):0.0107085739082686…
tree STATE_215000 = ((1:13.360215700427084,(2:10.823583369897591,3:15.823583369897591):7.536632330529493):49.278282550916934,((((((((((4:0.5566089275379031,(32:0.37414156284298883,(34:0.07378683637111168,35:0.07378683637111168):0.30035472647187716):0.1824673646949143):0.0011180017050345104,((38:0.20893134812224573,41:0.20893134812224573):0.08380119798105451,40:0.29273254610330024):0.2649943831396…
tree STATE_216000 = ((1:10.496300973168093,(2:9.578970602141656,3:14.578970602141656):5.917330371026438):47.562453069991506,(((((((((4:0.6236640572736301,(34:0.15799286592980571,35:0.15799286592980571):0.46567119134382434):0.22985657389741276,(26:0.8077239492861037,36:0.8077239492861037):0.04579668188493913):0.0630684051201309,((32:0.3442025022680488,38:0.3442025022680488):0.11696179348054647,(33…
tree STATE_217000 = ((1:9.7918340082643,(2:7.685125536618839,3:12.68512553661884):7.10670847164546):48.29756847037575,((((((((((4:0.6700944194818368,((34:0.07534804692729014,35:0.07534804692729014):0.5520459511875869,36:0.6273939981148771):0.04270042136695973):0.03281719151823448,(32:0.6191348934078421,(33:0.40078987151117546,(((37:0.10018083651127438,38:0.10018083651127438):0.05798728989006624,(…
tree STATE_218000 = ((1:11.989559602497984,(2:7.685125536618839,3:12.68512553661884):9.304434065879144):56.3222281254613,(((((((((4:0.7125269691476898,(32:0.4392487653141292,((33:0.15584709691162824,((37:0.015282761622470435,(38:0.0037904444440638226,40:0.0037904444440638226):0.011492317178406613):0.05686106558270137,39:0.0721438272051718):0.08370326970645643):0.10256518546766291,41:0.25841228237…
tree STATE_219000 = ((1:11.989559602497984,(2:11.302760936706953,3:16.302760936706953):5.686798665791031):55.976134183641456,(((((((((((4:0.648620122860917,(34:0.3860939942865173,35:0.3860939942865173):0.26252612857439966):0.12850267384045422,(32:0.5601251236313758,((((33:0.20558339485427451,38:0.20558339485427451):0.02749913711515453,(39:0.20080590264102766,40:0.20080590264102766):0.032276629328…
tree STATE_220000 = ((1:13.181919713829362,(2:7.951008201132385,3:12.951008201132385):10.230911512696977):50.55173236994693,((((((((4:0.8190192537444047,((26:0.4529004771095687,36:0.4529004771095687):0.11519051556187299,(((32:0.21411945874581603,37:0.21411945874581603):0.07270968777756345,((((33:0.14721574947001267,40:0.14721574947001267):7.677148566304359E-4,41:0.1479834643266431):0.042033824530…
tree STATE_221000 = ((1:13.73234188859906,(2:9.867697979581102,3:14.867697979581102):8.864643909017957):58.214501770624274,((((((((4:0.46549513934252684,((26:0.33318176765082563,((34:0.02087985943328334,35:0.02087985943328334):0.21818558805062593,38:0.2390654474839093):0.09411632016691635):0.07072116993213673,((32:0.3493646371056695,36:0.3493646371056695):0.021956984450714312,((((33:0.04248292846…
tree STATE_222000 = ((1:17.133104969012404,(2:12.234940602281458,3:17.23494060228146):9.898164366730946):61.95287280535375,(((((((((4:1.0408266247737532,((((((26:0.3510644562129961,41:0.3510644562129961):0.024805269359144788,32:0.3758697255721409):0.008409374891054311,((33:0.043454707637132155,40:0.043454707637132155):0.01678625112918357,39:0.06024095876631572):0.32403814169687944):0.119006935864…
tree STATE_223000 = ((1:19.45763519435016,(2:12.539061658458781,3:17.53906165845878):11.91857353589138):57.48026258134746,((((((((((4:0.9835142410229666,((26:0.30490539227822633,(32:0.2750144712713539,(39:0.067772181623541,41:0.067772181623541):0.20724228964781294):0.029890921006872406):0.02008277412638193,33:0.32498816640460826):0.6585260746183583):0.028620048598357983,(((34:0.11600545915129941,…
tree STATE_224000 = ((1:19.231979077543066,(2:12.565188095042192,3:17.565188095042192):11.666790982500874):63.721835181245545,((((((((4:1.0384857562067282,(26:1.030567539407437,(32:0.6343655506409166,((33:0.27869163976323863,(36:0.21378856101470473,39:0.21378856101470473):0.0649030787485339):0.0778685711969287,41:0.3565602109601673):0.2778053396807493):0.39620198876652035):0.007918216799291278):0…
tree STATE_225000 = ((1:17.25182065235898,(2:12.730302271647833,3:17.730302271647833):9.521518380711147):65.70652286827479,((((((((4:1.0631829322150752,((32:0.4108056935349378,33:0.4108056935349378):0.015880337045455606,((36:0.09255393551904809,39:0.09255393551904809):0.17416136330320067,41:0.26671529882224876):0.15997073175814464):0.6364969016346818):0.04932020035199347,(26:0.9519114235962712,((…
tree STATE_226000 = ((1:16.354052737628,(2:10.597467961311498,3:15.597467961311498):10.756584776316501):65.23567956121526,((((((((4:0.9122263133686097,(26:0.8025419271480336,(33:0.3174317562809488,(39:0.025639535449132903,41:0.025639535449132903):0.2917922208318159):0.48511017086708486):0.10968438622057608):0.10512236038958855,(32:0.49698484088624834,((34:0.16021802995970555,35:0.1602180299597055…
tree STATE_227000 = ((1:13.265574397613719,(2:13.444783144819613,3:18.444783144819613):4.8207912527941055):67.66288177114457,((((((((4:0.94207165696611,((26:0.7179311180944139,(39:0.02065380509408725,41:0.02065380509408725):0.6972773130003267):0.0925293585906467,33:0.8104604766850606):0.13161118028104934):0.07527701679208831,(((32:0.4606685856923301,((37:0.1577737378127367,38:0.1577737378127367):…
tree STATE_228000 = ((1:16.23984946331936,(2:13.082800180257959,3:18.08280018025796):8.1570492830614):64.76805683293057,((((((((4:1.0355894695761603,((((32:0.3877556118931938,((36:0.08945216645990416,37:0.08945216645990416):0.1257016838524036,(38:0.18944921414711607,40:0.18944921414711607):0.02570463616519167):0.17260176158088605):0.19740897476490987,33:0.5851645866581037):0.25716142266540387,(34…
tree STATE_229000 = ((1:17.329298125961852,(2:13.63217591600323,3:18.63217591600323):8.697122209958621):63.2994604012933,((((((((4:0.8606661090926617,26:0.8606661090926617):0.036832774464487406,((((32:0.27538168472285335,36:0.27538168472285335):0.18217414782135327,33:0.4575558325442066):0.001957393738343749,((34:0.06026032800798226,35:0.06026032800798226):0.2668692767667314,(39:0.1518218933478657…
tree STATE_230000 = ((1:18.392621928646918,(2:14.408868419037905,3:19.408868419037905):8.983753509609013):64.43313234346331,((((((((((4:0.6260601272326184,41:0.6260601272326184):0.17577273914585656,(34:0.028860677977089074,35:0.028860677977089074):0.7729721884013859):0.10064460316473234,((26:0.6600386318400784,(((32:0.31797856633121074,33:0.31797856633121074):0.005915284441225355,38:0.32389385077…
tree STATE_231000 = ((1:17.647592898279097,(2:13.45787953142338,3:18.45787953142338):9.189713366855717):61.748558455906874,((((((((4:0.824451280669682,26:0.824451280669682):0.06164857269520385,(((((32:0.24169351010728116,(37:0.10317773806182204,(39:0.06321621311722574,40:0.06321621311722574):0.0399615249445963):0.13851577204545912):0.015599113568772333,41:0.2572926236760535):0.12941739404721286,3…
tree STATE_232000 = ((1:16.857857309693475,(2:11.546725420615608,3:16.54672542061561):10.311131889077867):65.53248484288999,(((((((((((4:0.4391125377274325,((34:0.1841693730228243,35:0.1841693730228243):0.24499975571405966,(36:0.3765935083287605,41:0.3765935083287605):0.05257562040812347):0.009943408990548519):0.10316478555942404,26:0.5422773232868565):0.06436632920447694,(32:0.3457693504929953,3…
tree STATE_233000 = ((1:19.56222841926168,(2:13.400833420471514,3:18.400833420471514):11.161394998790165):69.40465830728482,((((((((((4:0.37757659426892887,41:0.37757659426892887):0.05411441559827307,26:0.43169100986720194):0.6289509752822497,(32:0.7312181266263943,((((34:0.09380190536737819,35:0.09380190536737819):0.3252266380751472,37:0.4190285434425254):0.07496386362641139,38:0.493992407068936…
tree STATE_234000 = ((1:16.95632987125808,(2:12.438676648817939,3:17.43867664881794):9.517653222440142):74.61381465587696,(((((((((((4:0.3233532357080521,((37:0.15743755369592385,41:0.15743755369592385):0.1651168210638255,38:0.32255437475974935):7.988609483027265E-4):0.1590522494996311,(34:0.031416534726682925,35:0.031416534726682925):0.45098895048100024):0.08939260334410576,(26:0.422945145513627…
tree STATE_235000 = ((1:18.927134704489173,(2:12.278884881727201,3:17.2788848817272):11.648249822761972):67.02882648231585,(((((((((4:0.38253025460629414,(34:0.13636744564317113,35:0.13636744564317113):0.246162808963123):0.2029002828653313,((37:0.34866695456070285,41:0.34866695456070285):0.19685127647165834,38:0.5455182310323612):0.039912306439264245):0.1239951545784228,(((26:0.5075061148769141,(…
tree STATE_236000 = ((1:13.555672913001576,(2:12.278884881727201,3:17.2788848817272):6.276788031274375):61.27548648498991,(((((((((4:0.6322670567737987,(32:0.392427787656725,(37:0.07513563410737964,(38:0.023968494663005758,41:0.023968494663005758):0.051167139444373885):0.31729215354934537):0.2398392691170737):0.06252087979309129,((((26:0.23509446220829774,36:0.23509446220829774):0.190388946567123…
tree STATE_237000 = ((1:14.19154240311488,(2:10.24824339811411,3:15.24824339811411):8.943299005000771):59.61484092906282,((((((((((((4:0.25608464890678434,((37:0.025664242196843726,38:0.025664242196843726):0.09824963711080055,41:0.12391387930764428):0.13217076959914006):6.599329101137918E-4,32:0.25674458181689813):0.3054457149392162,40:0.5621902967561143):0.006517313392556234,(26:0.54918748263747…
tree STATE_238000 = ((1:19.433597605255358,(2:11.626358831841209,3:16.62635883184121):12.807238773414149):55.28686528297885,((((((((((((4:0.4397258083609303,40:0.4397258083609303):0.025222598919019457,((37:0.02083307810457854,41:0.02083307810457854):0.31670814617304366,38:0.3375412242776222):0.12740718300232756):0.10214039756431242,(34:0.027701805580344012,35:0.027701805580344012):0.5393869992639…
tree STATE_239000 = ((1:18.3852605183825,(2:12.09801717507445,3:17.09801717507445):11.287243343308049):61.158861398142875,((((((((4:0.551619119013624,26:0.551619119013624):0.18540088428917312,(((34:0.058308338585440544,35:0.058308338585440544):0.3794455772214311,40:0.4377539158068716):0.04693237210332979,39:0.4846862879102014):0.25233371539259575):0.31349936788307886,(((32:0.13512342409054953,36:…
tree STATE_240000 = ((1:15.20905029896375,(2:10.129163547603738,3:15.129163547603738):10.07988675136001):70.6679359223031,((((((((4:1.2042738511575302,(((26:0.4441221968584489,40:0.4441221968584489):0.33244809810842924,((34:0.16652712635701097,35:0.16652712635701097):0.5402029519307124,39:0.7067300782877234):0.06984021667915474):0.25879422688098985,(32:0.7324144947754025,(33:0.44835543798158817,(…
tree STATE_241000 = ((1:16.945595777376482,(2:9.99351229665185,3:14.99351229665185):11.952083480724632):65.66305231832938,(((((((((4:0.8412943657551455,((34:0.18196714339989362,35:0.18196714339989362):0.1951654965752545,39:0.3771326399751481):0.46416172577999737):0.1999735594955787,((36:0.20435939424965321,40:0.20435939424965321):0.36497082865494523,((37:0.04856641735382602,41:0.04856641735382602…
tree STATE_242000 = ((1:17.761167152347078,(2:11.126176301207988,3:16.126176301207988):11.63499085113909):51.53883791537394,((((((((4:1.1419475446144063,(((33:0.38770785837661526,39:0.38770785837661526):0.13129622195699808,(34:0.10867718323951008,35:0.10867718323951008):0.41032689709410325):0.5599644639994064,((((36:0.1721127117063724,41:0.1721127117063724):0.019986421770836565,40:0.1920991334772…
tree STATE_243000 = ((1:12.49217977826617,(2:9.337307036588946,3:14.337307036588946):8.154872741677224):48.27297567608252,(((((((((4:0.9589136754422122,(36:0.41385230577140525,(40:0.06258957654965473,41:0.06258957654965473):0.3512627292217505):0.5450613696708069):0.06076694836757024,26:1.0196806238097824):0.3635161431392613,(32:0.783209284323418,((33:0.41500668004291164,(38:0.2978653116731206,39:…
tree STATE_244000 = ((1:14.158315212552484,(2:10.586024338295793,3:15.586024338295793):8.57229087425669):55.05212827082774,((((((((4:1.3777836207909524,(32:1.0550374297764864,((33:0.3170145076326325,37:0.3170145076326325):0.14251843934805541,(((34:0.030436501265286662,35:0.030436501265286662):0.20276678643789672,38:0.23320328770318338):0.019895447125526988,39:0.25309873482871037):0.20643421215197…
tree STATE_245000 = ((1:15.067075253976281,(2:10.335043093369968,3:15.335043093369968):9.732032160606312):52.63065436691788,((((((((4:0.7883529007339575,((26:0.3370627528878931,39:0.3370627528878931):0.07877624514622972,((34:0.10251120348404885,35:0.10251120348404885):0.1400397204652193,37:0.24255092394926814):0.1732880740848547):0.37251390269983464):0.030535598223313087,(32:0.7957243863250735,(3…
tree STATE_246000 = ((1:12.578360213636579,(2:8.092401759105677,3:13.092401759105677):9.485958454530902):55.574952593567566,(((((((((4:0.9639598411810378,(38:0.07390295342672928,41:0.07390295342672928):0.8900568877543086):0.009687330748003542,((((((26:0.26080317962298033,37:0.26080317962298033):0.07896862522767534,39:0.33977180485065567):0.15454432801044987,(34:0.12314330688232855,35:0.1231433068…
tree STATE_247000 = ((1:17.508303684356378,(2:10.938508508617076,3:15.938508508617076):11.569795175739301):56.186117167994624,((((((((((4:0.52263607234468,(38:0.031762073238687995,41:0.031762073238687995):0.490873999105992):0.12968828838586144,(((34:0.06969474173197289,35:0.06969474173197289):0.35230559402656575,37:0.4220003357585386):0.07286932131389245,39:0.4948696570724311):0.15745470365811037…
tree STATE_248000 = ((1:16.14569145063067,(2:12.6619406195301,3:17.6619406195301):8.483750831100572):52.022905772959724,((((((((4:0.5909740812821085,(38:0.029290056521079532,41:0.029290056521079532):0.561684024761029):0.4779591602906028,((((26:0.5225729335742384,(37:0.2790694422833257,39:0.2790694422833257):0.2435034912909127):0.03520862827787663,((34:0.22319950454210238,35:0.22319950454210238):0…
tree STATE_249000 = ((1:18.281668786608037,(2:11.997265865294207,3:16.997265865294207):11.28440292131383):63.16336039575967,(((((((((4:0.8223446572105251,((26:0.427642252749416,((37:0.04578198365543513,39:0.04578198365543513):0.3484693020663179,(38:0.03959818903716264,41:0.03959818903716264):0.35465309668459033):0.03339096702766298):0.008444306369830457,33:0.43608655911924643):0.38625809809127865…
tree STATE_250000 = ((1:16.952903470706794,(2:12.134198613421045,3:17.134198613421045):9.818704857285748):46.13164058204057,((((((((((4:0.6907281716853089,(36:0.48394943265520296,((37:0.017010885767187834,38:0.017010885767187834):0.15416033648379293,(39:0.09117021654166206,41:0.09117021654166206):0.08000100570931871):0.31277821040422216):0.2067787390301059):0.015719275490616025,32:0.7064474471759…
tree STATE_251000 = ((1:13.707090025122476,(2:10.656178747899478,3:15.656178747899478):8.050911277222998):53.66166330368468,(((((((((((4:0.2766807668329249,39:0.2766807668329249):0.07540539004258845,(37:0.15475911088816388,41:0.15475911088816388):0.1973270459873495):0.08153667144011206,(34:0.23830484175044112,35:0.23830484175044112):0.19531798656518432):0.29692017985399904,((26:0.3749280549798339…
tree STATE_252000 = ((1:13.530492218229426,(2:8.164898112656516,3:13.164898112656516):10.36559410557291):51.036212370761206,(((((((((4:0.6497609199920851,((((34:0.057598061315157816,35:0.057598061315157816):0.20585500819468477,39:0.2634530695098426):0.06668534617619487,41:0.33013841568603747):0.016320995797235838,37:0.3464594114832733):0.30330150850881177):0.08416497185236871,(((32:0.122393690314…
tree STATE_253000 = ((1:12.435560731887826,(2:7.965621653476633,3:12.965621653476633):9.469939078411192):47.059414252411706,((((((((((4:0.6074030546393026,(33:0.49044348624350126,(((34:0.0010324104606162473,35:0.0010324104606162473):0.16700505306205682,39:0.16803746352267307):0.1883806806264381,(36:0.3480131678758939,(37:0.23103319745753,41:0.23103319745753):0.11697997041836392):0.008404976273217…
tree STATE_254000 = ((1:12.568025892383265,(2:8.56711633036165,3:13.56711633036165):9.000909562021615):47.548262180085985,((((((((((4:0.4933014243006364,(38:0.10655816615373151,40:0.10655816615373151):0.3867432581469049):0.06121568982635872,(((((26:0.18960712882525788,(33:0.12700491897019828,41:0.12700491897019828):0.0626022098550596):0.08410334198787373,37:0.2737104708131316):0.04441120140214433…
tree STATE_255000 = ((1:10.981613672345024,(2:9.185574267119208,3:14.185574267119208):6.796039405225816):46.87998039536927,(((((((((4:0.5700709291861275,(32:0.5497292056576847,(((34:0.03879187696574424,35:0.03879187696574424):0.11185845558372776,36:0.150650332549472):0.015172553359223462,(38:0.04595650581440496,39:0.04595650581440496):0.11986638009429049):0.38390631974898926):0.020341723528442768…
tree STATE_256000 = ((1:14.45806261053428,(2:12.076314869180155,3:17.076314869180155):7.3817477413541255):46.27214369467313,((((((((4:0.9509495856311099,((26:0.5105124469832288,(33:0.2779129222332043,((37:0.024455442210008903,40:0.024455442210008903):0.03839016088876564,41:0.06284560309877454):0.21506731913442975):0.23259952475002454):0.39842795439427203,((32:0.30476138601448605,(36:0.03577242456…
tree STATE_257000 = ((1:13.460065858156081,(2:10.559850233513803,3:15.559850233513803):7.9002156246422786):44.003903214343595,(((((((4:1.195475137953806,(((26:0.4414521467218554,(32:0.44077999229925013,(((33:0.08718254778281927,41:0.08718254778281927):0.014061101167590767,39:0.10124364895041003):9.907941039941082E-5,(37:0.009667244305790038,40:0.009667244305790038):0.09167548405501941):0.33943726…
tree STATE_258000 = ((1:13.386685992463523,(2:7.692986113603212,3:12.692986113603212):10.693699878860311):50.94972269812847,(((((((4:0.8701005131676425,((((26:0.50227838628779,(32:0.2936645681996222,((37:0.016244651056477405,40:0.016244651056477405):0.13007581872915902,(39:0.0013094800416742543,41:0.0013094800416742543):0.14501098974396218):0.1473440984139858):0.20861381808816776):0.1601779491514…
tree STATE_259000 = ((1:13.29876223141791,(2:7.954133910463982,3:12.954133910463982):10.344628320953928):40.5765777822684,((((((((((4:0.7330440282108615,38:0.7330440282108615):0.025010317994804687,(((26:0.309375298962367,36:0.309375298962367):0.17686115615265413,33:0.4862364551150211):0.06817963789146364,(32:0.19435410062912295,((37:0.011539219574491664,39:0.011539219574491664):5.93576952147068E-…
tree STATE_260000 = ((1:14.419766051459934,(2:11.795224599083202,3:16.795224599083202):7.624541452376732):41.42173653471701,((((((((4:0.7008790909650596,36:0.7008790909650596):0.15629308634445083,((32:0.33158796033742527,(34:0.1566630808279522,35:0.1566630808279522):0.17492487950947308):0.27353224839269924,((37:0.011529291854105506,38:0.011529291854105506):0.5565212564433317,((39:0.00841663358631…
tree STATE_261000 = ((1:15.327887164125631,(2:10.283159424269794,3:15.283159424269794):10.044727739855837):52.747633872766855,((((((((4:0.8399376998796079,((26:0.45005898583301424,33:0.45005898583301424):0.3433093721053199,(32:0.7892485608196393,(34:0.24493683446941047,35:0.24493683446941047):0.5443117263502288):0.004119797118694812):0.04656934194127371):0.11766787365081421,(36:0.3446629240433122…
tree STATE_262000 = ((1:13.423428356391948,(2:7.34503274184123,3:12.34503274184123):11.078395614550718):45.20393494990067,(((((((((4:0.7225377002178675,(34:0.19206491656153105,35:0.19206491656153105):0.5304727836563364):0.0728398141013965,(((26:0.24086879105643083,32:0.24086879105643083):0.11411442408458533,33:0.35498321514101616):0.2987902189955407,((36:0.1624038068376635,(38:0.1477496146094328,…
tree STATE_263000 = ((1:9.192118536164095,(2:7.336113596917313,3:12.336113596917313):6.856004939246782):46.95327504163915,(((((((4:1.4524241964259104,(((26:0.48719820426627786,(32:0.42138153726583183,((36:0.19719972063453428,((37:0.0430710527549675,40:0.0430710527549675):0.011167561315510159,38:0.054238614070477656):0.14296110656405664):0.006866325883352009,(39:0.06531026660530291,41:0.0653102666…
tree STATE_264000 = ((1:11.431493540223283,(2:9.675476698426415,3:14.675476698426415):6.756016841796868):45.54913311293916,((((((4:1.3808046760055124,(26:1.2707059554226996,((((32:0.2581296661195091,(36:0.07608179962475126,39:0.07608179962475126):0.18204786649475785):0.004318399668062356,33:0.26244806578757146):0.07630866055290969,(((37:0.012114431910690435,38:0.012114431910690435):0.136324740555…
tree STATE_265000 = ((1:12.453110070607327,(2:8.515631107243756,3:13.515631107243756):8.93747896336357):53.57681106075705,(((((((4:0.7470488912648819,((26:0.35848161711616733,((32:0.3171947469891961,((36:0.1171884455272322,40:0.1171884455272322):0.148337133072133,((37:0.05641377826198465,(38:0.04601575023745074,41:0.04601575023745074):0.010398028024533906):0.0741758073745748,39:0.1305895856365594…
tree STATE_266000 = ((1:13.429570576221778,(2:8.646212097576488,3:13.646212097576488):9.78335847864529):51.146837183238546,((((((((((((4:0.36844396780933514,(33:0.32584598536601045,(((37:0.021871793592849395,39:0.021871793592849395):0.021196895538421127,41:0.04306868913127052):0.054306890325654174,40:0.0973755794569247):0.22847040590908574):0.04259798244332469):0.3838442589848223,((32:0.313546721…
tree STATE_267000 = ((1:12.027878429010972,(2:8.884134608977263,3:13.884134608977263):8.14374382003371):51.20905715008844,(((((((((((4:0.2802950297658723,(37:0.11936604207122406,(39:0.08073175900591362,(40:0.03566053203126305,41:0.03566053203126305):0.04507122697465057):0.03863428306531044):0.16092898769464822):0.044508183958194114,36:0.3248032137240664):0.45644612389692996,(26:0.5589295228506101…
tree STATE_268000 = ((1:11.648848468339043,(2:9.074510067690092,3:14.074510067690092):7.574338400648951):49.08106086853759,(((((((((((4:0.4651192104738412,26:0.4651192104738412):0.08404194937327336,((((((32:0.05955745032033449,33:0.05955745032033449):0.012275878891922831,37:0.07183332921225732):0.050045159712084675,38:0.121878488924342):0.09226923241438947,(34:0.05708405482836816,35:0.05708405482…
tree STATE_269000 = ((1:10.340637392123568,(2:9.796603223022576,3:14.796603223022576):5.544034169100993):54.775541977234354,((((((((((4:0.4026897333310152,(((((32:0.08635658301394787,(37:0.04700400237076593,38:0.04700400237076593):0.03935258064318194):0.03386657060764192,33:0.12022315362158979):0.11754413446587501,((34:0.02088614969033013,35:0.02088614969033013):0.1541949160186257,39:0.1750810657…
tree STATE_270000 = ((1:11.676993022623904,(2:6.241991439387917,3:11.241991439387917):10.435001583235987):51.78060866632252,(((((((((((4:0.28731930401009675,(32:0.2642698955921619,(37:0.009131083723924892,38:0.009131083723924892):0.255138811868237):0.023049408417934847):0.01667710787901744,(((((34:0.0739442430033563,35:0.0739442430033563):0.06943424472221792,41:0.1433784877255742):0.0735262036345…
tree STATE_271000 = ((1:11.836124147891322,(2:8.856513433599783,3:13.856513433599783):7.979610714291539):41.634822714458096,((((((((((4:0.24278101181226602,(((34:0.06194092081269816,35:0.06194092081269816):0.0540394103282306,39:0.11598033114092876):0.006028138071746375,(37:0.11082988119761827,38:0.11082988119761827):0.011178588015056862):0.12077254259959089):0.011333422572403717,36:0.254114434384…
tree STATE_272000 = ((1:10.762922008147868,(2:8.485489619032393,3:13.485489619032393):7.277432389115475):49.422130703645266,((((((((4:0.5021760747419076,(26:0.2829110232378969,(32:0.2582401131588897,40:0.2582401131588897):0.024670910079007236):0.2192650515040107):0.16601457741071202,((((33:0.06640128972908367,36:0.06640128972908367):0.08377394769193584,(37:0.07764409402163791,38:0.077644094021637…
tree STATE_273000 = ((1:11.623282273256056,(2:8.391212615684509,3:13.391212615684509):8.232069657571547):43.283131717619085,((((((((4:0.4720616345058625,(((26:0.3168212641974026,(36:0.17090679604439168,39:0.17090679604439168):0.1459144681530109):0.07244309702432383,((33:0.07767057987444105,41:0.07767057987444105):0.16316362173768678,(34:0.015897200578248272,35:0.015897200578248272):0.224937001033…
tree STATE_274000 = ((1:11.998641126651862,(2:8.980004104547195,3:13.980004104547195):8.018637022104667):41.68223238894461,((((((((((4:0.4117397377984169,(((26:0.21037293270543267,39:0.21037293270543267):0.10214364469861215,33:0.3125165774040448):0.007433200880099189,(36:0.2810130102410655,41:0.2810130102410655):0.038936768043078496):0.09178995951427288):0.008373705624420691,(34:0.015897200578248…
tree STATE_275000 = ((1:12.23235371872395,(2:8.85109570510669,3:13.85109570510669):8.38125801361726):44.71660999954782,((((((((((((4:0.2693408909712679,36:0.2693408909712679):0.04171260505835689,(33:0.1258031829956744,37:0.1258031829956744):0.1852503130339504):0.12315485238901519,((26:0.23289930747737522,(39:0.12238149764792636,41:0.12238149764792636):0.11051780982944887):0.00844312576847428,(34:…
tree STATE_276000 = ((1:13.551527482176763,(2:9.59558669225763,3:14.59558669225763):8.955940789919133):46.30292020407448,(((((((((4:0.49411321562669586,((((26:0.1353620110026825,((34:0.013835370695978722,35:0.013835370695978722):0.11819117346254117,41:0.1320265441585199):0.00333546684416261):0.08057891357517225,(33:0.08433137767582959,37:0.08433137767582959):0.13160954690202514):0.039288920008881…
tree STATE_277000 = ((1:11.482003443045098,(2:8.129999645688194,3:13.129999645688194):8.352003797356904):43.27309989555506,((((((((((4:0.36221431176171737,((26:0.15569356954805813,41:0.15569356954805813):0.045521262238733234,(33:0.19564396593796748,((34:0.047856916372626866,35:0.047856916372626866):0.09425888186293327,37:0.14211579823556014):0.05352816770240734):0.0055708658488238805):0.160999479…
tree STATE_278000 = ((1:15.225593305169848,(2:8.87938415498563,3:13.87938415498563):11.346209150184219):47.153906270545434,((((((((((4:0.363282416030566,(((26:0.13807247900723582,41:0.13807247900723582):0.05922869266641542,((34:0.0018910654346797184,35:0.0018910654346797184):0.1290987294650282,37:0.1309897948997079):0.06631137677394333):0.12446351857814053,36:0.3217646902517918):0.041517725778774…
tree STATE_279000 = ((1:14.497449661176415,(2:9.89998694421545,3:14.89998694421545):9.597462716960965):47.36344937279357,((((((((4:0.4591156076931006,(((26:0.10130582141934562,41:0.10130582141934562):0.13678852209606734,((34:0.023902742951542398,35:0.023902742951542398):0.12382443458095604,36:0.14772717753249845):0.09036716598291453):0.09854708380106159,(33:0.25909868830008187,37:0.25909868830008…
tree STATE_280000 = ((1:10.756293425992993,(2:8.58921561532177,3:13.58921561532177):7.167077810671223):46.219499989668805,(((((((((((4:0.3514344842517563,37:0.3514344842517563):0.02755205708128655,(34:0.03629844096948814,35:0.03629844096948814):0.3426881003635547):0.009780763420767613,26:0.38876730475381044):0.07824004628683728,(32:0.40528087401168167,(38:0.18030437699265825,(39:0.003083313350708…
tree STATE_281000 = ((1:10.103344184374624,(2:9.947205709629099,3:14.947205709629099):5.156138474745525):52.02905488934432,((((((((((((4:0.3514344842517563,37:0.3514344842517563):6.802041073720733E-4,(((32:0.19468669385789936,38:0.19468669385789936):0.04733730530652949,39:0.24202399916442885):0.027266697761824332,(34:0.04653285052269702,35:0.04653285052269702):0.22275784640355617):0.0828239914328…
tree STATE_282000 = ((1:13.045895411317161,(2:8.261711408152348,3:13.261711408152348):9.784184003164814):50.881181061437374,(((((((((((4:0.4801235800678656,37:0.4801235800678656):0.03444584856229893,((33:0.1841874541993654,(40:0.1401999470909849,41:0.1401999470909849):0.04398750710838051):0.17649921872518046,36:0.36068667292454587):0.15388275570561866):0.06983667857084253,((26:0.5427905297279974,…
tree STATE_283000 = ((1:13.828597909199438,(2:8.063998710326107,3:13.063998710326107):10.76459919887333):47.864118257822604,(((((((((4:0.40061412543600944,36:0.40061412543600944):0.14518187845041558,((26:0.4211947092322428,(34:0.1694434800837268,35:0.1694434800837268):0.251751229148516):0.1001303778280187,(((30:0.057799586866429255,38:0.057799586866429255):0.14650604669333447,39:0.204305633559763…
tree STATE_284000 = ((1:12.495591321823632,(2:8.759400408646869,3:13.759400408646869):8.736190913176763):49.625643509719445,(((((((4:0.7500507142549855,((26:0.6473757664849629,((((30:0.03186026676805755,(38:0.03185126113111301,39:0.03185126113111301):9.005636944545148E-6):0.1935144968075315,32:0.22537476357558905):0.28878622925105046,33:0.5141609928266395):0.09061029651014318,((36:0.1954606567591…
tree STATE_285000 = ((1:13.724440273155956,(2:7.798087305941115,3:12.798087305941115):10.926352967214841):50.648700657021145,((((((4:1.0485775811415758,(((26:0.5979401636933616,((((30:0.06697701708582714,(38:0.042657674593366814,39:0.042657674593366814):0.024319342492460323):0.20645391030922394,33:0.2734309273950511):0.05081238589939052,32:0.3242433132944416):0.20793801714180155,((36:0.3383984810…
tree STATE_286000 = ((1:15.019638622166408,(2:10.051054995550874,3:15.051054995550874):9.968583626615533):49.23308575987714,(((((((4:1.0159648329313042,(26:0.6188342012059437,(((((30:0.251649117044665,(39:0.11887840417632126,40:0.11887840417632126):0.13277071286834377):0.08585947719449205,(32:0.1923386663906004,38:0.1923386663906004):0.14516992784855667):0.1495221388564404,(33:0.4393844607888294,…
tree STATE_287000 = ((1:14.329179826771409,(2:6.800819605598292,3:11.800819605598292):12.528360221173116):53.03761643177941,(((((((((4:0.8229700219642491,((((26:0.312904532951362,(30:0.28712999071235806,38:0.28712999071235806):0.02577454223900394):0.011113273251890377,(33:0.030463620876500497,41:0.030463620876500497):0.29355418532675187):0.02408392085204042,32:0.3481017270552928):0.35278854042679…
tree STATE_288000 = ((1:15.346228377521665,(2:10.680470944464766,3:15.680470944464766):9.6657574330569):51.85662611292959,(((((((((4:0.6030381617671624,37:0.6030381617671624):0.17756525473411178,(32:0.5950488855364232,(((34:0.08168268947762823,35:0.08168268947762823):0.0959334441686067,40:0.17761613364623494):0.0869771916008382,39:0.26459332524707313):0.3304555602893501):0.18555453096485097):0.14…
tree STATE_289000 = ((1:16.383672687821367,(2:9.323663856910287,3:14.323663856910287):12.06000883091108):53.24759155413225,(((((((((4:0.73629442604635,32:0.73629442604635):0.344861008272469,(((33:0.2956505035591343,38:0.2956505035591343):0.22409013976114162,36:0.5197406433202759):0.26272080800719566,(((34:0.012219523810135715,35:0.012219523810135715):0.20121583721235842,(39:0.0887200135617378,40:…
tree STATE_290000 = ((1:12.381725163453364,(2:7.322300370540733,3:12.322300370540733):10.059424792912631):55.93552985902667,(((((((4:0.9469253315269555,((26:0.9119310894549928,(28:0.4676330010085684,41:0.4676330010085684):0.4442980884464244):0.01385932726471606,32:0.9257904167197089):0.021134914807246608):0.31944276148609196,((33:0.1150953998873121,((36:0.08412513572222388,38:0.08412513572222388)…
tree STATE_291000 = ((1:12.431581996193785,(2:7.687015366435858,3:12.687015366435858):9.744566629757927):57.56937476932036,(((((((((4:0.9693477885000072,((26:0.37958138428566074,28:0.37958138428566074):0.25429925912961354,32:0.6338806434152743):0.33546714508473297):0.05967403315623332,41:1.0290218216562406):0.058841042301897684,(((33:0.4310339626434646,((36:0.049965050232731685,38:0.0499650502327…
tree STATE_292000 = ((1:12.644420107862004,(2:10.595205656378923,3:15.595205656378923):7.049214451483081):53.300599242986735,(((((((4:0.967552215677279,((26:0.9484264024058481,41:0.9484264024058481):0.014272365027014677,(((28:0.391881878634255,40:0.391881878634255):0.2319800693030563,(33:0.6105826558361918,((34:0.04111845437551868,35:0.04111845437551868):0.41831613832254366,(36:0.3384198063395542…
tree STATE_293000 = ((1:14.761971951677218,(2:9.9910542820353,3:14.9910542820353):9.770917669641918):52.84306978542198,((((((((((4:0.6974161127614986,36:0.6974161127614986):0.2102219564705059,((((28:0.23599794127719956,40:0.23599794127719956):0.023601340847865665,(37:0.04415050830574461,38:0.04415050830574461):0.21544877381932062):0.11445640047999239,(34:0.03895467867537777,35:0.03895467867537777…
tree STATE_294000 = ((1:15.53987614949741,(2:10.021714866121592,3:15.021714866121592):10.518161283375818):51.16029510735354,((((((((((4:0.4142369993826289,(32:0.3169874979079646,(33:0.17124259603263367,39:0.17124259603263367):0.14574490187533093):0.09724950147466432):0.1685387901407669,(26:0.5307219022250326,41:0.5307219022250326):0.052053887298363244):0.12619628897311708,((28:0.3380776498267187,…
tree STATE_295000 = ((1:12.06949054745997,(2:9.764367311554068,3:14.764367311554068):7.305123235905903):52.47479907024846,((((((((((4:0.44681379236895025,((32:0.349227035258645,(38:0.1158262002420679,41:0.1158262002420679):0.2334008350165771):0.015793426243756903,(33:0.08620975428553636,39:0.08620975428553636):0.27881070721686557):0.08179333086654833):0.16031612034534792,((28:0.20575734219245814,…
tree STATE_296000 = ((1:10.713175401881298,(2:9.677626311769544,3:14.677626311769544):6.035549090111754):58.998828896213666,(((((((((((((((4:0.22665200723046242,(32:0.14048401027330235,38:0.14048401027330235):0.08616799695716007):0.08987291733163205,41:0.31652492456209447):0.006386093386543168,39:0.32291101794863764):0.05346810700511673,40:0.37637912495375436):0.0309022220509218,33:0.407281347004…
tree STATE_297000 = ((1:12.665481442770453,(2:9.967546009288547,3:14.967546009288547):7.697935433481906):55.378922927752555,((((((((((((4:0.29841787877327336,((32:0.19294408262165136,38:0.19294408262165136):0.1032892438897729,40:0.29623332651142426):0.0021845522618491042):0.03354117392010908,(34:0.015293978836908842,35:0.015293978836908842):0.3166650738564736):0.015270828298610706,41:0.3472298809…
tree STATE_298000 = ((1:12.708582508675235,(2:8.563055650463888,3:13.563055650463888):9.145526858211348):52.6457501359686,((((((((((4:0.6316132141275643,(((32:0.3336088910605308,(38:0.27062489158959463,41:0.27062489158959463):0.06298399947093619):0.060618065659259146,((34:0.053596147717113456,35:0.053596147717113456):0.33184277816705743,40:0.3854389258841709):0.008788030835619076):0.1095550531787…
tree STATE_299000 = ((1:11.893363578361612,(2:8.826087777311159,3:13.826087777311159):8.067275801050453):42.05222789084489,((((((((((4:0.4082494015236259,39:0.4082494015236259):0.03792626692870549,((34:0.03279509337241664,35:0.03279509337241664):0.24672895341069723,36:0.2795240467831139):0.1666516216692175):0.0905954630923006,(26:0.43814583150224556,(((32:0.08268091332692329,40:0.0826809133269232…
tree STATE_300000 = ((1:11.893363578361612,(2:9.589219094627246,3:14.589219094627246):7.304144483734365):46.775623621064284,(((((((((((4:0.33268409284807954,39:0.33268409284807954):0.12007503672459008,26:0.4527591295726696):0.04918430983176558,(37:0.12884382514451906,40:0.12884382514451906):0.3730996142599161):0.034827692140196764,((32:0.2891349617322494,(33:0.1087527589650514,(38:0.1085627032056…
tree STATE_301000 = ((1:13.323483169790268,(2:9.589219094627246,3:14.589219094627246):8.734264075163022):49.16028905769748,((((((((4:0.572646925754795,32:0.572646925754795):0.043536183314687005,((((26:0.3871915585325871,(((34:0.029103245206081353,35:0.029103245206081353):0.23058509896521476,40:0.2596883441712961):0.007951376266787935,37:0.26763972043808404):0.11955183809450304):0.1139663569127563…
tree STATE_302000 = ((1:13.591870244483918,(2:10.34925727182916,3:15.34925727182916):8.242612972654758):46.067425666675476,(((((((4:0.7034966826419176,(((((26:0.3354349505721217,(32:0.25775957022944923,36:0.25775957022944923):0.07767538034267246):0.06977742408208487,(37:0.03259471012244787,40:0.03259471012244787):0.3726176645317587):0.010820678916383275,((33:0.19251914306808016,38:0.1925191430680…
tree STATE_303000 = ((1:12.774143705744187,(2:9.200844097710554,3:14.200844097710554):8.573299608033633):45.58562881665697,(((((((4:1.0171782088758885,((26:0.5264213119103223,36:0.5264213119103223):0.029683060415247597,((((32:0.23062128233569262,(33:0.1495011947976765,39:0.1495011947976765):0.08112008753801611):0.021065844418874102,38:0.2516871267545667):0.07005449205916703,(34:0.2616353067461969…
tree STATE_304000 = ((1:12.46288693379283,(2:9.200844097710554,3:14.200844097710554):8.262042836082276):49.89436958975949,(((((((((((4:0.40487377278487413,32:0.40487377278487413):0.013705703424818028,((33:0.23192859732123813,39:0.23192859732123813):0.13249086465206952,(34:0.05813032840978677,35:0.05813032840978677):0.3062891335635209):0.0541600142363845):0.014265777932681578,((37:0.00370272866053…
tree STATE_305000 = ((1:12.46288693379283,(2:8.914861647176508,3:13.914861647176508):8.548025286616323):48.312001893575896,((((((((((((4:0.4086344457944238,32:0.4086344457944238):0.033106994799094513,36:0.44174144059351833):0.028719837898714795,(37:0.14295024985134963,(40:0.011988016941694107,41:0.011988016941694107):0.13096223290965553):0.3275110286408835):0.0810863510225786,((33:0.3272731271267…
tree STATE_306000 = ((1:12.538080162341494,(2:8.964812112770304,3:13.964812112770304):8.57326804957119):48.80872886320591,(((((((((4:0.5144808144373504,((32:0.4110001984937328,(37:0.07179891296790276,(40:0.053217405302990135,41:0.053217405302990135):0.01858150766491263):0.33920128552583007):0.05702699647598952,(((33:0.11852822186557355,(34:0.0203509413123805,35:0.0203509413123805):0.0981772805531…
tree STATE_307000 = ((1:13.658909746109785,(2:8.285440252269215,3:13.285440252269215):10.37346949384057):45.48274296726997,(((((((((4:0.4740249105570262,(((32:0.22752362083474167,36:0.22752362083474167):0.07079428763597787,(((37:0.0223798229259696,41:0.0223798229259696):0.15047554420218665,40:0.17285536712815625):0.1154675913032005,39:0.28832295843135675):0.009994950039362793):0.06781199725154469…
tree STATE_308000 = ((1:12.833508351160262,(2:9.712539765704495,3:14.712539765704495):8.120968585455767):44.07847271793682,((((((((4:0.49533561660989783,((26:0.28394968582956504,(33:0.17518228648248577,38:0.17518228648248577):0.10876739934707927):0.1961770992135014,((34:0.038064154321545945,35:0.038064154321545945):0.25325739736657893,(((37:0.0042357690087240895,41:0.0042357690087240895):0.023623…
tree STATE_309000 = ((1:12.897738003757617,(2:9.217072961781565,3:14.217072961781565):8.680665041976052):47.1891886714214,(((((((((((4:0.37412968616242226,((34:0.03546271291207675,35:0.03546271291207675):0.023103903020359202,39:0.05856661593243595):0.3155630702299863):0.018941083686221438,(26:0.2605980810208476,((37:0.033421150432675746,(38:0.010926674010613448,41:0.010926674010613448):0.02249447…
tree STATE_310000 = ((1:12.576253781214767,(2:9.931287343301218,3:14.931287343301218):7.644966437913549):47.042906569803556,((((((((((4:0.24120054617830505,32:0.24120054617830505):0.21369467185947116,(36:0.1936122271921954,39:0.1936122271921954):0.2612829908455808):0.037528846725345844,(26:0.41991187748288694,(((33:0.17291915904692978,40:0.17291915904692978):0.19054158207844918,((37:0.05204667966…
tree STATE_311000 = ((1:11.435600361674652,(2:8.880442986208678,3:13.880442986208678):7.555157375465974):49.962310821833206,((((((((4:0.7634700021442326,((((33:0.15103072509834253,41:0.15103072509834253):0.04823774642272033,36:0.19926847152106286):0.011902558616277675,((34:0.0043234457383922,35:0.0043234457383922):0.08539500462395068,40:0.08971845036234288):0.12145257977499765):0.0478026366300504…
tree STATE_312000 = ((1:13.234987799215649,(2:7.730141937722006,3:12.730141937722006):10.504845861493642):48.39583983199893,(((((((4:0.9343001585210122,((26:0.5477053442555178,(32:0.39437618516245476,((33:0.155994574831162,(((36:0.12855752759715147,38:0.12855752759715147):0.0013330465690732374,(37:0.05319321964396998,40:0.05319321964396998):0.07669735452225473):0.01975551517035984,39:0.1496460893…
tree STATE_313000 = ((1:13.217630987561005,(2:8.429887589086725,3:13.429887589086725):9.78774339847428):47.763895809861424,(((((((4:0.9155128894299631,(26:0.869359647731135,((((32:0.32453856601389053,36:0.32453856601389053):0.0034191206251750206,33:0.32795768663906555):0.06864182737023028,(38:0.21005677851155044,41:0.21005677851155044):0.1865427354977454):0.2720094581111696,((34:0.004321101893120…
tree STATE_314000 = ((1:14.594008707754337,(2:10.013309631474907,3:15.013309631474907):9.58069907627943):44.622577706472626,((((((((4:0.7048523269809966,(((32:0.4752498855073477,(34:0.12005597627164237,35:0.12005597627164237):0.3551939092357053):0.10958387609555365,((33:0.44533894498072396,36:0.44533894498072396):0.03410124502552053,(38:0.3839225591726089,40:0.3839225591726089):0.0955176308336355…
tree STATE_315000 = ((1:12.666010505075025,(2:8.009734874104943,3:13.009734874104943):9.656275630970082):43.385419942274325,((((((((4:0.7343761135829228,((32:0.5217345171525614,(34:0.31893730102655415,35:0.31893730102655415):0.2027972161260072):0.2054046564433475,((37:0.0014453785811636268,41:0.0014453785811636268):0.00825031374636381,39:0.009695692327527436):0.7174434812683814):0.007236939987013…
tree STATE_316000 = ((1:9.799574996682757,(2:7.326335170909836,3:12.326335170909836):7.473239825772922):49.051646492377365,((((((((((4:0.41278849207121604,(34:0.02869397499154213,35:0.02869397499154213):0.3840945170796739):0.13351180092290937,((26:0.24451088416773242,36:0.24451088416773242):0.30033559440720675,(32:0.47391152669533965,(38:0.11766706881141678,40:0.11766706881141678):0.3562444578839…
tree STATE_317000 = ((1:12.288834721507403,(2:9.025560033631528,3:14.025560033631528):8.263274687875874):45.491745675939484,((((((((((4:0.392971403515363,38:0.392971403515363):0.019817088555853013,32:0.41278849207121604):0.0010195415361691773,((26:0.36082579077148497,(((37:0.004328104566248993,39:0.004328104566248993):0.02657901117503577,41:0.03090711574128476):0.003190371491891497,40:0.034097487…
tree STATE_318000 = ((1:11.780122557702136,(2:8.985113883027712,3:13.985113883027712):7.795008674674424):43.9278072638103,((((((((4:0.647934916691643,32:0.647934916691643):0.1738756106102899,(26:0.7662894871331016,(((33:0.2504567535658216,(34:0.004304167176888694,35:0.004304167176888694):0.2461525863889329):0.06760707046981679,36:0.3180638240356384):0.16173323720054922,((((37:0.05098376692388843,…
tree STATE_319000 = ((1:13.427579562420952,(2:8.494161053936967,3:13.494161053936967):9.933418508483985):47.76360970702992,((((((((4:0.8271149853794,(32:0.6539432090959346,((33:0.21858970480745785,(34:0.05286417124944048,35:0.05286417124944048):0.16572553355801736):0.3056582871995557,36:0.5242479920070136):0.12969521708892107):0.17317177628346536):0.01556533428834006,(26:0.4797970612361876,(((37:…
tree STATE_320000 = ((1:14.68069806050773,(2:9.805030169668129,3:14.805030169668129):9.875667890839601):49.43464837312295,(((((((((4:0.6805881904075307,33:0.6805881904075307):0.011234048078683001,((34:0.03594079527754001,35:0.03594079527754001):0.3013656411473287,36:0.33730643642486874):0.354515802061345):0.020992370590366516,(26:0.6069003070228015,(32:0.5986886943743136,(((37:0.02097744444835511…
tree STATE_321000 = ((1:11.910891707911329,(2:9.602950525719336,3:14.602950525719336):7.307941182191993):50.32918059638156,((((((((4:0.7498186884038944,(((26:0.4826715585922236,((37:0.07801324009932414,41:0.07801324009932414):0.17442562285116253,((38:0.03271865432716354,39:0.03271865432716354):0.06554871927900363,40:0.09826737360616716):0.1541714893443195):0.23023269564173693):0.05220074666574997…
tree STATE_322000 = ((1:13.643648470382605,(2:9.602950525719336,3:14.602950525719336):9.040697944663268):48.25890891922751,((((((((((4:0.8787631131051263,32:0.8787631131051263):0.07769143832229886,((26:0.6872693617323313,((33:0.4285248151287305,(((37:3.302095850286045E-4,40:3.302095850286045E-4):0.09479782024507406,41:0.09512802983010267):0.1852213457189243,(38:0.09891707879652117,39:0.0989170787…
tree STATE_323000 = ((1:12.773465481327236,(2:8.613987868796986,3:13.613987868796986):9.15947761253025):48.10102038419484,(((((((4:1.0001558648547368,((((26:0.48994127414024924,(33:0.3147880895391726,(37:0.021850404369949547,40:0.021850404369949547):0.292937685169223):0.17515318460107665):0.09259291529672198,((36:0.10095386494926627,38:0.10095386494926627):0.12863022629160903,(39:0.20014566129559…
tree STATE_324000 = ((1:12.773465481327236,(2:11.799989247128572,3:16.799989247128572):5.973476234198664):56.229737368009566,(((((((((((4:0.3373825303889221,33:0.3373825303889221):0.5622948547045536,26:0.8996773850934757):0.1454293917476569,(37:0.23049139658557405,40:0.23049139658557405):0.8146153802555586):0.12190954452412295,(32:0.6028530786324587,((34:0.08988832138874181,35:0.08988832138874181…
tree STATE_325000 = ((1:12.987673126704511,(2:8.129293765690225,3:13.129293765690225):9.858379361014286):57.764012822144466,((((((((4:0.7965250530144592,32:0.7965250530144592):0.07119565954181695,(((26:0.328529657834837,(38:0.14389501253200454,41:0.14389501253200454):0.18463464530283247):0.1971722776365502,39:0.5257019354713872):0.027299273726697715,((34:0.07489610730269451,35:0.07489610730269451…
tree STATE_326000 = ((1:14.72487771016986,(2:8.027379988160646,3:13.027379988160646):11.697497722009214):55.20245587308963,(((((((4:0.9518785312056453,(((26:0.5451512833754193,(36:0.14896436542729802,(38:0.1440959617262201,41:0.1440959617262201):0.004868403701077911):0.3961869179481213):0.16319129090753992,32:0.7083425742829592):0.16543956729277487,(33:0.7652670243353408,((34:0.24345090260101038,…
tree STATE_327000 = ((1:12.96973016647112,(2:9.247153745543542,3:14.247153745543542):8.722576420927577):52.43866155785071,(((((((4:1.3825295306545526,(((26:0.38625878707808936,36:0.38625878707808936):0.17741981761082815,(38:0.08330960346672951,41:0.08330960346672951):0.480369001222188):0.21228397283816158,((32:0.5496948524062298,(((34:0.2033487177928703,35:0.2033487177928703):0.07623183490826382,…
tree STATE_328000 = ((1:14.150631067022772,(2:9.286494020849148,3:14.286494020849148):9.864137046173624):54.88098465646351,((((((((4:1.2500721856742067,(32:0.863005349134429,((34:0.04678478257845594,35:0.04678478257845594):0.32770953440484163,((38:0.02042314155712171,41:0.02042314155712171):0.20414045518656015,39:0.22456359674368187):0.14993072023961568):0.4885110321511314):0.3870668365397778):0.…
tree STATE_329000 = ((1:14.376985287818126,(2:8.541505634690687,3:13.541505634690687):10.83547965312744):51.37323604040492,(((((((4:1.1852016132558494,(((26:0.480388927704237,36:0.480388927704237):0.22705207696450758,((33:0.41577533013822826,(((34:0.043716524137928446,35:0.043716524137928446):0.25247958062217424,39:0.29619610476010266):0.10206474055449394,((38:0.06084763346089847,40:0.06084763346…
tree STATE_330000 = ((1:12.950946125535548,(2:8.541505634690687,3:13.541505634690687):9.409440490844862):54.69547943327713,((((((((4:0.8982981620122179,26:0.8982981620122179):0.5424982335096618,((((32:0.39901599366237156,36:0.39901599366237156):0.0362343564118206,(((33:0.19721069701396501,(40:0.032848066062374205,41:0.032848066062374205):0.16436263095159082):0.10882879298056511,38:0.3060394899945…
tree STATE_331000 = ((1:14.70203690818543,(2:12.682579232579556,3:17.682579232579556):7.019457675605874):49.96498043133931,((((((((((4:0.39053224651614105,(((34:0.10694777425759881,35:0.10694777425759881):0.1972485562645907,37:0.30419633052218953):0.030417244891942807,(40:0.10840196156345608,41:0.10840196156345608):0.22621161385067626):0.05591867110200871):0.08158181273920923,((33:0.1167844910530…
tree STATE_332000 = ((1:10.899943290625842,(2:10.955057661118992,3:15.955057661118992):4.9448856295068495):54.14782937194542,((((((4:0.8756540030832485,((26:0.4571413226384884,(((32:0.05058672440550469,40:0.05058672440550469):0.11485666241216799,(33:0.15961728755851434,41:0.15961728755851434):0.005826099259158335):0.1755403946105683,((((34:0.02297487808032309,35:0.02297487808032309):0.01789206024…
tree STATE_333000 = ((1:12.971190446787986,(2:11.228097556081366,3:16.228097556081366):6.74309289070662):49.68760304208486,((((((((4:0.932518475093804,(26:0.8936359499290872,((((32:0.15126595408905788,(33:0.12954774074695258,41:0.12954774074695258):0.021718213342105303):0.020183373904347685,36:0.17144932799340556):0.11537187165998636,40:0.2868211996533919):0.16070693979777873,(((34:0.107221817505…
tree STATE_334000 = ((1:13.635886602342268,(2:8.813427808158469,3:13.813427808158469):9.822458794183799):46.711490630952724,(((((((((4:0.7009337472550511,26:0.7009337472550511):0.017476329035093774,(((34:0.011395641917550086,35:0.011395641917550086):0.1999553832169071,37:0.21135102513445717):0.19761080929508842,(38:0.36412647621469274,39:0.36412647621469274):0.04483535821485285):0.309448241860599…
tree STATE_335000 = ((1:9.290326074955757,(2:7.558096436412654,3:12.558096436412654):6.732229638543103):43.6457638484609,(((((((((4:0.5667183593339313,((32:0.3068933151166606,((33:0.14036794098296887,41:0.14036794098296887):0.11416310026233048,36:0.25453104124529935):0.052362273871361276):0.05819346286714144,40:0.36508677798380207):0.20163158135012926):0.1662661240966069,26:0.7329844834305382):0.…
tree STATE_336000 = ((1:12.760769453667436,(2:7.570550573025443,3:12.570550573025443):10.190218880641993):39.585078119546154,((((((((4:0.7386591022542454,((32:0.19815826669784878,40:0.19815826669784878):0.31456350834868285,(33:0.3883812855195641,(((34:0.02621458561960521,35:0.02621458561960521):0.0927331928589302,((37:0.06484820647921481,38:0.06484820647921481):0.0499367500495841,39:0.11478495652…
tree STATE_337000 = ((1:12.767040659647062,(2:9.907154243495576,3:14.907154243495576):7.859886416151486):45.894770109177514,((((((((4:0.6844530956487856,26:0.6844530956487856):0.0447279112767478,((32:0.4831674781742154,(36:0.2940608853053709,41:0.2940608853053709):0.18910659286884451):0.1325453866077268,((33:0.12290233573874434,(34:0.05273468318822654,35:0.05273468318822654):0.0701676525505178):0…
tree STATE_338000 = ((1:10.634456031894793,(2:6.954479198290443,3:11.954479198290443):8.67997683360435):47.81667231057306,((((((((4:0.6334459940274411,(((26:0.31762780846263494,41:0.31762780846263494):0.2777913623416496,(32:0.5630864030564554,33:0.5630864030564554):0.032332767747829116):0.03185325149246576,((34:0.03490111154851834,35:0.03490111154851834):0.35134652071509637,((37:0.056715655084562…
tree STATE_339000 = ((1:13.418878302529237,(2:7.634803687048267,3:12.634803687048267):10.78407461548097):39.286516045324746,((((((((((4:0.31951903679064975,41:0.31951903679064975):0.32055380382058374,((32:0.2119745552324238,(((34:0.0201424437491347,35:0.0201424437491347):0.0913112599668156,((37:0.04893512108203458,38:0.04893512108203458):0.01509674129125,40:0.06403186237328458):0.0474218413426657…
tree STATE_340000 = ((1:14.014984822815748,(2:10.45851905210758,3:15.45851905210758):8.556465770708169):47.21762547055317,((((((((4:0.7070748351870365,41:0.7070748351870365):0.2983397569741687,((26:0.7962311955267445,32:0.7962311955267445):0.09608752354819561,((33:0.2731258243299456,36:0.2731258243299456):0.07675031910712987,(((34:0.0201424437491347,35:0.0201424437491347):0.26752705180972103,39:0…
tree STATE_341000 = ((1:15.140150870741198,(2:9.84943349409458,3:14.84943349409458):10.290717376646619):49.16901863129257,((((((((((4:0.3843055256811988,32:0.3843055256811988):0.14021413802678306,41:0.5245196637079819):0.10994298388708335,(33:0.5490943354275316,(((36:0.2072332830772528,37:0.2072332830772528):0.0834944673477167,(38:0.09621164829597519,39:0.09621164829597519):0.19451610212899434):0…
tree STATE_342000 = ((1:13.393864607497466,(2:9.275856717670838,3:14.275856717670838):9.118007889826629):49.13286587451641,((((((((((4:0.21283062797076782,(32:0.07796835481812284,41:0.07796835481812284):0.13486227315264498):0.44304646289269933,26:0.6558770908634671):0.19477188093366993,((33:0.26194620766841054,(38:0.16446794985043509,39:0.16446794985043509):0.09747825781797545):0.2891475580087398…
tree STATE_343000 = ((1:12.633725079613107,(2:10.455418060221849,3:15.455418060221849):7.178307019391259):48.29982176772116,(((((((4:0.43965645061875,((26:0.34846275900203216,((32:0.12456417894389879,((33:0.10762185470865245,38:0.10762185470865245):7.463661509417158E-4,39:0.10836822085959416):0.01619595808430463):0.08023863268364873,41:0.20480281162754752):0.14365994737448465):0.04255839911419551…
tree STATE_344000 = ((1:10.494810580155203,(2:8.786754990747585,3:13.786754990747585):6.708055589407618):43.990733585935644,(((((((4:0.9668812928990063,((26:0.26628448983148545,((32:0.14841091450028837,41:0.14841091450028837):0.02975192357979653,(33:0.09329363852844626,(38:0.031900068853613024,39:0.031900068853613024):0.06139356967483323):0.08486919955163864):0.08812165175140055):0.20886139195735…
tree STATE_345000 = ((1:10.494810580155203,(2:8.532318306383331,3:13.532318306383331):6.962492273771872):49.333498408948614,((((((((4:0.5573575096404007,((34:0.031152712200478792,35:0.031152712200478792):0.4944112970466883,(36:0.25339258195296044,((37:0.02543868915415363,40:0.02543868915415363):0.12204037587022097,41:0.1474790650243746):0.10591351692858583):0.2721714272942066):0.03179350039323359…
tree STATE_346000 = ((1:12.545720670872054,(2:9.542479779292016,3:14.542479779292016):8.003240891580038):54.98880808204059,(((((((((4:0.5748682850704835,((34:0.08951832580169307,35:0.08951832580169307):0.417407886899963,(38:0.06814088588133237,39:0.06814088588133237):0.4387853268203237):0.06794207236882743):0.029404604880594265,((((33:0.11176394739851822,37:0.11176394739851822):0.0090328162031303…
tree STATE_347000 = ((1:12.545720670872054,(2:8.524429619286774,3:13.524429619286774):9.02129105158528):47.13560996915659,((((((((4:0.5593646454406705,(36:0.34712479164288934,(38:0.14313970317586197,39:0.14313970317586197):0.20398508846702737):0.2122398537977812):0.08949746950903081,(((26:0.2990874920769532,32:0.2990874920769532):0.06961551942203165,((33:0.1068563323408202,(40:0.04641156104916648…
tree STATE_348000 = ((1:12.545720670872054,(2:10.779718834783612,3:15.779718834783612):6.766001836088442):47.52767660110041,((((((((((4:0.39332533410013815,((36:0.2508706388050211,40:0.2508706388050211):0.031219709418287278,41:0.28209034822330836):0.11123498587682978):0.0592199858600968,(33:0.19106163761700656,37:0.19106163761700656):0.2614836823432284):0.02081849639398453,38:0.4733638163542195):…
tree STATE_349000 = ((1:12.545720670872054,(2:8.845920181074387,3:13.845920181074387):8.699800489797667):46.78383271300653,(((((((((((((4:0.39446249986060933,41:0.39446249986060933):0.01740418949126421,36:0.41186668935187354):0.04267527145954464,(37:0.43477783331745,(38:0.015204996043032434,40:0.015204996043032434):0.4195728372744176):0.019764127493968164):0.08650634196275453,((32:0.2821738748804…
tree STATE_350000 = ((1:12.744903784766219,(2:9.03812610783866,3:14.03812610783866):8.706777676927558):49.518249233972114,(((((((((4:0.28417082334043264,41:0.28417082334043264):0.1641574828380612,(34:0.035985138698367065,35:0.035985138698367065):0.4123431674801268):0.036286676329064294,((26:0.3786931255883725,39:0.3786931255883725):0.043371053538811155,((((32:0.16533142388099537,33:0.165331423880…
tree STATE_351000 = ((1:11.492434248600937,(2:8.58733803901442,3:13.58733803901442):7.905096209586517):49.77574620474075,(((((((((((4:0.34296537645127606,33:0.34296537645127606):0.09101049410180845,(26:0.21662702252501348,(32:0.1396000577594804,36:0.1396000577594804):0.07702696476553308):0.21734884802807103):0.010665974216961527,39:0.44464184477004604):0.0399731377375121,((34:0.009424996724582323…
tree STATE_352000 = ((1:10.830895771645316,(2:8.080414339946035,3:13.080414339946035):7.750481431699281):46.46662524062252,(((((((((((4:0.32654994111389124,32:0.32654994111389124):0.006751658697374374,36:0.3333015998112656):0.02087349739663541,(26:0.3519281824716166,33:0.3519281824716166):0.002246914736284411):0.0909176821894257,(34:0.04697822674165899,35:0.04697822674165899):0.39811455265566775)…
tree STATE_353000 = ((1:10.768492942896025,(2:8.372178922440334,3:13.372178922440334):7.396314020455691):50.37502396592024,(((((((4:0.491722637516062,((((((26:0.1976168651925645,((38:0.024014271660239856,41:0.024014271660239856):0.008409431672740632,40:0.03242370333298049):0.165193161859584):0.1446359717400657,33:0.3422528369326302):0.06428820350606052,(37:0.02468142617303681,39:0.024681426173036…
tree STATE_354000 = ((1:15.688832428018731,(2:9.059315747677779,3:14.059315747677779):11.629516680340952):47.68671278912983,((((((((((4:0.9047580934538799,32:0.9047580934538799):0.14593392497097657,(26:0.34470480252363267,(((((33:0.07716894893776889,40:0.07716894893776889):0.008653690027602495,41:0.08582263896537139):0.004451519025054945,38:0.09027415799042633):0.041218532782152414,(34:0.02715668…
tree STATE_355000 = ((1:15.688832428018731,(2:9.09998062655805,3:14.09998062655805):11.588851801460681):52.31578069256916,(((((((4:0.780601510134217,((26:0.4897642859033193,32:0.4897642859033193):0.20395377825395872,(((33:0.08629902279261278,((37:0.05103054099782092,38:0.05103054099782092):0.02484436719260144,(39:0.07120162088902887,40:0.07120162088902887):0.004673287301393492):0.0104241146021904…
tree STATE_356000 = ((1:15.688832428018731,(2:11.784153179787587,3:16.784153179787587):8.904679248231144):56.00754758150106,(((((((((4:0.45375443007745914,(32:0.3813202704387063,(((33:0.17073329516525235,(39:0.0824787862800157,40:0.0824787862800157):0.08825450888523664):0.10950049682067889,(((36:0.015750479734061865,37:0.015750479734061865):0.013516142218731937,38:0.029266621952793802):0.20509934…
tree STATE_357000 = ((1:15.688832428018731,(2:9.99879838301711,3:14.99879838301711):10.690034045001621):60.60942360819125,(((((((((4:0.875574861135461,(((32:0.22905394809765967,(36:0.12948645250818658,37:0.12948645250818658):0.09956749558947309):0.2142795711742182,(33:0.12604590352983214,(39:0.08906914624423022,40:0.08906914624423022):0.036976757285601916):0.3172876157420457):0.15135869089091997,…
tree STATE_358000 = ((1:14.77217622791132,(2:10.818370495553228,3:15.818370495553228):8.953805732358092):53.78900653840019,((((((((((((4:0.3869652612194871,26:0.3869652612194871):0.0350362818125326,37:0.4220015430320197):0.02604921995973858,(((34:0.0339417923855233,35:0.0339417923855233):0.14866525444891626,41:0.18260704683443957):0.17204211276091114,38:0.3546491595953507):0.09340160339640757):0.…
tree STATE_359000 = ((1:14.365480703943323,(2:9.546476666234156,3:14.546476666234156):9.819004037709167):57.978274132140115,(((((((((4:0.3415491819721319,(26:0.30893276780201684,(37:0.12789853714484067,41:0.12789853714484067):0.18103423065717617):0.03261641417011507):0.5984504988372127,(((32:0.44665538888901934,((34:0.1301277301546494,35:0.1301277301546494):0.15266923263917792,38:0.28279696279382…
tree STATE_360000 = ((1:15.627644621774781,(2:10.079285208277629,3:15.079285208277629):10.548359413497153):61.76158099841362,(((((((((4:0.5338137274964749,(37:0.2963694300789449,41:0.2963694300789449):0.23744429741753004):0.1375864857902609,((26:0.21811817589831933,(32:0.06408472537145372,38:0.06408472537145372):0.15403345052686562):0.33965203404469707,(34:0.413500056575006,35:0.413500056575006):…
tree STATE_361000 = ((1:16.561253747574167,(2:9.99888046354167,3:14.99888046354167):11.562373284032496):59.88788910087935,((((((((4:0.7265730072502476,((33:0.14879058806574202,(39:0.08470269420677842,40:0.08470269420677842):0.0640878938589636):0.222433371823343,36:0.371223959889085):0.35534904736116263):0.3414384677966542,((26:0.6419482868263044,38:0.6419482868263044):0.20386470890983,(32:0.53780…
tree STATE_362000 = ((1:16.618545633176055,(2:12.964757221656122,3:17.96475722165612):8.653788411519933):57.11428343242156,(((((((((((4:0.5098726894648931,(37:0.21330010186407117,41:0.21330010186407117):0.2965725876008219):0.09981785458970416,(26:0.404178233929205,38:0.404178233929205):0.20551231012539223):0.11000017163455877,32:0.719690715689156):0.06988451782026905,(34:0.03947896465401152,35:0.…
tree STATE_363000 = ((1:16.36526951185434,(2:14.48139189373406,3:19.48139189373406):6.88387761812028):57.17718860970595,((((((((4:0.8243481542588229,26:0.8243481542588229):0.17040491533223123,(((32:0.3744681170885995,38:0.3744681170885995):3.3909812992272137E-4,(37:0.01687426035781046,41:0.01687426035781046):0.35793295486071175):0.5590438151460586,((33:0.3118643397300907,(39:0.10055036951268437,4…
tree STATE_364000 = ((1:18.81822120337391,(2:14.385780996993795,3:19.385780996993795):9.432440206380114):53.43925382116515,((((((((4:0.9404278566043105,(26:0.44412921450799303,((34:0.025555318723968223,35:0.025555318723968223):0.1836441922150744,36:0.2091995109390426):0.23492970356895043):0.49629864209631747):0.22309537235836663,((32:0.41188260463536075,38:0.41188260463536075):0.5753424440677916,…
tree STATE_365000 = ((1:16.977345198455946,(2:11.094889144991583,3:16.094889144991583):10.882456053464363):62.0890683597039,(((((((((4:0.8674955635747738,((33:0.7842714239610846,((37:0.11080861976955661,39:0.11080861976955661):0.28119424279118355,38:0.3920028625607402):0.39226856140034444):0.027288111864923414,41:0.811559535826008):0.055936027748765715):0.2879025650860624,((26:0.656096832582953,(…
tree STATE_366000 = ((1:18.313531513268924,(2:12.306741382065724,3:17.306741382065724):11.0067901312032):67.20413842896237,(((((((((4:0.9626924421117586,(((33:0.42019899380193587,38:0.42019899380193587):0.14970513347592945,41:0.5699041272778653):0.26009807782700123,(37:0.25455704849607746,39:0.25455704849607746):0.575445156608789):0.1326902370068921):0.19583279809807386,(((26:0.774989444470827,40…
tree STATE_367000 = ((1:16.534531472424714,(2:14.07288872738659,3:19.07288872738659):7.461642745038123):59.78011687077385,(((((((((4:1.0341639117396746,((((32:0.5535484772697867,(34:0.3391211832655766,35:0.3391211832655766):0.21442729400421012):0.05022102505825199,40:0.6037695023280387):0.14262755306159547,(33:0.6714270966379259,(37:0.21850325443577548,38:0.21850325443577548):0.45292384220215043)…
tree STATE_368000 = ((1:16.76287874277331,(2:9.62041700316659,3:14.62041700316659):12.14246173960672):56.403332980871994,((((((((((4:0.8909915681819145,((32:0.4869375625249241,(((34:0.01565422906458787,35:0.01565422906458787):0.1624393252644532,39:0.17809355432904106):0.2252595377438117,((37:0.07674135249317705,38:0.07674135249317705):0.22373993729208225,40:0.3004812897852593):0.10287180228759346…
tree STATE_369000 = ((1:14.511559535499842,(2:10.691101756398716,3:15.691101756398716):8.820457779101126):55.02231005294033,(((((((((4:1.247310751106092,(26:0.7876960791055276,36:0.7876960791055276):0.4596146720005643):0.007431540515367319,(((32:0.2758034256463447,40:0.2758034256463447):0.1936335342252689,((34:0.14230000513140448,35:0.14230000513140448):0.19289336613432792,39:0.3351933712657324):…
tree STATE_370000 = ((1:14.931000896662486,(2:10.77233194949742,3:15.77233194949742):9.158668947165065):59.538218520922854,(((((((4:0.8447934155390966,((((26:0.36428630354269476,36:0.36428630354269476):0.08233457301003239,(33:0.05058009734809227,38:0.05058009734809227):0.3960407792046349):0.054068111205281266,32:0.5006889877580084):0.3420518850206471,(((34:0.0072842231733711805,35:0.0072842231733…
tree STATE_371000 = ((1:15.65237890081428,(2:11.170864099782918,3:16.170864099782918):9.481514801031363):54.653271969196325,(((((((4:0.854483881302451,((((26:0.3474179769866213,32:0.3474179769866213):0.03689354434962949,36:0.3843115213362508):0.17159788158368094,((33:0.28058960282879086,(37:0.04827165894659301,38:0.04827165894659301):0.23231794388219784):0.08229782784427336,((39:0.046032960240991…
tree STATE_372000 = ((1:15.65237890081428,(2:10.255635060039488,3:15.255635060039488):10.396743840774793):61.06785459003184,(((((((4:0.7420435780492308,((((26:0.3211475560600776,((34:0.06592091598217015,35:0.06592091598217015):0.23582965061657396,36:0.3017505665987441):0.019396989461333503):0.001250409303660882,(33:0.11816001722283848,(38:0.032577629622033664,39:0.032577629622033664):0.0855823876…
tree STATE_373000 = ((1:16.523409626911686,(2:10.980495523671607,3:15.980495523671607):10.54291410324008):62.237193009577254,((((((((((4:0.6020099685771414,(32:0.4243854962798502,((37:0.01579310706024898,40:0.01579310706024898):0.03941700134138848,41:0.05521010840163746):0.36917538787821275):0.17762447229729117):0.06898237512148309,(38:0.12174272563669059,39:0.12174272563669059):0.549249618061934…
tree STATE_374000 = ((1:15.396392440800774,(2:10.983120714173417,3:15.983120714173417):9.413271726627357):58.094240679420814,((((((((4:1.0196057256819855,((32:0.6051435184721059,(37:0.21968435784048412,(40:0.01579529140336041,41:0.01579529140336041):0.2038890664371237):0.3854591606316218):0.055730470087627326,(((33:0.3802324373282092,36:0.3802324373282092):0.03509214156112744,(34:0.01801342148840…
tree STATE_375000 = ((1:14.415293471040947,(2:9.424220271365154,3:14.424220271365154):9.991073199675792):64.5226494054956,((((((((4:0.44360195249777173,((34:0.05322924870747123,35:0.05322924870747123):0.05077920645842973,(38:0.0390618403599676,39:0.0390618403599676):0.06494661480593336):0.3395934973318708):0.19235822355584192,(26:0.5474472916836661,(((32:0.25199615764924854,41:0.25199615764924854…
tree STATE_376000 = ((1:15.98603037388661,(2:11.4554412550148,3:16.4554412550148):9.53058911887181):58.51611159337959,(((((((((((4:0.4500592623748536,(26:0.42790342076611065,(((34:0.016511721265755595,35:0.016511721265755595):0.20217798245534038,38:0.21868970372109597):0.1719567912163264,39:0.3906464949374224):0.03725692582868828):0.022155841608742954):0.061643176174922876,(((32:0.335224799617510…
tree STATE_377000 = ((1:17.65210036900956,(2:11.548704811386294,3:16.548704811386294):11.103395557623266):60.76206073366528,((((((((((((4:0.40647087145574634,(37:0.22385814830123205,40:0.22385814830123205):0.1826127231545143):0.036642222949396286,36:0.4431130944051426):0.01770165671628343,33:0.46081475112142606):0.011842979134820963,(((26:0.34091396023510284,41:0.34091396023510284):0.010459302420…
tree STATE_378000 = ((1:17.04664045799407,(2:11.66391613455179,3:16.66391613455179):10.382724323442279):60.58254187002882,((((((((4:1.6165169671720028,((((26:0.3919298329320668,((((34:0.052804069273685694,35:0.052804069273685694):0.10825198677053505,(37:0.02652855596462399,40:0.02652855596462399):0.13452750007959674):0.012425796571010728,41:0.17348185261523147):0.11938416125634616,(38:0.241734497…
tree STATE_379000 = ((1:18.03415676560088,(2:11.14495990478034,3:16.14495990478034):11.88919686082054):62.051899804477415,(((((((4:1.2240001211502858,(((26:0.2637119561981032,(36:0.2530727204802074,38:0.2530727204802074):0.010639235717895823):0.29279762807361515,((((34:0.018198411473967013,35:0.018198411473967013):0.09764185390587192,(39:0.07303208097046703,40:0.07303208097046703):0.0428081844093…
tree STATE_380000 = ((1:16.775161576139784,(2:11.3014748693174,3:16.3014748693174):10.473686706822384):59.09877122330472,(((((((4:1.779943635945404,((26:0.7464723929344389,32:0.7464723929344389):0.3693485546173677,((33:0.4455690436530698,40:0.4455690436530698):0.03480099696490302,((((34:0.04854630019269411,35:0.04854630019269411):0.06408132281425104,39:0.11262762300694515):0.26187950440681695,(37…
tree STATE_381000 = ((1:17.791306428106633,(2:9.065125507969363,3:14.065125507969363):13.72618092013727):64.25750010763224,((((((((4:1.0223999947589466,(((26:0.738384330936063,33:0.738384330936063):0.1849358420134638,32:0.9233201729495268):0.03988009507667667,((38:0.02124860698956045,41:0.02124860698956045):0.25213901025544616,40:0.2733876172450066):0.6898126507811969):0.059199726732743096):0.033…
tree STATE_382000 = ((1:15.763660398654718,(2:10.410347652831618,3:15.410347652831618):10.3533127458231):60.84685386386866,(((((((((4:0.9279838716725655,36:0.9279838716725655):0.513356203892769,(((26:0.32813290591908556,39:0.32813290591908556):0.2998168315843461,37:0.6279497375034316):0.8038391402537423,(34:0.043862950087759194,35:0.043862950087759194):1.3879259276694147):0.009551197808160605):0.…
tree STATE_383000 = ((1:15.744714177529652,(2:10.153921169255,3:15.153921169255):10.590793008274652):52.08093903206622,((((((((4:1.2951081345193824,(((32:0.06378507859972607,40:0.06378507859972607):0.10676671772176052,33:0.1705517963214866):1.12121406517768,(36:0.7596821894385454,(38:0.01067706097238168,41:0.01067706097238168):0.7490051284661637):0.5320836720606213):0.0033422730202157247):0.16839…
tree STATE_384000 = ((1:16.556880527488723,(2:10.800893075034132,3:15.800893075034132):10.75598745245459):62.628253264115735,(((((((((4:0.5937843355444887,((((32:0.3977555215237613,40:0.3977555215237613):0.0352862078742161,33:0.4330417293979774):0.02116620556906129,36:0.4542079349670387):0.05974012631688541,(38:0.2438723643202503,41:0.2438723643202503):0.27007569696367384):0.07983627426056461):0.…
tree STATE_385000 = ((1:16.293671490864387,(2:12.726724571166134,3:17.726724571166134):8.566946919698253):64.14013274360363,((((((((((4:0.6549093842562548,(((26:0.3807966375662474,(37:0.29275666590709987,39:0.29275666590709987):0.08803997165914751):0.08233722094922619,((32:0.3107277639906614,40:0.3107277639906614):0.039337429254855005,(34:0.01781460607587724,35:0.01781460607587724):0.332250587169…
tree STATE_386000 = ((1:16.293671490864387,(2:11.483344510802375,3:16.483344510802375):9.810326980062012):64.28326655969093,((((((((((4:0.4180891957653691,33:0.4180891957653691):0.06976244636711765,(32:0.12793331748001036,(39:0.1006369264163057,40:0.1006369264163057):0.027296391063704656):0.3599183246524764):0.5641101633606418,((((26:0.23102249889554718,(34:0.024257106092053705,35:0.0242571060920…
tree STATE_387000 = ((1:16.420086089101837,(2:14.414130373333162,3:19.414130373333162):7.005955715768675):53.800480800247506,((((((((((4:0.4361651524986876,(33:0.3330142036209975,(39:0.01977988683516111,40:0.01977988683516111):0.31323431678583635):0.10315094887769011):0.010088388552544625,32:0.4462535410512322):0.6370225156885387,(((26:0.27385281117103744,((34:0.03651674405710185,35:0.03651674405…
tree STATE_388000 = ((1:14.224137268122,(2:10.878651377084424,3:15.878651377084424):8.345485891037576):56.85243692635563,(((((((4:1.8103423418713274,(27:0.770816458220953,30:0.770816458220953):1.0395258836503745):0.38523566399071174,(((((26:0.20080050140403813,41:0.20080050140403813):0.0731328998479969,38:0.273933401252035):0.2480700727641345,((32:0.33614896584341836,(39:0.02707331943854409,40:0.…
tree STATE_389000 = ((1:10.92152707813727,(2:8.86834603856266,3:13.86834603856266):7.053181039574611):56.369054853196374,(((((((4:0.9053655377903363,(27:0.5017283369238201,30:0.5017283369238201):0.4036372008665162):0.7208563249222294,(((((26:0.5084912820830446,36:0.5084912820830446):0.019475336227211315,(((32:0.3069715363541052,(38:0.10991339579186683,41:0.10991339579186683):0.19705814056223836):…
tree STATE_390000 = ((1:12.490667247952928,(2:8.699873722044295,3:13.699873722044295):8.790793525908633):49.71643231791495,((((((4:1.5272662635114698,((((26:0.5568249012289269,(((32:0.24863782756936487,(33:0.13133690442682006,(38:0.07117944808291084,41:0.07117944808291084):0.06015745634390922):0.11730092314254481):0.2128775293083371,(34:0.11272815271139115,35:0.11272815271139115):0.34878720416631…
tree STATE_391000 = ((1:15.179851741757737,(2:8.339618385418042,3:13.339618385418042):11.840233356339695):55.9995798242115,((((((((4:0.6127378903287022,26:0.6127378903287022):0.07544213958174228,(((32:0.24154807819425947,33:0.24154807819425947):0.06985967371408905,(38:0.03762365414389436,41:0.03762365414389436):0.27378409776445417):0.10367363202006874,((((34:0.07284636064904831,35:0.0728463606490…
tree STATE_392000 = ((1:16.836326590389422,(2:9.607725235497284,3:14.607725235497284):12.228601354892138):49.35690177982163,(((((((4:1.045967240965792,(((26:0.5298245187907552,40:0.5298245187907552):0.01061203430969726,(32:0.5200675583922292,((33:0.3816122806961845,(38:0.06830586706503441,41:0.06830586706503441):0.3133064136311501):0.013451171558439612,(36:0.324352131356428,(37:0.0838997684629170…
tree STATE_393000 = ((1:15.39037523929623,(2:10.240079590672064,3:15.240079590672064):10.150295648624166):52.64193734951759,(((((((4:0.8783410958270456,((26:0.3408070355230165,40:0.3408070355230165):0.3267744568391415,((32:0.14459419492315226,36:0.14459419492315226):0.4086275080436128,(((33:0.1890837687850477,((34:0.07284636064904831,35:0.07284636064904831):0.041165063287360915,37:0.1140114239364…
tree STATE_394000 = ((1:15.39037523929623,(2:9.322910895633584,3:14.322910895633584):11.067464343662646):53.36682415156132,(((((((4:1.1090042116638157,(26:0.8929507011607094,((32:0.2254308431324206,40:0.2254308431324206):0.1438705326841058,((33:0.2691353253881824,38:0.2691353253881824):0.08587946595129392,((34:0.04105074632380561,35:0.04105074632380561):0.2540618834247362,(36:0.28891719157100393,…
tree STATE_395000 = ((1:13.516470118808378,(2:11.279292222985404,3:16.279292222985404):7.237177895822974):52.15526644162565,((((((((((4:0.46174742692002785,(34:0.04105074632380561,35:0.04105074632380561):0.42069668059622223):0.21836670057227742,((26:0.2460657396428438,38:0.2460657396428438):0.14318846890872564,((32:0.3608869966378173,((37:0.16812522521944936,(39:4.2761312668117416E-5,41:4.2761312…
tree STATE_396000 = ((1:13.037256212084174,(2:9.620034587654299,3:14.620034587654299):8.417221624429875):57.354356017489934,((((((((4:0.5569072574487507,(34:0.1480322843610716,35:0.1480322843610716):0.40887497308767906):0.010004499215363172,((((26:0.1399961074528386,38:0.1399961074528386):0.2484724114125261,32:0.3884685188653647):0.060785329845800984,(36:0.09494867731982033,40:0.09494867731982033…
tree STATE_397000 = ((1:17.05235033678102,(2:11.915716756030715,3:16.915716756030715):10.136633580750306):61.1550538035758,((((((((4:0.5006871772320752,((((26:0.2700834975696313,36:0.2700834975696313):0.04905080444590998,(38:0.15004177752156872,40:0.15004177752156872):0.16909252449397255):0.08188794437664687,33:0.40102224639218814):0.02556207314164166,(32:0.3987358802911488,((37:0.125147900474833…
tree STATE_398000 = ((1:17.760091866995406,(2:10.56908411786069,3:15.56908411786069):12.191007749134716):59.26489315992821,((((((((((4:0.7175825519132856,(26:0.6127993396872277,((36:0.18511665878869937,(37:0.0637615384262365,39:0.0637615384262365):0.12135512036246288):0.19516351200792303,38:0.3802801707966224):0.23251916889060525):0.10478321222605791):0.039234199804745296,(34:0.07534723326664056,…
tree STATE_399000 = ((1:15.499135988411595,(2:11.854612432084576,3:16.854612432084576):8.64452355632702):65.76697698008358,(((((((((4:0.41264818426165656,(((26:0.35576847180303334,38:0.35576847180303334):0.0021337298752103218,36:0.35790220167824366):0.053449541850454474,(37:0.09325340050761899,39:0.09325340050761899):0.31809834302107914):0.001296440732958426):0.548432899285443,((34:0.101509627325…
tree STATE_400000 = ((1:15.190374425357039,(2:11.705984008302089,3:16.70598400830209):8.48439041705495):65.56186429199964,((((((((4:0.8511846896594804,(((34:0.10332827101158044,35:0.10332827101158044):0.04620690279104754,40:0.14953517380262799):0.08063031292972633,36:0.23016548673235432):0.621019202927126):0.24263145661711394,(((26:0.4574262103025736,(37:0.05971808912798852,39:0.05971808912798852…
tree STATE_401000 = ((1:16.42642064540401,(2:8.736424467319612,3:13.736424467319612):12.6899961780844):64.13374482900903,(((((((((4:0.3740130208701189,33:0.3740130208701189):0.04876629868443039,(((32:0.2852245389287581,40:0.2852245389287581):0.012473121234676032,((34:0.09099268848398329,35:0.09099268848398329):0.11016200860106151,41:0.2011546970850448):0.09654296307838933):0.03615498238585818,36:…
tree STATE_402000 = ((1:16.088383570975537,(2:12.644411519151284,3:17.644411519151284):8.443972051824254):63.436660388485265,(((((((((4:0.6872742733133206,(33:0.21751305278512162,40:0.21751305278512162):0.46976122052819896):0.0010117190397941345,26:0.6882859923531147):0.01618725482985961,((32:0.3115040839773145,(((34:0.08822607834488837,35:0.08822607834488837):0.06371494920560462,41:0.15194102755…
tree STATE_403000 = ((1:14.878071416949929,(2:12.667042240336013,3:17.667042240336013):7.211029176613916):67.8005633624499,(((((((((4:0.6271544628994641,(32:0.585404352398737,33:0.585404352398737):0.04175011050072708):0.03166030127946862,((((34:0.07235081509240118,35:0.07235081509240118):0.10612288301028786,(39:0.00927991450118765,41:0.00927991450118765):0.1691937836015014):0.2610986677660534,36:…
tree STATE_404000 = ((1:14.814145378515772,(2:10.015084150435541,3:15.015084150435541):9.79906122808023):64.66035021185264,((((((((((4:0.5541756414009998,((((32:0.18472081701172888,36:0.18472081701172888):0.014556353341500933,(34:0.0867832458410234,35:0.0867832458410234):0.11249392451220641):0.10144060146620534,37:0.30071777181943515):0.19410970472180517,((38:0.0315090926598678,41:0.0315090926598…
tree STATE_405000 = ((1:15.135752301541519,(2:9.789460392099166,3:14.789460392099166):10.346291909442353):66.13404086040643,(((((((((((4:0.44794569591379196,(34:0.053636872280650394,35:0.053636872280650394):0.39430882363314157):0.05620757288077183,((37:0.134097923409829,(38:0.112755945441353,41:0.112755945441353):0.021341977968476006):0.09027376777097068,40:0.2243716911807997):0.2797815776137641)…
tree STATE_406000 = ((1:13.246365539931066,(2:9.213770150573101,3:14.213770150573101):9.032595389357965):52.436680267346944,((((((((((4:0.43238293418932444,((36:0.11971342987584267,38:0.11971342987584267):0.11335298596641617,((37:0.04419776292454555,41:0.04419776292454555):0.16911174941339818,40:0.21330951233794374):0.01975690350431511):0.1993165183470656):0.03447872345913566,(33:0.22410636902400…
tree STATE_407000 = ((1:17.155390964024697,(2:9.170270170263606,3:14.170270170263606):12.98512079376109):59.0564534785017,((((((((((((4:0.3654551910056023,26:0.3654551910056023):0.06465716803131855,39:0.43011235903692085):0.07965366672758595,(34:0.17703883622878605,35:0.17703883622878605):0.3327271895357208):0.0810198101356937,((36:0.1434987255828406,(37:0.0777076878231306,(38:0.03761472651158944…
tree STATE_408000 = ((1:17.71612746050088,(2:13.256783375829809,3:18.25678337582981):9.45934408467107):48.26811961279726,(((((((((((((4:0.3905638850072304,26:0.3905638850072304):0.09355402347580882,(33:0.3478757975382924,(34:0.007850223352023488,35:0.007850223352023488):0.3400255741862689):0.1362421109447468):0.18752973861456884,32:0.671647647097608):0.07149726934725309,((37:0.05799220918788639,3…
tree STATE_409000 = ((1:16.06246700292837,(2:10.235165209776582,3:15.235165209776582):10.827301793151786):50.172761419459704,((((((((4:1.185753203927622,(((26:0.6489141780493022,(32:0.4848521444998648,((34:0.005112550711348001,35:0.005112550711348001):0.20954507841236927,36:0.21465762912371728):0.2701945153761475):0.16406203354943738):0.02148483603832596,33:0.6703990140876281):0.4646373319821122,…
tree STATE_410000 = ((1:12.82316673791857,(2:7.585842502569671,3:12.58584250256967):10.237324235348899):52.32692184892109,(((((((4:0.8100812340175818,((32:0.5290929901070127,(34:0.028686879667331244,35:0.028686879667331244):0.5004061104396815):0.12495736876702535,36:0.6540503588740381):0.15603087514354375):0.12792314301695673,(((26:0.43842382822448583,(37:0.4243055261233319,41:0.4243055261233319)…
tree STATE_411000 = ((1:13.264258269407932,(2:8.928053365202338,3:13.928053365202338):9.336204904205594):53.909150302728165,((((((((((((4:0.34749614675380336,(34:0.24040083766718223,35:0.24040083766718223):0.10709530908662113):0.3275574700020025,((33:0.41620950191370537,(39:0.017044869835637615,40:0.017044869835637615):0.39916463207806774):0.01667027508756136,(37:0.19471552244858054,38:0.19471552…
tree STATE_412000 = ((1:13.264258269407932,(2:9.701235786341197,3:14.701235786341197):8.563022483066735):55.4229561928167,((((((((4:0.6152660360560824,(32:0.5599026228969615,((37:0.001965235759300335,38:0.001965235759300335):0.4066230384132835,((39:0.02676297626267477,41:0.02676297626267477):0.08083674072260782,40:0.10759971698528259):0.3009885571873013):0.1513143487243776):0.05536341315912097):0…
tree STATE_413000 = ((1:14.747855732658895,(2:9.933369347715825,3:14.933369347715825):9.81448638494307):55.56344286386505,(((((((((((4:0.40384805498107795,37:0.40384805498107795):0.0807677324384693,(32:0.27264121283780857,38:0.27264121283780857):0.21197457458173868):0.16689698985277468,(((33:0.05401002111269128,(39:0.04313881161205253,40:0.04313881161205253):0.010871209500638745):0.02819014434200…
tree STATE_414000 = ((1:14.184990325089082,(2:9.635849885733247,3:14.635849885733247):9.549140439355835):52.00133431158714,(((((((((((((4:0.4058402235106274,((34:0.11804379822291382,35:0.11804379822291382):0.14821866286485597,37:0.2662624610877698):0.13957776242285758):0.14519459585614353,(36:0.21305803438674337,41:0.21305803438674337):0.33797678498002753):0.1296133126253488,((33:0.16876600737158…
tree STATE_415000 = ((1:14.08423246305972,(2:8.841139272456147,3:13.841139272456147):10.243093190603574):53.84621127056819,(((((((((4:0.7998106803283423,(32:0.7518111614336488,(((34:0.07003214462502391,35:0.07003214462502391):0.1569712244159811,39:0.22700336904100502):0.08930348060313606,((36:0.21378152653604457,41:0.21378152653604457):0.02444775413964101,((37:0.006778707151136739,40:0.0067787071…
tree STATE_416000 = ((1:12.81087953989443,(2:8.192213051554468,3:13.192213051554468):9.618666488339962):52.439282685851765,((((((((((((4:0.28816602468309577,(34:0.059096880789207946,35:0.059096880789207946):0.22906914389388783):0.022884118739210868,39:0.31105014342230664):0.03133152037681658,32:0.3423816637991232):0.3315131047198168,(36:0.5107698077184439,((37:0.008891232889876541,(38:0.006133246…
tree STATE_417000 = ((1:13.429796616629304,(2:11.156314217256696,3:16.156314217256696):7.273482399372607):46.89442094470721,(((((((4:0.9090956277775386,26:0.9090956277775386):0.3717072298215518,((((32:0.17495777345957825,39:0.17495777345957825):0.0045727014346959305,(((34:0.019494575845343972,35:0.019494575845343972):0.047905300696836406,36:0.06739987654218038):0.021840190467523612,40:0.089240067…
tree STATE_418000 = ((1:16.879408331104933,(2:11.347285344671938,3:16.34728534467194):10.532122986432995):56.41507131741297,(((((((((4:0.49524050722982466,26:0.49524050722982466):0.035163038931146195,((32:0.3905824694570871,(33:0.28710399824457083,((36:0.13042179737186796,37:0.13042179737186796):0.007849688793063914,((38:0.029242234053436553,41:0.029242234053436553):0.004050902457458705,39:0.0332…
tree STATE_419000 = ((1:16.78042598222516,(2:11.320279779980318,3:16.320279779980318):10.460146202244843):64.4621284447089,((((((((((((4:0.3987543101056223,40:0.3987543101056223):0.03512154848558391,26:0.4338758585912062):0.08592310657215269,32:0.5197989651633589):0.023797354052762287,((33:0.4089821967578381,(36:0.050914481796104256,37:0.050914481796104256):0.35806771496173384):0.0386758089327992…
tree STATE_420000 = ((1:17.068686346714472,(2:10.49972351052567,3:15.49972351052567):11.568962836188803):57.71411938674703,((((((((((4:0.573741299488101,(32:0.5227127917834916,((36:0.0864350616605689,37:0.0864350616605689):0.13091521916995097,40:0.21735028083051988):0.30536251095297173):0.05102850770460943):0.3588872753553429,((((26:0.32961818062184733,(38:0.16362353284669065,41:0.163623532846690…
tree STATE_421000 = ((1:11.776629477582404,(2:11.079115223431444,3:16.079115223431444):5.69751425415096):59.88992992291928,((((((((4:0.7450481088817449,(((26:0.293981651000672,39:0.293981651000672):0.08002759660357567,((34:0.1417992063302914,35:0.1417992063302914):0.21794058438481448,(36:0.2444984606922352,(38:0.19764751566170582,40:0.19764751566170582):0.04685094503052936):0.11524133002287068):0…
tree STATE_422000 = ((1:16.582138460376253,(2:10.185383534571208,3:15.185383534571208):11.396754925805045):52.226879588140946,(((((((((4:0.4884787110720311,(37:0.06520793284696594,41:0.06520793284696594):0.4232707782250652):0.09691302545825198,33:0.5853917365302831):0.2898672587805554,((26:0.4992344533580103,((36:0.06589873753122225,39:0.06589873753122225):0.42016641809648525,(38:0.28905646986192…
tree STATE_423000 = ((1:15.353454256940825,(2:10.462312742251747,3:15.462312742251747):9.891141514689078):60.6738747389667,(((((((((((((4:0.25762081350570915,41:0.25762081350570915):0.057331626451150086,37:0.31495243995685923):0.11924240567567002,26:0.43419484563252925):0.16448975250586056,((32:0.49532397792308136,(39:0.14540814959793094,40:0.14540814959793094):0.34991582832515045):0.021929736755…
tree STATE_424000 = ((1:17.85455634120823,(2:11.715266404680555,3:16.715266404680555):11.139289936527675):54.610378865545606,(((((((((4:0.41095342023086806,(26:0.27962979334662724,(37:0.12156729678926746,41:0.12156729678926746):0.15806249655735977):0.13132362688424082):0.4424682933507535,(((34:0.0685885699938087,35:0.0685885699938087):0.41353229020015153,38:0.4821208601939602):0.01770352406586511…
tree STATE_425000 = ((1:15.790706538752175,(2:12.321564781868233,3:17.321564781868233):8.469141756883943):54.39323646375627,(((((((((4:0.6830881198404531,32:0.6830881198404531):8.981328630544017E-4,40:0.6839862527035075):0.08631466065120763,((((26:0.2759204833718871,41:0.2759204833718871):0.12743645568741735,(36:0.2530964337948839,37:0.2530964337948839):0.15026050526442059):0.2655938782487085,((3…
tree STATE_426000 = ((1:12.284792659971671,(2:9.424924552409227,3:14.424924552409227):7.859868107562445):50.47518719173682,(((((((((4:0.4906071926573977,(32:0.39538150270066014,40:0.39538150270066014):0.09522568995673758):0.27609077950733474,(((26:0.4952466366761485,((36:0.23275662139838174,37:0.23275662139838174):0.041873294537500355,41:0.2746299159358821):0.2206167207402664):0.02555323469826848…
tree STATE_427000 = ((1:13.217059784322686,(2:9.5444243251026,3:14.5444243251026):8.672635459220086):56.36060114620443,(((((((((4:0.8810719742724752,(32:0.6059634599989651,(33:0.27660785603234705,(39:0.1214239592946348,40:0.1214239592946348):0.15518389673771227):0.329355603966618):0.27510851427351013):0.06895223111638793,((((26:0.3790452032662066,(34:0.15452353477995798,35:0.15452353477995798):0.…
tree STATE_428000 = ((1:13.009338473247755,(2:10.4008672619528,3:15.4008672619528):7.608471211294955):45.72378432033594,((((((((((4:1.003215727156493,((32:0.3594731544515467,(37:0.32398513956046165,(39:0.25955330618266237,40:0.25955330618266237):0.06443183337779929):0.03548801489108505):0.3195824725301034,33:0.6790556269816501):0.32416010017484287):0.02691484475612893,((((26:0.4123696297715286,41…
tree STATE_429000 = ((1:11.103451406515536,(2:9.270534961110023,3:14.270534961110023):6.8329164454055125):47.51845874210768,((((((((4:0.9736848958676924,((26:0.6461113100255987,((32:0.47605442179234136,((36:0.054787135224196044,41:0.054787135224196044):0.23548518986183908,37:0.2902723250860351):0.18578209670630624):0.02011986819616607,(33:0.3238993829689666,40:0.3238993829689666):0.17227490701954…
tree STATE_430000 = ((1:11.052430545524139,(2:8.488848766256993,3:13.488848766256993):7.563581779267146):53.84661918199246,((((((((((4:0.256973679419997,38:0.256973679419997):0.6704222344992368,26:0.9273959139192338):0.007748633636952884,((32:0.6665915316817743,((33:0.14687018036471253,36:0.14687018036471253):0.14044817009906016,(40:0.11725846167308426,41:0.11725846167308426):0.17005988879068842)…
tree STATE_431000 = ((1:13.11123269318642,(2:9.76063007111076,3:14.76063007111076):8.350602622075659):54.80438806250601,((((((((((4:0.42537427269577666,38:0.42537427269577666):0.2640057404563897,26:0.6893800131521663):0.0315721814258596,((32:0.5405399402228709,(33:0.2624926938744444,((36:0.17423062780586027,37:0.17423062780586027):0.005892943450049981,(40:0.029733383066720104,41:0.029733383066720…
tree STATE_432000 = ((1:13.278955203070073,(2:9.316317590422571,3:14.316317590422571):8.962637612647502):58.737505448412975,((((((((((4:0.5711008443291383,((32:0.4716388747363109,38:0.4716388747363109):0.012063932684697076,33:0.48370280742100796):0.08739803690813036):0.10697865620958524,26:0.6780795005387236):0.07552586189253818,(((34:0.03206062050043835,35:0.03206062050043835):0.1468894421370577…
tree STATE_433000 = ((1:14.473849269668577,(2:9.010908202825775,3:14.010908202825775):10.462941066842802):52.503648348649364,((((((((4:0.5771047227834232,32:0.5771047227834232):0.042772315313088116,((26:0.4520490003670758,(((34:0.062209900397457205,35:0.062209900397457205):0.11926151402893075,39:0.18147141442638795):0.18389991673021558,((36:0.10907421045033588,37:0.10907421045033588):0.2323201667…
tree STATE_434000 = ((1:14.945576651280984,(2:8.221976552389357,3:13.221976552389357):11.723600098891627):45.07213206843906,(((((((((4:0.4634551171394857,(33:0.15536403464664755,38:0.15536403464664755):0.3080910824928381):0.10143903076116839,32:0.5648941479006541):0.22658219586406014,((26:0.4999600443904747,(36:0.4387434118304409,37:0.4387434118304409):0.06121663256003379):0.01315415028268685,((3…
tree STATE_435000 = ((1:11.52208698277315,(2:7.856701737415667,3:12.856701737415667):8.665385245357482):47.95867791054724,(((((((((4:0.46403177251196237,32:0.46403177251196237):0.029156130595918484,(33:0.3004437032866236,38:0.3004437032866236):0.19274419982125723):0.25952086793957985,((((26:0.3743975037828706,(34:0.2575715134502385,35:0.2575715134502385):0.11682599033263213):0.020149076334962268,…
tree STATE_436000 = ((1:15.737487512152232,(2:8.209107558406878,3:13.209107558406878):12.528379953745354):50.23013668936662,((((((4:0.7403231165222233,(((((26:0.3084225473027445,(34:0.13018677732750586,35:0.13018677732750586):0.17823576997523863):0.05322836070658804,(39:0.056103335929472566,40:0.056103335929472566):0.30554757207985994):0.048007791590215454,33:0.409658699599548):0.2752663557744598…
tree STATE_437000 = ((1:14.202486265135995,(2:8.83335869502407,3:13.83335869502407):10.369127570111925):46.46954617631871,((((((((4:0.6733438178605023,32:0.6733438178605023):0.29342936254650065,(((((26:0.29330306125419287,(33:0.2739816646750384,(34:0.0584942494501487,35:0.0584942494501487):0.21548741522488973):0.019321396579154437):0.05678833002779765,(39:0.016159481043014894,40:0.016159481043014…
tree STATE_438000 = ((1:12.678990798048392,(2:8.243855505741337,3:13.243855505741337):9.435135292307056):49.52238291571629,(((((((4:0.7274187388956335,((26:0.5018455866799936,((37:0.0774505732528937,38:0.0774505732528937):0.06571112975304694,(39:0.008443955197190227,40:0.008443955197190227):0.1347177478087504):0.3586838836740529):0.11827985887188597,(((32:0.33847572381488694,36:0.3384757238148869…
tree STATE_439000 = ((1:13.570082559305476,(2:8.663682447228641,3:13.663682447228641):9.906400112076835):50.855800036691846,((((((((4:0.7391133087938654,(33:0.28703999314399326,(34:0.02528847739430113,35:0.02528847739430113):0.26175151574969213):0.45207331564987213):0.01135545298398033,((26:0.5716684643634744,((32:0.3280249451660641,40:0.3280249451660641):0.11503651964146433,((37:0.09008060589611…
tree STATE_440000 = ((1:14.366033867292238,(2:9.551457541912523,3:14.551457541912523):9.814576325379715):53.28135888455085,((((((((((4:0.40346752093514315,33:0.40346752093514315):0.19560312859692497,36:0.5990706495320681):0.23790944868168273,(26:0.38901844736438845,((32:0.33147467965579464,(((37:0.017220557404107148,39:0.017220557404107148):0.17002285831599584,41:0.187243415720103):0.031567396267…
tree STATE_441000 = ((1:16.384517252023453,(2:11.423180212039004,3:16.423180212039004):9.96133703998445):54.52318955598966,(((((((4:1.0597786323553489,(((26:0.400411083966632,(34:0.2746826620596308,35:0.2746826620596308):0.12572842190700118):0.08606904436971141,(((32:0.26666006833571126,40:0.26666006833571126):0.08864356772415122,33:0.3553036360598625):0.12960146005488843,((37:0.07265094758311452…
tree STATE_442000 = ((1:16.107249605643137,(2:10.467162279895664,3:15.467162279895664):10.640087325747473):52.07092991574626,((((((((((4:0.45374344419757995,40:0.45374344419757995):0.20709804105545726,(32:0.07260509002264812,33:0.07260509002264812):0.5882363952303891):0.013561367761973697,36:0.6744028530150109):0.026600651226783234,(26:0.43129015015821703,((34:9.149004326386352E-4,35:9.1490043263…
tree STATE_443000 = ((1:10.963035458019185,(2:10.432750461967604,3:15.432750461967604):5.530284996051581):42.182656582234024,((((((((((4:0.4356657619034318,36:0.4356657619034318):0.08123410919980595,(32:0.4676219298711456,(((34:0.0053468184430034045,35:0.0053468184430034045):0.18007416235371135,39:0.18542098079671476):0.08764390567985225,((37:0.10954180051569862,38:0.10954180051569862):0.02426647…
tree STATE_444000 = ((1:12.687754033360537,(2:9.42794604775656,3:14.42794604775656):8.259807985603977):47.87672741156037,((((((((4:0.6751203141037447,26:0.6751203141037447):0.34164364890160437,(((32:0.26770439677611707,(33:0.17905010248663694,(((37:0.030404252664047334,38:0.030404252664047334):0.09060891185816419,39:0.12101316452221153):0.04055232827015445,40:0.16156549279236598):0.01748460969427…
tree STATE_445000 = ((1:12.35745056979247,(2:10.528985174633895,3:15.528985174633895):6.828465395158574):49.26105594850747,((((((((((4:0.27485984728370416,36:0.27485984728370416):0.19896629200491978,((33:0.13400024378781278,((37:0.03408704957561241,38:0.03408704957561241):0.09787983320006373,39:0.13196688277567614):0.0020333610121366363):0.1875407710938482,40:0.321541014881661):0.1522851244069629…
tree STATE_446000 = ((1:12.352565022149825,(2:10.644808287654996,3:15.644808287654996):6.707756734494829):41.033412923591364,(((((((((((4:0.23463193106490363,36:0.23463193106490363):0.24226042750868873,26:0.47689235857359236):0.025347522554318713,((34:0.15050277840860463,35:0.15050277840860463):0.12590854314511055,41:0.2764113215537152):0.2258285595741959):0.0488304270021751,(((32:0.2438260534340…
tree STATE_447000 = ((1:12.283371975645593,(2:9.808465474722635,3:14.808465474722635):7.474906500922959):52.41016861349533,((((((4:1.1245311011813413,((((((26:0.11068602683741273,36:0.11068602683741273):0.2528479063886237,(34:0.15009202132203983,35:0.15009202132203983):0.2134419119039966):0.0539723579859413,(32:0.27681180028198754,((33:0.17427479561502096,37:0.17427479561502096):0.081445037414504…
tree STATE_448000 = ((1:12.283371975645593,(2:6.958997456422928,3:11.958997456422928):10.324374519222665):52.50432257584286,((((((((4:0.6110396644635206,(((((26:0.38374061917229046,36:0.38374061917229046):0.03567080576580012,27:0.4194114249380906):0.031234687764424285,((32:0.2611893655232426,((37:0.014149174820252549,39:0.014149174820252549):0.07194531756047313,40:0.08609449238072568):0.175094873…
tree STATE_449000 = ((1:13.111830387937193,(2:8.823290589923136,3:13.823290589923136):9.288539798014057):47.1272919239826,(((((((((4:0.5619599463373823,(26:0.41355120308118615,(27:0.39162365938378557,36:0.39162365938378557):0.021927543697400576):0.14840874325619619):0.0031291033963476433,(((32:0.1753360250196262,((37:0.009867809386335575,39:0.009867809386335575):0.09423038682876306,40:0.104098196…
tree STATE_450000 = ((1:13.454225089966183,(2:8.531218689609204,3:13.531218689609204):9.923006400356979):54.97652696396035,(((((((((4:0.8181265486398751,33:0.8181265486398751):0.009538953803379546,((26:0.2222448679560753,(27:0.2122847857120922,36:0.2122847857120922):0.009960082243983093):0.03845412712968577,((32:0.14010422507674547,(38:0.005172789385754607,40:0.005172789385754607):0.1349314356909…
tree STATE_451000 = ((1:12.501624228630178,(2:8.703323131980941,3:13.703323131980941):8.798301096649237):52.47592441943644,((((((((4:0.8732068847161999,(33:0.1206410257472933,((37:0.04075746173065526,39:0.04075746173065526):0.06754648584651832,41:0.10830394757717357):0.012337078170119725):0.7525658589689066):0.039727699785009674,((26:0.5786191390703519,((27:0.23113736788905717,(34:0.0282130106418…
tree STATE_452000 = ((1:13.959651776837308,(2:10.425250630307907,3:15.425250630307907):8.534401146529401):53.30814781062949,((((((((4:0.831522539829624,(33:0.20882434628438856,((37:0.039614177860693434,41:0.039614177860693434):0.08156782696999235,39:0.12118200483068578):0.08764234145370278):0.6226981935452354):0.14120038017745173,(((26:0.4937498550364503,27:0.4937498550364503):0.2730360090421273,…
tree STATE_453000 = ((1:14.704220345762899,(2:10.128703848673993,3:15.128703848673993):9.575516497088906):48.241946578887585,((((((((4:0.7849476456815353,(32:0.27837052586504074,(38:0.043026771415975724,40:0.043026771415975724):0.23534375444906502):0.5065771198164946):0.08050925471973891,33:0.8654569004012742):0.1456913437982983,(((26:0.5821440761744324,27:0.5821440761744324):0.013470091135933004…
tree STATE_454000 = ((1:14.521618496411207,(2:10.058418521335895,3:15.058418521335895):9.463199975075312):52.81813559361299,((((((((4:1.0078275701791015,27:1.0078275701791015):0.10773614982760038,(((26:0.5991305861313933,((34:0.028432366411151502,35:0.028432366411151502):0.20781742408334647,38:0.23624979049449796):0.3628807956368953):0.3061068884603675,32:0.9052374745917607):0.016615298486563845,…
tree STATE_455000 = ((1:14.580720783850985,(2:11.115888185598564,3:16.115888185598564):8.464832598252421):54.6252654599374,(((((((4:1.1184279840640052,((26:0.7446164343151431,27:0.7446164343151431):0.28739130437490523,((32:0.4166724022911584,38:0.4166724022911584):0.025502214784607513,(34:0.01161043690913726,35:0.01161043690913726):0.4305641801666286):0.5898331216142825):0.08642024537395687):0.32…
tree STATE_456000 = ((1:16.012402113469687,(2:11.115888185598564,3:16.115888185598564):9.896513927871123):58.09315457659238,(((((((((4:1.1878000544501375,(33:0.9012389244091127,((36:0.4341881957918974,40:0.4341881957918974):0.02484637408036361,(37:0.023622934028000628,(39:0.005739843279118249,41:0.005739843279118249):0.017883090748882377):0.43541163584426035):0.4422043545368517):0.286561130041024…
tree STATE_457000 = ((1:16.01427426272046,(2:11.1171217199886,3:16.1171217199886):9.89715254273186):55.48645759569874,((((((((((((4:0.4511240449166156,33:0.4511240449166156):0.021253265943822486,26:0.4723773108604381):0.1508819611779041,((36:0.12926838837637364,37:0.12926838837637364):0.4230684846806053,(39:0.18655589527743377,41:0.18655589527743377):0.3657809777795452):0.07092239898136321):0.047…
tree STATE_458000 = ((1:16.237189627199204,(2:11.263997706525725,3:16.263997706525725):9.973191920673479):56.759674530733136,(((((((((((4:0.42740051214369895,26:0.42740051214369895):0.008184704930774944,33:0.4355852170744739):0.028955256143907315,(36:0.3670823276521076,(37:0.17440895472834142,41:0.17440895472834142):0.19267337292376616):0.09745814556627364):0.01223561559636921,39:0.47677608881475…
tree STATE_459000 = ((1:15.262461943544661,(2:10.831512194883441,3:15.831512194883441):9.43094974866122):55.34366450622606,((((((((4:0.5540088291022424,(((33:0.15225409658977804,36:0.15225409658977804):0.07449358354443944,39:0.22674768013421748):0.24019248908087504,(37:0.11724350469596656,41:0.11724350469596656):0.34969666451912595):0.08706865988714985):0.5050579590296685,((26:0.48000508030463723…
tree STATE_460000 = ((1:14.508028022710118,(2:10.216642551938229,3:15.216642551938229):9.291385470771889):50.29650066892006,((((((((4:0.6134909713528462,(34:0.19560416106246695,35:0.19560416106246695):0.41788681029037933):0.5184464705700325,(26:0.9313496868662623,((32:0.5671007298240536,(37:0.0024348407246460955,41:0.0024348407246460955):0.5646658890994075):0.21141966098091358,(((33:0.09249847717…
tree STATE_461000 = ((1:14.568684380820454,(2:10.189803400754553,3:15.189803400754553):9.378880980065901):52.10456612138171,((((((((((4:0.7405553225721282,(32:0.6951993640186285,((33:0.3157693175085794,((34:0.09681365443517954,35:0.09681365443517954):0.052901050158678284,((37:0.0373981046476049,39:0.0373981046476049):0.05496409161632351,40:0.09236219626392841):0.057352508329929414):0.166054612914…
tree STATE_462000 = ((1:16.278434648546295,(2:12.04085366110013,3:17.04085366110013):9.237580987446165):62.05713170299451,((((((((4:0.9469156784080757,(26:0.9262300143732508,(38:0.3497852835475772,41:0.3497852835475772):0.5764447308256736):0.020685664034824858):0.14341730914265027,(((32:0.12062948827240574,(37:0.10839091783287053,(39:0.019264122361718088,40:0.019264122361718088):0.089126795471152…
tree STATE_463000 = ((1:15.875781095416759,(2:11.860086167343788,3:16.860086167343788):9.015694928072971):49.44570127537614,(((((((((4:0.5881007945280663,(26:0.5268262399891237,(33:0.19664903292601404,((34:0.01790946789217627,35:0.01790946789217627):0.15362543882757654,(36:0.13587701056740198,(37:0.031483836441190016,(39:0.01457645719208756,40:0.01457645719208756):0.016907379249102454):0.10439317…
tree STATE_464000 = ((1:14.64599376348447,(2:10.286654552433674,3:15.286654552433674):9.359339211050795):56.6265028783273,((((((((((4:0.5371905255480915,(32:0.4928222515079545,(33:0.29037156176454043,((34:0.061661954275686805,35:0.061661954275686805):0.194888494919031,((36:0.08194337702462899,39:0.08194337702462899):0.04720092546274311,(37:0.0644173885096957,40:0.0644173885096957):0.0647269139776…
tree STATE_465000 = ((1:12.36159680446151,(2:10.217404904949447,3:15.217404904949447):7.144191899512062):53.68007774645925,(((((((4:0.6879878243614445,((26:0.5377521705599773,((((36:0.11441026839908104,39:0.11441026839908104):0.004730567160830201,37:0.11914083555991124):0.0479363339398534,38:0.16707716949976464):0.17556736464856942,40:0.34264453414833407):0.1951076364116432):0.06358460510542463,(…
tree STATE_466000 = ((1:14.339602105557987,(2:8.185598108085145,3:13.185598108085145):11.154003997472842):53.73430618463473,(((((((((4:0.49675747434319123,(26:0.23000971036646434,((33:0.12708156805867407,38:0.12708156805867407):0.00933696585534094,(37:0.039677946268870945,40:0.039677946268870945):0.09674058764514407):0.09359117645244933):0.2667477639767269):0.01317442807146868,(32:0.3138411039736…
tree STATE_467000 = ((1:15.445804005817315,(2:9.573956695215749,3:14.573956695215749):10.871847310601567):55.684339695830936,(((((((((4:0.5337948652160922,26:0.5337948652160922):0.0027852076926156988,(((32:0.22008040992703926,((36:0.012014470856370328,39:0.012014470856370328):0.12571231332007068,41:0.13772678417644102):0.08235362575059824):0.04198953674911421,(34:0.20645942726136432,35:0.20645942…
tree STATE_468000 = ((1:14.222635791221759,(2:8.668386713495579,3:13.668386713495579):10.55424907772618):57.51915348714965,((((((((4:0.6354818889839455,((26:0.4942123869901953,(34:0.06116012542211028,35:0.06116012542211028):0.433052261568085):0.08303531498453853,((((32:0.06683489184209325,39:0.06683489184209325):0.08622257653563,((36:0.03288139991374113,41:0.03288139991374113):0.0609337664378964,…
tree STATE_469000 = ((1:14.72349878420783,(2:8.252112529160453,3:13.252112529160453):11.471386255047378):54.4371910683636,(((((((((4:0.6399465340761525,((((32:0.18717961664547153,36:0.18717961664547153):0.00333210072244422,(37:0.01730680113072986,39:0.01730680113072986):0.1732049162371859):0.10205575916692441,(33:0.19712250611860574,(38:0.006760873413725036,40:0.006760873413725036):0.190361632704…
tree STATE_470000 = ((1:13.087170208403275,(2:10.490136439277066,3:15.490136439277066):7.5970337691262095):48.67957294880377,((((((((((((4:0.21980684219851884,36:0.21980684219851884):0.06524079175543016,(37:0.09784098995061312,41:0.09784098995061312):0.18720664400333586):0.02826620060517926,(33:0.2544351358910914,((38:0.060608830680092006,39:0.060608830680092006):0.17361457288223475,40:0.23422340…
tree STATE_471000 = ((1:14.529001801281755,(2:9.676379009161717,3:14.676379009161717):9.852622792120037):48.4951070295845,((((((((((4:0.24525928094723165,36:0.24525928094723165):0.09734000997304054,32:0.3425992909202722):0.040758957827612186,((33:0.06352501545805939,(38:0.035144616735650086,39:0.035144616735650086):0.0283803987224093):0.05926737044633565,((37:0.05396735770454375,40:0.053967357704…
tree STATE_472000 = ((1:16.491720182211587,(2:13.343127852727761,3:18.34312785272776):8.148592329483826):56.15588414257032,(((((((4:1.211199476152526,(26:0.899547000296264,(((((33:0.027547490102738447,39:0.027547490102738447):0.00529947699002872,38:0.03284696709276717):0.08519741505375605,37:0.11804438214652321):0.0018928376319124612,(40:0.011631297965663229,41:0.011631297965663229):0.10830592181…
tree STATE_473000 = ((1:16.436963824999584,(2:12.264589571478904,3:17.264589571478904):9.17237425352068):55.6216118265221,((((((((4:0.700456033979824,(((26:0.2683119740430418,(34:0.06249090390687365,35:0.06249090390687365):0.20582107013616815):2.3407611085007884E-4,((33:0.08088853948186449,(37:0.05963558683618491,(40:0.027266846982618102,41:0.027266846982618102):0.03236873985356681):0.02125295264…
tree STATE_474000 = ((1:16.028632135324635,(2:10.179097541855281,3:15.179097541855281):10.849534593469354):47.56272456683585,(((((((4:1.0197195033287725,((((26:0.1341603779384464,((38:0.03550859591977028,39:0.03550859591977028):0.04564995066643203,40:0.08115854658620231):0.053001831352244094):0.041367586499488046,((36:0.06480041068786913,41:0.06480041068786913):0.09920271951923593,37:0.1640031302…
tree STATE_475000 = ((1:13.316231348261862,(2:9.93606158769051,3:14.93606158769051):8.380169760571352):51.4852130922001,((((((((4:0.8340882715583683,(((32:0.1371293414558556,(38:0.019569850024028855,40:0.019569850024028855):0.11755949143182673):0.02467944512251588,39:0.16180878657837147):0.3646910699999881,(((34:0.010568139787444876,35:0.010568139787444876):0.21208354280596187,36:0.22265168259340…
tree STATE_476000 = ((1:15.340376653825977,(2:12.599367893864546,3:17.599367893864546):7.7410087599614315):55.30816322671337,((((((((((4:0.55405808528295,37:0.55405808528295):0.03174155158653702,((32:0.22576415495807728,(38:0.04033227674638355,40:0.04033227674638355):0.1854318782116937):0.13688512014855342,((34:0.09462307855812706,35:0.09462307855812706):0.010479879866353653,(39:0.034762457867046…
tree STATE_477000 = ((1:16.235621199389154,(2:12.46700160907304,3:17.46700160907304):8.768619590316113):54.42695711520848,((((((((4:0.5599044557295324,(34:0.036837985723247056,35:0.036837985723247056):0.5230664700062854):0.21311313497857254,((26:0.45193380585259846,(33:0.36177385309643534,36:0.36177385309643534):0.09015995275616312):0.2625725873954905,((32:0.5284653535590399,(((38:0.0818734498839…
tree STATE_478000 = ((1:15.788926173292772,(2:10.264572058051748,3:15.264572058051748):10.524354115241024):55.63515595105482,((((((((((4:0.5740739158300951,((27:0.27230895441359365,(28:0.15780737202948722,30:0.15780737202948722):0.11450158238410643):0.051670364808799274,31:0.3239793192223929):0.2500945966077022):0.03262489791879153,(40:0.0734691824771598,41:0.0734691824771598):0.5332296312717268)…
tree STATE_479000 = ((1:16.271294075885752,(2:13.179512876731966,3:18.179512876731966):8.091781199153786):60.598020074968886,((((((((((4:0.3907132384089509,39:0.3907132384089509):0.17086690221331668,((32:0.39158807076674823,(33:0.32014370178118967,(37:0.08633894394441813,38:0.08633894394441813):0.23380475783677154):0.07144436898555856):0.07391245778559002,(34:0.0011651685309263134,35:0.0011651685…
tree STATE_480000 = ((1:14.472054802062527,(2:9.371302076017198,3:14.371302076017198):10.100752726045329):60.92225217705261,(((((((((((4:0.4501497584385159,((33:0.3427043890382303,((34:0.05193329661835804,35:0.05193329661835804):0.281499832485461,(37:0.10702311706519588,38:0.10702311706519588):0.22641001203862318):0.009271259934411247):0.05668976001847803,39:0.39939414905670834):0.050755609381807…
tree STATE_481000 = ((1:10.76889549812244,(2:7.707270781999922,3:12.707270781999922):8.061624716122518):58.492597763375834,(((((((((4:0.46784709334608476,(26:0.38252378957836475,32:0.38252378957836475):0.08532330376772002):0.0639347316446518,((33:0.20889633651130912,39:0.20889633651130912):0.3160412407098536,(((34:0.0307321686932001,35:0.0307321686932001):0.05106706508167551,37:0.0817992337748756…
tree STATE_482000 = ((1:14.660587729100993,(2:8.936460207775689,3:13.936460207775689):10.724127521325304):52.16865723788246,((((((((4:0.5924333843465712,32:0.5924333843465712):0.15857741169427764,(26:0.5819418325566089,((33:0.22603856730392158,(((34:0.014179255813899548,35:0.014179255813899548):0.11722261226855622,37:0.13140186808245577):0.058469440136073275,(38:0.14543801065139436,(39:0.10276045…
tree STATE_483000 = ((1:14.465212596989549,(2:10.679493668778157,3:15.679493668778157):8.785718928211391):54.74511911376301,((((((((4:0.8032994064534824,((26:0.574251505429053,32:0.574251505429053):0.0475246672733175,((((((33:0.05863697808751628,(34:0.022673366447279266,35:0.022673366447279266):0.03596361164023701):0.03195874879737169,39:0.09059572688488797):0.036295208730569836,37:0.126890935615…
tree STATE_484000 = ((1:16.274299027398612,(2:13.020885426096616,3:18.020885426096616):8.253413601301997):57.85888096393873,(((((((4:0.9937970662731435,(26:0.8560142023315684,(32:0.6344478072967561,(((((33:0.07871337053832132,(34:0.010206928717053398,35:0.010206928717053398):0.06850644182126793):0.027500507755849085,(37:0.10145983735467329,40:0.10145983735467329):0.00475404093949712):0.0110919553…
tree STATE_485000 = ((1:17.785140607948694,(2:11.245094590394746,3:16.245094590394746):11.540046017553948):54.26137759052081,((((((((4:0.9825116401714801,(26:0.7623104482257004,((33:0.42091765246268636,36:0.42091765246268636):0.124855561963156,(((34:0.031129431479910222,35:0.031129431479910222):0.07120693938039845,(37:0.07648826805304199,(39:0.06861519300505096,41:0.06861519300505096):0.007873075…
tree STATE_486000 = ((1:15.599373327481164,(2:11.056184762988654,3:16.056184762988654):9.54318856449251):61.51444513565923,(((((((4:0.8007675728004215,(((26:0.6114716669722845,32:0.6114716669722845):9.913134756430741E-4,(((34:0.08595032988489801,35:0.08595032988489801):0.041680123898450244,(37:0.0365773940911482,(39:0.026042784876514437,41:0.026042784876514437):0.010534609214633762):0.09105305969…
tree STATE_487000 = ((1:15.953165464004485,(2:8.94956785946373,3:13.94956785946373):12.003597604540754):54.16484370466313,(((((((4:1.2392948266120047,(26:1.016835220817683,(32:0.5810693014747941,((((33:0.19746297337235227,36:0.19746297337235227):0.013492728768835532,((37:0.010638131537512585,39:0.010638131537512585):0.02125809552001174,(38:0.02957222288163736,40:0.02957222288163736):0.00232400417…
tree STATE_488000 = ((1:13.421253153765555,(2:7.572663259373007,3:12.572663259373007):10.848589894392548):52.872738015471434,((((((4:1.3260252326091235,((26:0.7935942623426083,((33:0.16632449179813263,36:0.16632449179813263):0.2246547857755679,(((34:0.006207786865742808,35:0.006207786865742808):0.19494276751669393,39:0.20115055438243673):0.05711818288827836,(37:0.18165061675938615,((38:0.10076507…
tree STATE_489000 = ((1:15.317467591620748,(2:14.109669190978813,3:19.109669190978813):6.207798400641934):60.349728250319565,(((((((((4:0.7822673873632426,(32:0.5848881479066323,(((33:0.1980122107266219,(34:0.0029437919801072266,35:0.0029437919801072266):0.19506841874651468):0.05637727032013512,(36:0.1792438378467994,(37:0.09537556361107614,((38:0.027261449916272936,40:0.027261449916272936):0.036…
tree STATE_490000 = ((1:15.295190807588902,(2:11.58422528606798,3:16.58422528606798):8.710965521520922):59.43128632342127,(((((((((4:0.6289339546176969,((33:0.29942486580925437,((34:0.044212719440217596,35:0.044212719440217596):0.1566670534889135,(((36:0.042110989247634435,37:0.042110989247634435):0.002160843436126922,(38:0.04072448646514695,40:0.04072448646514695):0.003547346218614404):0.1183449…
tree STATE_491000 = ((1:14.962755655312957,(2:12.344934330623744,3:17.344934330623744):7.6178213246892135):64.29941997501457,((((((((((4:0.5575826693115189,(((33:0.08394875259210455,(36:0.01657019147891811,(37:0.0027372074830708418,38:0.0027372074830708418):0.01383298399584727):0.06737856111318644):0.00948772076863269,40:0.09343647336073724):0.27608274294286506,41:0.3695192163036023):0.1880634530…
tree STATE_492000 = ((1:15.62444142424545,(2:11.687475945593935,3:16.687475945593935):8.936965478651516):54.71819510943412,((((((((((4:0.42426695602763137,(((36:0.026054335399824546,38:0.026054335399824546):0.01491621813012297,40:0.040970553529947516):0.0373416027566807,37:0.07831215628662822):0.3459547997410032):0.183354768565477,33:0.6076217245931084):0.09900399345153954,((34:0.0113525402263400…
tree STATE_493000 = ((1:17.594922621368298,(2:10.49667371031288,3:15.49667371031288):12.098248911055418):50.54363910334783,(((((((((((4:0.562698173944723,33:0.562698173944723):0.08135466970346994,36:0.6440528436481929):0.22166885728764885,((37:0.025168150139223494,40:0.025168150139223494):0.14416688429777788,38:0.16933503443700137):0.6963866664988404):0.1743290084647635,(((26:0.44803867595879854,…
tree STATE_494000 = ((1:17.347003684381818,(2:8.786339003026825,3:13.786339003026825):13.560664681354993):46.158131056450216,((((((((((4:0.8616313961289281,(((33:0.18801738890079864,37:0.18801738890079864):0.06353518447807519,38:0.2515525733788738):0.2179100343995538,36:0.46946260777842763):0.3921687883505005):0.00882055758788125,(26:0.7064726156245307,40:0.7064726156245307):0.16397933809227871):…
tree STATE_495000 = ((1:13.535303245594616,(2:10.566372666787025,3:15.566372666787025):7.968930578807591):54.34298674852084,((((((((4:1.0500404633371891,((33:0.31760212745866484,36:0.31760212745866484):0.27194517572214566,(37:0.09977451135477593,38:0.09977451135477593):0.48977279182603456):0.46049316015637864):0.014421602473507988,((26:0.6764091672520305,40:0.6764091672520305):3.284347039556046E-…
tree STATE_496000 = ((1:14.103356715087624,(2:10.84223024039127,3:15.84223024039127):8.261126474696354):51.93604845124703,(((((((((4:0.9708630206868568,(((26:0.5547465387894692,((34:0.025777416297161924,35:0.025777416297161924):0.3891573324486296,(39:0.008082262317162575,41:0.008082262317162575):0.4068524864286289):0.13981179004367772):0.04210937866566766,40:0.5968559174551369):0.3663475177666209…
tree STATE_497000 = ((1:14.406461449594453,(2:10.913235666495254,3:15.913235666495254):8.493225783099199):45.70238894165019,(((((((((4:0.9804895244555295,(((26:0.49518046031693713,((34:0.011895591470494214,35:0.011895591470494214):0.2903058418068036,(39:0.0017394894732206674,41:0.0017394894732206674):0.30046194380407715):0.19297902703963932):0.19754452603572964,(33:0.39640531007050944,(36:0.25490…
tree STATE_498000 = ((1:13.054130832465074,(2:11.118210141440901,3:16.1182101414409):6.935920691024172):48.31956895955622,(((((((((4:0.45452089373374005,(((33:0.12921111476653896,36:0.12921111476653896):0.05644070643942273,(((34:0.06663336707442477,35:0.06663336707442477):0.0890064857395709,39:0.15563985281399567):0.012842085317028462,(37:0.09456315263196792,38:0.09456315263196792):0.073918785499…
tree STATE_499000 = ((1:12.217769376233413,(2:9.791013250141638,3:14.791013250141638):7.4267561260917745):47.863765684208,(((((((((((4:0.14073667326662487,40:0.14073667326662487):0.26831527042119735,((32:0.35109974012902867,((((34:0.002130360568517771,35:0.002130360568517771):0.1010475878994548,37:0.10317794846797257):0.011342001668922921,(38:0.1012762937855402,41:0.1012762937855402):0.0132436563…
tree STATE_500000 = ((1:11.39317639750885,(2:9.898682065149096,3:14.898682065149096):6.4944943323597535):49.28907172743237,(((((((((4:0.2094830890949505,40:0.2094830890949505):0.34519769351106,((26:0.22382272974195025,33:0.22382272974195025):0.21882543148329006,((32:0.33484516120298546,((((34:0.002130360568517771,35:0.002130360568517771):0.13156856681794482,38:0.13369892738646258):0.1090170456741…
tree STATE_501000 = ((1:11.51916147701239,(2:9.926963591386485,3:14.926963591386485):6.592197885625904):49.91764524565794,(((((((((4:0.5414324880400865,40:0.5414324880400865):0.3815569936193399,((26:0.41696237834578836,((32:0.31710704740609236,41:0.31710704740609236):0.04310055176785382,((33:0.21262047655112418,(37:0.043028510440771515,38:0.043028510440771515):0.16959196611035265):0.0011062812044…
tree STATE_502000 = ((1:12.111232765657654,(2:9.519698152997584,3:14.519698152997584):7.59153461266007):56.093086289515206,((((((((4:0.7749040119764039,26:0.7749040119764039):0.0011216377078393514,((((32:0.19091863298164738,(33:0.14674010539052523,40:0.14674010539052523):0.044178527591122146):0.047556333085613384,(37:0.06724613243394745,38:0.06724613243394745):0.17122883363331332):0.1171523287891…
tree STATE_503000 = ((1:11.131642826314827,(2:9.608272189940202,3:14.608272189940202):6.523370636374626):56.04970129447969,(((((((((4:0.3457015626902004,((32:0.10830502704085256,40:0.10830502704085256):0.19168394200605843,33:0.29998896904691097):0.045712593643289445):0.1436329456714313,(((34:0.17639005519366632,35:0.17639005519366632):0.14887932870641665,(36:0.3215352662387277,(39:0.0858675885678…
tree STATE_504000 = ((1:16.346993580535386,(2:10.031908410167308,3:15.031908410167308):11.315085170368079):59.82366116807728,(((((((((4:0.5074841150833824,(34:0.06468941350091358,35:0.06468941350091358):0.44279470158246886):0.16615671694703127,((32:0.38482798031621,33:0.38482798031621):0.0023327612811999132,40:0.38716074159740993):0.28648009043300376):0.003637452037716926,(26:0.48569789230349636,…
tree STATE_505000 = ((1:17.401626738807856,(2:9.57944585993734,3:14.57944585993734):12.822180878870515):56.52301348524055,(((((((((((4:0.4219628851800569,(34:0.04214214958216651,35:0.04214214958216651):0.3798207355978904):0.2462496128088762,26:0.6682124979889331):2.2486194156279282E-4,((((32:0.29460383237897775,(33:0.19300037847815535,40:0.19300037847815535):0.1016034539008224):0.0335008986683182…
tree STATE_506000 = ((1:18.168310520398133,(2:11.706372987132418,3:16.70637298713242):11.461937533265715):60.717214324565276,((((((((((4:0.4334227634791257,((((32:0.23204662701538448,36:0.23204662701538448):0.06135798390356473,((34:0.024173629181155384,35:0.024173629181155384):0.16155365057918913,40:0.1857272797603445):0.1076773311586047):0.053372930312314604,((37:0.004703458097473207,38:0.004703…
tree STATE_507000 = ((1:15.174419120980204,(2:11.660236320137518,3:16.660236320137518):8.514182800842686):60.05651061580441,(((((((((((4:0.3487852297097333,((33:0.15169929609072388,(34:0.006742143082142497,35:0.006742143082142497):0.1449571530085814):0.06312695944216043,40:0.2148262555328843):0.133958974176849):0.023594219729145105,36:0.3723794494388784):0.01919046370776012,(((32:0.14909009931730…
tree STATE_508000 = ((1:14.610228762429148,(2:9.373087122283245,3:14.373087122283245):10.237141640145904):58.28604682923961,((((((((((((((4:0.34955720556211684,((33:0.07821538155374201,40:0.07821538155374201):0.12599296966544826,(34:0.020639022388241845,35:0.020639022388241845):0.18356932883094843):0.14534885434292658):0.020695809907444518,36:0.37025301546956135):0.00681174239306126,32:0.37706475…
tree STATE_509000 = ((1:14.116076388217245,(2:11.178198522783571,3:16.17819852278357):7.9378778654336735):59.54838170528783,((((((((((((4:0.36989019252744026,(33:0.3157259418790012,40:0.3157259418790012):0.05416425064843905):0.0376767367412888,(36:0.2440636198430593,(((37:0.01798547242996872,38:0.01798547242996872):0.04033220674467844,41:0.058317679174647155):0.12041395364894199,39:0.178731632823…
tree STATE_510000 = ((1:13.903344246017912,(2:8.972067008557964,3:13.972067008557964):9.931277237459948):62.90213034401326,((((((((((4:0.3817598800677054,(33:0.2624497745113597,40:0.2624497745113597):0.11931010555634569):0.005772112536660878,(32:0.34133664516583806,(((37:0.02689656960875696,38:0.02689656960875696):0.016369349087421558,41:0.04326591869617852):0.1885167179494836,39:0.23178263664566…
tree STATE_511000 = ((1:13.77149922907795,(2:9.725686357085923,3:14.725686357085923):9.045812871992027):52.49665663427295,((((((((((4:0.6176713763173264,40:0.6176713763173264):0.08700783578787874,(((32:0.07250562457205718,41:0.07250562457205718):0.04682795546770206,39:0.11933358003975925):0.5558135359445815,(37:9.775345586725487E-4,38:9.775345586725487E-4):0.6741695814256682):0.029532096120864382…
tree STATE_512000 = ((1:14.051362084365618,(2:9.492026534388415,3:14.492026534388415):9.559335549977202):53.163432077939476,(((((((((4:0.6768167125636382,(33:0.49010400981124813,((34:0.04447605576430303,35:0.04447605576430303):0.4069848117600557,40:0.4514608675243587):0.03864314228688942):0.18671270275239005):0.09217399248556091,(37:9.701036523457212E-4,38:9.701036523457212E-4):0.7680206013968534…
tree STATE_513000 = ((1:12.224348654879773,(2:9.358687429958156,3:14.358687429958156):7.865661224921617):53.13789533964572,(((((((((4:0.627328090802114,26:0.627328090802114):0.37346184302332486,(33:0.7261173275921883,(34:0.3756092654919046,35:0.3756092654919046):0.3505080621002837):0.2746726062332506):0.026368706909502215,((((32:0.17347677644599171,41:0.17347677644599171):0.11208248058737799,39:0…
tree STATE_514000 = ((1:13.845782556457984,(2:8.804648014634942,3:13.804648014634942):10.041134541823041):50.125057140321665,((((((((((4:0.4946006329534875,26:0.4946006329534875):0.040100493231749745,(34:0.18031526792856592,35:0.18031526792856592):0.35438585825667135):0.24909751531363988,((32:0.54548853955061,((((36:0.11812883288618087,41:0.11812883288618087):0.03735594057402611,(37:0.00145779893…
tree STATE_515000 = ((1:13.871989692236419,(2:8.842328767368052,3:13.842328767368052):10.029660924868367):45.43863885082113,(((((((((4:0.7588807454846953,(((32:0.1606833752350655,38:0.1606833752350655):0.18246837870762253,(39:0.03512078276060723,41:0.03512078276060723):0.3080309711820808):0.2532687655436219,(33:0.2556487790183416,(36:0.23446392749830391,(37:0.0014609347548405062,40:0.001460934754…
tree STATE_516000 = ((1:14.60517714198474,(2:10.633964862585028,3:15.633964862585028):8.971212279399712):47.202838837452845,((((((((4:0.6924737073081049,(34:0.04123725252577194,35:0.04123725252577194):0.6512364547823329):0.22429565538276064,(26:0.7310583216298101,((32:0.1959195655495838,(((36:0.09323289825062775,37:0.09323289825062775):0.027239586142926875,38:0.12047248439355462):0.03947004325850…
tree STATE_517000 = ((1:15.36941996198442,(2:8.556750090740763,3:13.556750090740763):11.812669871243656):51.18398004125564,(((((((((4:0.682466023901934,(34:0.04846695846028369,35:0.04846695846028369):0.6339990654416503):0.10808460696200628,26:0.7905506308639403):0.15145375279776097,(32:0.33507820283346196,(((33:0.1668487438692311,(39:0.0052224968270796574,41:0.0052224968270796574):0.1616262470421…
tree STATE_518000 = ((1:15.36941996198442,(2:8.8174860513017,3:13.8174860513017):11.55193391068272):52.33316668107547,(((((((((4:0.5850480489357213,26:0.5850480489357213):0.09133287504390131,(32:0.3257973121858262,40:0.3257973121858262):0.3505836117937964):0.26327854493732206,((((33:0.07744093831848352,(36:0.037392288588729526,37:0.037392288588729526):0.04004864972975399):0.11342582962070956,(39:…
tree STATE_519000 = ((1:15.36941996198442,(2:8.537819210621443,3:13.537819210621443):11.831600751362977):54.81343523793146,(((((((4:1.2884784380533203,((26:0.5614508937821865,40:0.5614508937821865):0.3521416473874438,(32:0.817549374082318,(((33:0.50578731842133,(39:0.36227248056188494,41:0.36227248056188494):0.14351483785944502):0.07569778766467739,(34:0.0026626759826048826,35:0.00266267598260488…
tree STATE_520000 = ((1:15.936375509415914,(2:10.498156863792833,3:15.498156863792833):10.438218645623081):58.60425449174687,(((((((((((4:0.4473790206956728,33:0.4473790206956728):0.13817490104399355,((((34:0.03076010849077931,35:0.03076010849077931):0.236839853651861,41:0.2675999621426403):0.0496908441789457,(36:0.23955120507461522,(37:0.008661523951150385,38:0.008661523951150385):0.230889681123…
tree STATE_521000 = ((1:15.936375509415914,(2:10.935243504538555,3:15.935243504538555):10.001132004877359):53.75444610021523,((((((((((4:0.5340027813601288,((34:0.06220515315459662,35:0.06220515315459662):0.12270823314041976,((36:0.13657990858445818,((37:0.012894982395628094,38:0.012894982395628094):0.013583265743474482,39:0.026478248139102576):0.1101016604453556):0.0376411617943489,41:0.17422107…
tree STATE_522000 = ((1:17.7053651874428,(2:11.156051191295603,3:16.156051191295603):11.549313996147198):61.317991806413566,(((((((4:0.707626853295313,(26:0.6011185072227544,((32:0.5269240742636204,((((34:0.04439184699503873,35:0.04439184699503873):0.1112246656162943,(37:0.07247052671032533,(38:0.03689748661729988,41:0.03689748661729988):0.035573040093025456):0.08314598590100769):0.05991893097656…
tree STATE_523000 = ((1:17.685612151181076,(2:11.763544574566176,3:16.763544574566176):10.9220675766149):63.42196647735126,(((((((((4:0.6241381332615853,(((32:0.14229480512971096,(39:0.054406825270922,40:0.054406825270922):0.08788797985878896):0.03402888584328281,((36:0.06940339300623036,(37:0.03376737902397519,41:0.03376737902397519):0.03563601398225517):0.08016137759356465,38:0.149564770599795)…
tree STATE_524000 = ((1:17.363342384446543,(2:11.905902281618687,3:16.905902281618687):10.457440102827857):57.9906419114091,(((((((((((4:0.43912255730632677,26:0.43912255730632677):0.1747828817651561,(((32:0.3485243227526506,(34:0.12635310032936464,35:0.12635310032936464):0.22217122242328596):0.022514389530842227,33:0.37103871228349283):0.10802365341082232,(((36:0.05026485473093483,41:0.050264854…
tree STATE_525000 = ((1:16.74672973860282,(2:10.321598679142248,3:15.321598679142248):11.425131059460572):55.323837905530766,((((((((4:0.5238467907649172,33:0.5238467907649172):0.5684166870037283,(((32:0.40327360206337043,40:0.40327360206337043):0.012863242523863894,(37:0.2037692094530391,41:0.2037692094530391):0.2123676351341952):0.049854289075005165,((34:0.0726867446018838,35:0.0726867446018838…
tree STATE_526000 = ((1:18.53467692511014,(2:12.551959085218833,3:17.551959085218833):10.982717839891308):62.23611108790288,(((((((4:0.6534234265993508,(((34:0.01309069991011957,35:0.01309069991011957):0.1915579394223833,36:0.20464863933250288):0.11702024776131742,(38:0.14288245159301244,39:0.14288245159301244):0.17878643550080786):0.3317545395055305):0.07371910879497523,((26:0.39094304567859267,…
tree STATE_527000 = ((1:18.95295062267554,(2:10.17789359028648,3:15.17789359028648):13.77505703238906):63.60784155351516,(((((((((((4:0.33631098436138074,(34:0.01311298167968334,35:0.01311298167968334):0.3231980026816974):0.12309968513079045,(38:0.10801104820254116,39:0.10801104820254116):0.35139962128963004):0.3196138329484269,(((33:0.06373845063253804,37:0.06373845063253804):0.06248431804234287…
tree STATE_528000 = ((1:15.077081514326409,(2:10.315137390268742,3:15.315137390268742):9.761944124057667):68.71788255757859,((((((((4:0.9017973466110071,(26:0.5975177464810562,((((33:0.40340327284910765,((34:0.005752044984783284,35:0.005752044984783284):0.10300752575187748,(37:0.07148247381493551,(38:0.021659949328088176,41:0.021659949328088176):0.04982252448684733):0.03727709692172525):0.2946437…
tree STATE_529000 = ((1:16.629159462661047,(2:10.886052016151226,3:15.886052016151226):10.743107446509821):57.44311691693787,((((((((4:0.537416401230808,36:0.537416401230808):0.3167696303530674,(26:0.7647883441179466,(((((33:0.17361531331525742,38:0.17361531331525742):0.004022252427693662,41:0.1776375657429511):0.013474928279243875,37:0.19111249402219496):0.392208794930331,(34:0.1108199494733251,…
tree STATE_530000 = ((1:16.853548345103547,(2:11.208027364400955,3:16.208027364400955):10.645520980702592):51.79980066287588,((((((((4:1.11217694435719,36:1.11217694435719):0.01698605632748129,(((26:0.3907957895332862,(((33:0.04937890346542331,38:0.04937890346542331):0.22386276374177974,39:0.27324166720720305):0.08275264567305307,(37:0.0010089084561724644,41:0.0010089084561724644):0.3549854044240…
tree STATE_531000 = ((1:19.410504678824793,(2:12.099825583800566,3:17.099825583800566):12.310679095024227):53.157699852119705,(((((((4:1.3899992989175862,(((26:0.45487159748524775,((33:0.07398403222665749,(38:0.05589239269569424,39:0.05589239269569424):0.018091639530963252):0.2005802136885586,(37:0.11035320029568496,41:0.11035320029568496):0.16421104561953115):0.18030735157003164):0.1635988818067…
tree STATE_532000 = ((1:18.07445292320741,(2:12.14212034239868,3:17.14212034239868):10.93233258080873):53.80206132783308,(((((((((4:0.6640383711537301,(((32:0.21218751587203497,(37:0.09572187411875023,41:0.09572187411875023):0.11646564175328473):0.017394178024554258,40:0.22958169389658922):0.1032086842426409,(33:0.23326599018280977,(38:0.022314618481038835,39:0.022314618481038835):0.2109513717017…
tree STATE_533000 = ((1:16.02939398590655,(2:10.807888526913068,3:15.807888526913068):10.221505458993484):61.39319289789296,(((((((((4:1.1022464529407838,((26:0.644939040395003,36:0.644939040395003):0.02292170264568838,((((33:0.19220163867424864,40:0.19220163867424864):0.012647122992199639,41:0.20484876166644828):0.11394162334336028,37:0.31879038500980855):0.21887717258212552,(((34:0.004716216128…
tree STATE_534000 = ((1:16.044113013361923,(2:13.257141909971985,3:18.257141909971985):7.786971103389938):62.396733829584875,(((((((4:0.8053118924689865,((((26:0.5071058757395892,36:0.5071058757395892):0.08163453863750125,(((34:0.028460758675481843,35:0.028460758675481843):0.11662605775585536,(37:0.0064819193419314,39:0.0064819193419314):0.1386048970894058):0.36851783378875996,(38:0.3518230881076…
tree STATE_535000 = ((1:17.10123797154527,(2:10.538824141043982,3:15.538824141043982):11.562413830501288):54.85511055842345,(((((((4:0.798957808058425,((((((26:0.17226547190016778,(37:0.03773633534656167,39:0.03773633534656167):0.1345291365536061):0.025971543704653238,32:0.19823701560482102):0.015279170411201415,36:0.21351618601602243):0.22869506616114352,(33:0.4186014619202162,(38:0.257455147294…
tree STATE_536000 = ((1:15.14868298444798,(2:12.051504107119335,3:17.051504107119335):8.097178877328645):58.803369568747534,(((((((((((4:0.524822431506012,41:0.524822431506012):0.09861522302767234,(34:0.20107399836411483,35:0.20107399836411483):0.42236365616956956):0.09191628425121756,36:0.7153539387849019):0.009653481255793128,(((26:0.226724925420734,(32:0.21980133369101745,((33:0.08357712073189…
tree STATE_537000 = ((1:19.40753882864471,(2:11.051599617392874,3:16.051599617392874):13.355939211251837):63.045853681489284,(((((((((4:0.4012347151119815,26:0.4012347151119815):0.06715298898160016,((((((32:0.09611221876884846,(33:0.07396415162291645,39:0.07396415162291645):0.02214806714593201):0.014024840241122008,41:0.11013705900997046):0.08860096129702784,37:0.1987380203069983):0.0266751738356…
tree STATE_538000 = ((1:17.93227210908505,(2:12.141989548785094,3:17.141989548785094):10.790282560299957):60.93035994920329,((((((((((4:0.4282982257954086,(26:0.2801138089331379,((36:0.10508393037750471,38:0.10508393037750471):0.17140950334113228,40:0.276493433718637):0.003620375214500926):0.14818441686227068):0.18512925056211488,((32:0.3822504886555146,(34:0.17386651073911855,35:0.17386651073911…
tree STATE_539000 = ((1:17.267198870035493,(2:12.209262692154912,3:17.209262692154912):10.057936177880581):53.65123579463221,((((((((4:0.6665899666004086,((((26:0.3262418076127723,(36:0.2937789849676835,(38:0.017118450691872227,40:0.017118450691872227):0.2766605342758113):0.03246282264508882):0.007025966919932236,((33:0.02166267320780061,41:0.02166267320780061):0.20401340829548928,(37:0.117250204…
tree STATE_540000 = ((1:18.130289123603138,(2:9.39590613574103,3:14.39590613574103):13.734382987862109):60.147106575841434,((((((((((4:0.49274173566935686,(26:0.1920579057087825,(36:0.03973194756366708,(38:0.014214888546711718,40:0.014214888546711718):0.025517059016955362):0.15232595814511543):0.30068382996057436):0.04662879533182385,((33:0.13009774129194593,37:0.13009774129194593):0.101171224110…
tree STATE_541000 = ((1:17.94575907163099,(2:9.380630448154424,3:14.380630448154424):13.565128623476568):59.878569674716005,((((((((((4:0.4972960202242838,(26:0.47246885736187993,(33:0.2090153125698805,((36:0.025387571577743778,40:0.025387571577743778):0.12234048721352793,(((37:0.029141317982225377,39:0.029141317982225377):6.577335031511602E-4,41:0.029799051485376538):0.008725458367128826,38:0.03…
tree STATE_542000 = ((1:16.559303075160397,(2:9.149617516151647,3:14.149617516151647):12.40968555900875):46.961066917614914,((((((((4:0.7155655030154897,(((((26:0.3558191956788153,(33:0.27198076280900285,(((37:0.011830365527858669,39:0.011830365527858669):0.013862013777284153,41:0.025692379305142822):0.06874252265422043,38:0.09443490195936324):0.1775458608496396):0.08383843286981246):0.0352702581…
tree STATE_543000 = ((1:15.363627325438294,(2:11.609902938203803,3:16.609902938203803):8.753724387234492):55.32418859859995,((((((((((((4:0.40034904061423093,((((33:0.06923263679079658,37:0.06923263679079658):0.035380703622228254,((38:8.531472807834996E-5,39:8.531472807834996E-5):0.013842543311360422,41:0.013927858039438773):0.09068548237358606):0.24125824202584856,(34:0.09622193693523869,35:0.09…
tree STATE_544000 = ((1:14.440613472684898,(2:10.723100594950907,3:15.723100594950907):8.717512877733991):55.29850880489819,(((((((((4:0.4467380296953708,36:0.4467380296953708):0.041808587110366446,((((33:0.2065841749614306,41:0.2065841749614306):0.03340662252625118,(37:0.03019237656051816,39:0.03019237656051816):0.20979842092716364):0.08867589190780303,38:0.3286666893954848):0.02698752510078456,…
tree STATE_545000 = ((1:18.418038560439147,(2:11.479275209849032,3:16.479275209849032):11.938763350590115):60.12662821787771,((((((((4:0.7782684308372176,36:0.7782684308372176):0.6007810805263238,(((26:0.45615340739219956,40:0.45615340739219956):0.0589797267748875,((((33:0.06819797481974534,38:0.06819797481974534):0.20889568649694773,37:0.27709366131669305):0.024790008629353433,(39:0.104501921704…
tree STATE_546000 = ((1:16.810023623169524,(2:12.50720215797935,3:17.50720215797935):9.302821465190174):56.040093876288395,((((((((4:1.2313639637204044,((((26:0.4731352724466068,(36:0.2789947933408455,40:0.2789947933408455):0.19414047910576132):0.3691468122010999,(34:0.5628614653600715,35:0.5628614653600715):0.2794206192876352):0.023121370300699384,37:0.8654034549484061):0.15693251806173658,((33:…
tree STATE_547000 = ((1:16.644833130530024,(2:10.889541376266486,3:15.889541376266486):10.755291754263538):56.23487931051891,(((((((((((4:0.8980932975903445,32:0.8980932975903445):0.02977338863432688,((26:0.47476245183741506,((39:0.3106511987103082,41:0.3106511987103082):0.111467602688951,40:0.4221188013992592):0.05264365043815583):0.05761187241785404,36:0.5323743242552691):0.3954923619694023):0.…
tree STATE_548000 = ((1:17.18259467964747,(2:11.23220038156066,3:16.23220038156066):10.95039429808681):60.87754969040657,((((((((((4:0.9541164848867171,32:0.9541164848867171):0.04231515867499214,(((34:0.028211527245281694,35:0.028211527245281694):0.2617959172924926,38:0.2900074445377743):0.3186695585669741,(39:0.3437342150743669,41:0.3437342150743669):0.26494278803038146):0.38775464045696084):0.0…
tree STATE_549000 = ((1:17.25268495317029,(2:11.996098159353295,3:16.996098159353295):10.256586793816997):64.79018465421835,((((((((4:0.8815645659991471,32:0.8815645659991471):0.35849522586466764,((26:0.8220892214483996,(((34:0.027494733767392487,35:0.027494733767392487):0.22061681055938195,39:0.24811154432677443):0.04096866782988948,(38:0.025197197476558818,41:0.025197197476558818):0.26388301468…
tree STATE_550000 = ((1:17.25268495317029,(2:13.173829525095115,3:18.173829525095115):9.078855428075176):66.08349881229135,(((((((4:0.9852747098120385,(((26:0.5189762591732916,((33:0.46210914112348794,40:0.46210914112348794):0.0210857118940575,37:0.48319485301754544):0.035781406155746154):0.26858989181987103,36:0.7875661509931626):0.06512212033133413,((32:0.31087987729724625,(34:0.041894496718534…
tree STATE_551000 = ((1:16.642314560011208,(2:12.970057819297253,3:17.970057819297253):8.672256740713955):58.54540077386648,((((((((4:0.8030941029728667,((32:0.47500307438962397,(38:0.15652506843940867,41:0.15652506843940867):0.3184780059502153):0.155784805586752,36:0.630787879976376):0.17230622299649068):0.10048414766121228,26:0.9035782506340789):0.34609710296125906,((33:0.10994111212445742,37:0…
tree STATE_552000 = ((1:14.902265156514346,(2:9.890260923679367,3:14.890260923679367):10.012004232834979):58.39985389305616,(((((((((4:0.8812974183349681,((26:0.6904158561858783,((33:0.2647867612547894,(34:0.12279736339040809,35:0.12279736339040809):0.1419893978643813):0.42297936428487803,((37:0.2686738235251423,39:0.2686738235251423):0.3603889572208982,40:0.6290627807460405):0.05870334479362693)…
tree STATE_553000 = ((1:15.81026718682395,(2:9.928675585476082,3:14.928675585476082):10.881591601347868):59.2073060295549,((((((((4:0.6985811755171808,(((((26:0.2470793376934655,(34:0.03408322596123963,35:0.03408322596123963):0.21299611173222585):0.13850854791748482,(37:0.1667636446615828,39:0.1667636446615828):0.2188242409493675):0.09105789514549001,33:0.4766457807564403):0.022149179549257714,32…
tree STATE_554000 = ((1:13.535566076403036,(2:9.789824000454978,3:14.789824000454978):8.745742075948058):48.03561837049907,((((((((4:0.5817105906588295,(((26:0.16433286064768413,33:0.16433286064768413):0.07737364596171184,(34:0.008439349362868397,35:0.008439349362868397):0.23326715724652758):0.2582088053052865,(((32:0.269445235347229,38:0.269445235347229):0.08947773274922344,((36:0.08674036937599…
tree STATE_555000 = ((1:16.861113321791475,(2:9.68818018880351,3:14.68818018880351):12.172933132987964):52.38336713131676,((((((((((4:0.5795288328777541,26:0.5795288328777541):0.005302343467351478,(33:0.5177525171464261,(34:0.07380696935145321,35:0.07380696935145321):0.4439455477949729):0.0670786591986795):0.05229173428711109,(36:0.5443641675275297,41:0.5443641675275297):0.09275874310468701):0.13…
tree STATE_556000 = ((1:18.16675593366586,(2:10.161693675608767,3:15.161693675608767):13.005062258057094):54.170243343082,((((((((4:0.8159489705349946,((37:0.08495650662829121,40:0.08495650662829121):0.15059022315449597,38:0.23554672978278718):0.5804022407522074):0.3032852283983968,(((26:0.5172946234677238,(32:0.27318768697333196,41:0.27318768697333196):0.24410693649439186):0.16209735762835453,(3…
tree STATE_557000 = ((1:17.455382248856523,(2:9.06892749185062,3:14.06892749185062):13.386454757005904):49.629247718143006,((((((((((4:0.49842601869676684,32:0.49842601869676684):0.007110733098001587,((26:0.26693377189059825,36:0.26693377189059825):0.21600030115755126,(34:0.12863229186129177,35:0.12863229186129177):0.35430178118685773):0.02260267874661892):0.2851423937271511,33:0.7906791455219195…
tree STATE_558000 = ((1:16.835197099592165,(2:11.280892881627931,3:16.28089288162793):10.554304217964233):49.121535362237765,(((((((((((4:0.5009010679210854,32:0.5009010679210854):0.12256623335094707,((34:0.03877158153659101,35:0.03877158153659101):0.15711352827588787,41:0.19588510981247886):0.42758219145955356):0.09062336022267936,(38:0.334752467587506,39:0.334752467587506):0.3793381939072058):0…
tree STATE_559000 = ((1:14.42104692998127,(2:9.77248680290965,3:14.77248680290965):9.648560127071619):50.48796111661355,(((((((((((4:0.47384312852045557,32:0.47384312852045557):0.006877580657274451,(33:0.20334351766439673,36:0.20334351766439673):0.2773771915133333):0.10984564574873834,26:0.5905663549264684):0.07302722634977332,((37:0.025253808643579696,40:0.025253808643579696):0.22952610114597885…
tree STATE_560000 = ((1:11.321665231939004,(2:8.833998288331866,3:13.833998288331866):7.487666943607138):52.20722048240708,((((((((((((4:0.43228049474239205,36:0.43228049474239205):0.07745349062806894,(33:0.19932146640279044,41:0.19932146640279044):0.3104125189676705):0.053457925013127516,(34:0.03805253715602768,35:0.03805253715602768):0.5251393732275609):0.03810599820157634,37:0.6012979085851649…
tree STATE_561000 = ((1:13.159572742469322,(2:9.456297788132293,3:14.456297788132293):8.70327495433703):47.487071991566296,((((((((4:0.994099989503877,((((26:0.475480831406317,38:0.475480831406317):0.028689393814713082,(39:0.1407684741414305,40:0.1407684741414305):0.36340175107959954):0.20252294781525215,((34:0.03787719557687861,35:0.03787719557687861):0.5907827388471644,37:0.628659934424043):0.0…
tree STATE_562000 = ((1:13.63922209434931,(2:10.27732503056692,3:15.27732503056692):8.36189706378239):46.73936049386495,((((((((((4:0.4108446319507418,(36:0.28646151044704976,41:0.28646151044704976):0.12438312150369202):0.18711830553770875,((33:0.3287338020241151,(37:0.2989869186274933,39:0.2989869186274933):0.029746883396621793):0.2259749354331198,40:0.5547087374572349):0.043254200031215606):0.2…
tree STATE_563000 = ((1:14.549042699105275,(2:9.93744013774782,3:14.93744013774782):9.611602561357454):45.42694156703185,(((((((4:0.832186231886515,((((26:0.4531078333160221,38:0.4531078333160221):0.016133026613145807,(34:0.0293007832848439,35:0.0293007832848439):0.439940076644324):0.15635844362157708,(((32:0.24535829355972527,((39:0.018592652772608464,40:0.018592652772608464):0.12644433185946435…
tree STATE_564000 = ((1:11.396596413522555,(2:8.283623294735719,3:13.283623294735719):8.112973118786837):45.974371623900836,((((((((4:0.7821232716366668,(26:0.6541199317867534,(((((32:0.1778179817574173,(33:0.07284482072047488,37:0.07284482072047488):0.10497316103694243):0.026523439998610676,38:0.20434142175602799):0.03368842095297564,39:0.23802984270900363):0.2225764442566871,(34:0.0155680526645…
tree STATE_565000 = ((1:10.462922394467594,(2:5.856719630457606,3:10.856719630457606):9.606202764009987):46.66411339311277,((((((((4:0.7311146419730531,(26:0.6619790246798871,(((32:0.30648479764743575,39:0.30648479764743575):0.1380847768056015,((33:0.29909542104909886,(37:0.13142279897715894,38:0.13142279897715894):0.16767262207193992):0.10692616327476018,(34:0.019343789796414657,35:0.01934378979…
tree STATE_566000 = ((1:12.319028608259817,(2:7.062479131614936,3:12.062479131614936):10.256549476644881):47.558943766449914,((((((((((4:0.4260124562720933,39:0.4260124562720933):0.1985349438162507,(26:0.568087277721625,((33:0.18668538845262894,(34:0.003550575682928579,35:0.003550575682928579):0.18313481276970037):0.09687049949428073,37:0.28355588794690967):0.28453138977471537):0.0564601223667189…
tree STATE_567000 = ((1:12.080482027895592,(2:8.851285542752496,3:13.851285542752496):8.229196485143095):46.15266584235821,((((((((((4:0.46795650947342055,26:0.46795650947342055):0.09034908642815248,(36:0.42522216923899453,((38:0.17374555348488416,41:0.17374555348488416):0.015976099696686924,40:0.18972165318157108):0.23550051605742345):0.1330834266625785):0.011543805769731685,(((33:0.101892376377…
tree STATE_568000 = ((1:12.080482027895592,(2:7.218355134363488,3:12.218355134363488):9.862126893532103):47.81049122181708,((((((((((4:0.3444407461771027,(36:0.27061288715289217,((38:0.011608063583001597,41:0.011608063583001597):0.05653587181750784,40:0.06814393540050943):0.20246895175238272):0.07382785902421052):0.21134659883463097,32:0.5557873450117337):0.04688486555566451,26:0.6026722105673982…
tree STATE_569000 = ((1:12.080482027895592,(2:8.760480039056812,3:13.760480039056812):8.32000198883878):44.284634093823534,(((((((((4:0.6202941987886816,((32:0.5165774249152841,((36:0.07736998233760921,38:0.07736998233760921):0.12331723738113011,(40:0.09051874781339446,41:0.09051874781339446):0.11016847190534486):0.3158902051965448):0.01897492173155757,(34:0.020039886618106698,35:0.02003988661810…
tree STATE_570000 = ((1:13.44028633792302,(2:9.204973819906762,3:14.204973819906762):9.235312518016258):47.77455405155923,((((((((4:0.6228182818298476,32:0.6228182818298476):0.003564342295550804,((26:0.5553798657347877,((33:0.1240799513500534,36:0.1240799513500534):0.03420571719525811,(37:0.04204137279335166,39:0.04204137279335166):0.11624429575195985):0.3970941971894762):0.06343984000752556,(((3…
tree STATE_571000 = ((1:13.44028633792302,(2:11.122318797895112,3:16.12231879789511):7.317967540027908):50.1242172284497,((((((((((((4:0.3511413998122389,(33:0.33657004036001,37:0.33657004036001):0.014571359452228927):0.06343415080611126,((((34:0.033415819998864935,35:0.033415819998864935):0.02500903761459846,38:0.058424857613463395):0.00889577686413822,39:0.06732063447760162):0.03335500475026023…
tree STATE_572000 = ((1:13.413667913898749,(2:8.74216380104437,3:13.74216380104437):9.671504112854379):44.89973777511902,((((((((4:0.391757929708056,(33:0.3893547498886115,37:0.3893547498886115):0.0024031798194444898):0.06965384435228184,((36:0.14537855089707893,40:0.14537855089707893):0.17119781179333252,41:0.31657636269041145):0.1448354113699264):0.04055876930222546,((26:0.40917042249334334,(((…
tree STATE_573000 = ((1:12.921674002782517,(2:7.50528633438979,3:12.50528633438979):10.416387668392726):49.584342866352536,((((((((((((4:0.2800318901513054,(33:0.20694342291002943,40:0.20694342291002943):0.07308846724127599):0.06436217391293092,(36:0.2885141247634568,41:0.2885141247634568):0.05587993930077956):0.09042168389118099,((34:0.1089748994481721,35:0.1089748994481721):0.1186851036200158,(…
tree STATE_574000 = ((1:12.820631576044594,(2:7.206472472945592,3:12.206472472945592):10.614159103099002):48.0491183206271,(((((((((((4:0.21133613346844252,40:0.21133613346844252):0.05878357197234421,(26:0.18545225995099582,33:0.18545225995099582):0.08466744548979091):0.42439883538325235,(((34:0.0828294725060822,35:0.0828294725060822):0.3988460269194275,(36:0.28202807794851636,(38:0.0707179244511…
tree STATE_575000 = ((1:11.132489665530667,(2:7.231557216275252,3:12.231557216275252):8.900932449255414):47.902342462026624,(((((((((4:0.820818745067925,(((26:0.2625408685245728,33:0.2625408685245728):0.14207355174962788,(((34:0.15179159088001426,35:0.15179159088001426):0.1197545695702481,((36:0.06416656901655837,(39:0.02303479102508593,41:0.02303479102508593):0.04113177799147244):0.0505687837903…
tree STATE_576000 = ((1:16.44725197241543,(2:8.135798471516463,3:13.135798471516463):13.311453500898967):50.62030802598029,((((((((((((4:0.4446564863507734,((((36:0.06272900431606819,41:0.06272900431606819):0.08807163330017244,38:0.15080063761624063):0.09468824315971539,(39:0.044560606299673504,40:0.044560606299673504):0.2009282744762825):0.1709209520767548,37:0.4164098328527108):0.02824665349806…
tree STATE_577000 = ((1:10.7796775464389,(2:8.220139885061531,3:13.220139885061531):7.5595376613773695):49.205457557636464,((((((((((4:0.4776677632369894,(34:0.04674858806257618,35:0.04674858806257618):0.4309191751744132):0.02072905141584863,26:0.498396814652838):0.1385548606639514,37:0.6369516753167894):0.2403845601338075,(32:0.7422664682982845,((33:0.3032641486859231,41:0.3032641486859231):0.21…
tree STATE_578000 = ((1:11.301773884490437,(2:9.145420512486304,3:14.145420512486304):7.1563533720041335):46.261673245965746,(((((((((((4:0.5668644613769371,(37:0.29417024636652306,41:0.29417024636652306):0.2726942150104141):0.024758169630656246,(26:0.42590752045547375,(34:0.13996671501989297,35:0.13996671501989297):0.28594080543558076):0.16571511055211963):0.014655437173533792,(32:0.351737194681…
tree STATE_579000 = ((1:13.851496027336541,(2:9.40540842361711,3:14.40540842361711):9.44608760371943):57.24876569767633,(((((((((4:0.6792032380669214,26:0.6792032380669214):2.516452805445546E-5,((32:0.3688462168940935,(37:0.010150227494172884,41:0.010150227494172884):0.35869598939992065):0.04562112612943908,(34:0.047220639353923094,35:0.047220639353923094):0.36724670366960954):0.26476105957144325…
tree STATE_580000 = ((1:16.00341104322831,(2:12.488271674965915,3:17.488271674965915):8.515139368262396):56.086325174678166,((((((((((4:0.34976704917130463,((33:0.11545356368793315,40:0.11545356368793315):0.14151155401225646,36:0.2569651177001896):0.09280193147111504):0.09409102223654436,(38:0.023772505790477537,39:0.023772505790477537):0.4200855656173715):0.06636018808795302,((26:0.4627110011726…
tree STATE_581000 = ((1:17.08960981397494,(2:12.61648109792376,3:17.61648109792376):9.473128716051178):53.454757854082196,(((((((((((4:0.3603001072577928,((33:0.23009733123668666,40:0.23009733123668666):0.07284910201330594,(38:0.14736951448030478,39:0.14736951448030478):0.15557691876968782):0.057353674007800226):6.841326468307041E-4,((26:0.23570683312126048,32:0.23570683312126048):0.1220908515277…
tree STATE_582000 = ((1:15.276793612618103,(2:10.949747663467935,3:15.949747663467935):9.327045949150168):56.32419744338756,((((((((((4:0.21035998460248725,(36:0.14414210672270858,41:0.14414210672270858):0.06621787787977867):0.2032493583583264,((26:0.17994935258053638,(((37:0.007137465659123086,40:0.007137465659123086):0.0638521253960509,39:0.07098959105517398):0.01132039081464413,38:0.0823099818…
tree STATE_583000 = ((1:13.908925112436453,(2:10.131952908290824,3:15.131952908290824):8.776972204145629):53.4880393912438,(((((((((((4:0.18549619721324528,(36:0.12638629097051485,41:0.12638629097051485):0.05910990624273044):8.723104401943682E-4,(34:0.019225446603269945,35:0.019225446603269945):0.1671430610501697):0.16186502951069098,33:0.34823353716413064):0.16291086449427572,(26:0.3313774893200…
tree STATE_584000 = ((1:10.864971549898453,(2:9.042976746294826,3:14.042976746294826):6.821994803603626):50.68660505423689,(((((((((((4:0.18361262149891536,32:0.18361262149891536):0.019724245547637853,(36:0.16371386995941065,41:0.16371386995941065):0.039622997087142564):0.06928281592960236,(34:0.03941979674686359,35:0.03941979674686359):0.233199886229292):0.06344203356289635,(33:0.219484104705287…
tree STATE_585000 = ((1:13.361545352010292,(2:8.687571585268572,3:13.687571585268572):9.673973766741721):53.55037865498227,((((((((((((4:0.1924209288429554,(34:0.08357278880492106,35:0.08357278880492106):0.10884814003803434):0.05065020242905324,32:0.24307113127200863):0.007297286806491388,((37:0.14369964359887613,40:0.14369964359887613):0.06746220907903303,(38:0.15771744329487747,39:0.15771744329…
tree STATE_586000 = ((1:15.515632722424229,(2:11.410452405731348,3:16.41045240573135):9.10518031669288):58.61456126461961,((((((((((4:0.31338005073629505,(((32:0.2299163891379728,(38:0.12850472843434052,39:0.12850472843434052):0.10141166070363228):0.0022584874857083104,(37:0.21929356887201537,40:0.21929356887201537):0.012881307751665738):0.08034891748607517,33:0.3125237941097563):8.56256626538765…
tree STATE_587000 = ((1:17.454875352290316,(2:11.276346824865911,3:16.27634682486591):11.178528527424405):54.07735621056608,((((((((((4:0.43246301798615283,41:0.43246301798615283):0.008942695734312944,((32:0.20686833292898246,38:0.20686833292898246):0.04285041715667687,39:0.24971875008565933):0.19168696363480645):0.1325612750093731,(26:0.4098441512675307,((33:0.16079044280791174,(34:0.04392385531…
tree STATE_588000 = ((1:14.510034727592767,(2:7.944350762966689,3:12.944350762966689):11.565683964626079):57.85717792662619,(((((((((4:0.31166976672096247,41:0.31166976672096247):0.13848327739905564,36:0.4501530441200181):0.1808124355039057,(26:0.5243498381655979,((32:0.369112561740225,(38:0.01919320085675257,39:0.01919320085675257):0.3499193608834724):0.005930552594777649,(33:0.30839223626979,((…
tree STATE_589000 = ((1:15.758228831217611,(2:10.362045166251509,3:15.362045166251509):10.396183664966102):47.506721098132715,((((((((4:0.5531064778929328,(((33:0.2564221536296258,37:0.2564221536296258):0.08835367679116035,36:0.34477583042078613):0.12748197329789313,((34:0.013187385635159282,35:0.013187385635159282):0.32773556160013095,40:0.34092294723529026):0.131334856483389):0.0808486741742535…
tree STATE_590000 = ((1:14.659771557572178,(2:10.362045166251509,3:15.362045166251509):9.29772639132067):55.106257703709225,(((((((((4:0.504420537458844,((33:0.42513342317579594,37:0.42513342317579594):0.05519851341930626,36:0.4803319365951022):0.02408860086374176):0.012071538537398618,(38:0.289814803164332,40:0.289814803164332):0.22667727283191058):0.08300246852665782,(26:0.37995389123457424,((3…
tree STATE_591000 = ((1:17.501350835313765,(2:12.785215982618244,3:17.785215982618244):9.716134852695522):58.21458409975482,(((((((((4:0.5906201024553531,((32:0.09408634758824792,41:0.09408634758824792):0.3762725611993355,((34:0.07926352147010692,35:0.07926352147010692):0.3898970264106798,(36:0.08364377863919556,((37:0.007215522268169732,38:0.007215522268169732):0.05447323891694834,40:0.061688761…
tree STATE_592000 = ((1:18.261183472010494,(2:10.75259275589864,3:15.75259275589864):12.508590716111854):52.405032547263225,((((((((4:0.6313353085083003,((((26:0.330372310173811,39:0.330372310173811):0.1070218588976462,(32:0.2215235843046917,36:0.2215235843046917):0.21587058476676552):0.019944560618690543,((34:0.027754903501061464,35:0.027754903501061464):0.38899195130568065,38:0.4167468548067421…
tree STATE_593000 = ((1:16.827066177520095,(2:9.580080911450612,3:14.580080911450612):12.246985266069483):53.52020732972535,(((((((((4:0.5421361287809663,(((32:0.30647374324109977,(36:0.27145360205288954,((39:0.005622237255269056,40:0.005622237255269056):0.1684769651717024,41:0.17409920242697147):0.09735439962591808):0.03502014118821023):0.06032374587935796,(33:0.2634672000858487,(34:0.1237026956…
tree STATE_594000 = ((1:16.78546645148603,(2:11.593998180308763,3:16.593998180308763):10.191468271177268):48.814022047374905,(((((((((4:0.4885161779343533,(((32:0.330803660943608,(36:0.2763815078392552,37:0.2763815078392552):0.05442215310435283):0.014368477406444369,((34:0.04440593416531186,35:0.04440593416531186):0.13617995617982945,((39:0.049927694819966686,40:0.049927694819966686):0.1021149118…
tree STATE_595000 = ((1:15.373259307952303,(2:10.485836980528152,3:15.485836980528152):9.88742232742415):49.70163649466168,(((((((((4:0.6324934753570155,(((26:0.38477703803503926,(((34:0.03094105061464377,35:0.03094105061464377):0.156998412074489,(39:0.02250473375342656,40:0.02250473375342656):0.1654347289357062):0.03640769496045437,41:0.22434715764958715):0.1604298803854521):0.04486902405820287,…
tree STATE_596000 = ((1:14.51076131512647,(2:11.447640949959613,3:16.447640949959613):8.063120365166856):51.12628329947579,((((((((((4:0.3291880849415819,37:0.3291880849415819):0.18907763247443765,(32:0.26981795810603776,(34:0.00937667196763809,35:0.00937667196763809):0.2604412861383997):0.2484477593099818):0.11305234639123363,((26:0.30785720913729864,(33:0.20604010753749383,(38:0.186463630174945…
tree STATE_597000 = ((1:14.51076131512647,(2:7.782799141294378,3:12.782799141294378):11.727962173832092):51.77049823048213,((((((((((((4:0.18255684113828155,41:0.18255684113828155):0.07076435637672843,(33:0.19891056134534496,(38:0.05077769824800503,(39:0.05067732239389414,40:0.05067732239389414):1.0037585411088595E-4):0.14813286309733992):0.054410636169665016):0.09146213479235005,36:0.34478333230…
tree STATE_598000 = ((1:12.241001299137224,(2:7.542880161513294,3:12.542880161513294):9.69812113762393):51.587606347004126,(((((((((((4:0.24040592736835603,41:0.24040592736835603):0.017730082589774765,36:0.2581360099581308):0.2915979703175905,(((32:0.17731670761349977,((38:0.036923608115789534,40:0.036923608115789534):0.08205507249072391,39:0.11897868060651345):0.058338027006986315):0.03199621948…
tree STATE_599000 = ((1:12.093452358428966,(2:9.146337635182846,3:14.146337635182846):7.94711472324612):50.262059704744644,((((((((4:1.4953854028591258,((26:0.7678356777591301,((32:0.21550759187597998,((33:0.04341178910203512,(38:0.016941155628480555,(39:0.010887617988506014,40:0.010887617988506014):0.006053537639974542):0.026470633473554567):0.06260192525308132,36:0.10601371435511645):0.10949387…
tree STATE_600000 = ((1:12.762689697244738,(2:8.377894684664568,3:13.377894684664568):9.38479501258017):55.45993998177251,(((((((((4:0.8686550414060171,((26:0.5890549015083163,32:0.5890549015083163):0.2751108289948908,(33:0.21550759187597998,((36:0.10190186534891879,(37:0.10008720684604003,(38:0.023651116243204387,40:0.023651116243204387):0.07643609060283564):0.0018146585028787632):0.066553688377…
tree STATE_601000 = ((1:12.67599476429766,(2:8.752750124576696,3:13.752750124576696):8.923244639720963):54.24650546635935,(((((((((4:0.7222044980415199,38:0.7222044980415199):0.08951604837560678,((((26:0.5133968373770791,32:0.5133968373770791):0.03448884522835216,(37:0.3569517031010714,39:0.3569517031010714):0.19093397950435986):0.05132344145281398,((33:0.013843089912415575,41:0.01384308991241557…
tree STATE_602000 = ((1:13.863007562757165,(2:13.045494766618702,3:18.045494766618702):5.8175127961384625):60.996387685687964,(((((((4:0.8117205464171267,(((((26:0.27029638909523696,40:0.27029638909523696):0.09914732195060688,41:0.36944371104584384):0.09334445928315455,36:0.4627881703289984):0.07996153365469855,(32:0.5074013210470969,(33:0.22131427890390803,(37:0.0032493849930040402,39:0.00324938…
tree STATE_603000 = ((1:15.74293980164762,(2:10.204031522795496,3:15.204031522795496):10.538908278852123):59.436423830741305,((((((((((((4:0.3415571069112015,38:0.3415571069112015):0.09555406015230017,40:0.43711116706350167):0.1561783393383766,(((33:0.06602674695285199,37:0.06602674695285199):0.02397317455241374,39:0.08999992150526573):0.17914982687038097,36:0.2691497483756467):0.3241397580262316…
tree STATE_604000 = ((1:17.3969189886073,(2:12.91029426110767,3:17.91029426110767):9.486624727499631):55.70271481125532,(((((((((4:0.7618987429418804,((33:0.20685488488206247,38:0.20685488488206247):0.0981226371473177,(36:0.07754528203588211,(37:0.059292668448921865,39:0.059292668448921865):0.018252613586960245):0.22743223999349804):0.45692122091250026):0.19939057727350584,(((26:0.493004007240281…
tree STATE_605000 = ((1:16.33132807858792,(2:10.114479065356932,3:15.114479065356932):11.216849013230988):60.85701406231561,((((((((((4:0.7599226713235316,(((33:0.19935451755829509,36:0.19935451755829509):0.006203638266875422,38:0.2055581558251705):0.167510612975604,(37:0.28079843438283786,39:0.28079843438283786):0.09227033441793664):0.38685390252275714):0.03356924730113231,32:0.793491918624664):…
tree STATE_606000 = ((1:14.845765325422636,(2:9.576083076660673,3:14.576083076660673):10.269682248761963):46.54326388844453,(((((((((4:0.6383335422292907,(((33:0.0594017383508068,36:0.0594017383508068):0.060313775243914576,38:0.11971551359472138):0.316321637704426,(37:0.08953716110305415,39:0.08953716110305415):0.34649999019609323):0.20229639093014334):0.19809473681149892,(26:0.7352305816270521,(…
tree STATE_607000 = ((1:14.124387922383168,(2:10.920822933704155,3:15.920822933704155):8.203564988679013):51.202978771194324,(((((((((4:0.7321464234740964,(32:0.670924264102744,(((34:0.078442956828742,35:0.078442956828742):0.12154821615561881,41:0.1999911729843608):0.41191913596946844,40:0.6119103089538293):0.05901395514891472):0.06122215937135245):0.4508971064751308,((26:0.34403790607977425,38:0…
tree STATE_608000 = ((1:15.405595750928448,(2:11.701158216188727,3:16.701158216188727):8.704437534739721):54.200825768093786,((((((((4:0.6130870253799183,((26:0.4357035334888207,(32:0.3826320076213489,40:0.3826320076213489):0.05307152586747177):0.1323470211710313,(34:0.012756663668958211,35:0.012756663668958211):0.5552938909908938):0.045036470720066335):0.11522044969194223,(((33:0.142995007451036…
tree STATE_609000 = ((1:17.904949037283245,(2:11.293739532665114,3:16.293739532665114):11.611209504618131):50.82071652462325,((((((((4:1.085482316474525,((34:0.3030569622829812,35:0.3030569622829812):0.25654254031325885,40:0.55959950259624):0.5258828138782851):0.005495919132625593,(26:0.9616065327237066,(((32:0.2837835564559493,(38:0.07461667292325906,41:0.07461667292325906):0.20916688353269025):…
tree STATE_610000 = ((1:18.395575181007683,(2:11.47942825336635,3:16.47942825336635):11.916146927641332):52.66778064663913,(((((((((4:0.7565421089781499,(((32:0.2869413552454561,37:0.2869413552454561):0.021276227506844714,((38:0.12865142172941976,41:0.12865142172941976):0.033119908055998626,39:0.1617713297854184):0.14644625296688243):0.41620094566104116,((33:0.3033405358779078,36:0.30334053587790…
tree STATE_611000 = ((1:14.48480619203518,(2:10.789518925227611,3:15.789518925227611):8.695287266807568):46.4141104088237,(((((((4:0.9404939594758572,((26:0.6426531466043813,(((33:0.18758218474885457,36:0.18758218474885457):0.12409804096480936,((38:0.085140296784411,41:0.085140296784411):0.033393167981807914,39:0.11853346476621891):0.19314676094744504):0.0533716297198778,(37:0.026517766269895746,…
tree STATE_612000 = ((1:15.169837172898518,(2:10.486868309330358,3:15.486868309330358):9.68296886356816):47.22184996931761,(((((((((4:0.8006532071206199,(26:0.4569849814497359,((33:0.39798708597811355,(37:0.07619577204510486,40:0.07619577204510486):0.3217913139330087):0.03086026307526274,(36:0.20462744072081468,((38:7.76125495296437E-4,39:7.76125495296437E-4):0.041080141506926834,41:0.04185626700…
tree STATE_613000 = ((1:11.454406767801,(2:8.914875051183635,3:13.914875051183635):7.539531716617365):47.94357812352776,((((((((4:0.92625960124243,32:0.92625960124243):0.1724398410883654,(26:0.7013693810378834,((33:0.4175169750245389,36:0.4175169750245389):0.12239451829320247,(((34:0.06036107586655134,35:0.06036107586655134):0.0494820773372236,((37:0.030014217052370777,(38:0.01008926155903404,39:…
tree STATE_614000 = ((1:13.155161575869318,(2:7.566540712377426,3:12.566540712377426):10.588620863491892):48.04230738222623,((((((4:0.9362309880616931,(((26:0.5296651767834859,((33:0.2600680566050726,(((37:0.0027198363591198526,39:0.0027198363591198526):0.051445838354882305,38:0.05416567471400216):0.06656699942715236,(40:0.0038919924232940985,41:0.0038919924232940985):0.11684068171786041):0.13933…
tree STATE_615000 = ((1:14.058161138726895,(2:10.655122055970207,3:15.655122055970207):8.403039082756688):45.29935607619941,(((((((4:0.8094877692190862,((((26:0.2398406747070625,32:0.2398406747070625):0.19588852866760043,36:0.4357292033746629):0.15959903579484913,(33:0.44304400280177986,(34:0.058787404070534045,35:0.058787404070534045):0.3842565987312458):0.1522842363677322):0.0353103971884452,((…
tree STATE_616000 = ((1:14.799925748850136,(2:10.740391866528618,3:15.740391866528618):9.059533882321517):44.269335781147625,(((((((((4:0.3725430722416241,36:0.3725430722416241):0.2271631677015451,(33:0.3446720624946562,(34:0.027477387960576482,35:0.027477387960576482):0.31719467453407973):0.255034177448513):0.06132378659861637,(((26:0.25670661624401725,(37:0.009543784546529849,39:0.0095437845465…
tree STATE_617000 = ((1:14.799925748850136,(2:8.84848497532586,3:13.84848497532586):10.951440773524276):48.22961250987694,(((((((4:0.6631545069762697,(((26:0.43502471185560776,(36:0.27792866190008525,((37:0.028682700894299737,39:0.028682700894299737):0.1041796491576754,38:0.13286235005197514):0.1450663118481101):0.1570960499555225):0.018320121578968174,((33:0.2997127548402105,(34:0.02747738796057…
tree STATE_618000 = ((1:13.883972583425454,(2:9.767449764458597,3:14.767449764458597):9.116522818966857):43.89261993261595,(((((((((4:0.5451408411929839,((((26:0.2893476863070381,36:0.2893476863070381):0.11117438497903209,(33:0.12126355382469899,(37:0.08235827181237879,38:0.08235827181237879):0.0389052820123202):0.2792585174613712):0.012668772880496504,((39:0.015602715313676328,40:0.0156027153136…
tree STATE_619000 = ((1:10.762758735934934,(2:9.146596323934642,3:14.146596323934642):6.616162412000293):46.30287606810485,(((((((((4:0.5176406547088948,(34:0.09138040365496428,35:0.09138040365496428):0.4262602510539305):0.10364709292626884,(((26:0.28867691059906897,((39:0.017941551737667493,41:0.017941551737667493):0.03515284290318339,40:0.05309439464085088):0.23558251595821808):0.06251085074202…
tree STATE_620000 = ((1:10.762758735934934,(2:6.187029165514872,3:11.187029165514872):9.575729570420062):46.23932654141571,((((((((((4:0.5496175494389778,32:0.5496175494389778):0.02887251860673079,((((26:0.37823383753172846,33:0.37823383753172846):0.013528643356797099,(36:0.08584498257026547,37:0.08584498257026547):0.3059174983182601):0.002638585228206647,(38:0.31591536728846403,((39:0.0671019329…
tree STATE_621000 = ((1:10.083302209002497,(2:5.042643213078758,3:10.042643213078758):10.040658995923739):47.957852886112605,(((((((((4:0.57859722692329,((26:0.31463005291031243,(36:0.2320748144622037,37:0.2320748144622037):0.08255523844810872):0.0768640789675395,((33:0.1816864629755264,((38:0.04899877333657069,40:0.04899877333657069):0.11830388038609319,39:0.16730265372266387):0.0143838092528625…
tree STATE_622000 = ((1:10.52223737905894,(2:6.931245896464139,3:11.931245896464139):8.5909914825948):42.36221896216688,((((((((4:0.5942319648354824,((((26:0.27150148246898304,37:0.27150148246898304):0.058055294650418476,(36:0.22108449245031359,(39:0.06494036849309313,41:0.06494036849309313):0.15614412395722044):0.10847228466908793):0.013069003028421788,(32:0.26828408242116286,(34:0.1950803399449…
tree STATE_623000 = ((1:8.71968150507131,(2:7.372400952802138,3:12.372400952802138):6.347280552269172):45.651571424185235,((((((((((4:0.21375539792167114,(37:0.026787629306260077,41:0.026787629306260077):0.18696776861541106):0.02044282444573292,39:0.23419822236740406):0.2635371573811229,(((32:0.279846606188427,(33:0.14314710845810522,(34:0.005450021018690466,35:0.005450021018690466):0.13769708743…
tree STATE_624000 = ((1:11.540794309135578,(2:8.034698896129385,3:13.034698896129385):8.506095413006193):52.659725207922705,((((((((4:0.6558758825575206,(26:0.5464927044693005,(((32:0.3589743835393887,((33:0.16500031805656554,36:0.16500031805656554):0.17930365677196394,((37:0.07576663261014123,39:0.07576663261014123):0.1599593334350629,41:0.23572596604520413):0.10857800878332535):0.01467040871085…
tree STATE_625000 = ((1:11.237297865871835,(2:9.147030219821932,3:14.147030219821932):7.090267646049902):47.550469523503665,(((((((((4:0.5783522919013531,((34:0.017543248297841877,35:0.017543248297841877):0.3793381851814515,36:0.3968814334792934):0.18147085842205968):0.0663411299673321,(((26:0.3680795472311439,33:0.3680795472311439):0.14518369548567478,(38:0.07300053520405324,40:0.073000535204053…
tree STATE_626000 = ((1:8.550021530728902,(2:7.569657139003608,3:12.569657139003608):5.980364391725294):43.92942529118207,((((((((4:0.6310204141845835,((26:0.44423623583570515,(32:0.25533289672302883,((33:0.17669390149380015,37:0.17669390149380015):0.003921819055626996,39:0.18061572054942715):0.07471717617360168):0.18890333911267632):0.14431023099853812,(38:0.17310469331866524,(40:0.0495854548617…
tree STATE_627000 = ((1:8.59813230623331,(2:5.95297304353215,3:10.95297304353215):7.64515926270116):49.636935580214114,(((((((4:0.9099978864241601,((26:0.5087479295813233,((32:0.27460874311802536,40:0.27460874311802536):0.03665956684476851,(((33:0.14829164803848643,(37:0.04560333366949902,39:0.04560333366949902):0.10268831436898741):0.0936042005516822,38:0.24189584859016863):0.008723610709476609,…
tree STATE_628000 = ((1:11.9441852006676,(2:7.944865002370667,3:12.944865002370667):8.999320198296934):39.301210164001574,(((((((4:0.6435878026588207,(((26:0.4340672926152594,(32:0.2806707708130902,((33:0.13793053972318547,(38:0.062258993323838295,41:0.062258993323838295):0.07567154639934717):0.06631739040955015,(37:0.05226363280263236,39:0.05226363280263236):0.15198429733010327):0.07642284068035…
tree STATE_629000 = ((1:10.34326960616481,(2:6.678051531174265,3:11.678051531174265):8.665218074990545):40.60536245563124,((((((((((4:0.3486256813218558,((((33:0.06800104058686032,39:0.06800104058686032):0.0010411950561574068,41:0.06904223564301773):0.11286419332988623,37:0.18190642897290396):0.051676166950317015,38:0.23358259592322098):0.11504308539863481):0.03774703329451218,26:0.38637271461636…
tree STATE_630000 = ((1:10.379119274880313,(2:7.879967932706251,3:12.87996793270625):7.499151342174063):42.35491388166538,(((((((((((4:0.3079838978795105,(34:0.14260412746928597,35:0.14260412746928597):0.16537977041022456):0.07177868593626902,36:0.37976258381577954):0.019783383933258458,(33:0.28387072659676155,(37:0.08637508419056174,((38:0.054118325939988624,39:0.054118325939988624):0.0046959621…
tree STATE_631000 = ((1:10.606579209892217,(2:7.879967932706251,3:12.87996793270625):7.726611277185967):45.3395866395432,((((((((4:0.8074215698942993,((26:0.390861713379197,32:0.390861713379197):0.030413790530003204,(((((33:0.123570035769059,38:0.123570035769059):0.015732133653839908,37:0.1393021694228989):0.023318398097384896,(39:0.0494854267579792,41:0.0494854267579792):0.1131351407623046):0.01…
tree STATE_632000 = ((1:10.639811858576177,(2:9.37315620912176,3:14.37315620912176):6.266655649454417):38.61970761848012,((((((((4:0.9583567385624923,((26:0.38768759855249507,40:0.38768759855249507):0.21483398412015314,((32:0.35410759903635164,(34:0.02292457295884674,35:0.02292457295884674):0.3311830260775049):0.07498159291962014,((33:0.17000820142367318,(36:0.1606184050403015,((37:0.022232832406…
tree STATE_633000 = ((1:10.787475288032269,(2:7.451929510770302,3:12.451929510770302):8.335545777261967):45.642676267262004,(((((((4:0.6153511097066584,((26:0.4299709159088006,40:0.4299709159088006):0.15156369041771828,(32:0.5608539060281703,(((33:0.12575677753300646,((34:0.025870298943069792,35:0.025870298943069792):0.055635784140447925,41:0.08150608308351771):0.044250694449488745):0.00532038176…
tree STATE_634000 = ((1:10.959580364447678,(2:7.50389365055479,3:12.50389365055479):8.455686713892888):47.33067873229189,(((((((4:1.1754533248224937,((26:0.15338422661329698,(32:0.14950729358584303,40:0.14950729358584303):0.003876933027453955):0.41418379733535005,(((((33:0.07929190738792827,37:0.07929190738792827):0.03771747229237196,((34:0.07210806634841391,35:0.07210806634841391):0.017681130872…
tree STATE_635000 = ((1:10.761865289155057,(2:8.424377824665338,3:13.424377824665338):7.337487464489719):48.084634836583234,(((((((4:0.6389332322156315,(((26:0.28019362567384176,(((32:0.10016618326450293,40:0.10016618326450293):0.05253570356983263,33:0.15270188683433555):0.087418187571565,(((34:0.01779020462134391,35:0.01779020462134391):0.04670508845906378,37:0.06449529308040769):0.0895633382863…
tree STATE_636000 = ((1:10.614800840146149,(2:8.343138614728822,3:13.343138614728822):7.271662225417327):43.3399696329284,((((((((((((4:0.2444201299225291,38:0.2444201299225291):0.01622087037787545,39:0.26064100030040455):0.011523399593755035,36:0.2721643998941596):0.07613261100749419,(37:0.2914308524690517,41:0.2914308524690517):0.056866158432602065):0.05769384151442891,((26:0.1508563916586505,(…
tree STATE_637000 = ((1:9.56540794264339,(2:8.343138614728822,3:13.343138614728822):6.222269327914567):42.036310240956325,(((((((((4:0.18806022856283758,37:0.18806022856283758):0.17728018689352917,36:0.36534041545636675):0.0655504104690206,(((26:0.17684411511326337,(34:0.055190389740810177,35:0.055190389740810177):0.1216537253724532):0.15426637303695406,((32:0.11241555519293753,33:0.1124155551929…
tree STATE_638000 = ((1:9.492311605098521,(2:7.838311000029261,3:12.838311000029261):6.65400060506926):40.7704078364027,(((((((((((4:0.3124923262101369,(((26:0.20346233502997513,41:0.20346233502997513):0.05820750086016291,(34:0.08112116862927005,35:0.08112116862927005):0.180548667260868):0.047532459135203375,(37:0.226735724538748,38:0.226735724538748):0.08246657048659342):0.0032900311847954833):0…
tree STATE_639000 = ((1:9.588011646436609,(2:8.139723373796464,3:13.139723373796464):6.448288272640145):39.47925207020501,(((((((4:0.678388682741108,(((26:0.2975374011971037,((33:0.1136059725235853,40:0.1136059725235853):0.02306344939681247,36:0.13666942192039777):0.16086797927670593):0.07181149048687763,39:0.36934889168398133):0.09368892640727816,((32:0.2037847425688661,(34:0.08745539738795641,3…
tree STATE_640000 = ((1:10.942627270273455,(2:6.705830926061047,3:11.705830926061047):9.236796344212408):45.250836685265234,((((((((4:0.4319698169036227,(32:0.3397300643111201,((((33:0.11556256332938031,(34:0.04295635492243457,35:0.04295635492243457):0.07260620840694573):0.02876148284401414,38:0.14432404617339445):0.09651248334315837,(((37:0.0383986224445238,40:0.0383986224445238):0.0648219193852…
tree STATE_641000 = ((1:9.536310446012216,(2:5.901257192596324,3:10.901257192596324):8.635053253415892):48.443064894742925,(((((((((4:0.3061344065517043,(((32:0.19721034927170744,(39:0.03139804121103805,40:0.03139804121103805):0.16581230806066938):0.017912993719313874,(37:0.021484508658010493,41:0.021484508658010493):0.19363883433301082):0.06757024838671011,(33:0.14444642445246,38:0.1444464244524…
tree STATE_642000 = ((1:8.249247433339018,(2:6.065940515320838,3:11.065940515320838):7.1833069180181806):48.86739235612765,((((((((((4:0.25710789637342135,37:0.25710789637342135):0.024907642896406568,((33:0.06555050527133073,38:0.06555050527133073):0.07871257681588283,41:0.14426308208721356):0.13775245718261436):0.016293200878883307,((32:0.04540683962087113,39:0.04540683962087113):0.0443392011157…
tree STATE_643000 = ((1:11.072378313221297,(2:7.005346737558812,3:12.005346737558812):9.067031575662485):43.40853528684586,((((((((4:0.3994247060303702,((((26:0.19839543793563566,36:0.19839543793563566):0.18510646213299517,(34:0.0015566821211421696,35:0.0015566821211421696):0.38194521794748865):2.0956588816167798E-4,((32:0.055845467121873694,39:0.055845467121873694):0.049203568330970386,(33:0.070…
tree STATE_644000 = ((1:10.948870465738583,(2:7.574706897071696,3:12.574706897071696):8.374163568666887):42.90620043246339,(((((((((4:0.41405726703621154,26:0.41405726703621154):0.20384792933279733,(34:0.17161231286825887,35:0.17161231286825887):0.44629288350075):0.029058390064388262,((((32:0.12013626471953939,39:0.12013626471953939):0.1680686331743325,33:0.2882048978938719):0.04797384110844627,(…
tree STATE_645000 = ((1:10.49877437670466,(2:8.397278341790205,3:13.397278341790205):7.1014960349144545):45.39783720904691,(((((((4:1.0437206555877236,((((26:0.28541760728062426,39:0.28541760728062426):0.06288519639002438,(33:0.2742425628273868,(((36:0.20481777306802235,(37:0.09364170863290652,40:0.09364170863290652):0.11117606443511582):0.03697708361408508,38:0.24179485668210743):0.0202170082258…
tree STATE_646000 = ((1:10.483422305288446,(2:7.6669201012576185,3:12.666920101257618):7.816502204030828):43.74674654674655,(((((((((((4:0.2628423029573099,(34:0.09306623281361993,35:0.09306623281361993):0.16977607014369):0.009960397152465883,39:0.2728027001097758):0.06156751838684421,(((33:0.18938111022407456,(38:0.004949697223130111,40:0.004949697223130111):0.18443141300094446):0.02270405089676…
tree STATE_647000 = ((1:11.518075487729721,(2:7.560557832109065,3:12.560557832109065):8.957517655620656):44.015946067068754,(((((((4:0.7530662150430314,(26:0.6508910682655491,((32:0.26487674313998655,(((((33:0.17456064439416988,40:0.17456064439416988):0.006699658159310312,38:0.1812603025534802):0.02186338899775339,36:0.20312369155123358):0.008325020048299658,(37:0.015614565186027942,41:0.01561456…
tree STATE_648000 = ((1:11.014602988340577,(2:8.13637076396833,3:13.13637076396833):7.878232224372248):48.48439099824217,((((((((((4:0.5451949840328882,((32:0.14643588825255485,(37:0.010738965564317204,41:0.010738965564317204):0.13569692268823766):0.28690522207189606,(((33:0.1291549891379035,40:0.1291549891379035):0.10583758530132467,38:0.23499257443922816):0.13924494800223203,((34:0.228825972225…
tree STATE_649000 = ((1:10.967618786220562,(2:8.48929704427426,3:13.48929704427426):7.478321741946303):42.22778489176279,(((((((((((4:0.33475623662364173,(37:0.033639014561243984,41:0.033639014561243984):0.30111722206239777):0.1302782670409297,32:0.46503450366457144):0.01512740384407918,(34:0.038698413606796066,35:0.038698413606796066):0.4414634939018546):0.14826028413004477,(26:0.445956462678226…
tree STATE_650000 = ((1:9.298499312023331,(2:7.51134902194968,3:12.51134902194968):6.787150290073651):46.96682027899572,(((((((((4:0.6177474685610712,((26:0.4760935625513007,38:0.4760935625513007):0.06339373799880094,(32:0.529795499359419,(37:0.020072715028294986,41:0.020072715028294986):0.5097227843311241):0.00969180119068258):0.07826016801096958):0.00972744261360936,36:0.6274749111746806):0.373…
tree STATE_651000 = ((1:9.592236709959632,(2:8.172202565113729,3:13.172202565113729):6.4200341448459035):41.96292367664469,((((((((4:0.913692924868794,36:0.913692924868794):0.2264436979666341,((((26:0.3161155378517861,(37:0.21280879074645778,41:0.21280879074645778):0.1033067471053283):0.07460944247150869,32:0.3907249803232948):0.14558785864621765,38:0.5363128389695124):0.059722996262601025,(((33:…
tree STATE_652000 = ((1:8.930416270917185,(2:6.3178014347106135,3:11.317801434710614):7.612614836206571):41.32523888598783,(((((((4:1.0667004294016493,(((26:0.5063484523834457,(36:0.38293977556892744,(39:0.05784517255012347,40:0.05784517255012347):0.325094603018804):0.12340867681451828):0.18283165382644906,((32:0.10373021353329107,(37:0.018439127574347895,41:0.018439127574347895):0.08529108595894…
tree STATE_653000 = ((1:10.783319161651178,(2:6.879212679984413,3:11.879212679984413):8.904106481666766):41.6206493054388,(((((((4:0.7877270693745764,(((26:0.6055894715730507,33:0.6055894715730507):0.11529941740761607,(34:0.06080677405688612,35:0.06080677405688612):0.6600821149237805):0.05375191758896336,(((32:0.09265647187524777,41:0.09265647187524777):0.09456225529607686,39:0.18721872717132462)…
tree STATE_654000 = ((1:13.901032276396442,(2:7.115791639157942,3:12.115791639157942):11.7852406372385):45.44913626991315,(((((((4:0.787768526333164,(26:0.6779111294937769,(((32:0.37805374712522466,(36:0.23041160303645297,((((37:0.024416297982205987,41:0.024416297982205987):0.11996346355108611,38:0.1443797615332921):0.02344517798961751,40:0.1678249395229096):0.008690674944901666,39:0.176515614467…
tree STATE_655000 = ((1:12.493665166752336,(2:8.099320033885494,3:13.099320033885494):9.394345132866842):48.557332848267095,((((((((4:0.9378234397717465,(26:0.9117946237769551,((((32:0.19737150435755663,39:0.19737150435755663):0.17515936805904964,((36:0.11561624672376188,(38:0.04161107264454657,41:0.04161107264454657):0.07400517407921531):0.008712113985422376,(37:0.035131072407536434,40:0.0351310…
tree STATE_656000 = ((1:11.95191025064798,(2:9.216628918883941,3:14.216628918883941):7.735281331764039):46.469139724596005,((((((((((4:0.5544662853212272,(32:0.29705244123974894,38:0.29705244123974894):0.25741384408147827):0.25363344235197094,26:0.8080997276731982):0.05993027629998415,(33:0.3447076879883742,(((34:0.024057583650852938,35:0.024057583650852938):0.2587013820828515,39:0.28275896573370…
tree STATE_657000 = ((1:14.268795679181498,(2:10.666772316156997,3:15.666772316156997):8.6020233630245):48.573708785956185,((((((((((4:0.3775287404000459,(33:0.2526291171395991,(36:0.22430990279832544,(40:0.14020500424495355,41:0.14020500424495355):0.08410489855337189):0.028319214341273685):0.12489962326044679):0.1743571030717791,((34:0.06426187264619444,35:0.06426187264619444):0.0448260007519416…
tree STATE_658000 = ((1:14.662131368469211,(2:10.029720864101861,3:15.029720864101861):9.63241050436735):44.60243626232407,(((((((((((4:0.18083596745541766,(33:0.15731722762144723,41:0.15731722762144723):0.02351873983397043):0.15694399411054769,(36:0.16225924340948622,40:0.16225924340948622):0.17552071815647913):0.2812723186739373,((34:0.08510962841381196,35:0.08510962841381196):0.479059835409765…
tree STATE_659000 = ((1:12.542453122710814,(2:10.14329267590621,3:15.14329267590621):7.399160446804604):49.27879131254238,((((((((((4:0.38170017805419004,32:0.38170017805419004):0.038427037240059025,((33:0.31690969444521483,41:0.31690969444521483):0.014964784331237657,(((34:0.04349366475497915,35:0.04349366475497915):0.10380051784519215,39:0.1472941826001713):0.04151014570555678,(37:0.02004466703…
tree STATE_660000 = ((1:12.541894144661043,(2:8.980237578630401,3:13.980237578630401):8.561656566030642):50.47591620108311,((((((((((4:0.40701570966992784,((36:0.1370605166250815,40:0.1370605166250815):0.26624408769133756,41:0.40330460431641907):0.00371110535350877):0.08415713622710108,((33:0.2839204477821456,((37:0.015698710599997202,38:0.015698710599997202):0.001951043547941192,39:0.01764975414…
tree STATE_661000 = ((1:13.445620276592663,(2:10.43700181214924,3:15.43700181214924):8.008618464443423):45.905667551690215,((((((((((4:0.4778180795432715,(32:0.3633061444720305,36:0.3633061444720305):0.11451193507124097):0.035033568345343435,33:0.5128516478886149):0.02261639035055374,((((34:0.05154924910378983,35:0.05154924910378983):0.09220002190750004,38:0.14374927101128987):0.0843772886924975,…
tree STATE_662000 = ((1:11.286742861473567,(2:7.78436519255032,3:12.78436519255032):8.502377668923247):53.340069800333055,(((((((((4:0.42777155265749833,((32:0.23921169812652457,33:0.23921169812652457):0.06102664911103137,36:0.30023834723755594):0.1275332054199424):0.011707810275837727,((((34:0.012265869403073419,35:0.012265869403073419):0.07675078191569384,38:0.08901665131876726):0.2653159898106…
tree STATE_663000 = ((1:12.230232872933588,(2:8.31145424652511,3:13.31145424652511):8.918778626408479):50.31488864028135,(((((((((4:0.2685206412270338,(33:0.2501877965848351,36:0.2501877965848351):0.018332844642198698):0.25582017341321295,((32:0.2736862467084339,(((34:0.011598674414550666,35:0.011598674414550666):0.02986053092713247,37:0.04145920534168314):0.07890960875573806,38:0.120368814097421…
tree STATE_664000 = ((1:11.606923156387499,(2:10.103202583077536,3:15.103202583077536):6.503720573309963):48.97284042985352,((((((((4:0.573477627373373,((26:0.34868229225281144,36:0.34868229225281144):0.1395175631916566,33:0.48819985544446803):0.08527777192890501):0.9878166264306338,(32:0.7221772565786062,((((34:0.02431114882975252,35:0.02431114882975252):0.0543339233287687,37:0.07864507215852122…
tree STATE_665000 = ((1:14.31520831670965,(2:11.433769151058371,3:16.43376915105837):7.88143916565128):47.80679818349247,((((((((4:0.836934241881157,26:0.836934241881157):0.2236715583775759,((32:0.5941551724848821,(33:0.2369036308658657,(36:0.1323579023460248,38:0.1323579023460248):0.1045457285198409):0.35725154161901645):0.4634204042467027,(((34:0.0027289142963125546,35:0.0027289142963125546):0.…
tree STATE_666000 = ((1:13.834955877447708,(2:9.208457627807217,3:14.208457627807217):9.626498249640491):60.68135841652693,((((((((((((4:0.43237971076418114,32:0.43237971076418114):0.028728695336879995,(36:0.17924713766912878,38:0.17924713766912878):0.2818612684319324):0.07111762234817026,26:0.5322260284492314):0.029462412068321453,(34:0.19297477230130658,35:0.19297477230130658):0.368713668216246…
tree STATE_667000 = ((1:14.021157746170509,(2:8.813445907420132,3:13.813445907420132):10.207711838750377):48.536361647195,(((((((((4:0.7710266673180266,26:0.7710266673180266):0.10928857487037025,((32:0.6323792919422786,(36:0.2537095675223636,38:0.2537095675223636):0.378669724419915):0.07097028092528024,((34:0.0017534124778352202,35:0.0017534124778352202):0.48614604296334635,(((37:0.00888805517827…
tree STATE_668000 = ((1:12.363541017317619,(2:8.356279747535936,3:13.356279747535936):9.007261269781683):55.240875941201764,(((((((((4:0.7766531805919683,(32:0.5918574048355075,36:0.5918574048355075):0.18479577575646078):0.026079355304790885,((33:0.43134960686730633,((34:0.08773621840877124,35:0.08773621840877124):0.08969938227568494,(37:0.052875808484130774,((39:0.020242975388140804,40:0.0202429…
tree STATE_669000 = ((1:12.07155032281301,(2:9.2743357942473,3:14.2743357942473):7.797214528565711):48.526676391141436,((((((((4:0.686389839986822,(((33:0.3271631081450848,((37:0.043335804457431196,(39:0.014005984414102765,40:0.014005984414102765):0.02932982004332843):0.28374874666631583,41:0.327084551123747):7.855702133779952E-5):0.3284884355180577,(34:0.08773621840877124,35:0.08773621840877124)…
tree STATE_670000 = ((1:11.792385831492947,(2:9.897086884468383,3:14.897086884468383):6.895298947024564):45.155450801646055,((((((((4:0.5786665700217497,32:0.5786665700217497):0.2924706028884314,((26:0.6758359882645057,(((33:0.28166793277717134,38:0.28166793277717134):0.09258702935855673,((37:0.06122852707051724,40:0.06122852707051724):0.01058462527708063,39:0.07181315234759787):0.302441809788130…
tree STATE_671000 = ((1:11.827391256614632,(2:8.145391563607216,3:13.145391563607216):8.681999693007416):47.5239178340975,((((((((4:0.6766479648530395,26:0.6766479648530395):0.2327971744009214,((32:0.6881125178426464,(((34:0.13507797860003173,35:0.13507797860003173):0.45389567178678597,41:0.5889736503868177):0.054186280806248766,36:0.6431599311930665):0.044952586649579906):0.006871675715059089,((…
tree STATE_672000 = ((1:9.076943500164809,(2:7.4344134959173545,3:12.434413495917354):6.642530004247455):43.94918047295949,(((((((4:0.8152582714457512,((26:0.3643142970303761,(37:0.1569825914347704,40:0.1569825914347704):0.2073317055956057):0.41532679187714505,(((32:0.38386299082050446,(33:0.15851374840238797,38:0.15851374840238797):0.2253492424181165):0.23401842797639105,((34:0.06434994012045257…
tree STATE_673000 = ((1:11.189518429686583,(2:7.4344134959173545,3:12.434413495917354):8.755104933769228):39.60225269705114,((((((((((4:0.6324972484057496,26:0.6324972484057496):0.1118572136942122,(((32:0.29551435035116064,((34:7.285799807434087E-4,35:7.285799807434087E-4):0.06687509932119766,41:0.06760367930194107):0.22791067104921958):0.2125545039435996,(37:0.17524882704754435,38:0.175248827047…
tree STATE_674000 = ((1:10.956631361653844,(2:8.399413621065627,3:13.399413621065627):7.557217740588218):38.51225313041505,((((((((4:0.6323795775807978,26:0.6323795775807978):0.0843147160419273,((32:0.5054454664641845,((((34:0.12137077859597048,35:0.12137077859597048):0.023844089235290744,37:0.14521486783126122):0.07531097420248958,38:0.2205258420337508):0.1948554067505075,((36:0.1312437645653461…
tree STATE_675000 = ((1:10.379905238670222,(2:6.700721660133636,3:11.700721660133636):8.679183578536586):46.40925469929516,(((((((4:0.6706306184271832,(26:0.6418084741343201,((32:0.5363567238855881,(33:0.5021707525253599,(((34:0.040081827313397905,35:0.040081827313397905):0.07519987683698998,41:0.11528170415038788):0.29296034900724877,37:0.4082420531576367):0.09392869936772325):0.0341859713602281…
tree STATE_676000 = ((1:10.694525677803231,(2:8.15540475543942,3:13.15540475543942):7.539120922363811):38.37497163368354,(((((((4:0.787903798752017,((26:0.615934667890883,((36:0.14763672717060147,(38:0.11680740415997028,39:0.11680740415997028):0.030829323010631196):0.10056809278462112,40:0.2482048199552226):0.36772984793566044):0.1395711236686562,(((32:0.28813544598682567,((34:0.04142490841718998…
tree STATE_677000 = ((1:11.856530065843202,(2:7.918131114635278,3:12.918131114635278):8.938398951207924):36.91943763316626,((((((4:0.5143477003952788,(26:0.44010682831365044,((((32:0.30125978943492776,(34:0.005620420504224229,35:0.005620420504224229):0.2956393689307035):0.005138637158564108,(37:0.042295338615349794,41:0.042295338615349794):0.2641030879781421):0.03547232651424187,33:0.341870753107…
tree STATE_678000 = ((1:10.033568861460356,(2:7.904494531599072,3:12.904494531599072):7.129074329861284):47.15141756852242,((((((((4:0.5875616596631681,(((26:0.3422754204140312,36:0.3422754204140312):0.08813869520460732,(33:0.3020871441714015,(((34:0.05160778995523149,35:0.05160778995523149):0.07209943073962512,37:0.12370722069485661):0.0400360237546319,41:0.1637432444494885):0.13834389972191297)…
tree STATE_679000 = ((1:10.033568861460356,(2:6.7494651094224345,3:11.749465109422434):8.284103752037922):44.487853869224324,(((((((((4:0.4606259519623432,(((33:0.04192579932480425,41:0.04192579932480425):0.05803868909487668,37:0.09996448841968093):0.14941732540005664,(34:0.020532602616399356,35:0.020532602616399356):0.2288492112033382):0.21124413814260562):0.0828371054581411,32:0.543463057420484…
tree STATE_680000 = ((1:11.863164145834624,(2:8.26134901680117,3:13.26134901680117):8.601815129033454):42.93808706845859,(((((((4:0.7156419687019926,((((26:0.1987224700365582,(38:0.1805362747327498,41:0.1805362747327498):0.01818619530380841):0.2828531693975631,((32:0.37482973696892263,(39:0.027939311736391078,40:0.027939311736391078):0.34689042523253155):0.060737502256899556,36:0.4355672392258222…
tree STATE_681000 = ((1:12.996853783500217,(2:6.754671482598237,3:11.754671482598237):11.24218230090198):45.91125467780269,((((((((4:0.7128393926844327,((26:0.2600421467569022,37:0.2600421467569022):0.17021105426577138,(((32:0.3127542048109575,(36:0.20344206689546843,40:0.20344206689546843):0.10931213791548908):0.055160152517569117,39:0.3679143573285266):0.042475032784793365,(38:0.108367580771633…
tree STATE_682000 = ((1:13.138396487427872,(2:9.299937756616654,3:14.299937756616654):8.838458730811219):45.64149240870805,(((((((((4:0.6636279850617308,(33:0.6128116177709083,(34:0.012885897958073218,35:0.012885897958073218):0.599925719812835):0.050816367290822506):0.250992109532322,((32:0.13510504892433692,40:0.13510504892433692):0.04569282912361672,36:0.18079787804795364):0.7338222165460991):0…
tree STATE_683000 = ((1:11.495996044906097,(2:6.780021792897315,3:11.780021792897315):9.715974252008781):49.13474706467369,(((((((4:0.6728653902451275,((((((26:0.3042969985678975,39:0.3042969985678975):0.10886486794475925,38:0.41316186651265674):0.18704968250167908,32:0.6002115490143358):0.008938014737284727,37:0.6091495637516205):0.019151285314378264,(36:0.32503860437450915,(40:0.106104666011003…
tree STATE_684000 = ((1:10.588196467425924,(2:6.841483088185244,3:11.841483088185244):8.74671337924068):49.50101856945151,(((((((4:0.7323659275951927,(((((26:0.044614680125849404,39:0.044614680125849404):0.2891124212996361,32:0.3337271014254855):0.24114275899070786,(33:0.5577430719281826,(34:0.05999036761292821,35:0.05999036761292821):0.4977527043152544):0.017126788488010747):0.03809334677169118,…
tree STATE_685000 = ((1:9.617709678949417,(2:6.394424401738579,3:11.39442440173858):8.223285277210838):51.20475916578325,(((((((((((4:0.37377015916902795,(37:0.1589999922353615,38:0.1589999922353615):0.21477016693366646):0.03532994207186718,((26:0.1729306739993575,39:0.1729306739993575):0.13474073260809702,(34:0.08082916421276343,35:0.08082916421276343):0.22684224239469108):0.10142869463344062):0…
tree STATE_686000 = ((1:12.348389189026868,(2:8.005186484700971,3:13.005186484700971):9.343202704325897):45.78634780147143,((((((((((4:0.10182933128566832,39:0.10182933128566832):0.1762238324492202,(34:0.2067843295337607,35:0.2067843295337607):0.07126883420112784):0.1954650057010478,26:0.47351816943593633):0.4557237511308185,((32:0.28052385899257737,36:0.28052385899257737):0.3036150039469039,((33…
tree STATE_687000 = ((1:12.697951771870649,(2:10.429705653957,3:15.429705653957):7.268246117913648):44.956070980876376,(((((((((4:0.768022707979476,(26:0.6882698992002938,(((((33:0.06888918380341955,38:0.06888918380341955):0.005401698522020493,(37:0.07283224834698804,40:0.07283224834698804):0.0014586339784520008):0.06135717437582461,41:0.13564805670126465):0.06713428122689988,(34:0.19285329320632…
tree STATE_688000 = ((1:10.849737879114006,(2:6.853310522851709,3:11.853310522851709):8.996427356262297):41.934197628207116,(((((((((((4:0.4666471140998974,32:0.4666471140998974):0.12131541507193894,(36:0.25746643863667873,39:0.25746643863667873):0.3304960905351576):0.1674064499844713,26:0.7553689791563076):0.022938627189448613,(((33:0.0890715030571796,38:0.0890715030571796):0.05027005874985037,4…
tree STATE_689000 = ((1:9.368356925781345,(2:6.853310522851709,3:11.853310522851709):7.515046402929636):47.328133200405404,(((((((((((4:0.5049410580198499,(32:0.4977004321434244,(36:0.08521079849971382,39:0.08521079849971382):0.4124896336437106):0.007240625876425488):0.08736747381061993,((((33:0.12050163193390609,(34:0.030307709780570045,35:0.030307709780570045):0.09019392215333605):0.00819233442…
tree STATE_690000 = ((1:9.368356925781345,(2:7.885182974125048,3:12.885182974125048):6.483173951656298):42.87116818150102,((((((((4:0.5744007482427068,(((26:0.25707283402482556,(36:0.1763539103187742,39:0.1763539103187742):0.08071892370605135):0.1320701649599551,((32:0.20526980244207657,(33:0.15963631603296574,((37:0.052210137804894495,38:0.052210137804894495):0.04135249062201817,40:0.09356262842…
tree STATE_691000 = ((1:12.489317038009748,(2:7.586976675635878,3:12.586976675635878):9.90234036237387):49.62038003325972,(((((((((4:0.42659373853369775,(34:0.1519718114107023,35:0.1519718114107023):0.2746219271229955):0.18998209913359498,26:0.6165758376672927):0.08748118700127328,(((32:0.24899988833193848,(33:0.10576576287594071,37:0.10576576287594071):0.14323412545599779):0.07127582391986259,((…
tree STATE_692000 = ((1:10.705222481979927,(2:11.861862916175284,3:16.861862916175284):3.8433595658046436):47.420348356565455,((((((((((4:0.6655444731179763,(34:0.16089991256017985,35:0.16089991256017985):0.5046445605577964):0.007058607568221076,((32:0.1444395327642703,(33:0.13303021102768517,(36:0.06832063423862604,37:0.06832063423862604):0.06470957678905913):0.011409321736585126):0.158434305328…
tree STATE_693000 = ((1:8.473843882081322,(2:6.593704224016706,3:11.593704224016706):6.880139658064616):44.82490624705055,(((((((((4:0.3856112212308453,((33:0.23404628811597872,(37:0.1414499734336313,(38:0.05775251838830872,41:0.05775251838830872):0.08369745504532258):0.09259631468234741):0.12406183225271006,(((34:0.11346471108186315,35:0.11346471108186315):0.1261943909061443,36:0.239659101988007…
tree STATE_694000 = ((1:9.803337926259594,(2:6.96606172296768,3:11.96606172296768):7.837276203291914):44.087200707385215,((((((((((4:0.3663967909009363,(((33:0.15343193130264066,((37:0.033053718284457745,38:0.033053718284457745):0.05579549998114269,41:0.08884921826560044):0.06458271303704022):0.05267176698684059,(36:0.15180786107430508,39:0.15180786107430508):0.05429583721517617):0.11054161216978…
tree STATE_695000 = ((1:9.864470904473698,(2:7.699211246068103,3:12.699211246068103):7.165259658405596):46.208746638121546,(((((((4:0.5826903660783014,(((((26:0.2660581086514387,33:0.2660581086514387):0.03560117434275528,32:0.301659282994194):0.03332311965957835,(36:0.24437891380244073,40:0.24437891380244073):0.0906034888513316):0.07485878712864924,39:0.40984118978242157):0.10271603143197694,((34…
tree STATE_696000 = ((1:10.727875798535052,(2:10.298242547767828,3:15.298242547767828):5.429633250767225):42.090757496666825,((((((((4:0.5761253710288818,(26:0.49291552290694046,(((32:0.15924881028579252,33:0.15924881028579252):0.10380998448976564,39:0.26305879477555816):0.16403555513209045,(36:0.106468568711618,40:0.106468568711618):0.3206257811960306):0.06582117299929185):0.08320984812194138):0…
tree STATE_697000 = ((1:12.37106416657491,(2:8.662866933871303,3:13.662866933871303):8.708197232703608):42.86811691578728,((((((((4:0.6806674548786237,26:0.6806674548786237):0.12233491294183485,(((32:0.2073944193602153,33:0.2073944193602153):0.2358119722028732,36:0.4432063915630885):0.1622510216966625,((((34:0.06670472157469678,35:0.06670472157469678):0.25523524370767625,41:0.321939965282373):0.0…
tree STATE_698000 = ((1:11.41899286512231,(2:8.850104491724753,3:13.850104491724753):7.568888373397556):47.83856153610991,(((((((((4:0.47537044496007225,26:0.47537044496007225):0.12870493963926027,(((32:0.2751184820886533,33:0.2751184820886533):0.06858426021830727,36:0.3437027423069606):0.07313066438725946,(39:0.05885131509732736,40:0.05885131509732736):0.35798209159689265):0.1872419779051125):0.…
tree STATE_699000 = ((1:11.58793652778403,(2:8.793501642393512,3:13.793501642393512):7.794434885390519):50.90338511419569,((((((((((4:0.43273911434889767,41:0.43273911434889767):0.15515304416833797,(32:0.5872577491884811,((34:0.15248856201817723,35:0.15248856201817723):0.15907224618708316,(37:0.0845226361143857,38:0.0845226361143857):0.22703817209087468):0.2756969409832207):6.344093287545816E-4):…
tree STATE_700000 = ((1:13.903793938626126,(2:8.841997603122671,3:13.841997603122671):10.061796335503455):53.49465149829386,((((((((((4:0.5100521868756251,38:0.5100521868756251):0.014058318989385699,((34:0.1823978539493979,41:0.1823978539493979):0.09292573406779331,(35:0.0553067068243376,37:0.0553067068243376):0.2200168811928536):0.24878691784781964):0.10130570088931479,(((26:0.558344177708947,32…
tree STATE_701000 = ((1:9.646900612399602,(2:9.259892855553588,3:14.259892855553588):5.387007756846014):42.88586480999669,((((((((((4:0.3865871077502407,(34:0.259015014025967,41:0.259015014025967):0.1275720937242737):0.06906053599191803,((33:0.25427339204337046,36:0.25427339204337046):0.11265532783904775,(39:0.2086663450445348,40:0.2086663450445348):0.1582623748378834):0.0887189238597405):0.13475…
tree STATE_702000 = ((1:10.736052376451237,(2:8.507564825948961,3:13.507564825948961):7.228487550502276):45.86577619389662,(((((((4:0.525700979259348,(((26:0.2920225154725209,((34:0.013389724767380514,35:0.013389724767380514):0.15907390221962586,37:0.17246362698700637):0.11955888848551452):0.09631329358501811,((32:0.10617787306356649,38:0.10617787306356649):0.2210109615874011,41:0.327188834650967…
tree STATE_703000 = ((1:10.082781326939969,(2:10.250999444922062,3:15.250999444922062):4.831781882017907):46.84601166816084,((((((((4:0.3942029534967296,(26:0.2831163200651923,36:0.2831163200651923):0.11108663343153735):0.21337606748196825,((32:0.44268077229525316,(((33:0.07395835172225013,(38:0.04132064951613028,41:0.04132064951613028):0.03263770220611985):0.09381933936504547,40:0.16777769108729…
tree STATE_704000 = ((1:12.66238900505773,(2:9.917946243759662,3:14.917946243759662):7.7444427612980675):51.519343982256444,((((((((((4:0.375078514953132,(36:0.2672389675111604,39:0.2672389675111604):0.1078395474419716):0.3689174868197526,((33:0.1892055363252386,40:0.1892055363252386):0.003875532657652475,(38:0.13414604633463162,41:0.13414604633463162):0.05893502264825945):0.5509149327899936):0.1…
tree STATE_705000 = ((1:11.631051902018811,(2:9.562207205212765,3:14.562207205212765):7.068844696806046):49.857961959554345,(((((((((4:0.667126484412738,(((((32:0.07627775174986495,37:0.07627775174986495):0.001771254972960143,33:0.0780490067228251):0.02703710477023559,((34:0.051403241262994295,35:0.051403241262994295):0.04692069832737439,41:0.09832393959036868):0.006762171902692002):0.00168087950…
tree STATE_706000 = ((1:11.089222914694712,(2:8.407932332905077,3:13.407932332905077):7.681290581789636):41.60895911646118,(((((((((4:0.42435350605826616,(32:0.19486641307428548,(((33:0.06531843194903296,37:0.06531843194903296):0.010785669156617841,39:0.0761041011056508):0.06149302312615351,(40:0.012033494132018926,41:0.012033494132018926):0.12556363009978538):0.05726928884248117):0.2294870929839…
tree STATE_707000 = ((1:13.370863110366038,(2:9.138810827546173,3:14.138810827546173):9.232052282819865):44.526043828907966,(((((((((4:0.48138086532786595,((32:0.3159126274140508,((33:0.11459867116785544,41:0.11459867116785544):0.02669736449420887,((37:0.08652822885177426,40:0.08652822885177426):0.028377276315752417,39:0.11490550516752668):0.02639053049453763):0.1746165917519865):0.06905698783011…
tree STATE_708000 = ((1:13.179943846117098,(2:9.762273818177007,3:14.762273818177007):8.41767002794009):50.716881809569784,((((((((4:0.9147547048298204,((((32:0.18294855576505498,(36:0.12971029847468873,38:0.12971029847468873):0.05323825729036624):0.1150297719853065,(37:0.1263355318309251,40:0.1263355318309251):0.17164279591943638):0.005803592385718703,((33:0.015943903990957315,41:0.0159439039909…
tree STATE_709000 = ((1:13.106660314450693,(2:9.690552910195613,3:14.690552910195613):8.41610740425508):49.60896883728941,(((((((4:1.6198536341904528,(((26:1.075723914521595,((32:0.22474995372330372,37:0.22474995372330372):0.2859895487066809,40:0.5107395024299847):0.5649844120916104):0.06629311680782357,33:1.1420170313294187):0.08471469398970077,(((34:0.011479338847782567,35:0.011479338847782567)…
tree STATE_710000 = ((1:11.774182974362326,(2:9.913617274865715,3:14.913617274865715):6.860565699496611):49.883098797592815,((((((((4:1.4237378668246932,26:1.4237378668246932):0.14507405824940034,(((32:0.2558213905200081,40:0.2558213905200081):0.03374274745533734,37:0.2895641379753454):0.6793915662743301,((((33:0.05203828867440188,39:0.05203828867440188):0.026068203602177063,41:0.0781064922765789…
tree STATE_711000 = ((1:11.67159251869505,(2:9.543624882011166,3:14.543624882011166):7.127967636683884):51.28787218869222,((((((((4:1.0655070522273533,(32:0.9558014420443826,(((((33:0.05195167837432662,41:0.05195167837432662):0.06220824390697167,39:0.11415992228129829):0.12644520882049481,36:0.2406051311017931):0.0035925388667322755,38:0.24419766996852538):0.25455489629272804,(((34:0.031043398460…
tree STATE_712000 = ((1:13.784302556620709,(2:10.187436343722517,3:15.187436343722517):8.596866212898192):49.688205035258626,(((((((((4:0.7810932336196539,32:0.7810932336196539):0.3752387600278264,((33:0.08692742355637692,(39:0.05084768377243943,41:0.05084768377243943):0.03607973978393749):0.26511539065565826,(((34:0.049442915730271216,35:0.049442915730271216):0.082543444014887,((37:0.02306424999…
tree STATE_713000 = ((1:13.784302556620709,(2:10.187436343722517,3:15.187436343722517):8.596866212898192):52.3238210775686,(((((((((4:0.7651269776018236,32:0.7651269776018236):0.031826080751999886,26:0.7969530583538235):0.6180663332104105,(33:0.5761256341701548,((((((34:0.01262888297901263,35:0.01262888297901263):0.04315765087506817,40:0.0557865338540808):0.017448189702904578,(37:0.07272863192153…
tree STATE_714000 = ((1:12.821059837499401,(2:9.722271366317361,3:14.722271366317361):8.09878847118204):56.57800646125344,((((((((4:0.5895235429313919,((32:0.3329557271120106,(((33:0.08838659483161511,(34:0.03021923011419051,35:0.03021923011419051):0.0581673647174246):0.16910495618358046,39:0.25749155101519555):0.042673900265118136,((36:0.07913878951303993,37:0.07913878951303993):0.01889081562312…
tree STATE_715000 = ((1:13.346861375744407,(2:11.030346869228769,3:16.03034686922877):7.316514506515638):62.39013362789959,((((((((4:0.8776122252801605,(26:0.8410595196261077,(((32:0.44387173495894316,39:0.44387173495894316):0.03606211795469211,(33:0.3315353449899061,(34:0.0261485009772367,35:0.0261485009772367):0.3053868440126694):0.14839850792372916):0.0706785417473636,(36:0.28852868396818154,(…
tree STATE_716000 = ((1:17.348290527417447,(2:11.699338785217343,3:16.699338785217343):10.648951742200104):58.35304370819347,(((((((((4:0.6102818854424652,(33:0.5074962709772332,39:0.5074962709772332):0.10278561446523204):0.1657668807493573,((26:0.47371625425747177,36:0.47371625425747177):0.22300131679357627,((34:0.014553972241417912,35:0.014553972241417912):0.2769445303887654,((37:0.007668454949…
tree STATE_717000 = ((1:16.65016779985205,(2:12.150031914685592,3:17.15003191468559):9.500135885166458):61.94984004093748,(((((((((4:0.7258633343166838,(33:0.2847866470984082,39:0.2847866470984082):0.44107668721827564):0.18909149622018684,(26:0.7594613978470411,36:0.7594613978470411):0.1554934326898295):0.4594645386420435,(32:0.17720551983367083,(((34:0.0032456249559694593,35:0.003245624955969459…
tree STATE_718000 = ((1:17.57317724630178,(2:11.932748397846066,3:16.932748397846066):10.640428848455713):60.29977426770722,((((((((((4:0.9136520866316836,((32:0.3643623696261094,(34:0.17402499335479832,35:0.17402499335479832):0.1903373762713111):0.334772986995126,(((37:0.01797593879954175,38:0.01797593879954175):0.040531154520991985,41:0.058507093320533735):0.11213253784896841,40:0.1706396311695…
tree STATE_719000 = ((1:17.68087179716561,(2:12.002961852237611,3:17.00296185223761):10.677909944928):51.47548423750598,(((((((((4:1.1147589996612477,((32:0.5279020473018602,((38:0.027184010885074522,39:0.027184010885074522):0.07510107937191454,(40:0.05140645551510978,41:0.05140645551510978):0.050878634741879286):0.4256169570448711):0.24765572162636862,(34:0.29906306172566943,35:0.299063061725669…
tree STATE_720000 = ((1:13.822288128156966,(2:10.01638793488188,3:15.01638793488188):8.805900193275086):58.22279239161891,(((((((4:1.138617869350297,(((26:0.5131321981253543,36:0.5131321981253543):0.22451421728903054,37:0.7376464154143848):0.07370389371473474,(32:0.66290565946005,(38:0.4021383480569082,((39:0.05146306509637711,41:0.05146306509637711):0.02401527750788058,40:0.07547834260425769):0.…
tree STATE_721000 = ((1:13.705537907291472,(2:9.257004703085045,3:14.257004703085045):9.448533204206427):52.269127888995214,(((((((((((4:0.6904878342589316,(((38:0.04257495406342793,41:0.04257495406342793):0.007986142835708927,39:0.050561096899136855):0.05192403975206166,40:0.10248513665119852):0.588002697607733):0.028750472171837238,(32:0.5048578495366491,36:0.5048578495366491):0.214380456894119…
tree STATE_722000 = ((1:15.045850952262622,(2:10.418690060759072,3:15.418690060759072):9.62716089150355):55.65555614738294,(((((((((4:0.8208882863661346,(26:0.686699430369468,(32:0.47995806999133833,36:0.47995806999133833):0.20674136037812968):0.13418885599666663):0.08657987183801963,((((33:0.06887478597146868,37:0.06887478597146868):0.023902346634499055,41:0.09277713260596773):0.0560761505311340…
tree STATE_723000 = ((1:16.584909258245318,(2:10.912925145115917,3:15.912925145115917):10.671984113129401):59.156166750489476,((((((((((4:0.2687577246850453,26:0.2687577246850453):0.24159758439860118,((33:0.17466479898635526,37:0.17466479898635526):0.2981422210990645,(34:0.14156825957212935,35:0.14156825957212935):0.3312387605132904):0.03754828899822671):0.16292423519726007,(39:0.59939603782275,4…
tree STATE_724000 = ((1:16.23282365427512,(2:12.191110663398298,3:17.191110663398298):9.041712990876821):58.7439643666427,((((((((((4:0.6424242994830504,(26:0.36718100954284055,(39:0.3080775108064938,40:0.3080775108064938):0.05910349873634674):0.2752432899402098):0.11426441009362864,(32:0.2739873014120297,((33:0.18880829264738225,37:0.18880829264738225):0.009244490349448464,(34:0.0410379682648619…
tree STATE_725000 = ((1:16.88620836399012,(2:12.403351137976458,3:17.403351137976458):9.482857226013664):54.18365177716768,(((((((((((4:0.6014207304941368,((33:0.5666272620460331,(34:0.05432959991678751,35:0.05432959991678751):0.5122976621292455):0.03334512499149411,37:0.5999723870375272):0.001448343456609602):0.04627569594736025,((26:0.4499990977871735,(39:0.06165821059239334,40:0.06165821059239…
tree STATE_726000 = ((1:16.898063164781068,(2:12.107822488633879,3:17.10782248863388):9.790240676147189):60.548598791337554,((((((((((((4:0.36949381269241943,(34:0.05402077246229878,35:0.05402077246229878):0.3154730402301207):0.15420165897412552,37:0.523695471666545):0.09410875708897803,33:0.617804228755523):0.025899205264265257,(38:0.04307903209447453,41:0.04307903209447453):0.6006244019253137):…
tree STATE_727000 = ((1:18.475069215130375,(2:13.20732664947333,3:18.20732664947333):10.267742565657045):59.82725263906393,(((((((((((4:0.35311229506937836,37:0.35311229506937836):0.011264455181104971,(36:0.1968257789717759,39:0.1968257789717759):0.16755097127870744):0.03445048639502357,40:0.3988272366455069):0.2076270117058867,32:0.6064542483513936):0.4756109871820232,(26:0.8887851680766323,((33…
tree STATE_728000 = ((1:18.387220509187603,(2:9.945520323975408,3:14.945520323975408):13.441700185212195):61.54531559595584,(((((((((4:0.7659703352477014,((33:0.14392419692494762,(38:0.10488167393231286,41:0.10488167393231286):0.03904252299263476):0.11909778177376235,(34:0.012972866848255278,35:0.012972866848255278):0.2500491118504547):0.5029483565489914):0.04674832542109264,26:0.8127186606687941…
tree STATE_729000 = ((1:17.224602187881825,(2:11.800794435653977,3:16.800794435653977):10.423807752227848):57.65317701237953,((((((((4:0.5762623753683255,(((32:0.22745210021851317,(37:0.1854935470472999,40:0.1854935470472999):0.041958553171213275):0.11955513401926274,(36:0.3349268833426032,39:0.3349268833426032):0.012080350895172731):0.01819928737819143,((33:0.21235527342474075,41:0.2123552734247…
tree STATE_730000 = ((1:18.336384210617144,(2:13.416409297055012,3:18.41640929705501):9.919974913562132):67.39381174933841,(((((((((4:0.3574748301312014,36:0.3574748301312014):0.030133343558542025,(32:0.3718330537745267,(37:0.19172660705445915,(39:0.08013783198057857,40:0.08013783198057857):0.11158877507388058):0.18010644672006754):0.01577511991521674):0.850250831539545,((26:0.6477405228896135,((…
tree STATE_731000 = ((1:18.336384210617144,(2:11.193864431706348,3:16.19386443170635):12.142519778910795):68.65438224709972,(((((((((4:0.5082152778439271,(((32:0.12815393088054172,40:0.12815393088054172):0.01928337561986415,37:0.14743730650040587):0.13006576697219685,36:0.2775030734726027):0.23071220437132434):0.49720283864824566,(26:0.935326524715999,((((33:0.1354646227213326,39:0.13546462272133…
tree STATE_732000 = ((1:18.336384210617144,(2:14.32814523369279,3:19.32814523369279):9.008238976924353):61.858788000290716,(((((((((4:0.934171535004373,(38:0.15092396665710944,41:0.15092396665710944):0.7832475683472635):0.07101346630456173,(26:0.9053809888669011,((32:0.42013434640597047,37:0.42013434640597047):0.16905465561378574,(((33:0.1104539066858945,39:0.1104539066858945):0.0319255663523616,…
tree STATE_733000 = ((1:18.336384210617144,(2:16.57585385032476,3:21.57585385032476):6.760530360292385):68.49416220670402,((((((((4:0.7817640617585445,(26:0.6484010677918747,(((32:0.5701597395634743,(34:0.1781462578470085,35:0.1781462578470085):0.39201348171646583):3.5254706477172437E-4,((((33:0.05446582804220682,39:0.05446582804220682):0.023950509208815078,38:0.0784163372510219):0.17328756568326…
tree STATE_734000 = ((1:20.240614473617207,(2:13.931155349712299,3:18.9311553497123):11.309459123904908):60.815381995771794,((((((((4:1.0165774909262633,(34:0.19317637500896653,35:0.19317637500896653):0.8234011159172967):0.13828679189266602,((26:0.5577577618149958,(32:0.2189899336488868,(37:0.14860252437856517,41:0.14860252437856517):0.07038740927032164):0.338767828166109):0.18912441256688994,(((…
tree STATE_735000 = ((1:19.30314834916318,(2:14.533714692279919,3:19.53371469227992):9.769433656883262):61.203685296466446,((((((((4:1.1552059296782042,(((26:0.6457964356692415,(37:0.1555910696336816,41:0.1555910696336816):0.49020536603555986):0.3337042406642934,((33:0.05956712194826367,38:0.05956712194826367):0.4844737738949995,36:0.5440408958432632):0.4354597804902717):0.10850184892414017,32:1.…
tree STATE_736000 = ((1:17.376616180229732,(2:13.670005884894351,3:18.67000588489435):8.70661029533538):65.38248508754533,(((((((4:0.7878196299517176,((33:0.5739571543562099,38:0.5739571543562099):0.06092208949844047,36:0.6348792438546503):0.15294038609706728):0.45229985229000513,(((26:0.43358284187441914,(37:0.07160928028050578,41:0.07160928028050578):0.36197356159391336):0.4075290959783113,32:0…
tree STATE_737000 = ((1:16.710359365286337,(2:10.856229324441742,3:15.856229324441742):10.854130040844595):62.23915216652142,(((((((((4:0.9910408328317636,(36:0.23964692403613097,39:0.23964692403613097):0.7513939087956326):0.018775941961865272,(((33:0.21549531652186538,40:0.21549531652186538):0.03154092645833134,38:0.24703624298019672):0.08976541281277639,(34:0.08041644994809467,35:0.080416449948…
tree STATE_738000 = ((1:16.301712854085217,(2:12.623541622693892,3:17.623541622693892):8.678171231391325):65.29409491300098,(((((((4:0.49416118506683515,(((33:0.13365937791249208,40:0.13365937791249208):0.04821532923003488,(34:0.04219565404761034,35:0.04219565404761034):0.13967905309491663):0.15492694865044615,38:0.3368016557929731):0.15735952927386204):0.5659918546745021,((((26:0.529228504086602…
tree STATE_739000 = ((1:18.28569481539438,(2:11.85035052050484,3:16.85035052050484):11.43534429488954):57.993382145558726,(((((((((4:0.8204199055900888,(((33:0.18893329319677002,((34:0.07388336139938172,35:0.07388336139938172):0.10454793473395509,38:0.1784312961333368):0.010501997063433216):0.1478683625962031,40:0.3368016557929731):0.370069721656968,36:0.7068713774499411):0.11354852814014771):0.0…
tree STATE_740000 = ((1:16.292124540948027,(2:11.800007929334605,3:16.800007929334605):9.492116611613422):56.271490115717555,(((((((((4:0.8899613550920066,(32:0.8440272830525767,(((33:0.041430386301526755,39:0.041430386301526755):0.15591307608504365,41:0.1973434623865704):0.4049752942904963,((((34:0.005771059014799958,35:0.005771059014799958):0.09174374901284373,38:0.09751480802764369):0.00753506…
tree STATE_741000 = ((1:17.180779256933214,(2:9.347860496553956,3:14.347860496553956):12.832918760379258):54.004787108091755,(((((((4:1.152556308372534,(26:0.8948753406659866,(32:0.856905668686783,(((33:0.46007959189855996,36:0.46007959189855996):0.2631557212310214,((((34:0.01893347687102654,35:0.01893347687102654):0.12724544715298491,(38:0.03327784493103685,40:0.03327784493103685):0.112901079092…
tree STATE_742000 = ((1:17.00520834853423,(2:11.990113948214336,3:16.990113948214336):10.015094400319892):58.737153559021834,(((((((4:0.9802893881251419,(26:0.9151470803463522,((32:0.4991122440645286,(37:0.05857606574729561,41:0.05857606574729561):0.44053617831723296):0.20020517353478728,(33:0.5345800762626544,(((34:0.017368022062824735,35:0.017368022062824735):0.2697169692528686,39:0.28708499131…
tree STATE_743000 = ((1:17.68069389911926,(2:14.954702819434793,3:19.954702819434793):7.725991079684466):49.820299717931775,((((((((4:0.44106894766627414,(36:0.08861578220098483,37:0.08861578220098483):0.3524531654652893):0.13121509110017582,(((26:0.45911005949998657,(33:0.3734266879012787,39:0.3734266879012787):0.08568337159870787):0.032205210038181664,41:0.49131526953816823):0.01956889033113512…
tree STATE_744000 = ((1:17.792303373951466,(2:12.925915110453388,3:17.92591511045339):9.866388263498077):62.464464122153885,((((((((((4:0.27680520515947715,(36:0.26333471423030624,37:0.26333471423030624):0.013470490929170909):0.2464603989021249,((33:0.5066244357039804,39:0.5066244357039804):0.014719575040334942,41:0.5213440107443154):0.0019215933172866961):0.343896786242026,(26:0.8364698081312618…
tree STATE_745000 = ((1:13.837664240302953,(2:12.310284280083408,3:17.31028428008341):6.527379960219545):62.01663787170175,((((((((((4:0.3188158579296999,(36:0.08150877190536526,37:0.08150877190536526):0.23730708602433465):0.3897813028616468,((34:0.13417843901942983,35:0.13417843901942983):0.44137243132221127,40:0.5755508703416411):0.13304629044970562):0.08597014166408579,((26:0.3713247932603557,…
tree STATE_746000 = ((1:16.453708600753288,(2:11.639704707642593,3:16.639704707642593):9.814003893110694):59.99636283754626,((((((((((4:0.2501344904125913,(36:0.17391777445518183,37:0.17391777445518183):0.07621671595740945):0.17688704231405922,(32:0.24457410177116276,39:0.24457410177116276):0.18244743095548774):0.2240216090111446,(26:0.357034483685659,(38:0.2850163704787463,41:0.2850163704787463)…
tree STATE_747000 = ((1:15.902698990894294,(2:11.971353272384587,3:16.971353272384587):8.931345718509707):56.21376655355712,(((((((4:1.20383061101709,((26:0.5319272649210589,((32:0.1814021872802961,41:0.1814021872802961):0.15769318803786114,(34:0.04654008407337265,35:0.04654008407337265):0.29255529124478463):0.19283188960290165):0.3344952467301292,(((33:0.32697910699624133,36:0.32697910699624133)…
tree STATE_748000 = ((1:15.662255896336745,(2:12.058679901093981,3:17.05867990109398):8.603575995242764):48.892292539767666,(((((((4:1.302902460987919,(((26:0.2879188286533363,(32:0.2525665167781823,(34:0.016980449365830003,35:0.016980449365830003):0.2355860674123523):0.035352311875153974):0.16294949821174742,(40:0.2265037074688962,41:0.2265037074688962):0.22436461939618751):0.1480186302040568,((…
tree STATE_749000 = ((1:15.753054850551134,(2:11.25820414224043,3:16.25820414224043):9.494850708310704):52.86799155138321,(((((((4:0.9319038376520145,((26:0.5114610585223922,(32:0.322055938753905,(34:0.07662196788573444,35:0.07662196788573444):0.24543397086817054):0.18940511976848723):0.2266771583778464,((33:0.4340533189069876,(40:0.01838221546699048,41:0.01838221546699048):0.41567110343999714):0…
tree STATE_750000 = ((1:16.941440221261466,(2:11.437339798266695,3:16.437339798266695):10.504100422994771):54.61732938549782,((((((((4:1.1210494878179245,26:1.1210494878179245):0.048185222227393076,((32:0.6364243416856707,(34:0.07733468888411293,35:0.07733468888411293):0.5590896528015579):0.3491154367189695,((33:0.2840450349359513,((36:0.1116603483769426,(40:0.06925706455577141,41:0.0692570645557…
tree STATE_751000 = ((1:14.041251628372045,(2:9.091192284793976,3:14.091192284793976):9.950059343578069):59.61015649020204,((((((((4:1.4158972952697493,(((26:0.7972591316157589,((34:0.16508475618049204,35:0.16508475618049204):0.3835319147749443,(38:0.5265349239148773,39:0.5265349239148773):0.022081747040558986):0.24864246066032258):0.20660680153715338,((33:0.18257301184080646,((36:0.0658543491778…
tree STATE_752000 = ((1:17.283831699042576,(2:13.539305731549437,3:18.539305731549437):8.74452596749314):57.4913273298161,(((((((4:1.449940334506019,((26:0.5048132612185513,((((33:0.09500079477296726,36:0.09500079477296726):0.16761700737420754,(37:0.06885579242404732,40:0.06885579242404732):0.19376200972312746):0.014064942014508086,((34:0.07287664584900572,35:0.07287664584900572):0.00957048484471…
tree STATE_753000 = ((1:15.858869210723917,(2:7.66723988736171,3:12.66723988736171):13.191629323362207):55.34754562982766,(((((((4:0.9758136105664406,(26:0.7535552277640112,(32:0.7294108253206586,((((33:0.04385816414735645,37:0.04385816414735645):0.16897119861438353,((34:0.03733416152753638,35:0.03733416152753638):0.14451464422524096,39:0.18184880575277734):0.030980557008962656):0.017691802084587…
tree STATE_754000 = ((1:16.256191839732985,(2:7.882943035531117,3:12.882943035531117):13.373248804201868):57.31791614186678,((((((((4:0.9512549119770426,((26:0.485989077356734,((33:0.16165830405734094,37:0.16165830405734094):0.017723129351593786,(((34:0.029877613288497674,35:0.029877613288497674):0.05119241395036348,((36:0.007557931494815528,41:0.007557931494815528):0.015152021698146608,40:0.0227…
tree STATE_755000 = ((1:16.256191839732985,(2:13.283482538302511,3:18.28348253830251):7.9727093014304735):53.77622345834427,(((((((((4:0.6093080486363074,(32:0.5288392393115287,(((34:0.019846151495690172,35:0.019846151495690172):0.01332139626225656,40:0.03316754775794673):0.08663977755471777,(36:0.03987266250570032,41:0.03987266250570032):0.07993466280696418):0.4090319139988642):0.080468809324778…
tree STATE_756000 = ((1:16.097767298480452,(2:13.79548246227181,3:18.79548246227181):7.302284836208642):57.617726866802286,(((((((((((4:0.3617557355633617,37:0.3617557355633617):0.375832204883668,33:0.7375879404470297):0.10570666807537854,((26:0.7116086550242496,((34:0.010539164480342655,35:0.010539164480342655):0.10861939490081142,((36:0.08043808127419134,40:0.08043808127419134):0.01128726945233…
tree STATE_757000 = ((1:14.453766091353046,(2:9.331825137324437,3:14.331825137324437):10.12194095402861):56.57616276483958,(((((((((4:0.6471305919346918,33:0.6471305919346918):0.1419560504522802,((37:0.09901236814057521,39:0.09901236814057521):0.1786580473243425,38:0.2776704154649177):0.5114162269220544):0.05092293476880472,(26:0.7505757124418149,((32:0.2268235129637849,41:0.2268235129637849):0.2…
tree STATE_758000 = ((1:14.453766091353046,(2:11.472647282409167,3:16.472647282409167):7.981118808943879):58.488006455076075,(((((((((4:0.8768396359603229,33:0.8768396359603229):0.03511695080686217,((26:0.6910128024306964,(36:0.2726005960891308,40:0.2726005960891308):0.4184122063415656):0.08258510520236617,(((32:0.16652505006124663,37:0.16652505006124663):0.04091542121790942,(34:0.062128812934488…
tree STATE_759000 = ((1:14.01923669704167,(2:10.706462883202363,3:15.706462883202363):8.312773813839307):59.439023067000086,((((((((4:0.8339657694022673,((26:0.4279131190453902,36:0.4279131190453902):0.19807211131786306,(((32:0.16652505006124663,(34:0.04518945803514818,35:0.04518945803514818):0.12133559202609845):0.017666952714635642,41:0.18419200277588227):0.26919416841727367,(37:0.2409285979730…
tree STATE_760000 = ((1:16.665326591150194,(2:10.706462883202363,3:15.706462883202363):10.958863707947831):55.64556258392955,(((((((((4:0.5402025219772173,(26:0.49749178546852296,36:0.49749178546852296):0.042710736508694336):0.0018030084577812522,33:0.5420055304349986):0.13309687176463203,(((32:0.319451858329781,(((37:0.025482230573335755,38:0.025482230573335755):0.23345693250638505,40:0.25893916…
tree STATE_761000 = ((1:15.01002954808483,(2:13.228196891055617,3:18.228196891055617):6.781832657029213):64.49630582111789,((((((((4:0.6162032854522318,36:0.6162032854522318):0.09963107731645338,((26:0.5151704129299726,33:0.5151704129299726):0.14713467052463847,(((32:0.28047687095604334,41:0.28047687095604334):0.06902942760340186,((34:0.002000738111883793,35:0.002000738111883793):0.34486002062898…
tree STATE_762000 = ((1:15.640233590538202,(2:13.176504363069014,3:18.176504363069014):7.463729227469187):53.58187486840869,((((((((4:0.930441429139448,((26:0.6289681245490619,(((32:0.41375010289198216,(33:0.30979849703260276,41:0.30979849703260276):0.1039516058593794):0.10370750872048679,(34:0.00201415124028724,35:0.00201415124028724):0.5154434603721817):0.10556621547603118,((37:0.16429544169928…
tree STATE_763000 = ((1:18.519061749739222,(2:10.927538869310911,3:15.927538869310911):12.591522880428311):60.407044159634225,((((((((4:0.3769436186765224,38:0.3769436186765224):0.17659083438744416,(((26:0.38483609447250067,((33:0.06178746141811901,(34:0.010599954281997788,35:0.010599954281997788):0.05118750713612122):0.03504405007162841,41:0.09683151148974742):0.2880045829827532):0.0366160488814…
tree STATE_764000 = ((1:14.789919594407937,(2:9.361739726245496,3:14.361739726245496):10.428179868162442):56.305420313080546,((((((((4:0.7655947367813052,((32:0.3510061273127942,((33:0.11462300827710574,41:0.11462300827710574):0.22260859802637406,(36:0.2501364636333568,37:0.2501364636333568):0.08709514267012303):0.013774521009314367):0.11640222244599624,((34:0.010738415594400742,35:0.010738415594…
tree STATE_765000 = ((1:11.889452616941075,(2:9.780948866585582,3:14.780948866585582):7.108503750355492):50.57106749636871,((((((((4:0.7456664965643913,((26:0.5889972910167585,38:0.5889972910167585):0.09416740699255177,(((33:0.05555208016158955,(37:0.03423164589886759,41:0.03423164589886759):0.02132043426272196):0.17383267501720578,36:0.22938475517879534):0.08528895001038081,(((34:0.0231442847003…
tree STATE_766000 = ((1:13.59792399123647,(2:10.43591823988345,3:15.43591823988345):8.162005751353021):52.42374576909627,(((((((4:1.0390844775962416,((26:0.46428125973171863,((33:0.12361810283334418,38:0.12361810283334418):0.1910121838254346,(((34:0.01966792050199337,35:0.01966792050199337):0.11220256190315886,(36:0.09890058813823051,39:0.09890058813823051):0.03296989426692172):0.0431878715660569…
tree STATE_767000 = ((1:13.209888742336318,(2:8.53510420867784,3:13.53510420867784):9.674784533658478):47.23103902827067,(((((((4:1.0390844775962416,((26:0.5718636221336105,((33:0.1683082236175192,(36:0.12398962919489695,38:0.12398962919489695):0.04431859442262226):0.2514880719752002,((34:0.07586104231783922,35:0.07586104231783922):0.11208951240629417,((37:0.05649369578478327,41:0.056493695784783…
tree STATE_768000 = ((1:13.838241664290397,(2:9.264007099154206,3:14.264007099154206):9.57423456513619):58.56444749825117,((((((((4:0.8770864833065031,((((32:0.25729737048107004,36:0.25729737048107004):0.20939376340637467,(33:0.22605109980260168,38:0.22605109980260168):0.24064003408484302):0.15280193943494452,(((37:0.025718351635508476,40:0.025718351635508476):0.018367667285291153,41:0.0440860189…
tree STATE_769000 = ((1:12.329972916582005,(2:9.299759065963208,3:14.299759065963208):8.030213850618797):55.00921172839169,(((((((4:1.125060785237224,((((26:0.3590525867707799,(33:0.27202744932043094,38:0.27202744932043094):0.08702513745034895):0.2742335575030431,32:0.633286144273823):0.07128067060103138,((34:0.09494787161108906,35:0.09494787161108906):0.4170498014614987,((37:0.004835806642841172…
tree STATE_770000 = ((1:12.736365633502114,(2:10.914307832146527,3:15.914307832146527):6.822057801355587):49.99386853308047,(((((((4:0.8632128207552104,(26:0.6367739792767434,((32:0.522244897716005,((33:0.20458348003949883,38:0.20458348003949883):0.25474015238776626,(34:0.16381767224996585,35:0.16381767224996585):0.29550596017729924):0.06292126528873992):0.054042591644903326,((36:0.18166328667018…
tree STATE_771000 = ((1:13.789226412393955,(2:9.901979376612474,3:14.901979376612474):8.887247035781481):56.454632949693334,((((((((4:0.9819799383109481,26:0.9819799383109481):0.20029797681634098,(((32:0.33502441264210614,((34:0.02180167957807699,35:0.02180167957807699):0.24547124422385502,(36:0.03378467685248444,40:0.03378467685248444):0.2334882469494476):0.06775148884017412):0.07841678796218982…
tree STATE_772000 = ((1:15.877116672848693,(2:12.039249202829787,3:17.039249202829787):8.837867470018907):51.39710085823115,((((((((4:1.3337842395986947,26:1.3337842395986947):0.002886713196213364,(((((32:0.1821091956766307,40:0.1821091956766307):0.041826915375336976,(34:0.07353159721007696,35:0.07353159721007696):0.1504045138418907):0.3547863903645494,(36:0.2712362032110695,((37:0.05299374092359…
tree STATE_773000 = ((1:15.897751731600078,(2:12.001746077560348,3:17.001746077560348):8.89600565403973):60.93351350217503,((((((((4:1.180578521099093,(34:0.07074976485888176,35:0.07074976485888176):1.1098287562402112):0.0024238278039361294,(((26:0.3263368530899587,(33:0.27841765572172533,38:0.27841765572172533):0.04791919736823336):0.2860265877351274,32:0.6123634408250861):0.1066699975743517,(((…
tree STATE_774000 = ((1:14.758662948179232,(2:11.01616871704043,3:16.01616871704043):8.742494231138803):54.02306013139314,((((((((4:0.8748588085530686,(((((26:0.1985374610360849,36:0.1985374610360849):0.02862237351105343,33:0.22715983454713834):0.024770121658253708,37:0.25192995620539205):0.0020526900389944425,(39:0.2029032567979688,40:0.2029032567979688):0.05107938944641768):0.35022243908156436,…
tree STATE_775000 = ((1:15.710125467293892,(2:11.6226509347329,3:16.6226509347329):9.087474532560993):48.82091834372626,(((((((4:0.5637952706611292,(((((26:0.1317882576159852,(34:0.05721928909388691,35:0.05721928909388691):0.0745689685220983):0.2044192856795902,33:0.3362075432955754):0.06193317945777971,36:0.3981407227533551):0.14213916114226044,32:0.5402798838956155):0.022649118889107478,(((37:0…
tree STATE_776000 = ((1:17.378647227305304,(2:10.827799235346625,3:15.827799235346625):11.55084799195868):49.43797298420208,(((((((((4:0.4985226125166453,(((37:0.05956458821229559,39:0.05956458821229559):0.0305819787841387,40:0.0901465669964343):0.3125471272978393,(38:0.07131136273310516,41:0.07131136273310516):0.3313823315611684):0.09582891822237172):0.011705739601670762,(26:0.3987495715352807,(…
tree STATE_777000 = ((1:17.96074124611794,(2:11.063237456065945,3:16.063237456065945):11.897503790051996):62.52760086355955,((((((((4:0.7692736564956448,(((26:0.19196793144959678,(34:0.07468146830122999,35:0.07468146830122999):0.1172864631483668):0.2095774691962926,(((37:0.004425696429588874,39:0.004425696429588874):0.2130447063993385,(40:0.03265769952258182,41:0.03265769952258182):0.184812703306…
tree STATE_778000 = ((1:12.104562730158378,(2:8.992563634522735,3:13.992563634522735):8.111999095635642):55.40379632054869,((((((((4:0.7546180172811716,((26:0.4909024501229365,(((32:0.22423078622947787,38:0.22423078622947787):0.132333910185695,((34:0.06332201051398109,35:0.06332201051398109):0.14299419495943028,41:0.20631620547341137):0.1502484909417615):0.0874434568695498,((37:0.0266957030652379…
tree STATE_779000 = ((1:12.494945786721686,(2:8.996212025643157,3:13.996212025643157):8.49873376107853):50.51733261417705,((((((((4:0.7260984436252343,(((((26:0.2727510162187975,(((34:0.0035684910529292318,35:0.0035684910529292318):0.02320140620887441,41:0.026769897261803642):0.06316139481362415,38:0.0899312920754278):0.1828197241433697):0.11926006681711704,33:0.39201108303591453):0.0541319035570…
tree STATE_780000 = ((1:12.546739837401716,(2:8.154064386700739,3:13.154064386700739):9.392675450700978):49.72387454230916,(((((((4:0.77860212066388,(((26:0.2782445779827317,(34:0.004538752360006948,35:0.004538752360006948):0.2737058256227248):0.038128628481251925,(37:0.021233200359640637,40:0.021233200359640637):0.295140006104343):0.011488138777915768,(((32:0.14658435948286708,36:0.1465843594828…
tree STATE_781000 = ((1:13.169664570971182,(2:8.673246324756704,3:13.673246324756704):9.496418246214478):52.55039465846863,((((((((4:0.6108910018017819,((26:0.2891134173619924,((34:0.11003808272754768,35:0.11003808272754768):0.08105498189711934,(37:0.03058562858342703,40:0.03058562858342703):0.16050743604124):0.0980203527373254):0.2440165263861021,(32:0.42673441809922774,(((33:0.04684018686750677…
tree STATE_782000 = ((1:13.621408311944148,(2:9.231988190132007,3:14.231988190132007):9.38942012181214):48.14514453628381,(((((((((4:0.598467061452565,(((32:0.24190893820381737,39:0.24190893820381737):0.08670004150467853,(33:0.0516338937553868,(36:0.04640242958354163,38:0.04640242958354163):0.005231464171845175):0.2769750859531091):0.06787951238342205,41:0.39648849209191794):0.20197856936064706):…
tree STATE_783000 = ((1:11.770395036831882,(2:7.741870024093528,3:12.741870024093528):9.028525012738355):51.81693609500557,((((((((((4:0.273211608088796,33:0.273211608088796):0.07106251651944495,41:0.344274124608241):0.07727074794816707,((32:0.3236921534423318,(((34:0.009541588866602653,35:0.009541588866602653):0.06148480169406595,39:0.0710263905606686):0.07194029377714771,37:0.1429666843378163):…
tree STATE_784000 = ((1:11.794518008813206,(2:10.078200351044021,3:15.078200351044021):6.716317657769185):50.57316607627893,(((((((((4:0.4526393616883271,(26:0.29165348303281824,(36:0.25043069525700523,(38:0.033705432882137155,40:0.033705432882137155):0.21672526237486808):0.04122278777581301):0.16098587865550884):0.016882073812113596,(((32:0.2744739950619348,((34:0.14884801310025675,35:0.14884801…
tree STATE_785000 = ((1:12.756223212743162,(2:10.27361774328017,3:15.27361774328017):7.482605469462992):46.18656733365118,(((((((((4:0.6016328055922684,(32:0.30234213851682235,(((34:0.025905147561631217,35:0.025905147561631217):0.16617104336237765,37:0.19207619092400888):0.10304049569449517,39:0.29511668661850404):0.0072254518983183025):0.29929066707544605):0.03248460912167661,((26:0.403773813804…
tree STATE_786000 = ((1:11.089198963023229,(2:8.206712503473366,3:13.206712503473366):7.882486459549863):46.098396643053995,((((((((((4:0.4972085855243446,(26:0.31753564205643436,(36:0.1916718132122981,41:0.1916718132122981):0.12586382884413627):0.17967294346791024):0.010693475892121274,((32:0.21461532326217386,(34:0.010462180296135368,35:0.010462180296135368):0.20415314296603848):0.2183894794944…
tree STATE_787000 = ((1:11.523967848510463,(2:8.206712503473366,3:13.206712503473366):8.317255345037097):47.38104409070152,(((((((4:0.8517559204819157,(((26:0.40717027014223234,(33:0.12342616180167298,41:0.12342616180167298):0.28374410834055935):0.14222260638247047,36:0.5493928765247028):0.014586822324463622,(((32:0.3241597558079437,(34:0.003317593639535029,35:0.003317593639535029):0.320842162168…
tree STATE_788000 = ((1:11.81546167796282,(2:8.077865601115967,3:13.077865601115967):8.737596076846852):47.743101661082946,(((((((4:1.1935093721700347,(((26:0.526594991893519,(33:0.42098619469891047,41:0.42098619469891047):0.10560879719460853):0.06372593721091269,(32:0.45197880948273506,((34:0.003317593639535029,35:0.003317593639535029):0.13314316893480738,(38:0.11467007532856648,(39:0.0979738816…
tree STATE_789000 = ((1:11.81546167796282,(2:9.482219790932184,3:14.482219790932184):7.333241887030635):52.97032517731897,(((((((4:0.6450299090547094,(((((26:0.211231163295978,33:0.211231163295978):0.25207013067230954,(32:0.19832954783475767,41:0.19832954783475767):0.2649717461335299):0.05517133703130539,((38:0.030128833440167667,39:0.030128833440167667):0.3914474442221249,40:0.42157627766229255)…
tree STATE_790000 = ((1:12.352417969869443,(2:9.482219790932184,3:14.482219790932184):7.870198178937258):49.71676541318259,(((((((((4:0.5135990979962138,37:0.5135990979962138):0.08178081949986993,((26:0.33068278773727,(33:0.2896098193483465,((38:0.11224037294961556,(40:0.05072668688484501,41:0.05072668688484501):0.06151368606477055):0.08778144101649074,39:0.2000218139661063):0.08958800538224021):…
tree STATE_791000 = ((1:10.844415598977733,(2:8.254008363512966,3:13.254008363512966):7.590407235464767):49.46106837514856,(((((((4:0.7301601088473977,(26:0.5598679881954592,((((32:0.1497166182533595,(33:0.019514086350242703,39:0.019514086350242703):0.13020253190311679):0.2624034422180459,(38:0.11115202379043822,(40:0.08903558210372038,41:0.08903558210372038):0.022116441686717836):0.3009680366809…
tree STATE_792000 = ((1:11.181976410197446,(2:9.185062174072996,3:14.185062174072996):6.99691423612445):51.46608407702409,((((((((4:0.5687525611582404,(26:0.4791061985717364,(33:0.38386496709422885,(((38:0.02008835024565858,41:0.02008835024565858):0.006178044619477966,40:0.026266394865136548):0.33915527581404636,39:0.3654216706791829):0.01844329641504594):0.09524123147750757):0.08964636258650394)…
tree STATE_793000 = ((1:13.091793939827493,(2:10.650565733437574,3:15.650565733437574):7.441228206389919):51.6775573987742,(((((((((4:0.4159921753876753,(33:0.29566146178978775,((38:0.034738349545656154,41:0.034738349545656154):0.021858065862818105,40:0.05659641540847426):0.23906504638131348):0.12033071359788755):0.040609393773397784,26:0.4566015691610731):0.08341348945611282,(32:0.53099317641070…
tree STATE_794000 = ((1:13.091793939827493,(2:9.398043677190113,3:14.398043677190113):8.69375026263738):45.28244706239745,(((((((((((4:0.2421741811941417,37:0.2421741811941417):0.12707098034172348,(33:0.10502610222946998,(38:0.0038585888626323575,(40:0.0037422902379185058,41:0.0037422902379185058):1.1629862471385175E-4):0.10116751336683763):0.2642190593063952):0.13046557097134154,(32:0.4778771812…
tree STATE_795000 = ((1:12.244421569442892,(2:9.674357670399957,3:14.674357670399957):7.570063899042935):47.94703474324497,((((((((4:0.5748049704460163,26:0.5748049704460163):0.06309201214032134,(((32:0.32732954709386347,(34:0.0074156856594754066,35:0.0074156856594754066):0.31991386143438805):0.03743649747480354,(((33:0.029118628576490585,(37:0.02583619257289333,40:0.02583619257289333):0.00328243…
tree STATE_796000 = ((1:11.64252508872427,(2:8.978654544888009,3:13.978654544888009):7.663870543836261):49.00437063318192,((((((((((4:0.5065690723632562,(32:0.35335431415108676,(34:0.028852790483099057,35:0.028852790483099057):0.3245015236679877):0.15321475821216946):0.12025543483925893,(26:0.4806580990312816,((((33:0.11852786539006437,39:0.11852786539006437):0.04061360709707189,41:0.159141472487…
tree STATE_797000 = ((1:12.463007786739027,(2:9.500876823391419,3:14.500876823391419):7.962130963347608):46.59092655519686,((((((((((4:0.4450604118944933,(32:0.31272152974532774,(34:0.0983802321185681,35:0.0983802321185681):0.21434129762675963):0.13233888214916556):0.05651716788151795,((((33:0.09753143074649234,39:0.09753143074649234):0.07924401584796284,41:0.17677544659445518):0.0816830967461366…
tree STATE_798000 = ((1:12.88312305250016,(2:10.213993645339727,3:15.213993645339727):7.669129407160433):45.71280456824193,(((((((((4:0.5233398489373874,(33:0.38950870239126323,((36:0.3204323393892321,(37:0.07978267962406056,(38:0.02998541063633735,40:0.02998541063633735):0.049797268987723214):0.24064965976517155):0.02659408509124378,(39:0.1881205835866252,41:0.1881205835866252):0.158905840893850…
tree STATE_799000 = ((1:15.394534205368483,(2:10.995281942104384,3:15.995281942104384):9.3992522632641):55.88931796554232,((((((((4:0.9610668464419971,((26:0.76691147365179,(32:0.560690095631117,((33:0.3428642873712173,(37:0.22975284272585444,((38:0.013426605937415587,40:0.013426605937415587):0.19166553829318764,(39:0.02417416846369974,41:0.02417416846369974):0.1809179757669035):0.024660698495251…
tree STATE_800000 = ((1:15.394534205368483,(2:10.750318840105994,3:15.750318840105994):9.64421536526249):48.393463537813275,((((((((4:1.0917804217661522,((26:0.9177820775361493,(((33:0.29866619168099495,36:0.29866619168099495):0.12438688122668351,((37:0.03890513427136335,39:0.03890513427136335):0.018773934428117083,(38:0.01604067463762487,(40:0.007458462390528755,41:0.007458462390528755):0.008582…
tree STATE_801000 = ((1:13.23629375367996,(2:10.702537295225962,3:15.702537295225962):7.533756458453997):54.29827588670079,(((((((((4:0.9198944885225658,32:0.9198944885225658):0.0441215923893582,26:0.964016080911924):0.06147309708364612,(((33:0.18242191407144726,((39:0.04212840449153673,41:0.04212840449153673):0.04889198551993563,40:0.09102039001147236):0.0914015240599749):0.19350376655272683,(37…
tree STATE_802000 = ((1:13.234913009032258,(2:7.61902604190708,3:12.61902604190708):10.615886967125178):51.33350225999226,((((((((4:0.9771027409973627,26:0.9771027409973627):0.012729808664455944,(((((32:0.06881866788573099,38:0.06881866788573099):0.0030154077379747762,33:0.07183407562370576):0.04011188686195849,36:0.11194596248566425):0.13190444930888512,37:0.24385041179454936):0.0545029790362444…
tree STATE_803000 = ((1:13.19551414618488,(2:7.967040547842423,3:12.967040547842423):10.228473598342458):50.43391324823874,((((((((((4:0.7229105361829173,26:0.7229105361829173):0.016778183947627978,((32:0.4290338120128068,(36:0.20633244380734933,38:0.20633244380734933):0.2227013682054575):0.2452584444540145,(33:0.2052285774488821,37:0.2052285774488821):0.4690636790179392):0.06539646366372398):0.0…
tree STATE_804000 = ((1:13.19551414618488,(2:7.72240156853028,3:12.72240156853028):10.4731125776546):49.744707211201415,((((((((4:0.9218951248353164,((33:0.3557894360342658,(36:0.20190892794888252,(37:0.06918561459660594,38:0.06918561459660594):0.13272331335227658):0.1538805080853833):0.22083910766120507,(34:0.040839458066536216,35:0.040839458066536216):0.5357890856289347):0.34526658113984554):0.…
tree STATE_805000 = ((1:12.813076192664255,(2:8.20040942771594,3:13.20040942771594):9.612666764948315):46.28458775306321,(((((((4:0.5594675720328187,((((26:0.14087644021083898,(33:0.058938811918604665,37:0.058938811918604665):0.0819376282922343):0.15568937013060088,(39:0.07130818066590132,40:0.07130818066590132):0.22525762967553853):3.9246511884710733E-4,(36:0.12934346932269958,38:0.1293434693226…
tree STATE_806000 = ((1:11.693758514348229,(2:9.06205536201222,3:14.06205536201222):7.631703152336009):47.058958407474904,(((((((((((4:0.377404680397572,(((33:0.04199214919569254,37:0.04199214919569254):0.03460631084135833,41:0.07659846003705087):0.1043522439165582,(39:0.015569835489080582,40:0.015569835489080582):0.16538086846452849):0.19645397644396295):0.05118121102634032,38:0.4285858914239123…
tree STATE_807000 = ((1:11.693758514348229,(2:8.985119575078809,3:13.985119575078809):7.70863893926942):44.551776356523035,((((((((((((4:0.2753615380115191,(33:0.24995860209440696,(((37:0.09922436872469659,39:0.09922436872469659):0.0018526973653345408,40:0.10107706609003113):0.02809141940149744,41:0.12916848549152857):0.12079011660287839):0.025402935917112124):0.0018865997501671394,36:0.277248137…
tree STATE_808000 = ((1:12.249277464380047,(2:7.648071264127196,3:12.648071264127196):9.60120620025285):48.228389411068804,((((((((((4:0.2245728803564127,32:0.2245728803564127):0.03380509284610134,((33:0.14836600326848734,(37:0.03971145772878841,39:0.03971145772878841):0.10865454553969893):0.0298235505725932,(40:0.02581519046875166,41:0.02581519046875166):0.15237436337232887):0.0801884193614335):…
tree STATE_809000 = ((1:11.333244899870678,(2:7.235360199953499,3:12.235360199953499):9.097884699917179):48.04645675091848,(((((((((4:0.24439232289179974,((33:0.11658244961112785,39:0.11658244961112785):0.02810440077131318,((37:0.022265718688180988,41:0.022265718688180988):0.08134618743812164,40:0.10361190612630262):0.041074944256138404):0.09970547250935871):0.2462664691719168,(32:0.3252860189224…
tree STATE_810000 = ((1:12.129551542976415,(2:8.625465200166957,3:13.625465200166957):8.504086342809458):46.12398607143297,((((((((4:0.6914378010728692,(32:0.4960780774457938,((33:0.18517193021713713,39:0.18517193021713713):0.015821049719272284,(38:0.073239397804878,40:0.073239397804878):0.12775358213153143):0.2950850975093844):0.19535972362707543):0.01070467707030831,((26:0.24938104915471995,36:…
tree STATE_811000 = ((1:15.125840876445615,(2:11.170348968483346,3:16.170348968483346):8.95549190796227):52.13598523866414,((((((((((4:0.5075453339609721,(32:0.33179216971797615,((33:0.2734915411525042,39:0.2734915411525042):0.03677222416312709,(38:0.0134252622886595,40:0.0134252622886595):0.2968385030269718):0.02152840440234488):0.17575316424299597):0.11106021531201837,26:0.6186055492729905):0.2…
tree STATE_812000 = ((1:15.014964536511592,(2:10.524131057571658,3:15.524131057571658):9.490833478939933):59.23863418133494,((((((((((((4:0.501066572924018,40:0.501066572924018):0.06558464654499119,(((33:0.1237839945701636,38:0.1237839945701636):0.008783462358086067,39:0.13256745692824967):0.09845139650332008,36:0.23101885343156975):0.33563236603743946):0.08740053060029929,(26:0.42832127225789995…
tree STATE_813000 = ((1:15.014964536511592,(2:11.937244953580262,3:16.93724495358026):8.07771958293133):54.62173211686537,(((((((((((4:0.3829990947638141,32:0.3829990947638141):0.10098367117897339,(37:0.05718901357316037,41:0.05718901357316037):0.42679375236962713):0.23089702625205172,26:0.7148797921948392):0.11624084491196418,(((((33:0.11258864515920779,39:0.11258864515920779):0.0315868020076586…
tree STATE_814000 = ((1:14.234342102290164,(2:9.335042828671757,3:14.335042828671757):9.899299273618407):58.22866588846235,((((((((4:0.6356645406620547,((32:0.3999278733506435,((33:0.14057629768855662,39:0.14057629768855662):0.12213570418644376,36:0.2627120018750004):0.13721587147564313):0.10437713460764675,((34:0.03980194900885454,35:0.03980194900885454):0.2939332751759277,(37:0.1675244560819531…
tree STATE_815000 = ((1:14.38309431155994,(2:10.025056802261375,3:15.025056802261375):9.358037509298565):51.07710264087065,((((((((4:0.6944520109361694,(((32:0.06609222114254006,39:0.06609222114254006):0.1317318567209158,33:0.19782407786345585):0.47154242299521704,(((36:0.11461196448151471,41:0.11461196448151471):0.0054014087664066845,38:0.1200133732479214):0.2659937577064252,37:0.386007130954346…
tree STATE_816000 = ((1:16.322264845946734,(2:12.453513441091427,3:17.453513441091427):8.868751404855306):52.1565437541074,((((((((((4:0.7283809395273939,(((33:0.19004739617746413,(38:0.17697060767372652,(39:0.04588467842420808,41:0.04588467842420808):0.13108592924951845):0.013076788503737613):0.20924741145968045,(36:0.3262311013254113,40:0.3262311013254113):0.07306370631173331):0.007358086083489…
tree STATE_817000 = ((1:14.26140942274175,(2:12.259432343800398,3:17.2594323438004):7.001977078941351):60.85072447118786,((((((((4:0.881822344173929,(26:0.7198411262568516,(34:0.142550295217671,35:0.142550295217671):0.5772908310391806):0.16198121791707742):0.06773890770452018,(32:0.5203840355652819,(((33:0.21989790001529952,(36:0.1589448723002054,(38:0.1238314940714864,(39:0.10645614354807112,41:…
tree STATE_818000 = ((1:13.237633828989225,(2:8.88818785735436,3:13.88818785735436):9.349445971634864):47.52704975162509,(((((((((4:0.7692140709561031,((33:0.22129483898236893,(37:0.08079712312474698,39:0.08079712312474698):0.14049771585762194):0.21610211038404356,((36:0.05842940136965119,41:0.05842940136965119):0.3066044954868893,(38:0.04804598159654325,40:0.04804598159654325):0.3169879152599972…
tree STATE_819000 = ((1:13.779874805074886,(2:7.990805652574835,3:12.990805652574835):10.789069152500051):49.41819178220878,(((((((((4:0.6289119120284168,26:0.6289119120284168):0.15524514492055286,(34:0.17848931970738963,35:0.17848931970738963):0.60566773724158):0.24585033322819771,32:1.0300073901771674):0.0011183212802257092,((33:0.4057239264296948,((36:0.17416936381556064,(38:0.0722377162884237…
tree STATE_820000 = ((1:13.728570369115548,(2:11.238244076443408,3:16.238244076443408):7.49032629267214):56.2622276660325,(((((((4:1.031125711457393,((26:0.6008970899862753,(34:0.05264517730937482,35:0.05264517730937482):0.5482519126769005):0.30277079382287364,(32:0.7320328895789459,((((33:0.06203210970194381,41:0.06203210970194381):0.30287980563398653,36:0.36491191533593037):0.1869814223389935,(…
tree STATE_821000 = ((1:15.88858823010758,(2:11.30121757255927,3:16.30121757255927):9.587370657548309):50.100613541090745,((((((((4:0.3910368706379453,(33:0.3717005343778802,(37:0.3458293717432156,((38:0.045243999297220096,40:0.045243999297220096):0.14829292186396553,41:0.19353692116118562):0.15229245058202998):0.025871162634664602):0.01933633626006509):0.23780522766062145,(((32:0.299853154855348…
tree STATE_822000 = ((1:13.395675814006136,(2:11.375751471926193,3:16.375751471926193):7.019924342079943):53.95813828415139,(((((((((4:0.6694129679404957,((38:0.002876359298735312,40:0.002876359298735312):0.1196504758430852,41:0.12252683514182051):0.5468861327986752):0.07340575685057127,(((32:0.4181844299981533,(36:0.09876106026436354,39:0.09876106026436354):0.31942336973378976):0.035250391138385…
tree STATE_823000 = ((1:13.888005939422126,(2:9.24703127868381,3:14.24703127868381):9.640974660738316):55.472129708829385,((((((((4:0.7122044270780689,(26:0.3828065900298869,((37:0.002536233159675241,38:0.002536233159675241):0.11833478579515759,40:0.12087101895483283):0.26193557107505405):0.329397837048182):0.2295454768553723,((32:0.5096298945271595,(34:0.012815975924562935,35:0.01281597592456293…
tree STATE_824000 = ((1:12.923054962937687,(2:10.201019906639228,3:15.201019906639228):7.722035056298459):51.042295748971156,((((((((4:0.5154839206869439,((((26:0.2531682736745374,(38:0.0732869441477696,40:0.0732869441477696):0.17988132952676783):0.0732620389422482,39:0.3264303126167856):0.01716603064167671,37:0.34359634325846233):0.03010842447413975,33:0.3737047677326021):0.14177915295434185):0.…
tree STATE_825000 = ((1:12.790266213499532,(2:8.962265915134495,3:13.962265915134495):8.828000298365037):59.79169899937307,(((((((((((4:0.5620958792061822,37:0.5620958792061822):0.009054709850085385,33:0.5711505890562676):0.0037090456299531116,((32:0.32224354624669754,36:0.32224354624669754):0.1097498271403547,((34:0.21406430411672064,35:0.21406430411672064):0.15611800941302642,41:0.3701823135297…
tree STATE_826000 = ((1:15.392167222321582,(2:9.726789469679854,3:14.726789469679854):10.665377752641728):56.092930718832356,(((((((((4:0.4783097726867249,(26:0.417837838333247,(38:0.1171420647420532,(39:0.032979954572906395,40:0.032979954572906395):0.0841621101691468):0.3006957735911938):0.06047193435347792):0.040221682415460314,(33:0.46286804793503583,37:0.46286804793503583):0.05566340716714940…
tree STATE_827000 = ((1:14.325958121692086,(2:9.753343459791417,3:14.753343459791417):9.57261466190067):64.10235369848581,((((((((4:0.38207592414444724,32:0.38207592414444724):0.29282248165064073,(((26:0.27006644328681095,((38:0.01435606380965869,40:0.01435606380965869):0.07432720614002962,39:0.08868326994968831):0.18138317333712264):0.11092802284742342,(33:0.015241157003175734,37:0.0152411570031…
tree STATE_828000 = ((1:13.83394858697216,(2:10.297086972202813,3:15.297086972202813):8.536861614769347):59.36225575585601,(((((((4:0.7609337106963755,((26:0.5220959234509973,((32:0.3415637170533226,39:0.3415637170533226):0.05234546647412497,(38:0.23387625904869805,40:0.23387625904869805):0.16003292447874953):0.12818673992354973):0.18711529774475033,(33:0.36631188118578484,(((34:0.095475612169244…
tree STATE_829000 = ((1:13.95164700171355,(2:8.716174125898487,3:13.716174125898487):10.235472875815063):62.34975679700706,(((((((((4:0.7499810755877439,(((32:0.4497540495293012,(38:0.007969284922129921,40:0.007969284922129921):0.4417847646071713):0.22043385019446815,(((33:0.12738912712369277,(36:0.06462314593439755,37:0.06462314593439755):0.06276598118929522):0.08729254777616768,41:0.21468167489…
tree STATE_830000 = ((1:14.315536267831256,(2:9.365760606512573,3:14.365760606512573):9.949775661318682):54.48099837828925,(((((((((4:0.6129218323418947,(34:0.18782071982301446,35:0.18782071982301446):0.4251011125188802):0.02459849038506534,26:0.63752032272696):0.2115488074151256,((((32:0.24969467390478317,38:0.24969467390478317):0.07988115979018484,((36:0.11071019393479815,41:0.11071019393479815…
tree STATE_831000 = ((1:15.669135836511202,(2:9.960078618299754,3:14.960078618299754):10.709057218211449):56.7137445244104,((((((((4:0.861130789847096,(((26:0.3636407484554046,(34:0.06488253205071441,35:0.06488253205071441):0.2987582164046902):0.20410047890299954,(((32:0.1679016577491257,38:0.1679016577491257):0.036181871997251064,(39:0.07493883592487849,40:0.07493883592487849):0.1291446938214982…
tree STATE_832000 = ((1:18.44134140922114,(2:11.27894410734951,3:16.27894410734951):12.162397301871628):57.33161186089475,(((((((4:0.7441974471592906,(26:0.5357704647916621,(((((32:0.23569579100914223,(36:0.0878402081035966,38:0.0878402081035966):0.14785558290554562):0.06619871331816463,41:0.30189450432730686):0.005600266889518368,(33:0.2635961414016959,37:0.2635961414016959):0.04389862981512932)…
tree STATE_833000 = ((1:15.040247908360023,(2:8.641868307128142,3:13.641868307128142):11.39837960123188):50.67742955312075,(((((((4:0.6959624475114378,(((26:0.1726217868588113,40:0.1726217868588113):0.13104153955273623,(33:0.08304570596152211,39:0.08304570596152211):0.22061762045002542):0.2321071383801146,((32:0.23460674615516264,((36:0.16112332616815128,(37:0.0793585097145837,41:0.07935850971458…
tree STATE_834000 = ((1:13.333053623332287,(2:8.744522373873473,3:13.744522373873473):9.588531249458814):51.02892051767837,(((((((4:1.3893760045601853,(((26:0.4992967374141136,(32:0.33329384662259365,((36:0.09112440835112334,(37:0.08365624641206126,38:0.08365624641206126):0.007468161939062079):0.042393106317761775,41:0.13351751466888512):0.19977633195370853):0.16600289079151997):0.075378605584581…
tree STATE_835000 = ((1:13.333053623332287,(2:8.331045864215142,3:13.331045864215142):10.002007759117145):48.388868270156834,((((((((((4:0.14673746205358382,(37:0.03858702069720415,41:0.03858702069720415):0.10815044135637966):0.04796464153143101,(36:0.16783552180934552,38:0.16783552180934552):0.026866581775669307):0.21379328168783618,26:0.408495385272851):0.6949673287192066,((32:0.847298329456639…
tree STATE_836000 = ((1:13.464386231518713,(2:9.358569132528888,3:14.358569132528888):9.105817098989824):51.534552665388546,((((((((4:0.669188234307735,(((((26:0.2787493901723178,41:0.2787493901723178):0.04789968506315423,37:0.32664907523547204):0.060392367118908774,36:0.3870414423543808):0.0677716839221616,38:0.4548131262765424):0.06478213165519126,32:0.5195952579317337):0.14959297637600133):0.1…
tree STATE_837000 = ((1:12.855561108695213,(2:7.108904321504479,3:12.108904321504479):10.746656787190734):49.94239996790401,((((((((4:0.8023185830895385,(((26:0.28261574316455906,(37:0.18851604055614643,41:0.18851604055614643):0.09409970260841263):0.17313018106698952,38:0.4557459242315486):0.25817324082897664,((33:0.5181363348988061,(((34:0.0924511335823876,35:0.0924511335823876):0.01436115138029…
tree STATE_838000 = ((1:10.30664493165467,(2:8.442299040310047,3:13.442299040310047):6.864345891344623):48.81526762069724,((((((((4:0.7305933463701496,(26:0.4820582812322938,(37:0.3498116516179782,(38:0.15217149095865382,41:0.15217149095865382):0.1976401606593244):0.13224662961431555):0.24853506513785584):0.14485478881723546,((32:0.25855322125536495,((33:0.04153895902861191,39:0.04153895902861191…
tree STATE_839000 = ((1:14.143329280716976,(2:11.108528222054964,3:16.108528222054964):8.034801058662012):48.49290760459254,(((((((((((4:0.42879746833403953,(37:9.01559783796563E-4,(38:7.562880590207184E-4,41:7.562880590207184E-4):1.4527172477584469E-4):0.42789590855024295):0.145738746483283,(34:0.13654248057424082,35:0.13654248057424082):0.43799373424308174):0.10805835970752387,26:0.682594574524…
tree STATE_840000 = ((1:12.050706229526988,(2:9.28398307673907,3:14.28398307673907):7.766723152787918):44.73800548638396,(((((((((((4:0.4590582261420231,(34:0.02514112233119309,35:0.02514112233119309):0.43391710381083):0.08317591038654748,((37:8.470800607062117E-4,41:8.470800607062117E-4):0.5168881037171722,38:0.5177351837778784):0.024498952750692138):0.09423244656384222,(26:0.3975959202302544,32…
tree STATE_841000 = ((1:13.372486105956572,(2:9.164985700313608,3:14.164985700313608):9.207500405642964):51.198049000235414,(((((((((4:0.5330611325647934,38:0.5330611325647934):0.011243819208184735,((34:0.014044184289693626,35:0.014044184289693626):0.13163173228876515,(37:0.09206499988018148,41:0.09206499988018148):0.05361091669827729):0.3986290351945193):0.28496169108582303,(((26:0.4451969795425…
tree STATE_842000 = ((1:13.372486105956572,(2:9.777427513100307,3:14.777427513100307):8.595058592856265):46.78240514770668,((((((((((4:0.7237309241626337,38:0.7237309241626337):0.04985589755886599,26:0.7735868217214997):0.07356975347526262,32:0.8471565751967624):0.017495256798628955,(((33:0.11632301563977072,39:0.11632301563977072):0.23982416582664334,(36:0.185970058836526,40:0.185970058836526):0…
tree STATE_843000 = ((1:13.831972603925038,(2:7.912179786453036,3:12.912179786453036):10.919792817472002):43.50183058158302,(((((((((4:0.5397484678712213,(((26:0.3935265701894195,41:0.3935265701894195):0.0064274368039934915,39:0.399954006993413):0.13313909393337042,32:0.5330931009267834):0.006655366944437913):0.02689282127209125,((33:0.3395824516660968,((34:0.009342502477892188,35:0.0093425024778…
tree STATE_844000 = ((1:14.639419641993673,(2:8.230449331974164,3:13.230449331974164):11.408970310019509):48.9970549397414,((((((((((4:0.5245706094793694,32:0.5245706094793694):0.06131088790546124,(((33:0.10385254922641478,(37:0.012032451781877347,38:0.012032451781877347):0.09182009744453742):0.04154798024904159,36:0.14540052947545637):0.2314822548548829,((34:0.05989341899942238,35:0.059893418999…
tree STATE_845000 = ((1:14.639419641993673,(2:10.938447906622045,3:15.938447906622045):8.700971735371628):50.65368937587213,((((((((4:0.6801810314162465,((26:0.4927018468588421,(39:0.23747055507887002,41:0.23747055507887002):0.25523129177997206):0.012483615720980334,32:0.5051854625798224):0.1749955688364241):0.1498750610919234,((33:0.21443166814835393,(36:0.14215416196246372,((37:0.05172793238344…
tree STATE_846000 = ((1:13.31484377923466,(2:8.53270881568318,3:13.53270881568318):9.782134963551481):50.70369736290364,(((((((4:0.9405507906991539,((((26:0.36104596657164173,(32:0.3423193800822684,(39:0.05830268451690471,41:0.05830268451690471):0.2840166955653637):0.01872658648937331):0.1445201140523909,(34:0.10926268985019613,35:0.10926268985019613):0.3963033907738365):0.0911083759459369,((36:0…
tree STATE_847000 = ((1:13.955776623177272,(2:9.837786653141187,3:14.837786653141187):9.117989970036085):53.12894113488932,(((((((((4:0.5488404907366871,((34:0.026266685651126633,35:0.026266685651126633):0.3035535927001485,(39:0.10473754600672683,41:0.10473754600672683):0.22508273234454826):0.21902021238541197):0.10657725453139144,((26:0.29586652420558807,((37:0.07400076101720443,38:0.07400076101…
tree STATE_848000 = ((1:14.0232147808414,(2:12.07326005716066,3:17.07326005716066):6.94995472368074):53.37610608251376,((((((4:1.3661653133103544,((26:0.8373125473589526,(32:0.6692190397973244,((33:0.19262568577713246,37:0.19262568577713246):0.21115677462087418,(36:0.38184731721628823,(38:0.05772873772586696,40:0.05772873772586696):0.3241185794904213):0.02193514318171841):0.2654365793993178):0.16…
tree STATE_849000 = ((1:15.965978007929145,(2:11.085191291063406,3:16.085191291063406):9.880786716865739):42.2337973728878,((((((4:0.9990430452295275,((((26:0.4522740491790072,37:0.4522740491790072):0.21381227571562417,(((33:0.21852430999198086,38:0.21852430999198086):0.19505508380070935,40:0.4135793937926902):0.008839803990644879,36:0.4224191977833351):0.2436671271112963):0.11344677892766208,(39…
tree STATE_850000 = ((1:14.154250671994447,(2:8.781284221443705,3:13.781284221443705):10.372966450550742):50.253099250664235,(((((((4:0.9077576865592355,(((((26:0.17200745853815422,40:0.17200745853815422):0.06291041707187017,(39:0.2138721014281756,41:0.2138721014281756):0.021045774181848803):0.42793895958344585,37:0.6628568351934703):0.021423623349601018,(33:0.2558743200766869,(36:0.2299425835922…
tree STATE_851000 = ((1:14.02099097611298,(2:9.72302263426948,3:14.72302263426948):9.2979683418435):50.08350104463817,(((((((4:0.8196492981557677,(((((26:0.3634872563862457,(37:0.23052747046915953,39:0.23052747046915953):0.13295978591708615):0.08222380709512078,41:0.44571106348136647):0.09449940961030423,32:0.5402104730916707):0.16019701292282484,((36:0.18809967691892882,38:0.18809967691892882):0…
tree STATE_852000 = ((1:15.544864559359269,(2:13.053440850857505,3:18.053440850857505):7.491423708501763):52.9879709412061,(((((((4:0.9143108054497031,((((26:0.4601524258898819,(34:0.044001808701277775,35:0.044001808701277775):0.41615061718860413):0.08175396992350714,(((36:0.05552096110648219,40:0.05552096110648219):0.0812008193798868,38:0.136721780486369):0.22851311404189964,37:0.365234894528268…
tree STATE_853000 = ((1:14.959247765911165,(2:9.264291129118781,3:14.264291129118781):10.694956636792384):50.12886320671996,(((((((((4:0.6455053777241241,32:0.6455053777241241):0.05879947352083881,26:0.7043048512449629):0.10783343465330653,(((((33:0.007344940209761865,39:0.007344940209761865):0.023481373318890032,41:0.030826313528651898):0.3054798648579307,36:0.3363061783865826):0.016642512716592…
tree STATE_854000 = ((1:13.22501515788338,(2:9.140524694213319,3:14.140524694213319):9.084490463670061):50.093446709157064,((((((((((4:0.6408777970887125,26:0.6408777970887125):0.0852239706718032,(32:0.6467136460939878,(((33:0.044434673289171146,(34:0.020119601449395525,35:0.020119601449395525):0.02431507183977562):0.18118655020261829,(39:0.13863485029771594,41:0.13863485029771594):0.086986373194…
tree STATE_855000 = ((1:14.020837667453474,(2:7.4900556872447215,3:12.490055687244721):11.530781980208753):45.805031385462684,((((((((4:0.716800152040496,(((26:0.3262606546942108,32:0.3262606546942108):0.20632531791443004,(36:0.21277095470866114,38:0.21277095470866114):0.3198150178999797):0.09628760845680318,((33:0.21781532096000547,((37:0.05055698621274679,40:0.05055698621274679):0.0537499369375…
tree STATE_856000 = ((1:18.205244851390667,(2:11.795246032282805,3:16.795246032282805):11.409998819107862):48.022209161325456,((((((((((4:0.2597817028225162,(32:0.22775696596658204,(34:0.018541605451411446,35:0.018541605451411446):0.2092153605151706):0.03202473685593418):0.06651732818651412,36:0.32629903100903035):0.24799645878796261,(33:0.23699743513270474,(((37:0.01797253840599352,41:0.01797253…
tree STATE_857000 = ((1:11.934088398595726,(2:8.976328999099383,3:13.976328999099383):7.957759399496343):51.9105101044858,((((((((4:0.5701905169139242,(((32:0.21841552407184792,((37:0.01663833576154797,39:0.01663833576154797):0.04399176959480325,41:0.060630105356351216):0.1577854187154967):0.04018422512122041,36:0.25859974919306833):0.18868219929107966,(34:0.06822715159760165,35:0.068227151597601…
tree STATE_858000 = ((1:12.01045691294199,(2:6.331853299578507,3:11.331853299578507):10.678603613363483):51.42393037681781,((((((((((4:0.42234235284270455,(32:0.3093903165800341,(36:0.10255305835326214,((37:0.015483032790720538,41:0.015483032790720538):0.005409712143198821,39:0.02089274493391936):0.08166031341934278):0.20683725822677193):0.11295203626267047):0.052909385632557926,((33:0.2490328909…
tree STATE_859000 = ((1:13.59332238387153,(2:10.278613638192812,3:15.278613638192812):8.314708745678718):47.92356121899646,(((((((((((4:0.43099584516685124,(36:0.16673211182139552,((37:0.005634347244676131,39:0.005634347244676131):0.07966342054020545,41:0.08529776778488157):0.08143434403651395):0.2642637333454557):0.0356315641049722,(26:0.4320923129713206,33:0.4320923129713206):0.0345350963005028…
tree STATE_860000 = ((1:17.8223060807611,(2:10.685104583140976,3:15.685104583140976):12.137201497620122):43.498909158794646,(((((((((((4:0.11615164865802968,(38:0.03542327388811533,40:0.03542327388811533):0.08072837476991435):0.023925618207072424,(36:0.10571249737857627,37:0.10571249737857627):0.03436476948652584):0.06483975858311888,33:0.204917025448221):0.5505055092691135,(26:0.2993976385955137…
tree STATE_861000 = ((1:19.370494622934217,(2:10.728216485922818,3:15.728216485922818):13.642278137011399):55.10382148549395,(((((((((4:0.5503166943014932,(26:0.47931314494463445,(((32:0.26355260165743916,(38:0.05691817109489188,40:0.05691817109489188):0.20663443056254727):0.0361222459510428,((33:0.0333300364813028,((34:0.008652230739029636,35:0.008652230739029636):0.011757575810321205,39:0.02040…
tree STATE_862000 = ((1:15.414404503069907,(2:9.717173801566297,3:14.717173801566297):10.69723070150361):49.61633185946586,((((((((4:0.6584053517321722,(32:0.5411161407233285,((33:0.03362644770863222,37:0.03362644770863222):0.030919196074537907,((34:0.02421745167883458,35:0.02421745167883458):0.039470876063549314,(38:0.04453090082675592,39:0.04453090082675592):0.019157426915627974):8.573160407862…
tree STATE_863000 = ((1:14.309918742205806,(2:11.340675907936568,3:16.340675907936568):7.969242834269238):51.94535429393285,(((((((((4:0.5334520222453047,(26:0.3798217345531526,((((33:0.032080746860003846,38:0.032080746860003846):8.945365698771884E-4,37:0.032975283429881035):0.020897132883489232,39:0.05387241631337027):0.3022746320852686,(34:0.03788613437010402,35:0.03788613437010402):0.318260914…
tree STATE_864000 = ((1:14.054725516612631,(2:9.659707684171462,3:14.659707684171462):9.39501783244117):59.310109178930674,((((((((4:0.7963672783093971,(26:0.47888176601015575,((((32:0.13579318577928368,38:0.13579318577928368):0.05296014589210796,(33:0.06454135406149242,39:0.06454135406149242):0.12421197760989922):0.13635560792513646,(34:0.04958744149696161,35:0.04958744149696161):0.2755214980995…
tree STATE_865000 = ((1:15.425029739399434,(2:10.45171985401144,3:15.45171985401144):9.973309885387994):55.893592897208336,(((((((4:0.9622717797628133,(((((26:0.41556564579641386,(34:0.0011679452964913856,35:0.0011679452964913856):0.4143977004999225):0.02437421662518513,((32:0.12193636014767625,33:0.12193636014767625):0.15110446701194327,(38:0.039501291910486916,39:0.039501291910486916):0.2335395…
tree STATE_866000 = ((1:15.42970911673531,(2:11.039490327650338,3:16.039490327650338):9.390218789084972):56.372924958352044,((((((((4:1.0060899103323957,(((26:0.4613330180625045,36:0.4613330180625045):0.1093853606803532,32:0.5707183787428577):0.24853051823444494,((((33:0.09017166299135389,41:0.09017166299135389):0.2726221411397082,(38:0.03950779468117171,39:0.03950779468117171):0.3232860094498903…
tree STATE_867000 = ((1:12.69702789999976,(2:8.369158175155746,3:13.369158175155746):9.327869724844014):55.27680356503222,((((((((((4:0.38662549742243674,(32:0.2531325167590023,36:0.2531325167590023):0.13349298066343446):0.023360557413039773,40:0.4099860548354765):0.11830088620353613,(34:0.16874024427643752,35:0.16874024427643752):0.3595466967625751):0.4892052829976675,37:1.0174922240366802):0.28…
tree STATE_868000 = ((1:15.595062444454992,(2:8.877133074540918,3:13.877133074540918):11.717929369914074):55.66450823323861,((((((((((4:0.6716330026967429,37:0.6716330026967429):0.14301525110709512,((32:0.2881358294260689,40:0.2881358294260689):0.300094723223935,36:0.5882305526500039):0.22641770115383408):0.22989552285271264,((33:0.2503076530274277,(39:0.09924725544408548,41:0.09924725544408548):…
tree STATE_869000 = ((1:15.952928252232436,(2:8.823041241322493,3:13.823041241322493):12.129887010909943):55.10402433475383,(((((((4:1.1688779953822972,((26:0.9482005043786766,(32:0.4267324404527695,(33:0.10406078327224305,41:0.10406078327224305):0.3226716571805264):0.5214680639259072):0.06131658892926739,(((34:0.17773909923974607,35:0.17773909923974607):0.4584318065107431,(((36:0.174418233151199…
tree STATE_870000 = ((1:14.83401300780163,(2:9.827971267425117,3:14.827971267425117):10.006041740376514):55.946580015359615,((((((((4:0.5909291128906946,26:0.5909291128906946):0.4049269764674288,((32:0.21500879675923845,41:0.21500879675923845):0.11737101746859097,(33:0.2733322335890738,((36:0.2108684477055927,((38:0.08655915987514001,40:0.08655915987514001):0.009951225294804439,39:0.0965103851699…
tree STATE_871000 = ((1:17.425976183175173,(2:10.698440512389574,3:15.698440512389574):11.727535670785599):54.560980184441924,((((((((4:0.9439249443630311,26:0.9439249443630311):0.016314081559529292,(((32:0.1810691517336676,33:0.1810691517336676):0.1513106624941618,((((36:0.0833218738690099,40:0.0833218738690099):0.01608594590209328,37:0.09940781977110318):0.034354519353921156,38:0.13376233912502…
tree STATE_872000 = ((1:16.359422803168123,(2:11.976110222494466,3:16.976110222494466):9.383312580673657):56.372911755064784,(((((((4:0.9273063812256097,((26:0.7628819549663032,(((((32:0.03509861943129302,38:0.03509861943129302):0.3130423901990136,36:0.3481410096303066):0.09195116388239,41:0.4400921735126966):0.028187464993315425,39:0.468279638506012):0.07245600026383375,(33:0.11303076117309772,4…
tree STATE_873000 = ((1:18.610932380233862,(2:10.055383154328844,3:15.055383154328844):13.555549225905018):56.82994386804042,(((((((4:0.8873392595680892,(((26:0.4949179756845231,(39:0.035420008891416215,41:0.035420008891416215):0.4594979667931069):0.08255668369695923,((33:0.09877402995221592,40:0.09877402995221592):0.17942857014790997,38:0.2782026001001259):0.2992720592813565):0.23558120057521226…
tree STATE_874000 = ((1:15.42307501850944,(2:8.93233056802682,3:13.93233056802682):11.49074445048262):59.58536723268314,((((((((4:0.5692909129220404,(((32:0.22927591994523522,36:0.22927591994523522):0.2313524988156912,(34:0.24269458340702812,35:0.24269458340702812):0.2179338353538983):0.021878577482111528,((33:0.19237762210542744,(((38:0.01521366189160477,41:0.01521366189160477):0.020206346999811…
tree STATE_875000 = ((1:16.699202711156186,(2:12.155925742006033,3:17.155925742006033):9.543276969150153):60.71458355353242,(((((((4:1.273188771209186,(26:1.1581642557105098,(((32:0.5066086561787241,36:0.5066086561787241):0.039844732997622256,(33:0.46628530484073966,(((37:0.1509684602113142,41:0.1509684602113142):0.0074841702254424824,(38:0.10946002832495236,39:0.10946002832495236):0.048992602111…
tree STATE_876000 = ((1:18.381090753355487,(2:14.696638217476224,3:19.696638217476224):8.684452535879263):68.84984159045442,(((((((4:1.3401796812515423,(26:1.275061875778963,(((((32:0.2784533011456172,((37:0.11247226196048758,38:0.11247226196048758):0.11737362945272457,(39:0.08313499018741616,40:0.08313499018741616):0.146710901225796):0.04860740973240507):0.018832362128192337,(34:0.05934375003956…
tree STATE_877000 = ((1:17.973354389329426,(2:14.345991345307294,3:19.345991345307294):8.627363044022132):63.85637125644813,(((((((4:1.267868360296759,(26:0.9466229597678132,((((32:0.2671570523342767,(34:0.046299739439404276,35:0.046299739439404276):0.22085731289487245):0.08920336381724775,(37:0.18018611424429085,(38:0.12326875127985384,(39:0.047097501801580254,40:0.047097501801580254):0.07617124…
tree STATE_878000 = ((1:17.490300832909924,(2:11.394573282655347,3:16.394573282655347):11.095727550254576):63.39734602616075,((((((((4:0.8142566587544744,(((26:0.35807266957308964,((37:0.12904353602277877,39:0.12904353602277877):0.037439815649281866,(38:0.11990561923276621,40:0.11990561923276621):0.04657773243929442):0.191589317901029):0.09261160140076774,((33:0.2202726928695998,41:0.220272692869…
tree STATE_879000 = ((1:21.82885799995786,(2:12.692036359693624,3:17.692036359693624):14.136821640264237):60.981662528319205,(((((((4:1.2706673214273976,(26:1.2533952160459088,(((32:0.4456982441602677,((34:0.005812695283041287,35:0.005812695283041287):0.2710950641294417,41:0.27690775941248297):0.16879048474778474):0.24679077028848784,36:0.6924890144487555):0.11035468248465052,(33:0.28965977255790…
tree STATE_880000 = ((1:23.090487704383207,(2:15.052449680653996,3:20.052449680653996):13.03803802372921):65.25673418618044,((((((((4:1.0319294326867665,26:1.0319294326867665):0.25156063907796655,((((32:0.23490496373421532,41:0.23490496373421532):0.14931142255928304,(33:0.21720750000005548,(37:0.21030726103274014,(38:0.010149406728191167,(39:0.0019826797959104944,40:0.0019826797959104944):0.00816…
tree STATE_881000 = ((1:24.123124419053973,(2:17.60435333828002,3:22.60435333828002):11.518771080773952):74.05763692828955,((((((((4:1.0524383110888673,26:1.0524383110888673):0.036038066970773386,((((((32:0.18429189292867568,37:0.18429189292867568):0.00700457002906299,41:0.19129646295773867):0.26944974650533376,33:0.46074620946307243):0.2752434244651186,(34:0.11767984393437284,35:0.11767984393437…
tree STATE_882000 = ((1:24.12220287539663,(2:17.000550265372187,3:22.000550265372187):12.121652610024444):66.75156903575612,((((((((4:0.9805246594824418,26:0.9805246594824418):0.044070462835566926,(((32:0.4274653578194332,(((33:0.13749615139845078,37:0.13749615139845078):0.02411584997213362,(39:0.038216275831963346,41:0.038216275831963346):0.12339572553862105):0.10506346652090787,(38:0.0221671742…
tree STATE_883000 = ((1:20.723534261715514,(2:15.329780322239081,3:20.32978032223908):10.393753939476433):68.78444676385975,((((((((4:1.117641395777557,26:1.117641395777557):0.024565604623930648,((32:0.7907981148362125,36:0.7907981148362125):0.011652273965499726,((((33:0.1427806328078846,37:0.1427806328078846):0.08863226360632542,(38:0.00719230662615701,40:0.00719230662615701):0.22422058978805304…
tree STATE_884000 = ((1:19.80802145564043,(2:14.467291307226848,3:19.467291307226848):10.34073014841358):77.79809620417913,(((((((((4:0.8375119139685947,(34:0.21359891414033358,35:0.21359891414033358):0.6239129998282611):0.08238021014729213,(32:0.723636976575127,36:0.723636976575127):0.1962551475407598):0.060703379056709195,((26:0.6269375713185606,(39:0.0027533997527375434,41:0.002753399752737543…
tree STATE_885000 = ((1:20.239390145739144,(2:14.467291307226848,3:19.467291307226848):10.772098838512296):84.44319743693563,((((((((((4:0.6800225084122754,(37:0.14058868973672686,(39:0.060370522801563305,41:0.060370522801563305):0.08021816693516357):0.5394338186755485):0.2723231176133396,(32:0.45489823616457875,((34:0.234332404194511,35:0.234332404194511):0.1986838701311901,36:0.4330162743257011…
tree STATE_886000 = ((1:20.321085856474582,(2:12.425011069359439,3:17.42501106935944):12.896074787115143):78.00399068129751,((((((((4:0.9186118118185453,(26:0.8655786639690906,(33:0.58658245043787,(38:0.5181763549488345,40:0.5181763549488345):0.06840609548903553):0.2789962135312205):0.05303314784945479):0.07002758062580239,(32:0.7918888072336272,(((34:0.074322846496765,35:0.074322846496765):0.169…
tree STATE_887000 = ((1:18.62464098272608,(2:14.06452958087906,3:19.06452958087906):9.56011140184702):78.42949088272019,((((((((((4:0.3816024707440582,33:0.3816024707440582):0.22808873619676462,26:0.6096912069408228):0.24911930215982003,((34:0.019803003085212594,35:0.019803003085212594):0.5708888647047944,(38:0.05864896173726285,40:0.05864896173726285):0.5320429060527441):0.2681186413106359):1.20…
tree STATE_888000 = ((1:19.09179350897186,(2:14.103581326559944,3:19.103581326559944):9.988212182411917):76.99857094616672,((((((((4:1.6386136547109666,(34:1.1167773419735705,35:1.1167773419735705):0.5218363127373962):0.1335612054069939,((((32:0.6262587940730693,(33:0.43812044062581135,40:0.43812044062581135):0.18813835344725793):0.033594412708152,36:0.6598532067812213):0.3312115529287353,(37:0.0…
tree STATE_889000 = ((1:19.559505476802343,(2:13.033556932433779,3:18.03355693243378):11.525948544368564):76.33340344496699,((((((((4:1.3430558451908894,(34:0.0015520678094534347,35:0.0015520678094534347):1.341503777381436):0.89466747899192,(26:1.779149423159895,(((32:0.6263544811664302,(38:0.03210794609839183,39:0.03210794609839183):0.5942465350680384):0.06254943103600286,(33:0.2442132093270507,…
tree STATE_890000 = ((1:19.817979141832055,(2:18.5546804905462,3:23.5546804905462):6.263298651285854):71.89571011244193,((((((((4:1.753083191974402,((26:1.2614522472891698,(((32:0.6196018364015052,40:0.6196018364015052):0.2733613886823921,33:0.8929632250838974):0.32172995470223975,(37:0.030722550386916233,41:0.030722550386916233):1.183970629399221):0.046759067503032714):0.2355728141430462,((34:0.…
tree STATE_891000 = ((1:23.06385961526054,(2:16.543116136134138,3:21.543116136134138):11.520743479126402):78.2288313914522,((((((((4:1.4300587921024104,(37:0.06635480780129197,40:0.06635480780129197):1.3637039843011185):0.19393248057536616,(((26:0.2983069308327019,41:0.2983069308327019):0.39057897233535055,((32:0.39263904202757477,((36:0.2438967809835177,38:0.2438967809835177):0.04847424587069182…
tree STATE_892000 = ((1:23.02021171645658,(2:16.17254789703122,3:21.17254789703122):11.84766381942536):60.45666855174648,((((((((((4:0.8569144983315136,(32:0.6217501871352382,(36:0.2124270053719134,((38:0.10030145304589164,39:0.10030145304589164):0.05170634426434381,41:0.15200779731023545):0.06041920806167794):0.40932318176332483):0.23516431119627534):0.0331657196299342,(34:0.01186779889779808,35…
tree STATE_893000 = ((1:17.43557729411625,(2:12.470337975645805,3:17.470337975645805):9.965239318470445):65.4260256936459,(((((((((4:0.7526484498931538,((34:0.17931156216510055,35:0.17931156216510055):0.2866832961563296,(36:0.34384559197075243,(38:0.22475579612395263,(39:0.11245325922634714,41:0.11245325922634714):0.1123025368976055):0.1190897958467998):0.12214926635067774):0.28665359157172365):0…
tree STATE_894000 = ((1:17.361239032220652,(2:13.267694593058774,3:18.267694593058774):9.093544439161878):78.23081671556747,(((((((((4:0.8437109243530254,((38:0.07922178759590856,39:0.07922178759590856):0.040332022408922016,41:0.11955381000483058):0.7241571143481949):0.14754506205912543,((26:0.9289828496363021,(34:0.40652925043531346,35:0.40652925043531346):0.5224535992009887):0.0324799413981417,…
tree STATE_895000 = ((1:16.72915105573941,(2:13.048575014252982,3:18.048575014252982):8.680576041486429):76.05314591287026,((((((((((4:0.7051727899233022,(34:0.5270497947487308,35:0.5270497947487308):0.17812299517457142):0.23576614736917667,(26:0.5891900444816583,36:0.5891900444816583):0.35174889281082056):0.07841701361302722,(32:0.6059820228748553,(33:0.3155954966007963,(((37:0.1388846039729897,…
tree STATE_896000 = ((1:17.537888532704354,(2:13.35210481598212,3:18.35210481598212):9.185783716722234):81.06958995402482,((((((((4:0.73624680656974,(32:0.7183249977888323,(37:0.35931005733782023,(39:0.1691532298619838,40:0.1691532298619838):0.19015682747583643):0.35901494045101207):0.017921808780907655):0.4250722413408409,(((26:0.571027596684098,36:0.571027596684098):0.07419832392636994,(34:0.13…
tree STATE_897000 = ((1:19.120581647427684,(2:11.156286217601966,3:16.156286217601966):12.964295429825718):75.90344391629425,(((((((((4:0.6836493554143172,33:0.6836493554143172):0.010578705378515685,(26:0.6683760101064586,(38:0.11806989557818597,41:0.11806989557818597):0.5503061145282727):0.025852050686374195):0.27213481126883377,(((32:0.31419217824132095,((37:0.025484700886201878,39:0.0254847008…
tree STATE_898000 = ((1:16.91878722610928,(2:14.981334057081014,3:19.981334057081014):6.937453169028267):68.0596276085308,((((((((((4:0.5204617023464077,(38:0.03584481303420555,41:0.03584481303420555):0.4846168893122021):0.24062574979771467,26:0.7610874521441223):0.23601482150520203,32:0.9971022736493244):0.030091591250226757,(33:0.5838822178301444,((34:0.23948271523981243,35:0.23948271523981243)…
tree STATE_899000 = ((1:17.360556656080504,(2:13.367763650568584,3:18.367763650568584):8.99279300551192):75.20255729197085,(((((((((4:0.7018058667349663,(38:0.06983343072470884,41:0.06983343072470884):0.6319724360102574):0.28295488853359585,((26:0.7485257491758227,32:0.7485257491758227):0.10312036289744753,((33:0.42035127326119437,(34:0.20504560861181725,35:0.20504560861181725):0.2153056646493771…
tree STATE_900000 = ((1:18.541965884954543,(2:12.894757812469091,3:17.89475781246909):10.647208072485451):64.95638659224804,(((((((((4:0.943413099227917,(34:0.007864013147581202,35:0.007864013147581202):0.9355490860803358):0.05212274293470165,((((26:0.4057661994927456,(37:0.10966234588865724,40:0.10966234588865724):0.29610385360408836):0.015314840487917425,(36:0.15174445979127713,39:0.15174445979…
tree STATE_901000 = ((1:17.159737613256585,(2:12.982183391378445,3:17.982183391378445):9.17755422187814):68.49590250786109,((((((((4:1.0666713190082278,(((26:0.3400893879527694,(33:0.27558399484147644,(37:0.08616556391222828,40:0.08616556391222828):0.18941843092924815):0.06450539311129294):0.021083013554497876,((32:0.23851481179471004,((38:0.041812804120117716,39:0.041812804120117716):0.111669601…
tree STATE_902000 = ((1:18.45549966868061,(2:14.717499862840533,3:19.717499862840533):8.737999805840076):67.64371519995197,(((((((((4:0.499527439691971,(26:0.46136505016000867,(32:0.4188015504362237,((33:0.1646686035007246,((36:0.07082331379889788,40:0.07082331379889788):0.06588824940006018,37:0.13671156319895805):0.027957040301766545):0.12101949586440763,(38:0.13909650962616296,(39:0.09414064374…
tree STATE_903000 = ((1:18.045980658831734,(2:11.104860526294019,3:16.10486052629402):11.941120132537716):64.13098655992914,(((((((((((4:0.48360608020175877,26:0.48360608020175877):0.037650055238569125,((((((32:0.08438389495972314,40:0.08438389495972314):0.0711034938372191,33:0.15548738879694224):0.01924687876166109,36:0.17473426755860333):0.011141538667879508,37:0.18587580622648284):0.2670562883…
tree STATE_904000 = ((1:16.54321443572373,(2:13.906529645305632,3:18.906529645305632):7.636684790418098):67.46631467537381,((((((((((4:0.5388560778245156,32:0.5388560778245156):0.015307013624895394,(26:0.512800541412938,((33:0.33924613523447644,(37:0.09493848770988933,40:0.09493848770988933):0.2443076475245871):0.10344794810724367,(((34:0.058525622344720626,35:0.058525622344720626):0.259187537403…
tree STATE_905000 = ((1:16.74848708318019,(2:14.23172284282165,3:19.23172284282165):7.51676424035854):67.15273688428233,((((((((((4:0.6633441305121088,32:0.6633441305121088):0.017167126812499767,((33:0.23266490526206324,(37:0.1172264789208407,40:0.1172264789208407):0.11543842634122253):0.05032303704223873,(((34:0.060240208275729346,35:0.060240208275729346):0.18440551183974774,(38:0.12535639041545…
tree STATE_906000 = ((1:17.881042591122366,(2:13.305834798203378,3:18.305834798203378):9.575207792918988):71.06795911446882,((((((((4:0.44872621463258305,(26:0.34317181257613283,32:0.34317181257613283):0.10555440205645023):0.16007494061361255,((33:0.33421451360154003,40:0.33421451360154003):0.2581896623560624,((((34:0.0160431290155645,35:0.0160431290155645):0.21210275912655155,(38:0.0035735568622…
tree STATE_907000 = ((1:16.758783002931203,(2:12.005063468523204,3:17.005063468523204):9.753719534407999):67.41625468307885,((((((((4:0.8152439655526845,((26:0.5617259098101718,33:0.5617259098101718):0.09102924315868877,(((32:0.10713672289928083,40:0.10713672289928083):0.02898474632522144,(((34:0.03956924460311281,35:0.03956924460311281):0.029349471986008638,(37:0.05724445710810193,(38:0.01086847…
tree STATE_908000 = ((1:18.273315088745193,(2:12.51001040631245,3:17.51001040631245):10.763304682432743):71.00656003548085,(((((((4:1.549532555571504,(((26:0.6319274990495979,33:0.6319274990495979):0.0863879363395279,36:0.7183154353891258):0.042443521523901295,((32:0.5450755456733036,39:0.5450755456733036):0.08334637912807585,(((34:0.0021885279842923868,35:0.0021885279842923868):0.343750974272459…
tree STATE_909000 = ((1:18.273315088745193,(2:10.540793333469232,3:15.540793333469232):12.732521755275961):66.7098732471938,(((((((((4:0.6597614709538078,36:0.6597614709538078):0.46800322403171357,((((32:0.40379508931774827,(34:0.0021885279842923868,35:0.0021885279842923868):0.4016065613334559):0.117368129305846,(40:0.060249712322168275,41:0.060249712322168275):0.460913506301426):0.10478833482261…
tree STATE_910000 = ((1:18.389884488469697,(2:13.210898431806473,3:18.210898431806473):10.178986056663224):65.30180506045036,((((((((4:0.9803464461649848,(26:0.9801664586364466,(37:0.3051372128325798,38:0.3051372128325798):0.6750292458038668):1.7998752853820577E-4):0.7886252612085906,((((32:0.2984201285181208,(39:0.0327815229976582,40:0.0327815229976582):0.2656386055204626):0.16248039463915281,(3…
tree STATE_911000 = ((1:19.878207840145677,(2:13.727559576810336,3:18.727559576810336):11.150648263335341):61.32514578544047,((((((((4:0.8032433002696071,(((((26:0.1272047703176748,36:0.1272047703176748):0.07672120706296012,40:0.20392597738063492):0.0713224484832449,(34:0.037476552112517325,35:0.037476552112517325):0.2377718737513625):0.18919805786145671,(33:0.19728881258821,41:0.19728881258821):…
tree STATE_912000 = ((1:18.26414306929375,(2:14.131498262089828,3:19.131498262089828):9.13264480720392):69.26548776008165,((((((((4:1.1802566134350747,(((32:0.3995605458979873,40:0.3995605458979873):0.5890087376737719,((33:0.3822181677589672,(37:0.25108509731105183,38:0.25108509731105183):0.1311330704479154):0.01783664240970556,((36:0.08754407322348588,41:0.08754407322348588):0.21210606335485283,…
tree STATE_913000 = ((1:19.98286091295364,(2:14.999012071186826,3:19.999012071186826):9.983848841766815):64.96232576552516,(((((((((((4:0.7399541279178959,(34:0.04699473843652473,35:0.04699473843652473):0.6929593894813713):0.08928128874450392,((36:0.24863624043628396,40:0.24863624043628396):0.05770238680846246,(39:0.1271226975268978,41:0.1271226975268978):0.1792159297178486):0.5228967894176535):0…
tree STATE_914000 = ((1:19.417439297173765,(2:15.322298153900846,3:20.322298153900846):9.095141143272919):67.04979356824538,(((((((4:1.371087200833308,(26:1.1987848656611724,(((32:0.5374367990833482,(33:0.14203335674933332,(37:0.0023789645431678236,38:0.0023789645431678236):0.1396543922061655):0.39540344233401487):0.021252882996238398,((34:0.005013875823174248,35:0.005013875823174248):0.379745184…
tree STATE_915000 = ((1:19.437543501366243,(2:10.864894314997525,3:15.864894314997525):13.572649186368718):66.08702908484292,((((((((4:0.7503837993457028,(26:0.6304094007352223,(((32:0.2133291837143313,(34:0.12566874719752483,35:0.12566874719752483):0.08766043651680647):0.08122027329990783,36:0.2945494570142391):0.08340315395446168,((33:0.0935256248640556,37:0.0935256248640556):0.2546711387926854…
tree STATE_916000 = ((1:17.18053826258126,(2:13.259838538427083,3:18.259838538427083):8.920699724154176):57.599670026887374,((((((((((4:0.3751991146845864,(33:0.29797611133656177,37:0.29797611133656177):0.07722300334802462):0.6043640910068333,26:0.9795632056914197):0.078445226838875,((39:0.0027162121966753877,41:0.0027162121966753877):0.08514328658995068,40:0.08785949878662608):0.9701489337436686…
tree STATE_917000 = ((1:15.83131841170966,(2:12.304562925758123,3:17.304562925758123):8.526755485951536):68.06789259097464,((((((((((4:0.457207238214405,26:0.457207238214405):0.09567425861473511,(33:0.4170134470198968,37:0.4170134470198968):0.13586804980924333):0.10277332132088701,((32:0.21638864335901542,(34:0.05362294732198519,35:0.05362294732198519):0.16276569603703023):0.08304488106622632,(38…
tree STATE_918000 = ((1:16.023043464199308,(2:12.970818710147558,3:17.970818710147558):8.05222475405175):67.67522809500599,(((((((((((4:0.3371775007192688,37:0.3371775007192688):0.14569132801699758,26:0.48286882873626635):0.13433371146800188,33:0.6172025402042682):0.1491464279758642,(((((32:0.17830288972394914,((34:0.06313352291419547,35:0.06313352291419547):0.09954695645079575,41:0.1626804793649…
tree STATE_919000 = ((1:14.779549932177087,(2:11.214031249724613,3:16.214031249724613):8.565518682452474):58.75861798918267,(((((((((4:0.6464472655502058,33:0.6464472655502058):0.4373966039015018,(32:0.39352439978325904,(36:0.30698697967377325,37:0.30698697967377325):0.08653742010948579):0.6903194696684486):0.034703651845944705,(26:0.9423301061196683,(((34:0.023825288743159666,35:0.02382528874315…
tree STATE_920000 = ((1:15.772699924523508,(2:12.43306431503078,3:17.43306431503078):8.339635609492728):49.75551593964636,(((((((((4:0.9824241886457576,37:0.9824241886457576):0.03372150555419107,(32:0.6463171926097867,(33:0.5952877281600505,36:0.5952877281600505):0.05102946444973622):0.369828501590162):0.12389511697230149,(((26:0.7219306893802145,(39:0.5481372569978447,(40:0.30307325420109366,41:…
tree STATE_921000 = ((1:14.957431472585323,(2:10.148836988183135,3:15.148836988183135):9.808594484402189):52.37108964764177,(((((((((4:0.8139124782865561,((34:0.371437078021259,35:0.371437078021259):0.3094331972092563,37:0.6808702752305154):0.13304220305604075):0.09191664606611627,(((32:0.5127348317561787,36:0.5127348317561787):0.20018573721504285,(33:0.42973039397390245,38:0.42973039397390245):0…
tree STATE_922000 = ((1:14.894074196623404,(2:11.816434707614029,3:16.81643470761403):8.077639489009375):61.13596874635029,(((((((4:1.0381346309582047,(((26:0.8270052609657221,(33:0.7553430930725631,(((34:0.05796442589538836,35:0.05796442589538836):0.4688015381483958,37:0.5267659640437842):0.05915008241721287,41:0.585916046460997):0.16942704661156605):0.07166216789315905):0.056726135596072425,((3…
tree STATE_923000 = ((1:16.28058657578973,(2:11.015490830836008,3:16.015490830836008):10.265095744953722):58.35808601004591,(((((((((4:0.7694118249898312,(36:0.03959105311357615,39:0.03959105311357615):0.729820771876255):0.2494474740206165,((26:0.7612871965752129,((34:0.019295970297800873,35:0.019295970297800873):0.4281926622772635,41:0.4474886325750644):0.31379856400014855):0.057470364839443344,…
tree STATE_924000 = ((1:16.998747667284928,(2:12.904478229558443,3:17.904478229558443):9.094269437726485):50.25064494509206,((((((4:1.3747111352568229,((26:0.9990152783933548,((((((27:0.08029045511458492,30:0.08029045511458492):0.36154356629533163,28:0.44183402140991657):0.13771563062928993,29:0.5795496520392065):0.02795376392822757,31:0.6075034159674341):0.17799732059443218,37:0.7855007365618663…
tree STATE_925000 = ((1:16.93254737364412,(2:10.655741226611568,3:15.655741226611568):11.276806147032552):57.577305523546364,(((((((((4:0.9787437447802596,((((27:0.5098144075227079,28:0.5098144075227079):0.04357702999206137,31:0.5533914375147693):0.26964754062799745,(29:0.6194746125866969,30:0.6194746125866969):0.20356436555606983):0.11785097009520495,(38:0.8068293573908236,39:0.8068293573908236)…
tree STATE_926000 = ((1:16.07378596777874,(2:10.573710454101576,3:15.573710454101576):10.500075513677164):59.56128025094899,(((((((((4:1.0753081900165051,(38:0.0029963737383182478,39:0.0029963737383182478):1.0723118162781868):0.16891706894171543,26:1.2442252589582206):0.07939778996770497,(((32:0.5503999321573075,(((33:0.11859727760141069,40:0.11859727760141069):0.19168150877676904,41:0.3102787863…
tree STATE_927000 = ((1:15.81512260261458,(2:11.333409670764588,3:16.33340967076459):9.48171293184999):46.10334069444285,((((((((((4:0.5758942128322393,39:0.5758942128322393):0.0427089114944329,38:0.6186031243266722):0.48552987878058673,(34:0.038052777705275875,35:0.038052777705275875):1.066080225401983):0.2863670764315349,(26:1.0023535267520953,(((32:0.44298013923467716,36:0.44298013923467716):4…
tree STATE_928000 = ((1:15.036061142179495,(2:11.175600268116266,3:16.175600268116266):8.860460874063229):59.67040028597977,(((((((((4:0.4406215439215557,39:0.4406215439215557):0.8640186031345827,((26:0.8196056457072547,(34:0.03375242429329171,35:0.03375242429329171):0.785853221413963):0.01766103896919502,((32:0.45392140573557305,(37:0.11572031090503992,(40:0.11498190695192069,41:0.11498190695192…
tree STATE_929000 = ((1:15.393029970712593,(2:12.147230276585258,3:17.14723027658526):8.245799694127335):51.69240647217069,((((((((((4:0.3743279322247103,(((37:0.03650077136629314,41:0.03650077136629314):0.018717375654937016,39:0.05521814702123016):0.03818902391588264,40:0.0934071709371128):0.28092076128759746):0.04187278735526356,32:0.41620071957997384):0.3333587193370554,(33:0.473318710516848,3…
tree STATE_930000 = ((1:16.6604599696788,(2:9.809955059717844,3:14.809955059717844):11.850504909960957):50.83133542831021,(((((((4:1.1322835551319297,((26:0.6144553955762463,(34:0.013882300294240608,35:0.013882300294240608):0.6005730952820056):0.24666413947660026,((((32:0.245378916170149,(37:0.21439115676943624,39:0.21439115676943624):0.030987759400712772):0.2307554364221876,(40:0.210932924294483…
tree STATE_931000 = ((1:16.928660690562253,(2:15.218225069505198,3:20.2182250695052):6.710435621057055):59.40933218240134,((((((((4:0.6940686752510641,26:0.6940686752510641):0.4314513424300097,((32:0.5898548479770069,(((33:0.09932182975086518,(40:0.018221876552223758,41:0.018221876552223758):0.08109995319864141):0.1733244207133211,((37:0.016396910292837952,39:0.016396910292837952):0.2073940820470…
tree STATE_932000 = ((1:18.067618453652962,(2:12.575129097800737,3:17.575129097800737):10.492489355852225):57.37928147191196,(((((((4:1.006330602705992,(26:0.8119874419066938,(((32:0.301838906892634,(((33:0.07389934398904006,41:0.07389934398904006):0.030498755815815695,39:0.10439809980485576):0.06655508160073781,(37:0.12075026087378268,(38:0.04391729976405566,40:0.04391729976405566):0.07683296110…
tree STATE_933000 = ((1:17.545175574333097,(2:10.936085926080633,3:15.936085926080633):11.609089648252464):52.997213928708376,(((((((((4:1.0366695709234048,26:1.0366695709234048):0.20679587407594124,32:1.243465444999346):0.07002778097795459,(((((33:0.055965303384705865,40:0.055965303384705865):0.030624072763167552,38:0.08658937614787342):0.08835440094080772,(39:0.025935297364181667,41:0.025935297…
tree STATE_934000 = ((1:15.205008106916836,(2:10.967607136421314,3:15.967607136421314):9.237400970495521):52.86691563332289,(((((((((4:0.5977653095704359,32:0.5977653095704359):0.5497741007652691,(((((((33:0.008442322041189604,38:0.008442322041189604):0.01728280964240602,40:0.025725131683595623):0.025193099901731977,41:0.0509182315853276):0.10665151265628589,(34:0.1061053346335736,35:0.1061053346…
tree STATE_935000 = ((1:14.42259980893774,(2:11.212339993000189,3:16.21233999300019):8.210259815937551):56.24472302896384,(((((((4:1.138821914995716,(((26:0.31784279236901747,39:0.31784279236901747):0.33551183019361175,32:0.6533546225626292):0.20321755599764635,(((33:0.24775847295445877,36:0.24775847295445877):0.003263647688744181,(40:0.1305114098735754,41:0.1305114098735754):0.12051071076962755)…
tree STATE_936000 = ((1:18.4415157739381,(2:11.611060779970835,3:16.611060779970835):11.830454993967265):55.67013465465289,((((((4:1.2887631547898841,((26:0.9631916027677287,(39:0.35346940779693037,40:0.35346940779693037):0.6097221949707984):0.2110985073448648,(32:0.7893708742844899,((33:0.4180569446317334,36:0.4180569446317334):0.29593233694423327,(((34:0.04935922070622183,35:0.04935922070622183…
tree STATE_937000 = ((1:15.290626931023176,(2:10.875016258605477,3:15.875016258605477):9.4156106724177):55.857774163680595,(((((((4:1.704776716228572,(26:1.607372909682855,(((32:0.6324315161671176,(36:0.34305116912955197,(39:0.238571437204167,40:0.238571437204167):0.10447973192538498):0.2893803470375656):0.27970175902157235,((33:0.2607860036400783,38:0.2607860036400783):0.08467486574072236,((34:0…
tree STATE_938000 = ((1:15.326125333278263,(2:11.117126029909212,3:16.117126029909212):9.208999303369051):58.51045546390525,(((((((4:1.3879100643640048,(26:0.887544587750399,((((32:0.29445073016402395,((33:0.09808598093480671,38:0.09808598093480671):0.06023841502336273,37:0.15832439595816944):0.13612633420585452):0.1208533903083458,(34:0.18266827585122364,35:0.18266827585122364):0.232635844621146…
tree STATE_939000 = ((1:17.189047329275063,(2:12.910089190254354,3:17.910089190254354):9.278958139020709):56.02926528956662,((((((4:1.2943568568908257,((26:0.5531046533846435,(32:0.4643589074854969,((34:0.2712794419712161,35:0.2712794419712161):0.12261508632333123,(36:0.19171838084403192,(39:0.007900538086878059,41:0.007900538086878059):0.18381784275715385):0.20217614745051543):0.0704643791909495…
tree STATE_940000 = ((1:16.984753539816825,(2:15.556616857713419,3:20.55661685771342):6.428136682103407):57.43716677800798,(((((((((4:0.7725209906909728,((26:0.4994185707504582,38:0.4994185707504582):0.1870320411870356,(32:0.6280196287346034,((34:0.14940451887094705,35:0.14940451887094705):0.24992532724841068,(((36:0.11070456356852215,37:0.11070456356852215):0.0205688178696615,39:0.13127338143818…
tree STATE_941000 = ((1:16.984753539816825,(2:10.286049285090535,3:15.286049285090535):11.698704254726291):64.41810260430879,((((((((((4:0.6641763060451594,(32:0.478178318559219,(33:0.12642096453322663,40:0.12642096453322663):0.3517573540259924):0.18599798748594043):0.006614773654231465,(((26:0.32406573152069584,(36:0.27537401093613717,((37:0.1391438840477851,39:0.1391438840477851):0.076748246511…
tree STATE_942000 = ((1:14.763792109624251,(2:11.349981313393194,3:16.349981313393194):8.413810796231058):59.1736269030182,((((((((((4:0.5417331436905526,((26:0.228486733585311,38:0.228486733585311):0.13690577759509784,((34:0.027524644169982928,35:0.027524644169982928):0.2425051711598599,(((36:0.056581045629806384,39:0.056581045629806384):0.16317702534338835,41:0.21975807097319472):0.045752161490…
tree STATE_943000 = ((1:18.09331627907475,(2:13.053887295417802,3:18.053887295417802):10.039428983656947):56.79883215573624,((((((((((((((((4:0.1798585000976062,36:0.1798585000976062):5.847666196190648E-4,(34:0.05574326401118474,35:0.05574326401118474):0.12470000270604054):0.0651238608761491,39:0.24556712759337437):0.009876751807849832,41:0.2554438794012242):0.024088122256066546,26:0.279532001657…
tree STATE_944000 = ((1:18.087386226856292,(2:9.385793866624091,3:14.385793866624091):13.701592360232201):49.98828700038814,(((((((((((4:0.12944020843854245,39:0.12944020843854245):0.027435534320142202,41:0.15687574275868466):0.07317777733146383,((34:0.10766139475947421,35:0.10766139475947421):0.06077435960583562,36:0.16843575436530983):0.06161776572483865):0.3641314377381978,32:0.594184957828346…
tree STATE_945000 = ((1:13.936775737814823,(2:10.283685612058573,3:15.283685612058573):8.65309012575625):58.8559947581176,((((((((((((4:0.1776795468708822,39:0.1776795468708822):0.0011540548761746483,(34:0.014687702935808263,35:0.014687702935808263):0.16414589881124858):0.4579452422181496,(36:0.10127502833453171,41:0.10127502833453171):0.5355038156306747):0.009993243876246338,26:0.646772087841452…
tree STATE_946000 = ((1:15.526480975838432,(2:11.903053383953697,3:16.903053383953697):8.623427591884735):48.92902032589054,(((((((((4:0.29255869672210066,((37:0.09639248525084106,38:0.09639248525084106):0.1339898226603209,40:0.23038230791116196):0.062176388810938704):0.30120252059725783,(26:0.5741000402616212,(32:0.5396767611977492,(33:0.45492956506403504,(36:0.4369669339352898,41:0.436966933935…
tree STATE_947000 = ((1:16.989582621691653,(2:11.416049293766367,3:16.416049293766367):10.573533327925286):61.782966629829204,(((((((((4:0.5092434145933612,(26:0.5059277944622049,(((33:0.3490453224404122,36:0.3490453224404122):0.024993067542887715,41:0.3740383899832999):0.06622076038000729,(37:0.10230154954346424,38:0.10230154954346424):0.33795760081984294):0.06566864409889772):0.0033156201311562…
tree STATE_948000 = ((1:14.34856432083194,(2:10.8549291196335,3:15.8549291196335):8.49363520119844):58.83739148992771,(((((((4:1.1391033535908501,((26:0.5904772012404146,(((33:0.3183823859170506,36:0.3183823859170506):0.06672522963712463,(37:0.07359816753440633,41:0.07359816753440633):0.3115094480197689):0.04136444860465166,38:0.4264720641588269):0.1640051370815877):0.13279366904371936,(32:0.6816…
tree STATE_949000 = ((1:13.298298424608369,(2:10.668039241791675,3:15.668039241791675):7.630259182816694):61.2352162235533,(((((((4:1.161064752500351,(26:1.0156673164828303,((((32:0.3970649766063922,(39:0.13164349072541684,40:0.13164349072541684):0.26542148588097536):0.08472540989964272,(33:0.3724159391329553,(36:0.3300356251846954,38:0.3300356251846954):0.04238031394825986):0.10937444737307961):…
tree STATE_950000 = ((1:16.551711478661648,(2:10.026577825634988,3:15.026577825634988):11.52513365302666):52.08965399566267,((((((((4:0.9219886858910372,26:0.9219886858910372):0.48644068104198956,(((32:0.43604839065520756,39:0.43604839065520756):0.40558752321307917,((33:0.29165487311229643,((34:0.04816398519971963,35:0.04816398519971963):0.05601372948333202,36:0.10417771468305165):0.1874771584292…
tree STATE_951000 = ((1:14.669159594663874,(2:8.393166208537135,3:13.393166208537135):11.27599338612674):52.06800955043561,((((((((4:0.5422333741809285,26:0.5422333741809285):0.5418642909082619,(((32:0.3757722238263665,39:0.3757722238263665):0.19897851128600413,(((34:0.015646500364931305,35:0.015646500364931305):0.038878320480415535,38:0.054524820845346836):0.041127859609793385,41:0.0956526804551…
tree STATE_952000 = ((1:14.859399292919434,(2:8.715491937067931,3:13.715491937067931):11.143907355851503):62.97030878769803,((((((((4:0.6106653886128984,((26:0.4365854048855919,40:0.4365854048855919):0.11484821987082655,((33:0.21642798024339696,36:0.21642798024339696):0.08063805562143492,(37:0.13802983511058184,41:0.13802983511058184):0.15903620075425004):0.25436758889158656):0.05923176385647999)…
tree STATE_953000 = ((1:15.806970471979245,(2:12.87842403736861,3:17.87842403736861):7.9285464346106345):54.34521999425829,((((((((((4:0.7482961615143409,32:0.7482961615143409):0.0028447457540397014,(38:0.21794415034726045,39:0.21794415034726045):0.5331967569211201):0.15214533842921885,(((33:0.11260516605583258,41:0.11260516605583258):0.025198476041234638,37:0.13780364209706722):0.324223553667408…
tree STATE_954000 = ((1:13.488661471918896,(2:10.647191984557594,3:15.647191984557594):7.841469487361302):63.685396014681295,(((((((((((4:0.37395154062610386,(38:0.1991733809018692,39:0.1991733809018692):0.17477815972423466):0.02258762886402671,(33:0.19838307108011102,((36:0.11260516605583258,41:0.11260516605583258):0.039923322555279875,(37:0.007009935516027559,40:0.007009935516027559):0.14551855…
tree STATE_955000 = ((1:13.668851447379275,(2:11.390489845225616,3:16.390489845225616):7.278361602153659):53.864132887072394,((((((((((4:0.5672914339377727,(36:0.5202256103205979,(38:0.0077740549667580025,39:0.0077740549667580025):0.5124515553538399):0.04706582361717482):0.2230011153639403,(32:0.6243646749501923,((33:0.17601294662958114,41:0.17601294662958114):0.3516844815236325,(37:9.26083653824…
tree STATE_956000 = ((1:16.49102770455099,(2:11.878921152998899,3:16.8789211529989):9.612106551552092):55.45418904488153,((((((((4:0.7046931895088833,((33:0.24047823726715722,(37:0.01817504709540824,40:0.01817504709540824):0.222303190171749):0.01902420075985073,41:0.25950243802700795):0.4451907514818753):0.44054929494183614,32:1.1452424844507194):0.10975543261070975,(26:0.5566852100007897,((34:0.…
tree STATE_957000 = ((1:14.433776586774421,(2:9.21555491406734,3:14.21555491406734):10.218221672707081):56.69244531456844,(((((((4:0.7709928210432575,(((32:0.24982504648318365,((37:0.021804897779480865,40:0.021804897779480865):0.06926903863032374,41:0.0910739364098046):0.15875111007337905):0.05328217193676993,(33:0.23813621329750262,(36:0.1291576185206542,39:0.1291576185206542):0.1089785947768484…
tree STATE_958000 = ((1:11.993238052685673,(2:8.747028182830213,3:13.747028182830213):8.24620986985546):46.2058008330342,(((((((4:0.8577285862995768,(((26:0.4591264555379545,(32:0.40740388230923263,(((36:0.126103762905967,41:0.126103762905967):0.04172895131544399,40:0.167832714221411):0.07552461311297604,(37:0.01341853603979592,38:0.01341853603979592):0.2299387912945911):0.1640465549748456):0.051…
tree STATE_959000 = ((1:11.571890125954944,(2:6.817618540458129,3:11.81761854045813):9.754271585496815):55.74758596763825,((((((((4:0.5874608178894692,(33:0.10887030930551368,39:0.10887030930551368):0.4785905085839556):0.09910063696232896,((26:0.5073620851772018,32:0.5073620851772018):0.08396045643970051,((34:0.06547678509077165,35:0.06547678509077165):0.28523247313742234,(((36:0.0219220963723950…
tree STATE_960000 = ((1:11.571890125954944,(2:7.0027255614519,3:12.0027255614519):9.569164564503044):49.81994563130596,((((((((4:0.6106304691230738,(33:0.2858542520876604,39:0.2858542520876604):0.32477621703541343):0.06660127811750405,((26:0.3757957408506839,((34:0.19287525562653768,35:0.19287525562653768):0.11009493707900414,(36:0.053920756129637405,37:0.053920756129637405):0.24904943657590442):…
tree STATE_961000 = ((1:11.144960994519632,(2:7.077577824813606,3:12.077577824813606):9.067383169706027):50.462257326188805,(((((((((((4:0.2244373602018784,39:0.2244373602018784):0.04858985435502375,(33:0.12704838017185344,37:0.12704838017185344):0.14597883438504872):0.21152796846857724,36:0.4845551830254794):0.15230228366223708,(26:0.6075031962965065,((38:0.05166362283526466,41:0.051663622835264…
tree STATE_962000 = ((1:13.766481098999009,(2:8.471048517762902,3:13.471048517762902):10.295432581236106):46.83153675246605,(((((((((((4:0.40418143647201693,39:0.40418143647201693):0.08258461963360025,(34:0.1529264101050479,35:0.1529264101050479):0.33383964600056926):0.08534044883965952,((33:0.1874963492816066,36:0.1874963492816066):0.12470640655860668,(37:0.2626388745281238,((38:0.00820536200477…
tree STATE_963000 = ((1:13.564136041109286,(2:7.62267185454496,3:12.62267185454496):10.941464186564327):42.80441800043577,((((((((((4:0.3975526653921027,39:0.3975526653921027):0.08812294796114145,((33:0.2839480105292739,36:0.2839480105292739):0.09466649909149022,(((34:0.07641648979953732,35:0.07641648979953732):0.10714684480340157,((38:0.05892419216267859,40:0.05892419216267859):0.046574091273117…
tree STATE_964000 = ((1:10.912823835271766,(2:6.6658673414265195,3:11.66586734142652):9.246956493845246):46.144384186544414,(((((((4:0.6916816092192806,(26:0.5072627835028448,((32:0.3404063618280372,(((34:0.04877029134207691,35:0.04877029134207691):0.12230660503183338,37:0.1710768963739103):0.13182193756449986,(36:0.21091689178296721,((38:0.11130157859056829,40:0.11130157859056829):0.021212726076…
tree STATE_965000 = ((1:10.260333796610563,(2:7.913125723813279,3:12.913125723813279):7.347208072797285):47.235666576804206,((((((((4:0.6471237162371593,((32:0.30668639876099785,(34:0.0741033311319747,35:0.0741033311319747):0.23258306762902314):0.15770407412442694,(((33:0.21337054959185184,39:0.21337054959185184):0.10566632597419115,37:0.319036875566043):0.011702338949864166,((36:0.19374958195687…
tree STATE_966000 = ((1:12.342106592061064,(2:7.851397348167078,3:12.851397348167078):9.490709243893987):48.163192807630146,(((((((((4:0.5856333430557685,(38:0.0967899655104206,40:0.0967899655104206):0.4888433775453479):0.006990639602172055,26:0.5926239826579406):0.052155928252832995,((32:0.30668639876099785,(34:0.03594434980973075,35:0.03594434980973075):0.2707420489512671):0.16551305811212502,(…
tree STATE_967000 = ((1:12.887258557648629,(2:9.75540407085159,3:14.75540407085159):8.131854486797039):53.13985093343981,(((((((((4:0.6646160481274035,((32:0.490666433412068,(34:0.013623047552586849,35:0.013623047552586849):0.47704338585948114):0.11718304916316974,((((33:0.08753925481400579,41:0.08753925481400579):0.08564632496449351,36:0.1731855797784993):0.0736079197912202,39:0.2467934995697195…
[truncated: 9,034 more rows]
