# Supplementary material for: The European and Japanese outbreaks of H5N8 derive from a single source population providing evidence for the dispersal along the long distance bird migratory flyways
Source: PeerJ. 2015 Apr 30;3:e934. doi: 10.7717/peerj.934 (PMC4419530; doi:10.7717/peerj.934)
Supplement: Supplemental Information 11 [file peerj-03-934-s011.gz › NA_new_aligned.trees]

#NEXUS
Begin taxa;
	Dimensions ntax=55;
		Taxlabels
			KJ161964_A/duck/Thailand/CU-12205C/2012_2012/02/08_6_(NA)
			CY144238_A/ruddy_turnstone/New_Jersey/828227/2001_2001//_6_(NA)
			GQ923575_A/avian/Colorado/456648/2006_2006//_6_(NA)
			CY134103_A/mallard/California/2559P/2011_2011/08/12_6_(NA)
			AY300948_A/duck/NY/191255-59/2002_2002//_6_(NA)
			CY015091_A/turkey/Ireland/1378/1983_1983//_6_(NA)
			AB932558_A/chicken/kumamoto/1-7/2014_2014/04/13_6_(NA)
			KJ746113_A/mallard/Korea/W452/2014_2014/02/05_6_(NA)
			KJ509158_A/common_teal/Korea/H455-30/2014_2014/02/08_6_(NA)
			KJ511814_A/waterfowl/Korea/S005/2014_2014/02/15_6_(NA)
			KJ508990_A/broiler_duck/Korea/H65/2014_2014/01/21_6_(NA)
			KJ509030_A/Baikal_teal/Korea/H84/2014_2014/01/22_6_(NA)
			KJ508982_A/Baikal_teal/Korea/H62/2014_2014/01/21_6_(NA)
			KJ508998_A/Baikal_teal/Korea/H66/2014_2014/01/21_6_(NA)
			KJ509006_A/Baikal_teal/Korea/H68/2014_2014/01/22_6_(NA)
			KJ509038_A/Baikal_teal/Korea/H96/2014_2014/01/23_6_(NA)
			KJ508926_A/bean_goose/Korea/H40/2014_2014/01/19_6_(NA)
			KJ509134_A/mallard/Korea/H297/2014_2014/01/29_6_(NA)
			KJ509054_A/breeder_duck/Korea/H128/2014_2014/01/25_6_(NA)
			KJ509070_A/broiler_duck/Korea/H145/2014_2014/01/25_6_(NA)
			KJ509062_A/broiler_duck/Korea/H133/2014_2014/01/25_6_(NA)
			KJ509166_A/spot-billed_duck/Korea/H455-42/2014_2014/02/08_6_(NA)
			KJ509150_A/tundra_swan/Korea/H411/2014_2014/02/06_6_(NA)
			KJ509014_A/Baikal_teal/Korea/H80/2014_2014/01/22_6_(NA)
			KJ509022_A/Coot/Korea/H81/2014_2014/01/22_6_(NA)
			KJ508934_A/Baikal_teal/Korea/H41/2014_2014/01/19_6_(NA)
			KJ509126_A/Korean_native_chicken/Korea/H257/2014_2014/01/28_6_(NA)
			KJ413852_A/baikal_teal/Korea/Donglim3/2014_2014/01/17_6_(NA)
			KJ509142_A/bean_goose/Korea/H328/2014_2014/02/01_6_(NA)
			KJ508974_A/bean_goose/Korea/H53/2014_2014/01/20_6_(NA)
			KJ509046_A/breeder_chicken/Korea/H122/2014_2014/01/24_6_(NA)
			KJ509118_A/breeder_chicken/Korea/H250/2014_2014/01/28_6_(NA)
			KJ509078_A/breeder_duck/Korea/H158/2014_2014/01/26_6_(NA)
			KJ509086_A/breeder_duck/Korea/H200/2014_2014/01/27_6_(NA)
			KJ509110_A/breeder_duck/Korea/H249/2014_2014/01/28_6_(NA)
			KJ413844_A/broiler_duck/Korea/Buan2/2014_2014/01/17_6_(NA)
			KJ508902_A/broiler_duck/Korea/H29/2014_2014/01/18_6_(NA)
			KJ508910_A/broiler_duck/Korea/H31/2014_2014/01/19_6_(NA)
			KJ508918_A/broiler_duck/Korea/H32/2014_2014/01/19_6_(NA)
			KJ508942_A/broiler_duck/Korea/H47/2014_2014/01/20_6_(NA)
			KJ508950_A/broiler_duck/Korea/H48/2014_2014/01/20_6_(NA)
			KJ508958_A/broiler_duck/Korea/H49/2014_2014/01/20_6_(NA)
			KJ509094_A/mallard/Korea/H207/2014_2014/01/27_6_(NA)
			KJ509102_A/white-fronted_goose/Korea/H231/2014_2014/01/28_6_(NA)
			A/duck/England/36254/14_|_EPI_ISL_167904_|_2014-11-14_|_Egg_passage_1
			A/Chicken/Netherlands/14015526/2014_|_EPI_ISL_167905_|_2014-11-14_|_Choanal_Swab
			A/chicken/Netherlands/14015531_|_EPI_ISL_168075_|_2014-11-15_|_choanal_swabs
			A/duck/Chiba/26-372-48/2014_|_EPI_ISL_168024_|_2014-11-18_|_E1
			A/duck/Chiba/26-372-61/2014_|_EPI_ISL_168025_|_2014-11-18_|_E1
			A/turkey/Germany-MV/R2472/2014_|_EPI_ISL_167140_|_2014-11-04_|_original
			KM504103_A/duck/Shandong/Q1/2013_2013/04/25_6_(NA)
			KJ508962_A/Baikal_teal/Korea/H52/2014_2014/01/20_6_(NA)
			KJ413836_A/breeder_duck/Korea/Gochang1/2014_2014/01/16_6_(NA)
			KJ476674_A/duck/Zhejiang/6D18/2013_2013/12/14_6_(NA)
			KJ476673_A/duck/Zhejiang/W24/2013_2013/11/14_6_(NA)
			;
End;
Begin trees;
	Translate
		1 KJ161964_A/duck/Thailand/CU-12205C/2012_2012/02/08_6_(NA),
		2 CY144238_A/ruddy_turnstone/New_Jersey/828227/2001_2001//_6_(NA),
		3 GQ923575_A/avian/Colorado/456648/2006_2006//_6_(NA),
		4 CY134103_A/mallard/California/2559P/2011_2011/08/12_6_(NA),
		5 AY300948_A/duck/NY/191255-59/2002_2002//_6_(NA),
		6 CY015091_A/turkey/Ireland/1378/1983_1983//_6_(NA),
		7 AB932558_A/chicken/kumamoto/1-7/2014_2014/04/13_6_(NA),
		8 KJ746113_A/mallard/Korea/W452/2014_2014/02/05_6_(NA),
		9 KJ509158_A/common_teal/Korea/H455-30/2014_2014/02/08_6_(NA),
		10 KJ511814_A/waterfowl/Korea/S005/2014_2014/02/15_6_(NA),
		11 KJ508990_A/broiler_duck/Korea/H65/2014_2014/01/21_6_(NA),
		12 KJ509030_A/Baikal_teal/Korea/H84/2014_2014/01/22_6_(NA),
		13 KJ508982_A/Baikal_teal/Korea/H62/2014_2014/01/21_6_(NA),
		14 KJ508998_A/Baikal_teal/Korea/H66/2014_2014/01/21_6_(NA),
		15 KJ509006_A/Baikal_teal/Korea/H68/2014_2014/01/22_6_(NA),
		16 KJ509038_A/Baikal_teal/Korea/H96/2014_2014/01/23_6_(NA),
		17 KJ508926_A/bean_goose/Korea/H40/2014_2014/01/19_6_(NA),
		18 KJ509134_A/mallard/Korea/H297/2014_2014/01/29_6_(NA),
		19 KJ509054_A/breeder_duck/Korea/H128/2014_2014/01/25_6_(NA),
		20 KJ509070_A/broiler_duck/Korea/H145/2014_2014/01/25_6_(NA),
		21 KJ509062_A/broiler_duck/Korea/H133/2014_2014/01/25_6_(NA),
		22 KJ509166_A/spot-billed_duck/Korea/H455-42/2014_2014/02/08_6_(NA),
		23 KJ509150_A/tundra_swan/Korea/H411/2014_2014/02/06_6_(NA),
		24 KJ509014_A/Baikal_teal/Korea/H80/2014_2014/01/22_6_(NA),
		25 KJ509022_A/Coot/Korea/H81/2014_2014/01/22_6_(NA),
		26 KJ508934_A/Baikal_teal/Korea/H41/2014_2014/01/19_6_(NA),
		27 KJ509126_A/Korean_native_chicken/Korea/H257/2014_2014/01/28_6_(NA),
		28 KJ413852_A/baikal_teal/Korea/Donglim3/2014_2014/01/17_6_(NA),
		29 KJ509142_A/bean_goose/Korea/H328/2014_2014/02/01_6_(NA),
		30 KJ508974_A/bean_goose/Korea/H53/2014_2014/01/20_6_(NA),
		31 KJ509046_A/breeder_chicken/Korea/H122/2014_2014/01/24_6_(NA),
		32 KJ509118_A/breeder_chicken/Korea/H250/2014_2014/01/28_6_(NA),
		33 KJ509078_A/breeder_duck/Korea/H158/2014_2014/01/26_6_(NA),
		34 KJ509086_A/breeder_duck/Korea/H200/2014_2014/01/27_6_(NA),
		35 KJ509110_A/breeder_duck/Korea/H249/2014_2014/01/28_6_(NA),
		36 KJ413844_A/broiler_duck/Korea/Buan2/2014_2014/01/17_6_(NA),
		37 KJ508902_A/broiler_duck/Korea/H29/2014_2014/01/18_6_(NA),
		38 KJ508910_A/broiler_duck/Korea/H31/2014_2014/01/19_6_(NA),
		39 KJ508918_A/broiler_duck/Korea/H32/2014_2014/01/19_6_(NA),
		40 KJ508942_A/broiler_duck/Korea/H47/2014_2014/01/20_6_(NA),
		41 KJ508950_A/broiler_duck/Korea/H48/2014_2014/01/20_6_(NA),
		42 KJ508958_A/broiler_duck/Korea/H49/2014_2014/01/20_6_(NA),
		43 KJ509094_A/mallard/Korea/H207/2014_2014/01/27_6_(NA),
		44 KJ509102_A/white-fronted_goose/Korea/H231/2014_2014/01/28_6_(NA),
		45 A/duck/England/36254/14_|_EPI_ISL_167904_|_2014-11-14_|_Egg_passage_1,
		46 A/Chicken/Netherlands/14015526/2014_|_EPI_ISL_167905_|_2014-11-14_|_Choanal_Swab,
		47 A/chicken/Netherlands/14015531_|_EPI_ISL_168075_|_2014-11-15_|_choanal_swabs,
		48 A/duck/Chiba/26-372-48/2014_|_EPI_ISL_168024_|_2014-11-18_|_E1,
		49 A/duck/Chiba/26-372-61/2014_|_EPI_ISL_168025_|_2014-11-18_|_E1,
		50 A/turkey/Germany-MV/R2472/2014_|_EPI_ISL_167140_|_2014-11-04_|_original,
		51 KM504103_A/duck/Shandong/Q1/2013_2013/04/25_6_(NA),
		52 KJ508962_A/Baikal_teal/Korea/H52/2014_2014/01/20_6_(NA),
		53 KJ413836_A/breeder_duck/Korea/Gochang1/2014_2014/01/16_6_(NA),
		54 KJ476674_A/duck/Zhejiang/6D18/2013_2013/12/14_6_(NA),
		55 KJ476673_A/duck/Zhejiang/W24/2013_2013/11/14_6_(NA)
;
tree STATE_0 = ((((((1:0.45640054616510506,((((((8:0.014991431169327794,15:0.014991431169327794):0.12908405317442603,(((9:0.08163173449191777,((10:0.03694908486080682,17:0.03694908486080682):0.029528293891007265,24:0.06647737875181409):0.015154355740103681):0.005750102291742568,((32:0.008146363705068452,45:0.008146363705068452):0.0019711992283295184,40:0.01011756293339797):0.07726427385026237):0.…
tree STATE_1000 = (((((((1:0.09310832039810357,((((((7:0.0035769806898050312,10:0.0035769806898050312):0.00448204328741615,((26:9.246230975546469E-4,43:9.246230975546469E-4):0.002973976139167406,42:0.003898599236722053):0.004160424740499128):0.03832117589499372,47:0.0463801998722149):0.13188468398170433,((((((8:0.0019173317747893197,(((23:0.001218367782365765,24:0.001218367782365765):9.6036020704…
tree STATE_2000 = ((((((1:3.9248196315239525,(((((((((7:0.060498022738011935,45:0.060498022738011935):0.009971381670253736,((((8:0.007628917083725893,(30:4.619653480000595E-4,36:4.619653480000595E-4):0.007166951735725834):0.01588553168373111,20:0.023514448767457004):0.005628573986567749,(14:0.02785225666810902,(26:0.001094222643237303,43:0.001094222643237303):0.026758034024871716):0.0012907660859…
tree STATE_3000 = ((((((1:5.68705872188625,4:4.68705872188625):0.9455337599418874,3:0.6325924818281372):2.163514828293076,(((((((((7:0.050465978246321035,11:0.050465978246321035):0.042568549132998366,(((((8:0.022008133715425468,12:0.022008133715425468):0.0050190405950177736,(28:0.0033529708657614463,29:0.0033529708657614463):0.023674203444681796):0.007674288772188238,(10:0.026532390556722258,20:0…
tree STATE_4000 = ((((((1:5.126935195711624,4:4.126935195711624):2.464582273164252,3:1.5915174688758764):3.9545558820675755,5:1.5460733509434519):0.6822921752173148,2:1.2283655261607667):0.8531699508766071,(((((((((7:0.08745318486653729,11:0.08745318486653729):0.01662298711050554,((8:0.046621860040488114,((18:0.020550639667288123,((25:0.01501640796381868,26:0.01501640796381868):0.0024765442656774…
tree STATE_5000 = ((((((1:9.295658018763037,4:8.295658018763037):0.1878103153356392,3:3.483468334098676):3.146145081735561,5:2.6296134158342372):1.4357678076811649,2:3.065381223515402):10.717398573123752,((((((((((((7:0.054639058432163434,8:0.054639058432163434):0.026636852913531794,(11:0.07833438468541008,((14:0.02096456433232359,34:0.02096456433232359):0.03122611473487491,((18:0.016459658537100…
tree STATE_6000 = ((((((1:10.052863289383605,4:9.052863289383605):1.391406262083203,3:5.4442695514668085):2.778998395018972,5:4.22326794648578):1.5716109547401445,2:4.794878901225925):12.704059439485942,((((((((((7:0.1320570691708289,(11:0.086154640774886,((14:0.05174712406989102,18:0.05174712406989102):0.03072863480675985,((22:0.01555002412399112,37:0.01555002412399112):0.04002961023868198,(26:0…
tree STATE_7000 = (((((1:14.355444078737012,4:13.355444078737012):0.5407288261591567,3:8.896172904896169):0.9143281695786101,5:5.810501074474779):3.6548427206062186,2:8.465343795080997):33.847509368115595,(6:6.466786525067398,((((((((((7:0.09513892238972511,18:0.09513892238972511):0.010625397989873955,14:0.10576432037959907):0.06368586358920342,(11:0.1624309209222783,(37:0.05197310223547214,41:0.…
tree STATE_8000 = (((((1:20.641425710631808,4:19.641425710631808):1.3754107067812207,3:16.016836417413028):2.214452600137875,5:14.231289017550903):5.457500322230114,2:18.688789339781017):47.607899354668284,(6:15.116009120627162,((((((((((7:0.2616264112016811,(15:0.2492762564320021,(20:0.11537531068512832,27:0.11537531068512832):0.13390094574687378):0.012350154769679017):0.02873508190355517,((11:0…
tree STATE_9000 = (((1:30.64289048869687,(3:21.854444631795477,(4:24.46912369054098,5:15.469123690540979):2.3853209412544985):2.7884458569013937):3.715962147133318,2:23.35885263583019):65.26680528268358,(6:25.83300203376067,(((((((((7:0.3282334380331689,(18:0.2693858799780552,(20:0.19725720454125908,((27:0.01909628927804788,42:0.01909628927804788):0.007353985690565799,(32:0.018314708928836788,40:…
tree STATE_10000 = (((((1:22.042995918604937,5:12.042995918604937):1.8629777467724224,3:17.90597366537736):1.6340259073649968,4:24.539999572742357):3.3079178346426446,2:17.847917407385):59.745443740408376,(6:18.977460899932474,((((((((7:0.41178196362262637,((18:0.3059596133740128,((27:0.03574475043263675,40:0.03574475043263675):0.03165127950827554,(32:0.02594524172958264,42:0.02594524172958264):0…
tree STATE_11000 = (((((1:20.162157195828833,5:10.162157195828833):2.5869936553567463,3:16.74915085118558):1.9557855039667764,4:23.704936355152356):3.7100775426506587,2:17.415013897803014):46.81714139469144,(6:17.280669246554794,(((((7:0.6288945787872806,((((10:0.5007924454799035,(24:0.3838361582387834,((29:0.051099807920019655,37:0.051099807920019655):0.02431272960510246,((33:0.02184566217166156…
tree STATE_12000 = (((((1:19.518212008279818,5:9.518212008279818):2.967272822918993,3:16.48548483119881):1.1141479160040326,4:22.599632747202843):5.343045622162268,2:17.94267836936511):53.0931706555772,(6:17.786931279212993,((((((7:0.46770622290425123,((((11:0.15643064042159183,35:0.15643064042159183):0.12100723622631737,((12:0.13068723044033262,(23:0.09197707993224344,(28:0.012736386637718979,36…
tree STATE_13000 = (((((1:23.721170784280506,5:13.721170784280506):2.5779872813294347,3:20.29915806560994):1.10874851787894,4:26.40790658348888):5.224168219654828,2:21.63207480314371):53.684316160327256,(6:19.704988823505296,(((((((((7:0.5729024254022049,(11:0.2589661969367808,((23:0.21190173215727628,43:0.21190173215727628):0.02164890798765401,35:0.2335506401449303):0.025415556791850508):0.31393…
tree STATE_14000 = (((((1:26.986912896887887,5:16.986912896887887):3.9446445399756556,3:24.931557436863542):2.3671001732901686,4:32.29865761015371):4.440874332886224,2:26.739531943039935):77.82022190188694,(6:33.37890134081992,((((((((((((7:0.3168176898133094,42:0.3168176898133094):0.13191626411669494,((((12:0.20531825110011773,32:0.20531825110011773):0.013942421392689891,40:0.21926067249280762):…
tree STATE_15000 = (((((1:20.027737780291275,5:10.027737780291275):2.528975145713133,3:16.55671292600441):2.148362377854422,4:23.70507530385883):4.440579266700432,2:18.145654570559262):57.961457838868114,(6:18.780428762019994,((((((((((7:0.1460273922084425,(15:0.1304808093835718,32:0.1304808093835718):0.015546582824870703):0.06403358224441594,38:0.21006097445285843):0.05031542540273104,35:0.26037…
tree STATE_16000 = (((((1:24.490688430168785,5:14.490688430168785):1.8225400750649676,3:20.313228505233752):2.231222820957793,4:27.544451326191545):3.4372016286264007,2:20.981652954817946):73.92785499028308,(6:27.67717110969903,((((((7:0.4067173441355637,9:0.4067173441355637):0.836467066151343,((11:0.9392499542115539,((((12:0.021547374702969337,35:0.021547374702969337):0.15136839185748482,(33:0.1…
tree STATE_17000 = (((((1:21.249289147276667,5:11.249289147276667):3.128412335890335,3:18.377701483167):1.8564017015686503,4:25.234103184735652):5.624707767389012,2:20.858810952124664):63.38434113700438,(6:27.71427535404345,((((((((((7:0.04445270793940345,38:0.04445270793940345):0.11324154422399266,(36:0.09234414658473677,37:0.09234414658473677):0.06535010557865933):0.08677384800146304,12:0.24446…
tree STATE_18000 = (((((1:21.579909001092762,5:11.579909001092762):2.8916621327084187,3:18.47157113380118):0.895708782585686,4:24.367279916386867):3.624051506993794,2:17.99133142338066):57.68258076370074,(6:23.355273227033024,((((((((7:0.2706874017459808,22:0.2706874017459808):0.03263275894607892,(28:0.1106495518965031,30:0.1106495518965031):0.19267060879555664):0.07176153708472838,(((((16:0.1197…
tree STATE_19000 = (((((1:24.507069156927294,5:14.507069156927294):3.364248957891096,3:21.87131811481839):0.7799995087359761,4:27.651317623554366):3.3604498441852506,2:21.011767467739617):64.03583769177284,(6:24.468775362272872,((((((((7:0.260276978385836,(26:0.1826975492460732,43:0.1826975492460732):0.07757942913976282):0.16702862994085915,8:0.4273056083266952):0.060172258904392206,(32:0.2368745…
tree STATE_20000 = (((((1:26.672550174692038,5:16.672550174692038):2.751172013488418,3:23.423722188180456):2.300146170059797,4:30.723868358240253):9.172494601737604,2:29.896362959977857):73.84492497484342,(6:26.548626772237682,((((((7:0.612686692366441,(28:0.08507460877445772,39:0.08507460877445772):0.5276120835919833):0.002082858619838923,(8:0.4221780740571685,(((11:0.04030576660690657,31:0.0403…
tree STATE_21000 = (((((1:22.660996940912796,5:12.660996940912796):3.221865446223564,3:19.88286238713636):1.7699186710672379,4:26.652781058203598):7.042597215571991,2:23.69537827377559):56.969489786136066,(6:19.125186427084145,(((((((7:0.2867047803476976,((30:0.09002217557784568,44:0.09002217557784568):0.11571498979410601,33:0.2057371653719517):0.0809676149757459):0.04752042375919785,((18:0.05590…
tree STATE_22000 = (((((1:28.455208331377033,5:18.455208331377033):4.2616207862200675,3:26.7168291175971):3.52349088405402,4:35.24032000165112):5.895516546917271,2:31.135836548568392):83.10474144418289,(6:31.333510432290907,(((((((((7:0.3133998854150761,36:0.3133998854150761):0.01766003941291555,(17:0.28352318851548586,30:0.28352318851548586):0.04753673631250577):0.16259860016542138,(23:0.4849001…
tree STATE_23000 = (((((1:21.400343901403748,5:11.400343901403748):2.802354371117115,3:18.202698272520863):2.817200539493445,4:26.019898812014308):5.202446924526345,2:21.222345736540653):53.54309317989526,(6:19.046391625708154,((((((7:0.6958631895682905,((10:0.14996298255447701,27:0.14996298255447701):0.44288623360840096,(((18:0.1182468975761374,34:0.1182468975761374):0.17876242418214708,(37:0.20…
tree STATE_24000 = (((((1:24.985685819848634,5:14.985685819848634):2.7011544181493043,3:21.686840237997938):2.4615364017899246,4:29.148376639787863):3.6147611345745645,2:22.763137774362427):68.2321277066122,(6:24.60262209106972,((((7:1.0367100921729273,(18:0.27017119557827507,((27:0.014175596438564095,40:0.014175596438564095):0.004719228632872592,37:0.018894825071436687):0.2512763705068384):0.766…
tree STATE_25000 = (((((1:29.69848785717662,5:19.69848785717662):3.110851091243628,3:26.809338948420248):2.545097912824332,4:34.35443686124458):6.3368213569072935,2:30.691258218151873):81.25804432618239,(6:33.96715014198503,(((((((7:0.7118003263055787,8:0.7118003263055787):0.21478546528666664,(((16:0.23664574137402578,36:0.23664574137402578):0.3444809702535399,32:0.5811267116275657):0.10557174320…
tree STATE_26000 = (((((1:25.501191389810813,5:15.501191389810813):3.940553817044602,3:23.441745206855416):3.1445555730934345,4:31.58630077994885):5.913412679233176,2:27.499713459182026):71.06237556885333,(6:26.976813413284482,(((((((((7:0.7186228339326723,22:0.7186228339326723):0.16208548718532678,8:0.8807083211179991):0.11520508347305669,(10:0.9365322417368095,((21:0.4689428051236531,34:0.46894…
tree STATE_27000 = (((((1:29.958284172001797,5:19.958284172001797):3.256914113428664,3:27.21519828543046):3.049272232497536,4:35.264470517928):7.165993636352802,2:32.4304641542808):81.3626743241233,(6:38.82078588907763,(((((((7:0.7600613503348272,12:0.7600613503348272):0.431968763343066,(((18:0.19506249636760906,35:0.19506249636760906):0.2842011429555764,23:0.4792636393231855):0.5082863850183502,…
tree STATE_28000 = (((((1:20.62691022256273,5:10.626910222562731):4.124802602456736,3:18.751712825019467):1.892852717081265,4:25.644565542100732):4.74929634786788,2:20.393861889968612):63.73844997580408,(6:24.56002659043923,((((((((7:0.4714876207130512,41:0.4714876207130512):0.3775846374430171,(((10:0.5571199365996855,((11:0.3363482959077624,(27:0.16052377090209663,30:0.16052377090209663):0.17582…
tree STATE_29000 = (((((1:27.21784611032662,5:17.21784611032662):2.7396388991707283,3:23.957485009497347):0.9988607633953279,4:29.956345772892675):6.5996730700114625,2:26.556018842904138):76.54097528073592,(6:33.05591921585702,((((7:1.350801449835743,((((((10:0.47062472648157705,(((12:0.34201824143670717,26:0.34201824143670717):0.015894973269158508,(13:0.24988535021527838,43:0.24988535021527838):…
tree STATE_30000 = (((((1:21.889017147318782,5:11.889017147318782):2.2401406693294206,3:18.129157816648203):3.277260194908603,4:26.406418011556806):8.05219173742795,2:24.458609748984756):62.73824516835052,(6:21.84439933649695,((((((7:0.7662361329748002,39:0.7662361329748002):0.053202172628838085,9:0.8194383056036383):0.020544418153392918,((16:0.4184921604157562,((30:0.09277818701709235,32:0.09277…
tree STATE_31000 = (((((1:26.14991428836248,5:16.14991428836248):1.8525002788117213,3:22.002414567174203):4.689185506347325,4:31.691600073521528):4.173404724757113,2:25.86500479827864):69.27528758235337,(6:29.536471251317884,(((7:1.2122377529562347,(((((8:0.41269175185077467,42:0.41269175185077467):0.534974804218418,(14:0.6325230972104897,(24:0.09025026354083476,25:0.09025026354083476):0.54227283…
tree STATE_32000 = (((((1:18.732769243936147,5:8.732769243936147):2.8678530873004036,3:15.60062233123655):2.6860245922946113,4:23.286646923531162):3.1924749804497132,2:16.479121903980875):49.372862486787845,(6:17.38116286202731,((((((((7:0.5043116438035704,((10:0.1685420653015559,(30:0.04126004132101398,43:0.04126004132101398):0.12728202398054195):0.11623711539642545,((12:0.17582101600363834,((31…
tree STATE_33000 = (((((1:24.740597677535767,5:14.740597677535767):5.69374753947465,3:24.434345217010417):3.7184277308816576,4:33.152772947892075):4.0015055066872804,2:27.154278454579355):78.46144667684162,(6:30.754160540990974,((((((((7:0.2523886488014915,43:0.2523886488014915):0.4455625739371536,(8:0.43634444134989037,33:0.43634444134989037):0.2616067813887547):0.18630446272350765,10:0.88425568…
tree STATE_34000 = (((((1:22.857732729378927,5:12.857732729378927):4.717716141588735,3:21.575448870967662):2.579607655305118,4:29.15505652627278):6.216078643893454,2:25.371135170166234):53.91999064618235,(6:20.709595087405205,((((((((((7:0.47577291578944675,(8:0.3347200551641253,33:0.3347200551641253):0.14105286062532146):0.15825496913324494,((17:0.4872540622150433,21:0.4872540622150433):0.099100…
tree STATE_35000 = (((((1:24.38739761796598,5:14.38739761796598):2.481381043121857,3:20.868778661087838):5.617929986324,4:31.486708647411838):5.444528686144338,2:26.931237333556176):71.703228130931,(6:31.50842160042952,(((((7:0.24891919780739932,(22:0.1533033683758167,(32:0.13993146575100904,(36:2.6683565095878285E-4,40:2.6683565095878285E-4):0.13966463010005026):0.013371902624807669):0.095615829…
tree STATE_36000 = (((((1:26.170961217631895,5:16.170961217631895):5.6862606313710735,3:25.85722184900297):2.967211632147354,4:33.82443348115032):8.187444846722222,2:32.011878327872545):75.64966546074828,(6:28.08022831947885,(((((((7:0.3666406509473356,16:0.3666406509473356):0.22781455818572932,9:0.5944552091330649):0.10261924394934396,((((15:0.12591701560953608,26:0.12591701560953608):0.13230454…
tree STATE_37000 = (((((1:34.406357752528145,5:24.406357752528145):3.926966246983092,3:32.33332399951124):5.412421419057246,4:42.74574541856848):10.59677340326153,2:43.34251882183001):106.29971225322909,(6:44.56983794563544,((((((((7:0.30530546464017555,23:0.30530546464017555):0.17711324081269936,9:0.4824187054528749):0.3401042835886494,((((12:0.10706490942457403,36:0.10706490942457403):0.1154538…
tree STATE_38000 = (((((1:23.922093791457765,5:13.922093791457765):2.2400798989174326,3:20.162173690375198):1.8717801797073257,4:27.033953870082524):10.019843758359332,2:27.053797628441856):56.58546876257461,(6:28.59623125739406,((((((((((((7:0.1485487577033069,(30:0.08050524793250687,37:0.08050524793250687):0.06804350977080002):0.07463253044930504,9:0.22318128815261193):0.0870324499219575,39:0.3…
tree STATE_39000 = (((((1:28.77349175847155,5:18.77349175847155):5.22352360623065,3:27.9970153647022):3.31208179690379,4:36.30909716160599):9.827363211040677,2:36.13646037264667):89.8122017021829,(6:34.970112870349325,((((((((((7:0.42615752449196936,((17:0.04096449127682063,41:0.04096449127682063):0.27617073835210626,39:0.3171352296289269):0.10902229486304249):0.031028644213965006,(23:0.106943199…
tree STATE_40000 = (((((1:26.573528247447204,5:16.573528247447204):4.285117034082791,3:24.858645281529995):3.510816805419225,4:33.36946208694922):4.562052527968078,2:27.931514614917297):71.95137231022827,(6:29.379928877825577,((((((((7:0.5427482312823053,((24:0.023354366671683977,25:0.023354366671683977):0.286659531315598,36:0.310013897987282):0.2327343332950233):0.0638564395584923,(10:0.58565026…
tree STATE_41000 = (((((1:26.00288406827706,5:16.00288406827706):2.152634016154977,3:22.155518084432035):2.4872922874651486,4:29.642810371897184):9.702350421587788,2:29.345160793484972):62.08632701774851,(6:25.18481635687619,((((((7:0.6114578982144139,(((13:0.1320202742911658,(32:0.015376733012982008,33:0.015376733012982008):0.1166435412781838):0.08045761577380905,30:0.21247789006497486):0.249649…
tree STATE_42000 = (((((1:26.002798175567644,5:16.002798175567644):5.961257038860904,3:25.964055214428548):1.8694219378360515,4:32.8334771522646):6.350346451954664,2:29.183823604219263):77.92354100199341,(6:32.64938176579161,((((((((7:0.6152865700088838,(13:0.35608568982823907,(((30:0.08991150593706504,32:0.08991150593706504):0.02717725297490968,42:0.11708875891197472):0.21277024615547196,((31:0.…
tree STATE_43000 = (((((1:24.738608032451378,5:14.738608032451378):2.6443612791925837,3:21.38296931164396):1.2114023847336242,4:27.594371696377586):5.650142772311618,2:23.244514468689204):57.54041824155787,(6:22.93449938462659,(((((((7:0.7896208362878748,((17:0.31653144739354183,(26:0.10481503482614851,(37:0.011448784673837106,41:0.011448784673837106):0.09336625015231141):0.21171641256739332):0.2…
tree STATE_44000 = (((((1:27.547444305387142,5:17.547444305387142):2.1877828042833585,3:23.7352271096705):2.6368927901634116,4:31.372119899833912):8.476526648064926,2:29.848646547898838):69.77719222544334,(6:27.620683956084335,(((((7:1.1165831695855264,(((8:0.5317669359686082,(24:0.11373446596400424,25:0.11373446596400424):0.418032470004604):0.4490130020351252,(14:0.7610815407785295,((18:0.570243…
tree STATE_45000 = (((((1:26.531635885197325,5:16.531635885197325):1.4819860817792438,3:22.01362196697657):2.317294057764716,4:29.330916024741285):8.58372903905935,2:27.914645063800634):68.6917443872599,(6:21.96791925103328,(((((((7:0.4155870948341601,(34:0.3225183807413112,40:0.3225183807413112):0.09306871409284895):0.49416646173356615,(((((9:0.04972784767164812,38:0.04972784767164812):0.1691620…
tree STATE_46000 = (((((1:29.276697244580433,5:19.276697244580433):7.126670974648832,3:30.403368219229264):5.366209212471908,4:40.76957743170117):3.6061290266803354,2:34.37570645838151):88.51967090643961,(6:33.538123083346136,((((((7:0.9675614681972121,((16:0.5328217676059278,(((21:0.020969369419774467,(36:0.020515218211432904,38:0.020515218211432904):4.541512083415626E-4):0.2172389669995456,42:0…
tree STATE_47000 = (((((1:31.904028187461513,5:21.904028187461513):4.056737678626831,3:29.960765866088344):5.418431403287215,4:40.37919726937556):6.088258397666202,2:36.46745566704176):86.75832624944324,(6:35.120275040227526,(((((7:1.2709262146008447,15:1.2709262146008447):0.19831094183461206,((11:0.5355501453033913,27:0.5355501453033913):0.16647349487462204,(22:0.49352614574646503,35:0.493526145…
tree STATE_48000 = (((((1:32.83938018958178,5:22.83938018958178):7.8105023805837135,3:34.649882570165495):1.9131846784674593,4:41.563067248632954):12.896701533235138,2:44.45976878186809):89.37307516123496,(6:44.65774107652777,(((((((7:1.1653350297525402,((10:0.3664648590212363,((14:0.19897564062880413,28:0.19897564062880413):0.07703337431527513,41:0.27600901494407926):0.09045584407715707):0.09082…
tree STATE_49000 = (((((1:25.456946297378625,5:15.456946297378625):5.1211185309310245,3:24.57806482830965):1.9995532716318394,4:31.57761809994149):10.821742788368397,2:32.399360888309886):75.8660691719391,(6:28.259983412647756,((((((((((7:0.4232779308896301,(15:0.19254930525299827,39:0.19254930525299827):0.23072862563663185):0.14409619768429044,(40:0.27339055137579804,42:0.27339055137579804):0.29…
tree STATE_50000 = (((((1:24.964792142067544,5:14.964792142067544):1.8050053132920212,3:20.769797455359566):3.3161190385619435,4:29.08591649392151):9.753039428754605,2:28.838955922676114):73.5239303001594,(6:29.990753919359214,(((((((((((7:0.1449042230139914,39:0.1449042230139914):0.15908768944312954,17:0.3039919124571209):0.08519764445776523,42:0.38918955691488616):0.20147756950298773,(24:0.2453…
tree STATE_51000 = (((((1:23.02120020561362,5:13.02120020561362):2.799852278949526,3:19.821052484563147):1.6962165751955993,4:26.517269059758746):8.148656029980472,2:24.66592508973922):70.84047242109007,(6:26.719418798278504,(((((7:0.7818047170650921,(34:0.21244749313011607,(((35:0.018583744782649663,40:0.018583744782649663):0.03286879025906436,37:0.05145253504171403):0.16030674497853842,38:0.211…
tree STATE_52000 = (((((1:24.715998599863287,5:14.715998599863287):3.4185178208299156,3:22.134516420693203):3.118791683428036,4:30.25330810412124):4.9510223686732076,2:25.204330472794446):70.56447545487774,(6:31.419978437372336,(((((((7:0.5462342267251069,((16:0.05493764658920916,(35:0.052989339815854165,37:0.052989339815854165):0.001948306773354995):0.04351360340875984,40:0.098451249997969):0.44…
tree STATE_53000 = (((((1:24.067141308644285,5:14.067141308644285):4.151212935897004,3:22.21835424454129):3.6716841294801696,4:30.890038374021458):4.130688820605776,2:25.020727194627234):73.33859475590313,(6:32.6010889333396,((((((((7:0.5541491298453816,(((16:0.10654522261266526,40:0.10654522261266526):0.0077879632284559575,(38:0.05980041731992927,41:0.05980041731992927):0.054532768521191946):0.3…
tree STATE_54000 = (((((1:23.209652705902315,5:13.209652705902315):3.0780915828870157,3:20.28774428878933):2.7254047827759926,4:28.013149071565323):4.688033156868158,2:22.70118222843348):67.20529707597234,(6:26.641818545616005,((((((((7:0.252073998860015,(19:0.15423284083402256,20:0.15423284083402256):0.09784115802599247):0.06939886409049689,(33:0.07984673028393302,42:0.07984673028393302):0.24162…
tree STATE_55000 = (((((1:33.884483783449554,5:23.884483783449554):3.8719137083043833,3:31.756397491753937):1.9130792250321917,4:38.66947671678613):6.084160965852526,2:34.753637682638654):92.35747192797375,(6:39.14168336510447,((((((7:0.5351638823110682,((22:0.17520651919299943,(34:0.13920619528934008,41:0.13920619528934008):0.03600032390365934):0.13967840395960116,37:0.3148849231526006):0.220278…
tree STATE_56000 = (((((1:28.660366311387754,5:18.660366311387754):5.577892650759232,3:28.238258962146986):3.4447755409676617,4:36.68303450311465):6.949298774079622,2:33.63233327719427):75.70200338635999,(6:32.21180688312944,((((((((((7:0.6372007774196923,(((22:0.18817807587505989,41:0.18817807587505989):0.08888835048941526,37:0.27706642636447515):0.12833825715284897,34:0.4054046835173241):0.2317…
tree STATE_57000 = (((((1:30.764351591263107,5:20.764351591263107):2.8681573906507225,3:27.63250898191383):1.6398501164321218,4:34.27235909834595):3.626872256352698,2:27.89923135469865):69.29463799460865,(6:23.481773100653136,(((((((7:0.5549657118531893,43:0.5549657118531893):0.17832862626184431,(((10:0.5652457008570888,28:0.5652457008570888):0.05649088017397197,16:0.6217365810310608):0.090391020…
tree STATE_58000 = (((((1:21.889569807206158,5:11.889569807206158):5.510153387728366,3:21.399723194934523):1.2900906468278528,4:27.689813841762376):5.804403324323115,2:23.49421716608549):77.8009560501887,(6:23.084823475944866,(((((((7:0.4527779577610314,28:0.4527779577610314):0.12184389678481461,16:0.574621854545846):0.18320636696297665,(((10:0.05424490277294932,43:0.05424490277294932):0.39352320…
tree STATE_59000 = (((((1:22.79383231588971,5:12.79383231588971):4.688378626326102,3:21.48221094221581):5.130163595184637,4:31.61237453740045):6.152871873396272,2:27.76524641079672):69.2300566819794,(6:27.653207225828318,((((7:1.3079084839177857,((10:0.6221952253072095,(18:0.48991874782745104,(22:0.35414423060717776,29:0.35414423060717776):0.13577451722027328):0.13227647747975846):0.4203781509448…
tree STATE_60000 = (((((1:25.136302400407132,5:15.136302400407132):4.472032985106942,3:23.608335385514074):3.029108479420735,4:31.63744386493481):5.090330679693082,2:26.72777454462789):80.8774863261548,(6:35.35282394797086,((((((7:0.9707867212798098,((((((14:0.10889484907951753,34:0.10889484907951753):0.03659544417608453,42:0.14549029325560206):0.05765820060544816,43:0.20314849386105022):0.085577…
tree STATE_61000 = (((((1:20.25288089991882,5:10.252880899918821):3.4684669866177487,3:17.72134788653657):1.2070281818152893,4:23.92837606835186):5.656799510630343,2:19.585175578982202):59.5918186081378,(6:23.423345966110595,((((((7:0.5528176849968397,((13:0.06834864144271366,40:0.06834864144271366):0.11924963728603422,(35:0.16953792842566598,37:0.16953792842566598):0.018060350303081896):0.365219…
tree STATE_62000 = (((((1:28.8604510863287,5:18.8604510863287):3.9278205333208653,3:26.788271619649564):2.556188912409823,4:34.34446053205939):8.923222653500773,2:33.26768318556016):82.64791769500285,(6:39.26179104236648,(((((((((7:0.4727163627906067,36:0.4727163627906067):0.22213109236380124,((21:0.170247131155706,(34:0.07767108040569191,42:0.07767108040569191):0.09257605075001409):0.00154103149…
tree STATE_63000 = (((((1:21.43966470399263,5:11.43966470399263):4.310572056760044,3:19.750236760752674):3.5335195167556286,4:28.283756277508303):6.799869904329974,2:25.083626181838277):63.33931137992089,(6:24.31388087294507,((((((((7:0.6366590745521827,((((30:0.004032056629458882,41:0.004032056629458882):0.03475203177931372,40:0.0387840884087726):0.16228259582782076,35:0.20106668423659335):0.274…
tree STATE_64000 = (((((1:30.7309427179756,5:20.7309427179756):4.006079714693591,3:28.737022432669193):1.6697833690744233,4:35.406805801743616):8.696347213763268,2:34.103153015506884):70.07773510542265,(6:35.12041926575094,(((((7:1.2800192906653214,((((((((8:0.4388290510148582,13:0.4388290510148582):0.04321668699671083,((12:0.23062766251761843,14:0.23062766251761843):0.1722714248346829,(17:0.3088…
tree STATE_65000 = (((((1:23.78247075466278,5:13.782470754662778):2.4410779439527452,3:20.223548698615524):1.9910986156630166,4:27.21464731427854):3.3387935362025623,2:20.553440850481103):67.50151820700415,(6:21.571468154884528,((((((7:0.6562833853051783,((22:0.05675428195790522,31:0.05675428195790522):0.15730645359583717,23:0.2140607355537424):0.4422226497514359):0.14475604220952365,(10:0.595181…
tree STATE_66000 = (((((1:29.53633547799499,5:19.53633547799499):4.676021290129533,3:28.212356768124522):3.2743776253607777,4:36.4867343934853):8.378549284430441,2:34.86528367791574):91.53665850259311,(6:37.59420185044563,((((((7:1.1246243527236086,11:1.1246243527236086):0.06456006699882555,14:1.1891844197224342):0.28722266307569244,(10:1.2242877769655574,((((13:0.04469745902027268,26:0.044697459…
tree STATE_67000 = (((((1:29.928287410889723,5:19.928287410889723):3.6057254430277084,3:27.53401285391743):2.7716889818267134,4:35.305701835744145):4.704386892943106,2:30.01008872868725):81.07489788697826,(6:24.718028432483152,((((7:1.2705494056508888,(10:1.1262667756557097,11:1.1262667756557097):0.14428262999517916):0.43044721430061994,((((8:0.44859225145562825,(41:0.04563278765490475,43:0.04563…
tree STATE_68000 = (((((1:20.541243655757313,5:10.541243655757313):1.4991377694562011,3:16.040381425213514):2.0714224094120723,4:23.111803834625587):5.073755968994291,2:18.185559803619878):60.657399296696084,(6:18.596401914124755,(((((((7:0.2983834722189892,21:0.2983834722189892):0.06009026308197257,((((18:0.03778935839994411,31:0.03778935839994411):0.25411987725505647,((19:0.1759276186715877,20:…
tree STATE_69000 = (((((1:24.84117877739348,5:14.84117877739348):2.76974310903125,3:21.61092188642473):2.597024237375546,4:29.207946123800276):8.408455847751668,2:27.616401971551944):80.41630392437872,(6:31.220443723248472,(((((((((7:0.24904762663725483,(24:0.028291228773618036,25:0.028291228773618036):0.2207563978636368):0.1340476133086837,((19:0.08639510082974039,20:0.08639510082974039):0.14061…
tree STATE_70000 = (((((1:32.40588876256175,5:22.40588876256175):3.6829424050719695,3:30.08883116763372):1.8315929133392146,4:36.920424080972936):11.60137724958372,2:38.521801330556656):111.7722450109076,(6:46.55571121397048,((((((((7:0.8362008711614441,((14:0.38275811937659077,31:0.38275811937659077):0.01566344787426266,(((24:0.20816049358846736,25:0.20816049358846736):0.12866486087582987,30:0.3…
tree STATE_71000 = (((((1:24.52007141465519,5:14.520071414655192):5.182112796685001,3:23.702184211340192):3.0076550187957984,4:31.70983923013599):7.587939614409969,2:29.29777884454596):77.47774607531758,(6:28.733072075840767,((((7:0.6587495101586452,(8:0.6405484096196835,((14:0.29924677596113003,((26:0.056329455826271364,30:0.056329455826271364):0.1485552510816933,36:0.20488470690796465):0.094362…
tree STATE_72000 = (((((1:32.71972571448375,5:22.71972571448375):3.412605925836111,3:30.13233164031986):1.4749828674593601,4:36.60731450777922):8.70595912541824,2:35.31327363319746):78.54773636121939,(6:34.617470142910534,(((7:1.5820431745363268,(((8:1.1882599379553285,(24:0.35634503432957965,25:0.35634503432957965):0.8319149036257488):0.02124159428037542,((((9:0.35187731961261903,((10:0.18933545…
tree STATE_73000 = (((((1:26.736967150337552,5:16.736967150337552):3.5314206597531133,3:24.268387810090665):1.7058088571535421,4:30.974196667244208):2.311391351434146,2:23.285588018678354):61.67525747226327,(6:21.042170702429345,((((((7:1.0000653769217838,(((9:0.35761592322390245,14:0.35761592322390245):0.2340981365200281,(((11:0.13916158920052024,(34:0.13586033329937144,36:0.13586033329937144):0…
tree STATE_74000 = (((((1:29.7605613337523,5:19.7605613337523):2.345405264882217,3:26.105966598634517):4.57799657472475,4:35.68396317335927):3.5578288612927196,2:29.241792034651986):73.64954037834312,(6:32.01542931878453,((((((7:0.8254383838440769,(((((8:0.14993330133565938,12:0.14993330133565938):0.035851585751301485,23:0.18578488708696086):0.2581327700389344,((18:0.13292934548191337,((22:0.0012…
tree STATE_75000 = (((((1:25.203761755110996,5:15.203761755110996):1.5836502783680757,3:20.78741203347907):1.7579932249730454,4:27.545405258452117):3.3722590415637193,2:20.917664300015836):65.60559572653762,(6:22.481916583891078,(((((((7:0.4428084768437841,15:0.4428084768437841):0.19334814766075192,(24:0.05883938277164812,25:0.05883938277164812):0.5773172417328879):0.0655974155963388,((((8:0.2127…
tree STATE_76000 = (((((1:21.510957020343554,5:11.510957020343554):1.5697675300116742,3:17.080724550355228):2.0795814820061906,4:24.16030603236142):4.977303843166133,2:19.137609875527552):62.15556093115814,(6:21.62107382272695,((((7:0.5892149221671877,35:0.5892149221671877):0.34853386358464633,((((8:0.4087525030452153,(16:0.3210737042810525,((26:0.05162054702893494,44:0.05162054702893494):0.11854…
tree STATE_77000 = (((((1:20.157405421520288,5:10.157405421520288):1.7410580037595906,3:15.898463425279878):2.053170477128443,4:22.95163390240832):4.757202438529898,2:17.70883634093822):66.20452631668238,(6:23.33267850159185,(((((((7:0.5314047968447384,35:0.5314047968447384):0.09197429898651954,((((((9:0.25593942140885895,((27:0.0018179936717785694,28:0.0018179936717785694):0.09331200989361813,(3…
tree STATE_78000 = (((((1:25.001566178517265,5:15.001566178517265):2.7979861586714314,3:21.799552337188697):3.0724201295377433,4:29.87197246672644):6.1450402523078225,2:26.017012719034263):70.16452336575017,(6:35.34108806024098,((((7:1.0219490308558068,((((8:0.16701726635299777,(14:0.12288781883982566,30:0.12288781883982566):0.044129447513172104):0.051148983998358766,(17:0.2023530118928177,(36:0.…
tree STATE_79000 = (((((1:20.331600755059213,5:10.331600755059213):3.694446708496752,3:18.026047463555965):2.166765200771099,4:25.192812664327064):6.110144472619993,2:21.302957136947057):60.61306666646384,(6:20.408221680990323,((((((7:0.6730005803080782,10:0.6730005803080782):0.11365138927664309,(((((8:0.0791727387537833,(30:0.007584602266844733,37:0.007584602266844733):0.07158813648693857):0.037…
tree STATE_80000 = (((((1:26.531863520616483,5:16.531863520616483):3.2171103396602945,3:23.748973860276777):2.1432351716840117,4:30.89220903196079):5.6097535465228034,2:26.501962578483592):75.96659111431507,(6:31.489044483057206,((((7:1.37966826237828,((8:0.7396032732412343,((11:0.41817538855593517,(19:0.11945317615004343,20:0.11945317615004343):0.29872221240589175):0.24934750278190554,23:0.66752…
tree STATE_81000 = (((((1:35.39926425164141,5:25.399264251641412):6.454282399919144,3:35.853546651560556):4.3716068335456555,4:45.22515348510621):11.8975619462543,2:47.12271543136051):115.62854565627225,(6:61.2478758924822,(((7:2.2455809935635553,((((8:1.223166923907148,((((9:0.19973882913668492,16:0.19973882913668492):0.5087508287851263,(12:0.6469438297361574,26:0.6469438297361574):0.06154582818…
tree STATE_82000 = (((((1:23.782736859856218,5:13.782736859856218):2.129497434939932,3:19.91223429479615):0.8472364641951486,4:25.7594707589913):6.754331572032456,2:22.513802331023754):67.62127889510866,(6:28.848522556191014,((((((7:0.5749080800054396,(24:0.4641111073178267,25:0.4641111073178267):0.1107969726876129):0.5619883240263657,((28:0.4778046720403619,(((33:1.4615809717470052E-4,42:1.46158…
tree STATE_83000 = (((((1:24.842963982307456,5:14.842963982307456):3.2427141522712617,3:22.085678134578718):1.9412326969304168,4:29.026910831509134):6.673668903580456,2:25.70057973508959):67.97381433948334,(6:31.104173146609448,(((((((((7:0.7588863596351397,11:0.7588863596351397):0.16714825096355157,(17:0.2611143455160926,(29:0.24397085138351518,((36:0.17758402615089713,38:0.17758402615089713):0.…
tree STATE_84000 = (((((1:24.422185399926022,5:14.422185399926022):5.1790422384782495,3:23.60122763840427):4.621443274379569,4:33.22267091278384):3.6250109477655243,2:26.847681860549365):70.26470366624082,(6:31.1036572054932,((((((7:0.5987186173017806,(((35:0.03478172209867094,42:0.03478172209867094):0.14530569657230413,(41:0.002309732843332775,43:0.002309732843332775):0.1777776858276423):0.10320…
tree STATE_85000 = (((((1:23.02302225544462,5:13.02302225544462):3.697226107122603,3:20.720248362567222):2.3834003650232063,4:28.10364872759043):3.598433487943371,2:21.7020822155338):68.89426240056153,(6:24.766670120713457,(((((((7:0.41497122771927336,13:0.41497122771927336):0.13874259334558664,(10:0.17025034061241553,30:0.17025034061241553):0.3834634804524445):0.025427713017429965,(((12:0.210267…
tree STATE_86000 = (((((1:20.93356877853551,5:10.93356877853551):4.281572876280038,3:19.215141654815547):2.9449154935116866,4:27.160057148327233):5.345947254262732,2:22.506004402589966):63.873155829831916,(6:25.419382846232047,((((7:0.8112199270045549,(9:0.4806624076382739,26:0.4806624076382739):0.330557519366281):0.5479585070328624,((((((8:0.25404984657086027,36:0.25404984657086027):0.0091201805…
tree STATE_87000 = (((((1:24.98093589136556,5:14.980935891365561):3.156639292742966,3:22.137575184108528):2.708170327228501,4:29.84574551133703):12.282461219901492,2:32.12820673123852):99.04360864289598,(6:37.54207155652257,(((((((7:0.5965477963976876,17:0.5965477963976876):0.05639733599275998,15:0.6529451323904476):0.11129328905072666,9:0.7642384214411743):0.18026855898928218,((((8:0.36222985586…
tree STATE_88000 = (((((1:27.587151281783306,5:17.587151281783306):3.6180133372473122,3:25.20516461903062):3.321002227910654,4:33.52616684694127):6.161663993382959,2:29.68783084032423):91.620643369247,(6:39.03249033753747,(((((((7:0.6289239315466363,((11:0.3913476183399079,((26:0.18707638677383387,28:0.18707638677383387):0.17330869704262858,(27:0.14851104428943204,39:0.14851104428943204):0.211874…
tree STATE_89000 = (((((1:26.645341421117305,5:16.645341421117305):3.3681191865140114,3:24.013460607631316):2.9040432157913543,4:31.91750382342267):5.6593801135044615,2:27.576883936927132):84.67542845123236,(6:38.60184322273726,(((((((7:1.055011260021141,(9:0.5983898882044424,17:0.5983898882044424):0.4566213718166986):0.19232094798079835,((8:1.1579199613318778,(15:0.2829700468535606,(23:0.0552658…
tree STATE_90000 = (((((1:28.389243190049058,5:18.389243190049058):3.5181851121915315,3:25.90742830224059):2.4787374551107604,4:33.38616575735135):10.000684840749926,2:33.386850598101276):75.41075930941172,(6:34.20876412672777,((((((((7:0.4653590250828994,9:0.4653590250828994):0.24020318947004193,((10:0.43697777064770105,32:0.43697777064770105):0.1288526324942968,((22:0.11358181202904354,38:0.113…
tree STATE_91000 = (((((1:28.195075980425344,5:18.195075980425344):3.2203355433063763,3:25.41541152373172):3.891231178581627,4:34.30664270231335):7.391324086176866,2:31.697966788490213):85.47140818312911,(6:33.645461126775615,(((((((7:0.6348316488532116,(17:0.4782264534791944,(24:0.04295810925585094,25:0.04295810925585094):0.4352683442233435):0.15660519537401724):0.10888732804593348,22:0.74371897…
tree STATE_92000 = (((((1:36.13460914704038,5:26.13460914704038):5.783336331121944,3:35.91794547816232):5.362534304221164,4:46.28047978238349):7.445852878764242,2:43.72633266114773):103.18384154351753,(6:42.949664933603444,((((((((7:0.9657483372103506,13:0.9657483372103506):0.041490906624588986,(24:0.18510133767464268,25:0.18510133767464268):0.8221379061602969):0.04988040345775513,((9:0.471425929…
tree STATE_93000 = (((((1:33.88924101807712,5:23.889241018077122):6.262861004519266,3:34.15210202259639):3.719796833697849,4:42.87189885629424):8.658401755851749,2:41.530300612145986):97.86471314746225,(6:43.01258373506985,(((((((((7:0.40749876311013195,((9:0.29510841155916395,38:0.29510841155916395):0.0746904864230154,((14:0.17285582133222654,37:0.17285582133222654):0.15517424972232546,15:0.3280…
tree STATE_94000 = (((((1:25.3732736502815,5:15.3732736502815):3.4601061387453456,3:22.833379789026846):0.786784679739231,4:28.620164468766077):4.866922055550155,2:23.487086524316233):69.44632826227397,(6:24.281675513816168,(((((7:0.7652503409403674,(((8:0.4467640314133876,((16:0.14327802748072402,35:0.14327802748072402):0.09328604891048398,17:0.236564076391208):0.2101999550221796):0.126711625472…
tree STATE_95000 = (((((1:23.42116354498418,5:13.421163544984179):2.2122545130656093,3:19.633418058049788):3.1037586114837303,4:27.73717666953352):4.090957818723133,2:21.82813448825665):67.42799505180078,(6:22.131616972381465,((((((7:0.9457089261835295,(15:0.3994619032269666,((((17:0.11809158101083678,(30:0.03711255721637702,36:0.03711255721637702):0.08097902379445976):0.18127553231143795,((21:0.…
tree STATE_96000 = (((((1:20.953075865997672,5:10.953075865997672):4.070670654150476,3:19.023746520148148):3.152067528090072,4:27.17581404823822):5.466786551274485,2:22.642600599512704):66.46258810293746,(6:20.406152697737767,(((((7:0.8329292014537774,(12:0.24471090653272842,(27:0.10001281535736595,34:0.10001281535736595):0.14469809117536248):0.5882182949210489):0.33849474902981747,40:1.171423950…
tree STATE_97000 = (((((1:24.91229493356612,5:14.91229493356612):2.635699599648561,3:21.54799453321468):3.244999938517342,4:29.792994471732023):5.8021387637920085,2:25.59513323552403):67.70417662139064,(6:27.869395496600447,(((((7:1.477164761014598,40:1.477164761014598):0.2718720962736543,(24:0.13094423487055393,25:0.13094423487055393):1.6180926224176984):0.04324993526265608,((8:0.679160455993019…
tree STATE_98000 = (((((1:25.5710179167314,5:15.5710179167314):2.028735836146158,3:21.599753752877557):2.8148324401941203,4:29.414586193071678):7.589749464325038,2:27.004335657396716):72.17533859518596,(6:31.472369461741266,(((((((7:0.4866097661923797,((8:0.37459381438214245,13:0.37459381438214245):0.09059382318457998,((15:0.22736311663616832,(29:0.18286126833674118,((30:0.08181897911093627,39:0.…
tree STATE_99000 = (((((1:24.411805263191418,5:14.411805263191418):2.19713640129093,3:20.608941664482348):1.2596292002931762,4:26.868570864775524):5.026398582358514,2:21.894969447134038):62.95884181352388,(6:17.519961972559315,((((((((((7:0.3572040821236844,21:0.3572040821236844):0.014846192968620664,10:0.37205027509230504):0.029806886192628168,12:0.4018571612849332):0.00159500436825466,16:0.4034…
tree STATE_100000 = (((((1:20.08762159566902,5:10.08762159566902):2.5049571866065072,3:16.592578782275528):1.5166289001362934,4:23.10920768241182):9.274897623861733,2:22.384105306273554):63.51364231785119,(6:16.454782597711002,(((((7:0.6750282935467921,((10:0.4064033890354324,((13:0.21856902543983434,((26:0.08657517888985806,30:0.08657517888985806):0.04190103360910742,(37:0.07308816384276941,41:0…
tree STATE_101000 = (((((1:22.671187607837624,5:12.671187607837624):2.8078313432327775,3:19.4790189510704):2.5139558234008064,4:26.992974774471207):8.24361395480964,2:25.236588729280847):64.62978599146427,(6:21.840171421200566,((((((7:0.8536664198385691,(((17:0.18538704332264122,34:0.18538704332264122):0.11899909615715493,40:0.30438613947979615):0.29621870892075924,((24:0.0018740305205962096,25:0…
tree STATE_102000 = (((((1:26.470676315056274,5:16.470676315056274):2.9999598826309644,3:23.470636197687238):3.4993444060990804,4:31.96998060378632):4.456193748418116,2:26.426174352204434):70.25994637870761,(6:27.04417308680899,((((7:0.9194786217827,(21:0.8914602731059387,22:0.8914602731059387):0.02801834867676134):0.32739125075135056,(((((((8:0.43278206267864233,23:0.43278206267864233):0.2797015…
tree STATE_103000 = (((((1:26.79515724147943,5:16.79515724147943):4.640558910450778,3:25.435716151930208):1.4163579167170965,4:31.852074068647305):6.474119141784037,2:28.32619321043134):67.62114708181232,(6:34.17833893050182,(((((((7:0.5912617059945758,((11:0.4619299404410995,(38:0.0015789183754143705,44:0.0015789183754143705):0.4603510220656851):0.027445975977997528,31:0.489375916419097):0.10188…
tree STATE_104000 = (((((1:21.50260899494398,5:11.50260899494398):3.157122781214781,3:18.65973177615876):2.09536760693576,4:25.75509938309452):5.702080371349961,2:21.457179754444482):60.56585191210111,(6:23.528113813241838,(((((((((7:0.5840596904707915,((10:0.19419504169666177,42:0.19419504169666177):0.2287608088804173,11:0.4229558505770791):0.16110383989371246):0.020405606312669522,(18:0.5046202…
tree STATE_105000 = (((((1:26.53594795867531,5:16.53594795867531):2.2522827249888344,3:22.788230683664146):7.1818342722299136,4:34.97006495589406):2.379034152362486,2:27.349099108256546):82.31660401788784,(6:28.77556626945389,((((((7:0.6922740929876796,(16:0.47961901485564346,(26:0.08424152892195186,39:0.08424152892195186):0.3953774859336916):0.21265507813203616):0.46547864517851956,9:1.157752738…
tree STATE_106000 = (((((1:23.841554138185113,5:13.841554138185113):2.2370903314415003,3:20.078644469626614):1.725110841924078,4:26.80375531155069):6.6306632423385246,2:23.434418553889216):53.64943193320332,(6:23.757034600973753,((((((7:0.9201050589801933,9:0.9201050589801933):0.11420401348003861,((15:0.4628023286127317,(((27:0.021159692326592254,33:0.021159692326592254):0.03265835339856301,(32:0…
tree STATE_107000 = (((((1:21.115867522987806,5:11.115867522987806):3.1822847157970884,3:18.298152238784894):2.680851128465651,4:25.979003367250545):4.207406584351123,2:20.186409951601668):55.64469497929539,(6:21.91495600421208,((((((((7:0.8946702624426679,(((8:0.2799276392216639,(35:0.06347577684142706,37:0.06347577684142706):0.21645186238023684):0.18945781711687815,(11:0.33500114817479176,(22:0…
tree STATE_108000 = (((((1:21.44101232516199,5:11.441012325161989):3.5235745809716867,3:18.964586906133675):2.942469469235732,4:26.907056375369407):8.624547115708289,2:25.531603491077696):68.13634010210984,(6:27.283828879722456,((((7:1.2116105022034722,((9:0.6285416147620374,((15:0.18481810349375616,39:0.18481810349375616):0.3422319374239766,34:0.5270500409177328):0.10149157384430463):0.174910348…
tree STATE_109000 = (((((1:26.590094942469822,5:16.590094942469822):6.375965727412723,3:26.966060669882545):3.0845594879007407,4:35.050620157783285):5.276306119930275,2:30.32692627771356):78.23268751512617,(6:34.856946853529934,(((((((7:0.32456756692036326,31:0.32456756692036326):0.35026564296573637,(19:0.2063052076618707,20:0.2063052076618707):0.46852800222422897):0.5473633162385667,(((((9:0.110…
tree STATE_110000 = (((((1:25.627594455337146,5:15.627594455337146):2.6360110196861513,3:22.263605475023297):1.7575858868372762,4:29.021191361860573):4.5523363441671805,2:23.573527706027754):71.88686089825057,(6:27.486255143977957,(((((7:0.7324084840282132,((18:0.27683278133711,(28:0.08957374987298182,29:0.08957374987298182):0.18725903146412815):0.3574283550388275,((19:0.02964407347058496,20:0.02…
tree STATE_111000 = (((((1:20.919563752543837,5:10.919563752543837):3.3654954751304764,3:18.285059227674314):0.8623186818056006,4:24.147377909479914):5.455603215933735,2:19.60298112541365):56.518726328815816,(6:21.686247912558194,((((((((((7:0.32871986308301776,(19:0.005699780669069523,20:0.005699780669069523):0.32302008241394825):0.059124324288614305,18:0.38784418737163207):0.33322732078694006,(…
tree STATE_112000 = (((((1:25.33682424436333,5:15.336824244363331):1.5781630056995795,3:20.91498725006291):3.446067946637637,4:29.361055196700548):5.986891763273,2:25.347946959973548):63.37958798809337,(6:29.099065950951875,(((((((7:0.43580535260219244,(18:0.2290345151818708,(19:0.04253928096997394,20:0.04253928096997394):0.18649523421189684):0.20677083742032165):0.19779484533139657,16:0.63360019…
tree STATE_113000 = (((((1:27.556742301583853,5:17.556742301583853):3.4296719134003126,3:24.986414214984165):1.793528445711928,4:31.779942660696094):5.7564856187822855,2:27.53642827947838):70.37617005704928,(6:24.13145852596344,(((((7:0.8707115623287506,((34:0.11095634158400679,39:0.11095634158400679):0.025149215733114058,37:0.13610555731712085):0.7346060050116298):0.06468940078847718,((((((((((8…
tree STATE_114000 = (((((1:20.968516692572248,5:10.968516692572248):3.6200740136625775,3:18.588590706234825):1.5001490927051222,4:25.088739798939947):4.261381861157531,2:19.35012166009748):63.706394028006166,(6:19.64262864421289,(((((7:0.7282417575285385,((34:0.10630504728660552,39:0.10630504728660552):0.40629878897449334,37:0.5126038362610988):0.21563792126743964):0.5949605638727713,(((10:0.5167…
tree STATE_115000 = (((((1:24.420084036796904,5:14.420084036796904):4.273551606983897,3:22.6936356437808):0.6769925599958562,4:28.370628203776658):5.457478288562871,2:23.82810649233953):64.28385440606372,(6:26.28359335534487,(((((((7:0.7395883255644483,(((((11:0.21592582661842596,29:0.21592582661842596):0.1489916983400093,((23:0.14791509424236277,(27:0.10228027676191319,(33:0.03797943391570599,40…
tree STATE_116000 = (((((1:26.960131451169733,5:16.960131451169733):2.6151795070324155,3:23.57531095820215):1.3628091868278354,4:29.938120145029984):6.8055711155914125,2:26.743691260621397):78.02269083683217,(6:32.84582156834519,(((((((((7:0.42164141100191177,23:0.42164141100191177):0.13189377202709862,22:0.5535351830290104):0.36362194779055035,((14:0.222141448014304,33:0.222141448014304):0.00925…
tree STATE_117000 = (((((1:23.50959701027587,5:13.509597010275868):2.70609638263673,3:20.2156933929126):2.8267870886774418,4:28.04248048159004):5.830152520465241,2:23.87263300205528):71.07178025684257,(6:27.955128111526577,((((((((7:0.5136520700384829,(8:0.29709162115066806,(9:0.12085786100166554,34:0.12085786100166554):0.17623376014900252):0.21656044888781484):0.024029258673982645,(((18:0.180632…
tree STATE_118000 = (((((1:26.292250952832546,5:16.292250952832546):3.595279755514831,3:23.887530708347377):2.2475929984623733,4:31.13512370680975):5.456195102345994,2:26.591318809155744):84.26129175930876,(6:27.718783758895647,(((((((7:0.7169542155129993,(((8:0.6804719122137886,(9:0.6470193097953778,(((18:0.21737470102688783,(29:0.07636806097507601,35:0.07636806097507601):0.14100664005181182):0.…
tree STATE_119000 = (((((1:26.924775762321655,5:16.924775762321655):3.150329829308202,3:24.075105591629857):2.3127155922862386,4:31.387821183916095):6.541102954377912,2:27.928924138294008):73.25032442343806,(6:37.35151306365363,(((((((((((7:0.641993684840651,(15:0.5947136120545806,(((21:0.13187591412477775,29:0.13187591412477775):0.1364255836201725,(35:0.0706032675897148,(38:0.019533244039441556,…
tree STATE_120000 = (((((1:24.03571841813617,5:14.03571841813617):2.9021781626296708,3:20.93789658076584):2.5112044212727973,4:28.44910100203864):2.5687701572383546,2:21.017871159276993):70.83452975255207,(6:23.924189404921286,(((((((7:0.6711785963654273,(((21:0.13697243647471322,35:0.13697243647471322):0.02483421065079916,(34:0.09660829216327001,41:0.09660829216327001):0.06519835496224237):0.425…
tree STATE_121000 = (((((1:28.99407899943493,5:18.99407899943493):2.9420564815724113,3:25.93613548100734):2.24918702769191,4:33.18532250869925):6.291609026387221,2:29.47693153508647):74.52000248973707,(6:31.96929742692945,((((((7:0.6650134367131508,((11:0.030971299671967288,31:0.030971299671967288):0.3810868995428273,33:0.4120581992147946):0.25295523749835624):0.22282158810136143,(29:0.8524890855…
tree STATE_122000 = (((((1:24.136353590667078,5:14.136353590667078):3.2072980114479748,3:21.343651602115052):2.117908539849232,4:28.461560141964284):5.785873051379802,2:24.247433193344087):60.61754733071407,(6:20.038242651098656,(((((7:0.967461508821183,(((22:0.36364209933083486,(29:0.21227567350566823,35:0.21227567350566823):0.15136642582516663):0.17400995617208664,38:0.5376520555029215):0.13896…
tree STATE_123000 = (((((1:30.645986002241756,5:20.645986002241756):5.258278274894799,3:29.904264277136555):2.844450030564495,4:37.74871430770105):5.7757244756629476,2:33.524438783364):102.45404366931308,(6:37.903716848284205,(((((7:1.6012950460532456,((((((8:0.4644713299513152,(16:0.20368434410286024,34:0.20368434410286024):0.26078698584845494):0.1294916503059828,(14:0.31413863410547105,(19:0.04…
tree STATE_124000 = (((((1:21.117362884569452,5:11.117362884569452):3.723506069641882,3:18.840868954211334):2.9409295253464975,4:26.781798479557832):4.420605559432563,2:21.202404038990394):68.276692575962,(6:23.226172762772705,((((((((7:0.7220567332279432,(((15:0.25857561889207925,21:0.25857561889207925):0.1526976601779383,((35:0.21133264074536154,40:0.21133264074536154):0.12465594703634672,36:0.…
tree STATE_125000 = (((((1:26.61465966333712,5:16.61465966333712):3.4999589796541315,3:24.114618642991253):2.8145816626716496,4:31.929200305662903):5.283654428816092,2:27.212854734478995):77.0430731369714,(6:32.68836052940106,((((((((7:0.463828701542119,((12:0.36167046525320307,14:0.36167046525320307):0.02011705728559554,((35:0.08498868905349355,40:0.08498868905349355):0.06662892527627848,42:0.15…
tree STATE_126000 = (((((1:22.622407632902533,5:12.622407632902533):4.272785512312254,3:20.895193145214787):3.0188155972266024,4:28.91400874244139):5.79427402826235,2:24.70828277070374):67.65453964907951,(6:21.95641644409733,((((((((((7:0.456886687513072,10:0.456886687513072):0.08403151291906069,(((8:0.2533491614670391,12:0.2533491614670391):0.08796273322746373,(30:0.17152332686711308,39:0.171523…
tree STATE_127000 = (((((1:32.86576677503394,5:22.86576677503394):3.3145566666364346,3:30.180323441670375):2.272427860809259,4:37.45275130247963):6.2713679797113215,2:33.724119282190955):84.35225232383844,(6:32.560572660910374,((((((((7:0.22036269370718806,43:0.22036269370718806):0.029577078343790614,14:0.24993977205097867):0.49104377199221777,((((16:0.2342296780712843,(36:0.10416893469673555,41:…
tree STATE_128000 = (((((1:26.086041227078532,5:16.086041227078532):6.0881420346535435,3:26.174183261732075):2.0225866681877207,4:33.196769929919796):5.875083124011269,2:29.071853053931065):77.23561546668896,(6:31.16056787773934,((((((((7:0.4794732353336575,(24:0.01525314388704583,25:0.01525314388704583):0.46422009144661164):0.1217334952678294,21:0.6012067306014869):0.11198123618603462,(9:0.58402…
tree STATE_129000 = (((((1:22.94452427029479,5:12.944524270294789):3.891745674996127,3:20.836269945290915):4.729103617223849,4:30.565373562514765):2.8997080015680226,2:23.465081564082787):65.41109651637728,(6:21.75905440072294,((((((((7:0.6991975525376282,(((14:0.1331584103467139,16:0.1331584103467139):0.055760267715124545,(30:0.09933619799422383,33:0.09933619799422383):0.08958248006761463):0.467…
tree STATE_130000 = (((((1:29.568264884597347,5:19.568264884597347):3.438587495604935,3:27.006852380202282):5.764437116934658,4:37.77128949713694):5.133139814637843,2:32.904429311774784):72.40528361587161,(6:37.01816577790406,(((((7:1.5827830554415532,(((14:0.3072229761725187,((30:0.10159120788383996,33:0.10159120788383996):0.09030696015679068,(41:0.015816714371596163,44:0.015816714371596163):0.1…
tree STATE_131000 = (((((1:22.201052119957318,5:12.201052119957318):4.598179820476602,3:20.79923194043392):4.365039985305778,4:30.164271925739698):6.501571209200556,2:26.665843134940253):74.63487506878892,(6:24.64960077700649,((((7:1.238455138970013,((45:0.14521086002164985,(46:0.06158439586182588,47:0.06158439586182588):0.08362646415982397):0.37647798671422905,((48:0.1408596734173229,49:0.140859…
tree STATE_132000 = (((((1:24.628044901509288,5:14.628044901509288):2.372262895625621,3:21.00030779713491):3.667755762675853,4:29.66806355981076):9.914392506634456,2:29.582456066445218):74.42867967511758,(6:28.987607994712718,(((((((7:1.2631020870301886,9:1.2631020870301886):0.06080714316228075,13:1.3239092301924693):0.08155533332962617,((8:0.8247962199369601,((15:0.5235779283212992,(18:0.4472757…
tree STATE_133000 = (((((1:20.63130654324317,5:10.63130654324317):2.647627368247182,3:17.278933911490352):4.445732649531788,4:26.72466656102214):5.011315013427307,2:21.735981574449447):64.7042605570266,(6:25.878225758714564,((((((7:0.5836119000156865,((18:0.12752841163080972,(21:0.11321251596028675,38:0.11321251596028675):0.014315895670522966):0.15282913450812688,((29:0.06013153123178041,(35:0.00…
tree STATE_134000 = (((((1:21.410760885064615,5:11.410760885064615):2.406328666149406,3:17.81708955121402):2.4799817822705528,4:25.297071333484574):5.198840164076536,2:20.49591149756111):65.56261448978478,(6:23.990259122920605,((((((7:0.4646024152999717,((35:0.08961909476791945,36:0.08961909476791945):0.05782064939350483,39:0.14743974416142427):0.31716267113854746):0.04379084096250163,((15:0.0626…
tree STATE_135000 = (((((1:24.94603197914128,5:14.946031979141281):3.1298008008476543,3:22.075832779988936):3.2469410831183225,4:30.32277386310726):6.077938634045552,2:26.40071249715281):78.06458067141696,(6:33.90150247540774,(((((((((((7:0.7518907667499553,(((18:0.05104901597152717,(29:0.029041349108439887,35:0.029041349108439887):0.02200766686308728):0.385485848446585,26:0.4365348644181122):0.1…
tree STATE_136000 = (((((1:29.08112831654703,5:19.08112831654703):3.3682130386538063,3:26.449341355200836):1.3776115281262378,4:32.826952883327074):7.769868367531664,2:30.59682125085874):67.51746496462839,(6:24.73331947820766,((((((7:1.5342878035987193,((13:0.19067164486975946,28:0.19067164486975946):0.4520390813688479,((((14:0.17123930762290535,39:0.17123930762290535):0.1391357504844256,36:0.310…
tree STATE_137000 = (((((1:25.88734669441661,5:15.88734669441661):5.090074162560025,3:24.977420856976636):2.179382217757386,4:32.15680307473402):5.801647255167339,2:27.95845032990136):67.76355772668964,(6:31.021989329567447,(((((((((7:0.6395851239248695,(((12:0.4210858670309903,(40:0.02175083368705311,44:0.02175083368705311):0.3993350333439372):0.0014667383446496651,23:0.42255260537564):0.1308143…
tree STATE_138000 = (((((1:26.448036374889707,5:16.448036374889707):6.241443791327352,3:26.68948016621706):2.631195078182614,4:34.32067524439967):5.895032634952159,2:30.215707879351832):75.22656525200745,(6:36.786733991892135,(((((((7:0.6996598111327905,((8:0.6524760294986816,41:0.6524760294986816):0.017103116754924375,18:0.6695791462536059):0.030080664879184593):0.5852854026707619,((15:0.7726339…
tree STATE_139000 = (((((1:28.757945809394176,5:18.757945809394176):3.361270549941036,3:26.119216359335212):0.7802199250700284,4:31.89943628440524):6.627238848686737,2:28.526675133091977):83.8902203110116,(6:28.091369225403618,((((7:1.2458461142684598,(((8:0.7407447463626106,(17:0.5405355022350805,34:0.5405355022350805):0.20020924412753005):0.22978975232139276,22:0.9705344986840033):0.22892754867…
tree STATE_140000 = (((((1:28.89210104990467,5:18.89210104990467):4.03384176160068,3:26.92594281150535):2.140247571151967,4:34.06619038265732):5.923004820828588,2:29.989195203485906):70.16554027205574,(6:30.000100846279835,((((((7:1.0655667703643636,(((10:0.4426733103624643,((19:0.10024645658246055,20:0.10024645658246055):0.33622558983678474,(37:0.02140818636078491,41:0.02140818636078491):0.41506…
tree STATE_141000 = (((((1:20.427530432151546,5:10.427530432151546):2.113919827231868,3:16.541450259383414):1.7637472987870808,4:23.305197558170494):3.6575368969817177,2:16.962734455152212):52.023282481495826,(6:18.64451455198541,((((((7:0.6368420811341451,((10:0.13485168637283002,18:0.13485168637283002):0.02625975822705076,41:0.16111144459988078):0.4757306365342643):0.25294206822030296,11:0.8897…
tree STATE_142000 = (((((1:23.224731983452642,5:13.224731983452642):3.6050820592659107,3:20.829814042718553):3.2039586388663466,4:29.0337726815849):3.774915901979142,2:22.80868858356404):67.58366369893994,(6:22.810371396941306,(((((((((7:0.3992308354961984,41:0.3992308354961984):0.2542877931371077,(10:0.44728553382188635,18:0.44728553382188635):0.20623309481141977):0.23352257930737186,((((19:0.00…
tree STATE_143000 = (((((1:26.859954076402975,5:16.859954076402975):3.38780175800888,3:24.247755834411855):1.3957834158413718,4:30.643539250253227):4.990189379341331,2:25.633728629594557):64.5205006909963,(6:27.047141888269216,((((((((((7:0.5480832235750914,8:0.5480832235750914):0.024662968161125343,((12:0.4410371114933134,(((13:0.3789234583422897,27:0.3789234583422897):0.034561522608861084,(28:0…
tree STATE_144000 = (((((1:29.075534053809665,5:19.075534053809665):2.155917295468715,3:25.23145134927838):3.593504378573911,4:33.82495572785229):6.4349102875141,2:30.25986601536639):74.88116630194833,(6:29.144829106938552,((((((((7:0.5931408638038029,((((10:0.19893585800171487,31:0.19893585800171487):0.07635500804740519,12:0.27529086604912006):0.05014409206299081,((28:0.15800632029676767,41:0.15…
tree STATE_145000 = (((((1:26.389379175370404,5:16.389379175370404):2.8489351657274717,3:23.238314341097876):2.04141391786645,4:30.279728258964326):5.2601444574326095,2:25.539872716396935):69.96600315658571,(6:26.001025306312947,(((((((7:0.6681857730788328,(((9:0.5548199310383263,(((11:0.31957388409347226,((14:0.23740419165621457,17:0.23740419165621457):0.034686974643128365,18:0.27209116629934293…
tree STATE_146000 = (((((1:24.832473417567275,5:14.832473417567275):2.281810220524747,3:21.114283638092022):1.599722983018534,4:27.714006621110556):5.633486968252733,2:23.34749358936329):59.82426157660259,(6:24.255917167302314,((((((((7:0.6037456750704292,(((9:0.4231430017989874,(27:0.008968802796096525,31:0.008968802796096525):0.4141741990028909):0.16019568717255123,(14:0.4651991731756747,30:0.4…
tree STATE_147000 = (((((1:25.76808594184223,5:15.76808594184223):2.043219403907564,3:21.811305345749794):1.1085652323265691,4:27.919870578076363):6.735088239918532,2:24.654958817994896):63.19820828967637,(6:27.064118940708006,(((((7:1.2955922899282932,(((((8:0.7914936356580728,(14:0.7385634474005776,22:0.7385634474005776):0.05293018825749529):0.022654647859659205,((13:0.3018776630365093,31:0.301…
tree STATE_148000 = (((((1:21.34371972080807,5:11.343719720808071):2.8246584029727053,3:18.168378123780776):2.248997631172955,4:25.41737575495373):4.6873900627695875,2:20.10476581772332):59.211513434900525,(6:20.975920466190153,((((((((7:0.27817322355610463,(33:0.05683303809347428,43:0.05683303809347428):0.22134018546263035):0.36392906151585513,(((10:0.2516042016954721,(12:0.11915152741806449,40:…
tree STATE_149000 = (((((1:23.072140409483367,5:13.072140409483367):2.5373589310864304,3:19.609499340569798):0.9026672481919498,4:25.512166588761747):4.365030075548024,2:19.87719666430977):62.09921551200093,(6:22.060743467782082,(((((((7:0.38878307318075067,((15:0.1291628208713338,29:0.1291628208713338):0.10024652410118953,16:0.22940934497252333):0.15937372820822734):0.7282502955217074,(18:0.4204…
tree STATE_150000 = (((((1:23.769589769874447,5:13.769589769874447):3.309931673110057,3:21.079521442984504):1.8143757981752344,4:27.89389724115974):2.687501908676712,2:20.58139914983645):60.317897169976455,(6:23.45896722172884,(((((7:1.483995499190003,((((((((10:0.08828329681429119,40:0.08828329681429119):0.24439998552989894,((28:0.047659564531788906,35:0.047659564531788906):0.2832266758136266,((…
tree STATE_151000 = (((((1:25.49872254116314,5:15.49872254116314):2.299117434001758,3:21.797839975164898):2.218596735900263,4:29.01643671106516):3.8182655877252003,2:22.83470229879036):67.27798535014907,(6:26.541348993630926,((((((7:0.8003127132286285,((9:0.5591516819272304,((19:0.050674318442231026,20:0.050674318442231026):0.468835960675568,43:0.519510279117799):0.0396414028094314):0.00496286875…
tree STATE_152000 = (((((1:23.742301975602484,5:13.742301975602484):3.9329242065514123,3:21.675226182153896):1.6342994638822148,4:28.30952564603611):7.462747003738027,2:25.772272649774138):70.35776062160731,(6:28.465837016279757,(((((7:1.0706277740438677,(9:0.7204569321606882,(33:0.6960933941598431,43:0.6960933941598431):0.02436353800084512):0.3501708418831795):0.05545800855717631,((((((11:0.2333…
tree STATE_153000 = (((((1:28.02793066075221,5:18.02793066075221):5.295588042229355,3:27.323518702981566):1.767080983956241,4:34.09059968693781):7.810343772997889,2:31.900943459935696):88.28291615747938,(6:34.83071897948528,((((((((7:0.5019928796759943,((33:0.14525382602871081,38:0.14525382602871081):0.13320915684674303,43:0.27846298287545385):0.22352989680054042):0.5969621241533016,((21:0.956107…
tree STATE_154000 = (((((1:30.013055539426,5:20.013055539426):0.8303542373284145,3:24.843409776754413):1.057498069158875,4:30.900907845913288):5.797340224754208,2:26.698248070667496):89.53203523054779,(6:32.983128981037765,((((((7:0.8614834573670976,((26:0.004299559788568211,28:0.004299559788568211):0.12870545809091827,(((33:0.021614487838319398,38:0.021614487838319398):0.01164881854609982,43:0.0…
tree STATE_155000 = (((((1:22.921047037777168,5:12.921047037777168):2.809498544056634,3:19.730545581833802):1.9140823121619128,4:26.644627893995715):2.884817994618505,2:19.52944588861422):62.25401068781092,(6:18.808634011734696,((((((7:0.3197544282445282,28:0.3197544282445282):0.021486682203300078,((32:0.14690270051282941,39:0.14690270051282941):0.16292676559358424,37:0.30982946610641365):0.03141…
tree STATE_156000 = (((((1:26.99255949457833,5:16.99255949457833):8.079530445395136,3:29.072089939973466):0.8652676239060781,4:34.937357563879544):5.9603679739105715,2:30.897725537790116):100.33467755513607,(6:36.950969900900674,((((((7:0.5151272709560216,((9:0.44152820609454346,11:0.44152820609454346):0.060533562718310785,35:0.5020617688128542):0.013065502143167373):0.5820388047681985,(37:0.9892…
tree STATE_157000 = (((((1:26.308031430336865,5:16.308031430336865):4.59375183200066,3:24.901783262337524):4.882430021619911,4:34.784213283957435):1.945383234589599,2:26.729596518547034):94.87221508076391,(6:41.82090977551451,((((((7:1.0429276906794605,(11:0.7358135608857977,(19:0.03164925502646266,20:0.03164925502646266):0.7041643058593351):0.3071141297936627):0.18208618405775434,(((((10:0.32454…
tree STATE_158000 = (((((1:23.437569929403825,5:13.437569929403825):3.586341083955908,3:21.023911013359733):2.8081039645039283,4:28.83201497786366):8.223731007986938,2:27.0557459858506):57.03708720378862,(6:22.52015129938603,((((((7:0.9736395038796956,(11:0.7346307799471122,(19:0.1764436566728092,20:0.1764436566728092):0.558187123274303):0.23900872393258332):0.18730855306429695,((9:0.703415870252…
tree STATE_159000 = (((((1:28.226105436532098,5:18.226105436532098):1.9933944568094866,3:24.219499893341585):4.00143445671543,4:33.220934350057014):6.259251068507666,2:29.48018541856468):80.75660920687238,(6:34.13990765138904,((((((7:0.6835140461149547,(11:0.5058980345413456,(19:0.011273351724037269,20:0.011273351724037269):0.49462468281730837):0.17761601157360907):0.3954220921453384,((24:0.03122…
tree STATE_160000 = (((((1:25.749169182935344,5:15.749169182935344):3.4200017974555763,3:23.16917098039092):0.8459306369911737,4:29.015101617382093):6.983963431782229,2:25.999065049164322):69.41227489258702,(6:27.61735712541477,(((((((7:0.2596904540013651,11:0.2596904540013651):0.28842433628458014,(13:0.5471135095326375,((33:0.08923665016530882,40:0.08923665016530882):0.2874062912484926,42:0.3766…
tree STATE_161000 = (((((1:22.216860799730476,5:12.216860799730476):3.6928831636599035,3:19.90974396339038):2.3321149427626686,4:27.24185890615305):4.767705697580034,2:22.009564603733082):59.06764444994319,(6:22.724519126017,(((((((7:0.4550899950690784,10:0.4550899950690784):0.24204326944393467,8:0.697133264513013):0.1402656719594919,((((((9:0.20937951549670314,36:0.20937951549670314):0.062362205…
tree STATE_162000 = (((((1:27.680257836333197,5:17.680257836333197):10.610316705888152,3:32.29057454222135):1.8452026400376198,4:39.13577718225897):7.41004136485396,2:36.54581854711293):85.30121914131226,(6:36.66853821323694,(((((7:0.6192253980974064,((13:0.03630172109772911,32:0.03630172109772911):0.04236173979151846,42:0.07866346088924757):0.5405619372081588):1.0932004434206477,(9:0.92955034068…
tree STATE_163000 = (((((1:24.482431493322064,5:14.482431493322064):4.395101830536834,3:22.8775333238589):3.8118799443088065,4:31.689413268167705):4.532322007575793,2:26.221735275743498):73.9165547371845,(6:28.621007230936108,((((((((7:0.6324129079655567,32:0.6324129079655567):0.04189955720311467,((((9:0.318003539267053,(22:0.273006683652378,37:0.273006683652378):0.04499685561467498):0.0322740530…
tree STATE_164000 = (((((1:31.142581855343856,5:21.142581855343856):4.416325609456393,3:29.55890746480025):6.787273076703478,4:41.34618054150373):5.212884971601703,2:36.55906551310543):86.05998735039915,(6:46.21990989634088,(((((((7:0.4695461126812227,((19:0.005377803809946428,20:0.005377803809946428):0.44168371702040865,(28:0.027856790651405422,(30:0.009088710053208427,42:0.009088710053208427):0…
tree STATE_165000 = (((((1:30.680708574388262,5:20.680708574388262):4.811586804302209,3:29.49229537869047):2.4968937258657036,4:36.989189104556175):7.49527484992737,2:34.484463954483545):95.68581163052556,(6:51.36783746493785,(((((((((7:0.5832720696639613,11:0.5832720696639613):0.003872166472706051,(((19:0.03990224837782437,20:0.03990224837782437):0.1418945647514948,(30:0.010712875157744032,42:0.…
tree STATE_166000 = (((((1:24.37587216893541,5:14.375872168935409):4.675386017294919,3:23.051258186230328):4.700710708441065,4:32.75196889467139):4.973671109072924,2:27.725640003744317):65.58421314657515,(6:34.5813088236644,((((((((7:0.7497239905800367,((13:0.2053312182688028,18:0.2053312182688028):0.03894949653907165,22:0.24428071480787444):0.5054432757721623):0.13202091195888832,(24:0.094039438…
tree STATE_167000 = (((((1:27.774607735378375,5:17.774607735378375):2.511094925860462,3:24.285702661238837):5.281770210236239,4:34.567472871475076):6.833858328219627,2:31.401331199694702):78.09908352115636,(6:28.079228755156088,(((7:1.8161820232574786,(((((((((8:0.08980821308418423,(28:0.011922428170360697,43:0.011922428170360697):0.07788578491382353):0.01129388608692955,12:0.10110209917111378):0…
tree STATE_168000 = (((((1:25.85398134626697,5:15.85398134626697):5.061623975609152,3:24.91560532187612):2.5330236843187848,4:32.448629006194906):6.272825307786107,2:28.721454313981013):75.07346820528085,(6:36.96509978355711,(((((((7:0.7373667739011307,((16:0.26718277510752,(27:0.059666540830087204,(36:0.03245490877801466,(37:0.012156336126173424,44:0.012156336126173424):0.020298572651841235):0.0…
tree STATE_169000 = (((((1:27.67179970725497,5:17.67179970725497):3.8992512364081193,3:25.57105094366309):2.619392983453899,4:33.19044392711699):4.510308016167315,2:27.700751943284303):84.31951639891604,(6:41.65164106961039,(((((7:1.0685387407694036,(((12:0.1538782507252181,(((26:0.026942880212946795,38:0.026942880212946795):0.024963875829160945,40:0.05190675604210774):0.03284773170882448,(30:0.0…
tree STATE_170000 = (((((1:22.81315846895992,5:12.81315846895992):2.9595398588080926,3:19.772698327768012):2.1684817615790095,4:26.94118008934702):8.179342465978927,2:25.120522555325948):56.579286444284165,(6:24.46786187764782,((((((((7:0.7520534749692476,((((8:0.20898147001516093,((26:0.08835099962437352,(27:0.07870197125145315,36:0.07870197125145315):0.009649028372920379):0.09968771699366948,44…
tree STATE_171000 = (((((1:23.272217112296573,5:13.272217112296573):4.492646239931744,3:21.764863352228318):1.887970492554345,4:28.652833844782663):2.8678870859495973,2:21.52072093073226):61.27935707639829,(6:19.886706011408208,(((((((((7:0.616138450403636,(((12:0.056974766017853506,(32:0.03021886700184792,44:0.03021886700184792):0.026755899016005585):0.24398190328030506,(24:0.1380797974822345,25…
tree STATE_172000 = (((((1:29.95185662366017,5:19.95185662366017):3.319004249298665,3:27.270860872958835):3.1357477926994903,4:35.406608665658325):9.907079095105331,2:35.313687760763656):73.91389216253963,(6:32.74079560109197,(((((((7:0.6378249509327624,13:0.6378249509327624):0.4706213841279657,((((((8:0.508743352633523,11:0.508743352633523):0.06142600249991903,31:0.570169355133442):0.35896692661…
tree STATE_173000 = (((((1:30.806272905718465,5:20.806272905718465):4.503776025808762,3:29.310048931527227):3.3364582562756766,4:37.646507187802904):10.021231491066523,2:37.667738678869426):83.54216153729311,(6:33.204864426195115,(((((((7:0.729164925757748,(8:0.7205354061100523,((11:0.2967597739390536,35:0.2967597739390536):0.23992797352060147,(16:0.04432241001835305,31:0.04432241001835305):0.492…
tree STATE_174000 = (((((1:23.355122002893797,5:13.355122002893797):2.997792556217018,3:20.352914559110815):0.683840391766239,4:26.036754950877054):6.175102213074048,2:22.2118571639511):69.00731920637608,(6:26.908377024695895,((((((((((7:0.6481238665547582,(((8:0.12992797084325147,35:0.12992797084325147):0.2887264579214328,(17:0.3219417889398461,43:0.3219417889398461):0.09671263982483819):0.14444…
tree STATE_175000 = (((((1:20.7792813959103,5:10.7792813959103):4.197830986804615,3:18.977112382714914):2.185689558592717,4:26.16280194130763):5.788414747337892,2:21.951216688645523):63.22689060405515,(6:21.900580653910794,((((((((((7:0.7047984949325966,(((13:0.15953971670769493,33:0.15953971670769493):0.15634342951828126,30:0.3158831462259762):0.12321399722840787,(21:0.23974849914488403,(27:0.13…
tree STATE_176000 = (((((1:24.30715967336099,5:14.307159673360989):2.8242782472278236,3:21.131437920588812):3.8263317583781635,4:29.957769678966976):8.1421254676399,2:28.099895146606876):80.95188183515819,(6:37.85543221353046,(((((((((7:0.9298991758702989,(((10:0.7091175179452864,(28:0.09662036229867987,40:0.09662036229867987):0.6124971556466066):0.013449648212401577,39:0.722567166157688):0.14784…
tree STATE_177000 = (((((1:28.18792568934282,5:18.18792568934282):2.781448312787184,3:24.969374002130003):4.672201862636349,4:34.64157586476635):6.836093808974404,2:31.477669673740756):73.40404378570625,(6:31.038333299565167,((((((((((((7:0.6552388103748565,(((24:0.08560533586563643,25:0.08560533586563643):0.5103101968366259,36:0.5959155327022624):0.007425111032365983,((((27:0.01856526683515508,4…
tree STATE_178000 = (((((1:29.843280725795765,5:19.843280725795765):2.924096007069245,3:26.76737673286501):2.395128387878394,4:34.162505120743404):9.89674187433593,2:34.059246995079334):78.64013024199473,(6:38.108118544179945,(((((((((7:0.2826279316781532,38:0.2826279316781532):0.32221446732358744,(14:0.5726846090687161,(32:0.14873179169622264,33:0.14873179169622264):0.42395281737249346):0.032157…
tree STATE_179000 = (((((1:25.73715033854407,5:15.737150338544069):3.584938492106641,3:23.32208883065071):2.5058879865200474,4:30.827976817170757):4.671004901477282,2:25.49898171864804):77.96984040539566,(6:28.200759782228864,((((((((7:0.6897846357318838,10:0.6897846357318838):0.24744338678503075,(9:0.7165157178771785,((13:0.3955953169669167,(28:0.3318808604562484,(32:0.29476304219788757,(33:0.16…
tree STATE_180000 = (((((1:26.190255414744474,5:16.190255414744474):4.001201106196117,3:24.19145652094059):3.777765737077239,4:32.96922225801783):4.444453599359491,2:27.41367585737732):78.48051868374924,(6:28.513213073260985,((((((((7:0.8286670378155074,((11:0.3081606009966399,(19:0.03811251498387097,20:0.03811251498387097):0.2700480860127689):0.18977444641636632,((13:0.22634661432835956,32:0.226…
tree STATE_181000 = (((((1:25.105913988282534,5:15.105913988282534):3.1166725173883236,3:22.222586505670858):1.8551929451071665,4:29.077779450778024):5.186459789991474,2:24.2642392407695):68.54747482853037,(6:22.470182128034935,((((((((((7:0.6575342042354685,(32:0.5073375329099851,33:0.5073375329099851):0.15019667132548342):0.38438656730702336,(((12:0.6021069703174871,(18:0.1092329487925383,30:0.…
tree STATE_182000 = (((((1:27.480130247846507,5:17.480130247846507):3.874103008083569,3:25.354233255930076):2.9253647279778434,4:33.27959798390792):6.384288447019145,2:29.663886430927064):72.0360121440289,(6:29.12659449794255,((((((((7:1.2190201774164735,10:1.2190201774164735):0.0021092483864904032,(((((15:0.6328862619735651,(27:0.03996238090555457,39:0.03996238090555457):0.5929238810680105):0.00…
tree STATE_183000 = (((((1:29.642199068566466,5:19.642199068566466):4.2752112027188325,3:27.9174102712853):5.572948250538609,4:38.49035852182391):2.915341981940081,2:31.40570050376399):87.02736210783041,(6:33.26934358740816,(((((((7:1.0767001562407206,(8:0.9464932290134155,((10:0.3540682329206207,(12:0.12776117083604824,41:0.12776117083604824):0.22630706208457244):0.5091424972363432,(13:0.7006215…
tree STATE_184000 = (((((1:24.211961869989906,5:14.211961869989906):4.0854446333186765,3:22.297406503308583):1.9436630423290815,4:29.241069545637664):6.5900285450212195,2:25.831098090658884):70.01970679003276,(6:22.65511622429392,(((((7:0.8313278333457815,36:0.8313278333457815):0.2145636952486415,((16:0.2856707796941838,(26:0.18296176052580204,40:0.18296176052580204):0.10270901916838177):0.171628…
tree STATE_185000 = (((((1:28.248097392450237,5:18.248097392450237):4.441937121444216,3:26.690034513894453):3.3329994941153487,4:35.0230340080098):7.124560891783268,2:32.14759489979307):85.02985708663525,(6:28.88969978539933,((((7:0.9316148139709991,(((8:0.5788441856500611,((((10:0.3240241825050994,36:0.3240241825050994):0.08030308672721503,((13:0.09381151155532931,(24:0.06724283137832526,25:0.06…
tree STATE_186000 = (((((1:27.057579675723634,5:17.057579675723634):5.683097060714243,3:26.740676736437877):4.93339979176627,4:36.67407652820415):6.088872773874435,2:32.76294930207858):88.83155940332212,(6:38.458536335771285,((((7:0.9637247868690092,((8:0.8452250587612006,(((((10:0.2661335974078768,22:0.2661335974078768):0.014727187331164127,(33:0.041650978592944934,42:0.041650978592944934):0.239…
tree STATE_187000 = (((((1:23.3978215960377,5:13.397821596037701):2.899027432851419,3:20.29684902888912):1.4039279689591098,4:26.70077699784823):9.815514768390287,2:26.516291766238517):66.00534531327295,(6:24.362641026888284,((((((7:0.3235084871545547,(10:0.19705697946109077,17:0.19705697946109077):0.12645150769346394):0.04327660244624537,(15:0.07275862715769701,39:0.07275862715769701):0.29402646…
tree STATE_188000 = (((((1:23.558850879182344,5:13.558850879182344):3.3528512721139947,3:20.91170215129634):3.0478422784867583,4:28.959544429783097):6.2261812608950855,2:25.185725690678183):65.68243955014712,(6:21.01387764094771,(((((((7:0.37227872149061875,(27:0.19911944016392258,(28:0.04741641522758626,38:0.04741641522758626):0.1517030249363363):0.17315928132669617):0.05154900861291384,(((8:0.2…
tree STATE_189000 = (((((1:24.486019565028275,5:14.486019565028275):2.984817086273555,3:21.47083665130183):2.1475637223054918,4:28.618400373607322):7.19291597649196,2:25.811316350099283):58.12235353131758,(6:22.97580569898352,(((((((((7:0.4513511154336026,31:0.4513511154336026):0.08511840710666041,(28:0.44013726654259155,43:0.44013726654259155):0.09633225599767148):0.07634828811163097,(((((8:0.10…
tree STATE_190000 = (((((1:22.646295572421565,5:12.646295572421565):3.443240157001366,3:20.08953572942293):3.258555337160331,4:28.34809106658326):9.071323359055523,2:27.419414425638784):65.38370025564544,(6:29.517347400416348,((((((7:0.38683407496394023,((31:0.019308980071826097,43:0.019308980071826097):0.02446216738534475,32:0.043771147457170846):0.34306292750676937):0.4972981253921179,((13:0.36…
tree STATE_191000 = (((((1:21.17682034898677,5:11.17682034898677):3.12001992015162,3:18.29684026913839):2.6344464552554463,4:25.931286724393836):8.499890123338659,2:24.431176847732495):63.90933833758955,(6:25.34093360647124,(((((((7:0.6330438577530318,((18:0.17382652390290468,(24:0.06290939638167448,25:0.06290939638167448):0.1109171275212302):0.19477093589517888,27:0.36859745979808356):0.26444639…
tree STATE_192000 = (((((1:23.241007762619297,5:13.241007762619297):1.7676235134032154,3:19.008631276022513):3.0319465145694124,4:27.040577790591925):6.034596121360025,2:23.07517391195195):62.99097465381945,(6:23.722161912700237,(((((((7:0.5869710784300225,(18:0.30249038649565885,(24:0.02933287364592007,25:0.02933287364592007):0.27315751284973877):0.28448069193436365):0.05501430058440793,((8:0.58…
tree STATE_193000 = (((((1:24.199395167210746,5:14.199395167210746):2.459327629812357,3:20.658722797023103):2.2826814815795764,4:27.94140427860268):5.297571360736423,2:23.238975639339102):59.490131752367546,(6:25.703585894567702,((((((((((7:0.3799781780448809,(29:0.03456742515954791,38:0.03456742515954791):0.34541075288533296):0.28781487453420007,(((11:0.35444927878843757,((15:0.09315133845691424…
tree STATE_194000 = (((((1:22.59029535421481,5:12.59029535421481):2.1043953276902947,3:18.694690681905104):1.836500836832279,4:25.531191518737383):6.2989419608121615,2:21.830133479549545):59.87513904071682,(6:21.360495608473464,(((((((((((7:0.20912497834115298,12:0.20912497834115298):0.0916533121274897,26:0.3007782904686427):0.0777945510065089,34:0.3785728414751516):0.11045624576548291,(18:0.3158…
tree STATE_195000 = (((((1:27.84615744032329,5:17.84615744032329):2.594271725189749,3:24.440429165513038):2.1091396517838845,4:31.549568817296922):6.3156387155473155,2:27.865207532844238):72.03038515045712,(6:29.759388183520905,((((((7:0.6418778742015979,(23:0.19598420841868033,36:0.19598420841868033):0.44589366578291756):0.1977293287970242,(((((13:0.18326266282448636,30:0.18326266282448636):0.02…
tree STATE_196000 = (((((1:25.130205078062918,5:15.130205078062918):4.796773607717078,3:23.926978685779996):3.5060363570592123,4:32.43301504283921):3.865311331565053,2:26.29832637440426):81.02827113491125,(6:30.746665457245328,((((((7:0.5092433363034768,23:0.5092433363034768):0.9113743615552613,((((13:0.3578748912116017,(35:0.3331980436007469,36:0.3331980436007469):0.024676847610854813):0.1238246…
tree STATE_197000 = (((((1:29.48778503941218,5:19.48778503941218):4.809944749265618,3:28.2977297886778):5.360729028415953,4:38.65845881709375):7.979819827363961,2:36.63827864445771):79.45508520829007,(6:35.26804025190532,(((((((7:0.5274035336044786,23:0.5274035336044786):0.5929194113494259,10:1.1203229449539045):0.2856322042131909,((((11:0.44112661306980566,((27:0.01412947862548117,44:0.014129478…
tree STATE_198000 = (((((1:30.195955286023114,5:20.195955286023114):3.9912696441855076,3:28.18722493020862):3.4704836784465485,4:36.65770860865517):8.132087437765499,2:34.78979604642067):84.46249444493483,(6:45.69894455509669,(((((((((7:0.7732907693200344,9:0.7732907693200344):0.3956798428333361,17:1.1689706121533705):0.18980921890179347,(10:0.8765301866892926,23:0.8765301866892926):0.48224964436…
tree STATE_199000 = (((((1:26.481976074922517,5:16.481976074922517):2.02494704034736,3:22.506923115269878):2.251107383288833,4:29.75803049855871):8.209079634139925,2:27.967110132698636):57.68845169894544,(6:24.25188010404562,((((((7:0.7921545613616006,((((9:0.40325587207618896,31:0.40325587207618896):0.09231148406464579,28:0.49556735614083475):0.11305231973623225,(((((11:0.17062122098739183,44:0.…
tree STATE_200000 = (((((1:42.321466180020145,5:32.321466180020145):6.395975787291363,3:42.71744196731151):6.163314165609307,4:53.880756132920816):10.700612550120816,2:54.58136868304163):109.61246399190549,(6:56.863303843081056,((((((7:0.5111739158946358,(27:0.015800898449390855,37:0.015800898449390855):0.4953730174452449):1.2453428313609909,((8:1.0720499790163278,(18:0.9923796687317542,30:0.9923…
tree STATE_201000 = (((((1:22.590818067971163,5:12.590818067971163):5.303221066641839,3:21.894039134613003):2.376271327301552,4:29.270310461914555):5.365898946606869,2:24.636209408521424):70.54323037874293,(6:26.676809210174248,((((((((((7:0.41519704304070754,(24:0.010548274852548991,25:0.010548274852548991):0.40464876818815854):0.028582512023494377,(16:0.21185179784225883,30:0.21185179784225883)…
tree STATE_202000 = (((((1:24.2183845692344,5:14.218384569234399):2.898470907567276,3:21.116855476801675):0.826853513863135,4:26.94370899066481):4.544409259391678,2:21.488118250056488):59.65067856135059,(6:22.473557225153208,((((((7:0.661174912086523,(((10:0.26940332344599094,17:0.26940332344599094):0.057112340637473,35:0.32651566408346394):0.11570363262411948,(16:0.40891029026407477,(((24:0.0103…
tree STATE_203000 = (((((1:28.589673200804892,5:18.589673200804892):4.362144549621892,3:26.951817750426784):2.5266980437784525,4:34.47851579420524):5.49736211199631,2:29.975877906201546):74.5051653204901,(6:33.76558657552664,((((((7:1.342094107625921,(((((8:0.6573402250399977,40:0.6573402250399977):0.3630364368355191,10:1.0203766618755168):0.05912629378875023,((((9:0.3558530277121796,12:0.3558530…
tree STATE_204000 = (((((1:25.454389329300497,5:15.454389329300497):3.0381635839679113,3:22.49255291326841):0.7761113303443423,4:28.26866424361275):4.9758445599250685,2:23.24450880353782):62.13798246135037,(6:23.693277385764986,((((7:1.3094833819709502,((((((8:0.315741427494393,((16:0.14957413571523345,30:0.14957413571523345):0.002795037509899456,40:0.1523691732251329):0.16337225426926008):0.3218…
tree STATE_205000 = (((((1:23.17938894053689,5:13.179388940536889):3.666167846652641,3:20.84555678718953):1.2255179258118751,4:27.071074713001405):5.329280708297237,2:22.40035542129864):56.774094027905306,(6:19.23654286613212,(((((7:0.6693481704518249,(24:0.14456554766949542,25:0.14456554766949542):0.5247826227823296):0.485283947519902,((((10:0.3116964465461315,(17:0.19183997589364798,23:0.191839…
tree STATE_206000 = (((((1:26.854229326692852,5:16.854229326692852):3.89768592920737,3:24.751915255900222):2.9912703681708948,4:32.74318562407112):9.729307161011256,2:32.47249278508237):62.58637921232836,(6:25.417779213461507,(((((((((7:0.5051857589157653,(10:0.47463380391223337,((15:0.13758396322829264,(39:0.03638531134163892,42:0.03638531134163892):0.10119865188665372):0.19010436774064182,((23:…
tree STATE_207000 = (((((1:29.028598066378393,5:19.028598066378393):4.545940749561254,3:27.574538815939647):3.755966722492211,4:36.33050553843186):7.5599190014551,2:33.89042453988696):79.30729001183701,(6:35.478795255883526,(((((((7:0.7603503420627762,(((9:0.2624859912961757,37:0.2624859912961757):0.03417555785296883,(21:0.07533870496591914,38:0.07533870496591914):0.2213228441832254):0.2646282075…
tree STATE_208000 = (((((1:25.48035907877968,5:15.480359078779681):2.8505114501475255,3:22.330870528927207):2.290650017922701,4:29.621520546849908):5.540665456470926,2:25.162186003320834):60.32889471371217,(6:21.25226850837049,(((((((((7:0.6449473691489442,((22:0.5702463121238118,((31:0.014075430004541608,43:0.014075430004541608):0.02890065040938173,42:0.04297608041392334):0.5272702317098885):0.0…
tree STATE_209000 = (((((1:23.22032548847344,5:13.220325488473438):2.4711626524912234,3:19.691488140964662):1.6290396839940229,4:26.320527824958685):7.899377468242566,2:24.21990529320125):62.31277807860285,(6:21.51122519363858,((((((7:0.5320058357624198,((18:0.1687002197392003,(34:0.11884739271652561,35:0.11884739271652561):0.049852827022674684):0.2527598584790541,37:0.4214600782182544):0.1105457…
tree STATE_210000 = (((((1:27.73024369360087,5:17.73024369360087):5.3817709912986516,3:27.11201468489952):3.0602530869429643,4:35.172267771842485):3.8490683896303324,2:29.021336161472817):85.08088625424995,(6:34.68028021746569,(((((((7:0.6171694093580853,(10:0.546429563309473,(16:0.18926632346904107,(21:0.14500054064182272,(40:0.09706349521781213,43:0.09706349521781213):0.04793704542401059):0.044…
tree STATE_211000 = (((((1:26.343976311062118,5:16.343976311062118):4.835164460696699,3:25.179140771758817):5.952199611588732,4:36.13134038334755):6.004371802633813,2:32.13571218598136):88.06946439871842,(6:31.507470141228218,((((((((7:0.5264123815899168,(19:0.2346707174570208,20:0.2346707174570208):0.29174166413289593):0.1897278974691592,((10:0.33876893450920814,16:0.33876893450920814):0.3508308…
tree STATE_212000 = (((((1:27.587019805347392,5:17.587019805347392):4.748604964092596,3:26.33562476943999):2.9061443971082355,4:34.241769166548224):6.377162950439441,2:30.618932116987665):72.12426816248204,(6:37.30691723611494,(((((((7:0.4922831972613194,14:0.4922831972613194):0.034076050613325304,(19:0.2616554832636576,20:0.2616554832636576):0.2647037646109871):0.5168496437142703,(((8:0.37599201…
tree STATE_213000 = (((((1:31.93235487887774,5:21.93235487887774):5.446014836278579,3:31.378369715156317):2.13110434296631,4:38.50947405812263):8.916593723270005,2:37.42606778139263):91.00173970029006,(6:44.15034313537245,((((((((((7:0.8274417559729117,(9:0.7995300561544031,(((((11:0.06838977995935965,35:0.06838977995935965):0.15484568924450337,(14:0.14731785405801878,15:0.14731785405801878):0.07…
tree STATE_214000 = (((((1:52.732101123969876,5:42.732101123969876):8.330573527445942,3:55.06267465141582):6.173339187774218,4:66.23601383919004):12.0704819336311,2:68.30649577282114):152.85824173582262,(6:91.01848227367472,((((((7:1.0528931560475416,((((9:0.0698976068499489,16:0.0698976068499489):0.387748090423528,(10:0.34408024147485744,(23:0.23979825865567667,(26:0.21466349058291506,40:0.21466…
tree STATE_215000 = (((((1:22.98209230499851,5:12.98209230499851):4.883881324890474,3:21.865973629888984):2.889152316423015,4:29.755125946312):6.652652034773354,2:26.407777981085353):72.61229536482406,(6:31.629777360307443,((((((7:0.9052340250779414,(8:0.7715036182483199,(((9:0.14903665623330734,(16:0.053299444968105174,23:0.053299444968105174):0.09573721126520215):0.22028737089635173,(34:0.09390…
tree STATE_216000 = (((((1:21.69209821453605,5:11.692098214536049):3.0566209264733146,3:18.748719141009364):3.160031982536143,4:26.908751123545507):5.192913033149871,2:22.101664156695378):65.40381481972844,(6:27.130567936563764,((((7:1.4301515562058498,((((8:0.2771114625585016,33:0.2771114625585016):0.5604643429198535,(((9:0.632830069098323,((11:0.4634272989676631,(((16:0.10646936271450504,40:0.1…
tree STATE_217000 = (((((1:29.04341967559443,5:19.04341967559443):4.88339838025346,3:27.92681805584789):2.9523429472503295,4:35.87916100309822):10.288231759682354,2:36.16739276278057):99.73141829728198,(6:40.96468359254021,((((7:1.3662452605078717,(9:1.265272227948546,(19:0.01060538274659273,20:0.01060538274659273):1.2546668452019532):0.10097303255932566):0.7282243129473314,((((((((8:0.3995010976…
tree STATE_218000 = (((((1:26.72735625129671,5:16.72735625129671):3.7836635792332913,3:24.511019830530003):4.085775549638896,4:33.5967953801689):5.622330622030091,2:29.21912600219899):74.50881356477137,(6:33.52755929891531,(((((7:1.6027424706624265,(((((11:0.3272996488719832,22:0.3272996488719832):0.20541074201925652,39:0.5327103908912397):0.12043461157315472,(19:0.045382286561098766,20:0.0453822…
tree STATE_219000 = (((((1:26.80439945364341,5:16.80439945364341):6.139996412095929,3:26.944395865739338):3.0127642609725953,4:34.95716012671193):3.867265123657326,2:28.82442525036926):74.50882919885638,(6:40.982296443926586,(((((((7:1.2232796002390636,8:1.2232796002390636):0.453742223068337,(((((14:0.5425250194142283,18:0.5425250194142283):0.03678893227698077,42:0.579313951691209):0.129367217842…
tree STATE_220000 = (((((1:28.41592235253496,5:18.41592235253496):2.516141300550256,3:24.932063653085216):1.5283292669467556,4:31.46039292003197):7.700761174613923,2:29.161154094645894):69.15131516357623,(6:28.5345388720526,(((((((7:1.2954001369071335,(8:0.5129433683689331,(24:0.1275862389040338,25:0.1275862389040338):0.38535712946489925):0.7824567685382005):0.17334167775114562,((15:0.90124373028…
tree STATE_221000 = (((((1:27.037817123212523,5:17.037817123212523):6.298694523836222,3:27.336511647048745):4.60105142573434,4:36.937563072783085):5.786625418263377,2:32.72418849104646):75.33941703518028,(6:28.153882482274,((((((7:1.630524088575595,((((8:0.6244482124046459,(10:0.44207928052285084,((13:0.41215636560417207,(((26:0.07600158022366367,35:0.07600158022366367):0.07348038909572267,33:0.1…
tree STATE_222000 = (((((1:36.24579211593037,5:26.24579211593037):3.8480277384065786,3:34.09381985433695):7.425749365383609,4:46.51956921972056):8.980429667675978,2:45.499998887396536):98.14249082242947,(6:50.25435691010182,((((((7:0.6232859021623134,(23:0.6148461336371795,((26:0.002819686974454462,43:0.002819686974454462):0.156313048919877,40:0.15913273589433144):0.45571339774284814):0.008439768…
tree STATE_223000 = (((((1:20.514586202512227,5:10.514586202512227):3.030178126633558,3:17.544764329145785):1.1191950195780578,4:23.663959348723843):5.840856878695412,2:19.504816227419255):64.59736433893427,(6:22.35020754243979,((((7:0.7312149441769372,10:0.7312149441769372):0.3709344011525505,((((((((8:0.1961962845738816,(28:0.059559614209473845,(30:0.04086566144246824,33:0.04086566144246824):0.…
tree STATE_224000 = (((((1:21.323654676362075,5:11.323654676362075):4.546432760305592,3:19.870087436667667):1.7440599898094682,4:26.614147426477135):4.433831483435508,2:21.047978909912644):56.69226856514206,(6:24.745974604766985,((((((7:0.53585992589663,(((((14:0.20430747086614545,43:0.20430747086614545):0.09884403527229327,(((15:0.08627021680991169,34:0.08627021680991169):0.019558968999698362,29…
tree STATE_225000 = (((((1:25.849472277982088,5:15.849472277982088):5.540275773824561,3:25.38974805180665):5.229393328032749,4:35.6191413798394):4.584850606844476,2:30.203991986683874):76.98910870330954,(6:34.66830624102499,((((((((((7:0.3213586338736488,(28:0.06109659083604134,((30:0.05088351634266205,40:0.05088351634266205):0.00817070850134994,38:0.05905422484401199):0.002042365992029352):0.260…
tree STATE_226000 = (((((1:27.63315131863847,5:17.63315131863847):4.938102876989461,3:26.57125419562793):2.4465511425887954,4:34.017805338216725):5.409609786143363,2:29.42741512436009):71.88931486314732,(6:28.676465899008022,((((((((((((7:0.32225362162369026,(29:0.1815373641638766,37:0.1815373641638766):0.14071625745981364):0.014243723481216941,34:0.3364973451049072):0.006588734515514394,39:0.343…
tree STATE_227000 = (((((1:27.559254282105393,5:17.559254282105393):3.1400499949087575,3:24.69930427701415):3.55215925675418,4:33.25146353376833):3.8786095317930247,2:27.130073065561355):69.71641191116808,(6:27.6374421338881,(((((((7:0.3994421439701197,(17:0.18203892645415365,(37:0.0495019282903172,44:0.0495019282903172):0.13253699816383646):0.21740321751596603):0.2611616718105608,14:0.6606038157…
tree STATE_228000 = (((((1:22.762218601388838,5:12.762218601388838):3.4438376976400384,3:20.206056299028877):3.2986895001755414,4:28.504745799204418):6.056555193832732,2:24.56130099303715):63.9723085319969,(6:20.117297803569237,(((((7:0.6958669017455763,((8:0.41279743818577336,(11:0.3810792814981126,33:0.3810792814981126):0.03171815668766076):0.21458724730088047,15:0.6273846854866538):0.068482216…
tree STATE_229000 = (((((1:24.01366287346496,5:14.013662873464959):2.6746657480143945,3:20.688328621479354):1.7010697350378514,4:27.389398356517205):3.816900827009306,2:21.20629918352651):62.5832814966611,(6:22.144375661221716,(((((7:0.777302572829475,((((((10:0.15543932879782904,(26:0.045697456763980404,39:0.045697456763980404):0.10974187203384864):0.10917179087886522,21:0.26461111967669426):0.1…
tree STATE_230000 = (((((1:23.643772109896524,5:13.643772109896524):1.6076375779149927,3:19.251409687811517):2.4118694338649505,4:26.663279121676467):6.59499581780085,2:23.258274939477317):65.65661494583684,(6:20.043791053240895,((((((((7:0.46074140786702616,(((22:0.029923501041755014,28:0.029923501041755014):0.24225299318164878,44:0.2721764942234038):0.05262669585527485,31:0.32480319007867864):0…
tree STATE_231000 = (((((1:26.90813999995548,5:16.90813999995548):4.460354868622886,3:25.368494868578367):1.8326098862771403,4:32.20110475485551):9.307773374874621,2:31.508878129730128):71.21285723600403,(6:32.47435183605264,((((((((((7:0.541280697994138,((24:0.005022367517547041,25:0.005022367517547041):0.1302164587668078,37:0.13523882628435482):0.40604187170978323):0.22064944836395628,(31:0.016…
tree STATE_232000 = (((((1:29.81902479594892,5:19.81902479594892):3.19006057723837,3:27.00908537318729):3.854224258868612,4:35.8633096320559):5.6492304513829055,2:31.512540083438807):70.40027001546358,(6:27.681373662369765,((((((((((7:0.4356915104540473,(12:0.38134931566010866,36:0.38134931566010866):0.05434219479393865):0.3912903038676634,((((26:0.042185709566024944,38:0.042185709566024944):0.15…
tree STATE_233000 = (((((1:28.534427954380085,5:18.534427954380085):3.170726641954964,3:25.70515459633505):3.189045756681125,4:33.894200353016174):8.40088140274603,2:32.295081755762205):85.08801202970596,(6:32.64557058591421,((((((7:0.9416281475316574,((((9:0.3884757835428609,((((27:0.011858190455026877,32:0.011858190455026877):0.06413211275657892,29:0.0759903032116058):0.012901066694429225,31:0.…
tree STATE_234000 = (((((1:27.712267712005985,5:17.712267712005985):3.0243840090564014,3:24.736651721062387):2.9600281125641743,4:32.69667983362656):7.6252717433399155,2:30.321951576966477):87.41643534747948,(6:29.684540980304348,(((((7:1.192596882626004,9:1.192596882626004):0.15384271073705902,8:1.346439593363063):0.05077722492817105,(((10:0.5277707587765023,((16:0.08767055062024252,33:0.0876705…
tree STATE_235000 = (((((1:22.36749916409957,5:12.36749916409957):2.247260188018103,3:18.614759352117673):1.72135384143224,4:25.336113193549913):4.768469030834169,2:20.10458222438408):53.940728031886586,(6:16.455917684094764,((((((7:0.9163906098576123,(((10:0.2411933809576733,(18:0.20502960855999378,((26:0.027154296990677725,42:0.027154296990677725):0.16452633354679264,44:0.19168063053747036):0.0…
tree STATE_236000 = (((((1:25.531496962218373,5:15.531496962218373):2.8795915841623305,3:22.411088546380704):1.5504823668497636,4:28.961570913230467):5.474032728575779,2:24.435603641806246):60.998571223365595,(6:23.574812819340117,(((7:1.5132937875935035,((((8:0.41004320362092084,11:0.41004320362092084):0.13930565852799182,(9:0.29108214330598864,((13:0.017505611854764423,23:0.017505611854764423):…
tree STATE_237000 = (((((1:20.31388246276395,5:10.31388246276395):3.176824823304269,3:17.49070728606822):1.1256962721549293,4:23.616403558223148):3.4795865451830643,2:17.095990103406212):52.666993937597724,(6:19.207685515838087,((((7:0.8810802777678027,((((((8:0.24691269380949532,11:0.24691269380949532):0.0913646802132288,((26:0.004209635154769669,36:0.004209635154769669):0.11645772811544212,41:0…
tree STATE_238000 = (((((1:20.204159634992205,5:10.204159634992205):2.0001169493313853,3:16.20427658432359):3.1378560689426713,4:24.342132653266262):6.428519317331542,2:20.770651970597804):51.42082618646062,(6:15.549491630710811,(((((((7:0.406142011929881,((16:0.20796189079930635,(33:0.11265729440206043,39:0.11265729440206043):0.09530459639724592):0.16028529145753892,(((27:0.08934308852313924,31:…
tree STATE_239000 = (((((1:24.5265088430274,5:14.5265088430274):2.7759925828426866,3:21.302501425870087):3.1045803050164444,4:29.40708173088653):4.568555621784647,2:23.97563735267118):71.32113262105855,(6:30.261222115809744,(((((((7:0.40375830567752014,(15:0.14198140590983652,26:0.14198140590983652):0.2617768997676836):0.32830709975429173,18:0.7320654054318119):0.055641598690798766,((29:0.0684906…
tree STATE_240000 = (((((1:23.20980592236701,5:13.20980592236701):3.7171245173210643,3:20.926930439688075):3.1246620410457986,4:29.051592480733873):4.044542114727584,2:23.096134595461457):70.54840837215002,(6:33.150936535009805,(((((((7:0.7075160528549336,12:0.7075160528549336):0.12531492704257896,((16:0.4301256295700011,22:0.4301256295700011):0.11648518612628478,(27:0.1480525412306611,31:0.14805…
tree STATE_241000 = (((((1:22.435555983114117,5:12.435555983114117):3.2215019118949897,3:19.657057895009107):3.0653216137156925,4:27.7223795087248):3.271698584256349,2:20.994078092981148):67.8999259345205,(6:27.994559623205454,(((((((((7:0.18587751688461723,(32:0.10978453568661144,35:0.10978453568661144):0.0760929811980058):0.2297879720525569,(12:0.15193873164056257,(29:0.1110606245384498,40:0.11…
tree STATE_242000 = (((((1:22.758265185311515,5:12.758265185311515):1.840100650024219,3:18.598365835335734):1.2640647716713076,4:24.86243060700704):5.0620041702132355,2:19.924434777220277):64.64930560066418,(6:23.93155638993114,(((((((7:0.32095325235318717,(32:0.22946719751183126,35:0.22946719751183126):0.09148605484135591):0.08641161769509831,(19:0.15154896763275877,20:0.15154896763275877):0.255…
tree STATE_243000 = (((((1:18.99417536349426,5:8.99417536349426):2.67836244862297,3:15.67253781211723):2.008255674855146,4:22.680793486972377):4.037913012921095,2:16.71870649989347):66.08377965566753,(6:18.852229982084154,(((((((7:0.2851752317020286,35:0.2851752317020286):0.30698802089167726,(10:0.37878456790075293,(((13:0.2000590424234614,29:0.2000590424234614):0.0637709087153317,40:0.2638299511…
tree STATE_244000 = (((((1:24.20641821971761,5:14.206418219717609):5.73297251217825,3:23.93939073189586):2.42918314458851,4:31.36857387648437):4.410562116153265,2:25.779135992637634):58.22398748302618,(6:28.75059974408211,((((((7:1.163866530951788,((19:0.003976952333932093,20:0.003976952333932093):0.2373398096750868,35:0.2413167620090189):0.9225497689427691):0.037727040351342556,(13:1.00678184967…
tree STATE_245000 = (((((1:25.619204414121096,5:15.619204414121096):2.969694969997896,3:22.588899384118992):1.1383332768362067,4:28.7272326609552):5.041498578713071,2:23.76873123966827):72.48933430313716,(6:24.642526500156762,(((((7:1.4106299807734681,(10:0.9782517133487704,((12:0.7014119474029618,23:0.7014119474029618):0.2139590151835269,((19:0.03274554416998323,20:0.03274554416998323):0.7337329…
tree STATE_246000 = (((((1:24.833093694456384,5:14.833093694456384):3.3050651603994297,3:22.138158854855813):0.5693017062708527,4:27.707460561126666):3.163518859351683,2:20.87097942047835):71.06236208125075,(6:26.05960275400475,((((((7:0.9095046786621017,((8:0.13716524428577292,(29:0.0395075392551421,31:0.0395075392551421):0.09765770503063081):0.3437285805174959,26:0.4808938248032688):0.428610853…
tree STATE_247000 = (((((1:49.1695358489547,5:39.1695358489547):6.257816424265727,3:49.42735227322043):3.902790159166429,4:58.33014243238686):5.066344601836242,2:53.3964870342231):148.9519411052812,(6:73.5053221513851,((((((7:1.6874680179041928,8:1.6874680179041928):0.44052407797336945,(35:0.3007714880433213,39:0.3007714880433213):1.8272206078342408):0.1418691944133723,((9:2.0707757878093576,(10:…
tree STATE_248000 = (((((1:21.82078421968986,5:11.820784219689859):3.5868339668498557,3:19.407618186539715):3.0672974988377497,4:27.474915685377464):3.480074241921468,2:20.954989927298932):56.54594732294537,(6:25.240209300547846,(((((7:0.9157780375534093,8:0.9157780375534093):0.06713088525048239,(((10:0.648073302996636,(24:0.5432394048013864,25:0.5432394048013864):0.10483389819524958):0.066858248…
tree STATE_249000 = (((((1:26.638539733589226,5:16.638539733589226):3.3294997110398086,3:23.968039444629035):1.7987820849412586,4:30.766821529570294):3.855992484107219,2:24.622814013677512):66.90976495467886,(6:25.927750591270836,(((((((7:0.6955650279310273,(((12:0.46840529190248725,18:0.46840529190248725):0.10202932045716862,31:0.5704346123596559):0.040086906402913236,15:0.6105215187625691):0.08…
tree STATE_250000 = (((((1:23.054286463311207,5:13.054286463311207):2.8391439413216055,3:19.893430404632813):0.961083256136277,4:25.85451366076909):4.891296073005204,2:20.745809733774294):68.20968936645755,(6:24.021265774483517,((((((((7:0.4293029324867047,(15:0.294307289428751,31:0.294307289428751):0.1349956430579537):0.40970110259724657,((8:0.6392450012765525,(((19:0.018573148160431673,20:0.018…
tree STATE_251000 = (((((1:26.67522305687593,5:16.67522305687593):4.342133018921082,3:25.01735607579701):2.1295642181283654,4:32.146920293925376):4.797876738320113,2:26.94479703224549):79.3631452440268,(6:33.342187978352044,(((((7:1.0215301821380514,((13:0.6744094419921165,(14:0.37388253278810885,((17:0.16998669064442196,30:0.16998669064442196):0.10576630311582769,((27:0.05410825980431651,36:0.05…
tree STATE_252000 = (((((1:21.895344723247007,5:11.895344723247007):4.210936396729611,3:20.106281119976618):1.5783655885088699,4:26.684646708485488):2.9526648153389985,2:19.637311523824486):65.94969108243976,(6:18.75480727598265,(((((7:0.8963471971269442,((((8:0.34660229017578353,(19:0.2845147777533659,20:0.2845147777533659):0.06208751242241761):0.0668345865969705,(22:0.21251424489188847,32:0.212…
tree STATE_253000 = (((((1:26.69017141360415,5:16.69017141360415):5.861653200543717,3:26.55182461414787):0.9808766458390821,4:32.53270125998695):4.217719666886964,2:26.750420926873915):81.44430774647896,(6:27.09303610811235,(((((7:0.9358875402392771,(((8:0.7730352622570377,(31:0.11445757216319007,35:0.11445757216319007):0.6585776900938476):0.027263354137671225,((24:0.07749459286071697,25:0.077494…
tree STATE_254000 = (((((1:26.997752976179594,5:16.997752976179594):5.496725948766045,3:26.49447892494564):2.4491561491518823,4:33.94363507409752):6.365222809582541,2:30.308857883680062):64.42686611577209,(6:32.594017363361964,((((((7:0.9038803158034451,(((10:0.5299648747637831,(((13:0.07210310315031206,39:0.07210310315031206):0.08114734915856968,26:0.15325045230888173):0.30531326669271425,23:0.4…
tree STATE_255000 = (((((1:24.138162710397204,5:14.138162710397204):1.8536360626824795,3:19.991798773079683):3.354784875135323,4:28.346583648215006):8.928832935458797,2:27.275416583673803):64.62345050794467,(6:28.325305187824277,(((((((7:0.7422082684974469,((18:0.4613885663740128,28:0.4613885663740128):0.14152522090091857,(33:0.2574414615209399,43:0.2574414615209399):0.3454723257539915):0.1392944…
tree STATE_256000 = (((((1:25.656518441926227,5:15.656518441926227):3.8304716865994983,3:23.486990128525726):4.216134721927773,4:32.7031248504535):9.369415364150377,2:32.072540214603876):66.48608993991742,(6:26.42150103201439,(((((((7:0.7615490135739323,((10:0.12251890813404775,26:0.12251890813404775):0.0503036960902698,((39:0.13459804384742988,42:0.13459804384742988):0.013963112471690048,40:0.14…
tree STATE_257000 = (((((1:27.668856368122032,5:17.668856368122032):4.412552065022634,3:26.081408433144667):3.2990758260368764,4:34.38048425918154):11.579273136049835,2:35.95975739523138):69.27368960789735,(6:30.865281654962388,((((((7:0.771915793518461,((10:0.48211926809431616,(18:0.18187131980422697,26:0.18187131980422697):0.30024794829008916):0.20754369157356523,((27:0.0075878127945073134,42:0…
tree STATE_258000 = (((((1:23.675064086662466,5:13.675064086662466):5.3840015824189855,3:23.059065669081452):2.5536186182393372,4:30.61268428732079):7.433264570190531,2:28.04594885751132):72.71589412845222,(6:24.990017034132805,(((((7:0.7193150298626338,((((((16:0.39034676758929854,43:0.39034676758929854):0.00996729278965236,23:0.4003140603789509):0.08255845506852438,(17:0.2550147294215723,44:0.2…
tree STATE_259000 = (((((1:27.86556877677389,5:17.86556877677389):3.4600796124608166,3:25.325648389234708):2.9808676279253277,4:33.306516017160035):3.4778815113067765,2:26.784397528466812):80.74486439193974,(6:36.330233539930646,((((((7:0.4986774179248048,((21:0.15733888594587928,39:0.15733888594587928):0.3004232638978561,(27:0.007681325884105563,30:0.007681325884105563):0.45008082395962984):0.04…
tree STATE_260000 = (((((1:24.404678720234795,5:14.404678720234795):3.2995347613417927,3:21.704213481576588):2.0111336055367666,4:28.715347087113354):6.541647431988327,2:25.25699451910168):63.511775647215316,(6:28.637017175216478,((((((7:0.6553116569826042,(((((12:0.15541714521018282,42:0.15541714521018282):0.11646344929467425,32:0.2718805945048571):0.14430770680367916,(17:0.2960120407178857,(34:…
tree STATE_261000 = (((((1:24.94729961154753,5:14.947299611547528):2.449319902572878,3:21.396619514120406):1.5638796915402224,4:27.96049920566063):3.8135276013491897,2:21.774026807009818):58.51607150547103,(6:22.80185858493236,((((((7:0.7080664776302514,13:0.7080664776302514):0.024233365574948595,(8:0.7120515980444742,42:0.7120515980444742):0.020248245160725875):0.5026670233632001,(12:0.458736307…
tree STATE_262000 = ((((1:22.83988848553024,5:12.839888485530238):2.597375787334258,(3:17.366169564979682,4:22.366169564979682):2.0710947078848143):7.35794746568795,2:21.795211738552446):54.822710099472424,(6:18.405783408877824,((((7:0.8896796908726099,((14:0.3436810625536606,42:0.3436810625536606):0.36449058381741295,((((21:0.0807839642193991,(32:0.030812861392430713,36:0.030812861392430713):0.0…
tree STATE_263000 = ((((1:25.23606728182826,5:15.236067281828259):3.470885295714716,(3:20.70316964601608,4:25.70316964601608):2.003782931526896):8.986029183984993,2:26.692981761527967):77.67337172354229,(6:30.104307177361115,(((((7:1.0102316217934817,10:1.0102316217934817):0.013207565103133811,((9:0.7251467996270381,14:0.7251467996270381):0.14888944775051194,((((15:0.2542532886651322,((18:0.01441…
tree STATE_264000 = (((((1:26.838813557775907,5:16.838813557775907):5.09337389211273,3:25.932187449888637):1.6496986047599052,4:32.58188605464854):10.4126212362127,2:32.99450729086124):77.88818365664596,(6:31.43798078905001,((((7:1.2174493293048467,(((10:0.6906548824409928,(((((17:0.21095485688015767,35:0.21095485688015767):0.16726485741153932,(((27:0.06289434751485762,39:0.06289434751485762):0.1…
tree STATE_265000 = (((((1:20.22293908248189,5:10.22293908248189):2.317375766272221,3:16.54031484875411):3.5452098892412103,4:25.08552473799532):3.1927899433304283,2:18.27831468132575):61.679748822916835,(6:25.497424116543286,(((((7:0.6054837191202712,10:0.6054837191202712):0.2649804847915823,(((8:0.4784683267661222,(17:0.05766870948682001,35:0.05766870948682001):0.4207996172793022):0.20933161480…
tree STATE_266000 = ((((1:32.55249164091461,5:22.55249164091461):4.404802040278369,(3:29.501795935562754,4:34.501795935562754):1.4554977456302254):7.273634796174456,2:33.230928477367435):82.89222901070335,(6:40.56146545721245,(((((((7:0.9704232125171092,((24:0.3433751478283963,25:0.3433751478283963):0.34943501053879067,32:0.692810158367187):0.2776130541499222):0.15432790988577583,(((12:0.64360604…
tree STATE_267000 = ((((1:27.054897255119972,5:17.054897255119972):5.117055864913883,(3:23.31323355786404,4:28.31323355786404):2.8587195621698136):11.73611470513272,2:32.908067825166576):73.77295223121399,(6:25.721419553390845,((((((7:1.20502793596902,((8:0.7247212094116917,((14:0.2016703788699386,(30:0.09796866347276614,(33:0.022207975695616958,41:0.022207975695616958):0.07576068777714919):0.103…
tree STATE_268000 = ((((1:31.028707267586668,5:21.028707267586668):2.540739220769055,(3:24.176365527164066,4:29.176365527164066):3.3930809611916573):12.202058466878512,2:34.771504955234235):79.11503263658877,(6:31.640066465239386,(((((7:0.4390482189186014,35:0.4390482189186014):1.137026942417738,(((((8:0.36092794811632445,((12:0.20169068604882687,27:0.20169068604882687):0.012042846282609071,29:0.…
tree STATE_269000 = (((((1:31.333588268738588,5:21.333588268738588):4.564294907696997,3:29.897883176435585):4.223376699785717,4:39.1212598762213):13.185361617888368,2:42.30662149410967):100.39949541790139,(6:51.50689168083173,(((((((7:0.4362026606357832,(22:0.14283220261611784,35:0.14283220261611784):0.2933704580196654):0.7826517235046548,((12:0.3217643583291855,(27:0.19820006724183314,43:0.19820…
tree STATE_270000 = (((((1:27.19860157517647,5:17.19860157517647):7.37195018002393,3:28.5705517552004):2.0901427062080344,4:35.66069446140843):6.212022260782739,2:31.87271672219117):83.43748836082293,(6:44.73676737297035,((((((((((7:0.5326353054307259,((13:0.26740340341564306,35:0.26740340341564306):0.13102507385265422,(22:0.18910682160566045,32:0.18910682160566045):0.20932165566263683):0.1342068…
tree STATE_271000 = (((((1:24.08574320636635,5:14.085743206366349):4.670885869437583,3:22.756629075803932):3.9882209175216836,4:31.744849993325616):2.4929963942804534,2:24.23784638760607):81.02040365396837,(6:27.589445448177983,(((((((((((7:0.38082711241262335,17:0.38082711241262335):0.3613086159381951,(41:0.09463106733333099,42:0.09463106733333099):0.6475046610174875):0.05714525844352758,15:0.79…
tree STATE_272000 = (((((1:33.2759636577139,5:23.275963657713902):2.7142369286904042,3:29.990200586404306):2.779039082359837,4:37.76923966876414):6.824149719604357,2:34.5933893883685):79.56221158141753,(6:40.55921995343749,((((((((((7:0.9839867392361313,33:0.9839867392361313):0.2936823932677447,(9:1.0497233081014685,((10:0.6480680257967116,(19:0.466819763172757,20:0.466819763172757):0.18124826262…
tree STATE_273000 = (((((1:28.554492309076632,5:18.554492309076632):4.542161849348897,3:27.09665415842553):3.9037543131784105,4:36.00040847160394):3.8118063128806057,2:29.812214784484546):69.62574826645294,(6:29.954759178292015,(((((7:1.6596115542489955,((((8:0.39264897050124997,(36:0.052319452965912866,43:0.052319452965912866):0.34032951753533713):0.3905150659599816,(((9:0.48103610753362896,((14…
tree STATE_274000 = (((((1:23.776554051410194,5:13.776554051410194):2.445035687670856,3:20.22158973908105):2.645318095018432,4:27.866907834099482):4.138610388258318,2:22.0055182223578):64.66309275985276,(6:20.260287691809246,(((((((((((7:0.22840248350378312,30:0.22840248350378312):0.31730215750393875,(16:0.35613432290338154,(17:0.1419107966760147,43:0.1419107966760147):0.21422352622736685):0.1895…
tree STATE_275000 = (((((1:33.633806493582625,5:23.633806493582625):3.86224063784708,3:31.496047131429705):2.47055160827356,4:38.966598739703265):10.130462625712447,2:39.09706136541571):82.34892265086201,(6:39.82053860746761,((((((((((7:0.46391420437725184,36:0.46391420437725184):0.249638827679186,((9:0.4282290072351655,18:0.4282290072351655):0.15442582876017158,30:0.5826548359953371):0.130898196…
tree STATE_276000 = (((((1:26.28987361932095,5:16.28987361932095):4.048696765399605,3:24.338570384720555):2.4452016040844597,4:31.783771988805015):6.401731460802516,2:28.18550344960753):66.96630499625144,(6:28.726666823603225,(((((((7:0.6197927305403641,(9:0.5568249467587004,(18:0.1765645716972054,30:0.1765645716972054):0.380260375061495):0.06296778378166368):0.07204835578115931,36:0.691841086321…
tree STATE_277000 = (((((1:26.69154145645554,5:16.69154145645554):2.0753289331403195,3:22.76687038959586):2.183224912478437,4:29.950095302074295):6.988001913312289,2:26.938097215386584):73.60717498562153,(6:26.091440646983216,((((((7:0.4992138576416641,(10:0.25704028386790734,22:0.25704028386790734):0.24217357377375676):0.4378263510578401,9:0.9370402086995042):0.053011087182213146,((((8:0.2741013…
tree STATE_278000 = (((((1:34.86340215168733,5:24.863402151687332):5.592497400288963,3:34.455899551976295):4.508360972190012,4:43.964260524166306):8.722951248399788,2:42.687211772566094):90.26430039587171,(6:44.79022732453643,(((((((7:1.0908426141397591,(9:0.694727911607462,((14:0.15764077130169968,39:0.15764077130169968):0.3392701952696987,((19:0.10181524350993787,20:0.10181524350993787):0.16768…
tree STATE_279000 = (((((1:27.209336681268553,5:17.209336681268553):4.485823990917396,3:25.69516067218595):3.3738968085896985,4:34.06905748077565):3.530967676161673,2:27.60002515693732):72.36067257714708,(6:27.085941559244397,(((((7:0.7676165923269646,(((8:0.38788201024920954,((12:0.1860143612708962,26:0.1860143612708962):0.10855731947011232,(23:0.2687960055760537,28:0.2687960055760537):0.0257756…
tree STATE_280000 = (((((1:29.981489155873817,5:19.981489155873817):4.837343157346901,3:28.818832313220717):2.8302114974008106,4:36.64904381062153):6.105499113435087,2:32.754542924056615):83.28528214939078,(6:37.23695710912284,(((((((7:0.8876089404325904,((16:0.23574097043947684,33:0.23574097043947684):0.02595720488641412,18:0.26169817532589096):0.6259107651066995):0.33097757967174224,15:1.218586…
tree STATE_281000 = (((((1:25.727105928553403,5:15.727105928553403):4.1384754750157775,3:23.86558140356918):1.04347219653787,4:29.90905360010705):6.16812656225251,2:26.07718016235956):66.81045552906471,(6:22.590065339210113,(((((((7:0.9730065224078462,((19:5.465771943421998E-4,20:5.465771943421998E-4):0.3213995793391603,40:0.3219461565335025):0.6510603658743437):0.17416320655460782,((9:0.74650438…
tree STATE_282000 = (((((1:27.845133243461028,5:17.845133243461028):3.6522813434173926,3:25.49741458687842):1.9180659085083036,4:32.415480495386724):6.465112506631144,2:28.880593002017868):63.34173939200297,(6:24.96059797773436,(((((7:1.3611347202350492,((13:0.6276586839618183,36:0.6276586839618183):0.4482747790252126,((19:0.02679519621482952,20:0.02679519621482952):0.9049956452884533,23:0.931790…
tree STATE_283000 = (((((1:22.570417428893983,5:12.570417428893983):3.499390696108591,3:20.069808125002574):2.3122547147925587,4:27.382062839795132):5.060731609572734,2:22.442794449367867):60.75811937306091,(6:22.063851325440204,((((7:0.9729073993602761,((((13:0.6377230747050985,(19:0.022676293805747327,20:0.022676293805747327):0.6150467808993512):0.01981117181211034,36:0.6575342465172088):0.1172…
tree STATE_284000 = (((((1:34.688727084016506,5:24.688727084016506):5.506662879223107,3:34.19538996323961):3.350136288323526,4:42.54552625156314):6.656053682312503,2:39.20157993387564):100.74522772715929,(6:47.21517950718216,((((7:1.2005441685796074,((36:0.7500742610302856,(38:0.03183484379274922,41:0.03183484379274922):0.7182394172375364):0.34610082852902313,39:1.0961750895593088):0.104369079020…
tree STATE_285000 = (((((1:28.878545318398007,5:18.878545318398007):7.105620785214295,3:29.984166103612303):2.9655228568791117,4:37.949688960491414):9.205682259838085,2:37.1553712203295):77.79900843089504,(6:39.08751760092281,(((7:2.129876178410456,(((((((8:0.45364950792060976,((24:0.03170676086344434,25:0.03170676086344434):0.42083884890447604,(34:0.13592854307653163,43:0.13592854307653163):0.31…
tree STATE_286000 = (((((1:26.829960339637253,5:16.829960339637253):4.461460150539715,3:25.291420490176968):3.986168789027971,4:34.27758927920494):3.8427786272717697,2:28.12036790647671):79.93961340264363,(6:29.941956647582884,(((7:1.5793895087436234,((((8:0.5805063884217212,18:0.5805063884217212):0.4819684964512758,43:1.062474884872997):0.19152116703497857,(((24:0.019315720474399584,25:0.0193157…
tree STATE_287000 = (((((1:29.97208314898376,5:19.97208314898376):3.737093318046508,3:27.709176467030268):4.286374518381464,4:36.99555098541173):6.744659456448332,2:33.740210441860064):89.22536654044924,(6:46.51219953644181,((((((7:0.7969786594191153,(29:0.0377292402409216,33:0.0377292402409216):0.7592494191781937):1.016404143566287,(8:1.5353567882478893,((9:0.6078816381568066,((12:0.294051304328…
tree STATE_288000 = (((((1:30.626977357398445,5:20.626977357398445):3.813641372763179,3:28.440618730161624):2.5022619822089283,4:35.94288071237055):6.619565730139286,2:32.56244644250984):88.52518699345345,(6:35.362983683585966,(((((((((((7:0.5541330517573746,(30:0.06034467996433454,38:0.06034467996433454):0.49378837179304):0.055810103502477504,16:0.6099431552598521):0.26202554994741467,41:0.87196…
tree STATE_289000 = (((((1:30.823053505400644,5:20.823053505400644):3.357961907295291,3:28.181015412695935):2.9513222309652534,4:36.13233764366119):8.045228874027586,2:34.177566517688774):88.5755639058963,(6:35.42577430022712,(((((((((7:0.4460101169487348,((28:0.037696839831362,(35:0.02134462079098982,43:0.02134462079098982):0.016352219040372182):0.12468337697488847,44:0.16238021680625048):0.2836…
tree STATE_290000 = (((((1:22.079600680456934,5:12.079600680456934):3.073755091003509,3:19.153355771460443):4.623622975588226,4:28.77697874704867):8.317529678864535,2:27.094508425913205):66.19813291500517,(6:23.086788466183705,((((((((7:0.4030341525736652,(11:0.30246279468638376,18:0.30246279468638376):0.10057135788728144):0.02184471717678299,((((17:0.057672408830897214,26:0.057672408830897214):0…
tree STATE_291000 = (((((1:25.790162025490936,5:15.790162025490936):3.834819214469107,3:23.624981239960043):1.6020475732302089,4:30.227028813190252):9.408017079976773,2:29.635045893167025):66.11344924268138,(6:26.61837778997983,((((((((7:0.27183088874417544,((11:0.21346573817007833,31:0.21346573817007833):0.006828446085561823,41:0.22029418425564015):0.051536704488535284):0.2057540668708271,(((15:…
tree STATE_292000 = (((((1:23.239344537760662,5:13.239344537760662):4.356319747358452,3:21.595664285119113):2.04717608062818,4:28.642840365747293):5.623044532555152,2:24.265884898302446):62.70373482155712,(6:26.247702425722238,((((((((((((7:0.19338393856076375,(16:0.17596081389045642,35:0.17596081389045642):0.01742312467030732):0.027337269848223572,(9:0.18414319896254652,15:0.18414319896254652):0…
tree STATE_293000 = (((((1:27.345843628188458,5:17.345843628188458):4.578876559024064,3:25.92472018721252):3.1446831392170793,4:34.0694033264296):3.9671466118889285,2:28.03654993831853):69.41147872029805,(6:30.042591147183124,(((((((((7:0.38830903606961,9:0.38830903606961):0.1271735560106817,((24:0.20426746133592402,25:0.20426746133592402):0.07168397859359091,39:0.27595143992951493):0.23953115215…
tree STATE_294000 = (((((1:26.513896860405858,5:16.513896860405858):3.5217836846568957,3:24.035680545062753):1.6895191695062053,4:30.72519971456896):6.970231108073108,2:27.695430822642066):66.77581990687247,(6:26.068538500576608,((((((((7:0.2833333249018261,((26:0.07734923014254251,44:0.07734923014254251):0.13567088357761709,35:0.2130201137201596):0.0703132111816665):0.2830538377629827,((10:0.193…
tree STATE_295000 = (((((1:22.427958341920597,5:12.427958341920597):2.698738344665184,3:19.12669668658578):2.3470553675098067,4:26.473752054095588):4.376803705503296,2:20.850555759598883):53.97375626735113,(6:17.069831678610434,(((((((((7:0.4737823524384893,(10:0.4682685119331622,((11:0.1331185500983839,(27:0.11261445627179528,(28:0.03163813130793913,38:0.03163813130793913):0.08097632496385615):0…
tree STATE_296000 = (((((1:26.557750315912493,5:16.557750315912493):5.055321978384029,3:25.613072294296522):4.805254952234911,4:35.41832724653143):7.534156783166495,2:32.95248402969793):63.52189805135747,(6:29.111523031672093,(((((((((((7:0.38278034422235513,26:0.38278034422235513):0.09754789299476224,23:0.48032823721711737):0.2886997359780109,((8:0.6113957286639322,((9:0.49958439250587267,(14:0.…
tree STATE_297000 = (((((1:28.04291214299321,5:18.04291214299321):2.656148838790692,3:24.6990609817839):3.3525092835956727,4:33.051570265379574):10.441832636936091,2:33.493402902315665):71.06707613563172,(6:27.400667504585485,((((((((((((((7:0.3672024931810562,(23:0.22628947861523185,26:0.22628947861523185):0.14091301456582433):0.11245585172877287,(14:0.24341565378403857,35:0.24341565378403857):0…
tree STATE_298000 = (((((1:23.572079192894126,5:13.572079192894126):2.11304515623792,3:19.685124349132046):2.2988601837450666,4:26.983984532877113):3.0048866098405576,2:19.98887114271767):48.5413542124342,(6:14.548976726941454,(((((((((((7:0.23405476099401373,14:0.23405476099401373):0.2596461134424079,((19:0.012055788382419082,20:0.012055788382419082):0.3471593788320757,(36:0.22519980528096326,43…
tree STATE_299000 = (((((1:19.290831202373408,5:9.290831202373408):3.3275638490238393,3:16.618395051397247):2.8945100828114114,4:24.51290513420866):4.1946607185168645,2:18.707565852725523):49.56314137330938,(6:15.663262538288684,((((((7:0.45668970715416907,((8:0.21083817174087613,((19:0.1038738573606682,20:0.1038738573606682):0.08290016896543959,(39:0.030614155684669755,40:0.030614155684669755):0…
tree STATE_300000 = (((((1:22.885983759001583,5:12.885983759001583):5.431810073856973,3:22.317793832858555):3.181649425573518,4:30.499443258432073):7.602217264499991,2:28.101660522932065):71.91896784195625,(6:27.745523051739646,((((((((7:0.3733993701042827,31:0.3733993701042827):0.20871516112717559,8:0.5821145312314583):0.15174365993394334,((9:0.4891137346993401,(24:0.026905819685662906,25:0.0269…
tree STATE_301000 = (((((1:26.68650830883111,5:16.68650830883111):4.529048293532359,3:25.21555660236347):3.475971952497858,4:33.69152855486133):6.730790720132617,2:30.422319274993946):68.37783254630415,(6:33.34906343708951,((((((((7:0.683391322317865,(9:0.5663084863948488,14:0.5663084863948488):0.11708283592301627):0.10249535839844681,27:0.7858866807163118):0.1345712550023278,8:0.9204579357186397…
tree STATE_302000 = (((((1:22.800295825300008,5:12.800295825300008):3.338507295710521,3:20.13880312101053):2.0267636915278295,4:27.16556681253836):6.590022398321075,2:23.755589210859434):83.45544818950589,(6:30.789554181430155,(((((((7:0.7423140181225869,(8:0.7041589606665436,((9:0.5296123175804821,14:0.5296123175804821):0.1369999667929308,10:0.6666122843734129):0.03754667629313069):0.03815505745…
tree STATE_303000 = (((((1:24.20993327244108,5:14.20993327244108):3.958792335361199,3:22.16872560780228):2.407812169322831,4:29.57653777712511):5.4718016542325,2:25.04833943135761):72.00204123311411,(6:28.589707267807093,((((((7:0.9715415063408709,(((9:0.30619767412471227,14:0.30619767412471227):0.264956471502889,42:0.5711541456276013):0.37761807322437635,22:0.9487722188519776):0.0227692874888932…
tree STATE_304000 = (((((1:29.46383891928082,5:19.46383891928082):4.752351067053571,3:28.216189986334392):2.2793618656944616,4:35.49555185202885):8.867068355585012,2:34.362620207613865):79.66556256312603,(6:37.4249429365515,((((((((((7:0.6169985815435822,9:0.6169985815435822):0.07698522956193576,(14:0.6054465556434667,(22:0.26746380359639504,23:0.26746380359639504):0.3379827520470717):0.088537255…
tree STATE_305000 = (((((1:33.2091181818429,5:23.209118181842904):4.794680847059681,3:32.003799028902584):3.0833794847810196,4:40.087178513683604):8.023440011769637,2:38.11061852545324):95.64365425181794,(6:42.31573176594679,((((((((((7:0.8501918610441774,12:0.8501918610441774):0.025309687134149716,(9:0.8029126976646499,(14:0.40400925989840053,23:0.40400925989840053):0.39890343776624937):0.072588…
tree STATE_306000 = (((((1:23.570044992494296,5:13.570044992494296):4.012049796666467,3:21.582094789160763):3.2707473735063672,4:29.85284216266713):5.478721215926591,2:25.33156337859372):77.01728447790379,(6:32.06673793810089,((((((((((7:0.33527252340659175,(27:0.11817507643071694,30:0.11817507643071694):0.2170974469758748):0.057386910266489344,(14:0.33220063903143104,23:0.33220063903143104):0.06…
tree STATE_307000 = (((((1:37.281360915703516,5:27.281360915703516):6.336717189021641,3:37.61807810472516):6.40445101314485,4:49.02252911787001):8.261457865338372,2:47.28398698320838):112.15767118420051,(6:49.36130943635182,(((((((((((7:0.7188961550646334,29:0.7188961550646334):0.18980869297354286,((16:0.06480278958340988,(30:0.03341592641519468,34:0.03341592641519468):0.03138686316821519):0.1173…
tree STATE_308000 = (((((1:45.73428035133125,5:35.73428035133125):6.850839133257679,3:46.58511948458893):1.876635291430489,4:53.46175477601942):9.10706198540582,2:52.56881676142524):125.39622979929092,(6:62.92693451477358,((((((((((7:0.9204876722414861,(16:0.3211749189677063,37:0.3211749189677063):0.5993127532737799):0.29281420242885203,((19:0.12635333339985566,20:0.12635333339985566):0.747759694…
tree STATE_309000 = (((((1:24.456080294420087,5:14.456080294420087):4.8561728619234685,3:23.312253156343555):2.6615550053433843,4:30.97380816168694):5.269327504060286,2:26.243135665747225):73.12254819373138,(6:29.37244918872095,((((((7:0.6182194022160039,(16:0.18136267615788892,37:0.18136267615788892):0.436856726058115):0.06754523299199577,((13:0.212507820259498,29:0.212507820259498):0.4227318559…
tree STATE_310000 = (((((1:21.14408810529681,5:11.14408810529681):2.4431780321854113,3:17.58726613748222):2.0391974813554725,4:24.626463618837693):7.6386613809491415,2:22.265124999786835):66.72690765382717,(6:23.31669172100434,(((((((7:0.7284569736138243,((17:0.6204753537688038,37:0.6204753537688038):0.0071056096045089,29:0.6275809633733127):0.10087601024051163):0.011676726392441883,16:0.74013370…
tree STATE_311000 = (((((1:28.412693271713252,5:18.412693271713252):7.256446010755937,3:29.66913928246919):4.2984042644169165,4:38.967543546886105):7.209714616201417,2:36.17725816308752):78.98346401686752,(6:36.34205805227646,((((((((7:0.8891625792219043,(22:0.04221362895751338,34:0.04221362895751338):0.846948950264391):0.12427163529498231,((((((11:0.2590146682413193,12:0.2590146682413193):0.2990…
tree STATE_312000 = (((((1:27.70481678440996,5:17.70481678440996):4.204615389768765,3:25.909432174178725):1.5153428482317608,4:32.424775022410486):4.559173807570154,2:26.98394882998064):86.49104755283867,(6:34.935008991652296,((((((((7:0.676285587857761,(8:0.6462088861001765,(((24:0.09642889499339644,25:0.09642889499339644):0.16893848560604,40:0.26536738059943643):0.27590699948508757,34:0.5412743…
tree STATE_313000 = (((((1:25.30911137880577,5:15.30911137880577):3.1746334002751198,3:22.48374477908089):2.5170901709715956,4:30.000834950052486):7.639336139771572,2:27.640171089824058):63.65914534147512,(6:30.049447701261187,((((((7:0.7219230894985477,17:0.7219230894985477):0.11109777991217273,((8:0.44869175614900797,22:0.44869175614900797):0.24942342593141703,(10:0.6821720207870738,((11:0.1698…
tree STATE_314000 = (((((1:22.924057924091066,5:12.924057924091066):4.728546130039323,3:21.65260405413039):3.5462521421311557,4:30.198856196261545):5.081060303672039,2:25.279916499933584):68.79875449579364,(6:27.553278636722645,((((((7:0.6295505352186298,37:0.6295505352186298):0.051258785730964096,(9:0.6543368964345334,41:0.6543368964345334):0.02647242451506049):0.37809817437346893,((((((8:0.3945…
tree STATE_315000 = (((((1:21.46976422896848,5:11.46976422896848):3.164810424641683,3:18.634574653610162):5.98923465006968,4:29.62380930367984):7.217389281768469,2:26.84119858544831):59.06012372813338,(6:26.866237933997496,((((((7:0.5688417766279521,17:0.5688417766279521):0.4369127017199317,((9:0.10657816749085793,37:0.10657816749085793):0.4139490838224962,41:0.5205272513133541):0.485227227034529…
tree STATE_316000 = (((((1:20.484999807881028,5:10.484999807881028):3.0828792246458185,3:17.567879032526847):2.634802125033225,4:25.20268115756007):3.7672139282026897,2:18.96989508576276):60.21726814938029,(6:23.15071934058885,(((((7:0.8907097541311008,17:0.8907097541311008):0.14133830092714394,((((8:0.4163977266560537,27:0.4163977266560537):0.3123834666631884,((((9:0.4094802277423044,29:0.409480…
tree STATE_317000 = (((((1:25.546843396435584,5:15.546843396435584):4.558469517151586,3:24.10531291358717):1.2587432818321034,4:30.364056195419273):7.189585591825974,2:27.553641787245247):75.63932704772239,(6:39.04925806738541,(((((7:1.2551969228488356,((10:0.938071628055379,((11:0.3288521568882032,37:0.3288521568882032):0.3903406627504609,17:0.7191928196386641):0.21887880841671492):0.22038136743…
tree STATE_318000 = ((((1:28.215039531178146,5:18.215039531178146):9.184326784514933,3:31.39936631569308):2.594700911677414,(2:26.550404196628897,4:36.5504041966289):2.4436630307415967):92.91592454747394,(6:42.04674513485918,((((((7:0.4035184530611356,((12:0.05697022898201718,(16:0.02558501329820355,(24:0.001796459645693256,25:0.001796459645693256):0.023788553652510293):0.03138521568381363):0.243…
tree STATE_319000 = (((((1:30.7716655412256,5:20.7716655412256):3.715104642843535,3:28.486770184069137):3.0040807947049473,4:36.490850978774084):5.342773769471407,2:31.83362474824549):77.39016332205884,(6:31.711688247675816,(((((((7:0.6676624792817979,44:0.6676624792817979):0.1450828785036794,((((((8:0.17325822595908377,35:0.17325822595908377):0.11751477958301301,42:0.2907730055420968):0.04069302…
tree STATE_320000 = (((((1:30.570284255989243,5:20.570284255989243):3.737752923880784,3:28.308037179870027):3.258364861662514,4:36.56640204153254):7.186941843206306,2:33.75334388473885):73.06400654817642,(6:29.56122462073369,(((((((7:0.4261287402585798,27:0.4261287402585798):0.15153365437655258,(19:0.16199065251397338,20:0.16199065251397338):0.415671742121159):0.22319494229752568,(((9:0.135824779…
tree STATE_321000 = (((((1:30.912616100321465,5:20.912616100321465):3.8778291741140762,3:28.79044527443554):2.404370651005607,4:36.19481592544115):5.342452449457518,2:31.537268374898666):70.99046299037954,(6:29.69757681701543,((((((((((7:0.6292299748390154,((9:0.18394956125764578,((23:0.09113952904028383,38:0.09113952904028383):0.08314769918337714,40:0.17428722822366097):0.00966233303398481):0.03…
tree STATE_322000 = (((((1:31.490386495784847,5:21.490386495784847):7.64200375398709,3:33.13239024977194):4.138836770310938,4:42.271227020082875):3.7325011918502042,2:36.00372821193308):99.08597777834318,(6:42.999335591707904,((((((7:1.1482601153536347,((((11:0.16473085012510508,(27:0.012257587341256447,39:0.012257587341256447):0.15247326278384862):0.157425871222992,26:0.3221567213480971):0.32729…
tree STATE_323000 = (((((1:28.15420611411805,5:18.15420611411805):4.011803829455328,3:26.16600994357338):5.138421610549095,4:36.30443155412247):7.73790197163401,2:34.04233352575648):83.94928027211932,(6:37.83689673024739,((((((7:1.1864557347641018,41:1.1864557347641018):0.16257519835948453,(8:1.3265244598062997,(9:0.5915124341576768,14:0.5915124341576768):0.7350120256486229):0.022506473317286613)…
tree STATE_324000 = (((((1:28.774196446944025,5:18.774196446944025):5.519374808796606,3:28.29357125574063):3.480651684983414,4:36.774222940724044):3.5715081797255124,2:30.345731120449557):70.01916116461054,(6:34.651383966899374,(((((((((7:0.635926872695845,((16:0.2063973372967155,(19:0.1410246027972228,20:0.1410246027972228):0.06537273449949271):0.3106561954510265,(36:0.06691257062353147,40:0.066…
tree STATE_325000 = (((((1:23.03938746165659,5:13.039387461656592):2.561958160826535,3:19.601345622483127):3.456120634598605,4:28.05746625708173):6.191750792080082,2:24.249217049161814):63.05119096388522,(6:19.382412228668436,(((((((7:0.3997548124740118,(((16:0.20424767032609814,36:0.20424767032609814):0.09099515597305557,40:0.2952428262991537):0.0980946940280304,((19:0.08192561799564077,20:0.081…
tree STATE_326000 = (((((1:24.889759175465997,5:14.889759175465997):5.380900044166559,3:24.270659219632556):4.096206651288114,4:33.36686587092067):6.5816760067867435,2:29.948541877707413):67.5390074224342,(6:25.693882557352453,(((((((7:0.7478750871631686,(((8:0.3116274365443655,(((17:0.10930531237755606,37:0.10930531237755606):0.0020989566132901677,22:0.11140426899084623):0.12012425948233836,30:0…
tree STATE_327000 = (((((1:28.48732662551738,5:18.48732662551738):3.636088309297829,3:26.12341493481521):1.3858743130455622,4:32.50928924786077):6.770762018891006,2:29.280051266751776):64.0143014532097,(6:25.494234933931637,((((((7:0.6478349356410955,(15:0.18022639489267217,21:0.18022639489267217):0.46760854074842334):0.05445031259465949,((8:0.5381775576837028,(41:0.3252298895914067,42:0.32522988…
tree STATE_328000 = (((((1:21.737630069867162,5:11.737630069867162):4.150934389235321,3:19.888564459102483):1.7518353525327512,4:26.640399811635234):6.605419997433479,2:23.245819809068713):58.463475927170656,(6:19.17698100386621,(((((((7:0.4188155372052629,9:0.4188155372052629):0.20250185261460796,13:0.6213173898198708):0.31234748391208067,(((10:0.4794175263949823,(29:8.466648961899205E-4,33:8.46…
tree STATE_329000 = (((((1:22.7428529616178,5:12.7428529616178):3.6083966497787365,3:20.351249611396536):1.5720741554563489,4:26.923323766852885):4.260671172096448,2:21.183994938949333):58.172297187558165,(6:23.099644110908983,((((7:1.0223091851979238,((((((((8:0.36844859258975915,(13:0.36813335597587504,16:0.36813335597587504):3.1523661388410673E-4):0.00474291681463862,34:0.37319150940439777):0.…
tree STATE_330000 = (((((1:24.986591909815797,5:14.986591909815797):2.361919304614439,3:21.348511214430236):2.038773164204713,4:28.38728437863495):2.661257735980424,2:21.048542114615373):65.85098825839644,(6:19.91803287438021,((((((((((7:0.5686998843275777,(((9:0.1624871935241166,13:0.1624871935241166):0.016256905493011203,(32:0.0027186371304483248,36:0.0027186371304483248):0.1760254618866795):0.…
tree STATE_331000 = (((((1:25.056078847789216,5:15.056078847789216):3.6141387351135315,3:22.670217582902747):1.1016347582180472,4:28.771852341120795):5.176690008029123,2:23.948542349149918):63.96253681570805,(6:23.826170613736977,(((((((7:0.6943424453765091,(24:0.2264216645513326,25:0.2264216645513326):0.4679207808251765):0.05575437144163142,((((15:0.21982161826118932,42:0.21982161826118932):0.03…
tree STATE_332000 = (((((1:25.562677602590895,5:15.562677602590895):3.9205206881556904,3:23.483198290746586):2.08240658962837,4:30.565604880374956):4.167917303409361,2:24.733522183784316):64.22409551839691,(6:26.330165439575353,(((((((7:0.6496063701168749,(23:0.18783952417470498,37:0.18783952417470498):0.46176684594217):0.24053357069204484,((((12:0.28120563018919364,39:0.28120563018919364):0.0959…
tree STATE_333000 = (((((1:21.39533419992774,5:11.395334199927738):3.307718329801183,3:18.70305252972892):3.611073261901314,4:27.314125791630236):3.4428008604737066,2:20.756926652103942):52.32258218209448,(6:17.557623935369676,(((((7:0.32027032857264154,(((12:0.05036204247447197,27:0.05036204247447197):0.08312840253015748,13:0.13349044500462945):0.17226884495804926,29:0.3057592899626787):0.014511…
tree STATE_334000 = (((((1:26.22807066196601,5:16.22807066196601):4.482172900844599,3:24.71024356281061):2.6833319804696387,4:32.39357554328025):8.619882315266707,2:31.013457858546957):75.95785422160311,(6:27.11240273397656,((((((((7:0.7701905639618154,(22:0.36795345939177304,((26:0.12607169231813464,33:0.12607169231813464):0.07351666088650743,35:0.19958835320464208):0.16836510618713096):0.402237…
tree STATE_335000 = (((((1:25.169035636727255,5:15.169035636727255):4.205785493938958,3:23.374821130666213):3.420063258652341,4:31.794884389318554):5.90500369565526,2:27.699888084973814):71.70553718268232,(6:24.762971709741464,(((((((7:0.6595510047692836,((29:0.003196575840334239,43:0.003196575840334239):0.1810921200974723,32:0.18428869593780653):0.47526230883147713):0.21782408100820239,((((13:0.…
tree STATE_336000 = (((((1:20.126669323531715,5:10.126669323531715):4.977085628194509,3:19.103754951726224):1.4459495784343943,4:25.549704530160618):3.15883892731064,2:18.708543457471258):58.164966167266776,(6:20.970333639137408,(((((7:0.8152191156833949,(((11:0.4024916562431077,(14:0.2634379083006399,(((27:0.08080971955267074,(29:0.023628036514567612,39:0.023628036514567612):0.05718168303810313)…
tree STATE_337000 = (((((1:24.24998094328765,5:14.24998094328765):4.209187780128779,3:22.45916872341643):1.1052968619423176,4:28.564465585358747):7.823819527443177,2:26.388285112801924):82.24743855947801,(6:30.644426232925966,((((((7:1.2446330923414832,(8:0.9419964868045511,((((17:0.22724711668746406,18:0.22724711668746406):0.062235162385424314,28:0.28948227907288837):0.35713320377053415,(27:0.62…
tree STATE_338000 = (((((1:22.224815576766552,5:12.224815576766552):2.5182333456677206,3:18.743048922434273):2.865566078237034,4:26.608615000671307):2.754279500780754,2:19.36289450145206):60.96336266631182,(6:26.798511673169685,((((((7:0.8297642921821919,(((8:0.571194798889641,(27:0.19788306777056577,(31:0.18020505042426868,((32:0.0410442520486847,40:0.0410442520486847):0.01794892032852352,(34:0.…
tree STATE_339000 = (((((1:20.88603639050885,5:10.886036390508849):2.9493591783695656,3:17.835395568878415):2.8099205455098755,4:25.64531611438829):2.071753472820266,2:17.717069587208556):58.075094164007226,(6:19.83854460571554,(((((7:0.9085736113275851,(((10:0.390980199131608,((11:0.13284927775744018,35:0.13284927775744018):0.019664117697486744,21:0.15251339545492693):0.23846680367668105):0.1790…
tree STATE_340000 = (((((1:24.615942974709146,5:14.615942974709146):1.7965649849449328,3:20.41250795965408):2.5599673660915023,4:27.97247532574558):3.0756242615375164,2:21.048099587283097):67.6490878367205,(6:22.710730556978532,(((7:1.1352997851740516,(((8:0.2670339869287943,10:0.2670339869287943):0.36855880185289913,17:0.6355927887816935):0.3266264348206067,((((9:0.47697839544302756,(((12:0.1333…
tree STATE_341000 = (((((1:26.923965361779977,5:16.923965361779977):3.134168825445812,3:24.05813418722579):0.9924974671067517,4:30.05063165433254):4.282598023416405,2:24.333229677748946):68.06269854249048,(6:26.077995246569024,((((7:1.1232486144306317,(((9:0.6993867157977821,15:0.6993867157977821):0.10586327596359713,((18:0.23657181688369192,43:0.23657181688369192):0.4113949662378453,22:0.6479667…
tree STATE_342000 = (((((1:26.799656516679974,5:16.799656516679974):4.51682421606418,3:25.316480732744154):1.2088854984423847,4:31.52536623118654):6.746042095862251,2:28.27140832704879):64.5995168728246,(6:28.311910885164117,(((((7:0.8904013330437963,(16:0.7480466755936594,(19:0.06741130221084266,20:0.06741130221084266):0.6806353733828168):0.14235465745013687):0.1514939874901604,((8:0.32729887046…
tree STATE_343000 = (((((1:23.168503479453786,5:13.168503479453786):2.336844911975554,3:19.50534839142934):1.2084661667178125,4:25.713814558147153):5.41153985105068,2:21.125354409197833):72.61234672099863,(6:19.10348963554231,((((((((7:0.6631486572812353,16:0.6631486572812353):0.005735600269039964,(14:0.11905846417530688,((26:0.0028064608091882023,33:0.0028064608091882023):0.06411017465700788,(34…
tree STATE_344000 = (((((1:26.115219454516744,5:16.115219454516744):2.4167947480639462,3:22.53201420258069):2.2473252320482686,4:29.77933943462896):3.1304491520553697,2:22.90978858668433):71.00830997986198,(6:29.21086033313351,(((((((7:0.7569533003055854,(((14:0.041353608767640236,38:0.041353608767640236):0.05629609767293501,(33:0.009921730825662155,40:0.009921730825662155):0.08772797561491309):0…
tree STATE_345000 = (((((1:26.06744149411111,5:16.06744149411111):3.77793818992944,3:23.84537968404055):2.593941036389225,4:31.439320720429777):6.322353912242832,2:27.76167463267261):84.44411726645556,(6:30.928158758404216,((((((7:1.14649645697425,((10:0.22165389283913628,(26:0.20537378529963013,29:0.20537378529963013):0.01628010753950615):0.011025759747746972,(22:0.18494041597622235,23:0.1849404…
tree STATE_346000 = (((((1:24.436823175962335,5:14.436823175962335):3.332108482178743,3:21.768931658141078):2.0427064606755145,4:28.811638118816592):6.409126627907131,2:25.220764746723724):68.32736145369341,(6:22.900928971768273,((((((7:0.8714567731498263,16:0.8714567731498263):0.11976371201637326,(((((8:0.40127022534856155,14:0.40127022534856155):0.27774885024569745,(11:0.42452214818182754,(13:0…
tree STATE_347000 = (((((1:25.756357403552382,5:15.756357403552382):2.6157038208474965,3:22.37206122439988):4.128276366764084,4:31.500337591163962):3.205658759486674,2:24.705996350650636):78.27217966302229,(6:27.257429466459385,((((7:0.7480940484429882,(16:0.23746373360306883,42:0.23746373360306883):0.5106303148399194):0.686146700384806,(((((8:0.5743400094244743,((12:0.29848687766671356,(31:0.159…
tree STATE_348000 = (((((1:25.03459535590664,5:15.034595355906639):1.8595337281445161,3:20.894129084051155):2.5030805787528188,4:28.397209662803974):4.030756120917125,2:22.4279657837211):59.264326338045414,(6:28.6308866825256,((((((((((7:0.36358350537845774,(24:0.2180527613534364,25:0.2180527613534364):0.14553074402502134):0.1237695909689494,10:0.48735309634740714):8.889468979750292E-4,21:0.48824…
tree STATE_349000 = (((((1:24.383455129687196,5:14.383455129687196):2.7305105089055886,3:21.113965638592784):2.73038920484041,4:28.844354843433194):6.345737345352717,2:25.19009218878591):63.371682336402074,(6:26.88171804240705,((((((7:0.7061168593775331,(14:0.4489780472661158,((15:0.0487719500330808,41:0.0487719500330808):0.2229530925705505,31:0.2717250426036313):0.1772530046624845):0.25713881211…
tree STATE_350000 = (((((1:35.469034216557596,5:25.469034216557596):4.360608824548052,3:33.82964304110565):2.371168565976866,4:41.200811607082514):5.58128139561326,2:36.782093002695774):84.55048639566064,(6:37.65437767919363,((((((((7:0.7628638532916094,((18:0.17825627380626397,(22:0.15106134988888828,36:0.15106134988888828):0.027194923917375685):0.5450181223114351,28:0.7232743961176991):0.039589…
tree STATE_351000 = (((((1:23.93467874598377,5:13.93467874598377):3.538193882010752,3:21.472872627994523):2.4789796455727995,4:28.951852273567322):3.8196999266629597,2:22.771552200230282):65.34542824607595,(6:23.897625507845824,(((((((((7:0.3325222563113501,(19:0.10850817617328817,20:0.10850817617328817):0.2240140801380619):0.18437920312552786,12:0.5169014594368779):0.35517856072222576,32:0.87208…
tree STATE_352000 = (((((1:22.10865010415475,5:12.108650104154751):3.6942761427761717,3:19.802926246930923):1.0839685175598426,4:25.886894764490766):4.347001213422455,2:20.23389597791322):55.12188339066607,(6:23.756706891847628,((((((7:0.5419753169196344,((12:0.3877001669738542,39:0.3877001669738542):0.03870385724508718,((15:0.10606063851207471,18:0.10606063851207471):0.11031761779144074,29:0.216…
tree STATE_353000 = (((((1:25.985975838344878,5:15.985975838344878):5.635716391146467,3:25.621692229491345):2.043177670930689,4:32.66486990042203):6.9178849748165945,2:29.582754875238628):77.30935401521432,(6:34.404476712827744,(((((((((7:0.7720506626406927,(((12:0.2710425626389718,42:0.2710425626389718):0.0562044742285418,37:0.3272470368675136):0.3826213639177087,(34:0.2091453393646056,(39:0.114…
tree STATE_354000 = (((((1:30.35136218017304,5:20.35136218017304):4.753556586142707,3:29.10491876631575):6.266282421781902,4:40.37120118809765):5.517775277394499,2:35.88897646549215):88.43208548711804,(6:37.54337364197785,(((((7:1.1488827689612462,((8:0.6856747799428426,(19:0.4540658965178366,20:0.4540658965178366):0.23160888342500607):0.20571638950148075,((((34:0.15623980186032452,41:0.156239801…
tree STATE_355000 = (((((1:41.01189493941893,5:31.01189493941893):4.2206181281790975,3:39.23251306759803):6.495076243682128,4:50.727589311280155):8.706561074986233,2:49.43415038626639):114.45135122792226,(6:61.89841599335303,(((((7:1.373211691680396,(19:0.030307569830755086,20:0.030307569830755086):1.342904121849641):0.023242579891533444,(((10:0.44507174537281424,((((12:0.047738277767340784,17:0.…
tree STATE_356000 = (((((1:28.08539646139776,5:18.08539646139776):3.7107384127711107,3:25.79613487416887):1.2764446286221016,4:32.07257950279097):6.068461069133576,2:28.14104057192455):73.40254427388935,(6:31.220475606401436,((((7:0.9668442591576355,(((((((13:0.10408127501393404,28:0.10408127501393404):0.08446885886722179,((16:0.011100710386885959,38:0.011100710386885959):0.02730172939569829,44:0…
tree STATE_357000 = (((((1:23.978665873989204,5:13.978665873989204):2.8004223702988256,3:20.77908824428803):2.002122679524195,4:27.781210923812225):4.343797412761482,2:22.125008336573707):66.45475080805784,(6:28.12432380353262,(((((((((7:0.7982919190488426,(11:0.7457472210692364,(30:0.03862291263198982,34:0.03862291263198982):0.7071243084372466):0.05254469797960615):0.02652245308021517,((15:0.214…
tree STATE_358000 = (((((1:21.55288865691706,5:11.552888656917059):2.143915100879653,3:17.69680375779671):2.4152866317700727,4:25.112090389566784):4.552900806824507,2:19.66499119639129):57.54191448808887,(6:20.937251374656988,((((((7:0.7555565374630269,11:0.7555565374630269):0.0038431113736119293,((14:0.34767732691212944,(15:0.1393838650331936,(23:0.11288664854655023,(30:0.026168521488707967,34:0…
tree STATE_359000 = (((((1:19.373873815189164,5:9.373873815189164):2.8223285480784384,3:16.196202363267602):2.634180992256372,4:23.830383355523974):5.340489241941139,2:19.170872597465113):43.13724002318758,(6:17.32649212378452,((((((((7:0.4253386499126548,17:0.4253386499126548):0.1786719147876893,((14:0.44703103401313576,23:0.44703103401313576):0.03943012733761547,18:0.48646116135075124):0.117549…
tree STATE_360000 = (((((1:19.574777756533944,5:9.574777756533944):3.066691854293669,3:16.641469610827613):1.384281102518191,4:23.025750713345804):7.122403538777409,2:20.148154252123213):55.41722569816152,(6:16.390023477032095,((((((7:0.34595325461396276,((18:0.18801462433943036,27:0.18801462433943036):0.10152584685752211,31:0.2895404711969525):0.05641278341701028):0.171856089040052,40:0.51780934…
tree STATE_361000 = (((((1:24.490252679245017,5:14.490252679245017):3.765389522263739,3:22.255642201508756):2.461155590578933,4:29.71679779208769):7.132261372986257,2:26.849059165073946):67.69413394750933,(6:24.96755110691378,(((((((((7:0.24944567436718612,(28:0.018315270998998795,31:0.018315270998998795):0.23113040336818733):0.11301791469305855,34:0.3624635890602447):0.049126626520365924,(21:0.2…
tree STATE_362000 = (((((1:21.495700268668273,5:11.495700268668273):3.2946643220546186,3:18.79036459072289):3.4836790023807715,4:27.274043593103663):2.413394983784684,2:19.687438576888347):67.3518727638641,(6:19.161623548192907,(((((((7:0.3588332317827971,((15:0.24796464604555718,(((22:0.05087794334437049,32:0.05087794334437049):0.006205535376218277,27:0.05708347872058877):0.12419566882657479,26:…
tree STATE_363000 = (((((1:23.47498333318962,5:13.47498333318962):3.572207584071002,3:21.04719091726062):2.780284633846435,4:28.827475551107057):3.613560188581829,2:22.441035739688886):63.32689072076252,(6:23.578842102153004,((((((((7:0.497420941495868,41:0.497420941495868):0.009965282535105646,(24:0.1406604479367989,25:0.1406604479367989):0.3667257760941748):0.19173683502515737,16:0.699123059056…
tree STATE_364000 = (((((1:18.28904087909566,5:8.289040879095658):2.4213820181595977,3:14.710422897255256):0.9996815278976925,4:20.71010442515295):5.048927015211575,2:15.759031440364524):41.90607354492791,(6:13.615910495302899,((((((7:0.6420525800105674,((15:0.1566205028183635,(24:0.019587749931886847,25:0.019587749931886847):0.13703275288647665):0.22048004509926286,23:0.37710054791762637):0.2649…
tree STATE_365000 = (((((1:21.156872846342633,5:11.156872846342633):7.137887839654965,3:22.2947606859976):1.5138483182099876,4:28.808609004207586):5.848237245227498,2:24.656846249435084):64.90460464826955,(6:27.46873433225285,(((((((((7:0.5075501621104721,(11:0.3102451809372411,(17:0.0515374478161711,31:0.0515374478161711):0.25870773312107004):0.19730498117323098):0.02258876318479175,(((29:0.0458…
tree STATE_366000 = (((((1:29.128818877729042,5:19.128818877729042):3.3941282735176976,3:26.52294715124674):3.5873585824191068,4:35.11030573366585):8.551945140019193,2:33.66225087368504):70.22414035667207,(6:29.046034628665282,((((((((7:0.47422590369863393,15:0.47422590369863393):0.0376402281779038,((((12:0.16285814689742495,40:0.16285814689742495):0.08380775289300599,((32:0.13573207391991574,36:…
tree STATE_367000 = (((((1:30.579171101655746,5:20.579171101655746):2.9015814643673608,3:27.480752566023106):0.963380721666212,4:33.44413328768932):5.193688126620927,2:28.637821414310245):75.26036319155094,(6:30.7907640981849,(((((7:1.3365176606864801,((((((((8:0.4071674146287162,30:0.4071674146287162):0.0186404648779519,(16:0.264750426064575,((24:7.652850617125401E-4,25:7.652850617125401E-4):0.2…
tree STATE_368000 = (((((1:28.396221469586706,5:18.396221469586706):1.6394901423910895,3:24.035711611977796):1.7199423123605015,4:30.755653924338297):5.147959738274444,2:25.90361366261274):71.98340161171112,(6:34.737159360468084,(((((7:1.093024775252865,(12:0.9045329158654254,23:0.9045329158654254):0.18849185938743962):0.17305081306937242,((((((8:0.37626815235550376,(16:0.362395968149532,21:0.362…
tree STATE_369000 = (((((1:24.4220266007216,5:14.422026600721601):3.1616394527721994,3:21.5836660534938):2.7940278486040313,4:29.377693902097832):4.587779744165715,2:23.965473646263547):73.79266766771136,(6:32.124218139727084,(((((7:0.9885872466018281,((12:0.6541678172572082,23:0.6541678172572082):0.31831286323488395,((13:0.7645543037018155,31:0.7645543037018155):0.20680738569865809,(((14:0.02223…
tree STATE_370000 = (((((1:24.308713113102968,5:14.308713113102968):3.7070759858573403,3:22.015789098960308):3.219545136130524,4:30.235334235090832):8.531329345190791,2:28.766663580281623):75.66686808196707,(6:30.083388799454482,(((((7:1.0560806216271286,(((((14:0.20447716133835886,(32:0.13352818493094706,(35:0.006416231374986718,43:0.006416231374986718):0.12711195355596033):0.0709489764074118):0…
tree STATE_371000 = (((((1:23.430318610882996,5:13.430318610882996):4.096609335569141,3:21.526927946452137):1.9818293327522198,4:28.508757279204357):6.42695555290484,2:24.935712832109196):59.51622632661151,(6:25.005073825879784,((((((7:0.7173958813235094,((9:0.5959692772506104,(((((10:0.16893086064604532,(16:0.15455289458758484,44:0.15455289458758484):0.014377966058460478):0.14749405592393003,(30…
tree STATE_372000 = (((((1:23.525566825404443,5:13.525566825404443):2.8795178378505,3:20.405084663254943):2.128015207938077,4:27.53309987119302):4.637527490396057,2:22.170627361589077):66.1120612216626,(6:24.843365927831222,(((((((7:0.49118279349505806,(((22:0.12719309781845947,23:0.12719309781845947):0.1263467151802514,((27:0.06160937692438987,40:0.06160937692438987):0.047265629060070556,29:0.10…
tree STATE_373000 = (((((1:19.459815859234105,5:9.459815859234105):2.819508509135183,3:16.279324368369288):2.0199526943747124,4:23.299277062744):4.649224161671537,2:17.948501224415537):50.90458370103191,(6:15.084209122836285,((((7:0.933452855043779,((23:0.075272162203296,41:0.075272162203296):0.06762196744904042,(27:0.048255378041012105,31:0.048255378041012105):0.09463875161132432):0.790558725391…
tree STATE_374000 = (((((1:23.57266801194896,5:13.57266801194896):1.9486588209902393,3:19.5213268329392):2.411076037952153,4:26.93240287089135):3.636125494818863,2:20.568528365710215):62.24060167924684,(6:22.531045583014595,((((((7:0.6598343339361934,((((8:0.16381895387058587,((12:0.09918216965355746,30:0.09918216965355746):0.0025265938740593047,(14:0.05334594083392726,32:0.05334594083392726):0.0…
tree STATE_375000 = (((((1:26.51853117718148,5:16.51853117718148):2.655921685815507,3:23.174452862996986):3.089217503318771,4:31.263670366315758):9.289930285261974,2:30.55360065157773):71.85326694025605,(6:33.41316374045981,((((((((7:0.59663109052538,(13:0.3035011280648329,42:0.3035011280648329):0.29312996246054707):0.18774254184649997,9:0.78437363237188):0.1086561188189964,15:0.8930297511908764)…
tree STATE_376000 = (((((1:22.369460489615676,5:12.369460489615676):2.873922960945084,3:19.24338345056076):1.206423284130441,4:25.4498067346912):7.265192823645748,2:22.71499955833695):64.89788779088101,(6:26.0562403867253,(((((7:0.6849611660453018,(13:0.11837674390416253,15:0.11837674390416253):0.5665844221411392):0.1472001438915781,((8:0.5387310721857234,(((23:0.30887985499157095,(27:0.153236656…
tree STATE_377000 = (((((1:19.58489339105233,5:9.58489339105233):1.309619530944019,3:14.894512921996348):3.043685055390192,4:22.93819797738654):3.9596949258694316,2:16.897892903255972):58.370598526929236,(6:17.089205643602234,((((((7:0.3954709207644287,42:0.3954709207644287):0.25152380040311606,((8:0.47711601908817086,(12:0.3404959383394092,((31:0.025435162684844095,41:0.025435162684844095):0.055…
tree STATE_378000 = (((((1:18.840373582431422,5:8.840373582431422):5.447691234577565,3:18.288064817008987):1.161671573427519,4:24.449736390436506):4.173419647396415,2:18.62315603783292):60.781384310208175,(6:22.23959833689218,(((((((7:0.515705117533317,(31:0.22001741714243267,40:0.22001741714243267):0.2956877003908844):0.3446555854188219,((((9:0.25204538366864815,18:0.25204538366864815):0.0201709…
tree STATE_379000 = (((((1:23.508116437936582,5:13.508116437936582):3.7532247593466828,3:21.261341197283265):1.8276276681183674,4:28.088968865401633):3.943557316063412,2:22.032526181465045):67.9474281924238,(6:27.9794902316673,(((((((((7:0.37885708838112536,(24:0.05538344384770753,25:0.05538344384770753):0.3234736445334178):0.23943801612701804,((9:0.5480048322477801,((16:0.25561416904986783,36:0.…
tree STATE_380000 = (((((1:23.696064964767164,5:13.696064964767164):2.5219224027762017,3:20.217987367543365):1.5464999446707246,4:26.76448731221409):7.206228851789067,2:23.970716164003157):66.79774404133818,(6:24.14342127762133,((((((((7:0.6422259381707023,((9:0.31948712468355167,22:0.31948712468355167):0.2834551181429057,39:0.6029422428264574):0.03928369534424492):0.22274151897452377,(((10:0.396…
tree STATE_381000 = (((((1:20.11592629490183,5:10.11592629490183):2.3612858776635335,3:16.477212172565363):1.2852912023597831,4:22.762503374925146):6.057218239023463,2:18.81972161394861):50.50099859314749,(6:16.46049024614321,(((((((((7:0.30711330502986967,(17:0.149543273670392,43:0.149543273670392):0.15757003135947767):0.1802000380882836,(13:0.14216028928962554,21:0.14216028928962554):0.34515305…
tree STATE_382000 = (((((1:21.59636710806068,5:11.59636710806068):2.8993648245563897,3:18.49573193261707):1.0138463035731142,4:24.509578236190183):3.7852050569806366,2:18.29478329317082):44.50942425737958,(6:15.108655098199073,((((((((((7:0.3822138754273986,43:0.3822138754273986):0.11376446306189625,(21:0.33642924449061395,29:0.33642924449061395):0.1595490939986809):0.062183785071678654,(((19:0.0…
tree STATE_383000 = (((((1:24.00283083224836,5:14.00283083224836):1.8770046835349312,3:19.87983551578329):0.6735778105005643,4:25.553413326283856):4.283360021555016,2:19.83677334783887):59.71050696220729,(6:19.947108027449254,(((((((7:0.8207411387792247,((8:0.28382514119809094,(21:0.13249256097057568,29:0.13249256097057568):0.15133258022751525):0.1870626032320694,9:0.47088774443016035):0.34985339…
tree STATE_384000 = (((((1:28.481909835928665,5:18.481909835928665):5.592192876593604,3:28.07410271252227):1.9022465087456624,4:34.97634922126793):4.264658114668215,2:29.241007335936146):70.22594513608557,(6:30.362462700145308,((((((((7:0.4911939856520195,(24:0.052624136558916595,25:0.052624136558916595):0.4385698490931029):0.15165517694166958,(9:0.5694327679969756,11:0.5694327679969756):0.073416…
tree STATE_385000 = (((((1:34.84355748141002,5:24.843557481410024):4.799568773716018,3:33.64312625512604):2.360333772702184,4:41.003460027828226):10.110290266072703,2:41.11375029390093):106.84219058606462,(6:45.95460370591765,(((((7:1.1562440947397232,((8:0.1923535047903501,(29:0.045198863671190054,34:0.045198863671190054):0.14715464111916005):0.06771023465173157,11:0.26006373944208167):0.8961803…
tree STATE_386000 = (((((1:28.06730870267356,5:18.06730870267356):1.8538226532033768,3:23.921131355876938):3.9804447275385613,4:32.9015760834155):4.1760603885988985,2:27.077636472014397):74.83180708562435,(6:35.23761793062029,(((((((7:0.6533125317970594,18:0.6533125317970594):0.39267923922046677,((((9:0.5132341257861424,((15:0.1285124622724261,42:0.1285124622724261):0.07491342788798902,23:0.20342…
tree STATE_387000 = (((((1:23.718916951397482,5:13.718916951397482):5.032603804934585,3:22.751520756332066):1.4351871698836227,4:29.18670792621569):5.833351855916177,2:25.020059782131867):67.38735926541128,(6:25.130239447411554,(((((((7:0.7479116927692188,(((((17:0.018961093294739297,22:0.018961093294739297):0.09650628838473757,21:0.11546738167947687):0.14267017757516617,(27:0.10054363819103683,3…
tree STATE_388000 = (((((1:25.15999458746524,5:15.159994587465238):2.1037152779110677,3:21.263709865376306):2.488518127803818,4:28.752227993180124):7.824218138589682,2:26.576446131769806):72.16727197459002,(6:30.891282405015275,(((((((((7:0.45616427264186515,(29:0.13394435418558953,36:0.13394435418558953):0.3222199184562756):0.053016523885558386,21:0.5091807965274235):0.06747061217679218,(((10:0.…
tree STATE_389000 = (((((1:22.048387678720083,5:12.048387678720083):2.525776186485153,3:18.574163865205236):2.576447147012246,4:26.15061101221748):2.647344208605791,2:18.797955220823273):70.45440806759838,(6:25.135705758334325,((((((((((7:0.5415160912796347,(29:0.15346376188571004,36:0.15346376188571004):0.3880523293939247):0.04238822546550358,22:0.5839043167451383):0.018059485291846533,((17:0.05…
tree STATE_390000 = (((((1:20.546817299324175,5:10.546817299324175):2.88266164798749,3:17.429478947311665):1.4107373858541337,4:23.8402163331658):6.0298994945381,2:19.8701158277039):56.080994576333524,(6:19.489913482310392,(((((((((7:0.2728745346598454,((13:0.17626649990935442,27:0.17626649990935442):0.016319063003397083,15:0.1925855629127515):0.0802889717470939):0.08301099359610636,26:0.35588552…
tree STATE_391000 = (((((1:25.18413288687113,5:15.18413288687113):3.5943810598951096,3:22.77851394676624):2.3148334983338685,4:30.093347445100108):5.187569033057983,2:25.28091647815809):70.42111813317817,(6:28.869815850897567,((((((((((((7:0.24595983442521366,16:0.24595983442521366):0.0897055340640768,8:0.33566536848929046):0.020031086320280722,21:0.3556964548095712):0.1753394733821097,17:0.53103…
tree STATE_392000 = (((((1:25.56944012827251,5:15.569440128272511):4.02267014176325,3:23.59211027003576):2.53139324563751,4:31.12350351567327):5.921324582910792,2:27.044828098584063):73.61631086454008,(6:35.13766966048509,((((((((((7:0.24968909899762012,21:0.24968909899762012):0.2250959127003401,16:0.4747850116979602):0.2214835985052362,15:0.6962686102031964):0.004127449984004383,28:0.70039606018…
tree STATE_393000 = (((((1:23.86168796196832,5:13.861687961968322):3.1009212295149844,3:20.962609191483306):2.8328573544852773,4:28.795466545968583):7.071179379503942,2:25.866645925472525):71.53773792555528,(6:31.284777643358332,(((((((7:0.6332261031746277,(13:0.6321999191406507,((18:0.19608599463722243,(37:0.13495138560204964,42:0.13495138560204964):0.06113460903517279):9.407148116681863E-4,(24:…
tree STATE_394000 = (((((1:29.035122330757634,5:19.035122330757634):3.485153524079461,3:26.520275854837095):3.3402093613024277,4:34.86048521613952):8.465399384348764,2:33.32588460048829):85.82451863133016,(6:37.798309480562125,(((((((7:0.4246581637967674,9:0.4246581637967674):0.25107674588094125,15:0.6757349096777087):0.00653019131170085,(24:0.020694473542882872,25:0.020694473542882872):0.6615706…
tree STATE_395000 = (((((1:25.6618105743927,5:15.6618105743927):3.4451806258108917,3:23.10699120020359):1.8536511128910753,4:29.960642313094667):6.266540731968483,2:26.22718304506315):72.8448670472277,(6:32.25255511475762,((((((((7:0.3911486072789263,(9:0.2250402214523009,15:0.2250402214523009):0.1661083858266254):0.1843718973673626,39:0.5755205046462889):0.043681644803785225,((((((14:0.023966599…
tree STATE_396000 = (((((1:28.04146613451828,5:18.04146613451828):3.185313133329892,3:25.226779267848173):1.8205636878699067,4:32.04734295571808):5.939878281591611,2:27.98722123730969):76.22905814439679,(6:33.021057678622626,((((((7:0.4658043243009757,(29:0.26482855146177503,(39:0.03452696837830494,40:0.03452696837830494):0.2303015830834701):0.20097577283920065):0.032832998017486514,30:0.49863732…
tree STATE_397000 = (((((1:24.934355617566546,5:14.934355617566546):2.9983666954317663,3:21.93272231299831):1.3276596202744173,4:28.26038193327273):7.362460542164602,2:25.62284247543733):58.707756341901565,(6:26.699111466220714,((((((7:0.37187673047757847,36:0.37187673047757847):0.007198747147215356,40:0.3790754776247938):0.42623125898886255,(((((16:0.06770428181625852,44:0.06770428181625852):0.0…
tree STATE_398000 = (((((1:26.517289641945077,5:16.517289641945077):3.383927474104187,3:23.901217116049263):1.6225779172722419,4:30.523795033321505):7.255254517476196,2:27.7790495507977):77.03193706195731,(6:30.733185189667424,((((7:1.0596778114267786,(((12:0.5112768134945644,((((14:0.1828486987070912,39:0.1828486987070912):0.011032545726143678,23:0.19388124443323487):0.02485292687619181,41:0.218…
tree STATE_399000 = (((((1:24.146199918676924,5:14.146199918676924):2.9852813961005644,3:21.13148131477749):2.207936146321398,4:28.339417461098886):7.422330449983729,2:25.761747911082615):66.36706758861837,(6:24.15401432368469,(((7:1.5984427774388306,((((((8:0.4390002756703818,9:0.4390002756703818):0.05963842209035469,39:0.4986386977607365):0.15187667886278372,(((((21:0.2693529665669392,37:0.2693…
tree STATE_400000 = (((((1:26.456972282737517,5:16.456972282737517):5.5923763608829375,3:26.049348643620455):5.2511605014404665,4:36.30050914506092):6.479190442051177,2:32.7796995871121):81.98907663006116,(6:32.306415947899964,(((((((7:0.9317887666786417,9:0.9317887666786417):0.2787811652898404,((((8:0.3327312106459279,32:0.3327312106459279):0.021977379397549346,35:0.35470859004347727):0.26585411…
tree STATE_401000 = (((((1:28.47385361227904,5:18.47385361227904):6.39140067399536,3:28.8652542862744):0.7646748094994109,4:34.62992909577381):10.53526987277511,2:35.16519896854892):84.12034582172903,(6:37.063705646614196,(((7:1.810064699527508,((((((8:0.10797031476758641,35:0.10797031476758641):0.4649976764992562,(((11:0.18795426573802151,(21:0.16568779182346727,(22:0.14938309681157483,38:0.1493…
tree STATE_402000 = (((((1:21.435781318468678,5:11.435781318468678):3.0712612814169304,3:18.507042599885608):3.3467160255595516,4:26.85375862544516):6.255706347519677,2:23.109464972964837):67.96691965573694,(6:23.14504801333267,((((((7:0.4377612571391743,12:0.4377612571391743):0.6199375348838891,9:1.0576987920230634):0.16331180338723938,(((((8:0.3292835992360714,35:0.3292835992360714):0.188300233…
tree STATE_403000 = (((((1:25.508769982226642,5:15.508769982226642):1.7958950953267987,3:21.30466507755344):2.045854097884778,4:28.35051917543822):3.521383197848092,2:21.87190237328631):73.05819719112836,(6:25.32923989250218,(((((7:1.1332147602974447,((((9:0.6546640763214587,16:0.6546640763214587):0.02240885269141779,(((13:0.28750671139135114,34:0.28750671139135114):0.0980030526279615,(23:0.36901…
tree STATE_404000 = (((((1:25.403851738367145,5:15.403851738367145):2.301739925951278,3:21.705591664318423):3.821223143797706,4:30.52681480811613):4.522831326396187,2:25.049646134512315):66.92851342154216,(6:29.82393725481066,(((((((7:0.538842447753275,15:0.538842447753275):0.07333119263208965,21:0.6121736403853646):0.31458019866426823,((((11:0.29167737535832006,32:0.29167737535832006):0.38244075…
tree STATE_405000 = (((((1:21.539109982355214,5:11.539109982355214):1.7662170061117735,3:17.305326988466987):3.0436118921198876,4:25.348938880586875):5.163313503930237,2:20.51225238451711):54.31976911091809,(6:17.477685270110562,(((((((7:0.5488634546925186,21:0.5488634546925186):0.1321292899745251,(((((((8:0.37676247354946285,14:0.37676247354946285):0.0056604422048170955,(30:0.16750075765840775,3…
tree STATE_406000 = (((((1:20.52908631411031,5:10.529086314110309):3.113374967048479,3:17.642461281158788):2.0196220435716405,4:24.66208332473043):6.256392447107263,2:20.91847577183769):55.891212332607495,(6:19.16539901382304,(((((7:0.7975357638179423,((((((((8:0.31975352587449435,(14:0.2384030332876183,33:0.2384030332876183):0.08135049258687604):0.03979656114133484,(30:0.14679919027731722,42:0.1…
tree STATE_407000 = (((((1:22.847027385702333,5:12.847027385702333):3.1947607723350835,3:20.041788158037416):1.5824110545268475,4:26.624199212564264):3.2085050369176287,2:19.832704249481893):63.92012334462912,(6:21.550018182184218,((((((((7:0.35499075387365087,11:0.35499075387365087):0.19250754448702034,15:0.5474982983606712):0.06691559078753018,((8:0.5578253426418572,(18:0.20052380210180185,((30…
tree STATE_408000 = (((((1:23.90573587671252,5:13.90573587671252):2.583244293792376,3:20.488980170504895):2.9541209525017535,4:28.44310112300665):5.638177572596128,2:24.081278695602776):57.060082628100176,(6:18.556326195039638,((((((7:0.47495143511953625,((8:0.2812641320752376,(37:0.17239118795551928,40:0.17239118795551928):0.10887294411971832):0.1371273586066728,30:0.4183914906819104):0.05655994…
tree STATE_409000 = (((((1:23.930251052653833,5:13.930251052653833):2.3811431223787274,3:20.31139417503256):3.138886490504248,4:28.45028066553681):8.062004512363401,2:26.51228517790021):68.5270636040957,(6:29.54436746801263,((((((((7:0.5199363675550939,(27:0.2129551689022332,33:0.2129551689022332):0.30698119865286067):0.2569789319738598,(((9:0.33804782686684115,12:0.33804782686684115):0.082955175…
tree STATE_410000 = (((((1:23.28025789876169,5:13.28025789876169):3.7353034039022965,3:21.015561302663986):2.945075812792183,4:28.96063711545617):7.636245226051823,2:26.596882341507992):63.63186225258572,(6:23.94765675194182,((((((7:0.6600985255302986,((15:0.22671600089981123,(24:0.11627163831732479,25:0.11627163831732479):0.11044436258248644):0.35370706638818505,(((((17:0.09137022262500084,33:0.…
tree STATE_411000 = (((((1:21.678343194698346,5:11.678343194698346):2.9146196144823477,3:18.592962809180694):2.977310403631634,4:26.570273212812328):3.652847511236896,2:20.223120724049224):60.338751180793,(6:17.67750116857929,((((((7:0.3996251695682044,18:0.3996251695682044):0.0815837706054508,(((17:0.1542949642111843,(33:0.022284835957925086,37:0.022284835957925086):0.13201012825325922):0.025635…
tree STATE_412000 = (((((1:27.872550249898808,5:17.872550249898808):3.0079728357863473,3:24.880523085685155):2.8175346654605065,4:32.69805775114566):7.275409117716173,2:29.973466868861834):76.92319368111649,(6:30.178978202664055,((((7:1.0759091398645009,((8:0.7879684214084504,((((((14:0.18883248445662373,37:0.18883248445662373):0.014182672789647854,(23:0.11268326268548214,33:0.11268326268548214):…
tree STATE_413000 = (((((1:25.31319207634157,5:15.313192076341569):2.9989454141167187,3:22.312137490458287):2.577388679186914,4:29.8895261696452):2.8641376005441472,2:22.75366377018935):63.94345923139002,(6:30.403072785712197,(((((((7:0.7900282253427092,9:0.7900282253427092):0.1127737887542336,(((10:0.5183352114076643,(((17:0.20182637858735264,(21:0.15247335283064203,(28:0.016698445459869565,36:0…
tree STATE_414000 = (((((1:23.46861719122316,5:13.46861719122316):3.352766126079967,3:20.821383317303127):3.454536078008747,4:29.275919395311874):3.8775769282740384,2:23.153496323585912):61.77621116876017,(6:24.609324359515,((((((((7:0.5294692438451337,18:0.5294692438451337):0.07811591155266207,((9:0.3506980944688836,33:0.3506980944688836):0.1648113659221136,(((10:0.3751952625080772,39:0.37519526…
tree STATE_415000 = (((((1:25.337527675724807,5:15.337527675724807):2.2695861389543666,3:21.607113814679174):2.471234338535716,4:29.07834815321489):8.344066705634575,2:27.422414858849464):61.393261891452596,(6:26.554618589931138,(((((((7:0.8343912750861512,((9:0.478603666436877,((18:0.052519269620389365,43:0.052519269620389365):0.1685428165338701,33:0.22106208615425946):0.25754158028261753):0.275…
tree STATE_416000 = (((((1:24.457001894862838,5:14.457001894862838):1.9853179938711918,3:20.44231988873403):2.961643244268874,4:28.403963133002904):4.905761940811303,2:23.309725073814207):61.214566936257825,(6:21.707524963794654,((((((7:0.6927170667367953,13:0.6927170667367953):0.009094400389539792,(28:0.31815276160436995,(33:0.034503915691634336,43:0.034503915691634336):0.2836488459127356):0.383…
tree STATE_417000 = (((((1:23.611534273694826,5:13.611534273694826):4.017792026325669,3:21.629326300020495):3.8794915715810845,4:30.50881787160158):3.9140091356585174,2:24.422827007260096):64.35508914067934,(6:25.228575277989947,(((((((((7:0.14400255018755842,13:0.14400255018755842):0.19758069582130866,27:0.3415832460088671):0.10611912545540447,(((18:0.08108821349429016,33:0.08108821349429016):0.…
tree STATE_418000 = (((((1:26.565328989403,5:16.565328989403):6.146691859749872,3:26.71202084915287):1.7651464362929445,4:33.477167285445816):6.604028581475191,2:30.081195866921007):79.33314096589652,(6:31.312341688665242,((((((((7:0.32108635025558907,11:0.32108635025558907):0.3108784723631547,((((12:0.42510652689226847,(23:0.09845077448821608,(32:0.045421459178644985,34:0.045421459178644985):0.0…
tree STATE_419000 = (((((1:23.40012993582361,5:13.40012993582361):5.161266636331579,3:22.56139657215519):0.9637064789338581,4:28.525103051089047):6.782454100323619,2:25.307557151412666):60.28266784854935,(6:26.92116117713487,((((((((7:0.3670269397196414,((9:0.1597552014228685,27:0.1597552014228685):0.021289833565249133,14:0.18104503498811764):0.18598190473152376):0.08382964569685014,10:0.45085658…
tree STATE_420000 = (((((1:24.35580328056132,5:14.355803280561322):7.327319567941874,3:25.683122848503196):3.59845008200557,4:34.281572930508766):6.493212079855752,2:30.774785010364518):66.13357508100941,(6:28.38630174707916,(((((((7:0.31743529062649145,(19:0.08453940459867942,20:0.08453940459867942):0.23289588602781203):0.3003877840275233,(10:0.11932513544129199,37:0.11932513544129199):0.4984979…
tree STATE_421000 = (((((1:26.22452197396028,5:16.22452197396028):3.0214246327904277,3:23.245946606750707):1.844786752149858,4:30.090733358900565):3.0039806359403443,2:23.09471399484091):66.39762620898318,(6:21.541882169932464,(((((7:0.6506564304626274,41:0.6506564304626274):0.27171534886208637,((8:0.17037783419119462,((11:0.03598241633748605,44:0.03598241633748605):0.05598571042764754,31:0.09196…
tree STATE_422000 = (((((1:25.144192518817505,5:15.144192518817505):3.0014495987769756,3:22.14564211759448):2.7719314714738736,4:29.917573589068354):6.518366638836831,2:26.435940227905185):72.63308536088826,(6:30.171347031095102,((((((7:0.5253256566876252,41:0.5253256566876252):0.5911987565938586,(((((((8:0.2044889270239273,(16:0.18231558525868177,40:0.18231558525868177):0.02217334176524552):0.03…
tree STATE_423000 = (((((1:21.41781453099434,5:11.417814530994342):3.496782868338901,3:18.914597399333243):1.0061551576658836,4:24.920752556999126):5.673151500622403,2:20.59390405762153):54.04328060444307,(6:19.989420660182205,((((((((7:0.4109811138584565,((24:0.01865135117425541,25:0.01865135117425541):0.3012219501320888,41:0.3198733013063442):0.09110781255211226):0.1906499873354539,((28:0.03893…
tree STATE_424000 = (((((1:18.851900456343024,5:8.851900456343024):3.250630575666939,3:16.102531032009963):1.6540719849875352,4:22.7566030169975):5.681049883413188,2:18.437652900410686):54.17808201497253,(6:19.342385290020403,((((((((((((7:0.2744780771561494,8:0.2744780771561494):0.03977373445242055,(11:0.24406995786071908,22:0.24406995786071908):0.07018185374785088):0.04594962427168753,((((9:0.1…
tree STATE_425000 = (((((1:22.68874386676012,5:12.68874386676012):2.9726488225756285,3:19.66139268933575):2.581901462802332,4:27.24329415213808):6.379927293564226,2:23.623221445702306):72.40110512704223,(6:23.85522199227863,(((((((((((7:0.42495563337858744,(((8:0.29891854764987036,42:0.29891854764987036):0.0045162417591223525,(26:0.02441170999967905,32:0.02441170999967905):0.27902307940931365):0.…
tree STATE_426000 = (((((1:26.520852278394333,5:16.520852278394333):5.9307889291377585,3:26.45164120753209):3.5543501201656014,4:35.00599132769769):5.784669431009789,2:30.79066075870748):71.26808136041853,(6:34.85053477238348,(((((((((7:0.4677947746326188,((19:0.04295044145970752,20:0.04295044145970752):0.27671692012655463,((28:0.00872781148998047,44:0.00872781148998047):0.2715535191964112,35:0.2…
tree STATE_427000 = (((((1:19.50722911595375,5:9.507229115953749):3.0571971760694083,3:16.564426292023157):1.4420312783185807,4:23.006457570341738):3.986687040521076,2:16.993144610862814):51.20594397281677,(6:16.533286165898282,((((7:0.8951115160143778,(((((((8:0.2596149992725835,(34:0.14756218705971907,41:0.14756218705971907):0.11205281221286445):0.060838089881553425,36:0.32045308915413695):0.02…
tree STATE_428000 = (((((1:27.15513108415362,5:17.15513108415362):3.9582909629566636,3:25.113422047110284):1.9639883710699877,4:32.07741041818027):8.08349946255587,2:30.160909880736142):67.2547458510807,(6:29.300889739612174,((((7:1.5397257972598921,(((11:0.7989108287661635,((19:0.08571206816242719,20:0.08571206816242719):0.17012059424400008,21:0.25583266240642727):0.5430781663597362):0.158161057…
tree STATE_429000 = (((((1:29.565078585981144,5:19.565078585981144):3.3958346925650638,3:26.960913278546208):3.1935957485090043,4:35.15450902705521):9.052038970989742,2:34.206547998044954):81.35480210458289,(6:32.80956662242561,((((((7:0.46633343224166474,((11:0.09025556673136742,33:0.09025556673136742):0.3706211779989049,21:0.46087674473027235):0.0054566875113923885):0.8960107376217794,((((((8:0…
tree STATE_430000 = (((((1:22.76448257690854,5:12.764482576908541):3.455990533735058,3:20.2204731106436):1.116329212457945,4:26.336802323101544):7.029550402226981,2:23.366352725328525):62.33030769996002,(6:26.078050018839647,(((((7:0.9818566383435705,((9:0.8729847664779162,((11:0.08756441103688374,(33:0.04071585969188053,41:0.04071585969188053):0.04684855134500321):0.12981037516980176,31:0.217374…
tree STATE_431000 = (((((1:19.317219003248074,5:9.317219003248074):3.3856159391434986,3:16.702834942391572):2.8241435717418923,4:24.526978514133464):3.1485775799736047,2:17.67555609410707):58.3342846166812,(6:21.321703898920106,(((((((7:0.6313242620760634,(((((((11:0.05294758072093441,(35:0.03644740751438019,44:0.03644740751438019):0.016500173206554218):0.0415927682521667,37:0.09454034897310111):…
tree STATE_432000 = (((((1:32.97064329000272,5:22.97064329000272):4.330289953059719,3:31.30093324306244):3.4657160801893028,4:39.76664932325174):9.799473126169048,2:39.56612244942079):98.72730777385297,(6:49.57984636794393,((((((7:1.0453188197753158,(9:1.0060532975615342,((14:0.3546544772924523,((17:0.27341765070832735,23:0.27341765070832735):0.05164967065506065,32:0.325067321363388):0.0295871559…
tree STATE_433000 = (((((1:28.28738020424376,5:18.28738020424376):5.278120220739744,3:27.565500424983505):4.200423744414898,4:36.7659241693984):2.900978647359892,2:29.666902816758295):97.71528097289698,(6:44.808741083681994,((((((((((7:1.2555128661462842,8:1.2555128661462842):0.034473520527682044,((9:0.6601877153994535,40:0.6601877153994535):0.06678241214892522,((12:0.4138305254117205,(21:0.35030…
tree STATE_434000 = (((((1:44.70970538382503,5:34.70970538382503):3.252600187715231,3:41.96230557154026):7.194351120559183,4:54.156656692099446):9.753579090045832,2:53.91023578214528):120.1102024194215,(6:60.375633588087695,(((((7:2.1916915327368134,((((11:0.12644435015753053,31:0.12644435015753053):0.8646631354740426,(13:0.8345518829952424,(19:0.05397640217123299,20:0.05397640217123299):0.780575…
tree STATE_435000 = (((((1:25.36541046653732,5:15.36541046653732):3.186295566829717,3:22.551706033367036):2.6028844105827353,4:30.154590443949772):5.417630316714288,2:25.57222076066406):81.4826824140444,(6:31.599638970088293,(((((7:1.3565418285129829,((((((8:0.09963561422882936,43:0.09963561422882936):0.07455110600831164,(35:0.11977714862522143,38:0.11977714862522143):0.05440957161191956):0.45455…
tree STATE_436000 = (((((1:19.641167693180055,5:9.641167693180055):2.688038460710004,3:16.32920615389006):2.811761750100114,4:24.140967903990173):5.714145999952251,2:19.855113903942424):55.27333491606127,(6:19.267261615834755,((((((7:0.5701011556074533,((9:0.30575057772679826,16:0.30575057772679826):0.01616032861859623,(12:0.16806499564566407,15:0.16806499564566407):0.15384591069973041):0.2481902…
tree STATE_437000 = (((((1:31.805359306066393,5:21.805359306066393):2.348172961504197,3:28.15353226757059):2.20277567824526,4:35.35630794581585):7.937288634400346,2:33.293596580216196):72.05484287185604,(6:35.37422280218264,((((7:1.8516574023066479,((((((8:0.38766940028529046,36:0.38766940028529046):0.17142889176529968,(24:0.10796944748652762,25:0.10796944748652762):0.45112884456406255):0.0730602…
tree STATE_438000 = (((((1:27.757658988551228,5:17.757658988551228):2.241259568232646,3:23.998918556783874):1.7080736155964367,4:30.70699217238031):5.834835210720101,2:26.54182738310041):73.87654855843132,(6:34.060932267078485,(((7:1.580396179981295,((45:0.366816657443458,(46:0.21458415714757426,47:0.21458415714757426):0.15223250029588373):0.16324760992616932,((48:0.09974182683394216,49:0.0997418…
tree STATE_439000 = (((((1:26.51593769416225,5:16.51593769416225):3.287432082092973,3:23.803369776255224):1.2216035717551605,4:30.024973348010384):9.547043267501365,2:29.57201661551175):79.84732059079599,(6:28.43339762616035,(((((((7:0.5642558459546302,26:0.5642558459546302):0.00791882376332731,33:0.5721746697179575):0.6210576430770078,(((((((8:0.12539224249013345,(36:0.11586882162394942,38:0.115…
tree STATE_440000 = (((((1:21.861754060508904,5:11.861754060508904):1.5694891730011413,3:17.431243233510045):3.240942858031012,4:25.672186091541057):5.826736972302619,2:21.498923063843677):60.72782776436944,(6:20.089614294346767,((((((7:0.5212182374546076,((((10:0.24220218781467906,38:0.24220218781467906):0.017585461191381713,43:0.2597876490060608):0.07566151980192282,((13:0.04240161891371535,29:…
tree STATE_441000 = (((((1:28.81441543794037,5:18.81441543794037):4.108333937819502,3:26.92274937575987):3.211093949931069,4:35.13384332569094):5.868406264669787,2:31.002249590360726):81.73779952908183,(6:31.39728264310638,(((7:1.3641039952857215,((((((8:0.24948154957510063,(18:0.22614059962948918,((24:0.11266434909000377,25:0.11266434909000377):0.005798248674997744,33:0.11846259776500151):0.1076…
tree STATE_442000 = (((((1:23.228712792170057,5:13.228712792170057):1.6098897829317487,3:18.838602575101806):1.9817338646651166,4:25.820336439766923):4.265925235565103,2:20.086261675332025):56.535810465547044,(6:20.24849837235807,(((((7:0.2918751844893536,16:0.2918751844893536):0.3877966909682739,((((8:0.2648276253380756,((27:0.09219910962872524,42:0.09219910962872524):0.14650458004825123,38:0.23…
tree STATE_443000 = (((((1:27.506965149766046,5:17.506965149766046):4.322590913102779,3:25.829556062868825):1.4584970297431994,4:32.288053092612024):5.6722073632758665,2:27.96026045588789):65.78728985792932,(6:29.449135477752108,((((((((7:0.527984215708079,26:0.527984215708079):0.3063404886808436,((11:0.6943556247193966,(14:0.5944012243895926,31:0.5944012243895926):0.09995440032980396):0.13032011…
tree STATE_444000 = (((((1:23.09939306750497,5:13.09939306750497):3.190065084998544,3:20.289458152503514):2.112461188853434,4:27.401919341356948):3.7836764867404575,2:21.185595828097405):66.26785534543517,(6:24.10720574720912,((((((((7:0.8752921876155322,((31:0.045803258946159955,32:0.045803258946159955):0.23626554033731517,42:0.2820687992834751):0.593223388332057):0.010038083715561474,10:0.88533…
tree STATE_445000 = (((((1:25.04110480115302,5:15.041104801153018):4.033806501523827,3:23.074911302676846):1.608902249063405,4:29.68381355174025):5.95064411594759,2:25.63445766768784):70.24504898044793,(6:25.498142259407985,((((((7:0.37476607819096314,(31:0.28867059626514907,(32:0.19854905883328097,42:0.19854905883328097):0.0901215374318681):0.08609548192581407):0.4184487688636129,(8:0.6328820612…
tree STATE_446000 = (((((1:24.281164065458555,5:14.281164065458555):2.3977218537420697,3:20.678885919200624):3.6357148207803363,4:29.31460073998096):5.9495623252516125,2:25.264163065232573):76.6535213909178,(6:30.701542688779753,(((((((((7:0.5871004650100268,((((13:0.14258610123806695,38:0.14258610123806695):0.030606703092733778,(32:0.013982282342359011,42:0.013982282342359011):0.1592105219884417…
tree STATE_447000 = (((((1:22.728600379555353,5:12.728600379555353):3.3751244342517985,3:20.10372481380715):3.0967247535720084,4:28.20044956737916):4.8032523592755325,2:23.003701926654692):68.21493142493884,(6:24.428262548825018,(((((((7:0.5635865857087521,(28:0.061694503762385285,29:0.061694503762385285):0.5018920819463668):0.14974457987392054,23:0.7133311655826726):0.028431529342160533,(8:0.652…
tree STATE_448000 = (((((1:22.35790412714627,5:12.35790412714627):4.402500307188429,3:20.7604044343347):2.3878341207361977,4:28.148238555070897):5.676367202301783,2:23.82460575737268):67.77556620029434,(6:26.47480789733423,((((7:1.0452858295088365,(((((8:0.2781088466345536,(28:0.2340623285970345,(31:0.2251766273353438,(36:0.08030554541168139,38:0.08030554541168139):0.1448710819236624):0.008885701…
tree STATE_449000 = (((((1:23.841339811156857,5:13.841339811156857):3.4045201588540124,3:21.24585997001087):2.1753948416283357,4:28.421254811639205):6.928467063334022,2:25.349721874973227):63.11687465619657,(6:26.093320391076524,((((((7:0.6925180936290387,((11:0.10409758560069907,(33:0.08115788851731905,43:0.08115788851731905):0.02293969708338002):0.1385285375422681,23:0.24262612314296716):0.4498…
tree STATE_450000 = (((((1:26.040121936787692,5:16.040121936787692):4.916958624611688,3:24.95708056139938):2.0767438517899635,4:32.03382441318934):5.37419360975877,2:27.408018022948113):79.65428516692982,(6:27.29709803989212,(((((((((((7:0.526075857811604,((19:0.00931454419803632,20:0.00931454419803632):0.22337444923548241,((21:0.03837629035117363,30:0.03837629035117363):0.010780973001020107,40:0…
tree STATE_451000 = (((((1:25.1242760762268,5:15.1242760762268):4.221805564299604,3:23.346081640526403):3.7200967955457607,4:32.066178436072164):6.791458115695754,2:28.857636551767918):73.88872584060704,(6:26.285723352774347,((((((7:0.7950300557753909,((12:0.3296781654165295,((19:0.005233373378933057,20:0.005233373378933057):0.2989689138104067,(29:0.04990831034298795,31:0.04990831034298795):0.254…
tree STATE_452000 = (((((1:26.12852871946999,5:16.12852871946999):2.5823799149511544,3:22.710908634421145):1.9585554618579906,4:29.669464096279135):7.665330786560801,2:27.334794882839937):67.10945852977758,(6:27.314155053567873,(((((((7:0.4101444798721755,((12:0.18934187498151497,16:0.18934187498151497):0.025750330710131664,((19:0.016347248396581016,20:0.016347248396581016):0.12259433134622154,43…
tree STATE_453000 = (((((1:21.351522673037007,5:11.351522673037007):2.8262565728322038,3:18.17777924586921):3.4019556131833433,4:26.579734859052554):5.262725671004599,2:21.842460530057153):48.014773204125134,(6:16.247626175737075,((((((((7:0.1571882769425065,((15:0.05780107713343825,31:0.05780107713343825):0.0011062436480403157,43:0.05890732078147857):0.09828095616102794):0.3838607305008951,((19:…
tree STATE_454000 = (((((1:26.56437403191044,5:16.56437403191044):2.285319915629845,3:22.849693947540285):2.90174342903504,4:30.751437376575325):3.5200698640655546,2:24.27150724064088):72.11659450126626,(6:27.518850294746542,((((7:0.9016155446210855,((8:0.4628132398588729,((30:0.049108667988976736,41:0.049108667988976736):0.06159142756092637,38:0.11070009554990311):0.3521131443089698):0.405715506…
tree STATE_455000 = (((((1:23.751397189591717,5:13.751397189591717):3.838126300681786,3:21.589523490273503):2.79581199234622,4:29.385335482619723):6.728357493868224,2:26.113692976487947):75.2329998191112,(6:24.69692938715825,(((((((7:0.5441398826702732,(10:0.2637006383558724,(((16:0.13334572108003767,21:0.13334572108003767):0.025558989499076423,((18:0.11268268536606157,(34:0.015500024569259589,44…
tree STATE_456000 = (((((1:31.217454335339973,5:21.217454335339973):5.006126600830555,3:30.223580936170528):2.5648891252181727,4:37.7884700613887):1.304900481608243,2:29.093370542996944):77.16855748101273,(6:31.264579806685944,(((((((7:0.7361905452085344,((((8:0.304336665396019,(12:0.19455779871920287,(((29:0.006404166646521568,30:0.006404166646521568):0.04998271569273149,42:0.056386882339253055)…
tree STATE_457000 = (((((1:37.22160286010203,5:27.22160286010203):2.4870499429331545,3:33.708652803035186):2.4360913721796535,4:41.14474417521484):5.557121771932124,2:36.70186594714696):95.18476798927964,(6:39.61238030295533,((((7:1.0288862013916604,((((((8:0.37194905986815047,39:0.37194905986815047):0.04478135309099768,(18:0.04770182278783599,(31:0.022464402214266974,43:0.022464402214266974):0.0…
tree STATE_458000 = (((((1:30.94525090004573,5:20.94525090004573):4.007340094308141,3:28.95259099435387):6.972394327116476,4:40.924985321470345):2.5034170378436684,2:33.42840235931401):82.73813942380337,(6:37.37751490493481,((((7:1.3655547477640477,(((8:0.24889898902416574,18:0.24889898902416574):0.2634439345689513,((31:0.03211291509723546,36:0.03211291509723546):0.001278040277975033,44:0.0333909…
tree STATE_459000 = ((((1:20.70701854312776,5:10.70701854312776):2.6251652210320273,(3:15.815962340351753,4:20.815962340351753):1.5162214238080338):2.8738235798587617,2:15.206007344018548):55.052669983653345,(6:18.091405149277,((((7:0.5816165227891573,((((((9:0.09302888796012854,27:0.09302888796012854):0.17265470940140576,(34:0.2306141102350567,(35:0.06841357703846222,40:0.06841357703846222):0.16…
tree STATE_460000 = (((((1:19.493494667101466,5:9.493494667101466):2.5180976650494493,3:16.011592332150915):1.8820447037090773,4:22.893637035859992):4.161365361004009,2:17.055002396864):46.7090649849432,(6:12.911321225778046,((((((7:0.485506570905602,(17:0.4715266742986722,((23:0.12433441618860688,44:0.12433441618860688):0.08288390089430372,(26:0.12044137859993187,31:0.12044137859993187):0.086776…
tree STATE_461000 = (((((1:31.989344233206637,5:21.989344233206637):4.309493514280774,3:30.29883774748741):3.603038452084526,4:38.90187619957194):5.6264498460046966,2:34.528326045576634):82.38351495894945,(6:32.066108501394986,(((((7:1.0592061099410641,(14:0.2187985039150902,(19:0.040037866618581754,20:0.040037866618581754):0.17876063729650846):0.840407606025974):0.032422769238342086,(((10:0.2367…
tree STATE_462000 = (((((1:28.479763391462292,5:18.479763391462292):4.7467242517835615,3:27.226487643245854):1.6232947507670943,4:33.84978239401295):5.7380312870560815,2:29.58781368106903):72.6143117073764,(6:31.105687786579942,((((7:1.0551479350234905,(((((8:0.35960926834232215,13:0.35960926834232215):0.3500991830847279,(15:0.6407938088685327,(28:0.5384709841929021,44:0.5384709841929021):0.10232…
tree STATE_463000 = (((((1:19.722162595845184,5:9.722162595845184):6.1770976846576175,3:19.8992602805028):1.1877333543680244,4:26.086993634870826):4.784466236350841,2:20.871459871221667):48.88767350831278,(6:16.741441035240044,(((7:0.9432746462114677,(((((8:0.18554334373802533,35:0.18554334373802533):0.17774972510048587,((11:0.031728590631132245,37:0.031728590631132245):0.06067299453294317,29:0.0…
tree STATE_464000 = (((((1:31.439015620672244,5:21.439015620672244):3.0124153467765495,3:28.451430967448793):3.1366534834088995,4:36.58808445085769):4.911223964136198,2:31.49930841499389):76.56317520152345,(6:29.467653184538456,(((7:1.8709356270218065,((((((8:0.1296078657589936,37:0.1296078657589936):0.25446739942749197,(11:0.2177179266592155,29:0.2177179266592155):0.16635733852727005):0.29467279…
tree STATE_465000 = (((((1:29.57095561768678,5:19.57095561768678):5.626915908640253,3:29.197871526327035):4.170861828433253,4:38.36873335476029):8.157357067979525,2:36.52609042273981):76.06382302421174,(6:30.349887594713422,(((((7:1.1323884105998305,((9:0.7338862066608449,(((14:0.13584721334268465,30:0.13584721334268465):0.20551588895023606,37:0.3413631022929207):0.18241149317757605,42:0.52377459…
tree STATE_466000 = (((((1:21.30620770828899,5:11.30620770828899):4.018682132113224,3:19.324889840402214):3.541441458029386,4:27.8663312984316):4.033366780960083,2:21.899698079391683):63.26499636590715,(6:26.44819459581496,((((7:0.9903039786377906,(((8:0.3821281466595079,((26:0.2631783437054833,37:0.2631783437054833):0.00888772086242362,44:0.27206606456790694):0.11006208209160095):0.3015908992669…
tree STATE_467000 = (((((1:19.81053031375894,5:9.810530313758939):2.8704239331296293,3:16.680954246888568):1.2535589937102145,4:22.934513240598783):3.0459828115131806,2:15.980496052111963):59.86802460033674,(6:16.48228624998515,((((7:1.1391936880552365,((((((((((8:0.02379356788702822,32:0.02379356788702822):0.007381262712915167,13:0.031174830599943387):0.05087792224586027,18:0.08205275284580366):…
tree STATE_468000 = (((((1:25.871069886229293,5:15.871069886229293):2.683566854065507,3:22.5546367402948):2.0715724932626465,4:29.626209233557447):4.866670206741254,2:24.4928794402987):69.43066253660439,(6:24.772396051018646,((((7:0.8577449405545158,(11:0.856276391582425,28:0.856276391582425):0.0014685489720908107):0.43136740009015473,((((8:0.5375328239452468,(((14:0.10189572743972117,38:0.101895…
tree STATE_469000 = (((((1:22.447513756614473,5:12.447513756614473):2.2602711936513735,3:18.707784950265847):3.765386956001411,4:27.473171906267257):5.034526461667337,2:22.507698367934594):62.37683430156592,(6:23.399552920863812,(((7:0.8964226120929597,((((8:0.3356577608003882,(((19:0.011157877630696887,20:0.011157877630696887):0.0615080925041435,(27:0.05910254993328883,41:0.05910254993328883):0.…
tree STATE_470000 = (((((1:24.162530292835537,5:14.162530292835537):2.003233222166344,3:20.16576351500188):2.960985963420814,4:28.126749478422695):6.048693535328653,2:24.175443013751348):71.8567498865808,(6:28.673803238151372,(((((((7:0.820639368691278,(12:0.7473783945365445,((((15:0.11585857547874176,42:0.11585857547874176):0.05005204408002109,(16:0.13403044986375362,32:0.13403044986375362):0.03…
tree STATE_471000 = (((((1:21.858838318056712,5:11.858838318056712):3.282504072911223,3:19.141342390967935):2.5824766716172256,4:26.72381906258516):4.643139768031343,2:21.366958830616504):66.51197714344516,(6:22.536567449088516,(((((((((7:0.3672424197309487,(26:0.09112494971965497,33:0.09112494971965497):0.2761174700112937):0.07710231539495255,((9:0.17830272679416795,32:0.17830272679416795):0.202…
tree STATE_472000 = (((((1:20.726375711472794,5:10.726375711472794):3.306663680824446,3:18.03303939229724):2.420776581229898,4:25.45381597352714):3.6211182892552394,2:19.074934262782378):63.37827059194808,(6:22.97041972668943,((((((7:0.3181718095762831,32:0.3181718095762831):0.40326729110318427,(((8:0.3771351729806911,11:0.3771351729806911):0.0012861787605141783,18:0.3784213517412053):0.270139690…
tree STATE_473000 = (((((1:23.734892161290805,5:13.734892161290805):4.9504535003324115,3:22.685345661623217):1.907284699800691,4:29.592630361423907):4.561399326686953,2:24.15402968811086):76.64446241415959,(6:28.6848156286732,(((((7:1.0922129244426653,((((23:0.15400955790024684,40:0.15400955790024684):0.14677132827764927,((24:0.07062355638758214,25:0.07062355638758214):0.16136453377079035,38:0.23…
tree STATE_474000 = (((((1:26.57484959794586,5:16.57484959794586):5.612244471048744,3:26.187094068994604):2.0096717317162813,4:33.196765800710885):4.627626081860633,2:27.82439188257152):79.53596858967902,(6:30.10277535285975,((((((7:0.8484114367906566,((12:0.20058183966834156,((31:0.11294125808414836,39:0.11294125808414836):0.02191560548402531,44:0.13485686356817367):0.06572497610016789):0.618995…
tree STATE_475000 = (((((1:19.943926605240012,5:9.943926605240012):2.542074333979482,3:16.486000939219494):2.6986577384123542,4:24.184658677631848):4.461925869817527,2:18.646584547449375):63.44194146884847,(6:19.419314037476227,(((7:1.0860601385436883,(((8:0.8306771219382246,(((((27:0.03149778203465758,35:0.03149778203465758):0.16940012933940798,30:0.20089791137406557):0.0686246655878254,(28:0.06…
tree STATE_476000 = (((((1:25.67412106750754,5:15.674121067507539):3.497257445451936,3:23.171378512959475):1.8004591297723387,4:29.971837642731813):5.942296675302551,2:25.914134318034364):82.28383908674536,(6:34.045717895580964,(((((((7:0.4840079606781988,(((11:0.13994943187936934,17:0.13994943187936934):0.24909383957044204,(14:0.3682486749416717,(16:0.16102645584498593,36:0.16102645584498593):0.…
tree STATE_477000 = (((((1:25.643081571155687,5:15.643081571155687):3.496614549129795,3:23.139696120285482):2.988355070341864,4:31.128051190627346):6.127009111379451,2:27.255060302006797):74.55615804800375,(6:33.05446506790841,(((((((((7:0.23615252259296726,15:0.23615252259296726):0.0726448691292953,((11:0.24745945755070847,17:0.24745945755070847):0.0079733496373246,(19:0.09242947906668408,20:0.0…
tree STATE_478000 = (((((1:23.436045755725967,5:13.436045755725967):2.7314924179562823,3:20.16753817368225):1.225718074046565,4:26.393256247728814):7.753850736509371,2:24.147106984238185):56.66083871938138,(6:27.952083469476555,((((7:1.086930172700958,(((11:0.6721972466337656,((((18:0.16663083999473494,22:0.16663083999473494):0.08577654209273067,23:0.2524073820874656):0.16096577800234946,21:0.413…
tree STATE_479000 = (((((1:31.471671247659486,5:21.471671247659486):3.3448057689392527,3:28.81647701659874):2.2030450061537508,4:36.01952202275249):7.108630530296011,2:33.1281525530485):77.23002385489247,(6:35.462589917428616,((((((7:0.3547131312840214,(14:0.3476811768216016,17:0.3476811768216016):0.007031954462419776):0.170504191411332,((12:0.16481411395481635,41:0.16481411395481635):0.244421634…
tree STATE_480000 = (((((1:23.23723825469564,5:13.23723825469564):3.0102831506983563,3:20.247521405393996):2.3266537956053206,4:27.574175200999317):6.626500463336779,2:24.200675664336096):58.22582313474093,(6:24.14709968946645,(((((((((7:0.18806523062192482,(22:0.1813520989573847,31:0.1813520989573847):0.0067131316645401284):0.22022512855037518,(12:0.06617518161528438,(35:0.06490058070549082,41:0…
tree STATE_481000 = (((((1:30.839861431586577,5:20.839861431586577):2.9522924958325945,3:27.79215392741917):4.094626903468054,4:36.886780830887226):5.175329612377347,2:32.06211044326457):85.905856329485,(6:39.462901407093185,((((((((7:0.6082779878115029,(14:0.49614088972067655,28:0.49614088972067655):0.11213709809082634):0.002152380198215176,18:0.6104303680097181):0.23892476439988575,13:0.8493551…
tree STATE_482000 = (((((1:35.303742503388634,5:25.303742503388634):5.727301198041729,3:35.03104370143036):2.2774970944626887,4:42.30854079589305):7.098128955609212,2:39.406669751502264):102.34049921683108,(6:42.36558039134793,((((((((7:0.8019937958042103,9:0.8019937958042103):0.34620182262166077,((11:0.8349688862959045,23:0.8349688862959045):0.06074119529367805,(13:0.8227872828692698,(14:0.35222…
tree STATE_483000 = (((((1:41.030819895054144,5:31.030819895054144):7.5608787009214495,3:42.59169859597559):7.0350066409047685,4:54.62670523688036):14.345032685790578,2:58.97173792267094):121.61312798805127,(6:58.107045532486296,(((((((((7:1.3116725014631263,((((12:0.5493277180008812,43:0.5493277180008812):0.3937970957274799,(16:0.7125696354722914,30:0.7125696354722914):0.23055517825606975):0.076…
tree STATE_484000 = (((((1:28.63742810577851,5:18.63742810577851):8.37246700624442,3:31.00989511202293):3.0737219637549913,4:39.08361707577792):10.303181501415224,2:39.38679857719315):88.99801732167519,(6:41.29113680658402,((((((7:0.46063077341320696,(14:0.2502955589801274,26:0.2502955589801274):0.21033521443307956):0.3782826823553866,((8:0.7183271891774533,9:0.7183271891774533):0.102071629770131…
tree STATE_485000 = (((((1:36.17187558535972,5:26.17187558535972):3.0572022973030144,3:33.229077882662736):4.746060228876466,4:42.9751381115392):7.635761572691052,2:40.610899684230255):93.99554453267672,(6:39.59846542072778,(((((7:1.0887021342532188,((8:1.0692515443510948,(14:0.1598933076908017,26:0.1598933076908017):0.9093582366602931):0.003574222221951029,((13:0.06422426530609263,33:0.064224265…
tree STATE_486000 = (((((1:26.578108266037724,5:16.578108266037724):4.403847553234968,3:24.98195581927269):1.3855728440346624,4:31.367528663307354):7.4516484357543575,2:28.81917709906171):68.57458090504062,(6:22.36839603603267,(((((7:0.5265527241587384,(14:0.4056269768646066,((19:0.11403359638982484,20:0.11403359638982484):0.1752559846950219,(29:0.13849095656088517,34:0.13849095656088517):0.15079…
tree STATE_487000 = (((((1:22.965360307880463,5:12.965360307880463):2.0784248235444167,3:19.04378513142488):2.6500643541686983,4:26.693849485593578):6.438290318706745,2:23.132139804300323):56.8182710200105,(6:19.418075246351364,((((((((7:0.7112707101657143,(8:0.6775578221101319,(10:0.5022790211863917,(24:0.010618278599229742,25:0.010618278599229742):0.4916607425871619):0.17527880092374026):0.0337…
tree STATE_488000 = (((((1:23.49775663158668,5:13.497756631586679):2.08909209229504,3:19.58684872388172):3.631590131285673,4:28.218438855167392):5.530939134083262,2:23.749377989250654):66.4861091551034,(6:27.521277310026598,(((((((7:0.4938185699570017,28:0.4938185699570017):0.16020624283820006,(((9:0.23955724090055122,(17:0.07545596125355099,39:0.07545596125355099):0.16410127964700022):0.05500980…
tree STATE_489000 = (((((1:26.16382136040861,5:16.16382136040861):3.971766051038859,3:24.135587411447467):2.1687378781895035,4:31.30432528963697):7.202705921197563,2:28.507031210834533):76.50762616741824,(6:32.20957981387347,(((((7:1.0933847925430231,((((10:0.4618640063515196,(23:0.3884360864591779,27:0.3884360864591779):0.07342791989234171):0.181195712725866,22:0.6430597190773856):0.107550033898…
tree STATE_490000 = (((((1:22.263237143937417,5:12.263237143937417):2.3370455453315024,3:18.60028268926892):3.430434187020431,4:27.03071687628935):5.971799654850923,2:23.002516531140273):67.82966806314495,(6:23.30787227889187,(((((((7:0.9380179167026584,23:0.9380179167026584):0.12385548305996663,22:1.061873399762625):0.05018993756901402,(8:0.8196411496184791,(12:0.36531122198464366,(19:0.03277609…
tree STATE_491000 = (((((1:19.695313979612397,5:9.695313979612397):3.5750792726023732,3:17.27039325221477):2.7000466476439655,4:24.970439899858736):5.915683403956439,2:20.886123303815175):51.47657251567157,(6:20.20087314263995,(((((7:0.962795334212133,22:0.962795334212133):0.2050586323862581,((9:0.7416269796411656,((((24:0.03933581639967694,25:0.03933581639967694):0.20480953512545852,29:0.2441453…
tree STATE_492000 = (((((1:23.92377560204811,5:13.92377560204811):4.59448910374941,3:22.51826470579752):1.5070992301316082,4:29.02536393592913):11.240348378960839,2:30.265712314889967):72.07025878200119,(6:31.67662788690768,((((((((((7:0.9106116343303442,((((((19:0.04403157624340634,20:0.04403157624340634):0.12133487241360913,44:0.16536644865701547):0.16277280272054537,37:0.32813925137756084):0.1…
tree STATE_493000 = (((((1:28.390796196911296,5:18.390796196911296):4.305278295228774,3:26.69607449214007):5.415842539626489,4:37.11191703176656):5.947583368195843,2:33.0595003999624):87.99070290800513,(6:41.97620391561904,((((((((7:0.9525769367793852,((14:0.48303161919379883,41:0.48303161919379883):0.09580855025762808,27:0.5788401694514269):0.37373676732795824):0.07259768690101576,((10:0.7397133…
tree STATE_494000 = (((((1:28.729186043418192,5:18.729186043418192):4.179648059330052,3:26.908834102748244):4.088954742450326,4:35.99778884519857):5.1023169546716005,2:31.10010579987017):90.19931626611645,(6:39.287991096223735,(((((((((7:0.6457043095209314,((19:0.13374596674604733,20:0.13374596674604733):0.45155163113458396,(21:0.40582875889966125,44:0.40582875889966125):0.17946883898097005):0.06…
tree STATE_495000 = (((((1:28.76773074571414,5:18.76773074571414):3.88425754437057,3:26.65198829008471):4.707351717250752,4:36.35934000733546):7.6148499945439525,2:33.974190001879414):69.13778717888175,(6:33.93372930954918,(((((((((7:0.8634788856818004,((17:0.7362572485988984,44:0.7362572485988984):0.11403934517362646,(19:0.02916169439783381,20:0.02916169439783381):0.8211348993746911):0.013182291…
tree STATE_496000 = (((((1:34.122901196813594,5:24.122901196813594):3.3706820357034957,3:31.49358323251709):4.819171841588087,4:41.312755074105176):11.786316715468885,2:43.09907178957406):87.79332326282605,(6:36.385774184927826,(((((((7:0.9068171407720377,23:0.9068171407720377):0.2336796191812437,((((14:0.20646614897571608,36:0.20646614897571608):0.15683090538534977,(27:0.15279255413248502,41:0.1…
tree STATE_497000 = (((((1:30.630730665177495,5:20.630730665177495):2.6821312054841755,3:27.31286187066167):3.246791217245402,4:35.55965308790707):10.776643558155456,2:36.33629664606253):85.89585869096356,(6:31.653003017134196,(((((((7:0.8208490825047723,((21:0.28352918432767116,((28:0.04724173558101828,29:0.04724173558101828):0.04770571831903321,33:0.09494745390005149):0.18858173042761966):0.098…
tree STATE_498000 = (((((1:33.36665612229503,5:23.366656122295034):5.348576833991764,3:32.7152329562868):5.21416815878726,4:42.92940111507406):6.957963182051699,2:39.88736429712576):84.30931457695552,(6:39.69955038413465,(((((((((7:0.31203916141577887,(18:0.16290770331929927,42:0.16290770331929927):0.1491314580964796):0.3789346898873371,(((28:0.040890056436432676,29:0.040890056436432676):0.022828…
tree STATE_499000 = (((((1:21.682198707315372,5:11.682198707315372):4.656730561633452,3:20.338929268948824):2.2528610216460265,4:27.59179029059485):5.870900874361098,2:23.46269116495595):62.599623106044284,(6:21.506927672453813,((((((((7:0.2840065778122624,12:0.2840065778122624):0.18663082969095318,(11:0.2982409975752648,13:0.2982409975752648):0.1723964099279508):0.1978431948764081,((((((14:0.035…
tree STATE_500000 = (((((1:19.205597396873454,5:9.205597396873454):4.554590335063406,3:17.76018773193686):2.2514049655681134,4:25.011592697504973):5.375732590275639,2:20.387325287780612):57.23428787702235,(6:19.53536271344531,(((((((7:0.3020584293137119,27:0.3020584293137119):0.02442135751036051,(((22:0.15731233739915237,38:0.15731233739915237):0.10462934988577002,30:0.2619416872849224):0.0015256…
tree STATE_501000 = (((((1:24.568625726125745,5:14.568625726125745):3.0808391949432767,3:21.649464921069022):2.743469292799677,4:29.3929342138687):3.0157701965123778,2:22.408704410381077):69.2433966469006,(6:28.740551618369075,(((((((((7:0.5051313651380773,10:0.5051313651380773):0.00787520405670794,(24:0.03343899077724222,25:0.03343899077724222):0.47956757841754305):0.028132850527748388,(((15:0.1…
tree STATE_502000 = (((((1:21.25342037208828,5:11.253420372088279):2.2855881731924335,3:17.539008545280712):2.518922845202116,4:25.05793139048283):3.7496899240340476,2:18.807621314516876):58.99241971799488,(6:22.41222465565405,(((((7:0.7619106803268731,(39:0.22901549463247975,44:0.22901549463247975):0.5328951856943934):0.187446750839251,(((9:0.42171582996849116,(17:0.3716282103786317,28:0.3716282…
tree STATE_503000 = (((((1:24.656691729492202,5:14.656691729492202):3.344831393798845,3:22.001523123291047):2.296081486269383,4:29.29760460956043):6.322669870514588,2:25.620274480075018):64.69057061364703,(6:24.77989585596484,((((7:1.138282023086208,((((8:0.413873372754059,(22:0.21988911015283993,((26:0.08799947748634457,32:0.08799947748634457):0.06946389211544274,(36:0.1347052169716193,42:0.1347…
tree STATE_504000 = (((((1:21.804229601726554,5:11.804229601726554):2.3750524752429243,3:18.17928207696948):3.685053035420058,4:26.864335112389536):5.762925029536323,2:22.62726014192586):60.01069886233702,(6:22.38181909359004,((((((7:0.8584698927418137,((9:0.390830414378485,34:0.390830414378485):0.25188339259930603,((11:0.08605796739789957,28:0.08605796739789957):0.027657257260358115,(24:0.037064…
tree STATE_505000 = (((((1:22.632979910706656,5:12.632979910706656):3.5799824031484953,3:20.21296231385515):2.254429908295844,4:27.467392222150995):3.4930790044020874,2:20.960471226553082):62.2750286930042,(6:21.473409936169382,(((((7:0.6566284589492044,((21:0.2103631517872708,43:0.2103631517872708):0.2654595484451413,23:0.4758227002324121):0.18080575871679233):0.5243407444953934,(9:0.68650801603…
tree STATE_506000 = (((((1:19.263043022664412,5:9.263043022664412):2.1317233326902922,3:15.394766355354705):2.5096043216776387,4:22.904370677032343):4.328638337536887,2:17.23300901456923):51.56366801916799,(6:14.502667724888475,(((((7:0.6704331432450811,(8:0.5535501639108912,(((24:0.014115081710621594,25:0.014115081710621594):0.17423917491594204,38:0.18835425662656363):0.28453413309715475,((27:0.…
tree STATE_507000 = (((((1:28.958689051222883,5:18.958689051222883):3.843179220594287,3:26.80186827181717):3.2390081452924377,4:35.04087641710961):2.741562971843159,2:27.782439388952767):89.43412516766524,(6:35.96006359653019,((((((((7:0.8381721926220879,8:0.8381721926220879):0.07027900187514458,(((((10:0.3844885339145958,((14:0.29885869414587546,((19:0.04578022221262412,20:0.04578022221262412):0…
tree STATE_508000 = (((((1:23.534087087531983,5:13.534087087531983):4.139616621343588,3:21.67370370887557):1.379404058055293,4:28.053107766930864):4.510911858938385,2:22.56401962586925):64.39888975840121,(6:23.186606864061325,((((7:0.7846168951763764,((((8:0.37354908899801853,(((13:0.18283991546096395,34:0.18283991546096395):0.0946429123579639,(27:0.09086454579977875,(32:0.03460627908083506,41:0.…
tree STATE_509000 = (((((1:19.775606372443992,5:9.775606372443992):2.8755908788750233,3:16.651197251319015):2.198977506398773,4:23.850174757717788):3.6996262092433305,2:17.54980096696112):55.49629177856883,(6:17.571558993956934,((((7:0.8255051578353885,(((10:0.3521026763710051,((17:0.06128411210705986,31:0.06128411210705986):0.07129270271756877,(22:0.11117114333509602,43:0.11117114333509602):0.02…
tree STATE_510000 = (((((1:26.8493674314572,5:16.8493674314572):4.678018016826851,3:25.52738544828405):2.0388352158073104,4:32.56622066409136):3.983103775026592,2:26.549324439117953):78.27136386807464,(6:27.578455740861074,((((((((7:0.677822381359069,(19:0.36801195866743114,20:0.36801195866743114):0.3098104226916379):0.05172591223195577,(((13:0.3254151490230776,32:0.3254151490230776):0.0152498924…
tree STATE_511000 = (((((1:24.146924140437754,5:14.146924140437754):2.3976754165558987,3:20.544599556993653):2.7568385571270966,4:28.30143811412075):4.565403948251685,2:22.866842062372434):71.18157596706374,(6:24.860804680697434,((((((((7:0.3937306182926672,(9:0.20793519565018323,((15:0.02846458995127325,(35:0.004348984832799302,44:0.004348984832799302):0.024115605118473948):0.14947278272050005,3…
tree STATE_512000 = (((((1:26.25695832155481,5:16.25695832155481):5.141994477989488,3:25.398952799544297):3.5413553397915365,4:33.94030813933583):10.192288562514491,2:34.132596701850325):80.7918317420291,(6:41.37558127366394,(((((((7:0.6293773403948779,(((10:0.3584752409351179,17:0.3584752409351179):0.06553556495615487,((33:0.024910897080095504,35:0.024910897080095504):0.24614597069584046,44:0.27…
tree STATE_513000 = (((((1:24.38973479011529,5:14.389734790115291):3.328992927276051,3:21.718727717391342):3.1177513061822886,4:29.83647902357363):6.533392122912744,2:26.369871146486375):73.46188751785111,(6:29.69782267042565,(((((7:0.9178748062736364,(((10:0.11733017811884025,35:0.11733017811884025):0.11527108909512876,(15:0.22416219727587378,((23:0.17993796381740387,36:0.17993796381740387):0.02…
tree STATE_514000 = (((((1:20.235027668668273,5:10.235027668668273):3.926703631162937,3:18.16173129983121):1.339107832253454,4:24.500839132084664):9.89720895345733,2:24.398048085541994):61.64182698475849,(6:21.75349690405792,((((((7:1.0124450563154197,((8:0.43262940154074336,(31:0.07618524209138493,38:0.07618524209138493):0.3564441594493584):0.1960898447038001,(11:0.3540573276601127,((26:0.010019…
tree STATE_515000 = (((((1:20.39031421615947,5:10.39031421615947):4.516803213655418,3:18.90711742981489):1.2076875997870111,4:25.1148050296019):8.342581658047909,2:23.45738668764981):62.36803512341272,(6:21.338200228606105,((((((((((7:0.4452949673936677,(31:0.35700101700873405,38:0.35700101700873405):0.08829395038493365):0.028181500826160222,8:0.4734764682198279):0.16531229878519138,(21:0.2052766…
tree STATE_516000 = (((((1:24.21189975248133,5:14.21189975248133):1.654092668001418,3:19.865992420482748):3.2258603967214086,4:28.091852817204156):2.8407057693882933,2:20.93255858659245):64.4951806248944,(6:23.553704295272773,((((7:0.7516226624530377,((8:0.5459705263095667,38:0.5459705263095667):0.04841221780569016,((16:0.4504259479809002,29:0.4504259479809002):0.0410368894986311,31:0.49146283747…
tree STATE_517000 = (((((1:26.43415173657495,5:16.43415173657495):4.254381060678927,3:24.688532797253878):0.7626657213104266,4:30.451198518564304):8.054117041771626,2:28.50531556033593):77.74962054258695,(6:31.667035710551247,(((((((((7:0.5445525144321415,((18:0.38460980679340145,34:0.38460980679340145):0.04800638277284708,22:0.43261618956624853):0.11193632486589294):0.01593242050242083,(28:0.289…
tree STATE_518000 = (((((1:21.244438581231368,5:11.244438581231368):3.592824193513561,3:18.83726277474493):1.8972354976223436,4:25.734498272367272):4.876089705017815,2:20.610587977385087):52.89569929978058,(6:16.90762203318095,(((7:0.7196746533575423,(((((((8:0.21254953061949344,13:0.21254953061949344):0.006003294694619465,(19:0.00783368188209968,20:0.00783368188209968):0.21071914343201323):0.090…
tree STATE_519000 = (((((1:19.01228080261498,5:9.012280802614981):2.8667238277308833,3:15.879004630345865):1.6253876337558317,4:22.504392264101696):5.191848542013677,2:17.696240806115373):46.76516471897655,(6:14.534416172958302,(((((7:0.4602454488539854,15:0.4602454488539854):0.18030860241276364,11:0.640554051266749):0.3516453227719446,(((((8:0.08406659815695328,13:0.08406659815695328):0.13821465…
tree STATE_520000 = (((((1:20.889945904069734,5:10.889945904069734):1.9502347958308874,3:16.84018069990062):0.8131068805354751,4:22.653287580436096):6.060949650814138,2:18.714237231250234):50.02982462037269,(6:14.57229503077749,(((((7:0.9033482630382621,11:0.9033482630382621):0.17329940432066948,((((((((8:0.26965501663397534,((26:0.1436907719597576,29:0.1436907719597576):0.10385479722911464,(41:0…
tree STATE_521000 = (((((1:20.36529146796852,5:10.365291467968522):1.6871302523162441,3:16.052421720284766):3.082044625454845,4:24.13446634573961):6.45627749681374,2:20.59074384255335):50.64510421546808,(6:16.510811117957516,(((((7:0.32759387285490793,33:0.32759387285490793):0.5365048807221338,(((((8:0.26154490319280244,((22:0.13024949835922342,((34:0.04262906338833224,40:0.04262906338833224):0.0…
tree STATE_522000 = (((((1:19.643855978562872,5:9.643855978562872):3.2849421590099155,3:16.928798137572787):3.26752051683145,4:25.196318654404237):7.395926945037459,2:22.592245599441696):54.75741266757203,(6:22.94280482195407,((((((((7:0.8316601485527646,(13:0.5794881710141635,(14:0.4358435230199422,28:0.4358435230199422):0.14364464799422128):0.2521719775386011):0.013304622054157389,(9:0.79564325…
tree STATE_523000 = (((((1:32.04925782464771,5:22.04925782464771):2.94915558783687,3:28.99841341248458):3.562146256697389,4:37.56055966918197):8.23348302068711,2:35.79404268986908):83.31076297125588,(6:34.42860387848373,(((((((7:0.670427173030732,(13:0.5074173062612399,(14:0.23141543519093077,(28:0.006670763009440805,41:0.006670763009440805):0.22474467218148997):0.27600187107030916):0.16300986676…
tree STATE_524000 = (((((1:29.026027848183297,5:19.026027848183297):4.499618247776986,3:27.525646095960283):2.4434330940433853,4:34.96907919000367):8.47154939724848,2:33.44062858725215):84.92269461229847,(6:34.94529969967596,((((((7:1.1439282709559406,(((9:0.21786293011671198,(16:0.09428043130750861,32:0.09428043130750861):0.12358249880920337):0.5105513570458654,21:0.7284142871625774):0.119753230…
tree STATE_525000 = (((((1:25.916184996535105,5:15.916184996535105):3.9517196534400583,3:23.867904649975163):3.1767511946570686,4:32.04465584463223):6.737625440416068,2:28.7822812850483):81.90951809635338,(6:29.909019026590357,(((((7:1.339148792681797,(((13:0.6506255254528632,((17:0.23959747301000742,(32:0.056188829630182124,33:0.056188829630182124):0.1834086433798253):0.004127293969623358,30:0.2…
tree STATE_526000 = (((((1:40.471032219256074,5:30.471032219256074):5.657216990968088,3:40.12824921022416):0.9426890989894545,4:46.070938309213616):7.230814053556571,2:43.30175236277019):113.44686503864388,(6:50.64340354932679,((((((((7:1.7065074689497886,(10:0.27408992068432614,30:0.27408992068432614):1.4324175482654624):0.11667064913276093,(8:0.5246435388664735,28:0.5246435388664735):1.29853457…
tree STATE_527000 = (((((1:30.28654851219993,5:20.28654851219993):2.1783886811245026,3:26.46493719332443):3.0697685174303686,4:34.5347057107548):10.275471440975508,2:34.81017715173031):83.95094812849865,(6:31.978820104143963,(((((7:1.1264256121714795,((8:1.0526406992880728,((((9:0.34954681512127256,28:0.34954681512127256):0.2454975601403872,12:0.5950443752616598):0.058539075581242495,((((26:0.065…
tree STATE_528000 = (((((1:29.051717389201396,5:19.051717389201396):2.1503701018924026,3:25.2020874910938):4.094625501627469,4:34.29671299272127):6.761558961058,2:31.05827195377927):85.60268254940303,(6:26.739732839863592,((((((((7:0.8893969859816379,(17:0.3919293988528805,43:0.3919293988528805):0.4974675871287574):0.04209603500000447,(21:0.7338018601905618,(22:0.5180761621408607,(33:0.3127706666…
tree STATE_529000 = (((((1:27.963496888889466,5:17.963496888889466):5.071627927393557,3:27.035124816283023):2.282125447444791,4:34.317250263727814):9.770748008562123,2:34.08799827228994):79.8438544546411,(6:36.50574430419489,((((((((7:0.35166330316637356,13:0.35166330316637356):0.3540757637204284,((38:0.08926442374385092,42:0.08926442374385092):0.11230674369050088,40:0.2015711674343518):0.5041678…
tree STATE_530000 = (((((1:24.094218981728662,5:14.094218981728662):5.30516691257834,3:23.399385894307002):4.401982339575383,4:32.801368233882386):6.907055960681568,2:29.708424194563953):62.88556244209517,(6:33.391496025241594,((((((((7:0.4340372801669121,(8:0.2852969705937265,9:0.2852969705937265):0.14874030957318563):0.404847815131519,35:0.8388850952984311):0.11780425008739437,11:0.956689345385…
tree STATE_531000 = (((((1:28.620298071814425,5:18.620298071814425):5.551998541433612,3:28.172296613248037):2.2579896057216473,4:35.430286218969684):5.1899419176242745,2:30.62022813659396):79.61269610598862,(6:38.1603862475272,((((((7:0.5569477975139483,36:0.5569477975139483):0.10266508659151619,(31:0.28313442513892556,35:0.28313442513892556):0.3764784589665389):0.06405269202849828,(((19:0.015487…
tree STATE_532000 = (((((1:24.89414364585618,5:14.894143645856179):5.1431423568004995,3:24.03728600265668):2.757126505779567,4:31.794412508436245):4.367852606934399,2:26.162265115370644):81.24294214033677,(6:31.54047122256597,(((((((((((7:0.6098746617620249,8:0.6098746617620249):0.01658661000560757,11:0.6264612717676324):0.016206991179883223,38:0.6426682629475157):0.09104622302116483,(10:0.547650…
tree STATE_533000 = (((((1:26.56721186886137,5:16.56721186886137):3.331887430926681,3:23.899099299788052):2.9732257599773355,4:31.872325059765387):5.3836289511576965,2:27.255954010923084):74.39824548504046,(6:28.310975362148817,(((((((((((7:0.38637064009129896,14:0.38637064009129896):0.028066100538894856,8:0.4144367406301938):0.04073947915237408,40:0.4551762197825679):0.21348058150872978,(19:0.28…
tree STATE_534000 = (((((1:23.7779548128839,5:13.777954812883898):3.296618428401789,3:21.074573241285687):2.3879062181910626,4:28.46247945947675):5.861378613597761,2:24.32385807307451):61.83081763642833,(6:26.37399145033524,(((((((((7:0.4053295758391928,(8:0.3291259778592176,14:0.3291259778592176):0.07620359797997522):0.041162227958821185,40:0.446491803798014):0.09145121516280807,(19:0.0565817074…
tree STATE_535000 = (((((1:23.60532774880892,5:13.605327748808921):3.5284821456845883,3:21.13380989449351):2.0020410465252247,4:28.135850941018735):4.79850238080785,2:22.934353321826585):69.22799466492606,(6:25.119655359223053,((((((((7:0.6886315194042486,((((8:0.20823643507456274,15:0.20823643507456274):0.05202716151644993,13:0.26026359659101267):0.14657674720192487,43:0.40684034379293754):0.155…
tree STATE_536000 = (((((1:22.52811609738363,5:12.52811609738363):2.8105080218335274,3:19.338624119217158):3.8336309823889607,4:28.17225510160612):3.649461370320047,2:21.821716471926166):63.379921019937484,(6:26.878981341029913,(((((((7:0.1516245802889895,18:0.1516245802889895):0.4436987590235364,10:0.5953233393125259):0.17933134824089725,(14:0.2586584142824202,(24:0.05029208989628215,25:0.050292…
tree STATE_537000 = (((((1:30.861063769655367,5:20.861063769655367):4.354615760540014,3:29.21567953019538):4.54440308634608,4:38.76008261654146):5.573345931800382,2:34.33342854834184):91.3132903749359,(6:34.776348193014414,(((((7:0.9288991941126334,(18:0.9236954360279894,((26:0.013590120606466033,27:0.013590120606466033):0.11835239363831998,31:0.131942514244786):0.7917529217832034):0.005203758084…
tree STATE_538000 = (((((1:28.93161683452797,5:18.93161683452797):3.4464881692628175,3:26.378105003790786):1.7653558484783005,4:33.14346085226909):4.352128059095861,2:27.495588911364948):68.80651278559924,(6:25.066023456638987,(((((((((7:0.3445027780792517,28:0.3445027780792517):0.2083608170163616,(26:0.02890092246505171,27:0.02890092246505171):0.5239626726305616):0.21073659358998786,31:0.7636001…
tree STATE_539000 = (((((1:24.948847662400844,5:14.948847662400844):4.232580564740875,3:23.18142822714172):2.548661608161016,4:30.730089835302735):7.3518434218385025,2:28.081933257141237):61.28238903876751,(6:23.021372519928207,((((((((7:0.2759676340277014,(26:0.03339267914715377,(27:0.017623716967781637,28:0.017623716967781637):0.015768962179372133):0.24257495488054764):0.1667413917496996,15:0.4…
tree STATE_540000 = (((((1:29.819236281285626,5:19.819236281285626):2.9745677410950293,3:26.793804022380655):2.9974855843156263,4:34.79128960669628):5.777032185628769,2:30.56832179232505):72.28915204500463,(6:30.234972546853953,((((((7:0.8814258112793953,((10:0.4182831280705258,((26:0.013577134153300271,28:0.013577134153300271):0.005551128264227273,27:0.019128262417527544):0.3991548656529983):0.4…
tree STATE_541000 = (((((1:28.518674994193923,5:18.518674994193923):3.8519550562998077,3:26.37063005049373):3.606468392244217,4:34.97709844273795):8.799904745725826,2:33.77700318846377):74.16548197530443,(6:30.096933255566462,(((((7:0.8382723448919827,(10:0.6592375741146075,(((26:0.09309095374881743,34:0.09309095374881743):0.209016310650118,35:0.3021072643989354):0.07592473142797762,38:0.37803199…
tree STATE_542000 = (((((1:23.320255404413434,5:13.320255404413434):3.638647787802057,3:20.95890319221549):1.5486489822045542,4:27.507552174420045):8.407645443723684,2:25.91519761814373):66.90693534990942,(6:25.973751982031736,(((((7:0.5279594558529556,(24:0.02681577861200436,25:0.02681577861200436):0.5011436772409512):0.8936306532945838,(8:0.9302059896519471,((((10:0.3308965906944721,36:0.330896…
tree STATE_543000 = (((((1:26.2516102742858,5:16.2516102742858):4.028558974425042,3:24.28016924871084):1.2598594242304415,4:30.540028672941283):4.193392465483527,2:24.73342113842481):68.22362669625696,(6:25.980067859201547,((((7:1.231789042337983,(8:0.9077510165445246,(((24:0.20338267344139035,25:0.20338267344139035):0.27574976719512356,(35:0.15011937477704934,43:0.15011937477704934):0.3290130658…
tree STATE_544000 = (((((1:25.222020954199504,5:15.222020954199504):3.02344002360935,3:22.245460977808854):3.490691200037901,4:30.736152177846755):3.8107686540721772,2:24.546920831918932):67.90366336667094,(6:29.299272071344156,((((7:1.1561962432054556,16:1.1561962432054556):0.7355580907834987,((8:1.193240350288295,((9:0.6047999785869853,(((11:0.06809493406048028,33:0.06809493406048028):0.2512630…
tree STATE_545000 = (((((1:19.42243162187185,5:9.422431621871851):4.10113205866098,3:17.52356368053283):1.1798733880856034,4:23.703437068618435):6.408107525788466,2:20.1115445944069):51.652913950660114,(6:15.195501016502519,((((7:1.2993820743240732,((((((11:0.16124053036026195,21:0.16124053036026195):0.0499647648942185,38:0.21120529525448045):0.08997389853538035,((24:0.11351299391216806,25:0.1135…
tree STATE_546000 = (((((1:23.891375749654962,5:13.891375749654962):4.480489560579269,3:22.37186531023423):3.434646611891491,4:30.806511922125722):7.607851832432829,2:28.41436375455855):63.70991772178168,(6:28.5051486403554,((((7:1.3706094623871872,((((8:0.39408910281459847,15:0.39408910281459847):0.15382381505368375,(10:0.46845934568528297,17:0.46845934568528297):0.07945357218299925):0.601845544…
tree STATE_547000 = (((((1:25.120193232343947,5:15.120193232343947):3.321524578401821,3:22.441717810745768):1.619961899281666,4:29.061679710027434):6.548868893155877,2:25.61054860318331):70.04775662956706,(6:26.66508765002547,((((7:1.0623597722584566,((((((((8:0.22865190676628783,(33:0.006622494882333809,44:0.006622494882333809):0.22202941188395403):0.17033592261129138,17:0.3989878293775792):0.04…
tree STATE_548000 = (((((1:24.13362267310578,5:14.13362267310578):2.658785896730251,3:20.79240856983603):4.3941618221824434,4:30.186570392018474):5.781512865616897,2:25.96808325763537):63.22748463512217,(6:28.420337553511658,(((((((7:0.6155825820680557,(38:0.10282608044828515,43:0.10282608044828515):0.5127565016197706):0.02326858247861341,((((21:0.11052394598318248,(28:0.03557302553916208,32:0.03…
tree STATE_549000 = (((((1:25.650388318590558,5:15.650388318590558):2.94542066934115,3:22.595808987931708):1.5976815614688498,4:29.193490549400558):7.376016820074611,2:26.56950736947517):60.304841391082924,(6:23.110022095238982,(((((((7:0.5106729428973478,(13:0.12646260644348595,43:0.12646260644348595):0.3842103364538618):0.14393968080698127,(((8:0.5012088288943539,(15:0.22843666086517497,(24:0.0…
tree STATE_550000 = (((((1:25.531522680128074,5:15.531522680128074):2.183835337608059,3:21.715358017736133):1.8285533758463366,4:28.54391139358247):8.832405571837512,2:27.37631696541998):74.95430958034214,(6:29.66468863873365,(((((7:0.5229101055005537,(26:0.19665090358701692,41:0.19665090358701692):0.3262592019135368):0.6318151948931464,(((8:0.41959006143937094,(((22:0.2078960300607904,35:0.20789…
tree STATE_551000 = (((((1:23.013873079673413,5:13.013873079673413):2.8197451561291516,3:19.833618235802565):1.661644120203139,4:26.495262356005703):3.588817874716419,2:20.084080230722122):62.37243551979458,(6:21.316175269893108,(((((((((7:0.44478414623816875,(19:0.19320511545721242,20:0.19320511545721242):0.25157903078095634):0.062136372972629195,((28:0.043152029945692345,29:0.043152029945692345…
tree STATE_552000 = (((((1:25.646346339581054,5:15.646346339581054):3.3050286117584413,3:22.951374951339496):1.8621319546108026,4:29.813506905950298):5.092824011258934,2:24.90633091720923):73.40585800402873,(6:25.931613930513166,(((((7:0.8286883881074119,(((8:0.6291522588439112,((9:0.29542709279490564,((24:0.01488692382453614,25:0.01488692382453614):0.0309783695984101,41:0.04586529342294624):0.24…
tree STATE_553000 = (((((1:27.11298101579149,5:17.11298101579149):4.414572358162751,3:25.52755337395424):2.1227627690233604,4:32.6503161429776):4.2997033741310915,2:26.950019517108693):73.88057373946066,(6:28.6035517287487,((((7:1.4381531212204788,(((((9:0.615482746292667,(17:0.42438843955590366,(19:0.0039247266483424335,20:0.0039247266483424335):0.42046371290756124):0.1910943067367633):0.0246591…
tree STATE_554000 = (((((1:23.678336708925865,5:13.678336708925865):2.699488352335919,3:20.377825061261785):2.199395344734125,4:27.57722040599591):7.413467478090219,2:24.990687884086128):68.17907173735667,(6:26.128482868997352,(((((((7:0.7277793005540489,13:0.7277793005540489):0.17357675183803167,((9:0.5527746608016455,15:0.5527746608016455):0.31251466701879427,(((17:0.2714787398009118,(23:0.0345…
tree STATE_555000 = (((((1:24.925592637948352,5:14.925592637948352):5.248130469787643,3:24.173723107735995):3.5841949435110863,4:32.75791805124708):5.422129862810429,2:28.18004791405751):77.74148374080056,(6:32.17119088765267,(((((7:0.9649519596664412,13:0.9649519596664412):0.2723656599258152,((9:0.47290870383858374,((((22:0.009897326222749313,30:0.009897326222749313):0.011254078809026648,35:0.02…
tree STATE_556000 = (((((1:21.319124502721223,5:11.319124502721223):3.115743020804974,3:18.434867523526197):1.8306754559859542,4:25.26554297951215):3.5160679838232802,2:18.78161096333543):56.10231114501669,(6:17.98439560012536,(((((((7:0.7080133841099464,((9:0.6227703760646447,(((((22:0.01851509507947117,30:0.01851509507947117):0.018709724737127325,41:0.037224819816598496):0.01780805250282337,(35…
tree STATE_557000 = (((((1:32.16091015249812,5:22.16091015249812):2.097188219814136,3:28.258098372312254):4.191271031585735,4:37.44936940389799):6.287853851625002,2:33.73722325552299):89.2866704638424,(6:38.312967321439984,(((((((7:0.42120341852255816,(33:0.2410811413267057,41:0.2410811413267057):0.18012227719585247):0.45677632746011576,((((9:0.154302992934509,28:0.154302992934509):0.182061993598…
tree STATE_558000 = (((((1:25.911746170244516,5:15.911746170244516):5.677301798457091,3:25.589047968701607):5.502327897309932,4:36.09137586601154):4.428696090541514,2:30.520071956553053):77.71908576113991,(6:30.552983690351418,(((((((7:0.7371283105190793,(33:0.3974888441099051,41:0.3974888441099051):0.33963946640917425):0.34266801428730975,((((9:0.18506219194299622,35:0.18506219194299622):0.03637…
tree STATE_559000 = (((((1:27.52028271719987,5:17.52028271719987):3.5610591401922846,3:25.081341857392154):3.1472995447835217,4:33.228641402175676):5.638869370866033,2:28.867510773041708):68.52989059610849,(6:26.772826219843296,((((7:1.1087995983251375,(((8:0.8953483301951182,(((14:0.24577150688812774,29:0.24577150688812774):0.38428596622613254,(((((16:0.28600299215012054,28:0.28600299215012054):…
tree STATE_560000 = (((((1:28.697784959299973,5:18.697784959299973):3.2762879550800506,3:25.974072914380024):5.003953736683577,4:35.9780266510636):3.7158491173643853,2:29.693875768427986):86.9559456394593,(6:40.15004445427796,(((((7:0.97139671632582,(9:0.7069013642514466,(16:0.6886972599163078,(((19:0.0011159849903954711,20:0.0011159849903954711):0.20823647459400993,37:0.2093524595844054):0.06284…
tree STATE_561000 = (((((1:32.14913427003409,5:22.14913427003409):1.3245174252900398,3:27.47365169532413):4.064374627205588,4:36.53802632252972):5.028865722565591,2:31.566892045095308):80.35769357576876,(6:35.795371827601215,((((7:1.211787470439441,(((8:0.6721538393784832,((((10:0.2651531723959953,23:0.2651531723959953):0.020918231753835337,13:0.2860714041498306):0.05814059442193137,(29:0.0934176…
tree STATE_562000 = (((((1:24.968975540932718,5:14.968975540932718):2.7143544450426624,3:21.68332998597538):2.93800725654145,4:29.62133724251683):3.7786041837681594,2:23.39994142628499):67.4371031081892,(6:24.78924177496807,(((((((7:0.8090351096675366,(14:0.3169355911390704,(((33:0.06582789489571167,39:0.06582789489571167):0.014338432611786356,36:0.08016632750749803):0.16608124400104982,(37:0.180…
tree STATE_563000 = (((((1:33.48472641727515,5:23.484726417275148):3.5714417381433208,3:31.05616815541847):3.6559266619621056,4:39.712094817380574):6.715311491713223,2:36.4274063090938):103.06188398449122,(6:40.803089747310324,(((((((((7:0.6761757026791441,(14:0.5376757134564265,42:0.5376757134564265):0.13849998922271756):0.40943674325481927,(((26:0.04973865003996932,37:0.04973865003996932):0.007…
tree STATE_564000 = (((((1:36.00284549419984,5:26.00284549419984):4.349433207253867,3:34.352278701453706):5.043495663065293,4:44.395774364519):5.4383024693744275,2:39.83407683389343):103.58529690398652,(6:50.62774861121852,((((((7:0.871343106661535,((18:0.2512732245605514,(32:0.2134152628376784,((37:0.08740489333297226,39:0.08740489333297226):0.11665192852593383,41:0.20405682185890608):0.00935844…
tree STATE_565000 = (((((1:29.41302027652812,5:19.41302027652812):3.3111224388159535,3:26.724142715344072):2.6969109900715083,4:34.42105370541558):5.413441864478088,2:29.83449556989367):85.08063498573739,(6:33.63312049313194,((((((((7:0.8310338550857002,(10:0.7354352697082556,((((12:0.18547882299974075,((28:0.12293056512021412,37:0.12293056512021412):0.02555259257516733,40:0.14848315769538145):0.…
tree STATE_566000 = (((((1:26.450491197173474,5:16.450491197173474):4.5345679771968825,3:24.985059174370356):2.7954481703244696,4:32.780507344694826):4.545969928330727,2:27.326477273025553):80.77454472912987,(6:32.30443718224255,(((((((((7:0.2901909824328693,31:0.2901909824328693):0.23333398830563173,29:0.523524970738501):0.22156304012607297,10:0.745088010864574):0.12520820173216285,9:0.870296212…
tree STATE_567000 = (((((1:24.381240642973435,5:14.381240642973435):1.092278131873531,3:19.473518774846966):2.180392605325462,4:26.653911380172428):5.675628252513757,2:22.329539632686185):74.15807934409028,(6:23.39810269254506,((((((((((7:0.32598666191166437,29:0.32598666191166437):0.1364381042060222,31:0.46242476611768657):0.09893772377189436,10:0.5613624898895809):0.2912553757180416,(((9:0.2563…
tree STATE_568000 = (((((1:22.407106823544133,5:12.407106823544133):4.1377752993956705,3:20.544882122939804):2.4939291694595838,4:28.038811292399387):4.797846813332818,2:22.836658105732205):58.68199150184903,(6:18.71524792415576,((((((((7:0.625451554213134,((19:0.0808320468808122,20:0.0808320468808122):0.3262957277559162,41:0.4071277746367284):0.21832377957640564):0.15713705962403235,(8:0.7478210…
tree STATE_569000 = (((((1:23.91682717718753,5:13.916827177187528):2.392713866424657,3:20.309541043612185):1.8873355043381501,4:27.196876547950335):6.344903487242721,2:23.541780035193057):57.22461698261236,(6:21.719770512127667,((((((((((7:0.2835370976344796,41:0.2835370976344796):0.10835825450966363,(21:0.12529788954804227,40:0.12529788954804227):0.26659746259610095):0.04416575981195803,(19:0.12…
tree STATE_570000 = (((((1:24.72686262857907,5:14.72686262857907):3.709055232077855,3:22.435917860656925):2.6366970534794767,4:30.072614914136402):7.772499711523302,2:27.845114625659704):70.8811515922495,(6:31.480222559919774,(((((((((7:0.5896627375389485,(19:0.17802781034344778,20:0.17802781034344778):0.4116349271955007):0.015397719197511983,(21:0.3127988983416421,(40:0.1966887586279434,41:0.196…
tree STATE_571000 = (((((1:25.51659427369741,5:15.516594273697411):3.4284894679764903,3:22.9450837416739):2.380222573785229,4:30.32530631545913):7.128439817679997,2:27.453746133139127):73.64067325576238,(6:31.86897760990003,(((((7:1.0169315961925434,((8:0.43912211207618806,37:0.43912211207618806):0.4154528696349195,((9:0.4074851547487236,(19:0.11022716642471161,20:0.11022716642471161):0.297257988…
tree STATE_572000 = (((((1:19.257416053227022,5:9.257416053227022):2.731760911512662,3:15.989176964739684):1.0766418017608466,4:22.06581876650053):3.7899939028147003,2:15.855812669315231):56.59210312450149,(6:18.292652016071656,(((((((((7:0.2607413855711349,40:0.2607413855711349):0.0466743251838147,((21:0.1266321949301635,36:0.1266321949301635):0.04760444333215466,34:0.17423663826231817):0.133179…
tree STATE_573000 = (((((1:22.92331549520917,5:12.92331549520917):2.28969541939653,3:19.2130109146057):2.7538840657684567,4:26.966894980374157):5.036773698924442,2:22.0036686792986):68.72185853824057,(6:23.930671462545263,((((((7:0.2967002055695004,(19:0.05353464623199592,20:0.05353464623199592):0.24316555933750447):0.2591906840487249,14:0.5558908896182253):0.23370673467653558,((30:0.040647388627…
tree STATE_574000 = (((((1:26.24360890973278,5:16.24360890973278):3.3077765099646683,3:23.55138541969745):1.6926618883286118,4:30.24404730802606):2.989499960554859,2:23.23354726858092):63.19161335311294,(6:25.287683671201094,((((((7:0.47085583248160096,16:0.47085583248160096):0.016220355902241523,(12:0.47902093660618955,(29:0.29513046836757967,((38:0.14241989224433355,40:0.14241989224433355):0.04…
tree STATE_575000 = (((((1:20.672957528339122,5:10.672957528339122):1.7756925533442072,3:16.44865008168333):0.891743533419632,4:22.34039361510296):5.906100191841446,2:18.246493806944407):45.17669894283106,(6:12.9304748813165,((((((7:0.34201705172217367,12:0.34201705172217367):0.2029147199892013,(((((8:0.17673114085577477,15:0.17673114085577477):0.011811387896701275,(26:0.08150785014838277,43:0.08…
tree STATE_576000 = (((((1:24.36535627900895,5:14.36535627900895):5.712511692175511,3:24.07786797118446):3.2626805023335237,4:32.340548473517984):4.187208971571437,2:26.52775744508942):80.96286259104976,(6:28.201948998704367,(((((((7:0.2724794931749578,35:0.2724794931749578):0.13901604252400634,41:0.41149553569896413):0.006232778203324962,13:0.4177283139022891):0.74329062077507,(((((((8:0.2235198…
tree STATE_577000 = (((((1:25.087496781771858,5:15.087496781771858):3.9427811362315133,3:23.03027791800337):1.7585614996189491,4:29.78883941762232):7.821573400389688,2:27.61041281801201):72.24320532100403,(6:31.0513519922418,(((((((((((7:0.21460041906026667,((16:0.19365338804790386,41:0.19365338804790386):0.00773898467080858,31:0.20139237271871244):0.01320804634155423):0.02998179477396931,8:0.244…
tree STATE_578000 = (((((1:26.81364313225283,5:16.81364313225283):4.739577285581131,3:25.553220417833963):1.9693487761381476,4:32.52256919397211):5.108838969388771,2:27.63140816336088):83.17391483042485,(6:36.553102562421316,(((((((((((7:0.502271034639301,18:0.502271034639301):0.06917330647394071,9:0.5714443411132417):0.029592188917693663,(19:0.12731570869085568,20:0.12731570869085568):0.47372082…
tree STATE_579000 = (((((1:21.242277428359138,5:11.242277428359138):2.914047049329156,3:18.156324477688294):2.288507696522341,4:25.444832174210635):4.479652261976252,2:19.924484436186887):58.47332849502405,(6:24.99244897520854,(((((((((7:0.449628112452334,23:0.449628112452334):0.07239922376732005,(22:0.47559175340663035,((29:0.10951040144248175,39:0.10951040144248175):0.24220036049475052,(34:0.19…
tree STATE_580000 = (((((1:25.271351718587603,5:15.271351718587603):3.5553031598077887,3:22.82665487839539):2.1972179589261636,4:30.023872837321555):9.202389726144872,2:29.226262563466427):77.85397395112983,(6:29.425557225920848,((((((((((7:0.37442811037838425,(17:0.262005749772473,22:0.262005749772473):0.11242236060591126):0.26452910207512476,((12:0.4926444494508413,(34:0.0897652140521895,42:0.0…
tree STATE_581000 = (((((1:27.736443106701756,5:17.736443106701756):4.496175164131614,3:26.23261827083337):3.230043245541907,4:34.46266151637528):4.964047974094385,2:29.426709490469662):71.88568656891066,(6:26.519122415053133,(((((((((7:0.18095324918611932,17:0.18095324918611932):0.37082449882616053,22:0.5517777480122799):0.11618115065643031,(28:0.557876809484466,(((31:0.021992677703331114,37:0.0…
tree STATE_582000 = (((((1:23.560135122543084,5:13.560135122543084):2.316892702486193,3:19.877027825029277):3.1614878655054177,4:28.038515690534695):4.75113132585512,2:22.789647016389814):65.79496545224507,(6:18.698156656392698,(((((((7:0.446965266681444,10:0.446965266681444):0.27567532241783743,((16:0.5735507764297779,((31:0.28200251614023814,(35:0.2149999369075406,37:0.2149999369075406):0.06700…
tree STATE_583000 = (((((1:23.409873100162244,5:13.409873100162244):2.612752318916389,3:20.022625419078633):5.68125189507391,4:30.703877314152543):6.7747634204910625,2:27.478640734643605):58.4936680080168,(6:25.78796255342423,(((((7:0.7619439671146796,((16:0.6561446791107091,(24:0.015721251485725826,25:0.015721251485725826):0.6404234276249833):0.003042681982712514,((21:0.16813875753905566,27:0.16…
tree STATE_584000 = (((((1:31.50900551314969,5:21.50900551314969):4.058039671671331,3:29.56704518482102):2.204663821121059,4:36.77170900594208):6.072800788485374,2:32.84450979442745):95.03435509719317,(6:42.730451990166685,((((((7:0.752467478148448,((((12:0.1894580825441334,30:0.1894580825441334):0.022083374540016715,21:0.21154145708415012):0.09979784850652101,40:0.31133930559067113):0.0050638757…
tree STATE_585000 = (((((1:29.907231396768758,5:19.907231396768758):3.028544952334414,3:26.935776349103172):3.6985449938648287,4:35.634321342968):3.9663423314339497,2:29.60066367440195):85.14815570079779,(6:35.544099911898556,((((((7:1.274654630523012,(((12:0.2508104883989894,41:0.2508104883989894):0.12057208264975183,(13:0.22062142497656667,(26:0.073955117708444,43:0.073955117708444):0.146666307…
tree STATE_586000 = (((((1:30.11385473070966,5:20.11385473070966):3.222616371558857,3:27.33647110226852):1.4452479484780412,4:33.78171905074656):5.881316541899508,2:29.663035592646068):76.59200471817404,(6:29.529737808590674,((((((7:0.953234342292354,40:0.953234342292354):0.5602692295370176,((((8:0.3264495296319884,(29:0.1207190913065059,33:0.1207190913065059):0.20573043832548252):0.0375551722814…
tree STATE_587000 = (((((1:24.67637350835092,5:14.67637350835092):3.9986228201684106,3:22.67499632851933):2.7739032687760066,4:30.448899597295338):4.618469954651971,2:25.06736955194731):69.68987640801876,(6:28.250260783014895,(((((((7:0.46126708566255986,(28:0.0015969842637400425,37:0.0015969842637400425):0.4596701013988198):0.06833019358234244,(((17:0.19167641161382576,(((22:0.04889593785599569,…
tree STATE_588000 = (((((1:25.100491949214128,5:15.100491949214128):3.2053818444860305,3:22.305873793700158):2.7405239589645873,4:30.046397752664745):5.5319784362465185,2:25.578376188911264):70.69664840257455,(6:34.66236036282382,(((((7:1.3203228165525938,((8:0.32348997374923644,9:0.32348997374923644):0.568488684274363,(10:0.8653696372658906,((((((11:0.2134194115604731,22:0.2134194115604731):0.10…
tree STATE_589000 = (((((1:28.07109742230386,5:18.07109742230386):2.054137319071639,3:24.1252347413755):3.946310623364525,4:33.071545364740025):5.732308163955061,2:28.803853528695086):74.06166948696392,(6:36.03622036064674,((((7:1.325180697880922,((((((8:0.5375602575326305,((15:0.10008208814147307,27:0.10008208814147307):0.08543778291428741,(16:0.17985366625997024,(39:0.14414555161771078,42:0.144…
tree STATE_590000 = (((((1:25.071193677040103,5:15.071193677040103):3.7985030280427523,3:22.869696705082855):1.9849185079027798,4:29.854615212985635):4.596268967848324,2:24.45088418083396):69.56028330540391,(6:26.877120199653376,((((((((7:0.5580855726131579,((9:0.339768724787823,26:0.339768724787823):0.15752571072945487,((((11:0.015329430370136732,35:0.015329430370136732):0.03988407907621033,40:0…
tree STATE_591000 = (((((1:19.479638397551668,5:9.479638397551668):3.1819799787613974,3:16.661618376313065):2.104395157620793,4:23.766013533933858):5.461188483555851,2:19.22720201748971):57.76579176024928,(6:18.78661302410292,((((((7:0.7787336788633039,(9:0.35095165651265336,(((17:0.1596747690282268,(((31:0.034045635093685966,35:0.034045635093685966):0.1059092756619043,39:0.13995491075559027):0.0…
tree STATE_592000 = (((((1:21.721962772426707,5:11.721962772426707):3.929470737993217,3:19.651433510419924):3.2224069583928454,4:27.87384046881277):3.133928697610404,2:21.007769166423174):64.21021842061167,(6:23.783564610537233,(((((((7:0.7809287013367855,((9:0.19079611186695686,13:0.19079611186695686):0.16162628912533747,(15:0.30899210905325336,42:0.30899210905325336):0.043430291939040966):0.428…
tree STATE_593000 = (((((1:18.922974992082096,5:8.922974992082096):2.589864770578064,3:15.51283976266016):1.4319019010961078,4:21.94474166375627):3.4640221528095054,2:15.408763816565774):48.47716994015406,(6:14.241681908560267,(((((7:0.3303324570137006,((9:0.1611692461995046,39:0.1611692461995046):0.13491794087852202,(11:0.05004828675271344,((34:0.046595449658466744,37:0.046595449658466744):8.511…
tree STATE_594000 = (((((1:20.759475655447606,5:10.759475655447606):3.2847598000253058,3:18.04423545547291):2.663922337154645,4:25.708157792627556):5.05481259738956,2:20.762970390017117):58.20242684482709,(6:20.240503572246617,(((((((7:0.7164717702789625,((((22:0.1265184821292039,34:0.1265184821292039):0.03857806794466537,((33:0.08680852676819488,44:0.08680852676819488):3.5393299049554794E-4,43:0…
tree STATE_595000 = (((((1:22.302643626447683,5:12.302643626447683):2.8537035691583483,3:19.15634719560603):1.750004799454949,4:25.90635199506098):6.870798017247836,2:22.777150012308816):48.52940427658739,(6:16.90393635723369,(((((7:1.067976651576483,((9:0.742668312488234,(24:0.07661067576030456,25:0.07661067576030456):0.6660576367279294):0.04855369870197612,(16:0.38801071342105703,(19:0.26218126…
tree STATE_596000 = (((((1:25.12850043855842,5:15.128500438558419):2.6030623331066813,3:21.7315627716651):2.0684939352978837,4:28.800056706962984):7.471449044775078,2:26.27150575173806):52.43257381870593,(6:20.965289459867144,(((((7:1.0795358923326677,(((9:0.9891226085096747,((10:0.8217667871106175,((18:0.466150083794884,27:0.466150083794884):0.06108594647212939,37:0.5272360302670134):0.294530756…
tree STATE_597000 = (((((1:25.16240056472812,5:15.16240056472812):5.544145111974633,3:24.706545676702753):3.8334765994130464,4:33.5400222761158):3.990894129904923,2:27.530916406020722):67.24497033411295,(6:22.013058367964213,((((((7:1.141946032914538,(((((8:0.2478101009886649,((12:0.17204343232500727,40:0.17204343232500727):0.05559946978208541,((32:0.06418527631843342,36:0.06418527631843342):0.01…
tree STATE_598000 = (((((1:28.746125519778342,5:18.746125519778342):4.019481995108801,3:26.765607514887144):1.3494846975470338,4:33.11509221243418):7.663760878152139,2:30.778853090586317):70.08550284665961,(6:30.89445465525329,(((((((7:0.6964284138439736,(((8:0.6216744876815508,(((17:0.32423791922083134,28:0.32423791922083134):0.13750983721907495,(32:0.1010234096670288,(38:0.04436238981976874,40:…
tree STATE_599000 = (((((1:28.455389449122432,5:18.455389449122432):2.4666993845182255,3:24.922088833640657):2.470038378310747,4:32.392127211951404):6.074250546842073,2:28.466377758793477):81.73145352182024,(6:27.911839963422842,(((((7:0.7571759140279279,11:0.7571759140279279):0.5356152985766085,((17:0.24571501438008977,33:0.24571501438008977):0.8381384506473294,27:1.0838534650274192):0.208937747…
tree STATE_600000 = (((((1:23.85993706422302,5:13.859937064223018):2.3208805106781583,3:20.180817574901177):2.821243271029825,4:28.002060845931002):2.6369301172856403,2:20.638990963216642):70.50924864951654,(6:27.24969374710995,(((((((7:0.294620961537605,(17:0.27972875022161214,(40:0.04418189470310588,42:0.04418189470310588):0.23554685551850627):0.014892211315992832):0.721819350023778,((38:0.0067…
tree STATE_601000 = (((((1:19.849202919159815,5:9.849202919159815):1.5123633473359384,3:15.361566266495753):1.9683581835470463,4:22.3299244500428):5.177205268617605,2:17.507129718660405):45.323797055170445,(6:12.465736785921237,(((((((7:0.300370288201995,27:0.300370288201995):0.2685784903484654,(12:0.13471326142579682,((19:0.06755385885120535,20:0.06755385885120535):0.05824763706912858,((33:0.070…
tree STATE_602000 = (((((1:23.2520597267839,5:13.252059726783902):1.9774863059916363,3:19.229546032775538):1.4072314197143818,4:25.63677745248992):3.222498901721405,2:18.859276354211325):50.85453438483501,(6:15.95271682535143,(((((((((7:0.4059928478450463,(21:0.156559814596825,27:0.156559814596825):0.2494330332482213):0.0024034349747837913,12:0.4083962828198301):0.1766999076098894,(13:0.532490305…
tree STATE_603000 = (((((1:23.89954022177823,5:13.899540221778231):1.9464430434894773,3:19.84598326526771):2.0413841306098384,4:26.887367395877547):1.585263468043813,2:18.47263086392136):61.42148856859833,(6:27.04463582839768,(((((((((7:0.4440058277859189,(11:0.40470821909414445,41:0.40470821909414445):0.039297608691774455):0.033561719447453064,((((14:0.248841341577443,16:0.248841341577443):0.150…
tree STATE_604000 = (((((1:24.398707325988088,5:14.398707325988088):3.2481058546868127,3:21.6468131806749):4.395642539846971,4:31.042455720521872):4.167098217699433,2:25.209553938221305):69.27275794972972,(6:28.781305025283032,((((((((7:0.5295727649403952,11:0.5295727649403952):0.0619122810444207,(((14:0.22906812158439052,16:0.22906812158439052):0.23438599470595364,41:0.46345411629034416):0.05496…
tree STATE_605000 = (((((1:24.697869822645625,5:14.697869822645625):5.738512009009963,3:24.436381831655588):3.4970295192264658,4:32.933411350882054):2.0865516315882573,2:25.01996298247031):68.6356008084627,(6:28.86263711625768,(((((((((7:0.5187205198963676,22:0.5187205198963676):0.11767922305453726,((((13:0.10137500568241521,32:0.10137500568241521):0.04537715399503085,16:0.14675215967744606):0.02…
tree STATE_606000 = (((((1:21.322864360728254,5:11.322864360728254):4.505002228826243,3:19.827866589554496):1.322504937478488,4:26.150371527032984):5.338416752825811,2:21.488788279858795):53.83912164485005,(6:20.550717405980045,(((((((7:0.6370775168181001,12:0.6370775168181001):0.10111611334984738,(21:0.47776074319065875,((32:0.2034435439599458,33:0.2034435439599458):0.11464490911785563,41:0.3180…
tree STATE_607000 = (((((1:21.914471402563446,5:11.914471402563446):3.3803992449398343,3:19.29487064750328):4.048576368216736,4:28.343447015720017):5.44413918941337,2:23.787586205133387):65.35247345340662,(6:25.005055418376898,(((((7:0.9280748793207654,(((11:0.4372603899074998,(13:0.26989297970928466,21:0.26989297970928466):0.16736741019821516):0.0633926643676549,(12:0.1833457728613146,((26:0.034…
tree STATE_608000 = (((((1:20.628096928114335,5:10.628096928114335):3.4204422560766155,3:18.04853918419095):3.270865161532438,4:26.319404345723388):4.911905113207116,2:21.231309458930504):50.4122378089289,(6:21.490923570655312,((((((((((7:0.24128407322827888,18:0.24128407322827888):0.09354743717962721,22:0.3348315104079061):0.03322950653493051,((9:0.2942680472122455,(((19:0.04727728123933062,20:0…
tree STATE_609000 = (((((1:21.51368486544801,5:11.51368486544801):2.3603743167095637,3:17.874059182157573):2.832582553209381,4:25.706641735366954):7.811457763774367,2:23.51809949914132):53.21055377822504,(6:22.852457602373356,(((((((((((7:0.2791995897138393,11:0.2791995897138393):0.010914506866089024,18:0.2901140965799283):0.054946570199296996,17:0.3450606667792253):0.03268337998465398,(13:0.2982…
tree STATE_610000 = (((((1:26.115770753560156,5:16.115770753560156):5.371414959773261,3:25.487185713333417):5.389994859358119,4:35.877180572691536):5.271327849738029,2:31.148508422429565):83.77086567988519,(6:39.416120139641635,(((((7:0.7928242588808994,(9:0.32476758554394947,37:0.32476758554394947):0.4680566733369499):0.38231131447924227,(22:0.46651576312818094,38:0.46651576312818094):0.70861981…
tree STATE_611000 = (((((1:25.049709158195235,5:15.049709158195235):2.5197866589363116,3:21.569495817131546):2.2166103209791856,4:28.786106138110732):4.143887044384613,2:22.929993182495345):67.08713854194897,(6:26.69917081310424,(((((7:0.7302774079029367,(((8:0.5266303967916794,((12:0.37661991211686824,(36:0.24307069638844073,44:0.24307069638844073):0.1335492157284275):0.1258394356779891,(19:0.16…
tree STATE_612000 = (((((1:25.43204295541721,5:15.43204295541721):1.6666503169579734,3:21.098693272375183):3.399096715200418,4:29.4977899875756):4.62596211655859,2:24.12375210413419):66.81324332067209,(6:25.13662705223311,(((7:1.6713111635769808,(((((8:0.38678282692316185,(16:0.250176323614018,43:0.250176323614018):0.13660650330914387):0.002359332882722276,(36:0.19364097845211883,44:0.19364097845…
tree STATE_613000 = (((((1:23.14015018350326,5:13.140150183503259):3.3675261191751105,3:20.50767630267837):1.4006058258561467,4:26.908282128534516):5.260427287765509,2:22.168709416300025):68.3074901370197,(6:29.209411697600046,(((7:1.5075840522861517,(((((8:0.1528215254927201,(29:0.08414654328143928,43:0.08414654328143928):0.06867498221128082):0.14153775010372727,16:0.29435927559644737):0.0409956…
tree STATE_614000 = (((((1:20.20035296964404,5:10.20035296964404):2.8535679014533635,3:17.053920871097404):1.2850371002509,4:23.338957971348304):5.523647940926299,2:18.862605912274603):54.636200463066714,(6:23.917110247025015,((((((7:0.970238025234079,(((9:0.1303157897225798,((27:0.07726625028601193,40:0.07726625028601193):0.013710992633995125,(28:0.03535643433529461,35:0.03535643433529461):0.055…
tree STATE_615000 = (((((1:24.691659272300534,5:14.691659272300534):2.537206734062618,3:21.228866006363152):1.1801435687846364,4:27.40900957514779):9.258078383833013,2:26.6670879589808):60.69601839017993,(6:21.641463500411078,(((((7:0.6917509363715523,(((12:0.24908958596228362,(24:0.036813129486566114,25:0.036813129486566114):0.2122764564757175):0.32725615309495104,(16:0.20620191097415397,(19:0.0…
tree STATE_616000 = (((((1:22.203095170044527,5:12.203095170044527):2.6747186092009656,3:18.877813779245493):1.7896570223939676,4:25.66747080163946):6.1855504569779,2:21.85302125861736):63.98566509713399,(6:21.806132039850787,(((((7:0.8676246963149361,((18:0.3491053287855009,44:0.3491053287855009):0.42949573868010077,((29:0.1935870522934641,31:0.1935870522934641):0.32120612891093225,((33:0.062965…
tree STATE_617000 = (((((1:25.663861472438754,5:15.663861472438754):3.192076088016467,3:22.85593756045522):2.670256915926668,4:30.52619447638189):6.786100569578814,2:27.312295045960703):79.88855588882399,(6:34.108189419758844,((((((((7:0.4075090249142221,(17:0.297853848556892,(21:0.20861524456043723,38:0.20861524456043723):0.08923860399645478):0.10965517635733008):0.3906409692617124,18:0.79814999…
tree STATE_618000 = (((((1:25.15434534509028,5:15.154345345090281):4.353386696204037,3:23.507732041294318):2.210000239513903,4:30.71773228080822):6.921898258986538,2:27.63963053979476):73.07565405636092,(6:27.91358131287943,(((((7:0.8912732612860483,((17:0.30142201495678783,36:0.30142201495678783):0.010443438324084453,21:0.3118654532808723):0.5794078080051761):0.21418319986128953,((((((8:0.153268…
tree STATE_619000 = (((((1:22.163752202138838,5:12.163752202138838):3.470675733534776,3:19.634427935673614):2.296129333649837,4:26.93055726932345):4.452614099989063,2:21.383171369312514):63.66881428950557,(6:22.21930233105561,(((((7:1.0238290064554976,(((8:0.5157673861709533,(24:0.10032421844945365,25:0.10032421844945365):0.41544316772149964):0.37406867327690974,(((9:0.3189148082667097,18:0.31891…
tree STATE_620000 = (((((1:22.822251193447144,5:12.822251193447144):4.704914732172266,3:21.52716592561941):2.298174141096819,4:28.82534006671623):6.37284210902439,2:25.19818217574062):67.80304793168497,(6:26.29333567244828,((((((((7:0.869295902893465,((13:0.2186302972545486,(28:0.1876151494645026,((36:0.09922186649102183,44:0.09922186649102183):0.07854921042979421,37:0.17777107692081603):0.009844…
tree STATE_621000 = (((((1:20.103846264693487,5:10.103846264693487):3.5372415698384216,3:17.64108783453191):2.2323756189170254,4:24.873463453448935):2.382996719928599,2:17.256460173377533):56.92772377817893,(6:19.05619911952129,((((((((7:0.6589151990350763,((9:0.422250320195257,(27:0.2300582566750962,28:0.2300582566750962):0.1921920635201608):0.08468741250182232,16:0.5069377326970793):0.151977466…
tree STATE_622000 = (((((1:21.965594888419076,5:11.965594888419076):4.407124657546682,3:20.372719545965758):2.6323760713146633,4:28.00509561728042):8.701455915328676,2:26.706551532609097):61.00789565354627,(6:25.686508478437815,((((((7:0.7600203304545355,((8:0.13693745222771894,11:0.13693745222771894):0.17492036942810843,35:0.31185782165582737):0.44816250879870817):0.3026209793980582,(15:0.413996…
tree STATE_623000 = (((((1:22.677739851605224,5:12.677739851605224):3.242861987391585,3:19.92060183899681):2.7684078845407285,4:27.689009723537538):7.706872418244053,2:25.39588214178159):66.74886740933292,(6:28.755843133721314,(((((((((7:0.8609025147290551,((((8:0.33769370672859617,35:0.33769370672859617):0.10679178793194238,26:0.44448549466053855):0.005455465083098521,((((22:0.016456082251150073…
tree STATE_624000 = (((((1:26.56620719219651,5:16.56620719219651):3.016804335713445,3:23.583011527909957):1.7639097181670031,4:30.34692124607696):5.384355863772903,2:25.731277109849863):81.12936790136061,(6:32.853300249959105,((((((7:0.9167299407072775,(((8:0.7297772550358815,(10:0.48340361166592954,(15:0.4392891357929777,(26:0.2396196063393972,35:0.2396196063393972):0.1996695294535805):0.0441144…
tree STATE_625000 = (((((1:32.42341190539865,5:22.423411905398652):1.7200377667668505,3:28.143449672165502):3.1774808299702357,4:36.32093050213574):7.495748536173352,2:33.81667903830909):92.77731548047812,(6:50.702345138049324,(((((((7:0.8487705898782391,((10:0.5807218204292947,((18:0.05384302411518395,(33:0.005539227170394819,(38:0.005078326474436371,42:0.005078326474436371):4.609006959584482E-4…
tree STATE_626000 = (((((1:24.30423825979622,5:14.304238259796222):4.652938612596426,3:22.957176872392647):3.4529034082109114,4:31.41008028060356):4.894239041828719,2:26.304319322432278):76.41664953736101,(6:35.288958644805035,((((((7:0.9543588640396082,(8:0.9452466306488397,40:0.9452466306488397):0.009112233390768498):0.23103798408745446,(((10:0.47097972220625045,((11:0.33390034372496996,34:0.33…
tree STATE_627000 = (((((1:35.06914277829312,5:25.06914277829312):5.507126700261146,3:34.576269478554266):5.342247428826838,4:44.918516907381104):11.091560358558318,2:46.01007726593942):106.74932481242445,(6:53.54700510582465,(((((7:1.7302573528745988,(((((9:0.6089942879084512,(15:0.17940993638365121,26:0.17940993638365121):0.4295843515248):0.4192374137719933,((23:0.6186461553245861,(31:0.2224749…
tree STATE_628000 = (((((1:26.37522296067915,5:16.37522296067915):3.055087539973755,3:23.430310500652904):1.3217729623507886,4:29.752083463003693):7.155543756162842,2:26.907627219166535):70.43542230435855,(6:33.910010626505354,(((((((7:1.177009096153914,22:1.177009096153914):0.01826499787950553,((((10:0.25173388636612315,((17:0.1431840433379134,28:0.1431840433379134):0.03533147706769468,34:0.1785…
tree STATE_629000 = (((((1:33.11629810264186,5:23.116298102641863):4.7394440154921185,3:31.855742118133982):1.580869924916506,4:38.43661204305049):6.539856363898885,2:34.97646840694937):99.37276416618272,(6:46.91409745173395,((((((7:1.135281235362517,(((8:0.2895098128243753,22:0.2895098128243753):0.12718386779665042,(26:0.23427098104230173,33:0.23427098104230173):0.182422699578724):0.475542363766…
tree STATE_630000 = (((((1:25.530947696401572,5:15.530947696401572):3.3923716511162816,3:22.923319347517854):2.002474363685671,4:29.925793711203525):4.713722649933111,2:24.639516361136636):58.13340604067593,(6:17.630423814042103,((((((((((7:0.2712971684114425,(12:0.16332098715432442,14:0.16332098715432442):0.10797618125711811):0.11749120503810045,41:0.388788373449543):0.06299902002328228,(24:0.11…
tree STATE_631000 = (((((1:28.98945758973187,5:18.98945758973187):5.780034181281842,3:28.769491771013712):1.622473302417518,4:35.39196507343123):4.732725973919877,2:30.124691047351106):67.51845773532582,(6:33.43735208724131,(((((((((((7:0.20320970898441262,(24:0.0799615517750861,25:0.0799615517750861):0.12324815720932653):0.11818699597080415,(11:0.17419596030228093,14:0.17419596030228093):0.14720…
tree STATE_632000 = (((((1:27.410995546542196,5:17.410995546542196):4.0901907723813125,3:25.50118631892351):3.013946397651736,4:33.515132716575245):4.280256289242423,2:27.79538900581767):74.25703969541678,(6:28.062265172371546,(((((((7:0.2926226099051862,38:0.2926226099051862):0.17644472950319967,((11:0.11026412417163531,27:0.11026412417163531):0.14778600306173093,(23:0.07070929168027963,44:0.070…
tree STATE_633000 = (((((1:21.899724874128953,5:11.899724874128953):3.2792424729359624,3:19.178967347064916):2.0033140390165443,4:26.18228138608146):5.902640783294881,2:22.08492216937634):51.7812565223128,(6:19.70863856902372,((((((7:0.4871653608219455,22:0.4871653608219455):0.38500183795246457,((27:0.01969714586749685,34:0.01969714586749685):0.35427033053326684,36:0.3739674764007637):0.498199722…
tree STATE_634000 = (((((1:23.185737237292905,5:13.185737237292905):4.641371367009064,3:21.82710860430197):1.4961185114575741,4:28.323227115759543):4.9144100980628735,2:23.237637213822417):65.03330701348969,(6:20.823572996398767,(((((7:1.249376518362551,(((10:0.16625426456235062,30:0.16625426456235062):0.10532168209998274,(11:0.2354086368605013,23:0.2354086368605013):0.036167309801832054):0.27234…
tree STATE_635000 = (((((1:25.13125436808677,5:15.131254368086768):2.5446997005725507,3:21.67595406865932):1.5322337618025657,4:28.208187830461885):3.514263719169886,2:21.72245154963177):74.35857622168696,(6:29.05405074341997,((((((7:0.9570512132572512,((11:0.09339011752479522,23:0.09339011752479522):0.3891364244822489,(33:0.1879259453639599,36:0.1879259453639599):0.2946005966430842):0.4745246712…
tree STATE_636000 = (((((1:27.279538277439983,5:17.279538277439983):3.8126865752767216,3:25.092224852716704):1.8962306975130332,4:31.988455550229737):5.699974955178085,2:27.688430505407823):69.92228822713642,(6:31.64649590733528,((((((7:1.186143718095417,13:1.186143718095417):0.13381801760094447,(11:0.5355272654828556,((24:0.06156197222511872,25:0.06156197222511872):0.3440674426189061,(33:0.17380…
tree STATE_637000 = (((((1:21.22036258158601,5:11.22036258158601):3.299801689006074,3:18.520164270592083):3.1225614656896994,4:26.642725736281783):5.938894394731264,2:22.581620131013047):63.87347850577164,(6:20.91657550589136,((((((((7:0.3726101707048766,(29:0.02615615988470271,34:0.02615615988470271):0.3464540108201739):0.12546352182581605,(16:0.3966822804172067,35:0.3966822804172067):0.10139141…
tree STATE_638000 = (((((1:22.96918508912794,5:12.96918508912794):5.409849235117605,3:22.379034324245545):1.5298344031436102,4:28.908868727389155):8.803342484622057,2:27.712211212011212):67.10216999435713,(6:27.1939315811126,((((((((((7:0.6391376072799464,(((16:0.14403732480636625,35:0.14403732480636625):0.16624338888471604,28:0.3102807136910823):0.19093569843378827,34:0.5012164121248706):0.13792…
tree STATE_639000 = (((((1:21.696403592195946,5:11.696403592195946):4.616976054969211,3:20.313379647165156):1.8013244169286011,4:27.114704064093758):10.265956898640226,2:27.380660962733984):61.68305232052475,(6:23.925279151498216,((((((((7:0.3794306227293357,((11:0.3028772378473396,30:0.3028772378473396):0.07559449003907043,((28:0.1797594715936399,37:0.1797594715936399):0.04642158901054205,29:0.2…
tree STATE_640000 = (((((1:22.91937555562746,5:12.919375555627461):6.030182774380773,3:22.949558330008234):2.757533443651905,4:30.70709177366014):8.921904827320596,2:29.628996600980734):66.11554930590796,(6:27.158053734239104,((((((7:1.0962235023109572,23:1.0962235023109572):0.12474975372530483,((10:0.38368703781615493,((38:0.024398449187167607,39:0.024398449187167607):0.11629669300321835,42:0.14…
tree STATE_641000 = (((((1:27.990424520732166,5:17.990424520732166):3.4399129863038205,3:25.430337507035986):1.0741067943863385,4:31.504444301422325):8.48376354457993,2:29.988207846002254):67.70930574389759,(6:26.061049532594673,(((((((7:0.7967895887476886,((9:0.3390395861345876,18:0.3390395861345876):0.09028250262670467,33:0.4293220887612923):0.3674674999863963):0.00978930993045879,11:0.80657889…
tree STATE_642000 = (((((1:27.83307378787254,5:17.83307378787254):4.401239877066889,3:26.234313664939428):2.3511817760336697,4:33.5854954409731):7.1977061928580355,2:30.783201633831133):82.1155575989641,(6:37.82281352460454,((((((7:0.8697481404793508,27:0.8697481404793508):0.259713219467286,(11:0.2156488660755852,36:0.2156488660755852):0.9138124938710516):0.14981462415394886,(8:1.1423995169891468…
tree STATE_643000 = (((((1:23.28277712209901,5:13.28277712209901):3.511750973961931,3:20.79452809606094):2.726239054842086,4:28.520767150903026):6.927089459479738,2:25.447856610382765):69.76982423536157,(6:26.67759231567468,((((7:0.8618358498257545,(11:0.5757220303187945,(22:0.2097709475188009,(31:0.026720444881190988,38:0.026720444881190988):0.1830505026376099):0.36595108279999367):0.28611381950…
tree STATE_644000 = (((((1:24.21347850087079,5:14.213478500870789):3.165646438540538,3:21.379124939411327):2.5581208480393194,4:28.937245787450646):5.468072774969276,2:24.40531856241992):63.11912224436047,(6:28.05025293003456,(((7:2.33655234898457,((((((8:0.63867209092662,29:0.63867209092662):0.07716179485954033,((32:0.057698977803905614,34:0.057698977803905614):0.5678899491969527,37:0.6255889270…
tree STATE_645000 = (((((1:24.871109714476162,5:14.871109714476162):3.608972487791103,3:22.480082202267266):1.360032504594276,4:28.84011470686154):6.292413614250179,2:25.13252832111172):69.94372376561894,(6:34.75041054634589,((((((7:0.48006999091981645,(((((11:0.1306015747227487,23:0.1306015747227487):0.056642698382737805,(27:0.0011308819742522711,36:0.0011308819742522711):0.18611339113123423):0.…
tree STATE_646000 = (((((1:26.43928962033101,5:16.43928962033101):2.4228261133316913,3:22.8621157336627):2.451281302706551,4:30.313397036369253):5.191580400105494,2:25.504977436474746):85.73252647859205,(6:27.277639949940095,((((((((7:0.5093729525332169,(8:0.41979828719490575,((((24:0.029773834879211595,25:0.029773834879211595):0.03594108314486638,43:0.06571491802407797):0.05026393429933329,(34:0…
tree STATE_647000 = (((((1:26.31481891694747,5:16.31481891694747):4.811640106776768,3:25.126459023724237):1.6567327734520632,4:31.7831917971763):5.034051640895875,2:26.817243438072175):71.21279419592395,(6:26.845610143356623,((((7:1.112758799661175,((((9:0.5097937694874088,((((12:0.13299378069951448,(21:0.022324827978464502,27:0.022324827978464502):0.11066895272104998):0.16510278634263367,((18:0.…
tree STATE_648000 = (((((1:22.761511801376294,5:12.761511801376294):3.066001427014328,3:19.82751322839062):1.390650062923573,4:26.218163291314195):4.974129666147046,2:21.19229295746124):57.62446922510181,(6:19.425646419392493,(((((7:0.8447209781524159,((11:0.4967386526969546,((13:0.27275107004115595,27:0.27275107004115595):0.13006306734197098,(((19:0.028813012425150848,20:0.028813012425150848):0.…
tree STATE_649000 = (((((1:27.52717090561504,5:17.52717090561504):4.433283065841419,3:25.96045397145646):3.0376317396786376,4:33.9980857111351):10.969849807334576,2:34.96793551846967):76.82766448614105,(6:32.879734485460204,((((((((7:0.5782826701513131,(30:0.4986076503272964,31:0.4986076503272964):0.07967501982401665):0.08560631488586334,(((24:0.11560659602764209,25:0.11560659602764209):0.1982241…
tree STATE_650000 = (((((1:30.401824971397247,5:20.401824971397247):3.7750110476707874,3:28.176836019068034):1.6879930000391425,4:34.86482901910718):4.8326094753587725,2:29.69743849446595):81.90959335992517,(6:29.936553908734076,((((((((((((7:0.5673259275977758,(16:0.5001778807774291,(30:0.003550097506573584,31:0.003550097506573584):0.4966277832708555):0.0671480468203467):0.02145081799646298,(8:0…
tree STATE_651000 = (((((1:23.791708153480577,5:13.791708153480577):5.017485004847945,3:22.809193158328522):2.360715648970686,4:30.16990880729921):5.585094498826322,2:25.75500330612553):73.16736659706301,(6:30.7347905484473,((((((((((((7:0.27418868365018856,12:0.27418868365018856):0.020030978738335647,(21:0.22575567128875298,(24:0.08852016696940324,25:0.08852016696940324):0.13723550431934975):0.0…
tree STATE_652000 = (((((1:27.16072637297202,5:17.16072637297202):5.327177590503403,3:26.487903963475425):2.692708483046303,4:34.18061244652173):10.345096397154386,2:34.525708843676114):73.4469470708113,(6:36.59311209576394,(((((((7:0.8124556581511658,(32:0.1471249192798046,36:0.1471249192798046):0.6653307388713612):0.02069987164503928,12:0.8331555297962051):0.0964352206628698,((((13:0.2782506407…
tree STATE_653000 = (((((1:32.98239845249682,5:22.982398452496817):3.332418848591182,3:30.314817301088):3.2830724291139006,4:38.5978897302019):6.203941834834943,2:34.80183156503684):89.07110793952003,(6:42.582987797537214,(((((((7:0.7746194728150739,13:0.7746194728150739):0.03129677203253256,(32:0.2789194307031965,36:0.2789194307031965):0.5269968141444099):0.09487408554802146,((9:0.59884616291707…
tree STATE_654000 = (((((1:24.995124504402032,5:14.995124504402032):4.18281596062868,3:23.177940465030712):1.9603539399168888,4:30.1382944049476):6.859052233466649,2:26.99734663841425):84.35017043290694,(6:29.064243017205662,(((((7:0.7551980503926137,(((((11:0.35128330129346114,(17:0.1590787418583004,21:0.1590787418583004):0.19220455943516074):0.012536884546895277,40:0.3638201858403564):0.0489935…
tree STATE_655000 = (((((1:22.689214975392133,5:12.689214975392133):2.556053753122317,3:19.24526872851445):1.4354706986567578,4:25.680739427171208):7.716221623194063,2:23.39696105036527):55.440360392483036,(6:20.929166558076886,((((7:0.8127663827392076,((19:0.15839924346988876,20:0.15839924346988876):0.4232493000650994,23:0.5816485435349882):0.23111783920421947):0.43772645559181556,(((((((8:0.066…
tree STATE_656000 = (((((1:21.673787834555696,5:11.673787834555696):2.046204640681097,3:17.719992475236793):2.332418311734159,4:25.052410786970952):4.145581129010985,2:19.197991915981937):59.53381425205682,(6:26.025631018692515,(((((7:0.9046244544032049,(((((((12:0.15350447557725147,40:0.15350447557725147):0.021346626708474092,39:0.17485110228572556):0.21190547324492628,34:0.38675657553065185):0.…
tree STATE_657000 = (((((1:25.341013555473094,5:15.341013555473094):2.36141652321907,3:21.702430078692164):2.6665642342995888,4:29.368994312991752):4.814477046089358,2:24.18347135908111):69.36422597457165,(6:31.674156098729192,(((((((7:0.5029724875509155,((8:0.15524034005533827,32:0.15524034005533827):0.2129927276925912,(((13:0.21116409606497186,41:0.21116409606497186):0.020515245514987707,42:0.2…
tree STATE_658000 = (((((1:22.741185383371274,5:12.741185383371274):2.787820457878464,3:19.529005841249738):1.9648508258441701,4:26.493856667093908):6.045618828601839,2:22.539475495695747):60.44504825018411,(6:23.543530315464047,(((((((((7:0.4852943180738952,((27:0.22203518008136724,40:0.22203518008136724):0.1727799955661562,31:0.39481517564752344):0.09047914242637178):0.04365454248810596,(((8:0.…
tree STATE_659000 = (((((1:22.445039459484683,5:12.445039459484683):4.339944447545864,3:20.784983907030547):1.6263173149178805,4:27.411301221948428):6.538207518793428,2:23.949508740741855):59.70155458433761,(6:21.879303349147555,((((((7:0.5815198948305342,((14:0.3895951637949009,(29:0.3627429359378357,34:0.3627429359378357):0.026852227857065203):0.1754005875491964,((24:0.14271694077901145,25:0.14…
tree STATE_660000 = (((((1:23.188842366840426,5:13.188842366840426):4.395858781382682,3:21.584701148223107):2.8312337738520235,4:29.41593492207513):5.320547727004509,2:24.73648264907964):64.40418186163745,(6:28.010541468567517,(((((((7:0.6063472604474677,(12:0.5794654158816464,18:0.5794654158816464):0.026881844565821322):0.16865318123652717,(((14:0.24171144575702053,((28:0.005377332202041563,37:0…
tree STATE_661000 = (((((1:24.16215793228063,5:14.162157932280628):2.5682104298569364,3:20.730368362137565):4.058788415541176,4:29.78915677767874):2.7982123191154997,2:22.58736909679424):79.94840438552734,(6:28.978329554037572,((((((((7:0.9247735311659483,((9:0.7580695064229612,32:0.7580695064229612):0.10733238400164669,((((14:0.2915205454796047,((23:0.1108498999789903,(34:0.06924880930735752,40:…
tree STATE_662000 = (((((1:27.50087333898751,5:17.50087333898751):5.062532260361387,3:26.563405599348897):1.9087558473710118,4:33.47216144671991):4.0077353870055035,2:27.479896833725412):77.41303736858356,(6:31.589437268168886,((((((7:1.1152960766592084,((((((16:0.07818367390409323,40:0.07818367390409323):0.015458843888678742,34:0.09364251779277197):0.013260657414689417,44:0.10690317520746138):0.…
tree STATE_663000 = (((((1:27.82638628932693,5:17.82638628932693):3.4020821453801737,3:25.228468434707104):3.9522351361026864,4:34.18070357080979):8.312841019709673,2:32.49354459051946):79.03138808623463,(6:37.61093781190479,((((((7:1.3368963645664362,((11:0.6933136807642275,(18:0.5365401153913533,(27:0.04996324610430478,30:0.04996324610430478):0.48657686928704846):0.15677356537287424):0.51211225…
tree STATE_664000 = (((((1:22.009440887589538,5:12.009440887589538):5.244309452525965,3:21.253750340115502):1.5327623622778859,4:27.786512702393388):4.065755132143558,2:21.852267834536946):72.37575546427632,(6:28.740914756233074,((((((((((7:0.5704975857700318,8:0.5704975857700318):0.07764558188237636,(32:0.2423598245214391,42:0.2423598245214391):0.4057833431309691):0.06851313871111475,9:0.7166563…
tree STATE_665000 = (((((1:24.267949719366285,5:14.267949719366285):1.7239127914498766,3:19.991862510816162):1.8690029760887548,4:26.860865486904917):3.5552197902395157,2:20.416085277144433):55.410277713372466,(6:21.679797402363462,((((((7:0.6365464203413935,(21:0.322042029382457,(35:0.00819399609521057,44:0.00819399609521057):0.3138480332872464):0.3145043909589365):0.22273684748256173,(((11:0.32…
tree STATE_666000 = (((((1:24.75306653832787,5:14.753066538327872):5.474374734624071,3:24.227441272951943):3.1160290515396625,4:32.343470324491605):5.287714975073776,2:27.63118529956538):68.78413690522021,(6:27.314057154787903,(((((((((7:0.2651421296296869,21:0.2651421296296869):0.04557837175362467,22:0.3107205013833116):0.4787415430540303,(10:0.4195648472815364,(14:0.33728676337689195,((18:0.117…
tree STATE_667000 = (((((1:26.915328656620204,5:16.915328656620204):2.8715664198093016,3:23.786895076429506):1.8791097719670908,4:30.666004848396597):8.390640846557531,2:29.056645694954128):72.9289903287347,(6:33.42987418916999,(((((((7:0.3754497238239572,(((26:0.041176701572868166,43:0.041176701572868166):0.01595298641478636,(31:0.01513050820486797,(33:0.011730656679428153,39:0.01173065667942815…
tree STATE_668000 = ((((1:29.937802990156072,5:19.937802990156072):3.9598696279185077,(3:23.297429222242464,4:28.297429222242464):4.600243395832116):10.281331964934012,2:33.17900458300859):84.43928730802604,(6:38.7640134742671,((((((((7:0.7325286426738985,27:0.7325286426738985):0.05861585000691172,(((10:0.4890523245315614,26:0.4890523245315614):0.07871618835528887,16:0.5677685128868503):0.1566316…
tree STATE_669000 = (((((1:21.27955090942992,5:11.279550909429918):3.9350916826464477,3:19.214642592076366):1.2502272405673267,4:25.464869832643693):3.813109671827128,2:19.27797950447082):60.92384285610895,(6:21.891357705074817,((((((((((7:0.23332458920183607,13:0.23332458920183607):0.07222798354456333,16:0.3055525727463994):0.03243591662370071,((30:0.07947469284384695,41:0.07947469284384695):0.0…
tree STATE_670000 = (((((1:24.479565248069626,5:14.479565248069626):3.962917076581565,3:22.44248232465119):1.3320012294927714,4:28.774483554143963):5.425871682303445,2:24.200355236447407):52.06467297251666,(6:22.245516483818,(((((((((((((7:0.17007411162654087,26:0.17007411162654087):0.20315359003315656,(((13:0.11974302508922743,17:0.11974302508922743):0.10596528577343559,(14:0.22084425936401209,(…
tree STATE_671000 = (((((1:23.028535417214748,5:13.028535417214748):2.6708811310188345,3:19.699416548233582):2.1949030064391906,4:26.894319554672773):5.63708724418596,2:22.531406798858733):61.76728207883787,(6:20.27029899436348,(((((((7:0.27222248879551025,((33:0.11232682523659723,(41:0.032076425091053476,42:0.032076425091053476):0.08025040014554376):0.09872422719968987,36:0.2110510524362871):0.0…
tree STATE_672000 = (((((1:21.125728972452833,5:11.125728972452833):3.5283139419976344,3:18.654042914450468):0.5765453229483981,4:24.230588237398866):3.2135348497024054,2:17.44412308710127):57.55910585933489,(6:20.200741436253928,((((((7:0.33261569346734265,17:0.33261569346734265):0.23422100727210837,(40:0.14060895184847874,43:0.14060895184847874):0.42622774889097226):0.28565045092666597,(((((8:0…
tree STATE_673000 = (((((1:20.628606015156883,5:10.628606015156883):2.1718555986942683,3:16.80046161385115):2.043858397739232,4:23.844320011590384):5.68128240820856,2:19.525602419798943):57.26761576178244,(6:18.269532460633812,(((((7:0.8198785977671866,(((((11:0.29999498093241966,((24:0.04260272631213837,25:0.04260272631213837):0.21932633944538724,(29:0.17740675043691556,37:0.17740675043691556):0…
tree STATE_674000 = (((((1:27.970849901821225,5:17.970849901821225):4.374137800213212,3:26.344987702034437):3.1279652578692776,4:34.472952959903715):5.1873166261562815,2:29.660269586059997):82.99728845920356,(6:36.65731708248454,((((((7:0.279031828602397,14:0.279031828602397):0.0963757338687683,8:0.3754075624711653):0.7165009557197946,(((((((11:0.33223226466589695,28:0.33223226466589695):0.104849…
tree STATE_675000 = (((((1:26.40037848601554,5:16.40037848601554):2.2099740741697964,3:22.610352560185337):3.6588316948601083,4:31.269184255045445):8.271742746816372,2:29.540927001861817):65.9176197152418,(6:27.22923908758858,(((((((7:0.603105884952998,(((((10:0.16954231142325316,44:0.16954231142325316):0.044399003169622475,32:0.21394131459287563):0.028057600635090524,37:0.24199891522796615):0.07…
tree STATE_676000 = (((((1:27.454338001693287,5:17.454338001693287):3.8905193725926566,3:25.344857374285944):1.3489930328923734,4:31.693850407178317):6.762537938133441,2:28.45638834531176):69.82242994787921,(6:27.744538120747166,((((((((7:0.48570986593387144,30:0.48570986593387144):0.03132137786834677,11:0.5170312438022182):0.10690381869530208,(((13:0.33746974927642653,38:0.33746974927642653):0.0…
tree STATE_677000 = (((((1:30.804580871923378,5:20.804580871923378):2.2658711962482414,3:27.07045206817162):0.6561031294147384,4:32.72655519758636):4.98400031858273,2:27.710555516169087):82.32198188396868,(6:32.665378390887376,((((((((7:0.9775325412115589,(((((11:0.023690745156629108,30:0.023690745156629108):0.06998526633935533,32:0.09367601149598444):0.22212039487294566,(15:0.11465511325195142,4…
tree STATE_678000 = (((((1:27.098183312725613,5:17.098183312725613):5.748619400424229,3:26.84680271314984):1.9732798641834108,4:33.82008257733325):3.6308558267988644,2:27.450938404132117):89.84247598500572,(6:31.333384419458056,(((((((7:1.0576446913646518,((((((11:0.11031680659792122,40:0.11031680659792122):0.238144097776552,23:0.3484609043744732):0.08279634940149566,15:0.43125725377596885):0.062…
tree STATE_679000 = (((((1:22.647698925404967,5:12.647698925404967):5.213428504580662,3:21.86112742998563):0.7556014339101402,4:27.61672886389577):10.742695838658658,2:28.359424702554428):65.94013866842604,(6:21.799670538209263,(((((((7:0.5342008550339927,((30:0.147703268880558,(38:0.017924331534871465,44:0.017924331534871465):0.12977893734568652):0.27400026287709567,32:0.4217035317576536):0.1124…
tree STATE_680000 = (((((1:21.86142774261651,5:11.86142774261651):3.208991525697165,3:19.070419268313675):2.602753205082074,4:26.67317247339575):5.0061583799111595,2:21.679330853306908):58.32554314668475,(6:22.061019842742226,((((((7:0.8595458172213739,(((14:0.2167065387493185,39:0.2167065387493185):0.006879640507370111,44:0.2235861792566886):0.09705455036872107,(26:0.10411154845138815,((30:0.077…
tree STATE_681000 = (((((1:25.92935738115168,5:15.929357381151679):2.9354628263148363,3:22.864820207466515):2.2742431000468244,4:30.13906330751334):5.923224446430652,2:26.06228775394399):72.35221685332752,(6:26.725044374478102,(((((((7:0.7534433305631578,(28:0.045335831335294605,32:0.045335831335294605):0.7081074992278632):0.3734086335116569,(14:1.0125890337544523,(30:0.16413236884838733,44:0.164…
tree STATE_682000 = (((((1:26.107926800715603,5:16.107926800715603):4.397857092247243,3:24.505783892962846):1.6592866447735446,4:31.16507053773639):8.680114751100703,2:29.845185288837094):66.71912700565795,(6:28.42252157435159,((((((((7:0.6343969257388917,(18:0.2704894119030171,(28:0.017536908265855758,32:0.017536908265855758):0.2529525036371614):0.3639075138358746):0.2845603339183371,13:0.918957…
tree STATE_683000 = (((((1:30.303726964372828,5:20.303726964372828):5.599052984681691,3:29.90277994905452):6.250679454019149,4:41.15345940307367):3.906222508906829,2:35.0596819119805):75.58453873604947,(6:35.2903553873377,(((((((((7:0.49987850208370527,18:0.49987850208370527):0.03291423550964284,((21:0.21651951267508682,37:0.21651951267508682):0.23968518414880116,28:0.456204696823888):0.076588040…
tree STATE_684000 = (((((1:32.11831793032353,5:22.118317930323528):4.133876182735868,3:30.252194113059396):4.264417480483431,4:39.51661159354283):10.42695662626808,2:39.943568219810906):86.60079222263886,(6:35.58107432666094,((((((((7:0.6678060083139828,((((11:0.2408368435363225,31:0.2408368435363225):0.02020685531665728,32:0.2610436988529798):0.19133738430114589,(23:0.3680308926180005,(30:0.1851…
tree STATE_685000 = (((((1:31.964610153612234,5:21.964610153612234):5.60044992589458,3:31.565060079506814):3.1975083171708008,4:39.762568396677615):7.189687094277225,2:36.95225549095484):86.8852143898098,(6:34.21819933323577,(((((((7:0.6566563633229839,((22:0.1446359803235846,(23:0.141915341059878,26:0.141915341059878):0.002720639263706609):0.4667594612165813,38:0.6113954415401659):0.045260921782…
tree STATE_686000 = (((((1:25.59113030095612,5:15.59113030095612):5.071923108083272,3:24.663053409039392):1.625487682624339,4:31.28854109166373):5.254795018432212,2:26.543336110095943):70.91386843935962,(6:21.817801793269794,((((((7:0.6537216276834056,((13:0.3931229881597537,(26:0.07564377910428824,43:0.07564377910428824):0.31747920905546545):0.11860078615940234,38:0.511723774319156):0.1419978533…
tree STATE_687000 = (((((1:21.62612461574273,5:11.626124615742729):3.2011834014040765,3:18.827308017146805):2.1463592221433316,4:25.973667239290137):6.1128696450763655,2:22.086536884366502):57.760425449911914,(6:15.836951481280153,((((((7:1.07278318034238,((10:0.6083536941739248,(24:0.02276502826715281,25:0.02276502826715281):0.585588665906772):0.09204874139564712,(18:0.3368107613830636,(26:0.042…
tree STATE_688000 = (((((1:29.539782496440484,5:19.539782496440484):4.1886594857676265,3:27.72844198220811):3.4703464814025935,4:36.198788463610704):4.489234314810069,2:30.688022778420773):75.49169095063948,(6:37.304106788948474,(((((((((((7:0.6264415020895021,((29:0.1467745864657713,(32:0.07046522637661037,39:0.07046522637661037):0.07630936008916092):0.15866442717897605,35:0.30543901364474735):0…
tree STATE_689000 = (((((1:23.356835004874725,5:13.356835004874725):3.161790751508544,3:20.51862575638327):2.2149330137359478,4:27.733558770119217):4.390018426605167,2:22.123577196724383):60.14452282848674,(6:27.49500395392745,((((((((7:0.46774990133483096,29:0.46774990133483096):0.5848349586036046,(11:0.2747677969166464,(13:0.11778466558555506,40:0.11778466558555506):0.15698313133109132):0.77781…
tree STATE_690000 = (((((1:28.765485283323105,5:18.765485283323105):3.933935448352191,3:26.699420731675296):2.6160500280958487,4:34.315470759771145):4.248884610134439,2:28.564355369905584):68.992933750776,(6:31.17562936094972,(((((((7:1.0733990620305744,13:1.0733990620305744):0.07168524418174216,8:1.1450843062123166):0.22263245343091786,(((((11:0.19992785643102154,43:0.19992785643102154):0.103334…
tree STATE_691000 = (((((1:30.411495809956364,5:20.411495809956364):4.47633345596892,3:28.887829265925284):1.282520167889757,4:35.17034943381504):6.047366573709972,2:31.217716007525013):82.00651097485218,(6:35.84935147768718,((((((((7:1.2714960660326629,(18:1.1105002140383347,30:1.1105002140383347):0.1609958519943282):0.07463344473577815,(10:0.6025194580413997,17:0.6025194580413997):0.74361005272…
tree STATE_692000 = (((((1:22.10767085781249,5:12.10767085781249):5.131338526635734,3:21.239009384448224):2.035841703020793,4:28.274851087469017):6.714428201258649,2:24.989279288727666):71.71474158467166,(6:29.578626090368928,(((((((((7:0.6896636793996596,(((12:0.17590005663774752,42:0.17590005663774752):0.2032652382248135,((24:0.058241845178447285,25:0.058241845178447285):0.15999960823612552,28:…
tree STATE_693000 = (((((1:27.293489102267962,5:17.293489102267962):3.7043854508145486,3:24.99787455308251):2.3968847316518165,4:32.39475928473433):6.960750381708358,2:29.355509666442686):81.3021320127824,(6:35.32292082269349,(((((((((7:0.40407623378816687,12:0.40407623378816687):0.23348310869840777,(((21:0.17691210146035166,38:0.17691210146035166):0.055921017361426434,42:0.2328331188217781):0.11…
tree STATE_694000 = (((((1:25.656304609506126,5:15.656304609506126):3.3418298359356626,3:22.99813444544179):4.684248468576424,4:32.68238291401821):3.8284499480871546,2:26.510832862105367):71.15524793450533,(6:27.773807441463276,(((((7:0.4473541392205212,21:0.4473541392205212):0.3028542206341584,(18:0.5795568515939203,(19:0.14481748747426498,20:0.14481748747426498):0.43473936411965536):0.170651508…
tree STATE_695000 = (((((1:30.78839238702146,5:20.78839238702146):4.415619746887117,3:29.204012133908577):1.7637004684051831,4:35.96771260231376):10.62450789915993,2:36.59222050147369):78.96599236484644,(6:39.42885666264243,((((((7:1.2090684681744908,(24:0.08373887714580606,25:0.08373887714580606):1.1253295910286847):0.24404089264569961,(((8:0.20219379414674749,21:0.20219379414674749):0.533045652…
tree STATE_696000 = (((((1:24.760885260169136,5:14.760885260169136):3.4596575074819604,3:22.220542767651096):4.484857895239628,4:31.705400662890725):7.3281038594825105,2:29.033504522373235):76.85713190411924,(6:30.929958525459348,((((((7:0.5242627312823588,(24:0.21667910793125023,25:0.21667910793125023):0.30758362335110856):0.6907035312101831,(((((((((8:0.2480769116160627,(33:0.03861827335498871,…
tree STATE_697000 = (((((1:20.10932449291376,5:10.10932449291376):1.5117765139276322,3:15.621101006841393):2.1962298612630313,4:22.817330868104424):6.182464387685332,2:18.999795255789756):49.12349361945913,(6:18.643304810118885,((((((7:0.742774834502819,(((10:0.2614819039113754,23:0.2614819039113754):0.1490357478510012,(24:0.030474384548989684,25:0.030474384548989684):0.3800432672133869):0.073641…
tree STATE_698000 = (((((1:24.22362583050629,5:14.22362583050629):1.9039074056613856,3:20.127533236167675):3.7041095903009413,4:28.831642826468617):4.546607629883475,2:23.37825045635209):57.86178317543687,(6:27.70775969786267,((((((((7:0.4952232285063862,(12:0.49246693395947727,(21:0.4631365585852547,(24:0.05581802816919635,25:0.05581802816919635):0.40731853041605837):0.02933037537422256):0.00275…
tree STATE_699000 = (((((1:20.61609580053399,5:10.61609580053399):3.076121182098017,3:17.692216982632008):1.760412501362417,4:24.452629483994425):8.382220321867084,2:22.83484980586151):54.464070872976336,(6:14.695863168418938,((((((((7:0.3252340073519631,(24:0.04036938876939166,25:0.04036938876939166):0.28486461858257145):0.11085923155099175,(21:0.33150622446978817,(((27:0.029684460193824796,29:0…
tree STATE_700000 = (((((1:28.194561437162914,5:18.194561437162914):5.3766460497039965,3:27.57120748686691):4.898101072333333,4:37.46930855920024):4.731861788298687,2:32.20117034749893):84.15899766145054,(6:35.018139160331145,((((((((7:0.5752486174892663,(8:0.3084585283372979,(26:0.12105391729855731,(27:0.09327593674983414,31:0.09327593674983414):0.027777980548723172):0.18740461103874062):0.26679…
tree STATE_701000 = (((((1:22.026071668702627,5:12.026071668702627):4.887752843672413,3:20.91382451237504):2.490844939620903,4:28.404669451995943):7.65256423672507,2:26.057233688721013):47.467728537170046,(6:17.081999012061523,((((((((((7:0.4654863072442283,(12:0.2859967731529063,((14:0.12869831530350112,(((30:0.019942037302390313,34:0.019942037302390313):0.011031330635710188,37:0.030973367938100…
tree STATE_702000 = (((((1:26.703627924011705,5:16.703627924011705):2.062864865973598,3:22.766492789985303):1.8115903615087952,4:29.5780831514941):8.440557337717976,2:28.018640489212075):65.14843028905398,(6:24.605625557891415,((((((((7:0.4608014820355512,(11:0.4548227287798997,(13:0.37110845102146767,((15:0.18145202604572613,42:0.18145202604572613):0.04065609373562035,(37:0.0937934218697394,43:0…
tree STATE_703000 = (((((1:23.685757081135915,5:13.685757081135915):2.36756286376896,3:20.053319944904874):0.7784201564886573,4:25.83174010139353):3.792492376764539,2:19.62423247815807):58.28920252699749,(6:23.126138254958875,((((((((7:0.4256307251887354,18:0.4256307251887354):0.04201477138613369,((11:0.3347225125788746,16:0.3347225125788746):0.007408177381695413,((13:0.27103239421713,(24:0.13766…
tree STATE_704000 = (((((1:24.42028503919949,5:14.420285039199491):4.182060631194034,3:22.602345670393525):1.5122358169585937,4:29.11458148735212):3.338250795416286,2:22.452832282768405):62.30100843175065,(6:20.13992024598528,((((((((((7:0.212682018453158,42:0.212682018453158):0.07944000041003543,40:0.29212201886319344):0.009284304487872486,14:0.30140632335106593):0.10082515247577939,((11:0.37942…
tree STATE_705000 = (((((1:26.19929482295304,5:16.19929482295304):3.1113570429887503,3:23.31065186594179):2.579473743128009,4:30.8901256090698):4.539183640778006,2:25.429309249847805):55.60960177382373,(6:18.72686060790972,((((((((((7:0.350624672415453,(11:0.0991906269100614,42:0.0991906269100614):0.25143404550539156):0.3411084265914472,33:0.6917330990069002):0.013265151434068256,(((((12:0.079502…
tree STATE_706000 = (((((1:28.951930013860384,5:18.951930013860384):5.5990637414631195,3:28.550993755323503):1.5356518526505454,4:35.08664560797405):3.6478539939931522,2:28.7344996019672):72.12594479153539,(6:26.46950687680902,((((((7:0.5178842964483219,((13:0.09021883549011872,((30:0.03864516489902367,(39:0.020984433076781002,40:0.020984433076781002):0.01766073182224267):0.037429997150697114,36:…
tree STATE_707000 = (((((1:22.41507649148694,5:12.41507649148694):2.713454552166425,3:19.128531043653364):3.48002390473253,4:27.608554948385894):2.311880050648753,2:19.920434999034647):53.932492375262804,(6:20.412028600267263,(((((((((((7:0.3443342429680812,(15:0.25936361527502144,43:0.25936361527502144):0.08497062769305974):0.07661850039470985,16:0.42095274336279104):0.13175690836450266,((31:0.1…
tree STATE_708000 = (((((1:29.91961412227854,5:19.91961412227854):3.6317380901323446,3:27.551352212410883):0.8871231346185553,4:33.43847534702944):6.2039917858158375,2:29.642467132845276):73.8127293128085,(6:35.42126680284686,((((((((7:1.0087236694420594,((((((8:0.24026748304588982,16:0.24026748304588982):0.029198836004381806,35:0.26946631905027163):0.05089182463946834,(((12:0.15911679408401685,(…
tree STATE_709000 = (((((1:26.717701359945462,5:16.717701359945462):4.259429656640169,3:24.97713101658563):1.6734292708523384,4:31.65056028743797):5.690802205519255,2:27.341362492957224):65.93342435536391,(6:25.646222606387397,((((7:1.2368810409316224,((((((((8:0.051109982437056875,40:0.051109982437056875):0.013149138581855943,16:0.06425912101891282):0.23372680486146044,35:0.29798592588037326):0.…
tree STATE_710000 = (((((1:25.321746629467263,5:15.321746629467263):2.764601205979236,3:22.0863478354465):2.4742984396552608,4:29.56064627510176):5.915977636895519,2:25.47662391199728):63.502354372632865,(6:25.665760026367472,(((((((((7:0.5193407981989868,29:0.5193407981989868):0.12771168664359744,(9:0.6167705221904648,21:0.6167705221904648):0.030281962652119465):0.06438085355136403,((10:0.296872…
tree STATE_711000 = (((((1:27.31462011995505,5:17.31462011995505):4.589062135714872,3:25.90368225566992):0.8755525445114998,4:31.77923480018142):9.422457192405737,2:31.201691992587158):65.54156675526215,(6:23.025651982236226,((((((7:0.7245648883140311,((9:0.4866689325498276,(10:0.31679128208770724,(24:0.2224746126497218,25:0.2224746126497218):0.09431666943798545):0.1698776504621204):0.14921184733…
tree STATE_712000 = (((((1:22.19825693567922,5:12.198256935679218):2.707183693487874,3:18.905440629167092):1.3492510862433846,4:25.254691715410477):6.8556036471088255,2:22.110295362519302):66.65835663131622,(6:24.048307546380954,((((((7:0.3265320581672936,(11:0.15531783050753065,23:0.15531783050753065):0.17121422765976294):0.5509384704515307,(((((9:0.18794734690599363,(10:0.11700092514911044,17:0…
tree STATE_713000 = (((((1:21.052468737513646,5:11.052468737513646):3.178198337701236,3:18.230667075214882):4.518444677146473,4:27.749111752361355):6.5160897337916985,2:24.265201486153053):63.908087885686406,(6:26.87239117708858,(((((((7:0.4637508720894957,((11:0.31076088404405733,((27:0.007953433822980605,32:0.007953433822980605):0.014815009672210543,35:0.022768443495191148):0.2879924405488662):…
tree STATE_714000 = (((((1:23.1756303444107,5:13.175630344410699):4.033114184996883,3:21.208744529407582):3.7974744351192626,4:30.006218964526845):6.621449837996856,2:26.6276688025237):62.95777930898254,(6:28.65740446982275,(((((((7:0.6552163459072599,40:0.6552163459072599):0.18764136117936314,(24:0.39758254280583594,25:0.39758254280583594):0.44527516428078706):0.006908253527404984,(((((8:0.17300…
tree STATE_715000 = (((((1:21.22726376924479,5:11.22726376924479):3.2145303793105278,3:18.441794148555317):1.5479399881379479,4:24.989734136693265):7.6673405933943215,2:22.657074730087587):66.72767050568574,(6:21.930556473873374,(((((7:0.739832842966844,((14:0.48500108877103076,43:0.48500108877103076):0.05662470602308012,18:0.5416257947941109):0.19820704817273316):0.14638168977823307,(((((11:0.45…
tree STATE_716000 = (((((1:20.65163138688453,5:10.651631386884532):1.4851784387364901,3:16.13680982562102):1.4801241633120448,4:22.616933988933067):4.117734613643133,2:16.7346686025762):63.562827032092706,(6:16.519438598226046,((((7:0.8872271531512194,(((8:0.1761346896342555,(17:0.13308293713392513,33:0.13308293713392513):0.04305175250033036):0.08688686503814241,30:0.2630215546723979):0.194419544…
tree STATE_717000 = (((((1:23.795610807873025,5:13.795610807873025):5.6812923804938436,3:23.47690318836687):2.589427641041567,4:31.066330829408436):5.678648020528087,2:26.744978849936523):64.03436479028372,(6:29.92247330081849,(((((((7:0.48258986976708523,(21:0.31122484500458397,36:0.31122484500458397):0.17136502476250126):0.11479394475506527,((13:0.05284719852828284,41:0.05284719852828284):0.374…
tree STATE_718000 = (((((1:23.42640685032787,5:13.426406850327869):2.960074371191727,3:20.386481221519595):2.542515900417353,4:27.92899712193695):6.395969843150926,2:24.324966965087874):67.00239625553414,(6:27.873154021055356,(((((((((7:0.28527541289563096,(13:0.022875267788356964,38:0.022875267788356964):0.262400145107274):0.3078346777635641,(21:0.21003471730245798,43:0.21003471730245798):0.3830…
tree STATE_719000 = (((((1:27.273396466257584,5:17.273396466257584):4.9500530814186625,3:26.223449547676246):3.388964921983174,4:34.61241446965942):4.825000427102665,2:29.437414896762085):93.60525604220504,(6:36.28188157279149,(((((((7:0.7756415942394141,(15:0.7140519976501509,16:0.7140519976501509):0.06158959658926322):0.047568386616831715,(32:0.1551110497888475,38:0.1551110497888475):0.66809893…
tree STATE_720000 = (((((1:23.613191001533224,5:13.613191001533224):2.6027978373158405,3:20.215988838849064):3.697767770605857,4:28.91375660945492):4.418707040132517,2:23.33246364958744):76.46719182705331,(6:29.154294424283016,((((((7:0.7940217356248767,9:0.7940217356248767):0.2375313129433374,((11:0.5535126524115008,((22:0.2445841086593251,(32:0.008698068506587352,33:0.008698068506587352):0.2358…
tree STATE_721000 = (((((1:26.16343736861114,5:16.16343736861114):3.9952834754097637,3:24.158720844020905):2.363307638190797,4:31.522028482211702):7.042032400908383,2:28.564060883120085):79.595758978108,(6:35.79530522061356,(((((((7:1.0381131694699364,13:1.0381131694699364):0.13553864872300347,(9:0.8429888521415183,((11:0.26322325817379344,((21:0.06675695224614105,44:0.06675695224614105):0.046276…
tree STATE_722000 = (((((1:21.039177944763694,5:11.039177944763694):2.189172512800031,3:17.228350457563725):1.8941930104354512,4:24.122543467999176):6.501496966718758,2:20.624040434717934):58.02657236170237,(6:19.902128653511035,((((7:1.1981672213732852,(13:0.5437176674018214,15:0.5437176674018214):0.6544495539714639):0.032179905631612105,(((((8:0.3815230170128978,(24:0.04276350805951536,25:0.042…
tree STATE_723000 = (((((1:32.276063232040684,5:22.276063232040684):4.021247671590537,3:30.29731090363122):2.1728301476427774,4:37.470141051274):3.0158455364738472,2:30.485986587747846):93.93989265139726,(6:38.05050366899873,(((((((((7:0.2839935404024613,((21:0.11189716889160606,33:0.11189716889160606):0.13445659952112674,(((22:0.07604970184029589,38:0.07604970184029589):0.0403314299289049,26:0.1…
tree STATE_724000 = (((((1:20.952605300164727,5:10.952605300164727):3.3422678243925787,3:18.294873124557306):2.2611191077775565,4:25.555992232334862):4.44329536417651,2:19.999287596511373):58.30317890753327,(6:21.31535357211672,(((((7:1.3323608914899212,((((8:0.36876354610245476,(((12:0.0956568203076455,30:0.0956568203076455):0.04614045606826789,21:0.14179727637591338):0.04356366997690195,(22:0.1…
tree STATE_725000 = (((((1:28.28431119572698,5:18.28431119572698):5.5077841730810775,3:27.792095368808056):3.3922803814436193,4:36.184375750251675):9.43013937899967,2:35.614515129251345):90.82559959053572,(6:39.9389569886456,((((7:1.7045356612913916,((((12:0.3199597176673268,(28:0.2412217681072828,39:0.2412217681072828):0.07873794956004398):0.18287040260589582,22:0.5028301202732226):0.36124742668…
tree STATE_726000 = (((((1:32.659009231333926,5:22.659009231333926):6.542771725033241,3:33.201780956367166):2.150601879182183,4:40.35238283554935):3.71981613316175,2:34.0721989687111):94.37734029295271,(6:41.34316284546175,(((((7:1.005217444001571,(19:0.11892900815064714,20:0.11892900815064714):0.886288435850924):0.6908083821989452,((((12:0.6261437900986652,(28:0.009194879583610698,39:0.009194879…
tree STATE_727000 = (((((1:24.812397962158126,5:14.812397962158126):3.077026692358068,3:21.889424654516194):2.0804000984802578,4:28.969824752996452):4.445484273262068,2:23.41530902625852):67.50945779226427,(6:24.741296767562986,((((7:1.2716995601025425,9:1.2716995601025425):0.38058034664154117,((((8:0.42713942000070754,12:0.42713942000070754):0.21251115537978177,17:0.6396505753804893):0.290086241…
tree STATE_728000 = (((((1:33.289381419388796,5:23.289381419388796):1.9187284184988584,3:29.208109837887655):1.5010025555190012,4:35.709112393406656):8.808557408998922,2:34.51766980240558):92.34708463350717,(6:37.01382032717083,(((((7:2.189253292278902,((19:0.12376479260548291,20:0.12376479260548291):1.9502539924581996,(28:0.2184011203516405,32:0.2184011203516405):1.8556176647120421):0.1152345072…
tree STATE_729000 = (((((1:23.71486033150549,5:13.714860331505491):3.9660187503178435,3:21.680879081823335):2.5549551749204866,4:29.23583425674382):7.940959732751686,2:27.176793989495508):62.70128249642927,(6:31.669797555054068,((((7:1.415378390246367,((((12:0.32960050302187804,(34:0.09423153209043895,43:0.09423153209043895):0.2353689709314391):0.23523810237277154,(24:0.11718283156781824,25:0.117…
tree STATE_730000 = (((((1:21.918936232004683,5:11.918936232004683):6.661418626480792,3:22.580354858485475):2.6152782088772035,4:30.195633067362678):4.275830716801501,2:24.47146378416418):63.58691877847567,(6:22.76401607404385,(((((7:1.1700117132519885,(((17:0.2487665424499841,28:0.2487665424499841):0.11047005939629764,(24:0.1010280255557289,25:0.1010280255557289):0.2582085762905528):0.2602466957…
tree STATE_731000 = (((((1:23.342497433065343,5:13.342497433065343):5.019734470077683,3:22.362231903143027):0.9280244975606351,4:28.29025640070366):4.051204616780652,2:22.341461017484313):64.50122085820385,(6:23.91871384297479,(((((7:1.1998206591445983,(((8:0.48524929017068086,((29:9.338060201236035E-4,35:9.338060201236035E-4):0.19509277414520407,37:0.19602658016532767):0.28922271000535316):0.281…
tree STATE_732000 = (((((1:24.13751765956302,5:14.13751765956302):3.7047697112666143,3:21.842287370829634):2.319355917707771,4:29.161643288537405):7.22026957358127,2:26.381912862118675):66.06805262922242,(6:27.044525161073103,(((7:1.4770278757033282,((((8:0.5047801375529907,((((11:0.1525506889582017,18:0.1525506889582017):0.032007775256619464,39:0.18455846421482117):0.05849057252150994,((35:0.076…
tree STATE_733000 = (((((1:22.900399238515913,5:12.900399238515913):4.364772060188443,3:21.265171298704356):1.950959635077517,4:28.216130933781873):6.301791227598859,2:24.51792216138073):65.49440243965668,(6:27.279819759146072,(((((((7:0.7184532573171856,15:0.7184532573171856):0.07029120599948735,(24:0.003591348541705968,25:0.003591348541705968):0.785153114774967):0.11122211713572872,(((((11:0.03…
tree STATE_734000 = (((((1:19.334742446218524,5:9.334742446218524):3.3505537708368145,3:16.68529621705534):1.9820896235513281,4:23.667385840606666):5.675823930920952,2:19.34320977152762):47.47409106824119,(6:16.905664527957256,(((((((7:0.23750730135525566,(9:0.21600530694344017,(10:0.10015266341911486,33:0.10015266341911486):0.11585264352432531):0.021501994411815495):0.03182009459067919,32:0.2693…
tree STATE_735000 = (((((1:31.420455203951,5:21.420455203951):3.284906408035873,3:28.705361611986874):5.035159887444692,4:38.740521499431566):6.624981760514636,2:35.3655032599462):91.12819262863883,(6:38.384238491223684,((((((((((7:0.29184043011728217,18:0.29184043011728217):0.09472203962450393,40:0.3865624697417861):0.09199687509390087,33:0.47855934483568696):0.17133271121477167,(9:0.36817284984…
tree STATE_736000 = (((((1:29.792266450664048,5:19.792266450664048):5.76273567233282,3:29.555002122996868):7.311475104122856,4:41.866477227119724):6.371037817500607,2:38.23751504462033):87.14220772164143,(6:35.56350686045012,(((((7:1.2539189860133182,((15:0.1615611431535219,26:0.1615611431535219):0.5427611993581276,(30:0.0056830481922858864,43:0.0056830481922858864):0.6986392943193636):0.54959664…
tree STATE_737000 = (((((1:34.21547224633482,5:24.21547224633482):5.943438154825145,3:34.158910401159964):4.88480312070952,4:44.043713521869485):6.980500423013588,2:41.02421394488307):109.68586217194793,(6:46.94264328003426,(((((7:1.39691586711566,((((13:0.3063603034409017,(19:0.19097850429211416,20:0.19097850429211416):0.11538179914878754):0.05370935355656098,(((((28:0.02907460120762043,(33:0.00…
tree STATE_738000 = (((((1:32.82358978952898,5:22.82358978952898):5.715011827962918,3:32.5386016174919):3.1536398048774785,4:40.69224142236938):3.667717137801617,2:34.359958560170995):86.93214158162861,(6:41.27515186590372,(((((((7:0.8853754606439967,(((21:0.149026290564881,(34:0.008825287780656995,36:0.008825287780656995):0.140201002784224):0.10629035969248482,26:0.25531665025736583):0.583961367…
tree STATE_739000 = (((((1:26.901955966952396,5:16.901955966952396):6.107164616843821,3:27.009120583796218):3.546923825939814,4:35.55604440973603):4.674200545870171,2:30.230244955606203):85.53256537116584,(6:29.43451109853185,(((7:1.3331822640177664,((((8:0.7615030143025974,((9:0.38118681094444185,(14:0.3448322623647319,((26:0.029653120971801318,29:0.029653120971801318):0.013206744008467379,27:0.…
tree STATE_740000 = (((((1:28.70847025933739,5:18.70847025933739):2.4486575304836222,3:25.15712778982101):2.2252008886692067,4:32.38232867849022):8.096022492871676,2:30.478351171361894):63.9557350640346,(6:27.3400006462619,(((((7:0.88005056429735,((13:0.3562993572101394,(19:0.2256761476248774,20:0.2256761476248774):0.130623209585262):0.07625292041528364,(37:0.038516958170671745,42:0.0385169581706…
tree STATE_741000 = (((((1:28.82430589723391,5:18.82430589723391):5.984158609514434,3:28.808464506748344):2.355744211761831,4:36.164208718510174):6.737540278183424,2:32.9017489966936):82.43917622214009,(6:33.87256408270744,((((((7:0.8243943877854051,((((10:0.35228517477384985,31:0.35228517477384985):0.005958844317356604,((21:0.1412498491088031,39:0.1412498491088031):0.1448752815860649,((30:0.0173…
tree STATE_742000 = (((((1:25.864630746080014,5:15.864630746080014):1.9778389740301172,3:21.84246972011013):2.6831870348724394,4:29.52565675498257):6.1739264049755676,2:25.699583159958138):71.89721195390764,(6:26.630262472563608,((((((7:0.8958752533839008,((14:0.2834980824880223,(32:0.03461312009554119,37:0.03461312009554119):0.2488849623924811):0.04792188769806899,(31:0.21984519124170157,41:0.21…
tree STATE_743000 = (((((1:27.167440676470733,5:17.167440676470733):3.801926584336485,3:24.969367260807218):3.9521066675508294,4:33.92147392835805):5.437132204795162,2:29.35860613315321):82.54262145004526,(6:30.71234845255851,((((((((7:0.6218737063667963,((10:0.41835695030272624,((12:0.3734755101912269,((16:0.13665360481867211,(28:0.01911361128024662,44:0.01911361128024662):0.1175399935384255):0.…
tree STATE_744000 = (((((1:20.789401670242178,5:10.789401670242178):4.839179177515106,3:19.628580847757284):1.6620032701123222,4:26.290584117869606):6.4645851994498855,2:22.755169317319492):59.834103342436386,(6:23.795591594700753,(((((((((7:0.3955782461133053,((29:0.1717776230070215,40:0.1717776230070215):0.001296974147099561,33:0.17307459715412107):0.2225036489591842):0.10582106905691768,(10:0.…
tree STATE_745000 = (((((1:27.23956657022806,5:17.23956657022806):2.5230288206308344,3:23.762595390858895):1.5574096337934797,4:30.320005024652374):4.23596876237206,2:24.555973787024435):68.36562194010236,(6:28.25608347009846,((((((((7:0.207085408985747,(34:0.1555001426452818,36:0.1555001426452818):0.0515852663404652):0.21210650052267133,(((26:0.04420738933514729,42:0.04420738933514729):0.0014516…
tree STATE_746000 = (((((1:24.44445595934398,5:14.44445595934398):3.1695806505282924,3:21.614036609872272):2.8290374631386257,4:29.443074073010898):4.9657373294371965,2:24.408811402448094):61.79866252413092,(6:21.442048588538434,((((((((7:0.3780289064682116,((15:0.07594237731667461,17:0.07594237731667461):0.27825230217671826,(((23:0.15941476967648127,44:0.15941476967648127):0.005061145691345192,3…
tree STATE_747000 = (((((1:25.9540203828404,5:15.954020382840401):2.1596206112776954,3:22.113640994118096):3.453486693251474,4:30.56712768736957):5.132459215200647,2:25.699586902570218):74.42893992082756,(6:26.992680459029913,((((((((((((7:0.30640073989207794,(14:0.014146446186556864,28:0.014146446186556864):0.2922542937055211):0.04899981210248899,((((27:0.011488547517596655,31:0.0114885475175966…
tree STATE_748000 = (((((1:23.242982642147865,5:13.242982642147865):2.018951825816501,3:19.261934467964366):2.5994385903771793,4:26.861373058341545):3.7179825425043056,2:20.57935560084585):70.99511290988843,(6:26.216315075008403,((((((((((7:0.36997837367481334,((12:0.2292834436848591,13:0.2292834436848591):0.02299771219461294,(14:0.06947251169999354,28:0.06947251169999354):0.1828086441794785):0.1…
tree STATE_749000 = (((((1:24.795370667563855,5:14.795370667563855):2.341878985461488,3:21.137249653025343):1.745031684614979,4:27.882281337640322):3.881373412198201,2:21.763654749838523):66.9992131840395,(6:25.931771487703344,((((((((((7:0.2588812429220288,(18:0.19295207982156207,((28:0.08016320623500632,38:0.08016320623500632):0.06097723915689228,(39:0.048969078501752736,40:0.048969078501752736…
tree STATE_750000 = (((((1:22.567962714218094,5:12.567962714218094):3.0004512898684546,3:19.56841400408655):2.4141985555028427,4:26.98261255958939):2.2529968675803076,2:19.2356094271697):75.91627844956147,(6:23.107257538550613,(((((((((((((7:0.232430150148719,13:0.232430150148719):0.06434581268772763,16:0.29677596283644664):0.12504601319078978,34:0.4218219760272364):0.03519568069392176,(12:0.0625…
tree STATE_751000 = (((((1:28.83805073899665,5:18.83805073899665):2.473447803198482,3:25.31149854219513):3.489513299822569,4:33.8010118420177):4.736448512027756,2:28.537460354045457):79.21360399865685,(6:31.92224134903377,((((((7:0.272050194049032,13:0.272050194049032):0.33912497470269615,(24:0.24083325260133154,25:0.24083325260133154):0.37034191615039663):1.0456492597709635,16:1.6568244285226916…
tree STATE_752000 = (((((1:27.994762088914246,5:17.994762088914246):7.222889161952875,3:29.21765125086712):2.4343862707533006,4:36.65203752162042):10.481629848416027,2:37.13366737003645):83.07604462628277,(6:37.50986547447934,((((((((7:0.33336527105886665,(9:0.1796713526044077,41:0.1796713526044077):0.15369391845445896):0.6480670156325585,(13:0.7348322930720171,16:0.7348322930720171):0.2465999936…
tree STATE_753000 = (((((1:26.666171031973395,5:16.666171031973395):4.110856938811171,3:24.777027970784566):2.2823240917402146,4:32.05935206252478):11.079377497378573,2:33.138729559903354):66.10999927379194,(6:34.83776108075966,((((((((7:0.5063730298382587,(27:0.07100972969920945,33:0.07100972969920945):0.4353633001390493):0.11960809601194389,((13:0.27287595515499175,(29:0.16453915329793284,34:0.…
tree STATE_754000 = (((((1:24.485992882745897,5:14.485992882745897):2.4209582312987976,3:20.906951114044695):4.069527271937382,4:29.976478385982077):6.946845340327982,2:26.92332372631006):67.88241234762667,(6:20.490222224486544,(((((((((7:0.2635108167140275,30:0.2635108167140275):0.1945379456309823,17:0.4580487623450098):0.06803254673031756,(23:0.33782417745478854,42:0.33782417745478854):0.188257…
tree STATE_755000 = (((((1:21.621723987610217,5:11.621723987610217):2.6757251988189275,3:18.297449186429144):1.5304555735102774,4:24.827904759939422):4.12620277772502,2:18.95410753766444):64.69825287043496,(6:24.388150965595848,(((((((((7:0.682529947968589,(15:0.6709245106546864,(30:0.21383675991723425,(36:0.08286280464244752,42:0.08286280464244752):0.13097395527478672):0.4570877507374521):0.0116…
tree STATE_756000 = (((((1:26.746917573451967,5:16.746917573451967):3.1371400843467683,3:23.884057657798735):1.3383747015726044,4:30.22243235937134):4.429900430208946,2:24.652332789580285):70.61363468487501,(6:26.84241316068485,(((((((7:0.9259465457738205,((((11:0.4629219066288987,(((12:0.07824309253028591,27:0.07824309253028591):0.04761653103645275,40:0.12585962356673866):0.2443820491285286,(17:…
tree STATE_757000 = (((((1:21.757142353881406,5:11.757142353881406):4.491513261723679,3:20.248655615605085):2.1003997587873293,4:27.349055374392414):3.6413618862540673,2:20.99041726064648):66.30583795585343,(6:28.194434567941187,((((7:1.2552977260030762,10:1.2552977260030762):0.22399880973635677,((((((8:0.32571921408149296,((12:0.15630107256025194,(33:0.04158037011564467,37:0.04158037011564467):0…
tree STATE_758000 = (((((1:25.730639819766708,5:15.730639819766708):5.479186778162102,3:25.20982659792881):1.999876119951999,4:32.20970271788081):6.250906371656974,2:28.460609089537783):87.63837331589995,(6:31.93234491563745,(((((((((7:0.5157128794256635,((15:0.22269880739909992,(26:0.01975275680961037,29:0.01975275680961037):0.20294605058948956):0.1430461123728533,37:0.3657449197719532):0.149967…
tree STATE_759000 = (((((1:22.011102245081496,5:12.011102245081496):2.9510686476517307,3:18.962170892733226):4.914303539005232,4:28.87647443173846):5.993961070901172,2:24.87043550263963):73.85761060382995,(6:27.406274355348792,((((((((7:0.353041874285091,14:0.353041874285091):0.10430906726353245,17:0.45735094154862344):0.021691349260652137,((22:0.24626076608550704,(42:0.2133082078746029,44:0.2133…
tree STATE_760000 = (((((1:24.88117052412994,5:14.881170524129939):3.2047552138573323,3:22.08592573798727):2.729188000785623,4:29.815113738772894):10.895541736671689,2:30.710655475444582):66.70881001024996,(6:27.366647435972418,(((((((((7:0.38759264218906925,(8:0.3655116516530262,(15:0.3055378114029489,17:0.3055378114029489):0.05997384025007729):0.022080990536043066):0.04466703417244322,((14:0.20…
tree STATE_761000 = (((((1:21.915040577297965,5:11.915040577297965):3.707609210297594,3:19.62264978759556):1.9420600560540215,4:26.56470984364958):5.145614302256156,2:21.710324145905737):65.88714960710593,(6:21.654086180105622,((((((((7:0.581138627000669,(12:0.5578571288606081,(18:0.5317646759254177,29:0.5317646759254177):0.02609245293519047):0.023281498140060863):0.009521844760396414,((((8:0.274…
tree STATE_762000 = (((((1:22.122559423364486,5:12.122559423364486):3.8493328570626737,3:19.97189228042716):1.9960508998044268,4:26.967943180231586):3.6598439785047674,2:20.627787158736353):61.29618557290725,(6:21.69702088919773,((((7:0.9681044244657815,((((((((8:0.21653751052312045,10:0.21653751052312045):0.14216319425046955,((9:0.16780521622634736,22:0.16780521622634736):0.020580334954887453,((…
tree STATE_763000 = (((((1:23.28256256050178,5:13.28256256050178):2.701675482767399,3:19.98423804326918):2.157251201430256,4:27.141489244699436):4.1030122496658805,2:21.244501494365316):58.607119419000234,(6:19.31570736142755,((((7:0.7467744519663099,((8:0.37194167112876075,((9:0.24209367378483082,(((35:0.020468148952431885,37:0.020468148952431885):0.13742230740583694,39:0.15789045635826882):0.00…
tree STATE_764000 = (((((1:24.95264627305937,5:14.952646273059369):3.7066006931113193,3:22.659246966170688):1.6967715244285522,4:29.35601849059924):7.948815734736712,2:27.304834225335952):62.77063434128867,(6:28.453549533036615,(((((((7:0.5335702708578705,(((11:0.3311315051440083,(((17:0.2106475776681732,35:0.2106475776681732):0.022238108463002365,(36:0.07360745636523888,43:0.07360745636523888):0…
tree STATE_765000 = (((((1:25.437747012531773,5:15.437747012531773):4.960994646061259,3:24.398741658593032):6.437242562065421,4:35.83598422065845):2.500758799995424,2:28.336743020653877):69.34344399944345,(6:28.530011950246575,(((((((((7:0.48363349730404853,(8:0.4607172011849583,(((10:0.28726990962751725,35:0.28726990962751725):0.10938461703863911,((11:0.2157079992830313,32:0.2157079992830313):0.…
tree STATE_766000 = (((((1:25.557161818346543,5:15.557161818346543):4.825737217316963,3:24.382899035663506):2.8992214582919615,4:32.28212049395547):7.765115015877932,2:30.0472355098334):74.40467265467784,(6:25.89466827595509,((((((7:0.7362992163551709,(((((((8:0.40702115163323616,10:0.40702115163323616):0.07605751489408447,15:0.4830786665273206):0.02847601401899963,((22:0.14626449069633907,36:0.1…
tree STATE_767000 = (((((1:24.514698146913595,5:14.514698146913595):4.987189210766086,3:23.50188735767968):1.1812634869631786,4:29.68315084464286):7.400285111850913,2:27.083435956493773):66.42478164259751,(6:25.16911695215193,((((((((7:0.4688729692067365,(8:0.38440702084532036,43:0.38440702084532036):0.08446594836141613):0.1627101340937286,(10:0.4388012635328664,15:0.4388012635328664):0.192781839…
tree STATE_768000 = (((((1:26.048725309188885,5:16.048725309188885):5.812098890011146,3:25.86082419920003):1.5547830744048312,4:32.41560727360486):6.224873384245981,2:28.640480657850844):71.00013946623739,(6:31.537754343895685,(((((((((((((((7:0.22464384017124128,31:0.22464384017124128):0.06286792554047749,(8:0.10054665250307124,33:0.10054665250307124):0.18696511320864753):0.12703640093278,(19:0.…
tree STATE_769000 = (((((1:26.218416374210694,5:16.218416374210694):2.2052762402636326,3:22.423692614474326):2.396581914144214,4:29.82027452861854):7.577564563111764,2:27.397839091730305):62.55222869013305,(6:28.014028593563857,(((((((((((7:0.2196401294875151,((22:0.14245013794389602,(40:0.09639641035639034,44:0.09639641035639034):0.046053727587505686):0.027099539178688348,(28:0.13744859103028662…
tree STATE_770000 = (((((1:23.246115691981462,5:13.246115691981462):3.097209448663424,3:20.343325140644886):2.9805947851770718,4:28.323919925821958):2.872872728998619,2:21.196792654820577):58.21434325998204,(6:19.73812107954445,(((((((((((7:0.15891945150143805,(((11:0.09202724274000397,26:0.09202724274000397):0.03584256478007987,38:0.12786980752008384):0.01954913137730252,28:0.14741893889738636):…
tree STATE_771000 = (((((1:21.140751955317963,5:11.140751955317963):1.053184207935022,3:16.193936163252985):1.7396948641264913,4:22.933631027379477):2.3785024836899034,2:15.31213351106938):51.75429606065059,(6:14.286586166072006,((((((7:0.8240540564539685,(((((8:0.4091532365650246,(((12:0.13491070836055913,(((28:0.007619938184975662,32:0.007619938184975662):0.035562826448958036,(35:0.009247998754…
tree STATE_772000 = (((((1:25.41863932171659,5:15.41863932171659):2.906315199707823,3:22.324954521424413):1.4404108925761179,4:28.76536541400053):3.999537471679293,2:22.764902885679824):67.27198048628074,(6:23.399597293357083,((((((7:1.0499445921953228,((8:0.8656665458661086,(((9:0.4829806224258183,13:0.4829806224258183):0.051799013122254656,14:0.534779635548073):0.02607749691778649,11:0.56085713…
tree STATE_773000 = (((((1:21.78700378452985,5:11.787003784529851):4.517530268905649,3:20.3045340534355):1.5139818022467502,4:26.81851585568225):6.476822459434686,2:23.295338315116936):82.1455008228278,(6:32.55534048198411,(((((((7:0.9923404495562895,(21:0.9378133646150768,(23:0.14054728712341905,36:0.14054728712341905):0.7972660774916578):0.05452708494121272):0.02673080772178449,((8:0.5537394062…
tree STATE_774000 = (((((1:19.575920537489303,5:9.575920537489303):1.9336537775478178,3:15.50957431503712):3.0775416048432866,4:23.587115919880407):6.680642901551824,2:20.26775882143223):49.81742602748245,(6:18.147163840194764,((((7:0.8858211667851587,((((8:0.4728881901325621,(((13:0.3026257972034711,(((26:0.1073960575042976,39:0.1073960575042976):0.16837045718887478,(30:0.1108635147390313,33:0.1…
tree STATE_775000 = (((((1:20.761807461378858,5:10.761807461378858):2.4645701615429765,3:17.226377622921834):1.666356121683215,4:23.89273374460505):4.567580334359949,2:18.460314078965):56.24382997425981,(6:20.848461281621404,((((7:0.7340547263803681,((((8:0.429442155775163,((19:0.03490758430639541,20:0.03490758430639541):0.15407568596452403,(22:0.11542635503176724,44:0.11542635503176724):0.073556…
tree STATE_776000 = (((((1:23.416971073643648,5:13.416971073643648):2.060699373018366,3:19.477670446662014):2.064816783527018,4:26.542487230189032):2.883355921063682,2:19.425843151252714):59.08146182201671,(6:20.812265789773548,((((((7:0.8497364396362783,((11:0.13433473970725562,(24:0.037933158440138226,25:0.037933158440138226):0.0964015812671174):0.4382791781476991,(19:0.05072449934158541,20:0.0…
tree STATE_777000 = (((((1:26.744926379229554,5:16.744926379229554):3.7924467537439597,3:24.537373132973514):2.0256791034610373,4:31.56305223643455):7.024630570528217,2:28.587682806962768):63.4312848795033,(6:30.444188044070174,((((((7:0.5605083138988137,(33:0.03438022452943295,42:0.03438022452943295):0.5261280893693808):0.42908729965652104,((10:0.6039445088940599,(12:0.2476949438274237,16:0.2476…
tree STATE_778000 = (((((1:21.47101390280687,5:11.47101390280687):3.1249401803930112,3:18.59595408319988):1.399864076118405,4:24.995818159318286):6.617725878220629,2:21.613544037538915):61.570152254487624,(6:25.60153967420893,((((((7:0.3954286937713801,14:0.3954286937713801):0.4925792176870709,((11:0.47970210787059336,27:0.47970210787059336):0.23429654214244583,42:0.7139986500130392):0.1740092614…
tree STATE_779000 = (((((1:21.789126412080442,5:11.789126412080442):1.2441600540108055,3:17.033286466091248):3.183516541755914,4:25.21680300784716):6.2451712894113385,2:21.4619742972585):56.52373727305251,(6:23.49351099220928,(((((((7:0.3575304721435654,((15:0.15181408400224836,31:0.15181408400224836):0.03818266292913805,23:0.1899967469313864):0.16753372521217902):0.18142736510396557,((11:0.13315…
tree STATE_780000 = (((((1:26.284026459599488,5:16.284026459599488):1.868545286946759,3:22.152571746546247):2.6903738190498707,4:29.842945565596118):5.905049406062581,2:25.7479949716587):74.64860064999063,(6:26.09906087469288,(((((((7:0.4585561905547875,31:0.4585561905547875):0.28640354833972165,(14:0.21787615416043557,15:0.21787615416043557):0.5270835847340736):0.46011576201235604,(((8:0.3702840…
tree STATE_781000 = (((((1:24.37511015482525,5:14.37511015482525):3.527264922126143,3:21.902375076951394):1.6966226339712982,4:28.598997710922692):4.986059152660832,2:23.585056863583524):70.23043229774484,(6:28.819723435336336,(((((((7:0.6232449802025419,(10:0.37508214599007217,((14:0.187519722326726,30:0.187519722326726):0.0906553920935432,31:0.2781751144202692):0.09690703156980296):0.2481628342…
tree STATE_782000 = (((((1:26.60962429430315,5:16.60962429430315):3.8014048028828604,3:24.41102909718601):3.370782904222118,4:32.78181200140813):8.431155973162738,2:31.212967974570866):79.04421244585919,(6:38.613574741476455,((((((((7:0.5597752392408931,(24:0.28825201225043523,25:0.28825201225043523):0.2715232269904579):0.17416167474687416,(11:0.3213184958570021,22:0.3213184958570021):0.412618418…
tree STATE_783000 = (((((1:21.3261868598523,5:11.3261868598523):1.6126090339572485,3:16.938795893809548):2.6246700842717594,4:24.563465978081307):3.687272856252779,2:18.250738834334086):56.50852482023555,(6:17.41155288614617,(((((((7:0.6469021028287245,(16:0.282554153727137,(28:0.018718237116269226,34:0.018718237116269226):0.26383591661086775):0.3643479491015875):0.04372225543798358,(24:0.0902932…
tree STATE_784000 = (((((1:25.561831599831823,5:15.561831599831823):2.8534052767834446,3:22.415236876615268):2.279877864610846,4:29.695114741226114):7.032689157472674,2:26.727803898698788):72.0456874719807,(6:28.17704920289978,((((((7:0.7013235121087199,((8:0.3294861248296543,(15:0.05963190574731532,37:0.05963190574731532):0.269854219082339):0.15556070450567744,((12:0.10669347008520705,((30:0.084…
tree STATE_785000 = (((((1:22.611709823085192,5:12.611709823085192):2.865061345957187,3:19.47677116904238):2.501792680298305,4:26.978563849340684):4.419279106965082,2:21.397842956305766):54.62724531648762,(6:22.53327152939716,(((((((((7:0.09286636824135835,37:0.09286636824135835):0.11384780926277796,(30:0.10699836040453622,43:0.10699836040453622):0.09971581709960009):0.032682318820109246,33:0.239…
tree STATE_786000 = (((((1:23.867351641441928,5:13.867351641441928):5.852129029840345,3:23.719480671282273):1.771112729720432,4:30.490593401002705):6.4860527177819804,2:26.976646118784686):72.67058334213182,(6:30.373895234539766,((((((((((((7:0.10646782071085395,30:0.10646782071085395):0.07002504693925637,38:0.17649286765011032):0.01450914981048973,((24:0.10107783003082538,25:0.10107783003082538)…
tree STATE_787000 = (((((1:23.852745791289752,5:13.852745791289752):3.7434333810335083,3:21.59617917232326):2.2544646429195474,4:28.850643815242808):3.1572319097972503,2:22.00787572504006):68.63915561284279,(6:29.37859236665625,(((((((((7:0.3537433200080419,((11:0.20249778080026343,((30:0.10277887487817668,(38:0.004045007599344431,43:0.004045007599344431):0.09873386727883225):0.03707490265815537,…
tree STATE_788000 = (((((1:33.55599853647971,5:23.555998536479713):3.8972643088011054,3:31.45326284528082):2.742560173034974,4:39.19582301831579):3.8186708921566606,2:33.01449391047245):103.48929343985913,(6:40.02353965205481,((((((((((7:0.24568494177482766,((30:0.024278685175240445,38:0.024278685175240445):0.18402959381801012,43:0.20830827899325058):0.037376662781577086):0.015264951431299273,((1…
tree STATE_789000 = (((((1:25.867934928161695,5:15.867934928161695):2.559897380970966,3:22.42783230913266):2.6442370607710615,4:30.072069369903723):7.551406779393282,2:27.623476149297005):78.07158277496808,(6:32.37591686120267,((((((((7:0.3272898732643619,((24:0.12788880716863948,25:0.12788880716863948):0.11791338374871302,(33:0.10372156886449714,36:0.10372156886449714):0.14208062205285538):0.081…
tree STATE_790000 = (((((1:25.31502356216399,5:15.31502356216399):4.155316596286209,3:23.4703401584502):3.3163487920050585,4:31.786688950455257):5.928764710965751,2:27.71545366142101):78.23801324951334,(6:32.480869554987216,((((((((7:0.7426173029078819,14:0.7426173029078819):0.1436560894918979,(19:0.11523245668088176,20:0.11523245668088176):0.771040935718898):0.07387583723725555,((17:0.4189801267…
tree STATE_791000 = (((((1:26.487157547715043,5:16.487157547715043):5.871195052196192,3:26.358352599911235):2.082627542092162,4:33.4409801420034):3.425480395636825,2:26.866460537640222):66.01774310663993,(6:24.280726342176422,(((((((((7:0.9309154581829607,(((((8:0.2367648156675128,23:0.2367648156675128):0.1413645869148716,(42:0.2183611337120298,43:0.2183611337120298):0.1597682688703546):0.3575184…
tree STATE_792000 = (((((1:24.12073479566842,5:14.120734795668419):6.027215916458715,3:24.147950712127134):1.7710199095856254,4:30.91897062171276):5.984703012541466,2:26.903673634254226):65.00732175219466,(6:28.269942978783824,(((((((7:0.5828848668689084,((19:0.0030046974176346085,20:0.0030046974176346085):0.2016641292848223,(34:0.19649906553994476,37:0.19649906553994476):0.008169761162512168):0.…
tree STATE_793000 = (((((1:25.557657192955926,5:15.557657192955926):6.674716140764982,3:26.232373333720908):4.2133844146431585,4:35.445757748364066):5.441167464639896,2:30.886925213003963):75.58886075342666,(6:27.885828930464555,(((((((7:0.6773090870536922,26:0.6773090870536922):0.4605782905961253,(((10:0.3416645750677804,(((19:0.038192961871171015,20:0.038192961871171015):0.10580510307489799,(37…
tree STATE_794000 = (((((1:26.63084139167386,5:16.63084139167386):3.384840634091155,3:24.015682025765017):4.948512500124046,4:33.96419452588906):4.227804097280739,2:28.191998623169802):72.48691947339762,(6:29.34646587918529,((((((((7:0.6560896921752177,16:0.6560896921752177):0.07001926545693937,((((11:0.2816889198552125,35:0.2816889198552125):0.22794496786722085,14:0.5096338877224333):0.110304437…
tree STATE_795000 = (((((1:22.0972644597872,5:12.097264459787201):5.041827162795119,3:21.13909162258232):2.2362770487049417,4:28.375368671287262):7.097880105032758,2:25.47324877632002):72.95899375558554,(6:26.235260604937167,(((((((((((7:0.1941375350389078,35:0.1941375350389078):0.14732474375749477,14:0.34146227879640256):0.05451221214440899,(19:0.050426856123253774,20:0.050426856123253774):0.345…
tree STATE_796000 = (((((1:27.581950709202548,5:17.581950709202548):4.789021238487887,3:26.370971947690435):3.510238853492254,4:34.88121080118269):5.487141029074735,2:30.368351830257424):73.14526065211433,(6:27.70831119080087,(((((7:0.8308811103240602,((11:0.34214060872001895,13:0.34214060872001895):0.02693579902721238,(28:0.047825899125292476,33:0.047825899125292476):0.3212505086219388):0.461804…
tree STATE_797000 = (((((1:26.20387484988785,5:16.20387484988785):3.425970310052282,3:23.629845159940132):2.0818419710301157,4:30.711687130970247):7.740346019054549,2:28.452033150024796):65.20158678183739,(6:27.03211394437249,(((((((7:0.7116376154545542,13:0.7116376154545542):0.35082511922980497,(((8:0.4166004334688441,11:0.4166004334688441):0.2330188651792795,(28:0.2465674933097561,33:0.24656749…
tree STATE_798000 = (((((1:26.795092523059346,5:16.795092523059346):3.089416634314915,3:23.88450915737426):2.443851826809123,4:31.328360984183384):5.289072859149705,2:26.61743384333309):64.340493910556,(6:24.919426488902985,((((((((7:1.1095067001358716,((((8:0.43869170218125786,18:0.43869170218125786):0.10640104613080115,11:0.545092748312059):0.11891076804268541,15:0.6640035163547444):0.063302285…
tree STATE_799000 = (((((1:30.638565554747267,5:20.638565554747267):5.618893142957631,3:30.257458697704898):3.752258078747033,4:39.00971677645193):5.040242032911564,2:34.049958809363496):73.87528161783337,(6:35.0025906713815,((((((7:0.98301533032075,(((8:0.4009413706183109,(32:0.18477617633820134,38:0.18477617633820134):0.21616519428010958):0.19373011349585478,((16:0.4048445455713318,(19:0.061008…
tree STATE_800000 = (((((1:24.240284988615564,5:14.240284988615564):3.8670484777883054,3:22.10733346640387):3.3474027579417616,4:30.45473622434563):3.738392961002006,2:24.193129185347637):72.06960196539362,(6:28.413141979997086,((((((((7:0.8440909823699623,((9:0.359772569202606,(34:3.332832849118125E-4,43:3.332832849118125E-4):0.35943928591769414):0.13235257375584303,((21:0.021754624789505225,37:…
tree STATE_801000 = (((((1:23.455664626456148,5:13.455664626456148):2.36588605606228,3:19.821550682518428):2.2185576265851275,4:27.040108309103555):6.132038481262963,2:23.17214679036652):64.52191293224166,(6:20.92597222901486,(((((((7:0.5720447877132242,((10:0.3144201711942582,12:0.3144201711942582):0.25381783353169757,16:0.5682380047259558):0.0038067829872684422):0.2870323182514527,((((9:0.34370…
tree STATE_802000 = (((((1:31.802812645200767,5:21.802812645200767):4.088863634721356,3:29.891676279922123):3.9100493561683294,4:38.80172563609045):9.29684640006699,2:38.09857203615744):82.6492365108034,(6:34.1460436079813,(((((((7:0.5412196079081366,(35:0.34574850785400274,36:0.34574850785400274):0.19547110005413387):0.42782615242383226,(13:0.5600319193979192,21:0.5600319193979192):0.40901384093…
tree STATE_803000 = (((((1:24.420959297043936,5:14.420959297043936):6.487218134353789,3:24.908177431397725):2.911607663680023,4:32.81978509507775):5.9931715494849485,2:28.812956644562696):74.08072370679776,(6:31.88866214680204,((((((7:0.5012610946953048,(11:0.46756021055854696,(13:0.46598465560118757,(33:0.09136836546098485,36:0.09136836546098485):0.3746162901402027):0.001575554957359393):0.03370…
tree STATE_804000 = (((((1:32.27460654200143,5:22.27460654200143):5.535904502794942,3:31.81051104479637):3.5838305540300723,4:40.39434159882644):8.63175268462468,2:39.02609428345112):105.57316619579828,(6:50.954051232828334,(((((((7:0.42271108316265127,37:0.42271108316265127):0.6233753108743643,((((16:0.092870395745502,32:0.092870395745502):0.09271417805173175,(22:0.18520497802754862,(39:0.107300…
tree STATE_805000 = (((((1:38.306019811017265,5:28.306019811017265):6.58352298865703,3:38.889542799674295):5.500993423148429,4:49.390536222822725):11.848504121366922,2:51.23904034418965):108.79594112041809,(6:56.823286916123564,(((((7:1.2327490511511174,(15:0.8568120025683661,18:0.8568120025683661):0.37593704858275134):0.2827710656074005,(((8:0.8141429030938067,(26:0.16509339162961634,30:0.165093…
tree STATE_806000 = (((((1:28.02926263937513,5:18.02926263937513):5.17201179018824,3:27.20127442956337):3.364638993969912,4:35.56591342353328):8.855946428622602,2:34.42185985215588):92.87953472456792,(6:35.84867903834429,(((((((((((((7:0.2466148593566242,30:0.2466148593566242):0.2598193967770289,15:0.5064342561336531):0.18972263511774623,(38:0.31195473024218295,43:0.31195473024218295):0.384202161…
tree STATE_807000 = (((((1:27.879927062679897,5:17.879927062679897):4.136548592207774,3:26.01647565488767):5.795674369721631,4:36.8121500246093):5.813606050751105,2:32.62575607536041):93.74440480563848,(6:33.95152911627086,((((((((7:0.7804651796548577,(11:0.35194230189317927,(23:0.08448204786155479,27:0.08448204786155479):0.2674602540316245):0.42852287776167847):0.33737277280490907,(((9:0.4097962…
tree STATE_808000 = (((((1:24.799591079278397,5:14.799591079278397):4.919685418278181,3:23.719276497556578):4.1838741923958125,4:32.90315068995239):7.041040966327827,2:29.944191656280218):83.48144586907878,(6:34.74895091631066,((((((((7:0.32929752999908035,26:0.32929752999908035):0.008451810793912329,22:0.3377493407929927):0.4025825413238756,(((12:0.35265388831368416,(28:0.00979730512363591,38:0.…
tree STATE_809000 = (((((1:22.784912268230045,5:12.784912268230045):4.813932501773678,3:21.598844770003723):1.5340114147202186,4:28.13285618472394):9.70350898372147,2:27.83636516844541):69.98438277901563,(6:29.806225563976035,(((((((((7:0.4017725301170734,(16:0.17119531059209547,(28:0.12180394984206808,35:0.12180394984206808):0.0493913607500274):0.23057721952497795):0.11511512956332332,26:0.51688…
tree STATE_810000 = (((((1:28.581389812456695,5:18.581389812456695):5.225547134386236,3:27.80693694684293):3.207105846762545,4:36.014042793605476):7.328913752935051,2:33.34295654654053):88.22329024233571,(6:43.390239195479,((((((7:1.1943881721502805,((((12:0.5621445958523764,(34:0.1684886233959065,(41:0.10785052973618682,44:0.10785052973618682):0.060638093659719686):0.3936559724564699):0.13818197…
tree STATE_811000 = (((((1:30.899734853574365,5:20.899734853574365):3.4631140858039444,3:28.36284893937831):1.6246892369615935,4:34.9875381763399):5.467726878281908,2:30.45526505462181):86.48277544337145,(6:38.276016222979365,(((((((((7:0.21435709386515323,41:0.21435709386515323):0.012083333539738866,36:0.2264404274048921):0.26898285092358865,12:0.49542327832848077):0.038506651747751586,(34:0.345…
tree STATE_812000 = (((((1:28.830084409217516,5:18.830084409217516):7.29212681232865,3:30.122211221546166):5.876901108587326,4:40.99911233013349):3.746388891841711,2:34.7455012219752):94.9572189458337,(6:46.394911095243444,(((((((7:1.1948392418807345,((17:0.5409988444877056,(22:0.17706225933407888,(23:0.11553581071213223,42:0.11553581071213223):0.061526448621946644):0.36393658515362676):0.3571526…
tree STATE_813000 = (((((1:35.041740686831034,5:25.041740686831034):8.742846118565197,3:37.78458680539623):1.7437959718986917,4:44.52838277729492):7.925698701503535,2:42.45408147879846):115.27698569657068,(6:53.0726111968669,((((((7:0.5179437108752174,((10:0.43619579479033044,((((19:0.03372779668090134,20:0.03372779668090134):0.10688887303101452,26:0.14061666971191586):0.2012602780913457,30:0.341…
tree STATE_814000 = (((((1:24.216711639160067,5:14.216711639160067):1.956344029963347,3:20.173055669123414):3.0523153689766005,4:28.225371038100015):5.580410417639506,2:23.80578145573952):69.13788343488886,(6:30.94362011310134,(((((((((7:0.16355515153192166,16:0.16355515153192166):0.04315267416154098,22:0.20670782569346263):0.10917857925898128,((19:0.030188213935148776,20:0.030188213935148776):0.…
tree STATE_815000 = (((((1:28.81542179750995,5:18.81542179750995):5.697401422888959,3:28.512823220398907):1.3388960429088925,4:34.8517192633078):10.398496424490126,2:35.250215687797926):83.55043155366346,(6:40.157535992027604,(((((((((((7:0.19115954759309584,26:0.19115954759309584):0.03729181785800814,22:0.22845136545110398):0.5342294529386679,27:0.7626808183897719):0.21305410002444902,(((16:0.63…
tree STATE_816000 = (((((1:23.526514434954812,5:13.526514434954812):3.5644097498618663,3:21.09092418481668):1.5674286602348317,4:27.65835284505151):5.613393365413565,2:23.271746210465075):63.212216658245715,(6:24.23711355929192,((((((((((7:0.3617932872587421,(26:0.23098509333833292,27:0.23098509333833292):0.13080819392040918):0.025717654451657856,22:0.38751094171039996):0.019916095028187586,16:0.…
tree STATE_817000 = (((((1:25.14373618240417,5:15.143736182404169):5.221878902906255,3:24.365615085310424):3.213828793608343,4:32.57944387891877):5.1914532377132545,2:27.77089711663202):75.69353957124696,(6:38.304813273102,(((((7:0.5482786467455938,((14:0.31619543397994754,22:0.31619543397994754):0.0721960559127775,(19:0.11769186261623941,20:0.11769186261623941):0.2706996272764856):0.159887156852…
tree STATE_818000 = (((((1:31.915016866185013,5:21.915016866185013):3.832362467500907,3:29.74737933368592):2.897545240260982,4:37.6449245739469):9.911849258979771,2:37.55677383292667):84.55967820862449,(6:42.90589344714023,((((7:1.4175651810148606,((10:0.37880396475838424,((14:0.33563451745113604,((31:0.17824798218683557,34:0.17824798218683557):0.07648256661865355,37:0.2547305488054891):0.0809039…
tree STATE_819000 = (((((1:27.05051381760712,5:17.05051381760712):5.03006537593059,3:26.08057919353771):3.749505855857876,2:24.830085049395585):2.8426814339684157,4:37.672766483364):95.52599242841373,(6:45.07148074008536,(((((7:1.2766441097277974,(((((11:0.06426440540965161,32:0.06426440540965161):0.245043287522065,((19:0.001046650469228478,20:0.001046650469228478):0.17927149825104044,26:0.180318…
tree STATE_820000 = (((((1:25.413625253276333,5:15.413625253276333):2.9136430225890884,3:22.32726827586542):1.4383052426448657,4:28.765573518510287):7.430975173198902,2:26.19654869170919):71.84689525017458,(6:33.54926220383905,((((((((7:0.3554059441381026,(36:0.12512318874869252,38:0.12512318874869252):0.2302827553894101):0.11071009922071601,(10:0.4181669520779521,(28:0.10361505616953404,35:0.103…
tree STATE_821000 = (((((1:22.187971758302577,5:12.187971758302577):2.8780343896075884,3:19.066006147910166):1.6079086722982368,4:25.673914820208402):5.819649046764084,2:21.493563866972487):61.88335790479952,(6:28.187036893491033,((((((7:0.5298774862306944,15:0.5298774862306944):0.4319211150334463,((((((11:0.0983760601352004,40:0.0983760601352004):0.01110942591621629,44:0.10948548605141668):0.029…
tree STATE_822000 = (((((1:23.039740503423705,5:13.039740503423705):2.932883880269056,3:19.97262438369276):3.158333794011064,4:28.130958177703825):6.885522372196839,2:25.016480549900663):58.93566150672356,(6:19.370123616098006,((((7:0.6588821877567113,((10:0.37109455828325694,17:0.37109455828325694):0.14994123100663953,((30:0.04754929488512461,37:0.04754929488512461):0.37888824469418564,41:0.4264…
tree STATE_823000 = (((((1:25.827204234653355,5:15.827204234653355):4.876290722354444,3:24.7034949570078):2.401561975664478,4:32.10505693267228):8.4818382366688,2:30.586895169341076):73.80642534697978,(6:32.68011831788211,((((((((7:0.3943747710983835,27:0.3943747710983835):0.32433032228103176,((24:0.06493645923241059,25:0.06493645923241059):0.6454057219056013,(30:0.057933849798710496,31:0.0579338…
tree STATE_824000 = (((((1:32.41935896703448,5:22.419358967034483):5.470602433804942,3:31.889961400839425):2.2197625447322267,4:39.10972394557165):7.110725304022985,2:36.22044924959464):92.13110768487881,(6:41.3961217258006,(((((((7:0.8052268406690898,((23:0.34164525571114096,44:0.34164525571114096):0.15626978154207039,38:0.49791503725321135):0.30731180341587844):0.3398434809097125,32:1.145070321…
tree STATE_825000 = (((((1:21.624622491379814,5:11.624622491379814):3.04575816533535,3:18.670380656715164):2.3272184232123685,4:25.997599079927532):4.999630111994591,2:20.997229191922123):64.64750555490099,(6:18.904979353961302,(((((((((((7:0.31824503000711596,(28:0.15972543703960446,(32:0.1533789158164684,33:0.1533789158164684):0.006346521223136059):0.1585195929675115):0.012450173873260806,23:0.…
tree STATE_826000 = (((((1:23.02379270994005,5:13.02379270994005):3.0534318612008953,3:20.077224571140945):3.187625035907491,4:28.264849607048436):6.1887477889057685,2:24.453597395954205):62.23685677577406,(6:20.633846107354408,(((((((((((7:0.23058835782574702,(36:0.0633457948814539,37:0.0633457948814539):0.16724256294429313):0.14178021579473307,(((12:0.08599301492481379,(41:0.08450039963971955,4…
tree STATE_827000 = (((((1:22.103760596990707,5:12.103760596990707):4.551571449074601,3:20.655332046065308):1.9424178623223476,4:27.597749908387655):5.5788123328614745,2:23.17656224124913):58.32370112033722,(6:21.882691081874853,((((((((7:0.36598447320446875,(21:0.17581702503521476,(28:0.10548466713821739,32:0.10548466713821739):0.07033235789699738):0.190167448169254):0.25348002108386486,16:0.619…
tree STATE_828000 = (((((1:24.586136155609125,5:14.586136155609125):3.7622689534695297,3:22.348405109078655):1.8852039400752858,4:29.23360904915394):5.077382904250641,2:24.31099195340458):65.62672605661258,(6:21.26590884667676,(((((((7:0.7198556680825887,((12:0.27750860011915085,(41:0.14374989428684717,43:0.14374989428684717):0.13375870583230368):0.036399601207849186,17:0.31390820132700004):0.405…
tree STATE_829000 = (((((1:26.031719301930064,5:16.031719301930064):4.087739831558057,3:24.11945913348812):2.547631823687894,4:31.667090957176015):5.551934755111219,2:27.219025712287234):68.49254451024179,(6:37.75370701175214,(((((((7:1.053150627331923,(((11:0.24252242610835312,(21:0.22335294099512776,41:0.22335294099512776):0.01916948511322536):0.3232715576226047,((22:0.3348452174681588,27:0.334…
tree STATE_830000 = (((((1:24.82669082239908,5:14.82669082239908):1.2420150519548159,3:20.068705874353896):1.3426345732500273,4:26.411340447603923):5.657591272995067,2:22.06893172059899):64.11812236035581,(6:24.866625182271406,(((((((((((((7:0.15601420932559332,28:0.15601420932559332):0.015649698421189295,35:0.1716639077467826):0.11563626957998283,(24:0.054986919255256374,25:0.054986919255256374)…
tree STATE_831000 = (((((1:33.689462942038645,5:23.689462942038645):2.9560755913372887,3:30.645538533375934):4.8043968033592535,4:40.44993533673519):7.544065383221678,2:37.994000719956865):91.45182536715467,(6:50.14267037396637,((((((((((((7:0.5113732041493804,(30:0.02525210973844838,32:0.02525210973844838):0.486121094410932):0.10786974426849383,(((26:0.11174467162385428,28:0.11174467162385428):0…
tree STATE_832000 = (((((1:29.716318073482476,5:19.716318073482476):4.102235689619171,3:27.818553763101647):1.6816079833974058,4:34.50016174649905):8.990202280432882,2:33.490364026931935):69.39107826802041,(6:28.2330111967553,(((((((7:0.6584457602976447,(11:0.5394106566806405,15:0.5394106566806405):0.1190351036170042):0.44193095172276575,((((8:0.7165538887649353,16:0.7165538887649353):0.044864553…
tree STATE_833000 = (((((1:22.307555306413565,5:12.307555306413565):3.783063873976534,3:20.0906191803901):2.1276987504410485,4:27.218317930831148):1.2741003188454698,2:18.492418249676618):53.4255305229329,(6:14.449532189895862,((((((((((((7:0.4099768737866687,18:0.4099768737866687):0.01547785341586233,16:0.425454727202531):0.09698183753966311,((13:0.20978304203686707,(36:0.09422876740722815,38:0.…
tree STATE_834000 = (((((1:28.073999665254778,5:18.073999665254778):2.0529768784949134,3:24.12697654374969):5.448773486048765,4:34.575750029798456):6.906053933944591,2:31.481803963743047):86.47415555648972,(6:30.159466612011528,(((((7:0.6954197965568474,(((11:0.3072305178753704,(22:0.2717853550786738,((27:0.021523892364380525,39:0.021523892364380525):0.09101636319514296,32:0.11254025555952349):0.…
tree STATE_835000 = (((((1:27.62550710300104,5:17.62550710300104):4.609012084236198,3:26.23451918723724):1.7048724039748393,4:32.93939159121208):7.100780176023555,2:30.040171767235634):73.56609170502914,(6:29.608966663983452,(((((((7:0.7923236383262553,(((11:0.1215336316242257,44:0.1215336316242257):0.2566001148925755,((19:0.09353475228127862,20:0.09353475228127862):0.2622928072062037,22:0.355827…
tree STATE_836000 = (((((1:27.777699552751468,5:17.777699552751468):4.124078563880101,3:25.90177811663157):4.538087048097019,4:35.43986516472859):5.777842058904994,2:31.21770722363358):73.68278932450445,(6:27.93779782456587,((((7:0.8515743362846748,((13:0.4067690701533282,38:0.4067690701533282):0.3186079946956908,30:0.725377064849019):0.12619727143565584):1.0448511581582236,(((8:1.046211208255226…
tree STATE_837000 = (((((1:21.869861500656032,5:11.869861500656032):4.245870253249194,3:20.115731753905226):0.7871099363931151,4:25.90284169029834):6.542808860688094,2:22.445650550986436):56.464160197986125,(6:24.38640017749109,(((7:1.7846210075056173,((8:0.49030614237194725,(24:0.3363984820438368,25:0.3363984820438368):0.15390766032811043):0.9411697126326588,((((((9:0.4372692474483432,((27:9.940…
tree STATE_838000 = (((((1:20.44194951614642,5:10.441949516146419):2.7945786855127466,3:17.236528201659166):1.7459363452255339,4:23.9824645468847):6.342802137647283,2:20.325266684531982):55.81469229509926,(6:21.98170793128996,((((7:1.1501856639616477,(24:0.39084006651415776,25:0.39084006651415776):0.7593455974474899):0.39326223802004856,((((8:0.4790005724262782,11:0.4790005724262782):0.5130117918…
tree STATE_839000 = (((((1:24.66771932196458,5:14.66771932196458):2.7689386373294376,3:21.436657959294017):1.1719013090993293,4:27.608559268393346):6.655295955284199,2:24.263855223677545):65.19947445775611,(6:27.739001371434597,((((((7:1.262728360940343,(24:0.102636305221121,25:0.102636305221121):1.160092055719222):0.009978182525312684,(((8:0.2958715342367648,11:0.2958715342367648):0.309979842163…
tree STATE_840000 = (((((1:21.610919911691273,5:11.610919911691273):2.1815320343519176,3:17.79245194604319):1.091068928724539,4:23.88352087476773):5.840706459170942,2:19.72422733393867):50.668207579270046,(6:17.628852190548493,(((((((((7:0.4352986986102138,((24:0.0010787021615477643,25:0.0010787021615477643):0.22828843214865108,(26:0.10493339697316216,34:0.10493339697316216):0.12443373733703668):…
tree STATE_841000 = (((((1:25.04233559691031,5:15.04233559691031):2.3031609377146154,3:21.345496534624925):2.551212552619962,4:28.896709087244886):7.139434130932102,2:26.03614321817699):59.15596411789295,(6:25.68995828595761,(((((((((((7:0.6260846668246157,((8:0.5347684286098656,23:0.5347684286098656):0.03908554522461094,14:0.5738539738344766):0.05223069299013916):0.010215171163925674,((10:0.0760…
tree STATE_842000 = (((((1:23.07067334426564,5:13.07067334426564):6.82211508543719,3:23.89278842970283):2.8361623709003787,4:31.728950800603208):5.66363351815005,2:27.392584318753258):59.35583236724583,(6:23.369611110365355,((((((((7:0.5406300332837721,(24:0.5126094846803285,25:0.5126094846803285):0.028020548603443607):0.1205166291951344,(10:0.5248479563583297,34:0.5248479563583297):0.13629870612…
tree STATE_843000 = (((((1:30.55522807970273,5:20.55522807970273):2.234835831679746,3:26.790063911382475):4.20717506212258,4:35.997238973505056):7.9312917082087395,2:33.928530681713795):87.41060696578944,(6:38.788552854550005,(((((7:1.44367465293254,((((((8:0.30336870922121456,(11:0.12248336002043902,37:0.12248336002043902):0.18088534920077554):0.36010595078460034,((((18:0.33781140791188646,(24:0…
tree STATE_844000 = (((((1:26.42803800562925,5:16.42803800562925):4.492299987924536,3:24.920337993553787):4.486816217185755,4:34.40715421073954):5.187664186586225,2:29.594818397325767):71.76817057021648,(6:33.67256098439972,((((7:0.8440217146186065,(8:0.752550591317476,((((11:0.41639978834621694,22:0.41639978834621694):0.014535448230713621,37:0.43093523657693056):0.06560318764049639,(12:0.4057331…
tree STATE_845000 = (((((1:27.176574954635768,5:17.176574954635768):1.5951038081640974,3:22.771678762799866):2.868479538847204,4:30.64015830164707):6.896275830489884,2:27.536434132136954):72.26161717721169,(6:26.547772633172492,(((((7:1.0962921655179014,((((9:0.4571060030756119,16:0.4571060030756119):0.17944873821156204,(((12:0.247298827563911,33:0.247298827563911):0.009674354803510116,((38:0.063…
tree STATE_846000 = (((((1:24.56260772507552,5:14.56260772507552):3.509581047846023,3:22.072188772921542):5.024212043880219,4:32.09640081680176):7.194807423906944,2:29.291208240708706):74.73183917577563,(6:27.097483160540982,(((7:1.3941767305484984,((((((8:0.38269455570633165,26:0.38269455570633165):0.2070853732956835,(((17:0.25865883714202065,(24:0.004309136378245949,25:0.004309136378245949):0.2…
tree STATE_847000 = (((((1:26.078015541014512,5:16.078015541014512):2.2988842894655193,3:22.37689983048003):1.9510997834099477,4:29.32799961388998):6.336753011227238,2:25.664752625117217):64.73544817331558,(6:25.784115623162407,(((((((7:0.7888599862161054,((9:0.17895242557364432,16:0.17895242557364432):0.02015035795811182,39:0.19910278353175614):0.5897572026843493):0.35832372856439565,13:1.147183…
tree STATE_848000 = (((((1:30.186654172558846,5:20.186654172558846):4.795905754149025,3:28.98255992670787):2.8332036188950482,4:36.81576354560292):5.778474989206451,2:32.59423853480937):89.69575206854688,(6:40.190991904537114,(((((((7:0.6338763585105395,((31:0.004340909977599607,43:0.004340909977599607):0.5476457635851185,(33:0.17860706717712602,44:0.17860706717712602):0.3733796063855921):0.08188…
tree STATE_849000 = (((((1:25.505253787437418,5:15.505253787437418):3.854815868787881,3:23.3600696562253):1.361862051254846,4:29.721931707480145):7.387146412601872,2:27.109078120082017):67.5988840303281,(6:26.938919651841772,((((((((7:0.5458928153235679,(((11:0.01718498516078351,37:0.01718498516078351):0.44899094414533736,42:0.46617592930612084):0.008539506033194477,((27:0.1610057176298953,32:0.1…
tree STATE_850000 = (((((1:30.440301948533218,5:20.440301948533218):5.589442988870346,3:30.029744937403564):4.126415425042097,4:39.15616036244566):5.149369524613476,2:34.30552988705914):91.45590837420217,(6:38.887596266377656,((((7:0.9676327187625962,8:0.9676327187625962):0.6417089420894222,(((((((((9:0.4231376949522582,23:0.4231376949522582):0.14579039502032126,((19:0.0954381782879323,20:0.09543…
tree STATE_851000 = (((((1:26.46303989007993,5:16.46303989007993):3.004580871854543,3:23.467620761934473):2.9636084530575566,4:31.43122921499203):3.9256068673209086,2:25.356836082312938):78.93986654068085,(6:25.109180736424463,((((((((7:0.6660986437670406,8:0.6660986437670406):0.21556177039855862,((10:0.5339065974540937,14:0.5339065974540937):0.29269395753780636,(21:0.6249220557703644,(36:0.24367…
tree STATE_852000 = (((((1:28.014596984628533,5:18.014596984628533):7.683771509651379,3:29.69836849427991):4.808641623953946,4:39.50701011823386):9.898716858355222,2:39.40572697658908):84.34104094103489,(6:41.52642111497542,(((((((7:0.7508623949621748,10:0.7508623949621748):0.10357541600606546,(11:0.8512230297435532,(((12:0.15146599097470384,(27:0.012358966493409361,32:0.012358966493409361):0.139…
tree STATE_853000 = (((((1:27.61124703724291,5:17.61124703724291):1.1677371413361293,3:22.77898417857904):2.0992611366903553,4:29.878245315269396):3.5363774091473203,2:23.414622724416716):56.14294135094505,(6:23.749503210161365,((((((((7:0.3956107457670374,21:0.3956107457670374):0.27952400352597767,37:0.6751347492930151):0.05832625600607555,((13:0.4886236779247275,(34:0.050595366393965384,41:0.05…
tree STATE_854000 = (((((1:23.58594130236652,5:13.585941302366521):3.4295503477715563,3:21.015491650138078):1.1808856025769856,4:27.196377252715063):5.372079233048087,2:22.56845648576315):59.80998405278105,(6:21.685965375027607,(((((((((7:0.5226463619329739,(((15:0.1912991735600568,36:0.1912991735600568):0.014109839000614688,38:0.20540901256067148):0.08834914559120696,23:0.29375815815187845):0.22…
tree STATE_855000 = (((((1:30.2825842137336,5:20.2825842137336):3.4465119031158054,3:27.729096116849405):3.0329891302812726,4:35.76208524713068):10.19762321822364,2:35.95970846535432):73.53469724199692,(6:37.238747150523466,((((((((7:0.5657973055019102,23:0.5657973055019102):0.1671947281996239,(16:0.5883869880915334,34:0.5883869880915334):0.14460504561000065):0.004381751313023319,((22:0.300637315…
tree STATE_856000 = (((((1:21.49948147114369,5:11.499481471143689):1.6590246175907737,3:17.158506088734462):3.285647043869428,4:25.44415313260389):5.2764342839803255,2:20.720587416584216):52.7447915448841,(6:21.746514676918473,((((((((7:0.3748946431704957,((22:0.246153557783442,(36:0.03304057643216934,44:0.03304057643216934):0.21311298135127266):0.018836736920418373,(((38:0.02063936216342446,42:0…
tree STATE_857000 = (((((1:21.798769909581146,5:11.798769909581146):2.396168931596552,3:18.1949388411777):4.277587467654236,4:27.472526308831934):5.366808816025273,2:22.839335124857207):60.11328949900476,(6:25.665797133782753,(((((7:0.4923517276371959,((14:0.1888418022247215,((16:0.028676546635445627,18:0.028676546635445627):0.059772230673184226,34:0.08844877730862985):0.10039302491609164):0.0501…
tree STATE_858000 = (((((1:23.675222970246118,5:13.675222970246118):2.212829893896078,3:19.888052864142196):2.0002167061834975,4:26.888269570325694):6.784350953772705,2:23.6726205240984):67.26267790105084,(6:26.983309895206567,(((((7:0.7008969751473076,(((((8:0.26461570310615823,42:0.26461570310615823):0.06009531077817648,((38:0.18731247354647318,41:0.18731247354647318):0.012024296971766185,43:0.…
tree STATE_859000 = (((((1:20.19229073854258,5:10.192290738542582):1.961098813059806,3:16.153389551602388):1.3508614572788566,4:22.504251008881244):7.0345906961285785,2:19.538841705009823):53.84699142151113,(6:17.477679077062305,(((((7:0.46702200310562325,((8:0.29991856705450376,10:0.29991856705450376):0.05382982929425645,(12:0.3142724250694742,((24:2.648315378402986E-4,25:2.648315378402986E-4):0…
tree STATE_860000 = (((((1:23.561517162157823,5:13.561517162157823):2.6675578926457355,3:20.22907505480356):2.7251597807111843,4:27.954234835514743):5.1524586304569375,2:23.10669346597168):67.94674533325718,(6:21.174130314224293,(((((((((7:0.3339182211801047,13:0.3339182211801047):0.2959463661648657,(((11:0.08374102132283405,27:0.08374102132283405):0.12419735164411018,14:0.20793837296694423):0.03…
tree STATE_861000 = (((((1:21.341555991134335,5:11.341555991134335):2.5574285957173544,3:17.89898458685169):3.0851600576723825,4:25.984144644524072):4.702857067384215,2:20.687001711908287):61.105139305940874,(6:19.581245050643396,((((((((7:0.1218376851894492,13:0.1218376851894492):0.3944957825561624,((8:0.23718930842755814,(33:0.04594320290785393,35:0.04594320290785393):0.19124610551970422):0.139…
tree STATE_862000 = (((((1:22.47820883396258,5:12.47820883396258):3.2676601476527587,3:19.745868981615338):2.290541071378879,4:27.036410052994217):7.502536402501715,2:24.538946455495932):61.49293345116574,(6:23.46832124247429,(((((7:0.5216014774447145,13:0.5216014774447145):0.25207816403566674,((((((8:0.19025954589483007,27:0.19025954589483007):0.21192305531140787,15:0.40218260120623794):0.126333…
tree STATE_863000 = (((((1:29.799064258543893,5:19.799064258543893):2.175886276189715,3:25.97495053473361):2.6249193426516797,4:33.59986987738529):9.857720692886431,2:33.45759057027172):73.0390746250819,(6:37.378221461995025,(((((((7:0.6372455611050848,13:0.6372455611050848):0.2156148582865829,(((9:0.5862709706899085,(((17:0.2708007045878963,(31:0.06655294929726602,37:0.06655294929726602):0.20424…
tree STATE_864000 = (((((1:22.341680351042893,5:12.341680351042893):4.453600386308807,3:20.7952807373517):4.6576444289689185,4:30.452925166320618):7.406518678302227,2:27.859443844622845):60.864927689845274,(6:20.518780997033723,(((((((((7:0.6699930225418468,13:0.6699930225418468):0.055421542537700264,18:0.725414565079547):0.01486606065173901,(((8:0.26206149712379534,((((12:0.03481277425193686,39:…
tree STATE_865000 = (((((1:23.089201945781028,5:13.089201945781028):2.8242834138095745,3:19.913485359590602):2.50267747787289,4:27.416162837463492):3.268887034479807,2:20.6850498719433):60.77874759955534,(6:22.179609000518298,((((((((7:0.4079156603889793,13:0.4079156603889793):0.06581788323628945,16:0.47373354362526876):0.18287562018768855,((((11:0.27488480888261296,14:0.27488480888261296):0.2742…
tree STATE_866000 = (((((1:27.342703264052478,5:17.342703264052478):3.85208420405478,3:25.194787468107258):3.322127320568889,4:33.51691478867615):4.043247586281922,2:27.560162374958068):69.70024058066372,(6:26.53998331819738,(((7:1.227639494170659,(((8:0.7427241575021423,((((13:0.1990131526943602,41:0.1990131526943602):0.07517243514713456,(37:0.03519403538672929,42:0.03519403538672929):0.23899155…
tree STATE_867000 = (((((1:28.257891589047414,5:18.257891589047414):8.162721410242934,3:30.42061299929035):1.735271499732555,4:37.1558844990229):2.9322700356073454,2:30.08815453463025):82.39973825902027,(6:34.961571132782524,(((((7:1.0699824718408224,(8:0.9352531260469745,((((11:0.2190512201477265,15:0.2190512201477265):0.1783118812234788,(24:0.017661923717343354,25:0.017661923717343354):0.379701…
tree STATE_868000 = (((((1:30.57529806762024,5:20.57529806762024):3.670849221800296,3:28.246147289420534):3.6235802883029464,4:36.86972757772348):1.2723528011275604,2:28.14208037885104):86.85857125077581,(6:31.58084660350788,(((((((7:1.2792395430786052,(15:0.8426518496108707,(((16:0.3472873259026404,((37:0.1824254409253347,42:0.1824254409253347):0.14513441495234025,44:0.32755985587767494):0.01972…
tree STATE_869000 = (((((1:24.471561833644387,5:14.471561833644387):5.441954500188924,3:23.91351633383331):3.7975259297936113,4:32.71104226362692):3.4272469305519024,2:26.138289194178824):70.60225021666947,(6:32.05057649472143,((((((7:0.6959154030686207,(13:0.2097617191364655,(24:0.01964690056805291,25:0.01964690056805291):0.19011481856841259):0.4861536839321552):0.058076997715947876,15:0.7539924…
tree STATE_870000 = (((((1:28.740731109890508,5:18.740731109890508):3.793398073797153,3:26.53412918368766):1.8284331297000733,4:33.362562313387734):10.362276436496956,2:33.72483874988469):76.72963805574372,(6:35.34974073035927,(((((((7:0.860289495738857,(((11:0.19824153014986529,(26:0.04207167361034325,40:0.04207167361034325):0.15616985653952203):0.12098301101618125,(19:0.25887268530515745,20:0.2…
tree STATE_871000 = (((((1:31.572286832160664,5:21.572286832160664):6.209350424660023,3:31.781637256820687):2.2472509876611753,4:39.02888824448186):8.196364195351073,2:37.225252439832936):85.15383861085749,(6:37.50885819656011,(((((7:0.571294733080823,(17:0.32109441257713106,(28:0.22745051186233495,(30:0.13530430075675082,(35:0.12236698938852156,44:0.12236698938852156):0.01293731136822926):0.0921…
tree STATE_872000 = (((((1:24.909536925160314,5:14.909536925160314):3.433972084361404,3:22.343509009521718):1.8925381444688796,4:29.236047153990597):5.660176488295768,2:24.896223642286365):66.03247757637595,(6:26.729315254114198,(((((7:0.7242626862523011,((16:0.2443745113830275,34:0.2443745113830275):0.07212393045454987,39:0.31649844183757736):0.4077642444147237):0.46354357406211,(9:1.06588619567…
tree STATE_873000 = (((((1:24.46160917247012,5:14.46160917247012):4.2780799088413595,3:22.73968908131148):1.5827273927546024,4:29.32241647406608):4.001668017071189,2:23.32408449113727):63.708565752584605,(6:23.13078456687279,(((((7:0.38425528882947607,(34:0.062406437519959196,39:0.062406437519959196):0.3218488513095169):0.19318626603333428,16:0.5774415548628103):0.9213781001197011,((((((8:0.08825…
tree STATE_874000 = (((((1:20.917805845571223,5:10.917805845571223):2.835007897915922,3:17.752813743487145):2.923128793367159,4:25.675942536854304):4.181311344680932,2:19.857253881535236):55.9422904230393,(6:18.85967868021637,(((((((7:0.7459635965016834,(((((13:0.04127622184669827,40:0.04127622184669827):0.16482510990784338,(29:0.03974521917949008,35:0.03974521917949008):0.16635611257505156):0.08…
tree STATE_875000 = (((((1:23.407054403701537,5:13.407054403701537):3.130474915202999,3:20.537529318904536):3.6542604847774847,4:29.19178980368202):7.741922726653982,2:26.933712530336003):60.82045588479472,(6:27.72904897594546,(((((7:1.0453326454113872,((8:0.9371264055423585,(((18:0.47492227627190686,28:0.47492227627190686):0.045113536594500236,(19:0.012484747938050664,20:0.012484747938050664):0.…
tree STATE_876000 = (((((1:30.344162506812282,5:20.344162506812282):3.519853526906928,3:27.86401603371921):5.588574402609687,4:38.4525904363289):6.046763511703176,2:34.49935394803207):87.8327311418602,(6:42.3943987472273,(((((((((((7:0.6108508050010909,28:0.6108508050010909):0.06977930835360213,((19:0.14980952498143535,20:0.14980952498143535):0.1712486163726727,38:0.32105814135410804):0.359571972…
tree STATE_877000 = (((((1:29.20452763647722,5:19.20452763647722):3.8359246827160085,3:27.04045231919323):2.9108677471588322,4:34.95132006635206):5.9552700932079645,2:30.906590159560025):72.20146416957606,(6:30.252146018160474,(((((((7:0.4542702652359794,((18:0.3984386827987574,28:0.3984386827987574):0.0513063567677301,38:0.4497450395664875):0.004525225669491928):0.14197834056217556,8:0.596248605…
tree STATE_878000 = (((((1:30.945663649854666,5:20.945663649854666):2.1312059407564092,3:27.076869590611075):5.530046598167203,4:37.60691618877828):6.653560134196525,2:34.2604763229748):72.23640980912768,(6:28.339191471070492,((((((7:0.5149376537688201,(28:0.48700537011938905,((29:0.007020224670444986,31:0.007020224670444986):0.03963543181920327,(36:0.0375770779302763,39:0.0375770779302763):0.009…
tree STATE_879000 = (((((1:26.509024541763583,5:16.509024541763583):3.0052405976880685,3:23.514265139451652):1.6774393459966248,4:30.191704485448277):2.571021062039314,2:22.76272554748759):60.01265044066348,(6:22.98988750367868,(((((((((7:0.27152746033551417,26:0.27152746033551417):0.1877919860111324,(19:0.006456865985348114,20:0.006456865985348114):0.45286258036129845):0.06368094386276202,((10:0…
tree STATE_880000 = (((((1:22.09653677720456,5:12.096536777204559):3.743583520396001,3:19.84012029760056):3.808781876993141,4:28.6489021745937):3.126515675137874,2:21.775417849731575):65.63123330652195,(6:25.038861722957527,((((((7:0.3380966616172485,((18:0.028913134584193954,31:0.028913134584193954):0.22634543524395576,(19:0.06715190579245416,20:0.06715190579245416):0.18810666403569554):0.082838…
tree STATE_881000 = (((((1:25.886050072032265,5:15.886050072032265):3.0716302360177714,3:22.957680308050037):3.722757868229259,4:31.680438176279296):2.5956067361369364,2:24.276044912416232):76.28968264741056,(6:35.51651909229351,((((((((7:0.3682524473895924,18:0.3682524473895924):0.05277400626595341,((19:0.10356344853409725,20:0.10356344853409725):0.19977584453680036,31:0.30333929307089763):0.117…
tree STATE_882000 = (((((1:25.26718370715233,5:15.26718370715233):2.7479782251318134,3:22.015161932284144):1.2195503520886675,4:28.23471228437281):10.25977578780575,2:28.494488072178562):73.58999780887561,(6:30.260222399212715,(((((((7:0.9158822146433416,((19:0.10100785039934308,20:0.10100785039934308):0.3141627410233164,(27:0.2549377559981361,31:0.2549377559981361):0.16023283542452338):0.5007116…
tree STATE_883000 = (((((1:31.49902965346506,5:21.49902965346506):5.072053830146167,3:30.571083483611226):2.3890416629272835,4:37.96012514653851):10.334857352862528,2:38.29498249940104):95.5718016566324,(6:44.44077828036339,(((((((((((((7:0.2544704734196635,38:0.2544704734196635):0.007484398674895865,((14:0.2230077929212684,(39:0.1350966873789727,43:0.1350966873789727):0.0879111055422957):0.00277…
tree STATE_884000 = (((((1:23.528669433696034,5:13.528669433696034):2.114075590437345,3:19.64274502413338):2.856198801143872,4:27.49894382527725):4.4370547765655886,2:21.93599860184284):70.1315952471904,(6:22.25639274946584,(((((((((((((7:0.1941589616687692,(24:0.05923553499337451,25:0.05923553499337451):0.1349234266753947):0.003776920806068451,15:0.19793588247483765):0.031362165639191086,(13:0.1…
tree STATE_885000 = (((((1:28.890376964398964,5:18.890376964398964):3.266876151630381,3:26.157253116029345):2.7391632929546645,4:33.89641640898401):6.924343479937747,2:30.820759888921756):74.20177699935425,(6:37.07813664889039,((((((((7:0.19302556842374252,23:0.19302556842374252):0.08846681025397923,(24:0.04361997543034586,25:0.04361997543034586):0.2378724032473759):0.5001701867451713,15:0.781662…
tree STATE_886000 = (((((1:24.782239633477886,5:14.782239633477886):2.832411532131694,3:21.61465116560958):2.911127216184802,4:29.52577838179438):3.543440142673127,2:23.06921852446751):67.01019998657614,(6:19.906067284235306,(((((((((7:0.23250005702941248,(15:0.21922041056811203,(23:0.1947468038899415,(24:0.004107186317589392,25:0.004107186317589392):0.19063961757235212):0.02447360667817053):0.01…
tree STATE_887000 = (((((1:21.366197638052395,5:11.366197638052395):2.7405417078387764,3:18.10673934589117):1.7454238359658945,4:24.852163181857065):7.411895955422253,2:22.264059137279318):52.731568585097364,(6:16.839831250806597,((((((((((7:0.20552922503056292,(23:0.08436301691888895,31:0.08436301691888895):0.12116620811167397):8.875975821964199E-4,(15:0.13783902062231312,(24:0.05375318912673289…
tree STATE_888000 = (((((1:26.015641986303237,5:16.015641986303237):3.066878029862931,3:23.082520016166168):2.343912818141124,4:30.426432834307292):4.0277930001099875,2:24.45422583441728):75.29297783022261,(6:28.470469693547592,(((((((7:0.24330328568258752,10:0.24330328568258752):0.11208933490030687,(23:0.1670599157940767,31:0.1670599157940767):0.1883327047888177):0.04748244890155334,(38:0.100330…
tree STATE_889000 = (((((1:24.266852881603125,5:14.266852881603125):2.4430916282690482,3:20.709944509872173):3.9932017971857974,4:29.70314630705797):4.344759479845763,2:24.047905786903733):56.37884074007365,(6:19.382589960658855,(((((7:0.8741319727035203,((10:0.327634273278947,((23:0.20528842277568074,31:0.20528842277568074):0.0028632084975490635,(38:0.04367490207261963,(40:0.017844133321031182,4…
tree STATE_890000 = (((((1:28.538413939394598,5:18.538413939394598):6.922669283539175,3:29.461083222933773):5.357814659155935,4:39.81889788208971):4.9529485787198695,2:34.77184646080958):81.32099904950215,(6:36.87546716980005,((((((7:1.5404623677715523,((10:0.6119391763929076,((29:0.1478391056145734,40:0.1478391056145734):0.20498669478068796,31:0.35282580039526135):0.2591133759976463):0.517012529…
tree STATE_891000 = (((((1:26.455804411435512,5:16.455804411435512):3.3121642457166622,3:23.767968657152174):1.9885355613514548,4:30.75650421850363):5.990050842814597,2:26.746555061318226):75.65835184961108,(6:33.80651274902122,(((((((7:0.8416533139112018,14:0.8416533139112018):0.023200110581338085,(26:0.039491178478724215,44:0.039491178478724215):0.8253622460138157):0.5444028731668458,((17:0.432…
tree STATE_892000 = (((((1:23.132726186773333,5:13.132726186773333):3.972348106040023,3:21.105074292813356):1.0480506448776872,4:27.153124937691043):8.608420098791118,2:25.76154503648216):75.45329939238194,(6:30.388567981162318,(((((7:1.1887887447408008,((21:0.12808836848192837,(24:0.012823478181589392,25:0.012823478181589392):0.11526489030033897):0.9295054281309113,(((26:0.46943648585564735,(28:…
tree STATE_893000 = (((((1:31.07935615896359,5:21.07935615896359):4.30809611171275,3:29.38745227067634):4.217589066688291,4:38.60504133736463):5.432436513262701,2:34.03747785062733):96.70838882353252,(6:44.57130827932971,((((((7:0.8204247324483004,(8:0.36932849531400946,((26:0.05862386692248691,31:0.05862386692248691):0.23009412999787623,39:0.28871799692036315):0.08061049839364631):0.451096237134…
tree STATE_894000 = (((((1:26.421888731629654,5:16.421888731629654):4.2663837054986935,3:24.688272437128347):3.058912298962916,4:32.74718473609126):3.800882453031349,2:26.548067189122612):76.61423817374362,(6:21.775895488113356,((((((7:0.3608396103492611,(8:0.29745307187465514,((29:0.06328076705242855,31:0.06328076705242855):0.20394928853316438,39:0.26723005558559293):0.03022301628906221):0.06338…
tree STATE_895000 = (((((1:30.2398701912892,5:20.2398701912892):4.6626277272877275,3:28.902497918576927):3.491424868016601,4:37.39392278659353):6.803882409158902,2:34.19780519575243):84.44186547072778,(6:34.86051926706325,((((((((7:0.4606515619490527,((12:0.11841660191860977,43:0.11841660191860977):0.3055492752642839,30:0.42396587718289364):0.03668568476615908):0.019168931403570955,(15:0.43839338…
tree STATE_896000 = (((((1:19.845473082755742,5:9.845473082755742):1.555119274694814,3:15.400592357450556):1.1161023785716857,4:21.51669473602224):4.681365373957867,2:16.19806010998011):54.22451359488524,(6:17.781379985959703,((((((((7:0.14964571540373867,(39:0.12177915908634147,43:0.12177915908634147):0.027866556317397193):0.00485869780243009,12:0.15450441320616876):0.2816405871552316,(((15:0.05…
tree STATE_897000 = (((((1:19.533900597956464,5:9.533900597956464):1.6789405899842862,3:15.21284118794075):1.5733015012651492,4:21.7861426892059):3.056843397443494,2:14.842986086649393):54.357798958213294,(6:15.327150937544843,(((((7:0.6470275144972094,(((12:0.14502546984229284,29:0.14502546984229284):0.10803984999577274,14:0.25306531983806557):0.170907870835787,16:0.4239731906738526):0.223054323…
tree STATE_898000 = (((((1:20.442547988271446,5:10.442547988271446):2.869244795580034,3:17.31179278385148):0.6826091831513743,4:22.994401967002855):6.8440202399968335,2:19.838422206999688):53.36945329175676,(6:16.709923557509683,(((((7:0.7222391947442275,((21:0.11985342448249042,41:0.11985342448249042):0.07534638775052122,27:0.19519981223301164):0.5270393825112158):0.04371758735987097,((((8:0.681…
tree STATE_899000 = (((((1:21.383673956160568,5:11.383673956160568):3.7241696747372828,3:19.10784363089785):2.5028599205195903,4:26.61070355141744):7.583563789877925,2:24.194267341295365):62.51288640792928,(6:25.725636712842586,(((((7:0.7621362594121579,(((9:0.3137912688771789,21:0.3137912688771789):0.06753787031637182,(14:0.3477323034640846,29:0.3477323034640846):0.03359683572946609):0.253945475…
tree STATE_900000 = (((((1:21.941856480810827,5:11.941856480810827):2.303652638380619,3:18.245509119191446):2.2518452845,4:25.497354403691446):7.096916100414127,2:22.594270504105573):62.99022199486645,(6:22.094297281030016,(((7:1.2584785916274912,(((((8:0.6234437780485793,((15:0.2646963454201463,18:0.2646963454201463):0.20688670850232588,((19:0.10781413423990827,20:0.10781413423990827):0.21548749…
tree STATE_901000 = (((((1:19.77615803777205,5:9.77615803777205):2.3546373095157733,3:16.130795347287822):3.4483907237237688,4:24.57918607101159):4.583408387841843,2:19.162594458853434):52.95107664849107,(6:17.248395052768736,(((((((7:0.5552054064184089,((((15:0.024047080602786857,38:0.024047080602786857):0.05050486249141514,32:0.074551943094202):0.024760310669049337,(22:0.03614011919911928,40:0.…
tree STATE_902000 = (((((1:22.171686975746706,5:12.171686975746706):2.647926451403798,3:18.819613427150504):2.008545006159963,4:25.828158433310467):5.650296870256579,2:21.478455303567046):58.80151878524441,(6:20.722510583651328,(((((7:0.6830403762249853,(((11:0.12958783114428965,(28:0.031661589678849016,34:0.031661589678849016):0.09792624146544063):0.2771142860626631,((14:0.14326154002413977,(19:…
tree STATE_903000 = (((((1:19.526234353189153,5:9.526234353189153):3.860749930229641,3:17.386984283418794):3.439799087240651,4:25.826783370659445):5.796571951851096,2:21.62335532251054):61.316102259620486,(6:19.543399633715936,(((((((7:0.385598433854856,37:0.385598433854856):0.2637225540050236,((((11:0.2517826804605884,(34:0.22383277793250064,41:0.22383277793250064):0.02794990252808774):0.1585747…
tree STATE_904000 = (((((1:23.11809576484571,5:13.118095764845709):2.689007375059859,3:19.807103139905568):1.539447279848794,4:26.34655041975436):4.512238329373314,2:20.858788749127676):68.97226907431067,(6:26.99665416624959,(((((((((7:0.3806372125538943,(15:0.06760288012936652,18:0.06760288012936652):0.31303433242452783):0.11368225452479991,(9:0.4376459469215515,14:0.4376459469215515):0.05667352…
tree STATE_905000 = (((((1:19.682759413332665,5:9.682759413332665):4.138416336368504,3:17.82117574970117):1.9529309650772184,4:24.774106714778387):5.993699783380219,2:20.767806498158606):65.37328573780731,(6:19.068614622344462,(((((((7:0.6768568917857265,((((10:0.17136277301628802,11:0.17136277301628802):0.06959982082484314,((((19:0.006734174639001922,20:0.006734174639001922):0.19094102346530287,…
tree STATE_906000 = (((((1:22.09588718756627,5:12.09588718756627):3.7493699496470256,3:19.845257137213295):1.9176241374082892,4:26.762881274621584):5.480119435702299,2:22.243000710323884):58.045978527060825,(6:18.807331724482005,((((((((7:0.5319072004532074,(33:0.013940534775774617,40:0.013940534775774617):0.5179666656774328):0.0033257590667182813,(((9:0.3535047730327236,12:0.3535047730327236):0.…
tree STATE_907000 = (((((1:24.50624387910782,5:14.50624387910782):4.51259721733728,3:23.0188410964451):4.054696626997639,4:32.07353772344274):3.096031316957145,2:25.169569040399885):67.1896532977332,(6:28.3005099465568,((((((((((7:0.3733330900399251,(13:0.2407105556744459,(33:0.004682554915347967,40:0.004682554915347967):0.23602800075909794):0.1326225343654792):0.1543638828999523,(10:0.4935129613…
tree STATE_908000 = (((((1:20.639485646183683,5:10.639485646183683):3.4041120904497255,3:18.04359773663341):3.8435370796044808,4:26.88713481623789):4.280594340955638,2:21.167729157193527):54.95267919007538,(6:23.69426982562601,((((((((7:0.28197668432901696,33:0.28197668432901696):0.19622463725516598,10:0.47820132158418294):0.3309065182728326,((((11:0.25617838980382723,((15:0.06589155743695109,16:…
tree STATE_909000 = (((((1:22.793423537998653,5:12.793423537998653):2.8081555305840133,3:19.601579068582666):0.9138780304590526,4:25.51545709904172):4.000103796257648,2:19.515560895299366):62.719775115111084,(6:24.05841743105372,(((((7:0.9363552756736624,(((8:0.5890033465398781,32:0.5890033465398781):0.024135276081138857,(10:0.2938955617724759,((24:7.569195581149905E-4,25:7.569195581149905E-4):0.…
tree STATE_910000 = (((((1:22.866786863881256,5:12.866786863881256):2.4252388378220537,3:19.29202570170331):1.4303833135570656,4:25.722409015260375):6.207513309131151,2:21.929922324391526):62.402575329816884,(6:20.49289508508469,((((((((7:0.3230789287028761,29:0.3230789287028761):0.05128624992436287,22:0.37436517862723895):0.5059608580646612,(33:0.2087353435163153,(43:0.05144021133507462,44:0.051…
tree STATE_911000 = (((((1:29.107610456393694,5:19.107610456393694):3.268536570521448,3:26.37614702691514):1.4481070391342357,4:32.82425406604938):5.172220614893256,2:27.996474680942633):88.04570041215797,(6:40.22064648499018,((((((7:1.054853069892424,((22:0.3629287322655364,((33:0.24044428604335003,44:0.24044428604335003):0.10926697400698773,43:0.34971126005033776):0.013217472215198645):0.121080…
tree STATE_912000 = (((((1:22.965284611483238,5:12.965284611483238):3.6502458368707664,3:20.615530448354004):4.208938872433823,4:29.824469320787827):4.188353086105138,2:24.012822406892965):79.42490093656676,(6:33.30009313162816,((((((7:0.8972179182644052,(9:0.4248155022639999,36:0.4248155022639999):0.47240241600040533):0.15572498872188467,(15:0.8668383010738963,(16:0.2893085866316552,18:0.2893085…
tree STATE_913000 = (((((1:23.59112605139055,5:13.59112605139055):4.585523629334638,3:22.176649680725188):3.128358735736253,4:30.30500841646144):4.898015644437855,2:25.203024060899295):79.08145640714423,(6:31.094100072537543,((((7:1.6514073412640602,((((8:0.3277412906216014,34:0.3277412906216014):0.1507561764051174,10:0.4784974670267188):0.8095742561025943,(((((9:0.5628181503349188,((16:0.0638552…
tree STATE_914000 = (((((1:21.612445016372472,5:11.612445016372472):3.001413495305396,3:18.61385851167787):2.5366374370800777,4:26.150495948757946):5.389717043066167,2:21.540212991824113):54.18205650816923,(6:21.866732531388188,((((7:1.3040326373879882,((9:0.6463677895259484,(((((11:0.09363534914569122,13:0.09363534914569122):0.005508573679565476,14:0.09914392282525669):0.04742471919158606,44:0.1…
tree STATE_915000 = (((((1:22.78175998065214,5:12.78175998065214):4.36836229340334,3:21.15012227405548):2.183657038506105,4:28.333779312561585):4.332768470234765,2:22.66654778279635):69.54921933813267,(6:27.86454179523379,(((((7:1.272021980529532,(((((9:0.3812910571870823,44:0.3812910571870823):0.03712473711869341,(((((19:0.04303875250879669,20:0.04303875250879669):0.07012730400363812,33:0.113166…
tree STATE_916000 = (((((1:29.367340391885683,5:19.367340391885683):3.55255869701746,3:26.919899088903144):3.3158728522212186,4:35.23577194112436):6.426693230586039,2:31.6624651717104):64.88074852885362,(6:29.623971953976145,((((7:1.7852623697340722,(((9:0.2865541897244805,22:0.2865541897244805):0.21500804206584095,((((11:0.13284042501771479,(18:0.0525383606679501,40:0.0525383606679501):0.0803020…
tree STATE_917000 = (((((1:29.240486733452133,5:19.240486733452133):4.363241341836595,3:27.60372807528873):4.036975065337835,4:36.64070314062656):9.41159089674968,2:36.05229403737624):88.13097493166853,(6:35.58264129772407,((((((7:1.0458843086532672,(((((12:0.22740273070030917,37:0.22740273070030917):0.10015396118877282,16:0.327556691889082):0.22608105558926073,(34:0.10992153414620538,35:0.109921…
tree STATE_918000 = (((((1:23.111791862401816,5:13.111791862401816):4.143193473464443,3:21.25498533586626):0.5990464773557207,4:26.85403181322198):8.21923315676743,2:25.07326496998941):58.77742319610854,(6:24.073852783017117,((((((7:0.46264261140333995,(12:0.39161419308991624,((16:0.2420929556060039,(21:0.21562324401304533,43:0.21562324401304533):0.026469711592958578):0.06611077338145321,((27:0.0…
tree STATE_919000 = (((((1:19.57336642935496,5:9.573366429354959):2.8781786388829467,3:16.451545068237905):0.7263850687018909,4:22.177930136939796):5.252201208359022,2:17.43013134529882):54.141711165302695,(6:20.829797403252265,(((((((7:0.189760469757883,34:0.189760469757883):0.03829752545898135,(31:0.009986750263457498,39:0.009986750263457498):0.21807124495340685):0.09742493583321368,((11:0.2080…
tree STATE_920000 = (((((1:26.17393245295382,5:16.17393245295382):1.8714241607346302,3:22.04535661368845):2.55240900399944,4:29.59776561768789):7.99759685694697,2:27.59536247463486):65.86959848084902,(6:24.40558137923783,((((((((((7:0.33967827198862843,((21:0.25218357963917587,29:0.25218357963917587):0.0012826914668427336,40:0.2534662711060186):0.08621200088260983):0.255617119829062,(31:0.1047911…
tree STATE_921000 = (((((1:25.4464804480654,5:15.446480448065401):3.368182992367796,3:22.814663440433197):2.717021158436996,4:30.531684598870193):5.014639427840102,2:25.546324026710295):70.77374235006887,(6:30.00787692633613,(((((((7:0.5554373925828333,((29:0.024021357679966975,33:0.024021357679966975):0.2342523588729645,40:0.25827371655293146):0.29716367602990185):0.37871828130283913,(((11:0.781…
tree STATE_922000 = (((((1:24.807903978481573,5:14.807903978481573):2.3287917707534973,3:21.13669574923507):1.9033738786050307,4:28.0400696278401):5.673802492798462,2:23.713872120638563):73.12604685238276,(6:25.334906623685995,((((7:1.088560005356407,((((((((8:0.14351725343647212,44:0.14351725343647212):0.03057393215523868,27:0.1740911855917108):0.08713274315857791,(10:0.06789334645567345,37:0.06…
tree STATE_923000 = (((((1:28.578024997495355,5:18.578024997495355):3.9109460869609407,3:26.488971084456296):4.739945866444032,4:36.22891695090033):5.275804149068385,2:31.504721099968712):91.33190947095787,(6:38.704808793039035,(((((7:1.5047554783660784,((((((((8:0.45993030400083396,(31:0.1878045547012097,(37:0.1321248135854211,39:0.1321248135854211):0.055679741115788606):0.27212574929962424):0.0…
tree STATE_924000 = (((((1:26.056347136006902,5:16.056347136006902):4.374928997350363,3:24.431276133357265):2.479830006308731,4:31.911106139665996):9.353749484975296,2:31.264855624641292):73.98310572196019,(6:27.995157146530566,((((((7:1.2520558014550496,(((((((8:0.10209815036409281,((28:0.0032844649046314357,35:0.0032844649046314357):0.0706513731695809,34:0.07393583807421233):0.02816231228988047…
tree STATE_925000 = (((((1:35.218842908036386,5:25.218842908036386):4.538729462752691,3:33.75757237078908):4.554621046951141,4:43.31219341774022):9.053487751138448,2:42.365681168878666):94.85017208510578,(6:47.401711291362815,(((((7:1.885519054243363,((((((((((8:0.2567849786179594,(14:0.030602199253370835,37:0.030602199253370835):0.22618277936458858):0.07829918670602759,(22:0.21485406914253588,31…
tree STATE_926000 = (((((1:27.690024628319446,5:17.690024628319446):2.3747572981855107,3:24.064781926504956):2.8848903500031398,4:31.949672276508096):6.120352570116445,2:28.07002484662454):78.16141082207136,(6:30.962966121911613,(((((7:0.8103150828643606,(13:0.20921967213742979,36:0.20921967213742979):0.6010954107269308):0.8151276030520209,((((11:0.12237477071931098,34:0.12237477071931098):0.2328…
tree STATE_927000 = (((((1:25.18661464757266,5:15.18661464757266):2.5456673304590467,3:21.732281978031708):2.3927876312128262,4:29.125069609244534):6.082062768401734,2:25.207132377646268):69.05189585398551,(6:25.878143200823523,(((7:1.7599999964702995,(((((((8:0.20970397664405338,28:0.20970397664405338):0.06504914067971396,(16:0.19482365234415533,(19:0.09241066586733739,20:0.09241066586733739):0.…
tree STATE_928000 = (((((1:25.96105013034799,5:15.961050130347989):3.215154318662414,3:23.176204449010402):1.2653484177956535,4:29.441552866806056):7.683278740882706,2:27.124831607688762):66.47718514849122,(6:26.624954124083665,((((7:1.6204655450557535,(((9:0.41080226925021335,(((33:0.04425940924086996,41:0.04425940924086996):0.08066777757782369,43:0.12492718681869365):0.1257156804460705,38:0.250…
tree STATE_929000 = (((((1:25.010604801726927,5:15.010604801726927):3.4163458173605754,3:22.426950619087503):1.3487271130819423,4:28.775677732169445):2.8167596799466885,2:21.592437412116134):69.91659559901291,(6:23.471162302603894,((((7:1.1746408214045148,17:1.1746408214045148):0.339899588260798,((((((8:0.4054976429524627,((10:0.3154842541908299,(((12:0.14217430828119965,30:0.14217430828119965):0…
tree STATE_930000 = (((((1:31.492884114967545,5:21.492884114967545):2.5379610957165966,3:28.03084521068414):0.4686316927838021,4:33.499476903467944):4.3086971136845165,2:27.80817401715246):78.17752742102192,(6:33.20214527616376,((((((((7:0.34723758677207706,(10:0.20079875679163112,11:0.20079875679163112):0.14643882998044594):0.03977966768896862,42:0.3870172544610457):0.4119039939711823,17:0.79892…
tree STATE_931000 = (((((1:21.45049259565453,5:11.45049259565453):3.757633170953646,3:19.208125766608177):2.9062867650156505,4:27.114412531623827):4.666148558676483,2:21.78056109030031):51.55417185220195,(6:15.985968164288096,((((((((7:0.25774635591473627,((29:0.14231658776464465,32:0.14231658776464465):0.05806353073792661,33:0.20038011850257126):0.05736623741216501):0.2967470991391302,(((14:0.04…
tree STATE_932000 = (((((1:28.367229239876878,5:18.367229239876878):3.6739941251206787,3:26.041223364997556):3.9010942400818536,4:34.94231760507941):9.948889543107569,2:34.89120714818698):84.18382764265887,(6:34.957141676926156,(((((((7:0.9607206776288812,(9:0.9558802677833578,((((11:0.3705937227706424,12:0.3705937227706424):0.01027873352154296,(27:0.1669249914035589,(35:0.15031046905581338,44:0.…
tree STATE_933000 = (((((1:29.736018380263697,5:19.736018380263697):4.743412882563316,3:28.479431262827013):3.173119168852921,4:36.652550431679934):10.462733585853904,2:37.11528401753384):79.46580611251926,(6:36.26608450137161,((((7:1.3047084815679837,((((((((((9:0.19105976443199138,38:0.19105976443199138):0.031218811974461497,27:0.22227857640645288):0.23440449682284215,10:0.456683073229295):0.16…
tree STATE_934000 = (((((1:36.80137047355376,5:26.80137047355376):5.46520066043157,3:36.26657113398533):1.5777696298303852,4:42.844340763815715):10.450929152062407,2:43.29526991587812):98.95086022099812,(6:47.73366069079084,(((((((7:0.9646946235595397,(((16:0.3666068174415578,(24:0.2790643739427932,25:0.2790643739427932):0.08754244349876461):0.10079064192037351,(19:0.07586864775690344,20:0.075868…
tree STATE_935000 = (((((1:25.681242406113885,5:15.681242406113885):3.560600093475923,3:23.241842499589808):3.755975512127179,4:31.997818011716987):3.955581502783076,2:25.953399514500063):81.18017590562798,(6:25.6150726210005,(((((((((((7:0.4493762286293426,35:0.4493762286293426):0.123892266566555,(24:0.026225664176861063,25:0.026225664176861063):0.5470428310190365):0.07468064927013818,38:0.64794…
tree STATE_936000 = (((((1:25.289887051553805,5:15.289887051553805):3.091780030184296,3:22.3816670817381):3.652051704531381,4:31.033718786269482):8.908468675483618,2:29.9421874617531):66.15408490328232,(6:26.56958974750828,((((((7:0.3943397944707994,35:0.3943397944707994):0.14673129957185066,(24:0.17605698352040802,25:0.17605698352040802):0.3650141105222421):0.7258544770370093,(((((9:0.6426360287…
tree STATE_937000 = (((((1:29.26178115370598,5:19.26178115370598):5.548461248886067,3:28.810242402592046):3.919218503318241,4:37.72946090591029):6.871204522324312,2:34.6006654282346):90.70448593367499,(6:36.376387884262144,((((((((7:0.8270984406681042,((((12:0.2555055768899552,(19:0.015860236088481482,20:0.015860236088481482):0.2396453408014737):0.3309874066838954,37:0.5864929835738506):0.0699362…
tree STATE_938000 = (((((1:23.971805599573194,5:13.971805599573194):3.989144207514876,3:21.96094980708807):2.2072289816538415,4:29.168178788741912):4.750540408323069,2:23.91871919706498):68.23624125529886,(6:24.415083900832073,((((((7:0.3676497061006172,43:0.3676497061006172):0.015618190054842274,((14:0.11426087005403807,(33:0.07444552302171872,38:0.07444552302171872):0.03981534703231934):0.20906…
tree STATE_939000 = (((((1:24.03512799122856,5:14.03512799122856):2.3636748775972265,3:20.398802868825786):1.8482312207470422,4:27.24703408957283):5.906150077910027,2:23.153184167482856):61.15076040752337,(6:20.569245548042993,((((((((7:0.4906076939635118,((23:0.004982748491533245,31:0.004982748491533245):0.13804439615834893,28:0.14302714464988217):0.3475805493136296):0.03438502997249848,43:0.524…
tree STATE_940000 = (((((1:25.724358682374795,5:15.724358682374795):3.353043347711157,3:23.077402030085953):3.086940176015208,4:31.16434220610116):6.923435999724113,2:28.087778205825273):68.17862096472975,(6:28.775680036914665,(((((((((((((7:0.1487873794673378,31:0.1487873794673378):0.08673647893341482,(23:0.17010516458063285,28:0.17010516458063285):0.06541869382011978):0.13239438646126622,38:0.3…
tree STATE_941000 = (((((1:26.26694792986807,5:16.26694792986807):4.719650275905803,3:24.986598205773873):3.423563728763291,4:33.410161934537165):9.593232617533232,2:33.0033945520704):75.01194784816747,(6:32.23742675495456,(((((((7:0.4238460292361547,(((31:0.007234724681167439,37:0.007234724681167439):0.1876375663548757,38:0.19487229103604312):0.1286642159169493,40:0.3235365069529924):0.100309522…
tree STATE_942000 = (((((1:29.373107533774334,5:19.373107533774334):4.702645500366348,3:28.075753034140682):2.943812471120701,4:36.01956550526138):4.325099669881418,2:30.3446651751428):70.4287423291681,(6:27.153009875250675,(((((((((7:0.42335083790059763,(24:0.05699059941184681,25:0.05699059941184681):0.3663602384887508):0.31379874758372867,((21:0.15621897237683216,28:0.15621897237683216):0.35182…
tree STATE_943000 = (((((1:31.100295341478898,5:21.100295341478898):6.195178448340094,3:31.295473789818992):5.432112367453243,4:41.727586157272235):3.6477996229850334,2:35.37538578025727):88.05264889895051,(6:34.205560058870674,((((((((((7:0.31028645709803027,28:0.31028645709803027):0.2389419557832676,10:0.5492284128812979):0.3569693789861913,(((12:0.3740350600679918,(36:0.20336973820587706,40:0.…
tree STATE_944000 = (((((1:27.68467788892465,5:17.68467788892465):1.9186514031806325,3:23.603329292105283):4.632746447517722,4:33.236075739623004):4.971347094672971,2:28.207422834295976):71.04077004447484,(6:31.71756773977671,(((7:2.1063165745301777,(((8:1.3431807372180138,(((((11:0.20743673014116779,(27:0.08028262903502227,42:0.08028262903502227):0.1271541011061455):0.05665890612758642,(18:0.146…
tree STATE_945000 = (((((1:24.846509080608786,5:14.846509080608786):2.3751060937246926,3:21.22161517433348):1.4835030867001144,4:27.705118261033594):7.594765488149388,2:25.29988374918298):62.053912612178195,(6:23.88301697524458,((((7:1.376878779425886,((((9:0.5077366897036923,((22:0.24847672575132512,((29:0.20104687994835235,34:0.20104687994835235):0.008252863647644798,43:0.20929974359599715):0.0…
tree STATE_946000 = (((((1:24.737666578204983,5:14.737666578204983):5.4061967810691876,3:24.14386335927417):3.3945207507127506,4:32.53838410998692):5.218349433225484,2:27.756733543212405):62.14269644254183,(6:24.635917856720695,(((7:1.6297001865530938,(((((((8:0.5656230593055471,(16:0.48761371572987594,(22:0.1764638035940052,((27:0.040803430235044805,29:0.040803430235044805):0.1257562970098795,40…
tree STATE_947000 = ((((1:26.051525826223994,5:16.051525826223994):3.992316161044883,(3:21.82541850218587,4:26.82541850218587):2.218423485083008):7.7370175531064405,2:26.780859540375317):61.59383505284147,(6:20.963675543390693,(((((((((7:0.7142760064752334,(((13:0.2385999205368496,40:0.2385999205368496):0.08518673723368761,(42:0.29338086541135716,43:0.29338086541135716):0.03040579235918006):0.348…
tree STATE_948000 = (((((1:29.90447523490035,5:19.90447523490035):5.9123264497314985,3:29.816801684631848):3.64935109516923,4:38.46615277980108):5.144750369943509,2:33.61090314974459):80.1516786774634,(6:32.675859424981034,(((((((7:1.116239524358547,((((12:0.43098938200968717,18:0.43098938200968717):0.0042857560857794685,(15:0.3625255406031747,30:0.3625255406031747):0.07274959749229193):0.2422870…
tree STATE_949000 = (((((1:24.671868362900153,5:14.671868362900153):3.8617460497408267,3:22.53361441264098):1.2285656943898005,4:28.76218010703078):4.775743939733566,2:23.537924046764346):64.54051249103293,(6:27.492688365388425,(((((((7:0.692994758156573,9:0.692994758156573):0.021328599074990295,(29:0.05010089906934239,30:0.05010089906934239):0.6642224581622209):0.01861066700327718,((24:0.0293357…
tree STATE_950000 = (((((1:21.747134203211896,5:11.747134203211896):1.7188124808357266,3:17.465946684047623):2.003964566527859,4:24.469911250575482):5.0614050426686426,2:19.531316293244124):52.443294168773626,(6:21.078605878680726,(((((((((7:0.5066942072041055,(31:0.007093402401975493,37:0.007093402401975493):0.49960080480213004):0.08253924724304085,(10:0.5001712448177642,(((23:0.2232874517146492…
tree STATE_951000 = (((((1:24.635700987383665,5:14.635700987383665):3.369144368542539,3:22.004845355926204):2.124002302751702,4:29.128847658677905):7.7884720414258695,2:26.917319700103775):67.20527456036206,(6:24.45552326154371,((((((7:0.7388687237588264,((16:0.44878257327551485,(35:0.04323915788784564,36:0.04323915788784564):0.4055434153876692):0.08300848270727301,((23:0.3915032277816183,((27:0.…
tree STATE_952000 = (((((1:26.623951861313902,5:16.623951861313902):5.034964596128372,3:25.658916457442274):2.905043147844573,4:33.56395960528685):4.521236149658044,2:28.08519575494489):88.01882366923002,(6:31.833361729066937,(((((((7:0.9831812290214892,((((10:0.7234827842981927,12:0.7234827842981927):0.06419687324282297,(19:0.12885367120066968,20:0.12885367120066968):0.658825986340346):0.1118913…
tree STATE_953000 = (((((1:24.859520904491568,5:14.859520904491568):3.5311054379248823,3:22.39062634241645):2.4515297465303227,4:29.842156088946773):5.419849229193552,2:25.262005318140325):63.26666653931258,(6:22.650385694961926,(((7:1.1721119044382784,((8:0.7891409211482339,17:0.7891409211482339):0.21867586019912943,((((((9:0.4958912930718188,((((11:0.2485437344912053,((23:0.06655486503855268,30…
tree STATE_954000 = (((((1:26.471768682348614,5:16.471768682348614):3.408158275814319,3:23.879926958162933):2.4066814165600334,4:31.286608374722967):4.561056505795548,2:25.847664880518515):64.73410011796332,(6:26.304985587007685,((((7:1.3982098181524423,(((((9:0.6125054655572642,(15:0.22527152457457472,23:0.22527152457457472):0.38723394098268943):0.01141805960051201,(29:0.09383690870711546,42:0.0…
tree STATE_955000 = (((((1:23.17801881376196,5:13.178018813761959):2.58941438432063,3:19.76743319808259):3.467127873058761,4:28.23456107114135):3.2500143055209705,2:21.48457537666232):58.83410382996135,(6:22.52511430095469,((((7:1.0556933641617192,((8:0.24114616647114978,14:0.24114616647114978):0.019378722331141462,(22:0.1678620305076999,32:0.1678620305076999):0.09266285829459134):0.7951684753594…
tree STATE_956000 = (((((1:20.739028239257085,5:10.739028239257085):2.5396771947828825,3:17.278705434039967):1.9800176513716217,4:24.25872308541159):3.968021041095266,2:18.226744126506855):52.9051959604797,(6:20.948854162399464,((((((7:0.5606071562280519,(((8:0.1830040862497276,42:0.1830040862497276):0.06187177368363647,26:0.24487585993336408):0.15328438813065437,(9:0.3687299387790653,34:0.368729…
tree STATE_957000 = (((((1:22.231557704240338,5:12.231557704240338):4.359154759827131,3:20.59071246406747):1.0687091747628443,4:26.659421638830313):4.8802079159707255,2:21.53962955480104):70.0240891091722,(6:28.16265349417344,(((((((((((7:0.109232612125411,29:0.109232612125411):0.09556682295518829,9:0.20479943508059928):0.035529707572964975,40:0.24032914265356425):0.1517471243666339,((13:0.192077…
tree STATE_958000 = (((((1:18.967996477045027,5:8.967996477045027):2.6101465635853742,3:15.578143040630401):0.6296471967025958,4:21.207790237332997):5.971736952539395,2:17.179527189872392):49.33611190715423,(6:19.175193884859674,(((((((((7:0.316530130594296,33:0.316530130594296):0.08670877944969851,(9:0.15636584791141397,(29:0.03962338064794068,40:0.03962338064794068):0.11674246726347329):0.24687…
tree STATE_959000 = (((((1:24.47282053068363,5:14.47282053068363):3.058611317425754,3:21.531431848109385):2.4622926606322473,4:28.993724508741632):5.393056268251737,2:24.38678077699337):67.71749774974475,(6:28.664674028129284,((((((7:0.3949936311686052,33:0.3949936311686052):0.217504358938872,(((8:0.34037041089836617,(19:0.04661567018872897,20:0.04661567018872897):0.2937547407096372):0.1449216223…
tree STATE_960000 = (((((1:25.41389075654356,5:15.413890756543559):2.3963794320185663,3:21.810270188562125):3.183826529617246,4:29.99409671817937):7.03799285551824,2:27.03208957369761):59.78408457400152,(6:26.574092689285003,(((((7:0.6910021722442187,((((24:0.01238228297338111,25:0.01238228297338111):0.19166234343400443,26:0.20404462640738555):0.03531156928556445,28:0.23935619569295):0.3855238849…
tree STATE_961000 = (((((1:33.45227948102501,5:23.45227948102501):6.210116289243636,3:33.662395770268645):5.246473480570856,4:43.9088692508395):7.043938768673897,2:40.9528080195134):104.5838254601182,(6:52.640969393240695,((((((7:1.1516807417237347,(((((19:0.042068252535610424,20:0.042068252535610424):0.052291183934800985,35:0.09435943647041141):0.36790441524672884,36:0.46226385171714024):0.02929…
tree STATE_962000 = (((((1:24.444251065214658,5:14.444251065214658):4.05423174610484,3:22.498482811319498):6.482183770439136,4:33.98066658175863):6.44104344543107,2:30.421710027189704):65.11266909987522,(6:25.4915183762375,((((((((7:0.539322335154943,((23:0.13875119039854103,38:0.13875119039854103):0.28042065729068655,42:0.4191718476892276):0.12015048746571538):0.012343013340960995,((8:0.39117649…
tree STATE_963000 = (((((1:30.138477589800566,5:20.138477589800566):5.939098131134912,3:30.077575720935478):4.537275268812316,4:39.614850989747794):10.149780245162226,2:39.76463123491002):102.01152348680134,(6:48.26513414506287,((((((7:1.686700228966762,((15:0.5744851445741516,16:0.5744851445741516):0.07202053653662688,(24:0.38442902634982795,25:0.38442902634982795):0.2620766547609505):1.04019454…
tree STATE_964000 = (((((1:34.86093215677224,5:24.860932156772243):5.538730541096896,3:34.39966269786914):3.5545016533188942,4:42.954164351188034):9.323186141534158,2:42.27735049272219):92.44199906257266,(6:49.66058899545834,((((7:2.1047388460947394,(((((8:0.43590054046837384,(19:0.2629434305051192,20:0.2629434305051192):0.17295710996325464):0.12399893818020696,(24:0.02721308956294366,25:0.027213…
tree STATE_965000 = (((((1:20.549443153244727,5:10.549443153244727):3.345890828833088,3:17.895333982077815):4.549020248926496,4:27.44435423100431):2.4255445482709774,2:19.86989877927529):59.19406759514624,(6:20.548999405178265,(((((((7:0.47463810789055605,15:0.47463810789055605):0.068184935050004,((14:0.1481337304315863,(31:0.00503075475146465,43:0.00503075475146465):0.14310297568012167):0.064594…
tree STATE_966000 = (((((1:22.29698218267076,5:12.29698218267076):3.465458424357738,3:19.7624406070285):2.166182681309323,4:26.92862328833782):5.267262662549758,2:22.19588595088758):64.08845904962274,(6:26.195011702596886,((((((7:0.37220223801904956,21:0.37220223801904956):0.52735537824444,((((((10:0.37659328552725124,(((11:0.083627815736785,(14:0.07734736308097802,15:0.07734736308097802):0.00628…
tree STATE_967000 = (((((1:24.166337211767715,5:14.166337211767715):3.663381972653692,3:21.829719184421407):2.0805502664059574,4:28.910269450827364):5.290556957418374,2:24.20082640824574):59.83899322678848,(6:28.547792706369236,(((((((((7:0.5113323649109951,(30:0.2734950016506206,38:0.2734950016506206):0.23783736326037452):0.03060469145404221,(19:0.17792024671569348,20:0.17792024671569348):0.3640…
tree STATE_968000 = (((((1:23.619128034423984,5:13.619128034423984):2.7373337384197534,3:20.356461772843737):2.5255599160399136,4:27.88202168888365):10.030932347209404,2:27.912954036093055):67.42066155887466,(6:27.348731585251663,((((((((7:0.6225182791131579,42:0.6225182791131579):0.18712467234522934,(32:0.11652569098191091,44:0.11652569098191091):0.6931172604764764):3.689807652771382E-4,(((((8:0…
[truncated: 9,033 more rows]
