# Supplementary material for: The European and Japanese outbreaks of H5N8 derive from a single source population providing evidence for the dispersal along the long distance bird migratory flyways
Source: PeerJ. 2015 Apr 30;3:e934. doi: 10.7717/peerj.934 (PMC4419530; doi:10.7717/peerj.934)
Supplement: Supplemental Information 12 [file peerj-03-934-s012.gz › PA_new_aligned.trees]

#NEXUS
Begin taxa;
	Dimensions ntax=59;
		Taxlabels
			GQ923578_A/avian/Colorado/456648/2006_2006//_3_(PA)
			GU049977_A/unknown/New_Jersey/456488/2006_2006//_3_(PA)
			A/turkey/Germany-MV/R2472/2014_|_EPI_ISL_167140_|_2014-11-04_|_original
			A/chicken/Netherlands/14015531_|_EPI_ISL_168075_|_2014-11-15_|_choanal_swabs
			A/duck/Chiba/26-372-48/2014_|_EPI_ISL_168024_|_2014-11-18_|_E1
			A/duck/Chiba/26-372-61/2014_|_EPI_ISL_168025_|_2014-11-18_|_E1
			A/Chicken/Netherlands/14015526/2014_|_EPI_ISL_167905_|_2014-11-14_|_Choanal_Swab
			A/duck/England/36254/14_|_EPI_ISL_167904_|_2014-11-14_|_Egg_passage_1
			AB932555_A/chicken/kumamoto/1-7/2014_2014/04/13_3_(PA)
			KJ746110_A/mallard/Korea/W452/2014_2014/02/05_3_(PA)
			KJ509107_A/breeder_duck/Korea/H249/2014_2014/01/28_3_(PA)
			KJ508971_A/bean_goose/Korea/H53/2014_2014/01/20_3_(PA)
			KJ509043_A/breeder_chicken/Korea/H122/2014_2014/01/24_3_(PA)
			KJ509115_A/breeder_chicken/Korea/H250/2014_2014/01/28_3_(PA)
			KJ509075_A/breeder_duck/Korea/H158/2014_2014/01/26_3_(PA)
			KJ509131_A/mallard/Korea/H297/2014_2014/01/29_3_(PA)
			KJ511811_A/waterfowl/Korea/S005/2014_2014/02/15_3_(PA)
			KJ509011_A/Baikal_teal/Korea/H80/2014_2014/01/22_3_(PA)
			KJ509019_A/Coot/Korea/H81/2014_2014/01/22_3_(PA)
			KJ509035_A/Baikal_teal/Korea/H96/2014_2014/01/23_3_(PA)
			KJ508931_A/Baikal_teal/Korea/H41/2014_2014/01/19_3_(PA)
			KJ413841_A/broiler_duck/Korea/Buan2/2014_2014/01/17_3_(PA)
			KJ509155_A/common_teal/Korea/H455-30/2014_2014/02/08_3_(PA)
			KJ509123_A/Korean_native_chicken/Korea/H257/2014_2014/01/28_3_(PA)
			KJ509083_A/breeder_duck/Korea/H200/2014_2014/01/27_3_(PA)
			KJ508899_A/broiler_duck/Korea/H29/2014_2014/01/18_3_(PA)
			KJ508907_A/broiler_duck/Korea/H31/2014_2014/01/19_3_(PA)
			KJ508915_A/broiler_duck/Korea/H32/2014_2014/01/19_3_(PA)
			KJ509139_A/bean_goose/Korea/H328/2014_2014/02/01_3_(PA)
			KJ509051_A/breeder_duck/Korea/H128/2014_2014/01/25_3_(PA)
			KJ509067_A/broiler_duck/Korea/H145/2014_2014/01/25_3_(PA)
			KJ508947_A/broiler_duck/Korea/H48/2014_2014/01/20_3_(PA)
			KJ508987_A/broiler_duck/Korea/H65/2014_2014/01/21_3_(PA)
			KJ509091_A/mallard/Korea/H207/2014_2014/01/27_3_(PA)
			KJ509163_A/spot-billed_duck/Korea/H455-42/2014_2014/02/08_3_(PA)
			KJ509099_A/white-fronted_goose/Korea/H231/2014_2014/01/28_3_(PA)
			KJ508979_A/Baikal_teal/Korea/H62/2014_2014/01/21_3_(PA)
			KJ508995_A/Baikal_teal/Korea/H66/2014_2014/01/21_3_(PA)
			KJ509003_A/Baikal_teal/Korea/H68/2014_2014/01/22_3_(PA)
			KJ509027_A/Baikal_teal/Korea/H84/2014_2014/01/22_3_(PA)
			KJ413849_A/baikal_teal/Korea/Donglim3/2014_2014/01/17_3_(PA)
			KJ508923_A/bean_goose/Korea/H40/2014_2014/01/19_3_(PA)
			KJ509059_A/broiler_duck/Korea/H133/2014_2014/01/25_3_(PA)
			KJ508939_A/broiler_duck/Korea/H47/2014_2014/01/20_3_(PA)
			KJ508955_A/broiler_duck/Korea/H49/2014_2014/01/20_3_(PA)
			KJ509147_A/tundra_swan/Korea/H411/2014_2014/02/06_3_(PA)
			KM504100_A/duck/Shandong/Q1/2013_2013/04/25_3_(PA)
			KJ476668_A/duck/Zhejiang/6D18/2013_2013/12/14_3_(PA)
			KJ476667_A/duck/Zhejiang/W24/2013_2013/11/14_3_(PA)
			KJ508965_A/Baikal_teal/Korea/H52/2014_2014/01/20_3_(PA)
			KJ413833_A/breeder_duck/Korea/Gochang1/2014_2014/01/16_3_(PA)
			CY134106_A/mallard/California/2559P/2011_2011/08/12_3_(PA)
			CY036545_A/avian/New_York/Sg-00418/2003_2003//_3_(PA)
			EU743132_A/duck/NY/191255-59/2002_2002//_3_(PA)
			GU051350_A/ruddy_turnstone/New_Jersey/1851/2001_2001//_3_(PA)
			CY144241_A/ruddy_turnstone/New_Jersey/828227/2001_2001//_3_(PA)
			CY015094_A/turkey/Ireland/1378/1983_1983//_3_(PA)
			GU052865_A/turkey/Ireland//1983_1983//_3_(PA)
			GU052857_A/duck/Ireland/113/1983_1983//_3_(PA)
			;
End;
Begin trees;
	Translate
		1 GQ923578_A/avian/Colorado/456648/2006_2006//_3_(PA),
		2 GU049977_A/unknown/New_Jersey/456488/2006_2006//_3_(PA),
		3 A/turkey/Germany-MV/R2472/2014_|_EPI_ISL_167140_|_2014-11-04_|_original,
		4 A/chicken/Netherlands/14015531_|_EPI_ISL_168075_|_2014-11-15_|_choanal_swabs,
		5 A/duck/Chiba/26-372-48/2014_|_EPI_ISL_168024_|_2014-11-18_|_E1,
		6 A/duck/Chiba/26-372-61/2014_|_EPI_ISL_168025_|_2014-11-18_|_E1,
		7 A/Chicken/Netherlands/14015526/2014_|_EPI_ISL_167905_|_2014-11-14_|_Choanal_Swab,
		8 A/duck/England/36254/14_|_EPI_ISL_167904_|_2014-11-14_|_Egg_passage_1,
		9 AB932555_A/chicken/kumamoto/1-7/2014_2014/04/13_3_(PA),
		10 KJ746110_A/mallard/Korea/W452/2014_2014/02/05_3_(PA),
		11 KJ509107_A/breeder_duck/Korea/H249/2014_2014/01/28_3_(PA),
		12 KJ508971_A/bean_goose/Korea/H53/2014_2014/01/20_3_(PA),
		13 KJ509043_A/breeder_chicken/Korea/H122/2014_2014/01/24_3_(PA),
		14 KJ509115_A/breeder_chicken/Korea/H250/2014_2014/01/28_3_(PA),
		15 KJ509075_A/breeder_duck/Korea/H158/2014_2014/01/26_3_(PA),
		16 KJ509131_A/mallard/Korea/H297/2014_2014/01/29_3_(PA),
		17 KJ511811_A/waterfowl/Korea/S005/2014_2014/02/15_3_(PA),
		18 KJ509011_A/Baikal_teal/Korea/H80/2014_2014/01/22_3_(PA),
		19 KJ509019_A/Coot/Korea/H81/2014_2014/01/22_3_(PA),
		20 KJ509035_A/Baikal_teal/Korea/H96/2014_2014/01/23_3_(PA),
		21 KJ508931_A/Baikal_teal/Korea/H41/2014_2014/01/19_3_(PA),
		22 KJ413841_A/broiler_duck/Korea/Buan2/2014_2014/01/17_3_(PA),
		23 KJ509155_A/common_teal/Korea/H455-30/2014_2014/02/08_3_(PA),
		24 KJ509123_A/Korean_native_chicken/Korea/H257/2014_2014/01/28_3_(PA),
		25 KJ509083_A/breeder_duck/Korea/H200/2014_2014/01/27_3_(PA),
		26 KJ508899_A/broiler_duck/Korea/H29/2014_2014/01/18_3_(PA),
		27 KJ508907_A/broiler_duck/Korea/H31/2014_2014/01/19_3_(PA),
		28 KJ508915_A/broiler_duck/Korea/H32/2014_2014/01/19_3_(PA),
		29 KJ509139_A/bean_goose/Korea/H328/2014_2014/02/01_3_(PA),
		30 KJ509051_A/breeder_duck/Korea/H128/2014_2014/01/25_3_(PA),
		31 KJ509067_A/broiler_duck/Korea/H145/2014_2014/01/25_3_(PA),
		32 KJ508947_A/broiler_duck/Korea/H48/2014_2014/01/20_3_(PA),
		33 KJ508987_A/broiler_duck/Korea/H65/2014_2014/01/21_3_(PA),
		34 KJ509091_A/mallard/Korea/H207/2014_2014/01/27_3_(PA),
		35 KJ509163_A/spot-billed_duck/Korea/H455-42/2014_2014/02/08_3_(PA),
		36 KJ509099_A/white-fronted_goose/Korea/H231/2014_2014/01/28_3_(PA),
		37 KJ508979_A/Baikal_teal/Korea/H62/2014_2014/01/21_3_(PA),
		38 KJ508995_A/Baikal_teal/Korea/H66/2014_2014/01/21_3_(PA),
		39 KJ509003_A/Baikal_teal/Korea/H68/2014_2014/01/22_3_(PA),
		40 KJ509027_A/Baikal_teal/Korea/H84/2014_2014/01/22_3_(PA),
		41 KJ413849_A/baikal_teal/Korea/Donglim3/2014_2014/01/17_3_(PA),
		42 KJ508923_A/bean_goose/Korea/H40/2014_2014/01/19_3_(PA),
		43 KJ509059_A/broiler_duck/Korea/H133/2014_2014/01/25_3_(PA),
		44 KJ508939_A/broiler_duck/Korea/H47/2014_2014/01/20_3_(PA),
		45 KJ508955_A/broiler_duck/Korea/H49/2014_2014/01/20_3_(PA),
		46 KJ509147_A/tundra_swan/Korea/H411/2014_2014/02/06_3_(PA),
		47 KM504100_A/duck/Shandong/Q1/2013_2013/04/25_3_(PA),
		48 KJ476668_A/duck/Zhejiang/6D18/2013_2013/12/14_3_(PA),
		49 KJ476667_A/duck/Zhejiang/W24/2013_2013/11/14_3_(PA),
		50 KJ508965_A/Baikal_teal/Korea/H52/2014_2014/01/20_3_(PA),
		51 KJ413833_A/breeder_duck/Korea/Gochang1/2014_2014/01/16_3_(PA),
		52 CY134106_A/mallard/California/2559P/2011_2011/08/12_3_(PA),
		53 CY036545_A/avian/New_York/Sg-00418/2003_2003//_3_(PA),
		54 EU743132_A/duck/NY/191255-59/2002_2002//_3_(PA),
		55 GU051350_A/ruddy_turnstone/New_Jersey/1851/2001_2001//_3_(PA),
		56 CY144241_A/ruddy_turnstone/New_Jersey/828227/2001_2001//_3_(PA),
		57 CY015094_A/turkey/Ireland/1378/1983_1983//_3_(PA),
		58 GU052865_A/turkey/Ireland//1983_1983//_3_(PA),
		59 GU052857_A/duck/Ireland/113/1983_1983//_3_(PA)
;
tree STATE_0 = ((((((((1:0.8798702668785339,2:0.8798702668785339):2.8956410849149545,53:0.7755113517934884):0.6061797357590439,54:0.38169108755253234):1.1598139668121927,55:0.5415050543647251):0.3679960261223627,((((((((3:0.06518528304798989,39:0.06518528304798989):0.11460141480429668,((((((4:0.005996092581713981,(21:0.0021840067222243563,22:0.0021840067222243563):0.003812085859489625):0.00268847…
tree STATE_2000 = ((((((((1:0.12452926026909772,2:0.12452926026909772):3.8782446639109036,53:1.0027739241800013):0.024233921489265953,54:0.027007845669267283):0.8224369473335393,(((((3:0.3289805007997452,((((((4:0.0806789887552459,((10:0.03008248699646362,(24:0.012153282721477731,26:0.012153282721477731):0.017929204274985885):0.01783006624243677,30:0.04791255323890039):0.03276643551634551):0.0041…
tree STATE_4000 = (((1:0.12452926026909772,2:0.12452926026909772):12.972111339573862,(((((((3:0.1568864874427653,((4:0.07566895587288062,7:0.07566895587288062):0.07123884819495142,((5:0.005516241220155611,6:0.005516241220155611):0.021355234879847116,8:0.026871476100002727):0.12003632796782931):0.00997868337493324):0.03401752601597871,((((10:0.057195765396551426,((((15:0.04585726841438276,(((16:0.…
tree STATE_6000 = (((1:0.03212139222520527,2:0.03212139222520527):15.389913316552539,((((((((3:0.10802884648891943,8:0.10802884648891943):0.11275445355240148,((4:0.050403703493512704,7:0.050403703493512704):0.1639376250947197,(5:0.020669032901597644,6:0.020669032901597644):0.19367229568663477):0.006441971453088502):0.2282813441588441,(((((10:0.05690161113749357,29:0.05690161113749357):0.047482255…
tree STATE_8000 = (((1:0.03212139222520527,2:0.03212139222520527):16.497193711415676,(((((((3:0.1540764080744309,((4:0.08227047756471764,7:0.08227047756471764):0.044889247102076146,8:0.1271597246667938):0.026916683407637115):0.026750178144789,(5:0.00916174117478442,6:0.00916174117478442):0.1716648450444355):0.16998744864072377,((((10:0.08656211838358804,(((15:0.06330850655063623,16:0.063308506550…
tree STATE_10000 = (((1:0.03212139222520527,2:0.03212139222520527):17.038277270016785,(((((((3:0.0977783759944113,((4:0.07814201313693203,7:0.07814201313693203):0.014584899096608955,8:0.09272691223354099):0.005051463760870317):0.06310450581455845,(5:0.006645101975978711,6:0.006645101975978711):0.15423777983299106):0.2522152270518973,((((((10:0.10704539679666723,(18:0.011794031630563391,19:0.01179…
tree STATE_12000 = (((1:0.039528707067251645,2:0.039528707067251645):16.308322006290574,((((((3:0.1582307701772252,(((4:0.05239920378246447,7:0.05239920378246447):0.042887716143409436,(5:0.030667803673957727,6:0.030667803673957727):0.06461911625191617):0.019374727636963185,8:0.11466164756283709):0.04356912261438811):0.2744128301866719,(((((((10:0.13154359153887885,(22:0.09642685915820792,23:0.096…
tree STATE_14000 = (((1:0.039528707067251645,2:0.039528707067251645):17.844445751725374,((((((3:0.13947267492341386,(((4:0.021609284158846907,7:0.021609284158846907):0.030840712093384633,8:0.05244999625223154):0.08484617724505103,(5:0.05212720036267312,6:0.05212720036267312):0.08516897313460944):0.0021765014261312943):0.2261727127874248,(((((10:0.2492064927963203,(13:0.10513928421265444,15:0.1051…
tree STATE_16000 = (((1:0.039528707067251645,2:0.039528707067251645):17.062802639358864,((((((((3:0.20986692435533622,(5:0.03573790309771285,6:0.03573790309771285):0.17412902125762336):0.0033466577673996745,8:0.2132135821227359):0.02063012139395748,(4:0.061670872583220834,7:0.061670872583220834):0.17217283093347252):0.26587676241691083,((((12:0.21713513067240497,13:0.21713513067240497):0.00810217…
tree STATE_18000 = (((1:0.039330126746254024,2:0.039330126746254024):21.20905525216359,((((((3:0.23550260417779778,(4:0.05176958689252303,7:0.05176958689252303):0.18373301728527475):0.0015148426232135803,((5:0.04834243804949767,6:0.04834243804949767):0.06564402119160823,8:0.1139864592411059):0.12303098755990546):0.36042946397076037,((((10:0.2438587494991921,((((24:0.04068203715944185,28:0.0406820…
tree STATE_20000 = (((1:0.12432123760389402,2:0.12432123760389402):21.493906643062306,((((((((3:0.17393196122717602,(5:0.0029718324854498806,6:0.0029718324854498806):0.17096012874172614):0.09573108444937656,8:0.2696630456765526):0.09490036906243104,(4:0.1736176161782051,7:0.1736176161782051):0.19094579856077853):0.30322059639075877,((((10:0.3068290091777509,(30:0.2713942635080625,(31:0.1224808136…
tree STATE_22000 = (((1:0.07678777482241195,2:0.07678777482241195):22.683269556894125,(((((3:0.23342834121267506,(((4:0.052240366135955354,7:0.052240366135955354):0.03370639576901857,8:0.08594676190497393):0.04610572947725279,(5:0.0276109523891031,6:0.0276109523891031):0.10444153899312361):0.10137584983044834):0.4315931554751177,(((((((10:0.1991410973770651,(29:0.17897797382406933,((33:0.03051150…
tree STATE_24000 = (((1:0.05581328541193109,2:0.05581328541193109):24.979142842287125,((((((3:0.24776082963001517,8:0.24776082963001517):0.05762375276555981,((4:0.07610295208501261,7:0.07610295208501261):0.135147487771767,(5:0.024981771329339892,6:0.024981771329339892):0.1862686685274397):0.09413414253879537):0.7156993769780851,((((((((((10:0.10675261392257035,43:0.10675261392257035):0.0440310586…
tree STATE_26000 = (((1:0.05581328541193109,2:0.05581328541193109):24.644995699312425,(((((((3:0.24553046561550645,8:0.24553046561550645):0.031307523991225716,(5:0.0012853612086706557,6:0.0012853612086706557):0.2755526283980615):0.02870546344814856,(4:0.14109022216743183,7:0.14109022216743183):0.1644532308874489):0.4642692245070553,((((((10:0.23681255994236772,(30:0.05460443786536756,43:0.0546044…
tree STATE_28000 = (((1:0.06195832989994621,2:0.06195832989994621):24.095943731007495,(((((((3:0.3087753611450043,((5:0.025386135116449514,6:0.025386135116449514):0.15330118800359774,8:0.17868732312004726):0.13008803802495705):0.008619558315666354,(4:0.09154995549422043,7:0.09154995549422043):0.22584496396645024):0.36795501667857056,(((12:0.15380969740940117,(36:0.03399461497253548,39:0.033994614…
tree STATE_30000 = (((1:0.06195832989994621,2:0.06195832989994621):24.00101259526273,(((((((3:0.29733906049082104,(5:0.01084732086697491,6:0.01084732086697491):0.2864917396238461):0.008782451090982413,((4:0.061463038612157024,7:0.061463038612157024):0.04642795680791933,8:0.10789099542007635):0.1982305161617271):0.16120657411988276,(((((10:0.18694066464319276,14:0.18694066464319276):0.201066111670…
tree STATE_32000 = (((1:0.1015194992037749,2:0.1015194992037749):26.0513092226184,(((((3:0.3014525283067423,((4:0.0627940817116673,7:0.0627940817116673):0.10178644560749038,((5:0.01987302550468035,6:0.01987302550468035):0.08518343417780294,8:0.10505645968248328):0.059524067636674394):0.13687200098758462):0.5119729677934453,(((((((10:0.11835111380849193,15:0.11835111380849193):0.008217009411196977…
tree STATE_34000 = (((1:0.2817533152515299,2:0.2817533152515299):25.638316435653586,(((((((3:0.2260820100782246,((4:0.06830072588629986,7:0.06830072588629986):0.10698392233141087,((5:0.0025226814777093098,6:0.0025226814777093098):0.13519275283172438,8:0.1377154343094337):0.03756921390827703):0.05079736186051387):0.452527471953323,((11:0.4994345217867623,(16:0.09029431723143702,41:0.09029431723143…
tree STATE_36000 = (((1:0.033475192637425266,2:0.033475192637425266):26.095905225233025,((((((3:0.14800871400446175,((4:0.024540577373040384,7:0.024540577373040384):0.09104240379530963,8:0.11558298116835002):0.032425732836111734):0.021219693497546155,(5:0.02505092487850481,6:0.02505092487850481):0.1441774826235031):0.6576432141534831,((((((10:0.20353500506931171,((((17:0.05325409230076801,36:0.05…
tree STATE_38000 = (((1:0.19047147306191192,2:0.19047147306191192):30.374829686510218,(((((((3:0.2464963124168213,(((4:0.1143065842535723,7:0.1143065842535723):0.04702085177515404,(5:0.05038235386467025,6:0.05038235386467025):0.1109450821640561):0.02461249257887177,8:0.18593992860759812):0.06055638380922318):0.5451559653323408,(((((10:0.4465149646641213,((14:0.2734356614059944,41:0.27343566140599…
tree STATE_40000 = (((1:0.19260740105529095,2:0.19260740105529095):29.880702953534076,((((((((3:0.2939657708968772,((4:0.044276168756812236,7:0.044276168756812236):0.09081421825055136,((5:0.0029914083739871595,6:0.0029914083739871595):0.13119886304473014,8:0.13419027141871728):9.001155886463053E-4):0.1588753838895136):0.41985798084422904,(11:0.6841440332690113,(((24:0.02173309032597849,(25:0.0209…
tree STATE_42000 = (((1:0.18307417308452045,2:0.18307417308452045):28.038233583883077,((((((((3:0.31365309484235226,((4:0.09655105412903456,7:0.09655105412903456):0.05749946387829066,8:0.15405051800732522):0.15960257683502704):0.007337267162570937,(5:0.0029879274580117137,6:0.0029879274580117137):0.31800243454691146):0.37330601617825726,(13:0.4076290481380693,(((15:0.24048639809995404,((20:0.0162…
tree STATE_44000 = (((1:0.0012203663478551618,2:0.0012203663478551618):27.515235765792884,((((((((3:0.33799411995282824,(4:0.16133837607021795,7:0.16133837607021795):0.1766557438826103):0.04156317876258647,((5:0.014039294942613799,6:0.014039294942613799):0.01997697307722074,8:0.03401626801983454):0.3455410306955802):0.5589972473507527,12:0.9385545460661675):0.0486999570258535,((((10:0.47227451917…
tree STATE_46000 = (((1:0.0012203663478551618,2:0.0012203663478551618):26.17473640839194,((((((((3:0.3450546172865399,(5:0.0243146097878012,6:0.0243146097878012):0.3207400074987387):0.04832284703660977,8:0.3933774643231497):0.02132504559517201,(4:0.10727384532478512,7:0.10727384532478512):0.30742866459353657):0.32805531901525464,12:0.7427578289335763):0.1812794909701576,(((((10:0.3552243023416341…
tree STATE_48000 = (((1:0.0012203663478551618,2:0.0012203663478551618):26.22089052725769,((((((((((3:0.15232186203044878,8:0.15232186203044878):0.12226471321982801,(5:0.0062952977877806455,6:0.0062952977877806455):0.26829127746249615):0.018385432557552872,(4:0.0645970809775067,7:0.0645970809775067):0.22837492683032296):0.3363813106358892,12:0.6293533184437189):0.11512315486525881,(15:0.4596854282…
tree STATE_50000 = (((1:0.013637916062808841,2:0.013637916062808841):27.676939797765687,((((((((3:0.30276752320274036,((4:0.1461944995154529,7:0.1461944995154529):0.024161608094192794,8:0.1703561076096457):0.13241141559309466):0.014404695475375262,(5:0.05695153790482086,6:0.05695153790482086):0.26022068077329474):0.6321741854933717,12:0.9493464041714873):0.07332122369339966,((((((10:0.31359068411…
tree STATE_52000 = (((1:0.013637916062808841,2:0.013637916062808841):28.119822600617237,(((((((3:0.4028863409016642,((4:0.0737127951134596,7:0.0737127951134596):0.14966957055715127,((5:0.03660919469514261,6:0.03660919469514261):0.09265610362584793,8:0.12926529832099054):0.09411706734962033):0.17950397523105333):0.4730084721922433,12:0.8758948130939075):0.13386772115575307,((11:0.47750556169018754…
tree STATE_54000 = (((1:0.013637916062808841,2:0.013637916062808841):27.699183508685163,(((((((3:0.3141697289414516,((4:0.06620665098891326,7:0.06620665098891326):0.15806051693918374,8:0.224267167928097):0.08990256101335461):0.05480778182007018,(5:0.07988523841198085,6:0.07988523841198085):0.28909227234954094):0.4999915697470026,12:0.8689690805085244):0.10440890794519497,((((((((((10:0.0801723870…
tree STATE_56000 = (((1:0.01300983424004798,2:0.01300983424004798):33.42033622802147,((((((((3:0.14736964515881992,(((4:0.06172433576380304,7:0.06172433576380304):0.04113192244165512,(5:0.020807743830919174,6:0.020807743830919174):0.08204851437453899):0.014497638933830742,8:0.1173538971392889):0.030015748019531024):0.19452760863549765,12:0.34189725379431757):0.49158964283352746,((15:0.10897357870…
tree STATE_58000 = (((1:0.01300983424004798,2:0.01300983424004798):30.115761225469033,(((((((((3:0.2514102615217937,8:0.2514102615217937):4.101191967648132E-5,(5:0.10171127891655785,6:0.10171127891655785):0.14973999452491232):0.019185622932462343,(4:0.13228695924260717,7:0.13228695924260717):0.13834993713132535):0.38582413730203413,12:0.6564610336759666):0.1609355799283989,(((((11:0.4746014618405…
tree STATE_60000 = (((1:0.05238670090959907,2:0.05238670090959907):32.64091636958073,((((((3:0.48534853015251284,((4:0.23495357293015304,7:0.23495357293015304):0.15325240362170003,((5:0.06291634224389227,6:0.06291634224389227):0.21733189975452932,8:0.2802482419984216):0.1079577345534315):0.09714255360065976):0.2705793398326208,12:0.7559278699851336):0.03543643409939867,((((10:0.37426418804026074,…
tree STATE_62000 = (((1:0.002832386975194723,2:0.002832386975194723):28.653231985184362,(((((((3:0.3524071821754019,((4:0.09533540244771063,7:0.09533540244771063):0.09840877705478113,8:0.19374417950249176):0.15866300267291014):5.123844450976578E-4,(5:0.008457072374250627,6:0.008457072374250627):0.3444624942462489):0.463418417958039,12:0.8163379845785386):0.14469023997880825,((((((10:0.24518648798…
tree STATE_64000 = (((1:0.052846631076144845,2:0.052846631076144845):28.491303479444966,((((((3:0.34244006899891244,(((4:0.09934272013192084,7:0.09934272013192084):0.06536542312619507,8:0.16470814325811592):0.16186390527196856,(5:0.021918374475535383,6:0.021918374475535383):0.3046536740545491):0.01586802046882796):0.37928463238750276,12:0.7217247013864152):0.24247488419727758,(((10:0.452069710875…
tree STATE_66000 = (((1:0.062084250224293314,2:0.062084250224293314):24.72080807490758,((((((3:0.44011382038080343,((4:0.13091002712703337,7:0.13091002712703337):0.23502416467479426,((5:0.05236356405731938,6:0.05236356405731938):0.024646356297331105,8:0.07700992035465049):0.28892427144717714):0.07417962857897581):0.5150325437100736,(((10:0.5756136948609801,((12:0.34363214840417894,15:0.3436321484…
tree STATE_68000 = (((1:0.062084250224293314,2:0.062084250224293314):23.91996295674899,(((((3:0.22768573065136163,((4:0.05945061343228192,7:0.05945061343228192):0.042487665767226124,((5:0.010759349828934943,6:0.010759349828934943):0.049646673440036586,8:0.06040602326897153):0.04153225593053651):0.1257474514518536):0.9281668584870132,(((((((10:0.18174974206115535,(15:0.16212048273113197,((22:0.006…
tree STATE_70000 = (((1:0.08022997193234538,2:0.08022997193234538):28.482130080352803,((((((((3:0.22611498511509553,((5:0.029052520315610827,6:0.029052520315610827):0.17747439020253736,8:0.20652691051814817):0.019588074596947364):0.055868850447247265,(4:0.06593365478274169,7:0.06593365478274169):0.21605018077960111):0.3834940930576228,12:0.6654779286199656):0.2623350947975688,36:0.927813023417534…
tree STATE_72000 = (((1:0.07927761399510835,2:0.07927761399510835):28.406406721484494,((((((3:0.3582104117860017,(((4:0.1004353129484818,7:0.1004353129484818):0.0972322213511496,(5:0.026919830249740956,6:0.026919830249740956):0.17074770404989045):0.11879303538605346,8:0.31646056968568487):0.04174984210031685):0.4538293355812398,12:0.8120397473672415):0.08973341853963701,(((((10:0.3340632022485293…
tree STATE_74000 = (((1:0.08889316575580963,2:0.08889316575580963):28.180114692184883,((((((3:0.14594857506928088,(((4:0.06801945995925787,7:0.06801945995925787):0.06709644398782633,8:0.1351159039470842):0.0023058175358401933,(5:0.046798391699068784,6:0.046798391699068784):0.09062332978385561):0.008526853586356492):0.6252329868275435,12:0.7711815618968243):0.06727150629285328,((((((10:0.272512683…
tree STATE_76000 = (((1:0.0853346757556448,2:0.0853346757556448):30.208253700696076,(((((((3:0.11877200477652627,((5:0.0027865553525284283,6:0.0027865553525284283):0.08185930511079925,8:0.08464586046332769):0.03412614431319859):0.06930874640159304,(4:0.06544273909564301,7:0.06544273909564301):0.12263801208247631):0.5131613291028034,12:0.7012420802809227):0.14606363458668914,((((((10:0.24701362526…
tree STATE_78000 = (((1:0.05882843965556894,2:0.05882843965556894):30.365136062124066,(((((((3:0.29482006535250327,((4:0.17154645053128117,7:0.17154645053128117):0.10968906422544186,((5:0.020166966691209827,6:0.020166966691209827):0.09372153875856812,8:0.11388850544977794):0.1673470093069451):0.013584550595780231):0.3098568746073571,12:0.6046769399598604):0.05403687222150744,((((11:0.259605125821…
tree STATE_80000 = ((1:0.05811779460484523,2:0.05811779460484523):41.1100009581894,(((((((((3:0.2849188981618399,((5:0.0033229746235143172,6:0.0033229746235143172):0.09892399459266488,8:0.10224696921617919):0.1826719289456607):0.014877237350432837,(4:0.2634497206145423,7:0.2634497206145423):0.03634641489773044):0.26030374054855393,12:0.5600998760608267):0.13113400803264486,(((10:0.564277588293828…
tree STATE_82000 = ((1:0.0627194318599269,2:0.0627194318599269):40.82810540066618,(((((((((3:0.2980895216794688,((4:0.13527850701644392,7:0.13527850701644392):0.15613934145289646,8:0.2914178484693404):0.006671673210128404):0.10998524752015515,(5:0.021675032598474177,6:0.021675032598474177):0.38639973660114973):0.27526044064052446,12:0.6833352098401484):0.012639322220164617,(((16:0.250985798363312…
tree STATE_84000 = ((1:0.11329462394626688,2:0.11329462394626688):39.24052653074097,((((((((3:0.5292823784608898,((4:0.08614192135281917,7:0.08614192135281917):0.40769648295777444,((5:0.007599728603928166,6:0.007599728603928166):0.09081984460986248,8:0.09841957321379065):0.395418831096803):0.035443974150296154):0.17307546500528215,12:0.7023578434661719):0.04441471419464005,((((10:0.44783395439005…
tree STATE_86000 = ((1:0.11329462394626688,2:0.11329462394626688):38.91699313570142,((((((((3:0.3851930083352452,(4:0.14274169809853077,7:0.14274169809853077):0.24245131023671446):0.06320968054481835,((5:0.007599728603928166,6:0.007599728603928166):0.10270006963042806,8:0.11029979823435623):0.3381028906457073):0.5701880420581031,12:1.0185907309381668):0.19291842705647055,(((10:0.47912419191018885…
tree STATE_88000 = (((1:0.11163862463621044,2:0.11163862463621044):32.77142923760347,(((((((3:0.46420061003349533,((4:0.22557525943951362,7:0.22557525943951362):0.1378515007881725,8:0.3634267602276861):0.10077384980580922):0.03936386602513087,(5:0.18256032567665656,6:0.18256032567665656):0.3210041503819696):0.44163826053917243,12:0.9452027365977986):0.6033577612592744,(((10:0.43649599500549935,((…
tree STATE_90000 = (((1:0.04488874479363325,2:0.04488874479363325):28.613281573296604,((((((3:0.4309752747298917,(5:0.02839489240382723,6:0.02839489240382723):0.40258038232606447):0.07311389904385412,((4:0.04322432171179685,7:0.04322432171179685):0.18401321940889015,8:0.227237541120687):0.27685163265305884):0.8462838180947354,(((10:0.5685594745807957,(12:0.5039472509810842,(13:0.35628663766365565…
tree STATE_92000 = (((1:0.04488874479363325,2:0.04488874479363325):24.749863124468533,(((((((((3:0.15211379746526457,((5:0.00937887296238026,6:0.00937887296238026):0.08208795004690919,8:0.09146682300928945):0.060646974455975125):0.024500608638521465,(4:0.04986658946100502,7:0.04986658946100502):0.126747816642781):0.544537490039229,(((10:0.2378292364034099,(29:0.14245153931335514,33:0.142451539313…
tree STATE_94000 = (((1:0.05014254716672717,2:0.05014254716672717):24.467085758314433,(((((3:0.26005554083800775,(((4:0.11056994845223594,7:0.11056994845223594):0.011715014276277358,8:0.1222849627285133):0.08948543192432401,(5:0.009393881196172751,6:0.009393881196172751):0.20237651345666458):0.048285146185170436):0.46546663859342696,((((((10:0.30592076938522417,(31:0.19090288254588336,34:0.190902…
tree STATE_96000 = (((1:0.09252972202336807,2:0.09252972202336807):27.43831932898865,(((((3:0.4584009377829459,(((4:0.16398550247107813,7:0.16398550247107813):0.10694992602093967,(5:0.00581518541153536,6:0.00581518541153536):0.26512024308048243):0.05347675076087749,8:0.3244121792528953):0.1339887585300506):0.5619252473785885,((((((10:0.2220151629059648,42:0.2220151629059648):0.04190397997139067,(…
tree STATE_98000 = (((1:0.05794537363420815,2:0.05794537363420815):26.200435401809347,(((((3:0.5417870101777177,(((4:0.13300371666490288,7:0.13300371666490288):0.07694264080657218,8:0.20994635747147505):0.10668347096473518,(5:0.030084859365750127,6:0.030084859365750127):0.2865449690704601):0.22515718174150745):0.8239208046649619,(((10:0.21660111760131737,33:0.21660111760131737):0.2714917020925406…
tree STATE_100000 = (((1:0.06933786121684449,2:0.06933786121684449):25.174816061332187,(((((3:0.4752259678611507,((4:0.06572039260603402,7:0.06572039260603402):0.3179400341001919,((5:0.008707916020813567,6:0.008707916020813567):0.10313210052523678,8:0.11184001654605034):0.27182041016017555):0.09156554115492477):0.8011158089592448,((((((((10:0.1399908951918236,37:0.1399908951918236):0.004095151393…
tree STATE_102000 = (((1:0.06933786121684449,2:0.06933786121684449):28.234038005036297,(((((((3:0.2381007158487727,((5:0.04392830497968335,6:0.04392830497968335):0.10165255395712637,8:0.14558085893680972):0.09251985691196299):0.034432840596714115,(4:0.19975620846283024,7:0.19975620846283024):0.07277734798265659):0.5527175004318496,((((((11:0.22847250562666338,33:0.22847250562666338):0.03765798033…
tree STATE_104000 = (((1:0.06933786121684449,2:0.06933786121684449):29.436954075807527,((((((3:0.22276373850518416,(4:0.10285515259241863,7:0.10285515259241863):0.11990858591276553):0.010207920285365185,((5:0.0482476217420569,6:0.0482476217420569):0.049289624867385785,8:0.09753724660944268):0.13543441218110666):0.744602835048803,((((10:0.5012993497034889,((12:0.32386671806120726,(13:0.29882169365…
tree STATE_106000 = (((1:0.07914828682798536,2:0.07914828682798536):30.476107957615405,(((((((3:0.21614760861458512,((5:0.021827562735826103,6:0.021827562735826103):0.06950275016590783,8:0.09133031290173393):0.12481729571285119):0.04248510424645799,(4:0.14045094883831175,7:0.14045094883831175):0.11818176402273137):0.9102707853724896,(((((((((11:0.09217688934791919,(14:0.0859277706278608,(18:0.029…
tree STATE_108000 = (((1:0.12737548386445496,2:0.12737548386445496):28.97838687292063,(((((3:0.3255117297915988,((4:0.054800610873714885,7:0.054800610873714885):0.22406848998919685,((5:0.029608630956706843,6:0.029608630956706843):0.24292166465850873,8:0.2725302956152156):0.006338805247696144):0.04664262892868709):0.8660671048645905,(((((10:0.3903112208908812,11:0.3903112208908812):0.1047816608602…
tree STATE_110000 = (((1:0.10757783402426213,2:0.10757783402426213):29.788538922581665,((((((3:0.21644103927161476,(5:0.096014121985445,6:0.096014121985445):0.12042691728616976):0.06920938833764081,((4:0.04355193798064813,7:0.04355193798064813):0.06129919105724929,8:0.10485112903789742):0.18079929857135815):0.8706208536345106,(((10:0.48019738242438315,(11:0.4380866424918082,(((13:0.36444241203397…
tree STATE_112000 = (((1:0.0981340736759595,2:0.0981340736759595):30.491688119515196,((((((3:0.21616715477328183,8:0.21616715477328183):0.10165709265185671,((4:0.022268136808146433,7:0.022268136808146433):0.2820147487985386,(5:0.09475403303958296,6:0.09475403303958296):0.20952885256710208):0.013541361818453501):0.4524066079857863,((((10:0.42457377824080816,(17:0.3673515680433261,46:0.367351568043…
tree STATE_114000 = (((1:0.0981340736759595,2:0.0981340736759595):33.25584496421756,((((((((3:0.24064594260015315,8:0.24064594260015315):0.001328767684425164,5:0.24197471028457831):0.04732107147681561,6:0.2892957817613939):0.04961640242519605,(4:0.2827592237540744,7:0.2827592237540744):0.05615296043251555):0.6317591145527207,((((((((10:0.22768305129773098,(20:0.07151083680419534,21:0.071510836804…
tree STATE_116000 = ((1:0.0979128503877238,2:0.0979128503877238):39.53305039410621,(((((((((3:0.21932940365175366,((5:0.0063670961006124195,6:0.0063670961006124195):0.20676398121327416,8:0.21313107731388659):0.006198326337867072):0.10609124119335542,(4:0.18650993120291373,7:0.18650993120291373):0.13891071364219534):0.39476707513160353,((30:0.06220904312293513,38:0.06220904312293513):0.25296350245…
tree STATE_118000 = (((1:0.028617327100928236,2:0.028617327100928236):37.653172796949804,((57:0.2648435391826851,58:0.2648435391826851):0.03366387765897727,59:0.2985074168416624):14.383282707209066):0.4562798631716447,((((((((3:0.304407009041315,(4:0.10802589289769647,7:0.10802589289769647):0.19638111614361853):0.08782944134693121,((5:0.012076018088839133,6:0.012076018088839133):0.153841593215035…
tree STATE_120000 = ((1:0.06616141009013887,2:0.06616141009013887):38.038149857673645,(((((((3:0.2724866949430458,((5:0.006419438915872521,6:0.006419438915872521):0.23433724482565735,8:0.24075668374152986):0.03173001120151592):0.033760327896452724,(4:0.17244295658227649,7:0.17244295658227649):0.13380406625722202):0.6897187038649035,(((10:0.7205057527342223,(((13:0.26390136820170135,(22:0.07546657…
tree STATE_122000 = ((1:0.15779395359505877,2:0.15779395359505877):40.695046246311364,(((((((3:0.1910177765299603,8:0.1910177765299603):0.1524747170413107,((4:0.08785302542580369,7:0.08785302542580369):0.13346214366568127,(5:0.027813829743129095,6:0.027813829743129095):0.19350133934835587):0.12217732447978602):0.8740713254434563,(((((((10:0.5752053010511121,((12:0.38569953449086997,((18:0.0672586…
tree STATE_124000 = ((1:0.118904311895772,2:0.118904311895772):40.167028963557115,((((((((3:0.3557149366232394,8:0.3557149366232394):0.2009078751836607,(5:0.003169713658361253,6:0.003169713658361253):0.5534530981485388):0.09723820259161076,(4:0.20527380091685551,7:0.20527380091685551):0.4485872134816553):0.48438905414861666,(((((10:0.16568609401295045,31:0.16568609401295045):0.013695290705709517,…
tree STATE_126000 = ((1:0.118904311895772,2:0.118904311895772):40.33830085830685,((((((3:0.5569901763721957,(((4:0.21669308216870778,7:0.21669308216870778):0.16456285756681152,(5:0.0011096492311328603,6:0.0011096492311328603):0.3801462905043864):0.16416414778651667,8:0.545420087522036):0.011570088850159754):0.8000395817757605,(((((((10:0.2567735177627234,((20:0.08848467780570654,21:0.088484677805…
tree STATE_128000 = ((1:0.10483394764298559,2:0.10483394764298559):41.01408548869479,((((((3:0.5560248916039915,(((4:0.16937850294211357,7:0.16937850294211357):0.1846735996094692,8:0.35405210255158276):0.1870843932930248,(5:0.07599920402106532,6:0.07599920402106532):0.46513729182354224):0.014888395759383943):0.6104392094398278,(((((10:0.45456699365407155,(((((13:0.15879333905421883,(29:0.14496410…
tree STATE_130000 = (((1:0.11173249628894766,2:0.11173249628894766):36.2160388651057,(((((((3:0.5507242662370199,((5:0.011383142582290812,6:0.011383142582290812):0.26724741839910293,8:0.27863056098139377):0.2720937052556261):0.0556434516264217,(4:0.21495729409408412,7:0.21495729409408412):0.3914104237693574):0.4990659986239242,((((10:0.27370339459012233,((((16:0.1038425344053593,33:0.103842534405…
tree STATE_132000 = ((1:0.10160712268256944,2:0.10160712268256944):44.30503969495069,(((((((((3:0.3772340057937286,(4:0.2311009486742255,7:0.2311009486742255):0.1461330571195031):0.13404766794544992,(5:0.07456389337161541,6:0.07456389337161541):0.43671778036756315):0.0038585007542144556,8:0.515140174493393):0.6849281002885392,((((((10:0.34140464531117365,(17:0.30927143301889853,36:0.3092714330188…
tree STATE_134000 = ((1:0.031224829578542668,2:0.031224829578542668):48.08681129290116,((((((3:0.4332447343083137,(((4:0.1366125103707478,7:0.1366125103707478):0.04848969655073526,8:0.18510220692148305):0.22804895874156744,(5:0.08199169247707137,6:0.08199169247707137):0.3311594731859791):0.020093568645263182):0.7807652579029802,(((((((10:0.42241874800208723,(((17:0.10214478688650351,44:0.10214478…
tree STATE_136000 = ((1:0.031224829578542668,2:0.031224829578542668):43.30112175722898,((((((3:0.4111330241074131,((4:0.10205886514047198,7:0.10205886514047198):0.27295897145905623,((5:0.046133245830536164,6:0.046133245830536164):0.2914907956530536,8:0.33762404148358977):0.03739379511593843):0.036115187507884894):0.7437863825496933,((10:0.501512997006874,(((11:0.3879023890091076,(((24:0.062392202…
tree STATE_138000 = ((1:0.147858738654973,2:0.147858738654973):41.727842013274596,((((((((3:0.4376828128029886,((5:0.03409792299055994,6:0.03409792299055994):0.0743979289235194,8:0.10849585191407934):0.32918696088890925):0.0035217878555547366,(4:0.24137240819410796,7:0.24137240819410796):0.19983219246443537):0.4667248868433043,(((10:0.7758010427206805,(18:0.05786701746514342,19:0.0578670174651434…
tree STATE_140000 = ((1:0.2923368845063141,2:0.2923368845063141):39.780789574078064,(((((((3:0.44120460065854333,(((4:0.16869287268993444,7:0.16869287268993444):0.10013430282881502,8:0.26882717551874946):0.07932310229455336,(5:0.03306519362349969,6:0.03306519362349969):0.31508508418980313):0.09305432284524051):0.6724202286454855,(10:1.0986266326383431,(((((12:0.2215597621291544,(18:0.006091065569…
tree STATE_142000 = ((1:0.16481584093378565,2:0.16481584093378565):42.01630315850161,((((((3:0.4080152907174849,((4:0.13281107140405587,7:0.13281107140405587):0.0694624721626668,((5:0.04590136100388867,6:0.04590136100388867):0.12985769101734246,8:0.17575905202123113):0.026514491545491542):0.2057417471507622):0.9064970966417515,((10:1.1410432267682014,((((11:0.5532154558698862,(((((16:0.0905722412…
tree STATE_144000 = ((1:0.10250926300771823,2:0.10250926300771823):42.73664616384596,((((((((3:0.27276254050221804,(((4:0.07987821089566464,7:0.07987821089566464):0.13656518420697578,8:0.2164433951026404):0.04296078683119839,(5:0.13188879355388403,6:0.13188879355388403):0.12751538837995477):0.013358358568379247):0.5806047895864378,12:0.8533673300886558):0.24600489521887992,(17:0.5491491437641152,…
tree STATE_146000 = ((1:0.2958709971018809,2:0.2958709971018809):37.35746101885584,((((((((3:0.22218037035763263,((5:0.012586519736504855,6:0.012586519736504855):0.2066563503108487,8:0.21924287004735354):0.0029375003102790898):0.10810628969037636,(4:0.16740870508326022,7:0.16740870508326022):0.16287795496474877):0.2604633691841223,12:0.5907500292321313):0.5457091409345489,(10:1.0160663805687535,(…
tree STATE_148000 = ((1:0.025885778633556455,2:0.025885778633556455):46.370859484065335,((((((((((3:0.361162179117248,(5:0.07602418558214179,6:0.07602418558214179):0.2851379935351062):0.009308570487602807,((4:0.11126279594354059,7:0.11126279594354059):0.11653139785245199,8:0.22779419379599258):0.14267655580885824):0.13955882323150814,12:0.510029572836359):0.23168128603100513,((((16:0.301317379494…
tree STATE_150000 = ((1:0.03265203158027319,2:0.03265203158027319):46.83705763305282,((((((((3:0.3832153173709957,((4:0.1324279133654071,7:0.1324279133654071):0.06985439869930801,((5:0.009303506366196083,6:0.009303506366196083):0.038834289964590964,8:0.04813779633078705):0.15414451573392807):0.18093300530628056):0.4477307821500287,12:0.8309460995210244):0.18237300078208551,(((10:0.611646225358178…
tree STATE_152000 = ((1:0.14375988510945703,2:0.14375988510945703):41.618712932992935,(((((((((3:0.408418871965586,((5:0.09739272347319264,6:0.09739272347319264):0.10862578995801536,8:0.206018513431208):0.20240035853437802):0.06533897984336745,(4:0.10824074294164979,7:0.10824074294164979):0.3655171088673037):0.2988472353274746,12:0.7726050871364281):0.22600571414451087,((10:0.6899708388329447,13:…
tree STATE_154000 = ((1:0.14375988510945703,2:0.14375988510945703):45.09557233024506,(((((((3:0.4214891432038513,((4:0.10320745893853564,7:0.10320745893853564):0.30031098343580576,((5:0.04357862544573316,6:0.04357862544573316):0.3437486746196232,8:0.3873273000653564):0.016191142308984996):0.01797070082950991):0.19963338026781147,12:0.6211225234716627):0.24842204640506804,(((((((((((10:0.327242782…
tree STATE_156000 = ((1:0.03504831279324527,2:0.03504831279324527):45.92138921271019,(((((((((3:0.40912680585446404,(5:0.00578417170805927,6:0.00578417170805927):0.40334263414640475):0.05890914369948008,((4:0.11090592532572324,7:0.11090592532572324):0.20088679649359842,8:0.31179272181932166):0.15624322773462246):0.25448856295502875,12:0.7225245125089729):0.144846001618413,((11:0.522297241061938,(…
tree STATE_158000 = ((1:0.07997126494267803,2:0.07997126494267803):47.35387997582574,((((((((((3:0.35606308058374253,(5:0.1148124421764626,6:0.1148124421764626):0.24125063840727995):0.0904328843308721,((4:0.2100526315406725,7:0.2100526315406725):0.06880322702808689,8:0.2788558585687594):0.16764010634585524):0.6044640887008724,12:1.050960053615487):0.18486380908241196,((10:0.7731573567553904,((11:…
tree STATE_160000 = ((1:0.07997126494267803,2:0.07997126494267803):47.87101776627733,(((((((((3:0.42811858975921263,((4:0.07459462018385832,7:0.07459462018385832):0.05967659002284165,8:0.13427121020669996):0.29384737955251267):0.03275826107317631,(5:0.14668603895356347,6:0.14668603895356347):0.31419081187882547):0.429693982349595,12:0.8905708331819839):0.4504848818384153,(((((10:0.363089630428246…
tree STATE_162000 = ((1:0.07997126494267803,2:0.07997126494267803):42.04384538860272,((((((((3:0.5446433910128848,((4:0.2044931437108324,7:0.2044931437108324):0.30293902328883404,((5:0.05103351212450817,6:0.05103351212450817):0.262196709145075,8:0.31323022126958316):0.19420194573008326):0.037211224013218414):0.6072064306095274,12:1.1518498216224122):0.05659813607866271,((10:0.3804080262156772,(35…
tree STATE_164000 = ((1:0.08118643346577947,2:0.08118643346577947):44.62208063524057,(((((((3:0.4219295480063944,((4:0.07896404308574809,7:0.07896404308574809):0.19187076740299666,((5:0.018950082610703647,6:0.018950082610703647):0.09816537504134884,8:0.11711545765205249):0.15371935283669225):0.15109473751764962):0.5658166612096994,12:0.9877462092160938):0.5261350365128636,((((10:0.273329683261455…
tree STATE_166000 = ((1:0.08118643346577947,2:0.08118643346577947):42.38022610106816,((((((((((3:0.13953337056932702,(4:0.07608370500092307,7:0.07608370500092307):0.06344966556840395):0.029453182799292266,((5:0.03541924770333705,6:0.03541924770333705):0.08764411454565349,8:0.12306336224899053):0.04592319111962875):0.38834760736824364,(22:0.30880770746379776,23:0.30880770746379776):0.2485264532730…
tree STATE_168000 = ((1:0.10750023223448402,2:0.10750023223448402):44.945943871675716,((((((((3:0.17166308437471764,((4:0.03989539465695902,7:0.03989539465695902):0.11953258442123443,((5:0.03225510944669648,6:0.03225510944669648):0.12208341393853087,8:0.15433852338522736):0.005089455692966094):0.01223510529652419):0.5419158765331398,12:0.7135789609078574):0.3483582143242775,((((15:0.2608613784187…
tree STATE_170000 = ((1:0.10635075341901512,2:0.10635075341901512):44.379865413529174,(((((((((3:0.43110019272529765,(((4:0.08334739676285534,7:0.08334739676285534):0.03674378016687192,8:0.12009117692972726):0.14772974213644885,(5:0.010223772642403829,6:0.010223772642403829):0.2575971464237723):0.16327927365912154):0.29457134107801963,12:0.7256715338033173):0.13513643754317184,(((20:0.12773132501…
tree STATE_172000 = ((1:0.030689146989130833,2:0.030689146989130833):50.05316634567382,(((((((((3:0.4206859583398316,((4:0.12148748266687615,7:0.12148748266687615):0.14729146087350514,((5:0.046580792964424446,6:0.046580792964424446):0.1360809427543953,8:0.18266173571881975):0.08611720782156154):0.1519070147994503):0.6530633800123448,12:1.0737493383521763):0.10438850940247657,((((10:0.099604621325…
tree STATE_174000 = ((1:0.015299650098260287,2:0.015299650098260287):43.462970449463214,(((((((((3:0.0844938258491491,8:0.0844938258491491):0.2646707159873741,(4:0.20761917268675012,7:0.20761917268675012):0.14154536914977311):0.2953318362257378,(5:0.03350745642130687,6:0.03350745642130687):0.6109889216409541):0.5448580146836657,12:1.1893543927459267):0.19151973473528328,((((((((((10:0.34278843758…
tree STATE_176000 = ((1:0.14138841664036406,2:0.14138841664036406):48.53278560267816,((((((((3:0.35006902611542406,(5:0.10343165229510075,6:0.10343165229510075):0.2466373738203233):0.10371459425868046,((4:0.15583453412164758,7:0.15583453412164758):0.21674126083915976,8:0.37257579496080734):0.08120782541329719):0.38798199334104627,12:0.8417656137151508):0.5729904762081921,(((((((10:0.3213816185418…
tree STATE_178000 = ((1:0.14138841664036406,2:0.14138841664036406):47.1484744677762,((((((((3:0.3364611875476599,(4:0.08433720990985107,7:0.08433720990985107):0.25212397763780886):0.026082064343297795,((5:0.0013444469748192874,6:0.0013444469748192874):0.016606985339910615,8:0.0179514323147299):0.3445918195762278):0.333073747788895,12:0.6956169996798527):0.5594804546002645,((((((((((10:0.231224236…
tree STATE_180000 = ((1:0.06907777716711117,2:0.06907777716711117):46.249711331035044,((((((((3:0.7438330633050582,((4:0.17506612988145243,7:0.17506612988145243):0.10727186372563069,8:0.2823379936070831):0.46149506969797505):0.010012362260450769,(5:0.13729134743783752,6:0.13729134743783752):0.6165540781276714):0.49892694901244816,12:1.252772374577957):0.1637143606782705,(((((10:0.5161780806709463…
tree STATE_182000 = ((1:0.06907777716711117,2:0.06907777716711117):44.20352158874063,((((((((3:0.36813371964587993,(((4:0.21067587902383605,7:0.21067587902383605):0.017258432428033044,8:0.2279343114518691):0.07529083295350947,(5:0.021266534292779617,6:0.021266534292779617):0.28195861011259893):0.06490857524050136):0.7607501090004741,12:1.128883828646354):0.2799527167944267,(10:0.5159684148131242,…
tree STATE_184000 = ((1:0.06907777716711117,2:0.06907777716711117):41.63970850849879,(((((((((3:0.20351575417980214,8:0.20351575417980214):0.0546472736139165,(5:0.1932539532917312,6:0.1932539532917312):0.06490907450198743):0.03901650843484178,(4:0.09105769323518717,7:0.09105769323518717):0.20612184299337324):1.1963598254042647,12:1.4935393616328252):0.14744238795695463,(10:0.8046712583906336,(11:…
tree STATE_186000 = ((1:0.03661216197663286,2:0.03661216197663286):51.05562567782308,((((((((3:0.5703657091956595,(5:0.06475085891206149,6:0.06475085891206149):0.5056148502835981):0.24690325733148555,((4:0.21472497090029963,7:0.21472497090029963):0.3394527070825667,8:0.5541776779828663):0.26309128854427877):0.5656212869554105,12:1.3828902534825556):0.06995554178541252,(((10:0.7533003197813464,17:…
tree STATE_188000 = ((1:0.5399367089604699,2:0.5399367089604699):47.9840676648605,(((((((((3:0.33622304620997473,(5:0.1386044972105734,6:0.1386044972105734):0.19761854899940132):0.13371362807371967,8:0.4699366742836944):0.037924119535530376,(4:0.24626016203298592,7:0.24626016203298592):0.2616006317862388):0.693617135062669,12:1.2014779288818938):0.3524163813856829,((((((10:0.3312839107014237,((13…
tree STATE_190000 = ((1:0.4508344151594361,2:0.4508344151594361):46.400258748804376,((((((((((3:0.38002304832346545,((4:0.08897279277915518,7:0.08897279277915518):0.25550022499316505,8:0.3444730177723202):0.03555003055114525):0.046601162692771425,(5:0.21045592001607322,6:0.21045592001607322):0.21616829100016366):0.6414020341081723,12:1.0680262451244091):0.152447101835395,13:1.2204733469598041):0.…
tree STATE_192000 = ((1:0.3630839437627671,2:0.3630839437627671):55.755632317223,((((((((((3:0.31189286901385366,8:0.31189286901385366):0.22897638253569602,((4:0.15868542523921653,7:0.15868542523921653):0.30915759262682596,(5:0.1380929402072086,6:0.1380929402072086):0.3297500776588339):0.07302623368350719):0.9145683927099151,(18:0.118377940174393,19:0.118377940174393):1.3370597040850718):0.060424…
tree STATE_194000 = ((1:0.10161745037849279,2:0.10161745037849279):57.530939032036336,((((((((((3:0.3241966938734987,(4:0.03571145948325289,7:0.03571145948325289):0.2884852343902458):0.09625793447151554,8:0.42045462834501424):0.04499573651831973,(5:0.2411665603057741,6:0.2411665603057741):0.22428380455755986):0.6153853224280819,12:1.0808356872914158):0.19868781947315473,(((((((10:0.23812973411018…
tree STATE_196000 = ((1:0.22307922466537633,2:0.22307922466537633):57.49864390380193,((((((((3:0.42429354899292115,((5:0.059427235331309385,6:0.059427235331309385):0.03284271621463609,8:0.09226995154594547):0.3320235974469757):0.04930494860812701,(4:0.19033916878938323,7:0.19033916878938323):0.28325932881166493):0.4964942989014239,12:0.970092796502472):0.51344997784007,(((((((10:0.181113930692756…
tree STATE_198000 = ((1:0.21542560055235604,2:0.21542560055235604):51.868937641460334,((((((((((3:0.45206917427099336,((4:0.23223056212063103,7:0.23223056212063103):0.07207123583975256,((5:0.14849319925458274,6:0.14849319925458274):0.13293578268041975,8:0.2814289819350025):0.022872816025381104):0.14776737631060977):0.4720516108816053,12:0.9241207851525987):0.23650492893706676,(10:0.51887509703987…
tree STATE_200000 = ((1:0.14197689151828463,2:0.14197689151828463):55.49981965465352,(((((((3:0.37552521622525326,((4:0.18301421844044266,7:0.18301421844044266):0.1520316032603445,((5:0.04611674028903772,6:0.04611674028903772):0.20535990002306143,8:0.25147664031209915):0.08356918138868802):0.040479394524466084):0.4421028207210477,12:0.8176280369463009):0.5884119718691316,((((((((10:0.182744528869…
tree STATE_202000 = ((1:0.07320835068259512,2:0.07320835068259512):56.60742265639952,(((((((3:0.40247323998483137,(((4:0.06716627364942995,7:0.06716627364942995):0.24958797044515457,8:0.3167542440945845):0.030642312364013824,(5:0.022369648881086474,6:0.022369648881086474):0.32502690757751185):0.05507668352623302):0.5334324024887902,12:0.9359056424736216):0.33546188813262856,(((((((((10:0.41085612…
tree STATE_204000 = ((1:0.19161559805796635,2:0.19161559805796635):52.24610915092452,((((((((3:0.4774481001019731,(((4:0.13170235519264487,7:0.13170235519264487):0.026855514943869785,(5:0.01682390128034651,6:0.01682390128034651):0.14173396885616815):0.04975911708292338,8:0.20831698721943803):0.26913111288253505):0.6836131629551985,12:1.1610612630571715):0.03737336851681006,((((10:0.42578393509744…
tree STATE_206000 = ((1:0.21541795043636114,2:0.21541795043636114):54.475528087537434,(((((((((3:0.2557838228431749,(4:0.0395154775876225,7:0.0395154775876225):0.2162683452555524):0.012836782327577678,8:0.2686206051707526):0.021945205822945124,(5:0.026972618980348594,6:0.026972618980348594):0.26359319201334913):1.2731112164956497,12:1.5636770274893474):0.3208273222157918,(((((((10:0.3636159540430…
tree STATE_208000 = ((1:0.2275530242903585,2:0.2275530242903585):57.98321047940378,((((((((3:0.7967148400968265,(((4:0.10918642442269652,7:0.10918642442269652):0.26236098596254753,(5:0.040813295529697674,6:0.040813295529697674):0.3307341148555464):0.01630840418391455,8:0.38785581456915863):0.40885902552766784):0.6478275454056028,12:1.4445423855024293):0.36035540459369475,(((((10:0.284488186976906…
tree STATE_210000 = ((1:0.17197093571594202,2:0.17197093571594202):56.37491182137111,(((((((3:0.5386284612903391,((4:0.27723774318096983,7:0.27723774318096983):0.24357518515204746,((5:0.2131144330413878,6:0.2131144330413878):0.15485035512002118,8:0.367964788161409):0.1528481401716083):0.017815532957321856):1.1899782897386137,((11:0.789864346914775,((17:0.7247754948602174,((38:0.10290330881010062,…
tree STATE_212000 = ((1:0.19178166180123668,2:0.19178166180123668):55.85002439628395,((((((3:1.005515964780833,((4:0.2178110506003239,7:0.2178110506003239):0.308017454373423,((5:0.004593199358786444,6:0.004593199358786444):0.23101623690411066,8:0.2356094362628971):0.2902190687108498):0.47968745980708605):0.9848877457254455,((10:1.1219797390891666,(((12:0.7097461372785385,(((((((13:0.0695918728820…
tree STATE_214000 = ((1:0.39780215116579853,2:0.39780215116579853):56.45170811775261,((((((3:1.0169396095622312,((4:0.3610314949884995,7:0.3610314949884995):0.566393747047529,((5:0.026375024729343787,6:0.026375024729343787):0.6375230631321941,8:0.6638980878615379):0.2635271541744906):0.08951436752620268):0.6287815410257132,(((((10:0.3980592443985884,((24:0.06011183176495682,(25:0.0153027789416675…
tree STATE_216000 = ((1:0.06345785633007672,2:0.06345785633007672):55.12183225721543,(((((((3:0.5869210704481335,(4:0.1618574966491061,7:0.1618574966491061):0.42506357379902737):0.13193326388033766,((5:0.009839684423742133,6:0.009839684423742133):0.140266521423897,8:0.15010620584763915):0.568748128480832):0.8019643165299114,(((((10:0.6808827042368719,((20:0.05375874541978046,21:0.0537587454197804…
tree STATE_218000 = ((1:0.09248716038772642,2:0.09248716038772642):46.87215003567841,(((((((((3:0.17520330667965553,8:0.17520330667965553):0.25543533643034944,(5:0.03475904559773711,6:0.03475904559773711):0.39587959751226787):0.11426803646553474,(4:0.29970711650196624,7:0.29970711650196624):0.2451995630735735):0.558143533404355,12:1.1030502129798947):0.09159070133402913,((((10:0.5361048623734405,…
tree STATE_220000 = ((1:0.09248716038772642,2:0.09248716038772642):51.334343510553985,((((((3:0.8556131600302443,((4:0.48315588821102046,7:0.48315588821102046):0.09375654285561058,((5:0.08550747158874271,6:0.08550747158874271):0.20986655675874666,8:0.2953740283474894):0.28153840271914166):0.2787007289636133):0.4708406422230058,((((10:0.33816319088631264,(13:0.2585348756164823,(((24:0.060191416670…
tree STATE_222000 = ((1:0.03936592067718614,2:0.03936592067718614):50.559928670264824,((((((3:0.416162179386665,((4:0.18559962025504462,7:0.18559962025504462):0.15779060225149677,((5:0.13168838585714848,6:0.13168838585714848):0.11678936027097059,8:0.24847774612811907):0.09491247637842232):0.07277195688012361):0.555697544474287,((((10:0.8397214919561691,(11:0.7294581840747322,(31:0.704672285090324…
tree STATE_224000 = ((1:0.03936592067718614,2:0.03936592067718614):50.8105972685799,(((((((3:0.4870827148090958,((5:0.10052654815449637,6:0.10052654815449637):0.25672513057044005,8:0.3572516787249364):0.1298310360841594):0.01120352000252961,(4:0.22801448562947704,7:0.22801448562947704):0.27027174918214836):1.2039156410810157,(((10:0.8257452833733558,((13:0.4075090477023693,(((16:0.202567421398300…
tree STATE_226000 = ((1:0.07512906060748215,2:0.07512906060748215):50.04152027711467,((((((((3:0.2905143640775115,8:0.2905143640775115):0.23203863478224596,(5:0.06085675716223756,6:0.06085675716223756):0.46169624169751994):0.3030244087704066,(4:0.48074957848891237,7:0.48074957848891237):0.3448278291412517):0.4748392554879781,((((10:0.33190369351533006,((33:0.2087543516364464,40:0.2087543516364464…
tree STATE_228000 = ((1:0.07512906060748215,2:0.07512906060748215):48.57122686315387,((((((3:0.46420323773044936,((4:0.17136899912151768,7:0.17136899912151768):0.26766805143117733,((5:0.018782016096400664,6:0.018782016096400664):0.11436184617419835,8:0.13314386227059902):0.305893188282096):0.025166187177754318):1.0152405605607133,((((((10:0.6151355149254198,(35:0.3911517294370863,42:0.39115172943…
tree STATE_230000 = ((1:0.1014760820567755,2:0.1014760820567755):54.84249529820973,(((((((3:0.43379612218282965,(((4:0.05190363361305305,7:0.05190363361305305):0.12819110308852624,(5:0.08593548097067814,6:0.08593548097067814):0.09415925573090116):0.04810654144383364,8:0.22820127814541294):0.2055948440374167):1.0985569570608464,(((11:0.6195500559585357,(((((29:0.048699436399075355,45:0.04869943639…
tree STATE_232000 = ((1:0.05948757154392226,2:0.05948757154392226):50.2778124751117,(((((((3:0.6067167651409071,(((5:0.16884686915808647,6:0.16884686915808647):0.2556211468669408,7:0.42446801602502726):0.04007231718636717,8:0.46454033321139443):0.14217643192951268):0.026510067139120186,4:0.6332268322800273):0.42895116085363305,(((((10:0.5652045773140455,(((20:0.1541041022618221,21:0.1541041022618…
tree STATE_234000 = ((1:0.05541305817988018,2:0.05541305817988018):54.007500252780524,((((((3:0.7444298202886546,((4:0.16939886477383787,7:0.16939886477383787):0.401503396980253,((5:0.03498037826971317,6:0.03498037826971317):0.12995205458723166,8:0.16493243285694484):0.40596982889714606):0.1735275585345637):0.9470632235480272,((((10:0.6410565952282188,(((11:0.48645124217782165,((17:0.277215544384…
tree STATE_236000 = ((1:0.05541305817988018,2:0.05541305817988018):50.975646398537414,(((((((((3:0.6486557415133689,(4:0.2232814913316215,7:0.2232814913316215):0.4253742501817474):0.3279306437179289,((5:0.037254454885867955,6:0.037254454885867955):0.06991022890194805,8:0.107164683787816):0.8694217014434819):0.6863726917509062,(((((((10:0.26452905732685444,36:0.26452905732685444):0.004591048511861…
tree STATE_238000 = ((1:0.05541305817988018,2:0.05541305817988018):51.088815189925356,((((((3:0.6601067719668416,(((4:0.0404147780802938,7:0.0404147780802938):0.2110456441119738,8:0.2514604221922676):0.007679694810012183,(5:0.016022415052410477,6:0.016022415052410477):0.2431177019498693):0.40096665496456185):0.5807003736368188,(((((((10:0.2959948637433222,33:0.2959948637433222):0.0248914034764638…
tree STATE_240000 = ((1:0.21297389417960666,2:0.21297389417960666):51.64395163878865,((((((((3:0.5271543774800691,((4:0.3132330542291405,7:0.3132330542291405):0.07893509781108499,8:0.3921681520402255):0.13498622543984362):0.14452569959454664,(5:0.05783831543725905,6:0.05783831543725905):0.6138417616373567):0.5046208677473728,((10:0.8202472780277483,((11:0.47679171088420225,17:0.47679171088420225)…
tree STATE_242000 = ((1:0.21823743337043666,2:0.21823743337043666):46.97031825975019,(((((((3:0.3260471698742584,8:0.3260471698742584):0.5081731031414894,((4:0.30857017529530417,7:0.30857017529530417):0.2282315909817355,(5:0.011452325860761692,6:0.011452325860761692):0.525349440416278):0.2974185067387082):0.704112866125251,((10:0.9501915460864754,(((((12:0.13449110305744452,14:0.13449110305744452…
tree STATE_244000 = ((1:0.33611871588973585,2:0.33611871588973585):47.40602633379774,((((((((3:0.6351635188245641,(5:0.1641890133337397,6:0.1641890133337397):0.4709745054908244):0.07365994584675772,8:0.7088234646713218):0.10550066495092358,(4:0.06501464722533444,7:0.06501464722533444):0.749309482396911):0.6467686599066838,(((((10:0.26379404202478673,(32:0.17362046598869987,(41:0.03016106802038427…
tree STATE_246000 = ((1:0.08525530595082564,2:0.08525530595082564):47.5983409755041,((((((3:0.765331265728533,(((4:0.15314553808517395,7:0.15314553808517395):0.1816479018230583,(5:0.1002079358357006,6:0.1002079358357006):0.23458550407253165):0.22373151974462574,8:0.558524959652858):0.20680630607567507):0.7102437322475638,((((10:0.4418336240395754,30:0.4418336240395754):0.34854823665854495,(((24:0…
tree STATE_248000 = ((1:0.14638470110909196,2:0.14638470110909196):45.5499985247509,(((((((3:0.4468081010518266,((5:0.02247887622769417,6:0.02247887622769417):0.3772943427054904,8:0.39977321893318457):0.04703488211864204):0.08292339023631229,(4:0.2146751392000219,7:0.2146751392000219):0.315056352088117):0.7663150346105682,(((10:0.5682649093842048,33:0.5682649093842048):0.2848193031240399,((((12:0…
tree STATE_250000 = ((1:0.1637043071121589,2:0.1637043071121589):46.889721591849934,(((((((3:0.5680040700865651,((5:0.034196694118230724,6:0.034196694118230724):0.09710690417863382,8:0.13130359829686455):0.4367004717897005):0.04339026936578738,(4:0.18773672034688563,7:0.18773672034688563):0.42365761910546684):0.890862734165009,(((((10:0.6277757130099025,12:0.6277757130099025):0.08282060298530025,…
tree STATE_252000 = ((1:0.1637043071121589,2:0.1637043071121589):47.818613042843495,(((((((3:0.49878675359599955,((4:0.23038650898388327,7:0.23038650898388327):0.10333358212122104,((5:0.09700732232208424,6:0.09700732232208424):0.1164919696970735,8:0.21349929201915774):0.12022079908594657):0.16506666249089524):0.9181930439920494,((((10:0.284249142473922,(39:0.04192907293400546,43:0.041929072934005…
tree STATE_254000 = ((1:0.18297145153063177,2:0.18297145153063177):53.209404948500605,(((((((3:0.734169589312807,(4:0.17715420319458264,7:0.17715420319458264):0.5570153861182243):0.042217416003915154,((5:0.010345016502775944,6:0.010345016502775944):0.19286420998724416,8:0.2032092264900201):0.5731777788267021):0.650398159225096,((((((10:0.4031847221911066,(37:0.08847498609493376,44:0.0884749860949…
tree STATE_256000 = ((1:0.19773072687772952,2:0.19773072687772952):49.728279988315464,(((((((3:0.3405810773932338,((4:0.12600757966324433,7:0.12600757966324433):0.19399025567459893,8:0.31999783533784326):0.020583242055390527):0.3043495727911802,(5:2.0981756010860358E-5,6:2.0981756010860358E-5):0.6449096684284031):1.0181435455402732,(((((10:0.4668946602678498,((14:0.41136602005135037,15:0.41136602…
tree STATE_258000 = ((1:0.16371538911127814,2:0.16371538911127814):43.18158634514455,((((((3:0.4353540202675399,((4:0.06535297801049492,7:0.06535297801049492):0.28716878405663016,((5:0.11981727385719321,6:0.11981727385719321):0.20043284771347358,8:0.3202501215706668):0.032271640496458254):0.08283225820041484):0.9840429960552544,(((((10:0.5715235549748476,15:0.5715235549748476):0.05361932353512777…
tree STATE_260000 = ((1:0.16371538911127814,2:0.16371538911127814):50.97030203533288,((((((3:0.6697707517724838,((4:0.29143713129478444,7:0.29143713129478444):0.07069946267592486,((5:0.00697559033849903,6:0.00697559033849903):0.3064557327488911,8:0.31343132308739013):0.04870527088331916):0.3076341578017745):0.5503689350930276,(((10:0.7505179803387593,((((11:0.5585574528695045,((35:0.2029786348157…
tree STATE_262000 = ((1:0.21187862984410444,2:0.21187862984410444):52.336117120798605,((((((3:0.6636559727312912,(((4:0.057896873050081246,7:0.057896873050081246):0.2605852207573676,(5:0.07702139925515769,6:0.07702139925515769):0.24146069455229116):0.0343763223386952,8:0.35285841614614405):0.31079755658514713):1.4064817937071108,((((((((10:0.3263907097486323,(41:0.10748339337646842,45:0.107483393…
tree STATE_264000 = ((1:0.21187862984410444,2:0.21187862984410444):52.97066569384285,(((((((3:0.4056245707945219,8:0.4056245707945219):0.25803140193676927,((4:0.11235508472445509,7:0.11235508472445509):0.3522639057484877,(5:0.02892432590946609,6:0.02892432590946609):0.4356946645634767):0.19903698225834837):1.2171587452015344,(((((10:0.6324715581545165,35:0.6324715581545165):0.15487842566680687,((…
tree STATE_266000 = ((1:0.2130810037923414,2:0.2130810037923414):49.3486482990683,(((((((3:0.46103843562797353,((4:0.27313079419681613,7:0.27313079419681613):0.12410911262943986,8:0.397239906826256):0.06379852880171755):0.06566345080941083,(5:0.13013734712728187,6:0.13013734712728187):0.3965645393101025):0.8527113704455095,((((((((10:0.23938816127674206,(37:0.17658157181326326,(42:0.0131752873485…
tree STATE_268000 = ((1:0.2067218972942193,2:0.2067218972942193):56.69740035229914,(((((((3:0.551450603184126,((4:0.1892711773059533,7:0.1892711773059533):0.10451219052146257,8:0.2937833678274159):0.2576672353567101):0.17444427716352162,(5:0.31694575995409036,6:0.31694575995409036):0.40894912039355724):0.8211217315305587,((((10:0.79136988609595,(34:0.6687769799356271,((37:0.14245323831358023,42:0…
tree STATE_270000 = ((1:0.22826308584298438,2:0.22826308584298438):44.01885889589894,((((((3:0.5088085614272679,((4:0.06427908782892339,7:0.06427908782892339):0.17043378779614088,((5:2.2620561925195212E-4,6:2.2620561925195212E-4):0.2210678794008572,8:0.22129408502010917):0.0134187906049551):0.27409568580220367):1.0312471374262242,((((((10:0.5358372200830821,(32:0.5020595723711403,(((40:0.12279828…
tree STATE_272000 = ((1:0.22826308584298438,2:0.22826308584298438):45.37445219082025,((((((3:0.5119778061436117,((4:0.20721597272852868,7:0.20721597272852868):0.1397630963604001,((5:0.03905372069483145,6:0.03905372069483145):0.17458501663430717,8:0.21363873732913863):0.13334033175979015):0.16499873705468288):1.0108027561252517,((((10:0.6072006062979662,((11:0.2702302281315033,45:0.270230228131503…
tree STATE_274000 = ((1:0.03750040206419136,2:0.03750040206419136):45.48845279401312,((((((((3:0.36683783281543947,((4:0.08647642804887416,7:0.08647642804887416):0.10749231996877077,8:0.19396874801764494):0.17286908479779453):0.02383779435958283,(5:0.05272260423282819,6:0.05272260423282819):0.3379530229421941):0.9369678683389273,((((((10:0.4175754879444989,((29:0.07854726268892291,40:0.0785472626…
tree STATE_276000 = ((1:0.006534119407632488,2:0.006534119407632488):49.5765459939167,((((((((3:0.2813152822955038,8:0.2813152822955038):0.03041265255851633,(4:0.2965852612867935,7:0.2965852612867935):0.015142673567226594):0.02253885701524655,(5:0.04773386940755458,6:0.04773386940755458):0.2865329224617121):1.0926439639467405,(((((10:0.473856707858528,(((24:0.02495553021620791,27:0.02495553021620…
tree STATE_278000 = ((1:0.006534119407632488,2:0.006534119407632488):48.52509035486195,(((((((3:0.2803883164578165,(4:0.1918989015994769,7:0.1918989015994769):0.08848941485833958):0.08106276261269707,((5:0.003973544823694507,6:0.003973544823694507):0.18866647527604313,8:0.19264002009973763):0.16881105897077592):1.0270050115807403,(((((10:0.7646564288683668,(13:0.6889361591079212,(22:0.17299319067…
tree STATE_280000 = ((1:0.006534119407632488,2:0.006534119407632488):43.35440808179655,(((((((((3:0.19306134468235717,8:0.19306134468235717):0.009673107112492335,(5:0.013244892042326147,6:0.013244892042326147):0.18948955975252335):0.0670043378314562,(4:0.12696556109453244,7:0.12696556109453244):0.14277322853177327):0.5900413608060123,(15:0.8161738503694789,(((((16:0.12360085114268489,44:0.1236008…
tree STATE_282000 = (((1:0.006534119407632488,2:0.006534119407632488):37.54295570380988,(((((((((3:0.3093963671766015,((4:0.16802298530984397,7:0.16802298530984397):0.0590569497078656,8:0.22707993501770957):0.08231643215889195):0.05295687945221472,(5:0.030607602224571852,6:0.030607602224571852):0.33174564440424437):0.6331929320184184,33:0.9955461786472346):0.08056201969780918,(((11:0.461266813218…
tree STATE_284000 = ((1:0.006534119407632488,2:0.006534119407632488):44.80179418468195,((((((((((3:0.3959634266784243,((5:1.8648292691640926E-4,6:1.8648292691640926E-4):0.20229906844123127,8:0.2024855513681477):0.19347787531027663):0.13971766324790524,(4:0.24518152796118756,7:0.24518152796118756):0.29049956196514204):0.5709165290879272,33:1.1065976190142568):0.006274417534672283,14:1.112872036548…
tree STATE_286000 = ((1:0.036813106448811084,2:0.036813106448811084):38.15679405594209,((((((((3:0.42934732141610094,(4:0.16825496705356469,7:0.16825496705356469):0.26109235436253625):0.03608099022369449,8:0.4654283116397954):0.2006809038735829,(5:0.029182380488844785,6:0.029182380488844785):0.6369268350245335):0.5531176009317811,(10:1.1390207834522403,(((((11:0.3127229623315328,((20:0.1513841398…
tree STATE_288000 = ((1:0.009922250356890316,2:0.009922250356890316):47.72440577533473,(((((((((3:0.5445561047607598,8:0.5445561047607598):2.5534303449425977E-5,((4:0.20053482760706737,7:0.20053482760706737):0.2978783249461187,(5:0.08112978145586121,6:0.08112978145586121):0.4172833710973249):0.04616848651102312):0.41142566250619506,((((12:0.6386645828483497,(((24:0.051889480783222676,26:0.0518894…
tree STATE_290000 = ((1:0.009922250356890316,2:0.009922250356890316):48.80872561429241,((((((((3:0.4754330503074173,8:0.4754330503074173):0.055224603719740306,(4:0.41999886356550076,7:0.41999886356550076):0.11065879046165683):0.028139103750737804,(5:0.12510766062661247,6:0.12510766062661247):0.4336890971512829):0.9983445062536467,(((10:0.7289441776903274,((17:0.2764857827984059,35:0.2764857827984…
tree STATE_292000 = ((1:0.009922250356890316,2:0.009922250356890316):49.90693265294753,(((((((3:0.48876869067412726,(4:0.12794868389042785,7:0.12794868389042785):0.3608200067836994):0.07002806710376813,((5:0.14692812460608973,6:0.14692812460608973):0.01906539048425332,8:0.16599351509034305):0.39280324268755235):0.7618524178800108,((((((10:0.32318106889565945,(33:0.13565812149413797,40:0.135658121…
tree STATE_294000 = ((1:0.01842975569435623,2:0.01842975569435623):49.091917193728186,(((((((3:0.48113440153198206,((4:0.11796519594000072,7:0.11796519594000072):0.25003165438425967,((5:0.0016267388688387698,6:0.0016267388688387698):0.17157044048245537,8:0.17319717935129414):0.19479967097296624):0.11313755120772168):0.5498137693457033,(((12:0.6238936347720251,(((15:0.24946568728758164,29:0.249465…
tree STATE_296000 = ((1:0.030130159937566958,2:0.030130159937566958):47.02480894107181,(((((((3:0.4056318185379084,(4:0.26581560654897424,7:0.26581560654897424):0.13981621198893418):0.052246867328761604,((5:0.013679216155142707,6:0.013679216155142707):0.29783427640181215,8:0.3115134925569549):0.14636519330971515):1.070829704536687,((((((((10:0.3893743622218863,((12:0.19419830938752525,(16:0.15225…
tree STATE_298000 = ((1:0.02353918196271998,2:0.02353918196271998):46.07573482008366,(((((((3:0.4825606974424804,(4:0.19857217027367396,7:0.19857217027367396):0.28398852716880646):0.019887645844219648,((5:0.1297148489408639,6:0.1297148489408639):0.1848290947884735,8:0.3145439437293374):0.18790439955736266):0.7241203580348655,((((10:0.5991002479461625,(11:0.49114647622802904,17:0.49114647622802904…
tree STATE_300000 = ((1:0.02353918196271998,2:0.02353918196271998):47.33235481279362,((((((3:0.6033369408437048,(((4:0.12390153908964371,7:0.12390153908964371):0.20240782897490542,8:0.32630936806454913):0.1815649581091443,(5:0.04976883748095911,6:0.04976883748095911):0.4581054886927343):0.09546261467001138):0.9915453315917957,((((((10:0.44473222172985155,(((12:0.07749252215153932,29:0.07749252215…
tree STATE_302000 = ((1:0.17407643632758685,2:0.17407643632758685):45.17470852268968,(((((((3:0.5042985282764489,((5:0.02493267397666834,6:0.02493267397666834):0.3513283316471982,8:0.3762610056238665):0.12803752265258245):0.06991824277521874,(4:0.12448040563098935,7:0.12448040563098935):0.44973636542067835):0.7300129815188943,(10:1.202610400869345,((((((11:0.34210326054532125,15:0.342103260545321…
tree STATE_304000 = ((1:0.17407643632758685,2:0.17407643632758685):45.24031703635483,(((((((3:0.5323476967844335,((4:0.07040272595610701,7:0.07040272595610701):0.4003219784627848,((5:0.04133864935392733,6:0.04133864935392733):0.29791993587234866,8:0.339258585226276):0.1314661191926158):0.061622992365541696):0.5449737025164506,((((11:0.2986032962735305,(22:0.10769982257047464,23:0.1076998225704746…
tree STATE_306000 = ((1:0.03543631440751582,2:0.03543631440751582):44.08713302311156,((((((3:0.7763612587518383,(((4:0.09548476594696446,7:0.09548476594696446):0.20248566024053555,8:0.2979704261875):0.17202941899701174,(5:0.0113093343220076,6:0.0113093343220076):0.4586905108625042):0.3063614135673265):0.8716761890211717,(((10:0.692852563974556,((14:0.2658454937794209,((38:0.00982822839082847,44:0…
tree STATE_308000 = ((1:0.11356510623827809,2:0.11356510623827809):47.8885877574774,(((((((3:0.4300034511215193,((4:0.31432982995275693,7:0.31432982995275693):0.07276494773680109,8:0.387094777689558):0.04290867343196125):0.18036227868329113,(5:0.31682202592275266,6:0.31682202592275266):0.29354370388205775):1.1437967581083037,(((((10:0.43588737841117814,14:0.43588737841117814):0.01795223838530735,…
tree STATE_310000 = ((1:0.09749091675456789,2:0.09749091675456789):49.0389721534748,((((((3:0.8332038200549494,((4:0.26357108551394115,7:0.26357108551394115):0.3275834575065024,((5:0.13578160375773718,6:0.13578160375773718):0.3520502208463157,8:0.4878318246040529):0.10332271841639068):0.24204927703450585):0.5135533457910291,((((((10:0.5544242079782,40:0.5544242079782):0.015174708857560226,(11:0.5…
tree STATE_312000 = ((1:0.09697890027891276,2:0.09697890027891276):49.91614405845365,((((((3:0.7570798177299024,(((4:0.3336834336884494,7:0.3336834336884494):0.12487577284188311,(5:0.17012525561242267,6:0.17012525561242267):0.2884339509179098):0.10516415146930652,8:0.563723357999639):0.19335645973026339):1.0733641620799013,((((10:0.23398485445184508,32:0.23398485445184508):0.923440304116576,14:1.…
tree STATE_314000 = ((1:0.1173878329175988,2:0.1173878329175988):49.17342838354252,((((((3:0.6961255615894433,((4:0.2715766382601926,7:0.2715766382601926):0.2814635041502286,((5:0.13333972197122285,6:0.13333972197122285):0.15530198108536358,8:0.28864170305658643):0.2643984393538348):0.14308541917902207):1.3759725005090018,(10:1.7720311834394245,((((11:0.6407017009651709,((12:0.2670147501665845,30…
tree STATE_316000 = ((1:0.12192820881214672,2:0.12192820881214672):54.42370085915297,(((((((((3:0.45912427792257887,(4:0.22879499947673082,7:0.22879499947673082):0.23032927844584805):0.009852095375253611,8:0.4689763732978325):0.08240349329130037,(5:0.011120662955657688,6:0.011120662955657688):0.5402592036334751):0.5946229307455154,((13:0.43539077924106534,31:0.43539077924106534):0.468454395555694…
tree STATE_318000 = ((1:0.2513140680792745,2:0.2513140680792745):46.77339179031466,((((((((3:0.6169566200846498,((5:0.032938106292516596,6:0.032938106292516596):0.5680993205225786,8:0.6010374268150952):0.0159191932695546):0.007444832885332597,(4:0.12000953212950166,7:0.12000953212950166):0.5043919208404808):0.5924257079694764,12:1.2168271609394588):0.20677428423004507,(((((10:0.21671601892168635,…
tree STATE_320000 = ((1:0.0778532449777849,2:0.0778532449777849):52.586206780474384,(((((((((3:0.3235259532962322,8:0.3235259532962322):0.10918043252550502,(4:0.05599932055750419,7:0.05599932055750419):0.37670706526423303):0.14017785895533036,(5:0.03406430786762215,6:0.03406430786762215):0.5388199369094454):0.6560919704584541,12:1.2289762152355217):0.4501131627674415,(((((10:0.5693236262852498,(1…
tree STATE_322000 = ((1:0.08472204793877225,2:0.08472204793877225):52.356325208948505,((((((((3:0.6416962202694197,((4:0.16548717721378778,7:0.16548717721378778):0.12005136159447735,8:0.28553853880826513):0.3561576814611546):0.019706920314086385,(5:0.02129182134070107,6:0.02129182134070107):0.6401113192428051):0.4226636819522316,12:1.0840668225357377):0.18564661329304122,((10:1.1479921594999585,(…
tree STATE_324000 = ((1:0.1009572780420811,2:0.1009572780420811):50.00455232548563,(((((((((3:0.3788496467375073,(4:0.1872661679117093,7:0.1872661679117093):0.19158347882579801):0.006495342689306571,8:0.3853449894268139):0.10206816992539769,(5:0.04837917591293951,6:0.04837917591293951):0.4390339834392721):0.2939736053944197,12:0.7813867647466313):0.3361803141079398,((10:1.0884956121716158,(11:1.0…
tree STATE_326000 = ((1:0.1009572780420811,2:0.1009572780420811):45.29376051846157,((((((((3:0.3592904153542746,((4:0.052409990770520914,7:0.052409990770520914):0.3021003363394722,((5:0.02617539852623121,6:0.02617539852623121):0.06824852696044353,8:0.09442392548667475):0.2600864016233183):0.0047800882442815):0.35914144530056163,12:0.7184318606548362):0.49112036720110985,((10:0.8705390809717919,((…
tree STATE_328000 = ((1:0.1009572780420811,2:0.1009572780420811):46.240088295860005,(((((((((3:0.49240698575018416,((4:0.16297799354221856,7:0.16297799354221856):0.13719414991043913,8:0.3001721434526577):0.19223484229752646):0.029587520191159844,(5:0.00211724732686843,6:0.00211724732686843):0.5198772586144755):0.36768553876502064,12:0.8896800447063646):0.3119549936518029,(((11:0.4585046686812652,…
tree STATE_330000 = ((1:0.3304516137852964,2:0.3304516137852964):45.44017136183574,((((((((3:0.12964090593762,(5:0.04193758260641406,6:0.04193758260641406):0.08770332333120595):0.1424877326282763,((4:0.06640222073658028,7:0.06640222073658028):0.16407491376011482,8:0.2304771344966951):0.041651504069201206):0.8017413089214704,12:1.0738699474873667):0.4223967694785238,(10:1.150697239361789,((((11:0.…
tree STATE_332000 = ((1:0.1531609774772562,2:0.1531609774772562):43.7625690712839,(((((((3:0.4834257806539341,((4:0.19752410610943053,7:0.19752410610943053):0.17770322072297215,((5:0.015545476044563345,6:0.015545476044563345):0.19091835435908472,8:0.20646383040364807):0.1687634964287546):0.10819845382153143):0.6216888680749642,12:1.1051146487288983):0.028001225792493756,((((((10:0.495798914796937…
tree STATE_334000 = ((1:0.03996507079340006,2:0.03996507079340006):50.35172954118394,(((((((3:0.3845321121239543,8:0.3845321121239543):0.08801115071780691,((4:0.12990160343650192,7:0.12990160343650192):0.16362503676474927,(5:0.2015565745350307,6:0.2015565745350307):0.09197006566622049):0.17901662264051):0.7012721878680632,((((((10:0.4559683787093933,14:0.4559683787093933):0.08469814758125954,((11…
tree STATE_336000 = ((1:0.05739931730996872,2:0.05739931730996872):47.957418187577375,((((((3:0.9853044348295181,((4:0.23578775246092576,7:0.23578775246092576):0.17825968146461557,((5:0.06331064092946931,6:0.06331064092946931):0.1425351566425861,8:0.2058457975720554):0.20820163635348593):0.5712570009039768):0.7313033026388625,((((((((10:0.30599643266134685,17:0.30599643266134685):0.12071970513019…
tree STATE_338000 = ((1:0.1823411140234974,2:0.1823411140234974):48.62177529314823,((((((3:0.6066318475027688,((4:0.12945144604824055,7:0.12945144604824055):0.1413536805929111,((5:0.20100098658650234,6:0.20100098658650234):0.06382451388794186,8:0.2648255004744442):0.005979626166707441):0.33582672086161713):0.5660347283443274,(((10:1.0045054529781683,((12:0.4729500383993601,((((18:0.12636307830979…
tree STATE_340000 = ((1:0.1685483816108988,2:0.1685483816108988):45.81328081897486,(((((((3:0.4171750255536824,((4:0.19866979136281934,7:0.19866979136281934):0.17594656360389319,8:0.37461635496671253):0.04255867058696988):0.09527421472645531,(5:0.2094664454718835,6:0.2094664454718835):0.3029827948082542):0.9746274013725222,((((((10:0.49567199683032337,(32:0.032669034342878094,38:0.032669034342878…
tree STATE_342000 = ((1:0.12368359447616406,2:0.12368359447616406):47.43230652965796,((((((((3:0.2961815054085559,8:0.2961815054085559):0.06640212771357434,((4:0.0930818341160804,7:0.0930818341160804):0.12505016614929565,(5:0.044570742567441535,6:0.044570742567441535):0.1735612576979345):0.14445163285675422):0.8181934165924355,((((((((10:0.19357191823013437,((30:0.1052036609166633,36:0.1052036609…
tree STATE_344000 = ((1:0.12368359447616406,2:0.12368359447616406):48.78498702199874,(((((((((3:0.31910000103633085,((5:0.0560122918515767,6:0.0560122918515767):0.18871324812154236,8:0.24472553997311905):0.0743744610632118):0.02008111628235143,(4:0.13738247308281096,7:0.13738247308281096):0.20179864423587132):0.8035776921335953,((((((10:0.3596240711591429,12:0.3596240711591429):0.0809945358408072…
tree STATE_346000 = ((1:0.1236939656083571,2:0.1236939656083571):48.49405973400994,((((((((((3:0.4582452958152805,(4:0.023370053978167948,7:0.023370053978167948):0.43487524183711257):0.038508832465369014,((5:0.0070599878458943765,6:0.0070599878458943765):0.0348004482609997,8:0.04186043610689408):0.4548936921737554):0.32396884768099127,11:0.8207229759616408):0.03677264732160146,((18:0.069871331728…
tree STATE_348000 = ((1:0.20888471150275123,2:0.20888471150275123):47.51017564697152,((((((3:0.7929906834543139,((4:0.13279191147947111,7:0.13279191147947111):0.5496583532985454,((5:0.06930286774115753,6:0.06930286774115753):0.12286319659352414,8:0.19216606433468167):0.49028420044333487):0.11054041867629738):0.920442416862403,(((10:0.7805357684508685,17:0.7805357684508685):0.37543324358076857,(((…
tree STATE_350000 = ((1:0.2070493657066379,2:0.2070493657066379):47.21985324839657,((((((3:0.6767557686103952,((4:0.11299609645011892,7:0.11299609645011892):0.22796743594443236,((5:0.09680253688437078,6:0.09680253688437078):0.1832315422587834,8:0.2800340791431542):0.06092945325139709):0.3357922362158439):0.8939191933096625,((((((10:0.5949538846198663,14:0.5949538846198663):0.12458499756203589,((2…
tree STATE_352000 = ((1:0.22646495548331913,2:0.22646495548331913):54.22829799677922,((((((((((3:0.17402138941255063,(5:0.035921584100734566,6:0.035921584100734566):0.13809980531181607):0.03405464532745622,8:0.20807603474000685):0.24393177683689665,(4:0.20973861168071925,7:0.20973861168071925):0.24226919989618426):0.684510418644164,((((11:0.5056261132643514,(30:0.27044696247537625,(36:0.176909937…
tree STATE_354000 = ((1:0.16559250788904833,2:0.16559250788904833):54.73713000059978,((((((3:0.5093710764603996,((4:0.11467077302535787,7:0.11467077302535787):0.3539244178853881,((5:0.055281815828147875,6:0.055281815828147875):0.2752178845606118,8:0.3304997003887597):0.13809549052198627):0.04077588554965361):1.2799876944859445,(((10:0.6877022723025469,13:0.6877022723025469):0.20760561750947681,((…
tree STATE_356000 = ((1:0.13984555814739608,2:0.13984555814739608):47.97652845755978,((((((3:0.5077649772712952,(((4:0.17555527746568353,7:0.17555527746568353):0.13215882458393982,8:0.30771410204962335):0.10330143636810185,(5:0.0045266768485980845,6:0.0045266768485980845):0.4064888615691271):0.09674943885357001):1.0948715763441612,(((((10:0.886840402413729,(14:0.8064500946191123,(20:0.43470801559…
tree STATE_358000 = ((1:0.1266042692503948,2:0.1266042692503948):49.042883768478895,(((((((3:0.7973050750990593,((4:0.09471505231825461,7:0.09471505231825461):0.48443166606256705,((5:0.250201997518764,6:0.250201997518764):0.1012101438539797,8:0.3514121413727437):0.22773457700807798):0.2181583567182377):0.5969458893074615,((((((((11:0.4454072286317063,((16:0.3779837989830288,29:0.3779837989830288)…
tree STATE_360000 = ((1:0.32456344056448216,2:0.32456344056448216):52.6733041180077,(((((((3:0.7759479339363071,(((4:0.06304250921029908,7:0.06304250921029908):0.15572497088387738,(5:0.005461938236040785,6:0.005461938236040785):0.21330554185813566):0.3942628705619793,8:0.6130303506561557):0.16291758328015138):0.45629536253180847,((((((10:0.21566922843205324,31:0.21566922843205324):0.0881550107067…
tree STATE_362000 = ((1:0.19281732561338494,2:0.19281732561338494):46.941748644196494,((((((3:0.5455783208723637,(((4:0.14563648806178217,7:0.14563648806178217):0.35743977404630034,(5:0.08666662559353228,6:0.08666662559353228):0.41640963651455026):0.030510333680104584,8:0.5335865957881871):0.011991725084176563):0.6729844734410082,((((((((10:0.24308384577612305,(((17:0.10807101238174038,(22:0.0131…
tree STATE_364000 = ((1:0.15724049283024044,2:0.15724049283024044):43.81363299608366,((((((3:0.2625895508460967,((4:0.14141222020873384,7:0.14141222020873384):0.1153309110249568,((5:0.07057461657702203,6:0.07057461657702203):0.07853082360565843,8:0.14910544018268046):0.10763769105101018):0.005846419612406062):0.9760777894079613,(((((((10:0.35210310002653644,(33:0.3243002621786456,46:0.32430026217…
tree STATE_366000 = ((1:0.16558846464332078,2:0.16558846464332078):47.152952606133084,((((((((3:0.30087939718139245,((4:0.10662605165307731,7:0.10662605165307731):0.13965510672470752,((5:0.06013001997582557,6:0.06013001997582557):0.1467624360601386,8:0.20689245603596418):0.03938870234182065):0.05459823880360762):0.8495304577299424,(((10:0.3506027650642089,(30:0.3489430148391746,42:0.3489430148391…
tree STATE_368000 = ((1:0.13994782887367663,2:0.13994782887367663):51.98608622815283,(((((((3:0.3573241061705698,((4:0.182996346614,7:0.182996346614):0.1485806529901849,((5:0.04542474319508092,6:0.04542474319508092):0.13156822132470467,8:0.17699296451978558):0.15458403508439933):0.025747106566384903):0.7584661675641928,((10:0.8863085466225217,(((18:0.011886432316047201,19:0.011886432316047201):0.…
tree STATE_370000 = ((1:0.08981463666321865,2:0.08981463666321865):50.791835152053764,((((((((3:0.36997381182056416,(4:0.0859934529639257,7:0.0859934529639257):0.28398035885663847):0.012568740057964989,((5:0.0059450735552101525,6:0.0059450735552101525):0.051492170929584566,8:0.05743724448479472):0.32510530739373444):0.8097869225738298,((10:0.544212190713605,(22:0.29336465818349516,23:0.2933646581…
tree STATE_372000 = ((1:0.16699482535453747,2:0.16699482535453747):48.12939067511695,((((((3:0.4967311286301446,((4:0.2419913261847973,7:0.2419913261847973):0.10409518736494788,((5:0.017126339807307246,6:0.017126339807307246):0.17048875860199197,8:0.1876150984092992):0.15847141514044596):0.15064461508039945):0.7550330578153819,((10:0.8328257697966296,15:0.8328257697966296):0.3064421357780073,((((…
tree STATE_374000 = ((1:0.08873257586881955,2:0.08873257586881955):50.56157930066229,((((((3:0.42832094225631684,((4:0.04156349667228372,7:0.04156349667228372):0.12073734165045387,((5:0.02512310793911983,6:0.02512310793911983):0.12039811625483228,8:0.1455212241939521):0.01677961412878548):0.2660201039335792):0.6112234754732826,((((((10:0.41642988751941196,33:0.41642988751941196):0.094172731768142…
tree STATE_376000 = ((1:0.10105682854940667,2:0.10105682854940667):48.50780070838499,((((((((3:0.4387757723175492,((4:0.29985800028069837,7:0.29985800028069837):0.09435116219552736,8:0.3942091624762257):0.04456660984132349):0.023633501469126683,(5:0.0963189927661939,6:0.0963189927661939):0.366090281020482):0.6418058671812343,(44:0.47686162506441543,46:0.47686162506441543):0.6273535159034948):0.01…
tree STATE_378000 = ((1:0.11137913873223582,2:0.11137913873223582):43.5718320392521,((((((3:0.5755768575478825,((4:0.0933797216281882,7:0.0933797216281882):0.142467536727728,((5:0.019132758273227867,6:0.019132758273227867):0.029962475807644207,8:0.049095234080872074):0.18675202427504412):0.33972959919196627):1.2237614511491364,((((((10:0.5005546860198419,(12:0.4986871740219786,(17:0.3531261586580…
tree STATE_380000 = ((1:0.1477472124944601,2:0.1477472124944601):40.33438340171582,(((((((3:0.4184515264869314,(5:0.0808179335295681,6:0.0808179335295681):0.3376335929573633):0.05160743512606564,((4:0.09684761578962292,7:0.09684761578962292):0.07522905486615603,8:0.17207667065577895):0.29798229095721807):1.0315749809538224,((((((((((10:0.34699011164219357,(12:0.2815142930013024,37:0.2815142930013…
tree STATE_382000 = ((1:0.01937669568567202,2:0.01937669568567202):39.50537832904874,(((((((3:0.20668730078260109,((4:0.08326624271671706,7:0.08326624271671706):0.10291615301158524,(5:0.07123261537505557,6:0.07123261537505557):0.11494978035324674):0.020504905054298778):0.02530118861387412,8:0.2319884893964752):0.8456080714844003,((10:0.524982961669041,32:0.524982961669041):0.15585747296331942,(((…
tree STATE_384000 = (((1:0.024196681428000133,2:0.024196681428000133):38.394316178772094,(((((((3:0.21723277755448342,(4:0.07870089424653962,7:0.07870089424653962):0.1385318833079438):0.005787595240045212,(5:0.0015149345042263743,6:0.0015149345042263743):0.22150543829030225):0.007286615591213602,8:0.23030698838574223):0.9915998309620173,((((10:0.4789979548776979,(((12:0.3059824318844913,33:0.3059…
tree STATE_386000 = ((1:0.33933822857672524,2:0.33933822857672524):46.62209331779982,(((((((3:0.4300732244238329,((5:0.053510791548575964,6:0.053510791548575964):0.2899006280612181,8:0.34341141960979404):0.08666180481403885):0.042009189368329536,(4:0.27808821413709084,7:0.27808821413709084):0.1939941996550716):0.7585023057057079,(((((10:0.2716752348267873,(((12:0.06610658495749011,(30:0.039559356…
tree STATE_388000 = ((1:0.2892657205872595,2:0.2892657205872595):49.87323574690668,((((((((3:0.3039558150347944,8:0.3039558150347944):0.08400002223007935,(4:0.1361292647515838,7:0.1361292647515838):0.25182657251329):0.02420708310680314,(5:0.11961399442541842,6:0.11961399442541842):0.2925489259462585):1.2609589971684194,((((((((10:0.28187410560159243,(((12:0.03537923054980881,39:0.0353792305498088…
tree STATE_390000 = ((1:0.2892657205872595,2:0.2892657205872595):47.31760603623647,((((((3:0.4121629203716769,(((4:0.23203772306280465,7:0.23203772306280465):0.028651662170188524,8:0.2606893852329932):0.056464025041014554,(5:0.21281893966878418,6:0.21281893966878418):0.10433447060522355):0.09500951009766917):1.3372642424479544,((((((10:0.3073794121490351,((12:0.23998683259752696,(38:0.21563365233…
tree STATE_392000 = (((1:0.2892657205872595,2:0.2892657205872595):44.87526596328063,((((((((3:0.3184351413649654,(5:0.02381873190901769,6:0.02381873190901769):0.29461640945594775):0.053187392755762564,8:0.371622534120728):0.07866066515800146,(4:0.16352542027303352,7:0.16352542027303352):0.28675777900569593):0.872338565865822,(((10:0.9207988699163131,(14:0.6903494249495489,33:0.6903494249495489):0…
tree STATE_394000 = ((1:0.16221318597184897,2:0.16221318597184897):44.92455284870042,((((((3:0.6058226852427185,(((4:0.21983842153743868,7:0.21983842153743868):0.23716017240116774,8:0.4569985939386064):0.08439332287549617,(5:0.12848619318178497,6:0.12848619318178497):0.4129057236323176):0.06443076842861595):0.5244730808838619,(((10:0.8491684791546931,(((11:0.6587765799697582,((((22:0.216602121646…
tree STATE_396000 = ((1:0.2787245198339523,2:0.2787245198339523):51.40899596108122,(((((((((3:0.4079808133861744,((5:0.00811168843187097,6:0.00811168843187097):0.059977346762746485,8:0.06808903519461745):0.33989177819155697):0.00548216401835927,(4:0.1428699147188197,7:0.1428699147188197):0.270593062685714):0.5265294769910518,(((12:0.35407496370944563,38:0.35407496370944563):0.3572408359171176,(13…
tree STATE_398000 = ((1:0.26661263840350635,2:0.26661263840350635):51.95833763668447,(((((((((3:0.3973365773578519,((4:0.11628862274053231,7:0.11628862274053231):0.16151301945674723,8:0.27780164219727954):0.11953493516057234):0.016816252198705972,(5:0.2716016975055995,6:0.2716016975055995):0.14255113205095837):0.6405725680701256,12:1.0547253976266835):0.17879879198361737,((10:0.6799103008687388,(…
tree STATE_400000 = ((1:0.2477190300969525,2:0.2477190300969525):57.489178903501674,(((((((((3:0.2937293295756288,(5:0.1065728579322823,6:0.1065728579322823):0.1871564716433465):0.24126502442209574,((4:0.1274946277784494,7:0.1274946277784494):0.12420984859893464,8:0.251704476377384):0.2832898776203405):0.3300348399597689,12:0.8650291939574934):0.11766399377127523,(((((10:0.7035555935076552,16:0.7…
tree STATE_402000 = ((1:0.2477190300969525,2:0.2477190300969525):52.81462998328269,((((((((3:0.31308458880026596,((4:0.20976258613363702,7:0.20976258613363702):0.052097113016811025,8:0.26185969915044804):0.05122488964981792):0.01615698009248867,(5:0.05574215724254721,6:0.05574215724254721):0.2734994116502074):0.6544781837943756,(((12:0.42422323921789973,29:0.42422323921789973):0.31925444880055387…
tree STATE_404000 = ((1:0.0042195873522548055,2:0.0042195873522548055):45.90525659341768,((((((3:0.518439648346319,(((4:0.14253881096866214,7:0.14253881096866214):0.13505078377449156,(5:0.039363231693058096,6:0.039363231693058096):0.2382263630500956):0.0941005008422574,8:0.3716900955854111):0.14674955276090784):0.6992057881189142,(((((10:0.652902631617437,((((12:0.23260482506164146,(15:0.17132732…
tree STATE_406000 = ((1:0.025315013906446637,2:0.025315013906446637):47.60079576643234,((((((3:0.5600623481237197,(((4:0.1982929801444926,7:0.1982929801444926):0.3007025952236887,(5:0.02833676766393512,6:0.02833676766393512):0.4706588077042462):0.026701678396955253,8:0.5256972537651365):0.03436509435858315):0.9450114019257192,((10:1.1465771494569525,(11:0.48513391849964094,(29:0.19355799706263258…
tree STATE_408000 = ((1:0.025620706271416438,2:0.025620706271416438):48.89487132576318,(((((((3:0.7501040151173917,(4:0.23526838110817042,7:0.23526838110817042):0.5148356340092213):0.03339773666522272,((5:0.09751838173456738,6:0.09751838173456738):0.19519995314402,8:0.2927183348785874):0.490783416904027):1.3570178996597069,((((((10:0.3705891557556342,((((24:0.03070276411413558,27:0.03070276411413…
tree STATE_410000 = ((1:0.025620706271416438,2:0.025620706271416438):49.14502034622053,((((((3:0.7612147943003764,((4:0.35401168123914983,7:0.35401168123914983):0.1611592933480921,((5:0.040264164295526185,6:0.040264164295526185):0.3867248447575292,8:0.4269890090530554):0.0881819655341865):0.2460438197131345):0.8369002930514484,((((((((10:0.3099809361432092,((((24:6.797944654606618E-4,27:6.7979446…
tree STATE_412000 = ((1:0.009984411618471967,2:0.009984411618471967):47.172610389454476,((((((3:0.6355683531516371,((4:0.06343988056629056,7:0.06343988056629056):0.10760450517407276,((5:0.002416831308931178,6:0.002416831308931178):0.13590574417192425,8:0.13832257548085541):0.032721810259507905):0.4645239674112738):0.8176778947084996,(((((10:0.25554374726802215,36:0.25554374726802215):0.2638943052…
tree STATE_414000 = ((1:0.009984411618471967,2:0.009984411618471967):43.49778531550889,(((((((3:0.45901726562385525,((4:0.04763788426421067,7:0.04763788426421067):0.28320831905077526,((5:0.04412881998331974,6:0.04412881998331974):0.2370995158495514,8:0.28122833583287116):0.049617867482114775):0.12817106230886932):0.6837220472972584,((((11:0.6187675270141894,(16:0.5073639752331571,(((24:0.05440270…
tree STATE_416000 = ((1:0.11276971029180771,2:0.11276971029180771):41.452625322908155,(((((((((3:0.26529227424337865,((5:0.06744820338392853,6:0.06744820338392853):0.03069939609211067,8:0.0981475994760392):0.16714467476733946):0.11156259313196326,(4:0.08598403710253053,7:0.08598403710253053):0.29087083027281135):0.9493612093091494,(18:0.05345621572515578,19:0.05345621572515578):1.2727598609593356…
tree STATE_418000 = ((1:0.11580061365514993,2:0.11580061365514993):44.95030219320334,(((((((3:0.692448034662398,(((4:0.08028600554334915,7:0.08028600554334915):0.16363157063837436,8:0.24391757618172352):0.3407778912793792,(5:0.020891705322255306,6:0.020891705322255306):0.5638037621388474):0.10775256720129534):0.5484755294296986,((11:0.6042032225382806,33:0.6042032225382806):0.6024556060299048,(((…
tree STATE_420000 = ((1:0.11580061365514993,2:0.11580061365514993):48.41109152336345,((((((((3:0.5267740233594909,((5:0.03667876386491866,6:0.03667876386491866):0.23741191890310434,8:0.274090682768023):0.25268334059146785):0.0034359576586432405,(4:0.17548989793461472,7:0.17548989793461472):0.3547200830835194):0.7171760537119297,((((11:0.5083711282498512,33:0.5083711282498512):0.15816277967855985,…
tree STATE_422000 = ((1:0.11580061365514993,2:0.11580061365514993):49.18666936800844,(((((((3:0.5210693924006433,((4:0.3424320407839598,7:0.3424320407839598):0.14178389190103757,((5:0.135761954377729,6:0.135761954377729):0.08723956247220882,8:0.22300151684993783):0.26121441583505955):0.036853459715645964):0.9152436618926878,12:1.4363130542933311):0.14639478883271573,((((((((10:0.3190299660052314,…
tree STATE_424000 = ((1:0.14036849007747598,2:0.14036849007747598):48.19590471308346,((((((((3:0.5487079319483777,(4:0.2554950563620582,7:0.2554950563620582):0.29321287558631953):0.002208560248652569,((5:0.04995572268138237,6:0.04995572268138237):0.40271084091090925,8:0.4526665635922916):0.09824992860473869):0.8902890189397773,12:1.4412055111368076):0.153225144073039,(((((10:0.5181459668461592,(2…
tree STATE_426000 = ((1:0.14276995129968206,2:0.14276995129968206):50.38258332622846,(((((((3:0.5877885674981055,((4:0.15028895024704414,7:0.15028895024704414):0.33434891387453386,((5:0.08576263660799094,6:0.08576263660799094):0.30539646850984986,8:0.3911591051178408):0.0934787590037372):0.10315070337652749):0.4338506157044394,12:1.0216391832025449):0.32469419032847213,((((((((10:0.38343142032579…
tree STATE_428000 = ((1:0.14276995129968206,2:0.14276995129968206):48.30123256351921,((((((((((3:0.6083381295419354,((5:0.002437026227901844,6:0.002437026227901844):0.0892377786824737,8:0.09167480491037555):0.51666332463156):0.1257825425288217,(4:0.1830240361743616,7:0.1830240361743616):0.5510966358963956):0.2878019296840457,12:1.0219226017548029):0.13325649016607044,(((15:0.3593870967716042,17:0…
tree STATE_430000 = ((1:0.14276995129968206,2:0.14276995129968206):50.76757994000229,((((((((((3:0.3301069689824969,(5:0.12349572879360775,6:0.12349572879360775):0.20661124018888916):0.09659107793743482,8:0.42669804691993174):0.19894060789605073,(4:0.5137653084187507,7:0.5137653084187507):0.11187334639723179):0.28954506717139505,12:0.9151837219873775):0.24230061492097943,(((13:0.38415319130877734…
tree STATE_432000 = ((1:0.14369243240595075,2:0.14369243240595075):43.78579315951021,(((((((((3:0.5905732980497995,((5:0.022886255337913972,6:0.022886255337913972):0.2203980817618855,8:0.24328433709979946):0.34728896095000006):0.08675175441336425,(4:0.4053592951138501,7:0.4053592951138501):0.27196575734931366):0.5073755654990568,12:1.1847006179622206):0.03390700627188803,((((((10:0.26808982827032…
tree STATE_434000 = ((1:0.03718525211391466,2:0.03718525211391466):41.4980342190851,(((((((((3:0.3039008653988401,(4:0.03697573616359898,7:0.03697573616359898):0.26692512923524114):0.05097574365145563,8:0.3548766090502957):0.033104786057050695,(5:0.1308839605827443,6:0.1308839605827443):0.2570974345246021):0.949550799914327,(((((((10:0.2734946399366978,(20:0.18005842827033788,21:0.180058428270337…
tree STATE_436000 = ((1:0.03718525211391466,2:0.03718525211391466):43.2412811295423,((((((3:0.37135858185551485,((4:0.09743673579259796,7:0.09743673579259796):0.12759631633174956,((5:0.001206400640336402,6:0.001206400640336402):0.12914111660960828,8:0.13034751724994467):0.09468553487440284):0.14632552973116733):1.1044307874337225,(((((10:0.2537766339832921,(35:0.09509802261200813,46:0.09509802261…
tree STATE_438000 = ((1:0.10092446619766626,2:0.10092446619766626):38.52975395808293,(((((((3:0.630385764398774,(((4:0.15970293335310168,7:0.15970293335310168):0.13527993064466917,(5:0.011647303477229325,6:0.011647303477229325):0.28333556052054154):0.005822016964103838,8:0.3008048809618747):0.32958088343689934):0.562078264772031,(((((11:0.13702332129432435,44:0.13702332129432435):0.00926981084192…
tree STATE_440000 = ((1:0.0788998136310326,2:0.0788998136310326):46.840656107735775,((((((((3:0.42545942593220853,(5:0.021780037235966363,6:0.021780037235966363):0.40367938869624215):0.01653621887672546,8:0.441995644808934):0.028060233187972516,(4:0.36940724742720665,7:0.36940724742720665):0.10064863056969986):0.8836163443716775,(10:0.9678463234385812,((((((((11:0.23640672266219195,39:0.236406722…
tree STATE_442000 = ((1:0.0788998136310326,2:0.0788998136310326):49.40088088798759,((((((3:0.766386869968503,((4:0.0666611870792954,7:0.0666611870792954):0.6224580808212666,((5:0.018444643996580773,6:0.018444643996580773):0.10966296259876576,8:0.12810760659534653):0.5610116613052154):0.07726760206794103):0.76111695530711,((((((10:0.4307036937797589,((18:0.028019568062768258,19:0.02801956806276825…
tree STATE_444000 = (((1:0.4813637328766962,2:0.4813637328766962):41.72494720763106,(((((3:0.7374929232532038,(((4:0.1273475424286772,7:0.1273475424286772):0.25891473261995623,8:0.3862622750486334):0.22299269246728692,(5:0.13280459984553505,6:0.13280459984553505):0.4764503676703853):0.12823795573728347):0.658079562775726,(((((((10:0.6387062277126979,((20:0.05591342162285768,21:0.05591342162285768…
tree STATE_446000 = ((1:0.33928041830137445,2:0.33928041830137445):48.87005132920271,(((((((3:0.630703536138123,((4:0.4204737974951146,7:0.4204737974951146):0.15337071158586435,((5:0.0683294601908315,6:0.0683294601908315):0.09922745937028601,8:0.1675569195611175):0.40628758951986144):0.056859027057144074):0.6162639600788262,((((10:0.3017128692071154,(17:0.28807560454124687,37:0.28807560454124687)…
tree STATE_448000 = ((1:0.337280224820141,2:0.337280224820141):46.838414983654616,((((((3:0.6301744525628982,(((4:0.26293976829081767,7:0.26293976829081767):0.1345105163761774,(5:0.055482073840636255,6:0.055482073840636255):0.3419682108263588):0.02306332288435753,8:0.4205136075513526):0.20966084501154558):0.9753473555072621,((((((10:0.3192982017683941,((23:0.2234608876474649,29:0.2234608876474649…
tree STATE_450000 = ((1:0.013958620216678597,2:0.013958620216678597):42.10937021300071,((((((3:0.6301744525628982,((4:0.3345969936341896,7:0.3345969936341896):0.05604810162817697,((5:0.003071946430620516,6:0.003071946430620516):0.2509695080876705,8:0.254041454518291):0.13660364074407555):0.2395293573005316):1.0669343860684486,((((((((10:0.20192794566537126,17:0.20192794566537126):0.20427079629893…
tree STATE_452000 = ((1:0.013958620216678597,2:0.013958620216678597):43.383675580636506,((((((3:0.4723706694182193,((4:0.2067276174159464,7:0.2067276174159464):0.23939266986213256,((5:0.07604705599464458,6:0.07604705599464458):0.105587366135912,8:0.18163442213055658):0.26448586514752237):0.02625038214014036):0.6817264422104248,((10:0.5461374455476773,((20:0.09116771494055793,21:0.0911677149405579…
tree STATE_454000 = ((1:0.15488238695865597,2:0.15488238695865597):44.129035951773226,((((((((3:0.46323452720053293,(4:0.32992509838055484,7:0.32992509838055484):0.1333094288199781):0.008026075566954172,((5:0.06083599453434636,6:0.06083599453434636):0.04753445134661635,8:0.10837044588096272):0.3628901568865244):0.4588415257766402,14:0.9301021285441273):0.11868186954906212,((((10:0.219213895003770…
tree STATE_456000 = ((1:0.15488238695865597,2:0.15488238695865597):47.43210269614552,(((((((3:0.46940534692950475,(((4:0.056898573828993,7:0.056898573828993):0.119928121075589,8:0.176826694904582):0.05540707524255467,(5:0.04924346891363558,6:0.04924346891363558):0.18299030123350107):0.23717157678236808):1.1215355651612708,(((((12:0.4837325280430662,((13:0.3218465573236966,((20:0.11446253968855526…
tree STATE_458000 = ((1:0.2877710785625247,2:0.2877710785625247):49.012685510306184,(((((((3:0.7001523047706748,(((4:0.30166592916532636,7:0.30166592916532636):0.1511741964757924,8:0.45284012564111875):0.008530634894247435,(5:0.08300112452161923,6:0.08300112452161923):0.37836963601374696):0.23878154423530862):0.3071357666642558,(11:0.7430351939417241,(((12:0.32168821206919535,(35:0.19135448282453…
tree STATE_460000 = ((1:0.05028426756966731,2:0.05028426756966731):47.364275388680426,(((((((3:0.24150539788096,(4:0.04921004338446394,7:0.04921004338446394):0.19229535449649607):0.10783291132918191,((5:0.0346795925231658,6:0.0346795925231658):0.17659833693075064,8:0.21127792945391644):0.13806037975622548):1.1803732893275616,(((((((10:0.12341769555825495,(37:0.0023240093783445867,39:0.00232400937…
tree STATE_462000 = ((1:0.05028426756966731,2:0.05028426756966731):52.30179161158597,(((((((3:0.7240624361581457,((5:0.0921272633563013,6:0.0921272633563013):0.4039532297330113,8:0.49608049308931257):0.22798194306883313):0.04093863043562773,(4:0.26546713051581955,7:0.26546713051581955):0.4995339360779539):0.8787122595439627,(((10:0.5533220389769243,((14:0.3787583723821438,38:0.3787583723821438):0…
tree STATE_464000 = ((1:0.05028426756966731,2:0.05028426756966731):45.40361008915473,((((((3:0.6813628615161521,((4:0.290053003558641,7:0.290053003558641):0.2576456109904544,((5:0.09915190930415256,6:0.09915190930415256):0.10009921109784005,8:0.1992511204019926):0.3484474941471028):0.1336642469670567):1.2883592556308652,((((((10:0.33948121423728783,14:0.33948121423728783):0.3222569119453059,(((((…
tree STATE_466000 = (((1:0.039352446851559364,2:0.039352446851559364):38.7186614403245,((((((3:0.5457721200275532,((5:0.2216125380258371,6:0.2216125380258371):0.26609593715875746,8:0.4877084751845946):0.05806364484295856):0.12402691730272009,(4:0.4741991096074693,7:0.4741991096074693):0.19559992772280393):1.1246290959113687,(((10:0.8665171756394912,((17:0.31920468617735676,((33:0.0690633762521621…
tree STATE_468000 = ((1:0.015933999787096198,2:0.015933999787096198):45.401385577585295,(((((((3:0.5831536830827652,((5:0.02269859848489889,6:0.02269859848489889):0.11280063632042037,8:0.13549923480531925):0.44765444827744594):0.07891305938605764,(4:0.2559287867294868,7:0.2559287867294868):0.406137955739336):0.9652342555812891,(((((10:0.3958570207064005,(((32:0.04215480320419312,33:0.042154803204…
tree STATE_470000 = ((1:2.644351865122019E-4,2:2.644351865122019E-4):46.82116663547947,((((((3:0.9992830590016714,(((4:0.10934059258698835,7:0.10934059258698835):0.26444408975004624,8:0.3737846823370346):0.2257398795813727,(5:0.16795832077026485,6:0.16795832077026485):0.43156624114814246):0.39975849708326405):0.9774723745309436,((((((10:0.3112280315461372,((22:0.05075862604894879,23:0.05075862604…
tree STATE_472000 = ((1:0.3398654466566491,2:0.3398654466566491):51.14355429509857,(((((((3:0.9538947590486065,(4:0.20694433034077875,7:0.20694433034077875):0.7469504287078278):0.02056805829727848,((5:0.0017243193263830686,6:0.0017243193263830686):0.2897624072285511,8:0.2914867265549342):0.6829760907909508):0.76928024113418,((((((((10:0.4084680292690751,30:0.4084680292690751):0.015359920449017794…
tree STATE_474000 = ((1:0.18852972925744105,2:0.18852972925744105):47.59922511973599,(((((((3:0.47209109161189516,((5:0.030855717346797026,6:0.030855717346797026):0.012667115104498916,8:0.04352283245129594):0.4285682591605992):0.06339889153107231,(4:0.24895415120418982,7:0.24895415120418982):0.28653583193877763):0.5840346014220265,(((((10:0.2552075927045371,32:0.2552075927045371):0.45757991785129…
tree STATE_476000 = ((1:0.18852972925744105,2:0.18852972925744105):47.77379056106257,((((((((3:0.5488290641923109,8:0.5488290641923109):0.03273365766259306,(4:0.2347382032079006,7:0.2347382032079006):0.34682451864700337):0.057816600886400504,(5:0.052430549504847095,6:0.052430549504847095):0.5869487732364574):0.9396055807890664,(((((((10:0.4678839859469201,(((((18:0.023073183871179487,19:0.0230731…
tree STATE_478000 = ((1:0.18852972925744105,2:0.18852972925744105):44.2909198828581,((((((((3:0.5205456943440783,8:0.5205456943440783):0.0973721572210905,(4:0.28130259286330306,7:0.28130259286330306):0.3366152587018657):0.021461471176135727,(5:0.013726649300711703,6:0.013726649300711703):0.6256526734405928):0.5071245902447141,(((((10:0.7484817997158972,((13:0.1706871949666636,(((24:0.004560444442…
tree STATE_480000 = ((1:0.12917901513432994,2:0.12917901513432994):41.713512463580656,((((((3:0.5083959761349326,(((4:0.1365746050100219,7:0.1365746050100219):0.15118249708906212,8:0.287757102099084):0.1717579003008214,(5:0.08760766014087762,6:0.08760766014087762):0.3719073422590278):0.0488809737350272):1.0205188534203455,(((((10:0.45833704698443617,35:0.45833704698443617):0.21591813243964691,(((…
tree STATE_482000 = (((1:0.022228782711101402,2:0.022228782711101402):36.58182743810273,(((((3:0.7188615086838991,(((4:0.07625135494333732,7:0.07625135494333732):0.4477385270881823,(5:0.283818764399568,6:0.283818764399568):0.24017111763195165):0.13686636807889951,8:0.6608562501104192):0.058005258573479934):0.8508432214823868,((10:0.7170954855624382,(((24:0.01315903356339224,25:0.01315903356339224…
tree STATE_484000 = (((1:0.03692733135477866,2:0.03692733135477866):32.8673753222745,((((((3:0.3451644965930418,((4:0.11238860608618613,7:0.11238860608618613):0.011508216628965923,8:0.12389682271515205):0.22126767387788976):0.0625175816284877,(5:0.05855133548633823,6:0.05855133548633823):0.3491307427351913):0.7135530389131823,((((((10:0.5007666181003405,((34:0.28700597864277,46:0.28700597864277):…
tree STATE_486000 = (((1:0.03692733135477866,2:0.03692733135477866):30.686368281149672,((((((3:0.39459367096221887,(5:0.12559464734743683,6:0.12559464734743683):0.268999023614782):0.14209724681190772,((4:0.06612424674365053,7:0.06612424674365053):0.3419254452571015,8:0.40804969200075203):0.12864122577337456):0.7794781902890096,((10:0.6827157615549025,(32:0.2837150611464662,(35:0.1262943748056216,…
tree STATE_488000 = (((1:0.03692733135477866,2:0.03692733135477866):28.00140454083569,(((((3:0.7587524541233162,(((4:0.07583205646888425,7:0.07583205646888425):0.026686372967508365,8:0.10251842943639261):0.17348178629641292,(5:0.15996257378473372,6:0.15996257378473372):0.11603764194807181):0.4827522383905106):0.7655016757371431,(((((((10:0.27843771364113373,15:0.27843771364113373):0.0539200693335…
tree STATE_490000 = (((1:0.04992898148512381,2:0.04992898148512381):31.742773152728816,(((((((3:0.5154574273015228,8:0.5154574273015228):0.08990920072368946,(4:0.36246674382105987,7:0.36246674382105987):0.24289988420415237):0.07964001022577949,(5:0.06564315891383835,6:0.06564315891383835):0.6193634793371534):0.7233448611266166,((((((((10:0.3002671018047932,43:0.3002671018047932):8.383575217985606…
tree STATE_492000 = (((1:0.04914957966314759,2:0.04914957966314759):31.042289497600418,((((((3:0.3336697858217602,8:0.3336697858217602):0.1527006339116181,((4:0.2810486913374501,7:0.2810486913374501):0.06471685948227768,(5:0.16128303346262046,6:0.16128303346262046):0.1844825173571073):0.14060486891365054):1.0134016730867028,((((10:0.18974846562379485,(39:0.17370900629576783,42:0.17370900629576783…
tree STATE_494000 = (((1:0.026899385537877407,2:0.026899385537877407):34.595411844310135,((((((((3:0.3070005285392403,(5:0.019207497702282278,6:0.019207497702282278):0.28779303083695806):0.1553649684814331,(4:0.1685178141420242,7:0.1685178141420242):0.2938476828786492):0.014412332391960714,8:0.47677782941263414):0.5633016416046339,(((10:0.30341966759989575,42:0.30341966759989575):0.13152705681998…
tree STATE_496000 = ((1:0.020251648336177652,2:0.020251648336177652):39.36534335320081,(((((((3:0.6478143764082964,((5:0.0979221948803803,6:0.0979221948803803):0.08243631485659504,8:0.18035850973697534):0.4674558666713211):0.0830553700581641,(4:0.456757674102943,7:0.456757674102943):0.27411207236351753):0.781724469485768,((((((((((10:0.1794071440693318,(36:0.1164814791535512,41:0.1164814791535512…
tree STATE_498000 = (((1:0.036388155778841025,2:0.036388155778841025):36.7832937009959,((((((3:0.6762000703469144,((5:0.03162098330948887,6:0.03162098330948887):0.02974435803739403,8:0.0613653413468829):0.6148347290000316):0.0011201792833678281,(4:0.26955803353037255,7:0.26955803353037255):0.4077622160999097):0.4244490800303632,((((((((10:0.10954691231560104,(22:0.04728466841220231,23:0.047284668…
tree STATE_500000 = ((1:0.02568771459934638,2:0.02568771459934638):42.44221079893124,(((((((3:0.4492788789675181,(4:0.32382652538149037,7:0.32382652538149037):0.12545235358602774):0.08139888318070804,((5:0.027427233847011102,6:0.027427233847011102):0.1327365518545497,8:0.16016378570156078):0.3705139764466654):0.6527137796421223,(((((((10:0.24459507035918382,((((24:0.014085237446394271,25:0.014085…
tree STATE_502000 = (((1:0.004581011751104924,2:0.004581011751104924):34.85990528924075,(((((3:0.6429271747986176,(((4:0.11258061456364767,7:0.11258061456364767):0.1338527860363356,(5:0.09368772060528854,6:0.09368772060528854):0.1527456799946947):0.06748967429972091,8:0.31392307489970417):0.32900409989891344):0.8733009596857197,(((10:0.49196299455550097,((13:0.06036185327765195,46:0.0603618532776…
tree STATE_504000 = ((1:0.004581011751104924,2:0.004581011751104924):41.40489022241018,((((((3:0.4259692472094095,(((4:0.1202215403249415,7:0.1202215403249415):0.17613710390976264,8:0.29635864423470415):0.015869684782801263,(5:0.044272350182298664,6:0.044272350182298664):0.2679559788352067):0.11374091819190407):0.8576520202398163,((((((((((((10:0.0811059548244738,32:0.0811059548244738):0.06197521…
tree STATE_506000 = ((1:0.01893070764955951,2:0.01893070764955951):40.9563315330958,(((((((3:0.46953986745915344,(((4:0.1775654052338598,7:0.1775654052338598):0.12157052998094278,8:0.2991359352148026):0.01940300953303359,(5:0.029855470560950993,6:0.029855470560950993):0.28868347418688517):0.15100092271131726):0.5955432845865526,12:1.065083152045706):0.24315465088510213,((((((((((10:0.181882863959…
tree STATE_508000 = ((1:0.01893070764955951,2:0.01893070764955951):40.107810163467796,((((((3:0.4859429005851852,((4:0.05328589214077549,7:0.05328589214077549):0.3702659238709738,((5:0.034894352541679,6:0.034894352541679):0.17210689031519616,8:0.20700124285687516):0.21655057315487414):0.062391084573435895):1.0300314317301256,(((((10:0.5311626780051418,((((12:0.24807565574789542,31:0.2480756557478…
tree STATE_510000 = (((1:0.01893070764955951,2:0.01893070764955951):33.701274808594675,((((((3:0.30983396331638857,((4:0.11132933019456882,7:0.11132933019456882):0.0581086975198571,((5:0.041641310643241856,6:0.041641310643241856):0.04117210044106329,8:0.08281341108430515):0.08662461663012078):0.14039593560196265):0.8182656045902102,(18:0.05413097348665358,19:0.05413097348665358):1.073968594419945…
tree STATE_512000 = (((1:0.01893070764955951,2:0.01893070764955951):31.101410372513676,(((((3:0.3574434935575094,((4:0.06625291087580458,7:0.06625291087580458):0.16829113591448153,((5:0.06407962415809865,6:0.06407962415809865):0.15053750763155418,8:0.21461713178965283):0.01992691500063326):0.12289944676722328):0.47350978661979426,((((((10:0.23609141025740482,((36:0.09954654786316161,41:0.09954654…
tree STATE_514000 = (((1:0.011958490359669227,2:0.011958490359669227):28.94399128192014,((((((3:0.2346831987883963,((4:0.06392706191785448,7:0.06392706191785448):0.1498010194244871,((5:0.0188928720789851,6:0.0188928720789851):0.13791111512424484,8:0.15680398720322994):0.05692409413911162):0.020955117446054744):0.4591238834039316,34:0.6938070821923279):0.12820413136593445,((((10:0.2583628678453453…
tree STATE_516000 = (((1:0.0042230436300769725,2:0.0042230436300769725):30.14470355078523,(((((((3:0.21902719136237517,(4:0.11321385839157885,7:0.11321385839157885):0.10581333297079631):0.005819234305947191,((5:0.10056447490720138,6:0.10056447490720138):0.09395258163271664,8:0.19451705653991802):0.030329369128404338):0.6123663663563843,((((10:0.36466230806050876,(14:0.22423680447765207,(35:0.1112…
tree STATE_518000 = (((1:0.0042230436300769725,2:0.0042230436300769725):31.715517396988233,(((((((((3:0.22380234072018113,(5:0.02072781145149099,6:0.02072781145149099):0.20307452926869013):0.009194597190322812,((4:0.049628536481126015,7:0.049628536481126015):0.1348263687615996,8:0.18445490524272562):0.04854203266777832):0.47255105771510253,((((12:0.21202052025466145,39:0.21202052025466145):0.2576…
tree STATE_520000 = (((1:0.012409118570660738,2:0.012409118570660738):32.92502972443143,((((((((3:0.2925557744018995,(((4:0.20005789489628584,7:0.20005789489628584):0.05618835483458623,8:0.25624624973087207):0.017359375100342966,(5:0.019996348302594034,6:0.019996348302594034):0.253609276528621):0.01895014957068447):0.3757891341170657,(39:0.0023078377038883214,42:0.0023078377038883214):0.666037070…
tree STATE_522000 = (((1:0.005395666493887674,2:0.005395666493887674):35.853721818569916,((((((3:0.26093380465072313,((5:0.02413808524026315,6:0.02413808524026315):0.1954450314605885,8:0.21958311670085165):0.041350687949871484):0.031999583843141,(4:0.2753365674305073,7:0.2753365674305073):0.01759682106335686):1.0199927818437673,(10:0.8631054131950205,(((((11:0.32478873721584334,14:0.3247887372158…
tree STATE_524000 = (((1:0.020891741907023587,2:0.020891741907023587):35.07105833981837,(((((3:0.2866356971607645,((4:0.18545945897301336,7:0.18545945897301336):0.029943275657414753,((5:0.06575955914258998,6:0.06575955914258998):0.13710173214935517,8:0.20286129129194513):0.012541443338482977):0.07123296253033637):0.6545745083086263,((((10:0.2982819495715858,((18:0.004648455164204775,19:0.00464845…
tree STATE_526000 = (((1:0.04151201498144985,2:0.04151201498144985):33.25109194880812,((((((3:0.3798381556091862,(((4:0.03917810948147723,7:0.03917810948147723):0.06867067973432645,(5:0.03965077999015238,6:0.03965077999015238):0.06819800922565131):0.025025099062811723,8:0.1328738882786154):0.2469642673305708):0.34741425420246397,11:0.7272524098116502):0.15764029308012673,((10:0.3314163173932104,(…
tree STATE_528000 = (((1:0.0032315428388045575,2:0.0032315428388045575):29.955448747771293,(((((((3:0.4101235006344872,(4:0.1919225770551218,7:0.1919225770551218):0.2182009235793654):0.029356163198841934,8:0.43947966383332915):0.013251111893544054,(5:0.008578263982897698,6:0.008578263982897698):0.4441525117439755):0.5942282484427832,(((10:0.3616886168958444,(18:0.028702551510034913,19:0.028702551…
tree STATE_530000 = ((1:0.013883478263981175,2:0.013883478263981175):42.21807098990605,((((((((3:0.48351939586732784,((4:0.16569286309636994,7:0.16569286309636994):0.14277984251241954,((5:0.007848358487011825,6:0.007848358487011825):0.2990432178403204,8:0.3068915763273322):0.0015811292814572608):0.17504669025853836):0.16165636243765658,12:0.6451757583049844):0.15669791643281827,((10:0.69355230806…
tree STATE_532000 = (((1:0.009774813472507304,2:0.009774813472507304):34.18025219787367,(((((((3:0.37106074159705316,(4:0.1983889264717962,7:0.1983889264717962):0.17267181512525695):0.01858150477036502,((5:0.0666930414146395,6:0.0666930414146395):0.20323077767362985,8:0.26992381908826935):0.11971842727914883):0.4161211516438784,12:0.8057633980112966):0.14313871771365994,((((10:0.2633746575614845,…
tree STATE_534000 = ((1:0.0026261684451451828,2:0.0026261684451451828):42.76891660560455,(((((((3:0.2134232850554365,(((4:0.11987311593992549,7:0.11987311593992549):0.05518249350903813,8:0.17505560944896362):0.01199698219962761,(5:0.05711847791578974,6:0.05711847791578974):0.1299341137328015):0.02637069340684528):0.6202564789653848,12:0.8336797640208213):0.3839752554877722,(((10:0.507573486655801…
tree STATE_536000 = ((1:0.0026261684451451828,2:0.0026261684451451828):39.8917980059811,((((((((3:0.2658356789751648,(((4:0.10146850882108907,7:0.10146850882108907):0.08333757519197427,8:0.18480608401306334):0.04256917073246583,(5:0.1250998157763394,6:0.1250998157763394):0.10227543896918975):0.03846042422963564):0.45921843510737514,12:0.72505411408254):0.03209418513935969,((10:0.7032401506240817,…
tree STATE_538000 = ((1:0.0026261684451451828,2:0.0026261684451451828):46.733717161128986,((((((((((3:0.13770005678108033,8:0.13770005678108033):0.12460577938195894,(5:0.14361163259610446,6:0.14361163259610446):0.1186942035669348):0.03525981274951395,(4:0.11303385968334029,7:0.11303385968334029):0.18453178922921293):0.18919714042384211,12:0.48676278933639533):0.25945187815874976,((((13:0.43697880…
tree STATE_540000 = (((1:0.0026261684451451828,2:0.0026261684451451828):36.27176716727665,((((((3:0.2908319205024985,((4:0.21079409828466786,7:0.21079409828466786):0.03754822665495941,((5:0.05364352777080129,6:0.05364352777080129):0.05588988397300656,8:0.10953341174380785):0.13880891319581942):0.04248959556287124):0.6485260466884051,12:0.9393579671909036):0.14493614845963765,((((((10:0.2869612253…
tree STATE_542000 = ((1:0.03499246902069508,2:0.03499246902069508):40.2338603610967,(((((((3:0.508234369401524,((4:0.13255752925684652,7:0.13255752925684652):0.20660615062892865,((5:0.02264867604274319,6:0.02264867604274319):0.09258364509351309,8:0.11523232113625628):0.2239313587495189):0.16907068951574883):0.46437313993332185,12:0.9726075093348459):0.06033562942370607,(((((((10:0.176835040784305…
tree STATE_544000 = ((1:0.016169664759880575,2:0.016169664759880575):40.4021500399181,(((((((3:0.4145322442533755,(((4:0.17701212670002503,7:0.17701212670002503):0.0385762627200579,8:0.21558838942008293):0.07721123390678422,(5:0.21580866219957012,6:0.21580866219957012):0.07699096112729703):0.12173262092650833):0.37127071512710924,12:0.7858029593804847):0.09328790523689079,(((((10:0.48105604047097…
tree STATE_546000 = ((1:0.015976598035877032,2:0.015976598035877032):46.50448896516357,((((((((3:0.19571530912004284,8:0.19571530912004284):0.13918168916513943,((4:0.20702416943188365,7:0.20702416943188365):0.014940227574156001,(5:0.08260693365130005,6:0.08260693365130005):0.13935746335473959):0.11293260127914262):0.5651206812230231,12:0.9000176795082053):0.06917471912220252,((((10:0.318488694722…
tree STATE_548000 = (((1:0.015976598035877032,2:0.015976598035877032):38.10311931710017,(((((3:0.5311824625192256,((4:0.12856024959514445,7:0.12856024959514445):0.38069422380475093,((5:0.039178133051800894,6:0.039178133051800894):0.3079675925095002,8:0.3471457255613011):0.1621087478385943):0.02192798911933025):1.1749245683458003,(((((((10:0.19777571534934768,15:0.19777571534934768):0.210942255841…
tree STATE_550000 = ((1:0.015381788393430185,2:0.015381788393430185):41.2388225851531,((((((3:0.45655459125319237,(((4:0.1692991372530235,7:0.1692991372530235):0.17185261527425463,8:0.34115175252727814):0.06622577264828766,(5:0.027350713976085544,6:0.027350713976085544):0.38002681119948023):0.04917706607762656):1.1569040397404704,(((((10:0.28390274948109206,17:0.28390274948109206):0.0142550078984…
tree STATE_552000 = ((1:0.015381788393430185,2:0.015381788393430185):47.9958685092505,(((((((3:0.41280435711644015,8:0.41280435711644015):0.03225647483303984,((4:0.12313340826240164,7:0.12313340826240164):0.16615060330023573,(5:0.10695147058361772,6:0.10695147058361772):0.18233254097901969):0.1557768203868426):0.787489121045553,(10:1.1558644200022674,(((((((11:0.38422361421366835,17:0.38422361421…
tree STATE_554000 = ((1:0.053124888874512166,2:0.053124888874512166):44.5592951857319,((((((3:0.4981872252433834,(((4:0.06584565738517928,7:0.06584565738517928):0.19798903494506154,8:0.2638346923302408):0.2105740593226424,(5:0.1249362272068598,6:0.1249362272068598):0.3494725244460234):0.02377847359050017):0.9269939224046289,((10:0.8772842975889369,((((14:0.059867398612760823,41:0.0598673986127608…
tree STATE_556000 = ((1:0.07304682651016314,2:0.07304682651016314):47.67987935365521,((((((3:0.5083694009288549,((4:0.09624692533227343,7:0.09624692533227343):0.2141899107379175,((5:0.1102297210933949,6:0.1102297210933949):0.042738183549771824,8:0.15296790464316673):0.15746893142702417):0.19793256485866395):0.8379171886878842,(((((((10:0.22513991143213716,(35:0.0890820024505925,44:0.0890820024505…
tree STATE_558000 = ((1:0.041718180919172454,2:0.041718180919172454):47.32126568880565,(((((((3:0.3932022863704407,((5:0.050681824382187504,6:0.050681824382187504):0.061691408917974394,8:0.1123732333001619):0.2808290530702788):0.044377905909476545,(4:0.12313878560562837,7:0.12313878560562837):0.3144414066742889):0.8979106737239211,(((((((((((10:0.24714460537337665,17:0.24714460537337665):4.737093…
tree STATE_560000 = ((1:0.01981850026725418,2:0.01981850026725418):47.31814957971854,((((((3:0.4291371522731765,(((4:0.07978744526310555,7:0.07978744526310555):0.1617538339988879,8:0.24154127926199345):0.17572456007182016,(5:8.696650863046914E-4,6:8.696650863046914E-4):0.4163961742475089):0.011871312939362888):0.7845561413408874,(((((((10:0.300982687121257,(31:0.19782696046451725,(40:0.0015734749…
tree STATE_562000 = ((1:0.01981850026725418,2:0.01981850026725418):46.30929054296067,(((((((3:0.5212547384179036,((4:0.17344097865242608,7:0.17344097865242608):0.1725789870619852,((5:0.005069639890174361,6:0.005069639890174361):0.2032700550667568,8:0.20833969495693117):0.13768027075748013):0.1752347727034923):0.6596061688773978,(14:0.5112308747085798,(15:0.4531169678390211,(29:0.3730920049515022,…
tree STATE_564000 = ((1:0.04819414868074645,2:0.04819414868074645):42.33928545060334,(((((((3:0.487700133508575,((5:0.026712225012661073,6:0.026712225012661073):0.056484126933434436,8:0.08319635194609551):0.40450378156247946):0.4649001410033827,(4:0.572998638881876,7:0.572998638881876):0.37960163563008176):0.5046268890534797,(((((10:0.6377616696397105,(((12:0.47471269649904635,32:0.47471269649904…
tree STATE_566000 = ((1:0.06469030266909392,2:0.06469030266909392):43.679789159929584,((((((3:0.24556506860272687,((4:0.0920805974673827,7:0.0920805974673827):0.059629431741772404,((5:0.03489405141542053,6:0.03489405141542053):0.06167770814288927,8:0.0965717595583098):0.05513826965084531):0.09385503939357176):0.8741927380842942,(((((((10:0.13443350748669092,13:0.13443350748669092):0.0062917346584…
tree STATE_568000 = ((1:0.11375071210961529,2:0.11375071210961529):41.13641887872666,(((((((3:0.2736413369853322,8:0.2736413369853322):0.02699427861345499,((4:0.20293668605633117,7:0.20293668605633117):0.04829757951660499,(5:0.0172806653049885,6:0.0172806653049885):0.23395360026794765):0.049401350025851054):0.9184600595753432,((((((((((((10:0.07410450562588564,(41:0.06432017939154462,46:0.0643201…
tree STATE_570000 = ((1:0.11375071210961529,2:0.11375071210961529):43.56135262191981,(((((((3:0.5515929731073664,(((4:0.04976651772483198,7:0.04976651772483198):0.06988468929885763,8:0.11965120702368962):0.033330573497555,(5:0.01805825894179175,6:0.01805825894179175):0.13492352157945287):0.3986111925861218):0.4481735995230727,((((((12:0.26682412371666814,((31:0.062463776841791704,45:0.06246377684…
tree STATE_572000 = ((1:0.10795391202093363,2:0.10795391202093363):47.90978849781614,(((((((3:0.24997788937636112,((5:0.004896461591217945,6:0.004896461591217945):0.09428579758064504,8:0.09918225917186298):0.15079563020449815):0.06285474787828649,(4:0.17174838738893636,7:0.17174838738893636):0.14108424986571125):0.6774220072366125,(((10:0.44065603640814743,(11:0.33572470498740536,((32:0.173974089…
tree STATE_574000 = ((1:0.0837474070849975,2:0.0837474070849975):43.750791016911116,(((((((3:0.36409928569144545,((4:0.08163622656768753,7:0.08163622656768753):0.1445932746551578,((5:0.0025332479334433102,6:0.0025332479334433102):0.14242875162707005,8:0.14496199956051337):0.08126750166233199):0.1378697844686001):0.5404561623666914,(((18:0.04845864815504021,19:0.04845864815504021):0.23926401778136…
tree STATE_576000 = ((1:0.22234856930796632,2:0.22234856930796632):45.902802983740116,(((((((3:0.3197751252835725,((5:0.00412407462757863,6:0.00412407462757863):0.3095467148273461,8:0.3136707894549247):0.006104335828647778):0.017387458851655657,(4:0.19005362898072983,7:0.19005362898072983):0.14710895515449832):0.8309079603003429,((((((10:0.21248687341475805,(22:0.19144249205686106,23:0.1914424920…
tree STATE_578000 = ((1:0.00964027607683704,2:0.00964027607683704):45.09515449830116,(((((((3:0.3279922589372589,(4:0.16859540325343514,7:0.16859540325343514):0.15939685568382378):0.05339235166343825,((5:0.012828083560356814,6:0.012828083560356814):0.13281437119442777,8:0.14564245475478457):0.2357421558459126):0.7029862736872757,((((10:0.6385345280535706,34:0.6385345280535706):0.24591765931732124…
tree STATE_580000 = ((1:0.00964027607683704,2:0.00964027607683704):47.374187161622444,(((((((3:0.39231757704902104,((4:0.09227977552276777,7:0.09227977552276777):0.11692766821349244,((5:0.0021560341821856717,6:0.0021560341821856717):0.10853742377029456,8:0.11069345795248023):0.09851398578377998):0.18311013331276083):0.6203587049716821,((((10:0.5904111345864747,31:0.5904111345864747):0.03927234401…
tree STATE_582000 = ((1:0.039951585137046663,2:0.039951585137046663):38.92262097896891,((((((3:0.6572978264533147,((4:0.4997510462826166,7:0.4997510462826166):0.11432404032843357,((5:0.1568041006560366,6:0.1568041006560366):0.08872224284558392,8:0.2455263435016205):0.36854874310942964):0.043222739842264546):1.0136200704532945,((((((((((10:0.305281371561696,(33:0.1904225056893709,(39:0.10010242576…
tree STATE_584000 = ((1:0.039951585137046663,2:0.039951585137046663):45.240995490242966,((((((3:0.7007823405705342,(((4:0.03274199855879026,7:0.03274199855879026):0.09043279865822335,8:0.1231747972170136):0.3700813382110322,(5:0.0286672272755756,6:0.0286672272755756):0.4645889081524702):0.20752620514248843):0.7343431490527319,((((10:0.6746712743690806,((30:0.3827643312441006,(34:0.308902513658411…
tree STATE_586000 = ((1:0.003965475863687118,2:0.003965475863687118):45.556927637425865,((((((3:0.8585572969258688,((4:0.34114732755899563,7:0.34114732755899563):0.3490842653424073,((5:0.04954486802253294,6:0.04954486802253294):0.41732416839026343,8:0.46686903641279637):0.22336255648860653):0.1683257040244659):0.38530768575761387,(((((10:0.8281362062107421,(18:0.06538035495199568,19:0.06538035495…
tree STATE_588000 = ((1:0.07630221016542649,2:0.07630221016542649):48.84585690255027,(((((((((3:0.6605956759514575,((4:0.4412837499781366,7:0.4412837499781366):0.11637847648303967,8:0.5576622264611762):0.10293344949028127):0.0688389816638082,(5:0.22811107966785651,6:0.22811107966785651):0.5013235779474092):0.48026069299742513,(((((18:0.21887803021105018,19:0.21887803021105018):0.09920155158924898…
tree STATE_590000 = ((1:0.029187282358785538,2:0.029187282358785538):44.25134356207018,((((((3:0.33561755651833514,(((4:0.053049656062832413,7:0.053049656062832413):0.04495075688486789,8:0.0980004129477003):0.22088806938043604,(5:0.05674167301998252,6:0.05674167301998252):0.2621468093081538):0.01672907419019881):1.5236658428443874,(((((10:0.4524069676730601,((12:0.19165686183033584,45:0.191656861…
tree STATE_592000 = ((1:0.029187282358785538,2:0.029187282358785538):40.72147331117739,(((((((3:0.5161321732685217,(((4:0.05108894147559677,7:0.05108894147559677):0.17601768312054128,8:0.22710662459613806):0.11900882316156058,(5:0.16209579944812755,6:0.16209579944812755):0.1840196483095711):0.17001672551082303):0.5191108599069568,((((10:0.34612006445480875,15:0.34612006445480875):0.34198592545574…
tree STATE_594000 = ((1:0.17279107416517903,2:0.17279107416517903):46.49817847636443,((((((3:0.7586500326837624,(((4:0.15558876302852642,7:0.15558876302852642):0.11830709307349302,(5:0.016868117473500657,6:0.016868117473500657):0.2570277386285188):0.12132151607812625,8:0.3952173721801457):0.3634326605036167):0.5745395369140505,(((((((10:0.1927932928338446,29:0.1927932928338446):0.2347190546479863…
tree STATE_596000 = ((1:0.19026851106292497,2:0.19026851106292497):46.85931099401896,(((((((3:0.4425163212822641,(((4:0.1147875262577119,7:0.1147875262577119):0.11952801725488811,8:0.2343155435126):0.08528512063868951,(5:0.05469195071107064,6:0.05469195071107064):0.2649087134402189):0.12291565713097458):0.9179971558583215,(((10:0.7990412970683447,((((((13:0.24047840867663736,32:0.2404784086766373…
tree STATE_598000 = ((1:0.08798194522755587,2:0.08798194522755587):45.087147726771626,((((((3:0.46431967207843977,(((4:0.1031244759791787,7:0.1031244759791787):0.047225281806999975,8:0.15034975778617868):0.0571176100774069,(5:0.004473841534041382,6:0.004473841534041382):0.2029935263295442):0.25685230421485417):1.2525844342442973,((10:1.0407993409638308,(11:0.8012964498851936,(14:0.490684217599215…
tree STATE_600000 = ((1:0.018071908905710643,2:0.018071908905710643):44.59110119468425,((((((3:0.8581010863555943,((4:0.16027703407094124,7:0.16027703407094124):0.2505439541349304,((5:0.04931572286895613,6:0.04931572286895613):0.23047817567937118,8:0.2797938985483273):0.13102708965754434):0.4472800981497227):0.5042211566489433,((10:1.0253872567893676,(((12:0.7708719946940115,(13:0.536240780925204…
tree STATE_602000 = ((1:0.018071908905710643,2:0.018071908905710643):45.69821462776089,(((((((((3:0.4622300511454885,8:0.4622300511454885):0.021989245889299014,(4:0.14674647683052694,7:0.14674647683052694):0.33747282020426056):0.05223542535791681,(5:0.01310910020205766,6:0.01310910020205766):0.5233456221906466):0.5739993504374468,(10:0.9516588791642335,(((11:0.49679176434399597,(22:0.170308974361…
tree STATE_604000 = ((1:0.10853307832574899,2:0.10853307832574899):43.49827530992912,(((((((3:0.48586829428998535,((5:0.017924499659938645,6:0.017924499659938645):0.10921156572409094,8:0.12713606538402958):0.3587322289059558):0.04522859062050444,(4:0.33137047295281113,7:0.33137047295281113):0.19972641195767865):0.5408196294031691,(((10:0.7264364149597828,(16:0.4944931803149375,((((24:0.0225773131…
tree STATE_606000 = ((1:0.09747411802819528,2:0.09747411802819528):48.34476236056765,((((((3:0.6992399226939159,(((4:0.1447685550209064,7:0.1447685550209064):0.15871688392333327,(5:0.13318619663590217,6:0.13318619663590217):0.1702992423083375):0.10072662116972536,8:0.40421206011396504):0.29502786257995084):0.4991682421316712,(10:1.1343976455971678,((((((11:0.25376952726740326,(33:0.09761556661341…
tree STATE_608000 = ((1:0.10776326150110371,2:0.10776326150110371):41.67119362408042,((((((3:0.4731860024026274,(((4:0.2570528653311439,7:0.2570528653311439):0.03885163665275765,(5:0.10116609214547573,6:0.10116609214547573):0.19473840983842583):0.008394786848694602,8:0.30429928883259616):0.16888671357003127):0.8366841967014428,(10:0.8213082769970048,(((((((((11:0.1694140050216278,(43:0.1494290048…
tree STATE_610000 = ((1:0.1075831205776634,2:0.1075831205776634):42.2860067353567,(((((((((3:0.5214973030916062,(4:0.3523146069590581,7:0.3523146069590581):0.16918269613254816):0.002308970791487064,((5:0.03885412832971249,6:0.03885412832971249):0.16858935269033484,8:0.20744348102004734):0.31636279286304597):0.5517898090413451,(((13:0.2018364343363872,(((22:0.04754010699795263,23:0.047540106997952…
tree STATE_612000 = ((1:0.1075831205776634,2:0.1075831205776634):42.85051260547187,((((((((3:0.4165027026586984,((5:0.016205374062590667,6:0.016205374062590667):0.17985452600716906,8:0.19605990006975973):0.22044280258893864):0.0055759066968325,(4:0.06358391293101974,7:0.06358391293101974):0.35849469642451115):0.7402168615768112,((((10:0.351985969824179,(15:0.2906122425721275,(32:0.131969571291759…
tree STATE_614000 = ((1:0.1075831205776634,2:0.1075831205776634):44.30348763483125,((((((((3:0.37662417413233906,((4:0.21604102116288187,7:0.21604102116288187):0.11769231487113885,(5:0.0461522196752683,6:0.0461522196752683):0.28758111635875244):0.04289083809831834):0.10292756786373036,8:0.4795517419960694):0.6643593598086738,(((((10:0.40937039225302735,(((12:0.1128563675917771,35:0.11285636759177…
tree STATE_616000 = ((1:0.0823689039931228,2:0.0823689039931228):45.83806051142906,((((((3:0.42278012554569955,((4:0.3828860479339816,7:0.3828860479339816):0.013354116488089596,((5:0.04112161838299081,6:0.04112161838299081):0.14173284643616033,8:0.18285446481915113):0.2133856996029201):0.02653996112362833):0.815897873551209,((((((10:0.4408097385085602,((15:0.13334241730130356,38:0.133342417301303…
tree STATE_618000 = ((1:0.02511465613594943,2:0.02511465613594943):45.22886785949115,(((((((((3:0.42161470065747686,((5:0.0029562940011458923,6:0.0029562940011458923):0.1163100458488248,8:0.11926633984997069):0.30234836080750616):0.052626625913517244,(4:0.059065622483169565,7:0.059065622483169565):0.41517570408782456):0.4403332164710861,(((12:0.37416353579739714,(33:0.06290087340802016,40:0.06290…
tree STATE_620000 = ((1:0.013733569035938586,2:0.013733569035938586):45.835877033473025,((((((((3:0.37498381337235287,(((4:0.17942897386513557,7:0.17942897386513557):0.06423755656643323,8:0.2436665304315688):0.11345724123743292,(5:0.006648192420435684,6:0.006648192420435684):0.35047557924856604):0.01786004170335115):0.6952953969235156,12:1.0702792102958685):0.16613714754257036,((10:0.919495256832…
tree STATE_622000 = (((1:0.011574763279305955,2:0.011574763279305955):38.37762334655682,(((((((3:0.38106117567874537,((4:0.13025704591399714,7:0.13025704591399714):0.0600646083556699,8:0.19032165426966705):0.19073952140907832):0.0033976055271162653,(5:0.0588516557514828,6:0.0588516557514828):0.3256071254543788):0.7077588876984172,12:1.0922176689042788):0.1452522576979185,(((((10:0.405575491117263…
tree STATE_624000 = ((1:0.0917796200041554,2:0.0917796200041554):44.42608949102491,((((((((3:0.2790710220687854,((5:0.05276549835777796,6:0.05276549835777796):0.11512669159231209,8:0.16789218995009006):0.11117883211869536):0.04212229171362197,(4:0.2162923624475759,7:0.2162923624475759):0.10490095133483149):0.7423298973511472,12:1.0635232111335546):0.3258256391315162,((((10:0.20664783144811225,33:…
tree STATE_626000 = ((1:0.0917796200041554,2:0.0917796200041554):48.88430301046443,(((((((((3:0.6332555739691664,((5:0.01794448936119709,6:0.01794448936119709):0.10476852265506462,8:0.12271301201626171):0.5105425619529047):0.0461588593040384,(4:0.41574280794590296,7:0.41574280794590296):0.2636716253273019):0.5108421739323503,12:1.1902566072055552):0.1334631155016539,((10:0.728962801143361,((18:0.…
tree STATE_628000 = ((1:0.26270683846126275,2:0.26270683846126275):49.980736945660304,(((((((((3:0.5163187712484493,(4:0.30808244232064147,7:0.30808244232064147):0.2082363289278078):0.03528012260015312,8:0.5515988938486024):0.09001102055259858,(5:0.015365323334262758,6:0.015365323334262758):0.6262445910669382):0.6147783009985107,12:1.2563882153997117):0.5359296281208166,(((((10:0.3434812782131842…
tree STATE_630000 = ((1:0.4599045862434856,2:0.4599045862434856):47.25676805437136,((((((((3:0.6188571048848133,(4:0.410553103288761,7:0.410553103288761):0.20830400159605228):0.04432813056673679,((5:0.0731579351382693,6:0.0731579351382693):0.10085186007156509,8:0.1740097952098344):0.48917544024171566):0.4621034704202397,12:1.1252887058717898):0.42262903134703556,((((10:0.3552472917424217,((13:0.1…
tree STATE_632000 = ((1:0.041527872859491666,2:0.041527872859491666):47.264270797862295,(((((((((3:0.4900390708750024,((5:0.12329594511890273,6:0.12329594511890273):0.07610540263676745,8:0.19940134775567017):0.2906377231193322):0.037859229916915815,(4:0.4716021703971466,7:0.4716021703971466):0.05629613039477166):0.6283073762374627,12:1.156205677029381):0.14417210055557317,((13:0.5422786459875322,…
tree STATE_634000 = ((1:0.05800077234033374,2:0.05800077234033374):47.545999830582396,(((((((3:0.7085524037035198,(((4:0.1015171870860626,7:0.1015171870860626):0.26886701619553,8:0.3703842032815926):0.3148146274959839,(5:0.06782538663350741,6:0.06782538663350741):0.617373444144069):0.02335357292594331):0.6241653018312125,12:1.3327177055347323):0.5284410572057412,(((((10:0.47710970311671963,((13:0…
tree STATE_636000 = ((1:0.07448054444397556,2:0.07448054444397556):46.10569589373232,((((((((((3:0.6074506094354882,8:0.6074506094354882):0.053327430784632646,(5:0.06393801309107205,6:0.06393801309107205):0.5968400271290488):0.10878000616795303,(4:0.44066565481866243,7:0.44066565481866243):0.32889239156941147):0.43710459563412496,12:1.2066626420221989):0.24903529048851003,(((10:0.7224298503270006…
tree STATE_638000 = ((1:0.07448054444397556,2:0.07448054444397556):48.23716926188354,((((((((3:0.3865792733599883,((4:0.05097891542936828,7:0.05097891542936828):0.23746936081909942,8:0.2884482762484677):0.09813099711152062):0.33936456053706565,(5:0.2902956605587961,6:0.2902956605587961):0.4356481733382579):0.7723291724933264,12:1.4982730063903804):0.07893412631975738,((((10:0.33336675042573444,34…
tree STATE_640000 = ((1:0.051931278842165085,2:0.051931278842165085):52.82957109351163,(((((((((3:0.32771228456580503,((5:0.0030025766298996414,6:0.0030025766298996414):0.23942524665326684,8:0.24242782328316648):0.08528446128263856):0.03783967194651955,(4:0.05465870663032266,7:0.05465870663032266):0.3108932498820019):0.7158939732244025,12:1.0814459297367272):0.13049388221214797,((15:0.19925533489…
tree STATE_642000 = ((1:0.046320130200109944,2:0.046320130200109944):50.41974221297086,(((((((((3:0.17239467629291777,(4:0.11205196481005363,7:0.11205196481005363):0.060342711482864145):0.049171681974842396,((5:0.02147125626299638,6:0.02147125626299638):0.19471155529127612,8:0.2161828115542725):0.005383546713487675):0.5080599445028057,12:0.7296263027705658):0.17093795927189892,((((10:0.3297498976…
tree STATE_644000 = ((1:0.06463613893628306,2:0.06463613893628306):47.73725887893127,((((((((((3:0.4123367843848205,(4:0.29426018703742723,7:0.29426018703742723):0.11807659734739329):0.006878233566460001,8:0.4192150179512805):0.07782561034933794,(5:0.040269541919196135,6:0.040269541919196135):0.45677108638142233):0.5481876026043885,12:1.045228230905007):0.14999729022561836,((((10:0.73856709337261…
tree STATE_646000 = ((1:0.03802174257252311,2:0.03802174257252311):51.44862336088859,((((((((((3:0.31081589776648166,(5:0.016517139175071076,6:0.016517139175071076):0.2942987585914106):0.14258393590574253,8:0.4533998336722242):0.20228550688890662,(4:0.30378485538832156,7:0.30378485538832156):0.35190048517280925):0.2763010875770372,12:0.931986428138168):0.16005703643854297,(((11:0.9271531087654625…
tree STATE_648000 = ((1:0.054975329339567836,2:0.054975329339567836):49.09488297237644,(((((((((((3:0.41997152753319655,((4:0.07654383983860222,7:0.07654383983860222):0.19220532005956328,8:0.2687491598981655):0.15122236763503105):0.03657089911897854,(5:0.005313809729639992,6:0.005313809729639992):0.4512286169225351):0.45910204375065716,12:0.9156444704028323):0.1542148305059755,(10:0.9000922732366…
tree STATE_650000 = ((1:0.054975329339567836,2:0.054975329339567836):54.246590472171995,((((((((((3:0.3463170967376455,(5:0.006235927627794902,6:0.006235927627794902):0.3400811691098506):0.08292352245837215,((4:0.12029436603070087,7:0.12029436603070087):0.057956741865427125,8:0.178251107896128):0.25098951129988967):0.31802184810655887,12:0.7472624673025765):0.21716419673549403,((((13:0.2905330068…
tree STATE_652000 = ((1:0.03476840811884685,2:0.03476840811884685):50.163502805144105,(((((((3:0.38761300903471757,(((4:0.09783659909343712,7:0.09783659909343712):0.12496690461561774,8:0.22280350370905486):0.051530373996213436,(5:0.2191159821904772,6:0.2191159821904772):0.05521789551479109):0.11327913132944928):0.5625710698042581,12:0.9501840788389756):0.2507002517730216,((((((((((10:0.2846479644…
tree STATE_654000 = ((1:0.02050002019164232,2:0.02050002019164232):54.07965051619058,(((((((3:0.44625262823453055,(((4:0.05788096791058012,7:0.05788096791058012):0.3207875906787499,8:0.37866855858933):0.025460312233753002,(5:0.10190499051530114,6:0.10190499051530114):0.3022238803077819):0.04212375741144753):0.360113646225473,12:0.8063662744600035):0.1399761506054884,(((((((10:0.3375447711110344,3…
tree STATE_656000 = ((1:0.02050002019164232,2:0.02050002019164232):55.848559490335724,(((((((((3:0.4047884340303145,((4:0.05697867232198878,7:0.05697867232198878):0.20645465629664134,8:0.2634333286186301):0.1413551054116844):0.0028578669052362615,(5:0.0432555558673544,6:0.0432555558673544):0.36439074506819635):0.3209749661184519,12:0.7286212670540027):0.304512570975942,((((((((10:0.34963638086193…
tree STATE_658000 = ((1:0.07222694969968657,2:0.07222694969968657):51.83795884526708,((((((((((3:0.20894690069715435,8:0.20894690069715435):0.09452694767516037,(4:0.11031447079676736,7:0.11031447079676736):0.19315937757554735):0.055716986972817184,(5:0.13286118694000862,6:0.13286118694000862):0.2263296484051233):0.4984734576973047,12:0.8576642930424366):0.06480918526156731,((((((10:0.377701621835…
tree STATE_660000 = ((1:0.06708293361686657,2:0.06708293361686657):56.03394074676044,(((((((((3:0.40978768953213474,((4:0.05633182740993397,7:0.05633182740993397):0.32094462709431765,8:0.3772764545042516):0.03251123502788311):0.008498017150382065,(5:0.04342583440127637,6:0.04342583440127637):0.3748598722812404):0.701716767839001,12:1.1200024745215178):0.08672448288992873,((((((10:0.06928389571010…
tree STATE_662000 = ((1:0.07688915117649309,2:0.07688915117649309):48.68636694588707,(((((((3:0.5727043066421534,(((4:0.05233352570498976,7:0.05233352570498976):0.08262183456686642,8:0.13495536027185617):0.15472768446081286,(5:0.07477015784593805,6:0.07477015784593805):0.214912886886731):0.2830212619094844):0.5699583579849673,12:1.1426626646271207):0.3022256236293275,((((((((10:0.1210899509533875…
tree STATE_664000 = ((1:0.07688915117649309,2:0.07688915117649309):48.86923666603689,(((((((3:0.2632586684711673,(4:0.13407327964642188,7:0.13407327964642188):0.12918538882474542):0.14207440638380947,((5:0.14763026323838987,6:0.14763026323838987):0.14591344796365327,8:0.29354371120204314):0.11178936365293363):1.0058704884407104,((((((((((10:0.2994758593979131,((15:0.1346612736180815,(42:0.0945112…
tree STATE_666000 = ((1:0.07470465825677053,2:0.07470465825677053):51.22334561569348,(((((((3:0.534947066098818,((4:0.3266775751467432,7:0.3266775751467432):0.1850428151454595,((5:0.005262996601662861,6:0.005262996601662861):0.23606405364521113,8:0.24132705024687398):0.2703933400453288):0.023226675806615305):0.5448023223011909,12:1.079749388400009):0.24557994638190128,(((((((10:0.2907207682834681…
tree STATE_668000 = ((1:0.0670911101779712,2:0.0670911101779712):51.23010868555635,((((((((3:0.5037969179494022,(4:0.2493263218577347,7:0.2493263218577347):0.25447059609166744):0.16861914591600402,((5:0.08518483378594603,6:0.08518483378594603):0.3385513312641284,8:0.42373616505007444):0.24867989881533176):0.4846798370261307,12:1.157095900891537):0.41059523104382256,((((((((((10:0.1644077204918451…
tree STATE_670000 = ((1:0.04640014051711816,2:0.04640014051711816):52.95103529617889,(((((((((3:0.49770131730776884,(4:0.2038265675816975,7:0.2038265675816975):0.2938747497260713):0.21004413740077316,(5:0.1707711832326947,6:0.1707711832326947):0.5369742714758473):0.03431989556687509,8:0.7420653502754171):0.5476746505569385,15:1.2897400008323556):0.07190453444411715,((((10:0.4573279467048781,(((13…
tree STATE_672000 = ((1:0.011334426663532682,2:0.011334426663532682):49.65329527063713,((((((3:0.7388314754023058,(((4:0.16960883422125358,7:0.16960883422125358):0.10680737955540862,8:0.2764162137766622):0.3239454515932582,(5:0.034689456937209824,6:0.034689456937209824):0.5656722084327106):0.13846981003238534):0.9339535492615423,(((((((10:0.6173908011421074,(13:0.5031179047266081,30:0.50311790472…
tree STATE_674000 = ((1:0.0343290079833487,2:0.0343290079833487):51.765372076530824,(((((((3:0.7586863622794756,8:0.7586863622794756):0.11874829009005061,((4:0.31046716173457023,7:0.31046716173457023):0.30229166052506373,(5:0.19583621808057797,6:0.19583621808057797):0.416922604179056):0.26467583010989226):0.7047105749966711,((10:0.8789256919508167,(((((11:0.3030162822842226,32:0.3030162822842226)…
tree STATE_676000 = ((1:0.0343290079833487,2:0.0343290079833487):50.1360454019819,(((((((3:0.8673351821295596,(4:0.43891235971048925,7:0.43891235971048925):0.42842282241907037):0.005693081934344479,((5:0.32167054112148763,6:0.32167054112148763):0.19365415696677168,8:0.5153246980882593):0.3577035659756448):0.9916053497058394,((((((((10:0.5572824385501728,16:0.5572824385501728):0.08489362328233663,…
tree STATE_678000 = ((1:0.13229374633219848,2:0.13229374633219848):56.39449725644084,((((((3:0.926727928650016,(((4:0.42082110822876684,7:0.42082110822876684):0.14425462672880418,8:0.565075734957571):0.19105338170623432,(5:0.11769402430444077,6:0.11769402430444077):0.6384350923593646):0.17059881198621063):1.0621665591954779,((10:1.245308810940245,((((11:0.2883159204301274,(41:0.06879764135573474,…
tree STATE_680000 = ((1:0.23371125893670097,2:0.23371125893670097):64.36088070733209,((((((((3:0.430141256068723,(4:0.25815210433680347,7:0.25815210433680347):0.17198915173191953):0.025334782889423924,8:0.4554760389581469):0.046655257803038364,(5:0.006971312379248942,6:0.006971312379248942):0.49515998438193637):1.27902253744173,((((((10:0.8149926090247639,((12:0.5567501227561544,30:0.556750122756…
tree STATE_682000 = ((1:0.10291129606727445,2:0.10291129606727445):58.854746312644394,((((((3:0.7993262655275812,(((4:0.27245102123258885,7:0.27245102123258885):0.12505468933166553,8:0.3975057105642544):0.3210541122621548,(5:0.006932428450985749,6:0.006932428450985749):0.7116273943754234):0.08076644270117206):1.52527967161647,((((10:0.6250586299105444,((12:0.553369168671851,((15:0.346662797345136…
tree STATE_684000 = ((1:0.12379899390894167,2:0.12379899390894167):56.45856928549545,((((((3:0.6967621172291729,((4:0.2778865364569071,7:0.2778865364569071):0.4031141717198622,((5:0.07168577542398617,6:0.07168577542398617):0.36032998698216157,8:0.43201576240614775):0.24898494577062152):0.01576140905240364):1.3014806337075064,(((((10:0.9985065161038555,17:0.9985065161038555):0.14546196889794238,12…
tree STATE_686000 = ((1:0.10478963009933295,2:0.10478963009933295):62.36308345461964,(((((((3:1.0633063170818007,(4:0.6084715219940108,7:0.6084715219940108):0.4548347950877899):0.04350517495199524,((5:0.21007086508615494,6:0.21007086508615494):0.31707970192180157,8:0.5271505670079565):0.5796609250258394):0.7156197787317311,((((((10:0.6089144528583694,33:0.6089144528583694):0.12740641608552283,14:…
tree STATE_688000 = ((1:0.1412803873887789,2:0.1412803873887789):63.026190919775985,((((((3:1.0516288764747777,((4:0.10304354549777364,7:0.10304354549777364):0.8426300373128832,((5:0.05829954394879957,6:0.05829954394879957):0.5270542414195388,8:0.5853537853683384):0.36031979744231846):0.10595529366412082):1.3867483060903405,(((((((10:0.3006687024305737,((18:0.0071837860436259286,19:0.007183786043…
tree STATE_690000 = ((1:0.402951663111649,2:0.402951663111649):61.36076536181376,(((((((3:0.798246869101306,(((4:0.1448168933865381,7:0.1448168933865381):0.3334928696310121,(5:6.566918515550741E-4,6:6.566918515550741E-4):0.47765307116599515):0.24156049282438474,8:0.719870255841935):0.07837661325937106):1.0513916422825675,(((((((10:0.29360838856151356,32:0.29360838856151356):0.05394138106534668,35…
tree STATE_692000 = ((1:0.402951663111649,2:0.402951663111649):59.731006997173026,((((((3:0.6272647629904562,((4:0.0730061500894868,7:0.0730061500894868):0.4816186220634024,((5:0.03146970201661903,6:0.03146970201661903):0.09824805042732696,8:0.12971775244394598):0.4249070197089432):0.072639990837567):1.1981074835797707,((((((10:0.4225042254413274,(17:0.376619892552624,(34:0.13738199018044073,42:0…
tree STATE_694000 = ((1:0.681524762359512,2:0.681524762359512):57.275754749815704,((((((3:0.5868043096987318,(((4:0.0948693547251858,7:0.0948693547251858):0.1888761295360224,(5:0.07898316732052779,6:0.07898316732052779):0.20476231694068042):0.03510853378934653,8:0.31885401805055474):0.267950291648177):1.1361965199563984,(((10:0.9487586369740852,(((13:0.5176774845374289,((15:0.39956924199012595,32…
tree STATE_696000 = ((1:0.6658482638881171,2:0.6658482638881171):54.140599448803556,((((((3:0.9209942499435917,(((4:0.07676147103482442,7:0.07676147103482442):0.6888008174090611,8:0.7655622884438855):0.021856681620688212,(5:0.007482086092312331,6:0.007482086092312331):0.7799368839722614):0.13357527987901796):1.2310118941731962,((((((10:0.558186068441362,(22:0.2656850966424118,23:0.265685096642411…
tree STATE_698000 = ((1:0.13216593495178586,2:0.13216593495178586):53.86376261989874,((((((((3:0.7843896655218774,(((4:0.21115645940596006,7:0.21115645940596006):0.07925935914057802,8:0.2904158185465381):0.2778258811082658,(5:0.09689687378322066,6:0.09689687378322066):0.4713448258715832):0.21614796586707352):0.6904038729331055,(((10:0.5936669838408329,(17:0.32255849533641956,31:0.3225584953364195…
tree STATE_700000 = ((1:0.7759365073592477,2:0.7759365073592477):57.21355670123873,(((((((3:0.6107288613378596,(4:0.10923828648062185,7:0.10923828648062185):0.5014905748572378):0.27111389622611215,((5:0.11066001617373956,6:0.11066001617373956):0.5760685270805885,8:0.6867285432543281):0.1951142143096437):0.7570804927509678,(((10:1.221188553371878,((18:0.2768567512861536,19:0.2768567512861536):0.37…
tree STATE_702000 = ((1:0.5249544999079205,2:0.5249544999079205):53.69507710077816,(((((((3:0.9041481746676646,(4:0.5658684475357963,7:0.5658684475357963):0.33827972713186827):0.19047913683051176,((5:0.527953227344033,6:0.527953227344033):0.21450545234729157,8:0.7424586796913246):0.35216863180685176):0.7564261835971002,(10:1.3202469705298514,(((((((11:0.22653765653758162,46:0.22653765653758162):0…
tree STATE_704000 = ((1:0.4371504849512231,2:0.4371504849512231):57.63153220612737,((((((3:1.091732764472825,((4:0.4238501437980017,7:0.4238501437980017):0.5008099236232609,((5:0.01761691381905148,6:0.01761691381905148):0.5087908425395088,8:0.5264077563585603):0.3982523110627023):0.16707269705156236):1.2959532040781867,(10:1.3984288317407445,(((((((11:0.4547709930501842,(((15:0.2231321335822472,(…
tree STATE_706000 = ((1:0.20361498430158242,2:0.20361498430158242):57.32656464642194,((((((((3:0.5350497545160934,8:0.5350497545160934):0.15802293495697528,(5:0.15628369817205007,6:0.15628369817205007):0.5367889913010186):0.41125256698627954,(4:0.6407216211763797,7:0.6407216211763797):0.46360363528296855):0.8160335353602428,(((((10:0.6198508792481511,(20:0.12225045109305503,21:0.12225045109305503…
tree STATE_708000 = ((1:0.463075863151305,2:0.463075863151305):57.79148982360668,((((((3:0.7589906200117836,((4:0.25833246314276487,7:0.25833246314276487):0.47778500732745427,((5:0.2773641703172738,6:0.2773641703172738):0.04344199682218808,8:0.32080616713946186):0.4153113033307573):0.022873149541564497):0.7871104554839853,(((((10:0.392236126970711,15:0.392236126970711):0.09075318428673534,32:0.48…
tree STATE_710000 = ((1:0.4589880308041092,2:0.4589880308041092):53.59466491491885,((((((((3:0.39256471844777885,(4:0.28797333507072115,7:0.28797333507072115):0.1045913833770577):0.012464089228990949,8:0.4050288076767698):0.20939109169679676,(5:0.18726759225183012,6:0.18726759225183012):0.42715230712173646):0.48421310767006576,(10:0.8034489034816972,((((11:0.5227267756633209,34:0.5227267756633209…
tree STATE_712000 = ((1:0.0708386083479251,2:0.0708386083479251):48.4067042422412,(((((((3:0.5620815473583337,((5:0.034314761876619304,6:0.034314761876619304):0.15167607835539162,8:0.18599084023201093):0.37609070712632275):0.0011471139428598232,(4:0.31428396034035466,7:0.31428396034035466):0.24894470096083887):1.189880921377672,((((10:0.4762216741078451,(44:0.26482827899764394,46:0.26482827899764…
tree STATE_714000 = ((1:0.028005457831346448,2:0.028005457831346448):51.1491373929623,((((((3:0.7974731361062688,(((4:0.13135443733075441,7:0.13135443733075441):0.09110446495542168,8:0.2224589022861761):0.280264818460853,(5:0.03718814598598619,6:0.03718814598598619):0.4655355747610429):0.2947494153592397):0.7643795548109154,(((((10:0.2968901321690693,41:0.2968901321690693):0.039720433712993886,(3…
tree STATE_716000 = ((1:0.24165614282749814,2:0.24165614282749814):48.06905686342547,(((((((3:0.6409654934554995,8:0.6409654934554995):0.05830870614344996,((4:0.10231228540780203,7:0.10231228540780203):0.24283335556062963,(5:0.039638554441657606,6:0.039638554441657606):0.30550708652677405):0.3541285586305178):1.2975032250677492,(((10:1.0012552022458043,(12:0.9503771610624024,((17:0.35829752471500…
tree STATE_718000 = ((1:0.259233957637667,2:0.259233957637667):48.07790933186776,((((((((3:0.3966976777337329,(4:0.04369008553127105,7:0.04369008553127105):0.3530075922024618):0.07024944807616407,8:0.46694712580989695):0.017309183957318452,(5:0.04220083551844875,6:0.04220083551844875):0.4420554742487667):0.8661361662922222,((((((10:0.7781736294020523,(((((15:0.14699714220167226,41:0.1469971422016…
tree STATE_720000 = ((1:1.1349391758905725,2:1.1349391758905725):49.162742743621855,((((((3:0.273574806689869,((4:0.08215866904179184,7:0.08215866904179184):0.08177887020121141,((5:0.020542349036560423,6:0.020542349036560423):0.054249993492848037,8:0.07479234252940846):0.08914519671359479):0.10963726744686575):0.9782482528520112,(((10:0.9282610017402076,(((40:0.012317246412570036,45:0.01231724641…
tree STATE_722000 = ((1:0.6918127801840779,2:0.6918127801840779):45.22636249023937,(((((((3:0.3895668215466065,((4:0.12829024374271805,7:0.12829024374271805):0.2373534523171151,((5:0.05494256643532198,6:0.05494256643532198):0.2830873997105516,8:0.33802996614587355):0.027613729913959606):0.023923125486773333):0.6433594145236264,((((13:0.3014722912667596,38:0.3014722912667596):0.05736191696300247,3…
tree STATE_724000 = ((1:0.6194398059498347,2:0.6194398059498347):44.64964965184211,(((((((((3:0.36767367214140173,(5:0.0751511554810647,6:0.0751511554810647):0.292522516660337):0.009269899098306833,((4:0.06536572649723793,7:0.06536572649723793):0.24538823364493334,8:0.31075396014217127):0.0661896110975373):0.6446894706641334,(((10:0.6824156414563837,(((((13:0.14219915383904588,38:0.14219915383904…
tree STATE_726000 = ((1:0.608534312298378,2:0.608534312298378):38.20390136754331,(((((((3:0.42871465234592826,((4:0.10969089303867621,7:0.10969089303867621):0.16666038543058379,8:0.27635127846926):0.15236337387666826):0.10529978029321935,(5:0.020928609560100366,6:0.020928609560100366):0.5130858230790473):0.8063956998556749,(((((10:0.3817104298533069,((((20:0.10942173991806813,21:0.109421739918068…
tree STATE_728000 = (((1:0.19366585488143961,2:0.19366585488143961):35.081313651517796,((((((3:0.5152955699157376,((5:0.05909940040463721,6:0.05909940040463721):0.27460323746139603,8:0.3337026378660332):0.18159293204970434):0.16258129894427653,(4:0.1866939775157826,7:0.1866939775157826):0.4911828913442315):0.8725025140706366,(10:1.1973407705599441,((((11:0.27890107626210187,(36:0.0812719024742471…
tree STATE_730000 = ((1:0.16854493653081093,2:0.16854493653081093):42.97905879736142,((((((((3:0.31368200797375934,8:0.31368200797375934):0.1340874999357971,(5:0.07814604071163621,6:0.07814604071163621):0.3696234671979202):0.2440599397977678,(4:0.31091182748693796,7:0.31091182748693796):0.3809176202203863):0.7627907069905057,((((10:0.5065734768240501,(35:0.08321846007973624,46:0.08321846007973624…
tree STATE_732000 = ((1:0.13055412049478576,2:0.13055412049478576):44.11373352007058,(((((((((3:0.3665656985637079,((5:0.036457807284408776,6:0.036457807284408776):0.22388787407763294,8:0.2603456813620417):0.10622001720166618):0.23848095566563654,(4:0.25848589096852076,7:0.25848589096852076):0.3465607632608237):0.6462269162376391,((12:0.7541405057403094,15:0.7541405057403094):0.2727205739276519,(…
tree STATE_734000 = ((1:0.09583747619466898,2:0.09583747619466898):50.49412850690985,(((((((3:0.42316245322686313,(((4:0.06759294453020104,7:0.06759294453020104):0.0989762870916241,8:0.16656923162182513):0.13953836339444192,(5:0.19640402118035707,6:0.19640402118035707):0.10970357383590998):0.11705485821059608):1.0505401226909648,(11:0.587486269272206,(((13:0.10754681876558148,31:0.107546818765581…
tree STATE_736000 = ((1:0.5348393136568514,2:0.5348393136568514):48.1420112413855,(((((((3:0.3758958502985343,((5:0.08061449741918697,6:0.08061449741918697):0.24238177621881124,8:0.3229962736379982):0.052899576660536074):0.12152209754863125,(4:0.2694866876399248,7:0.2694866876399248):0.22793126020724075):1.2713813287969047,(((((10:0.7528758682487124,(16:0.4979446530576126,35:0.4979446530576126):0…
tree STATE_738000 = ((1:0.35076002278410456,2:0.35076002278410456):47.492710991411954,((((((((3:0.6169884391183065,(((4:0.2310256840761796,7:0.2310256840761796):0.13685625611484678,8:0.3678819401910264):0.05891793427404568,(5:0.05555003973367162,6:0.05555003973367162):0.37124983473140044):0.19018856465323442):0.7625958179573575,(15:1.031415908505891,36:1.031415908505891):0.3481683485697731):0.016…
tree STATE_740000 = ((1:0.10553116269433538,2:0.10553116269433538):47.686062027283924,(((((((((((3:0.4361058546494009,((5:0.05839877401664594,6:0.05839877401664594):0.12268469391387352,8:0.18108346793051946):0.25502238671888144):0.09694849516841386,(4:0.09885928692312798,7:0.09885928692312798):0.4341950628946868):0.4593962547333711,12:0.9924506045511858):0.12715091935146727,(37:0.1841688789665357…
tree STATE_742000 = ((1:0.10090633600090548,2:0.10090633600090548):49.802846619328,((((((((3:0.19267660956353655,8:0.19267660956353655):0.1998826489624358,((4:0.08073642203730753,7:0.08073642203730753):0.20238241233079146,(5:0.1024261635034872,6:0.1024261635034872):0.18069267086461177):0.10944042415787336):0.7290542159986677,12:1.12161347452464):0.15948222518009625,(((((10:0.7831087788552334,15:0…
tree STATE_744000 = ((1:0.10090633600090548,2:0.10090633600090548):44.50318183076871,((((((((3:0.2863081658595892,8:0.2863081658595892):0.0375045075348403,((4:0.11532792637318591,7:0.11532792637318591):0.017743637341748372,(5:0.05206361848763213,6:0.05206361848763213):0.08100794522730215):0.1907411096794952):0.7200903425081442,12:1.0439030159025737):0.4229971651914979,(((10:0.6838097786013552,(((…
tree STATE_746000 = ((1:0.018881601230702927,2:0.018881601230702927):42.03942764756489,((((((((((3:0.3493958395373978,((5:0.005280331935050165,6:0.005280331935050165):0.1834265131945743,8:0.18870684512962446):0.16068899440777332):0.020361424229181246,(4:0.19790214541129295,7:0.19790214541129295):0.17185511835528608):0.434611066828294,12:0.804368330594873):0.09264157704003018,10:0.8970099076349032…
tree STATE_748000 = ((1:0.018881601230702927,2:0.018881601230702927):45.63328585853747,((((((((3:0.284540023975769,(4:0.20317460903113674,7:0.20317460903113674):0.08136541494463226):0.01035313988149078,((5:0.062490309545242435,6:0.062490309545242435):0.14051871963498597,8:0.2030090291802284):0.09188413467703138):0.5818886137431725,12:0.8767817776004322):0.30790752377764863,((((10:0.35915553465759…
tree STATE_750000 = ((1:0.01887491595438462,2:0.01887491595438462):40.29047205380266,(((((((((3:0.3235598091140568,((5:0.00583279953904172,6:0.00583279953904172):0.22392947883973097,8:0.2297622783787727):0.0937975307352841):0.05383546340133605,(4:0.08540145713620838,7:0.08540145713620838):0.29199381537918445):0.3862613987672665,12:0.7636566712826593):0.29049017797578025,(((10:0.4584042924863391,(…
tree STATE_752000 = ((1:0.01887491595438462,2:0.01887491595438462):43.27459479968113,((((((((3:0.3460338692233025,(((4:0.04842325446637061,7:0.04842325446637061):0.05338012073208315,(5:0.013056917105615523,6:0.013056917105615523):0.08874645809283824):0.09875460577803172,8:0.20055798097648547):0.145475888246817):0.6919937853029658,12:1.0380276545262683):0.0405340735939872,(11:1.0171101379976117,((…
tree STATE_754000 = ((1:0.09738412401744867,2:0.09738412401744867):45.130559023370026,(((((((3:0.31394316002481276,((4:0.09474581473091957,7:0.09474581473091957):0.20272776777293894,((5:0.043075805717055084,6:0.043075805717055084):0.06053571691029316,8:0.10361152262734824):0.19386205987651028):0.016469577520954237):0.7442058300800447,12:1.0581489901048575):0.1349257371002912,((((((10:0.4053178157…
tree STATE_756000 = ((1:0.09738412401744867,2:0.09738412401744867):45.204096846363,(((((((3:0.5395453118246669,((4:0.21389583990626818,7:0.21389583990626818):0.21689688048255915,((5:0.029681076466517995,6:0.029681076466517995):0.1597880960851249,8:0.1894691725516429):0.24132354783718443):0.1087525914358396):0.6830976719827591,12:1.222642983807426):0.24361422842955016,((((10:0.6742478399945471,((1…
tree STATE_758000 = ((1:0.04935952166140467,2:0.04935952166140467):50.26862871129893,((((((((((3:0.34282110578282077,(5:0.0023147116301624553,6:0.0023147116301624553):0.3405063941526583):0.058737933682578514,8:0.4015590394653993):0.09712566887645013,(4:0.223271537616551,7:0.223271537616551):0.2754131707252984):0.5404715804618468,((((((11:0.32537299616506143,15:0.32537299616506143):0.1414961044235…
tree STATE_760000 = ((1:0.0452126018270782,2:0.0452126018270782):44.98110992003082,(((((((((((3:0.3103935352766078,((5:0.02643548933433717,6:0.02643548933433717):0.2794735398486974,8:0.30590902918303453):0.0044845060935732595):0.1744648900129856,(4:0.391516730359244,7:0.391516730359244):0.09334169493034938):0.27064838065753066,12:0.755506805947124):0.09246098009860837,(((((10:0.3498496355520119,(…
tree STATE_762000 = ((1:0.04553120110762521,2:0.04553120110762521):38.63008570161806,(((((((((3:0.21557115844567512,8:0.21557115844567512):0.24201264881370307,(5:0.047975822595842904,6:0.047975822595842904):0.4096079846635353):0.12613888050298494,(4:0.31884313397156144,7:0.31884313397156144):0.2648795537908017):0.47443944628711643,12:1.0581621340494796):0.09857662004241341,(((((10:0.4960306466828…
tree STATE_764000 = ((1:0.05770360551220399,2:0.05770360551220399):43.88589493187195,((((((((((3:0.2913746977539255,8:0.2913746977539255):0.02733366933983522,(5:0.07271338206578036,6:0.07271338206578036):0.24599498502798034):0.12864163173323406,(4:0.22268751026590516,7:0.22268751026590516):0.2246624885610896):0.6278727175602935,12:1.0752227163872883):0.19745472154204102,(((((15:0.5478816474502097…
tree STATE_766000 = ((1:0.00199359320631487,2:0.00199359320631487):41.802225527176994,((((((((3:0.13130498041603408,(5:0.06526675203269658,6:0.06526675203269658):0.0660382283833375):0.049222273750163664,8:0.18052725416619775):0.17103728809181085,(4:0.0943337807812622,7:0.0943337807812622):0.2572307614767464):1.2698633723538206,(((10:0.9593924079021328,((((((13:0.3257316353945764,(16:0.25357000500…
tree STATE_768000 = (((1:0.008559594579018892,2:0.008559594579018892):34.84213627044217,((((((3:0.39326112729573426,((4:0.20127459071537498,7:0.20127459071537498):0.07293599771399131,((5:0.011717416771311464,6:0.011717416771311464):0.03108520641633891,8:0.04280262318765037):0.23140796524171592):0.11905053886636796):0.7669123903903929,((20:0.17222724838995332,21:0.17222724838995332):0.323551927378…
tree STATE_770000 = (((1:0.008559594579018892,2:0.008559594579018892):31.857851154130508,(((((3:0.6023698536631222,(((4:0.07882828473645079,7:0.07882828473645079):0.11570083792762678,8:0.19452912266407757):0.006242624152112658,(5:0.029762908371428757,6:0.029762908371428757):0.17100883844476147):0.401598106846932):0.6835386775328188,(10:1.1012906135928267,(((((11:0.32151419131832715,(((24:0.031259…
tree STATE_772000 = (((1:0.008559594579018892,2:0.008559594579018892):33.086381526010555,((((((3:0.1820458241076437,((4:0.05174961572472899,7:0.05174961572472899):0.09536631063215817,((5:0.0671961105545852,6:0.0671961105545852):0.06805779311538653,8:0.13525390366997173):0.011862022686915441):0.03492989775075653):0.725720209667615,11:0.9077660337752587):0.11229429521001011,(((((10:0.26542516177291…
tree STATE_774000 = (((1:0.008559594579018892,2:0.008559594579018892):31.02002055425615,(((((3:0.0960832582231354,((4:0.007813240528666327,7:0.007813240528666327):0.06962649878275018,((5:0.025342657263988787,6:0.025342657263988787):0.041010511538331,8:0.06635316880231978):0.011086570509096727):0.018643518911718893):0.6231502906502357,((((((((10:0.3042457321337622,33:0.3042457321337622):0.00859282…
tree STATE_776000 = (((1:0.01521483697533732,2:0.01521483697533732):29.311835348409645,(((((((3:0.2691910851219845,((4:0.05009726220466178,7:0.05009726220466178):0.15307506959712353,((5:6.6475327744878E-4,6:6.6475327744878E-4):0.07129927674585392,8:0.07196403002330269):0.13120830177848264):0.06601875332019916):0.27336050171945875,((((16:0.16981965239994926,(34:0.1438822210851148,37:0.143882221085…
tree STATE_778000 = (((1:0.15756721659640327,2:0.15756721659640327):30.231973308829723,(((((3:0.36481307543090374,((4:0.14303403441653637,7:0.14303403441653637):0.05494787585242808,((5:0.0050391881880046,6:0.0050391881880046):0.09487294324787524,8:0.09991213143587983):0.09806977883308461):0.1668311651619393):0.7126882333199533,((((10:0.3178191482196243,(14:0.274858210209843,31:0.274858210209843):…
tree STATE_780000 = (((1:0.15756721659640327,2:0.15756721659640327):30.13910016430942,((((((3:0.2123283198481777,(4:0.12175013665560178,7:0.12175013665560178):0.09057818319257593):0.15632042445744085,((5:0.018113019476794955,6:0.018113019476794955):0.04217726679083589,8:0.060290286267630847):0.3083584580379877):0.6092108555803816,((((10:0.46749003752556645,(((((((24:0.0016515829065387908,28:0.001…
tree STATE_782000 = (((1:0.1387940602924882,2:0.1387940602924882):30.2643506672311,((((((3:0.3033559914105755,(5:0.003826764624150201,6:0.003826764624150201):0.2995292267864253):0.026552737435338702,((4:0.1144441399508334,7:0.1144441399508334):0.06353275702484269,8:0.1779768969756761):0.15193183187023812):0.662177665379285,(((((10:0.38987033746808936,(14:0.23786749730550594,43:0.23786749730550594…
tree STATE_784000 = (((1:0.1289666280108417,2:0.1289666280108417):30.655629012352918,(((((3:0.4410360951444942,(((4:0.0867189926350692,7:0.0867189926350692):0.08619903146399412,8:0.17291802409906332):0.08916634401991552,(5:0.028289029017863662,6:0.028289029017863662):0.23379533910111516):0.17895172702551537):0.3562436823663387,(((((10:0.33847447454665824,15:0.33847447454665824):0.1032027110861003…
tree STATE_786000 = (((1:0.1289666280108417,2:0.1289666280108417):29.47694402843866,(((((((3:0.41646490616796217,(((4:0.03625751973977029,7:0.03625751973977029):0.13202550313154657,(5:0.001949996798508477,6:0.001949996798508477):0.16633302607280837):0.062073725459274975,8:0.23035674833059183):0.18610815783737034):0.3976092415234852,12:0.8140741476914474):0.14893642323717537,(((10:0.52570768453983…
tree STATE_788000 = (((1:0.1310340614313752,2:0.1310340614313752):34.60865918225562,((((((3:0.3425580966025531,((4:0.11856512038247109,7:0.11856512038247109):0.1967377738674101,((5:0.028339791029219605,6:0.028339791029219605):0.2228891010447561,8:0.2512288920739757):0.06407400217590548):0.027255202352671926):0.6114611652366316,(((((((((10:0.24804644744962015,(18:0.0956222051411441,19:0.0956222051…
tree STATE_790000 = (((1:0.1310340614313752,2:0.1310340614313752):32.251688868643996,(((((((3:0.17321614147129222,8:0.17321614147129222):0.06472368385218114,(5:0.00953754743770604,6:0.00953754743770604):0.2284022778857673):0.06582942215886001,(4:0.19816470496416488,7:0.19816470496416488):0.10560454251816848):0.876763609376113,((((((((((10:0.24005202476298196,(41:0.02548692512795861,44:0.025486925…
tree STATE_792000 = (((1:0.1189522685509008,2:0.1189522685509008):32.17157924428302,((((((3:0.33622949813836395,((5:0.14982923506402088,6:0.14982923506402088):0.118242127826613,8:0.2680713628906339):0.06815813524773007):0.1029129903269374,(4:0.2726487278876737,7:0.2726487278876737):0.16649376057762766):0.6916187434016613,((((((((((10:0.08536384715253549,44:0.08536384715253549):0.0910442377770445,…
tree STATE_794000 = (((1:0.1189522685509008,2:0.1189522685509008):34.4036388807266,(((((3:0.47466688356628306,(((4:0.07926230674132022,7:0.07926230674132022):0.039010013311157346,(5:0.01817959990859609,6:0.01817959990859609):0.10009272014388147):0.11606544021869034,8:0.2343377602711679):0.24032912329511516):0.630478701275921,(((((10:0.6021435686713978,((12:0.42954462301084817,(22:0.08524500645156…
tree STATE_796000 = (((1:0.11032555640733932,2:0.11032555640733932):33.870376917396555,(((((((3:0.28436678301010504,((5:0.1575412948573178,6:0.1575412948573178):0.07341356349789122,8:0.23095485835520901):0.053411924654896026):0.059470445389132875,(4:0.16545167964113722,7:0.16545167964113722):0.1783855487581007):0.564096749202369,(((10:0.55514534171771,(12:0.29608199764972265,(18:0.004230814423349…
tree STATE_798000 = ((1:0.3887122862680563,2:0.3887122862680563):39.84792640699072,(((((((3:0.2815300263441207,((5:0.013985571699859568,6:0.013985571699859568):0.18660665766438492,8:0.20059222936424448):0.08093779697987624):0.0570756408703777,(4:0.18478414249096334,7:0.18478414249096334):0.15382152472353508):0.7011878937747273,(((10:0.4935631271949628,((((16:0.19409573893225313,30:0.1940957389322…
tree STATE_800000 = (((1:0.3887122862680563,2:0.3887122862680563):34.66355249196812,(((((((3:0.3113122769930472,((4:0.1677252893852946,7:0.1677252893852946):0.1286940092547791,8:0.2964192986400737):0.014892978352973485):0.10874758994082356,(5:0.037868933375500534,6:0.037868933375500534):0.38219093355837025):0.6506541859584068,(((((((11:0.21281727735041558,30:0.21281727735041558):0.026805307395988…
tree STATE_802000 = ((1:0.350849542699434,2:0.350849542699434):38.139276647004706,(((((((((3:0.2500887914663449,8:0.2500887914663449):0.2057573498135934,(4:0.16761853167647248,7:0.16761853167647248):0.28822760960346583):0.1224853439694027,(5:0.04187343532373442,6:0.04187343532373442):0.5364580499256065):0.44985737489702504,(((((((11:0.2816063882216977,(18:0.020547330486976673,19:0.020547330486976…
tree STATE_804000 = ((1:0.35904513736985244,2:0.35904513736985244):37.39896934095716,(((((((3:0.5257524745954455,((4:0.10779241772089965,7:0.10779241772089965):0.22452884295790027,8:0.3323212606787999):0.19343121391664558):0.08802055003243758,(5:0.03809252652437501,6:0.03809252652437501):0.5756804981035081):0.4614396221394549,((((10:0.34549707706043215,((((17:0.23130920741609662,46:0.231309207416…
tree STATE_806000 = ((1:0.27314640325578665,2:0.27314640325578665):42.76052824109713,(((((((3:0.35153390581534566,((4:0.0588523976001721,7:0.0588523976001721):0.24540333354826196,((5:0.021705533799447087,6:0.021705533799447087):0.19151784755253898,8:0.21322338135198607):0.091032349796448):0.04727817466691159):0.5266493258329243,((((((11:0.19465988855987995,(17:0.17661502846864005,(39:0.0445662003…
tree STATE_808000 = ((1:0.02871536789496254,2:0.02871536789496254):39.38175526573488,(((((((3:0.40075801927394056,(4:0.15978849843036216,7:0.15978849843036216):0.2409695208435784):0.024056682674652052,((5:0.03354520244985402,6:0.03354520244985402):0.29063846402792426,8:0.3241836664777783):0.10063103547081431):1.0737547477018587,(((((10:0.37466795170404066,(32:0.21739581541232497,(40:0.05886267301…
tree STATE_810000 = ((1:0.034595134292674246,2:0.034595134292674246):42.57862220656974,((((((((3:0.4621087172951144,(5:0.07793281134051075,6:0.07793281134051075):0.3841759059546036):0.05072020034495439,((4:0.1949378659302905,7:0.1949378659302905):0.1384032902065616,8:0.3333411561368521):0.17948776150321666):0.4297975575624492,((((((10:0.32592593441373624,(35:0.20404755679430278,39:0.2040475567943…
tree STATE_812000 = ((1:0.024458675630610216,2:0.024458675630610216):44.311374776054166,(((((((3:0.4769428443267593,((4:0.15636134954770414,7:0.15636134954770414):0.20467213140116214,(5:0.18795830325911975,6:0.18795830325911975):0.17307517768974653):0.11590936337789304):0.19001425006534928,8:0.6669570943921086):0.5142679233630507,((((((((10:0.3441942734332624,((24:0.021756522833292907,26:0.021756…
tree STATE_814000 = ((1:0.12151951668157146,2:0.12151951668157146):46.34472614965385,(((((((3:0.4327755872073428,(((4:0.12241100782243847,7:0.12241100782243847):0.2297855631694491,(5:0.1499989466498325,6:0.1499989466498325):0.20219762434205507):0.01907802285062321,8:0.37127459384251077):0.06150099336483206):0.6249743248520889,((((((10:0.49043613612268466,((((32:0.04692272828735807,40:0.0469227282…
tree STATE_816000 = ((1:0.15007746820360168,2:0.15007746820360168):43.73949179761492,((((((((3:0.41385161636191786,(5:0.010386550420442418,6:0.010386550420442418):0.40346506594147546):0.08996889287736892,((4:0.17818883133066277,7:0.17818883133066277):0.15656334729527355,8:0.3347521786259363):0.16906833061335047):0.7038110192756147,(((((10:0.4116825766602699,(36:0.3696752817014382,37:0.36967528170…
tree STATE_818000 = ((1:0.4901006969477404,2:0.4901006969477404):47.06148851254339,((((((((3:0.3438173710872595,8:0.3438173710872595):0.0449265581365611,(4:0.11255050468915216,7:0.11255050468915216):0.27619342453466844):0.02950521852372201,(5:0.05542512736468308,6:0.05542512736468308):0.36282402038285955):0.9379505788868078,((((((10:0.4604344555131242,(13:0.43196909814311474,(((17:0.2109544791982…
tree STATE_820000 = ((1:0.5003530545522263,2:0.5003530545522263):45.105787199908384,((((((3:0.3918874429712448,((4:0.17367684217218005,7:0.17367684217218005):0.14522797024433903,((5:0.07587511751472252,6:0.07587511751472252):0.1241754174106655,8:0.20005053492538802):0.11885427749113106):0.0729826305547257):0.8442425670182748,(((((10:0.5587084530045631,(((11:0.30055243818306465,(((30:0.13725485303…
tree STATE_822000 = ((1:0.13031380637789702,2:0.13031380637789702):46.866314733043495,(((((((3:0.6314375363242202,(4:0.2687614699589608,7:0.2687614699589608):0.3626760663652594):0.06107399582930417,((5:0.03714369666484783,6:0.03714369666484783):0.10434666350173004,8:0.14149036016657787):0.5510211719869464):0.6244736319552687,(((((10:0.4601738306403826,15:0.4601738306403826):0.06856620735914715,((…
tree STATE_824000 = ((1:0.010985782709546754,2:0.010985782709546754):48.42982474385938,(((((((3:0.7103350938571649,((5:0.07260084916131866,6:0.07260084916131866):0.09791492073661388,8:0.17051576989793255):0.5398193239592324):0.03950278324831713,(4:0.06830944269715221,7:0.06830944269715221):0.6815284344083298):0.6761899575386615,((((((10:0.30930692154060635,(18:0.11883486519739447,19:0.11883486519…
tree STATE_826000 = (((1:0.07822117204445611,2:0.07822117204445611):38.64541960751027,((((((3:0.6982842868401218,(4:0.030940860732038656,7:0.030940860732038656):0.6673434261080832):0.003788923470147365,((5:0.021731985758850113,6:0.021731985758850113):0.6307968301936739,8:0.6525288159525241):0.04954439435774505):0.7989342633779624,(((((10:0.6883255475528655,(15:0.5756376808889155,17:0.575637680888…
tree STATE_828000 = ((1:0.07822117204445611,2:0.07822117204445611):45.489007103424704,((((((((3:0.4850554731225793,((5:0.08060516385747013,6:0.08060516385747013):0.3599125577768256,8:0.44051772163429576):0.04453775148828354):0.01298164859412615,(4:0.45529108246022376,7:0.45529108246022376):0.04274603925648168):0.7985087711773808,12:1.2965458928940863):0.12904275389487618,((((10:0.5662913948147428…
tree STATE_830000 = ((1:0.08964670162276,2:0.08964670162276):45.47914836729294,(((((((3:0.4486908658680601,(4:0.22915635475453153,7:0.22915635475453153):0.2195345111135286):0.017803521654171983,((5:0.10990932300729932,6:0.10990932300729932):0.21619995654335755,8:0.3261092795506569):0.14038510797157522):0.9006000133259064,(((10:0.643449084111135,11:0.643449084111135):9.68354197054766E-4,(((14:0.30…
tree STATE_832000 = ((1:0.12807255964085762,2:0.12807255964085762):48.64633256685087,((((((((3:0.26481559359663565,(5:0.038629844956780617,6:0.038629844956780617):0.22618574863985502):0.12086635933023782,((4:0.06439399671136443,7:0.06439399671136443):0.09650055588040861,8:0.16089455259177304):0.22478740033510042):0.7511391896597565,((((10:0.3629047260027632,16:0.3629047260027632):0.15640528524685…
tree STATE_834000 = ((1:0.2104581454247274,2:0.2104581454247274):58.61757044430286,((((((3:0.5759039434477887,((4:0.17622966642657067,7:0.17622966642657067):0.39618980909883295,((5:0.10591338342456995,6:0.10591338342456995):0.2160471399604998,8:0.32196052338506975):0.25045895214033387):0.003484467922385104):0.9033939706581448,(((((10:0.2880430599911582,((35:0.05446625562169854,37:0.05446625562169…
tree STATE_836000 = ((1:0.2104581454247274,2:0.2104581454247274):51.60948614383449,(((((((3:0.43670937535407955,((4:0.017294084811282105,7:0.017294084811282105):0.38176908965344064,((5:0.15171877761739463,6:0.15171877761739463):0.1397008711497105,8:0.29141964876710513):0.10764352569761759):0.03764620088935683):0.7687315330586584,17:1.205440908412738):0.005864977748719635,((((10:0.7910497061293849…
tree STATE_838000 = ((1:0.13552139238290906,2:0.13552139238290906):51.53585151687608,((((((((3:0.28067852483920475,8:0.28067852483920475):0.0543650507134924,(5:0.09829596047153744,6:0.09829596047153744):0.2367476150811597):0.01798479178059259,(4:0.19079563292448212,7:0.19079563292448212):0.16223273440880762):0.8189656707037469,(((10:0.3643427069942864,((38:0.15426563566753604,40:0.154265635667536…
tree STATE_840000 = ((1:0.13552139238290906,2:0.13552139238290906):47.291539332341216,(((((((3:0.28729441096573033,((5:0.013193157497063908,6:0.013193157497063908):0.17628700373409958,8:0.18948016123116349):0.09781424973456684):0.07338509797341647,(4:0.12958923831764488,7:0.12958923831764488):0.23109027062150192):0.8207888687779152,(((10:0.5462182682580825,31:0.5462182682580825):0.252736321890796…
tree STATE_842000 = ((1:0.07951339469896546,2:0.07951339469896546):42.90237487962213,((((((((3:0.2515062876400335,((4:0.14504701962717156,7:0.14504701962717156):0.040966382013367886,(5:0.009812760772301617,6:0.009812760772301617):0.17620064086823783):0.06549288599949407):0.029482903615270728,8:0.28098919125530425):0.5843779176963992,(((10:0.4402625159231848,11:0.4402625159231848):0.05579391345693…
tree STATE_844000 = ((1:0.31503036274652985,2:0.31503036274652985):50.83552965152266,((((((3:0.5273493090199057,((4:0.13976787907718558,7:0.13976787907718558):0.1529061455891993,((5:0.0521713445516924,6:0.0521713445516924):0.12066623564958992,8:0.17283758020128231):0.11983644446510255):0.23467528435352086):0.7488629963318219,(10:0.939565701000756,(11:0.8348095454349461,((((((12:0.2546056947627569…
tree STATE_846000 = ((1:0.10959456109190491,2:0.10959456109190491):47.451136596025385,((((((((3:0.27077462785958406,(5:0.01028438117618227,6:0.01028438117618227):0.2604902466834018):0.04305035828517323,8:0.3138249861447573):0.007458694680865463,(4:0.2252046435257528,7:0.2252046435257528):0.09607903729986994):0.8165290731737034,((10:0.8149221946825123,(14:0.5168348358532939,((22:0.2117524966780998…
tree STATE_848000 = ((1:0.03770097648833115,2:0.03770097648833115):47.033999374289984,((((((((3:0.2634289485927095,8:0.2634289485927095):0.04535487230369112,((4:0.17526790984287532,7:0.17526790984287532):0.042291628115508656,(5:0.01761172666186139,6:0.01761172666186139):0.1999478112965226):0.09122428293801663):0.6865790716119791,(((12:0.5558131602273199,17:0.5558131602273199):0.08997248691074733,…
tree STATE_850000 = ((1:0.03770097648833115,2:0.03770097648833115):50.26619592301784,(((((((3:0.2929263315636951,((5:0.045720432340170356,6:0.045720432340170356):0.19844099092854112,8:0.24416142326871146):0.04876490829498362):0.11413751507873537,(4:0.24223680888064136,7:0.24223680888064136):0.16482703776178909):0.9730313707717767,(((((10:0.2896116347789865,35:0.2896116347789865):0.095972097441053…
tree STATE_852000 = ((1:0.03770097648833115,2:0.03770097648833115):45.77226958545536,(((((((3:0.4761743853912013,((4:0.1906674107728575,7:0.1906674107728575):0.2500577695220809,((5:0.030853973645195126,6:0.030853973645195126):0.12119801027631474,8:0.15205198392150987):0.2886731963734286):0.03544920509626287):0.8614516737411162,(12:1.272690682935119,(((16:0.19560669055913182,44:0.19560669055913182…
tree STATE_854000 = ((1:0.02658282968293335,2:0.02658282968293335):47.8689817335878,((((((((3:0.7156129256578525,((5:0.02097198830836324,6:0.02097198830836324):0.2627575143175748,8:0.28372950262593805):0.43188342303191446):0.23314012496570657,(4:0.44884752952399715,7:0.44884752952399715):0.49990552109956193):0.6496808048756546,((((((11:0.11771198309907253,35:0.11771198309907253):0.024565010914524…
tree STATE_856000 = ((1:0.30886576259082155,2:0.30886576259082155):51.06019286246141,((((((3:0.7341087460545789,(((4:0.11117922634140072,7:0.11117922634140072):0.3506120810300272,(5:0.009889099277685304,6:0.009889099277685304):0.4519022080937426):0.22790132283641518,8:0.6896926302078431):0.04441611584673577):0.8233193050698123,(((10:0.839904832130832,(22:0.22119203642651697,23:0.22119203642651697…
tree STATE_858000 = ((1:0.30886576259082155,2:0.30886576259082155):48.825290425575965,(((((((3:0.6270391048211841,((5:0.04576805811415196,6:0.04576805811415196):0.5054630511555046,8:0.5512311092696566):0.07580799555152751):0.08370879508644047,(4:0.27621188389115753,7:0.27621188389115753):0.434536016016467):1.2107312319299468,(((10:0.8386745940236492,((((12:0.15857563653573814,40:0.158575636535738…
tree STATE_860000 = ((1:0.30886576259082155,2:0.30886576259082155):49.645440102852994,(((((((3:0.28648638125452,8:0.28648638125452):0.3309910667154572,((4:0.03202650551997503,7:0.03202650551997503):0.4261782272673627,(5:0.22736546024116364,6:0.22736546024116364):0.23083927254617412):0.1592727151826394):0.9888282026188842,(((((10:0.6679139421566236,(((16:0.35608237782262087,(32:0.26468517963491334…
tree STATE_862000 = ((1:0.24443437776219312,2:0.24443437776219312):44.12319131046891,((((((3:0.5722730193838431,((4:0.4665236162874111,7:0.4665236162874111):0.025558563080455177,((5:0.1926276540615381,6:0.1926276540615381):0.23984640848986377,8:0.43247406255140186):0.05960811681646444):0.08019084001597682):0.8582501935510632,(((10:1.0690232660524022,((((14:0.6164491912510288,(22:0.219464427928964…
tree STATE_864000 = ((1:0.2458543389788055,2:0.2458543389788055):51.89069308309185,(((((((3:0.40394620137113074,((4:0.13048150259460958,7:0.13048150259460958):0.23889029800508318,((5:0.06701674445176156,6:0.06701674445176156):0.07218255560414724,8:0.1391993000559088):0.23017250054378396):0.034574400771437974):0.6052805181073355,((((10:0.6794514475853219,((11:0.429942056242764,(30:0.39812815586016…
tree STATE_866000 = ((1:0.24563638368560348,2:0.24563638368560348):54.49592317854979,((((((3:0.7358403127814184,(((4:0.1447980341042698,7:0.1447980341042698):0.025685451036578627,8:0.17048348514084843):0.08277472819929721,(5:0.0712297318519163,6:0.0712297318519163):0.18202848148822934):0.4825820994412727):0.7916293512388222,(((10:0.5240893495907626,(22:0.13873654145326664,23:0.13873654145326664):…
tree STATE_868000 = ((1:0.41468316757930346,2:0.41468316757930346):50.79487075578903,(((((((3:0.3946230131576213,((4:0.18668904323510993,7:0.18668904323510993):0.17169061963483057,8:0.3583796628699405):0.03624335028768083):0.02825307545164485,(5:0.007024050614806793,6:0.007024050614806793):0.41585203799445936):0.918249769259994,(((10:0.8762162063390444,(13:0.7403765187470066,(20:0.194637278706790…
tree STATE_870000 = ((1:0.11304106636321443,2:0.11304106636321443):53.43056180135728,((((((3:0.4166655762683221,((4:0.14827781040994192,7:0.14827781040994192):0.21888633061284368,((5:0.005150450729815782,6:0.005150450729815782):0.3571456706192081,8:0.3622961213490239):0.004868019673761714):0.04950143524553652):0.8141013288483673,(((10:0.6581287254689674,(18:0.03763055142162372,19:0.03763055142162…
tree STATE_872000 = ((1:0.03414218411065306,2:0.03414218411065306):50.39598316089531,((((((3:0.3506880493434738,((4:0.16612142810084363,7:0.16612142810084363):0.07475558085405862,((5:0.006088909134022691,6:0.006088909134022691):0.1057435690041282,8:0.11183247813815088):0.12904453081675138):0.10981104038857156):1.0637740759152667,(((((10:0.33265360195517524,37:0.33265360195517524):0.02828759413073…
tree STATE_874000 = ((1:0.03337672697841931,2:0.03337672697841931):55.05440604859649,(((((((3:0.485288713997761,((4:0.22351299166663915,7:0.22351299166663915):0.23986798582828303,((5:0.02829300999192621,6:0.02829300999192621):0.15514766501678762,8:0.18344067500871383):0.2799403024862084):0.021907736502838837):0.9949820461469934,(((11:0.6264266347019218,(14:0.39256333804844157,(17:0.30572450392228…
tree STATE_876000 = ((1:0.03337672697841931,2:0.03337672697841931):48.004449846710386,((((((((3:0.5180256457425201,((4:0.28195494014937666,7:0.28195494014937666):0.056492262253337366,8:0.33844720240271403):0.17957844333980605):0.07213287724700712,(5:0.013362332657108891,6:0.013362332657108891):0.5767961903324184):0.47074179082413714,39:1.0609003138136643):0.26771629379169304,((((((10:0.3579965148…
tree STATE_878000 = ((1:0.04203600852395439,2:0.04203600852395439):48.90813940593914,(((((((3:0.5102004906364134,((4:0.1898066755724961,7:0.1898066755724961):0.22356235183483342,((5:0.040412122617310794,6:0.040412122617310794):0.28029255837546285,8:0.32070468099277366):0.09266434641455584):0.09683146322908387):0.3323571994173017,(11:0.5412174790334146,(((((((13:0.08723840155487515,43:0.0872384015…
tree STATE_880000 = ((1:7.055610648816213E-4,2:7.055610648816213E-4):45.28616286909564,((((((((3:0.33072630858632723,(((4:0.07585453649224427,7:0.07585453649224427):0.038606694924881085,8:0.11446123141712536):0.20177986784832228,(5:0.1585442209586093,6:0.1585442209586093):0.15769687830683835):0.0144852093208796):0.28685295341217387,((20:0.22268741501527403,21:0.22268741501527403):0.26022695814270…
tree STATE_882000 = ((1:7.055610648816213E-4,2:7.055610648816213E-4):46.16292043128291,((((((((((3:0.3400343157217822,(4:0.10283734821589353,7:0.10283734821589353):0.2371969675058887):0.021436050676291785,((5:0.11724936639036476,6:0.11724936639036476):0.2301266769297865,8:0.34737604332015126):0.014094323077922744):0.3733572947392862,((((12:0.19925428686440308,35:0.19925428686440308):0.06516259195…
tree STATE_884000 = ((1:7.055610648816213E-4,2:7.055610648816213E-4):42.841976513504235,(((((((((3:0.35968594012773547,(5:0.08462748881946833,6:0.08462748881946833):0.2750584513082671):0.03822032185937385,(4:0.27321837351455,7:0.27321837351455):0.12468788847255935):0.03387377552147064,8:0.43178003750857996):0.3613692560051609,((11:0.5926881253623384,(12:0.5779162523224624,(((((15:0.14130444482344…
tree STATE_886000 = ((1:0.011335669829742656,2:0.011335669829742656):43.90992263516431,(((((((((3:0.46630283995502625,((4:0.23827117498554484,7:0.23827117498554484):0.18003664290039229,((5:0.01172131770198509,6:0.01172131770198509):0.1817444718002969,8:0.193465789502282):0.22484202838365513):0.04799502206908912):0.2621538718521433,11:0.7284567118071695):0.018544539015176276,14:0.7470012508223458)…
tree STATE_888000 = ((1:0.008053724262676809,2:0.008053724262676809):45.69953596899256,((((((((3:0.44598989725077925,(5:0.06105290518393576,6:0.06105290518393576):0.3849369920668435):0.03598668468738192,((4:0.0932573885099724,7:0.0932573885099724):0.35505895955708267,8:0.44831634806705506):0.033660233871106116):0.7043724003439038,(((((((10:0.4435363412321389,(14:0.35671248976258885,(38:0.01341770…
tree STATE_890000 = ((1:0.008053724262676809,2:0.008053724262676809):47.850902574453286,(((((((((3:0.4643470233743628,(((4:0.07769642655357385,7:0.07769642655357385):0.16196218747170021,8:0.23965861402527405):0.12869789135856008,(5:0.273286441717407,6:0.273286441717407):0.09507006366642712):0.09599051799052866):0.36508033709787074,10:0.8294273604722335):0.02169978304762299,((((((12:0.193457492199…
tree STATE_892000 = (((1:0.02451356959724471,2:0.02451356959724471):40.62276049260546,((((((3:0.5579701581686005,((4:0.1342293781688973,7:0.1342293781688973):0.2316372060845599,8:0.3658665842534572):0.19210357391514332):0.012665343838184628,(5:0.12462282967277648,6:0.12462282967277648):0.44601267233400865):0.4449853088040524,(10:0.9657188893816333,(11:0.8972820537592617,(((((((12:0.46452950979525…
tree STATE_894000 = ((1:0.02451356959724471,2:0.02451356959724471):46.88771144542809,((((((((3:0.16135933545719172,8:0.16135933545719172):0.02411684821342608,(5:0.08359506551193893,6:0.08359506551193893):0.10188111815867887):0.21919197349889585,(4:0.19418108032929488,7:0.19418108032929488):0.21048707684021878):0.8858220583077066,((((10:0.2635564427289341,31:0.2635564427289341):0.2976503320763111,…
tree STATE_896000 = (((1:0.021492366220568826,2:0.021492366220568826):42.295772745858585,(((((3:0.42012762308365104,((4:0.05033795185250843,7:0.05033795185250843):0.32313178986435653,((5:0.012283992696422292,6:0.012283992696422292):0.16389784614666544,8:0.17618183884308775):0.19728790287377723):0.04665788136678606):0.7321969772900088,(((((10:0.4425409269304914,12:0.4425409269304914):0.08392773062…
tree STATE_898000 = ((1:0.016606541436770428,2:0.016606541436770428):45.29635420828754,(((((((3:0.4559599017937821,(((4:0.14388793943536315,8:0.14388793943536315):0.0017560943664318707,7:0.14564403380179503):0.2694629291232005,(5:0.0666629748950936,6:0.0666629748950936):0.34844398802990195):0.04085293886878655):0.631079341077613,((((((((10:0.16326648502491545,41:0.16326648502491545):0.10588802254…
tree STATE_900000 = (((1:0.016606541436770428,2:0.016606541436770428):42.93638798433848,((57:0.09213097062507813,58:0.09213097062507813):0.04526862007361032,59:0.13739959069868846):19.815594935076565):0.8459110102806306,((((((((3:0.3295590997383689,((5:0.0965861422363918,6:0.0965861422363918):0.1242354947765008,(7:0.08654404977078017,8:0.08654404977078017):0.13427758724211242):0.1087374627254763)…
tree STATE_902000 = ((1:0.016606541436770428,2:0.016606541436770428):50.441529466268626,((((((((3:0.3257514013393158,(5:0.050692815202615565,6:0.050692815202615565):0.2750585861367002):0.2519173956641695,((4:0.13506409796151392,7:0.13506409796151392):0.1274804705586577,8:0.2625445685201716):0.3151242284833137):0.7164935636115519,(((11:0.5125452836190154,(((14:0.16865418484701333,(32:0.04521496099…
tree STATE_904000 = ((1:0.016606541436770428,2:0.016606541436770428):52.731913756039994,((((((3:0.610330063896035,((4:0.2934730915082481,7:0.2934730915082481):0.17947088996638982,((5:0.009105960845510743,6:0.009105960845510743):0.22392284898851736,8:0.2330288098340281):0.2399151716406098):0.13738608242139705):1.2127229952229854,((((10:0.3919791290359673,(18:0.11800107613544503,19:0.11800107613544…
tree STATE_906000 = ((1:0.1493401129225358,2:0.1493401129225358):50.796427217694784,((((((3:0.649473562125717,((4:0.16686591911049445,7:0.16686591911049445):0.3033178868310671,((5:0.06311466162155287,6:0.06311466162155287):0.37355225272348047,8:0.43666691434503335):0.03351689159652815):0.17928975618415555):1.0361550642114727,((((10:0.7440780514055875,((12:0.23724054477715378,(17:0.214701571386268…
tree STATE_908000 = ((1:0.16870077379305748,2:0.16870077379305748):49.554835468192266,(((((((3:0.5135487882791249,((5:0.009036049935177268,6:0.009036049935177268):0.29414821698348254,8:0.3031842669186598):0.21036452136046507):0.10316599536787041,(4:0.19305937246748645,7:0.19305937246748645):0.42365541117950883):0.8323500434666642,(((10:0.555871347237618,(17:0.4010893461518825,((22:0.1496452343789…
tree STATE_910000 = ((1:0.16870077379305748,2:0.16870077379305748):48.75693286795163,(((((((((3:0.5102709319037263,8:0.5102709319037263):0.019126281077601726,(5:0.07755943310983765,6:0.07755943310983765):0.4518377798714904):0.08734404621008374,(4:0.1703021460060408,7:0.1703021460060408):0.446439113185371):0.57635014531393,((10:0.924289188632341,(13:0.8461131075992501,31:0.8461131075992501):0.0781…
tree STATE_912000 = ((1:0.1767119592312305,2:0.1767119592312305):50.200035686396234,(((((((3:0.8910227965763212,(((4:0.07895035681304462,7:0.07895035681304462):0.44299487847270647,8:0.5219452352857511):0.3411475715719209,(5:0.2296872086360296,6:0.2296872086360296):0.6334055982216424):0.02792998971864924):0.29396360156855683,((11:0.8145479308872715,(((17:0.39083032052636796,(20:0.18686912816860848…
tree STATE_914000 = ((1:0.11036683154241267,2:0.11036683154241267):51.51343437239716,((((((3:0.9659775954720418,((4:0.6773404831980236,7:0.6773404831980236):0.04194323162054636,((5:0.1287299068014441,6:0.1287299068014441):0.49705814353970756,8:0.6257880503411517):0.0934956644774183):0.24669388065347175):1.0212585852234954,((((10:0.4235129703605006,(15:0.35413342017275445,35:0.35413342017275445):0…
tree STATE_916000 = ((1:0.333983207052837,2:0.333983207052837):49.57897750466282,((((((((3:0.2942198066832587,7:0.2942198066832587):0.07268148807428781,(4:0.1842409307791143,8:0.1842409307791143):0.18266036397843222):0.2741833159881438,(5:0.05598909650063447,6:0.05598909650063447):0.5850955142450559):0.8331089884238295,(((10:0.7233846035531485,((11:0.5556722794087532,(((17:0.40166780162757687,(33…
tree STATE_918000 = ((1:0.37078164307070693,2:0.37078164307070693):44.56846734620414,((((((3:0.9063243275477599,(4:0.8811016773083106,((5:0.06712872525761697,6:0.06712872525761697):0.40754835890676944,(7:0.051499881529598175,8:0.051499881529598175):0.42317720263478825):0.40642459314392415):0.025222650239449362):0.9079090302676083,((((10:0.6734598310634915,31:0.6734598310634915):0.0792845931145203…
tree STATE_920000 = (((1:0.09873672561311153,2:0.09873672561311153):46.84836338146539,((((((3:0.9772064751679618,((4:0.3030886272790411,7:0.3030886272790411):0.20033521297385554,((5:0.08070382445401117,6:0.08070382445401117):0.05845465975192951,8:0.13915848420594068):0.364265356046956):0.4737826349150651):0.6792391509555223,(((22:0.17682969659116368,23:0.17682969659116368):0.36691488181871723,30:…
tree STATE_922000 = ((1:0.10622628641515419,2:0.10622628641515419):47.230208967392855,((((((((((((3:0.30453280219926054,((4:0.06209118848292889,7:0.06209118848292889):0.05345995966576896,(5:0.03756976593064255,6:0.03756976593064255):0.07798138221805531):0.1889816540505627):0.02453840104782662,8:0.32907120324708716):0.47155420556060734,(12:0.6003052179515797,((((((14:0.05473735228451287,41:0.05473…
tree STATE_924000 = ((1:0.12115441657105563,2:0.12115441657105563):45.35046702895539,((((((((((3:0.22357665864893153,(4:0.21627510033550537,7:0.21627510033550537):0.00730155831342616):0.07888296246918372,8:0.30245962111811525):0.17161952749624332,(5:0.09293797754432605,6:0.09293797754432605):0.38114117107003254):0.7057349056138387,12:1.1798140542281972):0.13281324833247377,17:1.312627302560671):0…
tree STATE_926000 = ((1:0.11707705757124742,2:0.11707705757124742):43.91151252490798,((((((((3:0.25476181754650695,(4:0.0695459926401725,7:0.0695459926401725):0.18521582490633445):0.05009723001199129,((5:0.01731665676618746,6:0.01731665676618746):0.1087150863366603,8:0.12603174310284776):0.17882730445565048):0.7269167417978002,12:1.0317757893562984):0.22833051287437645,((10:0.874274443294209,(((1…
tree STATE_928000 = ((1:0.5319281272688485,2:0.5319281272688485):46.37508626242275,((((((((3:0.376966800414346,(4:0.22425466241696937,7:0.22425466241696937):0.15271213799737662):0.04108045944480998,((5:0.10455178100188729,6:0.10455178100188729):0.12325153977566992,8:0.22780332077755722):0.19024393908159876):0.8390494363556429,12:1.257096696214799):0.272229757026784,((((10:0.4245841743147117,35:0.…
tree STATE_930000 = ((1:0.5023541963306766,2:0.5023541963306766):41.585283728374804,((((((((3:0.5163048780519025,((4:0.2071696594953777,7:0.2071696594953777):0.11831955070081912,8:0.3254892101961968):0.1908156678557057):0.18442471080980727,(5:0.010098568532160209,6:0.010098568532160209):0.6906310203295496):0.5613927825905005,12:1.2621223714522103):0.15730685572093117,((((10:0.5796580591611508,(((…
tree STATE_932000 = ((1:0.25028587669752866,2:0.25028587669752866):45.26523264755184,(((((((3:0.7416714208697504,(((4:0.14110991903331865,7:0.14110991903331865):0.2529365957673072,(5:0.08014847562095816,6:0.08014847562095816):0.3138980391796677):0.2852596395030835,8:0.6793061543037093):0.06236526656604102):0.739092083669616,12:1.4807635045393663):0.07353042030975887,(((((10:0.419760664919836,35:0…
tree STATE_934000 = ((1:0.2587234235282345,2:0.2587234235282345):47.294499461236796,((((((3:0.6725279487146255,(((4:0.15927702097461294,7:0.15927702097461294):0.09863414062556874,(5:0.024284870870742704,6:0.024284870870742704):0.23362629072943897):0.38290850945251464,8:0.6408196710526963):0.031708277661929185):0.8938457832417287,(((((10:0.48859248559150603,((16:0.468085142146521,40:0.468085142146…
tree STATE_936000 = ((1:0.02890052427456169,2:0.02890052427456169):40.801783148918936,((((((3:0.6624519871860179,((4:0.1548412298175244,7:0.1548412298175244):0.44769838567462433,((5:0.02154099642170456,6:0.02154099642170456):0.4004773708521485,8:0.42201836727385306):0.18052124821829568):0.059912371693869204):1.2653544757169177,((((((10:0.5465638469435753,31:0.5465638469435753):0.0327596936991984,…
tree STATE_938000 = ((1:0.08810588444685763,2:0.08810588444685763):43.58872031511548,((((((3:0.6507177583870801,((4:0.11869282786205439,7:0.11869282786205439):0.17492013040187787,((5:0.008241490873157025,6:0.008241490873157025):0.25863036544570134,8:0.26687185631885835):0.026741101945073897):0.3571048001231479):1.1757958070038153,((((10:0.7059236124501054,(11:0.5694854754428658,((((13:0.085484688…
tree STATE_940000 = ((1:0.08810588444685763,2:0.08810588444685763):49.130510551755364,((((((3:0.5987928037836746,((4:0.2343459124105313,7:0.2343459124105313):0.3319674976431528,((5:0.16994405376907737,6:0.16994405376907737):0.1991723689415659,8:0.36911642271064327):0.1971969873430408):0.032479393729990536):0.9333773781935378,((10:0.8240808913226195,((((11:0.5070000828646295,((12:0.338439074953186…
tree STATE_942000 = ((1:0.06783533411206655,2:0.06783533411206655):49.14313745942923,((((((((3:0.5346928309694507,(4:0.4733339021481099,7:0.4733339021481099):0.06135892882134086):0.12152942491655527,8:0.656222255886006):0.011759793719780087,(5:0.013852306451398346,6:0.013852306451398346):0.6541297431543878):0.7046906261040676,(((((10:0.3685856348377935,12:0.3685856348377935):0.18164639454294307,(…
tree STATE_944000 = ((1:0.032268389545615506,2:0.032268389545615506):44.83759476216084,((((((((3:0.4446728615714788,8:0.4446728615714788):0.2688068944231524,((4:0.26636716065894306,7:0.26636716065894306):0.18443571774185297,(5:0.011789241018642817,6:0.011789241018642817):0.4390136373821532):0.2626768775938352):0.6221762809120505,((10:0.6645163105084948,(20:0.04435913829080463,21:0.044359138290804…
tree STATE_946000 = ((1:0.032268389545615506,2:0.032268389545615506):42.14552430601847,((((((3:0.801215409990676,((4:0.09208645013859479,7:0.09208645013859479):0.28168162783865064,((5:0.011789241018642817,6:0.011789241018642817):0.05585404453017963,8:0.06764328554882244):0.306124792428423):0.42744733201343055):0.7455258630150056,(((((((((10:0.3440438216570323,(15:0.3167621043262517,(((((18:0.0129…
tree STATE_948000 = ((1:0.032268389545615506,2:0.032268389545615506):42.53301648546055,((((((((3:0.37475619616621414,((4:0.03618904761266904,7:0.03618904761266904):0.16202115847717485,8:0.1982102060898439):0.17654599007637023):0.017449104419366646,(5:0.01306848283181269,6:0.01306848283181269):0.3791368177537681):0.49375369285443216,(((((10:0.16608116106043677,(34:0.15747780147769525,(43:0.0853181…
tree STATE_950000 = (((1:0.025178048448026402,2:0.025178048448026402):35.73508686396572,(((((3:0.38476005957953535,(((4:0.23998425277368288,7:0.23998425277368288):0.021813959259408294,8:0.26179821203309117):0.034106021952201304,(5:0.0383713936607381,6:0.0383713936607381):0.25753284032455437):0.08885582559424288):0.7652011961297949,(10:0.777269151233965,((((11:0.4223703037836946,(15:0.243361581774…
tree STATE_952000 = (((1:0.025178048448026402,2:0.025178048448026402):34.9341135293731,(((((3:0.607527346181373,(((4:0.08699666121415879,7:0.08699666121415879):0.006214747425906095,8:0.09321140864006489):0.397841371942827,(5:0.10610440091220334,6:0.10610440091220334):0.3849483796706885):0.11647456559848118):0.5046031461650098,(((((10:0.2533596858085657,36:0.2533596858085657):0.05657508615121687,(…
tree STATE_954000 = (((1:0.01731998300092563,2:0.01731998300092563):33.3440947595069,(((((3:0.5898974586880463,(((4:0.05583116617579032,7:0.05583116617579032):0.3684041930411889,8:0.4242353592169792):0.04281539437352455,(5:0.078501347907191,6:0.078501347907191):0.38854940568331275):0.12284670509754259):0.5992384807413462,(((((((10:0.247604834997403,((((24:0.055923883279914106,26:0.055923883279914…
tree STATE_956000 = ((1:0.01731998300092563,2:0.01731998300092563):40.30617585504915,(((((((3:0.5226017340513363,((4:0.047567356560222346,7:0.047567356560222346):0.282935418959098,8:0.3305027755193204):0.19209895853201586):0.0013754801761421964,(5:0.0560254680579555,6:0.0560254680579555):0.46795174616952295):0.3750176451098619,((((10:0.33563342934860585,((((24:0.06158943831921716,27:0.06158943831…
tree STATE_958000 = ((1:0.09333271063561632,2:0.09333271063561632):49.23885879111596,((((((((3:0.400624794034709,8:0.400624794034709):0.04204958986617596,((4:0.13058033675284708,7:0.13058033675284708):0.12097315560960098,(5:0.05999756193134772,6:0.05999756193134772):0.19155593043110034):0.19112089153843692):0.5193422774371991,(((11:0.6532863997691245,(((24:0.03300259575467837,(26:0.01145461210167…
tree STATE_960000 = ((1:0.09723170446096319,2:0.09723170446096319):46.41714481497655,(((((((3:0.5555326434107749,(((4:0.34283109202110057,7:0.34283109202110057):0.127735474906221,(5:0.09865814954916952,6:0.09865814954916952):0.37190841737815206):0.023816962700400734,8:0.4943835296277223):0.0611491137830526):0.5572069786490802,((10:0.9062361497255623,(((12:0.31784556838582256,45:0.3178455683858225…
tree STATE_962000 = ((1:0.1203403188925023,2:0.1203403188925023):43.935285014230985,(((((((((3:0.4331961401541139,8:0.4331961401541139):0.05212160539911603,(4:0.1513426799790206,7:0.1513426799790206):0.3339750655742093):0.03769492685488374,(5:0.21847801477338546,6:0.21847801477338546):0.3045346576347282):0.8449315486572806,((((10:0.6710250475711723,(((24:0.07045874178256506,(26:0.0130963226677621…
tree STATE_964000 = ((1:0.1203403188925023,2:0.1203403188925023):46.92148677926458,((((((3:0.5294325392710776,((4:0.23720068004455058,7:0.23720068004455058):0.2341236672171571,((5:0.11115134809890893,6:0.11115134809890893):0.030626594070557275,8:0.1417779421694662):0.3295464050922415):0.0581081920093699):1.4334343634379145,((10:0.9120862652921564,(((((12:0.1845768237025631,((29:0.0679595525462926…
tree STATE_966000 = ((1:0.22953322394061715,2:0.22953322394061715):48.101815723197774,((((((3:0.6071850502237436,((4:0.05974680347566264,7:0.05974680347566264):0.2832713317763631,((5:0.04535841988665674,6:0.04535841988665674):0.2714827948007069,8:0.31684121468736365):0.026176920564662087):0.26416691497171785):0.9463805294988533,((10:1.226335997064713,(((((12:0.38523124335299624,(20:0.047029578254…
tree STATE_968000 = ((1:0.26170505243411135,2:0.26170505243411135):41.68818635391785,((((((3:0.7462936979960082,((4:0.2497418443388385,7:0.2497418443388385):0.4118777400249666,((5:0.11218051884071238,6:0.11218051884071238):0.21817435647577216,8:0.33035487531648455):0.3312647090473205):0.08467411363220312):0.8082522013024138,(((((((10:0.2703900729450246,((22:0.025618627800834976,23:0.0256186278008…
tree STATE_970000 = (((1:0.017210889096979543,2:0.017210889096979543):40.501579368712946,(((((3:0.3660356182746112,((4:0.0800704364080721,7:0.0800704364080721):0.26957548811542476,((5:0.01936785830891358,6:0.01936785830891358):0.30393428524053817,8:0.32330214354945175):0.026343780974045106):0.01638969375111432):0.752278016986075,(((((10:0.20760455521136265,16:0.20760455521136265):0.00648691275112…
tree STATE_972000 = ((1:0.017210889096979543,2:0.017210889096979543):40.72516835196019,(((((((3:0.2389835351716171,(5:0.006037384244950062,6:0.006037384244950062):0.23294615092666704):0.1087745037204034,((4:0.13528574124683723,7:0.13528574124683723):0.13810247189484853,8:0.27338821314168577):0.07436982575033474):0.8191754739368351,((((10:0.4964708136170953,(((((12:0.3328122852998706,31:0.33281228…
tree STATE_974000 = ((1:7.471075806311234E-4,2:7.471075806311234E-4):42.759207399346934,(((((((3:0.34558007548643216,(4:0.25398119663589924,7:0.25398119663589924):0.09159887885053292):0.01614941529692554,((5:0.016970879241494367,6:0.016970879241494367):0.1958280040296294,8:0.21279888327112378):0.14893060751223391):0.7692684651279686,(((((10:0.3936435566372757,((22:0.1476156619143875,23:0.14761566…
tree STATE_976000 = ((1:7.471075806311234E-4,2:7.471075806311234E-4):40.48457623719684,((((((((3:0.09325313949446179,8:0.09325313949446179):0.13419298615109115,(5:0.050403461589286526,6:0.050403461589286526):0.17704266405626642):0.12162712592175667,(4:0.19764104500866622,7:0.19764104500866622):0.1514322065586434):0.9852764518094352,(((10:0.5898755211913791,((13:0.2697123166495795,((18:0.080671134…
tree STATE_978000 = ((1:0.014642198256510142,2:0.014642198256510142):38.11896905068712,(((((((3:0.28162007756877444,(4:0.09132357159205538,7:0.09132357159205538):0.19029650597671904):0.06766824129919552,((5:0.013461801271860183,6:0.013461801271860183):0.14923820345586897,8:0.16270000472772916):0.1865883141402408):0.933962330328929,((((((((10:0.2091182679267474,14:0.2091182679267474):0.00210759389…
tree STATE_980000 = ((1:0.004392510177302356,2:0.004392510177302356):39.72377365938945,(((((((3:0.4812073146478604,(((4:0.18397130128844139,7:0.18397130128844139):0.15211373215939708,(5:0.13280541152767633,6:0.13280541152767633):0.20327962192016213):0.04958065382430732,8:0.3856656872721458):0.09554162737571459):0.7293237824767187,((12:0.6591793354649538,(13:0.6460054937173498,(((15:0.177068790313…
tree STATE_982000 = ((1:0.0053130508720915515,2:0.0053130508720915515):45.80190003609925,(((((((3:0.5561357116612179,((5:0.013805227728750893,6:0.013805227728750893):0.12271588730170843,8:0.13652111503045933):0.41961459663075856):0.04774499570791557,(4:0.10414032310816096,7:0.10414032310816096):0.4997403842609725):0.7492735319773589,(10:1.1629990403763735,((((11:0.20264258606744412,(22:0.02935419…
tree STATE_984000 = ((1:0.0053130508720915515,2:0.0053130508720915515):41.4979954760105,((((((3:0.3355967391093206,((4:0.186135153297499,7:0.186135153297499):0.07801259895635429,((5:0.004151794247940654,6:0.004151794247940654):0.1081439222912636,8:0.11229571653920425):0.15185203571464903):0.0714489868554673):0.6507617306704336,((((10:0.6464355526081116,11:0.6464355526081116):0.002780443011144218,…
tree STATE_986000 = ((1:0.0012031842539492743,2:0.0012031842539492743):45.63578154885458,(((((((3:0.2481078660205761,((4:0.13254656055392386,7:0.13254656055392386):0.11204643921846041,((5:0.011087275287956758,6:0.011087275287956758):0.03418016582317788,8:0.045267441111134635):0.19932555866124962):0.0035148662481918336):0.5506919747716751,(((((10:0.3612241539343626,36:0.3612241539343626):0.0291630…
tree STATE_988000 = ((1:0.0012031842539492743,2:0.0012031842539492743):42.32585039399616,((((((((((3:0.18058769022019971,8:0.18058769022019971):0.16169443665802757,(5:0.12039288430505474,6:0.12039288430505474):0.22188924257317255):0.011453299158901087,(4:0.16641963213501762,7:0.16641963213501762):0.18731579390211076):0.5295986787795435,(((10:0.5826816786777781,35:0.5826816786777781):0.21681411080…
tree STATE_990000 = ((1:0.03606495613130001,2:0.03606495613130001):47.45199940247959,(((((((((3:0.23763076124467752,8:0.23763076124467752):0.06233982896382212,(5:0.04547906386848059,6:0.04547906386848059):0.25449152634001904):0.11164850351700045,(4:0.1935543599181387,7:0.1935543599181387):0.21806473380736138):0.834271537045613,((11:0.8629775558651391,((((22:0.010941531293982815,23:0.0109415312939…
tree STATE_992000 = ((1:0.023725877207365187,2:0.023725877207365187):53.01716065148349,(((((((3:0.4109870679128911,((4:0.2903793576344419,7:0.2903793576344419):0.0749182454687613,((5:0.0790930371633878,6:0.0790930371633878):0.12907026809615324,8:0.20816330525954105):0.15713429784366215):0.045689464809687885):0.884559978827516,31:1.295547046740407):0.3761015149794431,((10:1.5741273448944912,((((11…
tree STATE_994000 = ((1:0.03040278502639815,2:0.03040278502639815):41.32333500893016,(((((((((3:0.3715854007203215,(5:0.11082770985206725,6:0.11082770985206725):0.26075769086825423):0.021094811711449835,8:0.3926802124317713):0.06866840634080829,(4:0.30588377254726873,7:0.30588377254726873):0.15546484622531087):0.7952372292534736,(11:0.958420574633033,14:0.958420574633033):0.29816527339302024):0.1…
tree STATE_996000 = ((1:0.40690689291770354,2:0.40690689291770354):45.151620575437605,((((((3:0.5309132137633148,(((4:0.15281143400915279,7:0.15281143400915279):0.17846456692855026,8:0.33127600093770304):0.048005602973023864,(5:0.0949332612564484,6:0.0949332612564484):0.2843483426542785):0.1516316098525879):0.973990130384651,((((((10:0.4900042143462375,32:0.4900042143462375):0.008281484684449558,…
tree STATE_998000 = ((1:0.2613233926780989,2:0.2613233926780989):45.882510890171964,((((((3:0.6319728329812059,(((4:0.06843075839835978,7:0.06843075839835978):0.07154238417681978,8:0.13997314257517957):0.24278062585974458,(5:0.23980199198804736,6:0.23980199198804736):0.1429517764468768):0.24921906454628173):1.4501413396762661,(((((10:0.6099560430841708,(((((((24:0.10772093121309205,26:0.107720931…
tree STATE_1000000 = ((1:0.18788112747400731,2:0.18788112747400731):49.10280549414846,((((((3:0.8406662009547531,(((4:0.1405687789995363,7:0.1405687789995363):0.3430030272275511,(5:0.04431102977023015,6:0.04431102977023015):0.43926077645685724):0.2605607118336921,8:0.7441325180607795):0.09653368289397357):0.8546343764528929,(((((((10:0.17235847242042296,(40:0.1579414756189247,44:0.157941475618924…
tree STATE_1002000 = ((1:0.19096793005937585,2:0.19096793005937585):50.45836629058927,((((((3:0.7268712786585951,(((4:0.37936456258409756,7:0.37936456258409756):0.1852243064765844,(5:0.008092775407359799,6:0.008092775407359799):0.5564960936533222):0.01938613459129046,8:0.5839750036519724):0.14289627500662272):0.7719798130636246,(((((((10:0.2797810907301834,((15:0.06506654444387512,34:0.0650665444…
tree STATE_1004000 = ((1:0.1966809057075274,2:0.1966809057075274):46.23141470432847,((((((((3:0.23204378502035733,(5:0.00809841989641445,6:0.00809841989641445):0.2239453651239429):0.12922942488862404,((4:0.07206299784305908,7:0.07206299784305908):0.06378394772751311,8:0.1358469455705722):0.22542626433840918):0.8980790266173863,10:1.2593522365263676):0.025099982222249517,(((11:0.5051067045855231,(…
tree STATE_1006000 = (((1:0.1966809057075274,2:0.1966809057075274):46.361050650669554,((((((3:0.426810873307665,((4:0.11951780396898228,7:0.11951780396898228):0.17117319919293128,((5:0.0429300654288912,6:0.0429300654288912):0.11869838020955079,8:0.16162844563844198):0.12906255752347157):0.13611987014575144):1.3752397618116623,(11:1.2226907974064085,(((((12:0.4929568737023232,(((24:0.0959382658104…
tree STATE_1008000 = ((1:0.15141840420717578,2:0.15141840420717578):47.605276631647975,((((((((3:0.4401858112132302,(5:0.018357731616912745,6:0.018357731616912745):0.42182807959631746):0.06969120236230675,((4:0.31544868779222024,7:0.31544868779222024):0.026383934204218085,8:0.3418326219964383):0.16804439157909862):0.5768489292621016,((10:0.7947154514773168,((14:0.6793811270391406,(39:0.0117251312…
tree STATE_1010000 = ((1:0.02835578184635068,2:0.02835578184635068):44.66899311861813,((((((3:0.5134338775002494,((4:0.14461541933104397,7:0.14461541933104397):0.15847766290675894,((5:0.018329743069579196,6:0.018329743069579196):0.2488505412965744,8:0.2671802843661536):0.035912797871649305):0.21034079526244648):1.2525888262563714,((10:1.1727615539136824,(((((14:0.5567371309318783,(((22:0.11498585…
tree STATE_1012000 = ((1:0.045460752044464314,2:0.045460752044464314):48.34492241147268,((((((((3:0.30099112783884435,((5:0.07077815545705331,6:0.07077815545705331):0.17145767506763443,8:0.24223583052468772):0.05875529731415663):0.03699074370037625,(4:0.28960279982675957,7:0.28960279982675957):0.04837907171246103):1.0601173748745205,(11:1.2984688341270807,((((13:0.48107703904967597,((14:0.4252223…
tree STATE_1014000 = ((1:0.047469319839162694,2:0.047469319839162694):51.57382597696517,((((((((3:0.28884035465821123,((5:0.0656103855457831,6:0.0656103855457831):0.15522348776468745,8:0.22083387331047055):0.06800648134774068):0.16859681662107734,(4:0.2889749543673927,7:0.2889749543673927):0.1684622169118959):1.0414986725520825,(29:0.6718646365261175,31:0.6718646365261175):0.8270712073052536):0.0…
tree STATE_1016000 = ((1:0.058768246324220286,2:0.058768246324220286):48.34946356968622,((((((((((3:0.4165520023478144,(((4:0.11128048489802793,7:0.11128048489802793):0.23397459430574535,8:0.3452550792037733):0.02687287865286081,(5:0.044686609723537336,6:0.044686609723537336):0.3274413481330968):0.044424044491180315):0.4396571490564217,12:0.8562091514042361):0.07012926387720608,(37:0.136107516793…
tree STATE_1018000 = ((1:0.09910655732879547,2:0.09910655732879547):46.69781786361417,(((((((3:0.6683244221925246,(((4:0.24466569763556834,7:0.24466569763556834):0.08801101128325195,8:0.3326767089188203):0.1434862231344679,(5:0.13801011163991117,6:0.13801011163991117):0.338152820413377):0.19216149013923645):0.5675713097882822,12:1.2358957319808068):0.1291012445742008,(10:1.2975333704507526,(((((1…
tree STATE_1020000 = ((1:0.3593458179789284,2:0.3593458179789284):45.75700607491633,((((((((3:0.4698538329754311,(((4:0.1378318495873433,7:0.1378318495873433):0.15964659631729683,(5:0.06668038589821819,6:0.06668038589821819):0.23079806000642195):0.010412321132225566,8:0.3078907670368657):0.1619630659385654):0.5972501039440772,12:1.0671039369195083):0.17431587622147582,(((((((11:0.3130578976975563…
tree STATE_1022000 = ((1:0.3593458179789284,2:0.3593458179789284):47.761420909695886,((((((((3:0.4121448586447667,((4:0.16391290834309408,7:0.16391290834309408):0.1409732036446502,(5:0.15939291313190432,6:0.15939291313190432):0.14549319885583997):0.1072587466570224):0.15335367953889623,8:0.5654985381836629):0.5469809793618444,12:1.1124795175455073):0.3750340846722777,((((((((10:0.3883569302636107…
tree STATE_1024000 = ((1:0.5491816259261952,2:0.5491816259261952):41.45839329555254,((((((((3:0.4045783248660245,8:0.4045783248660245):0.07245463478573178,(4:0.23121026100762562,7:0.23121026100762562):0.24582269864413067):0.005807798507430073,(5:0.07632245151391481,6:0.07632245151391481):0.40651830664527155):0.5622483843801388,(((((((10:0.2322130054017384,41:0.2322130054017384):0.2007125222437150…
tree STATE_1026000 = ((1:0.5031317730743314,2:0.5031317730743314):52.52460223915933,(((((((3:0.3965176856037356,(4:0.14894121844142033,7:0.14894121844142033):0.2475764671623153):0.13465064277824962,((5:0.009858428265365303,6:0.009858428265365303):0.16640621801694438,8:0.1762646462823097):0.35490368209967554):1.1288151229068277,((((((10:0.4271567591575941,38:0.4271567591575941):0.06604918966206963…
tree STATE_1028000 = ((1:0.4888516102846516,2:0.4888516102846516):42.36110737576864,(((((((3:0.5225000566128094,(4:0.18311878717451138,7:0.18311878717451138):0.33938126943829805):0.0334666701638302,((5:0.0468430965609129,6:0.0468430965609129):0.40247376334564156,8:0.44931685990655446):0.10664986687008515):0.5220346514100561,(10:0.7047000759252829,(11:0.6656620493413095,(((((12:0.2067526724922868,…
tree STATE_1030000 = ((1:0.046176581777389814,2:0.046176581777389814):44.066328455199034,(((((((3:0.5004944441318646,(4:0.28442588680537634,7:0.28442588680537634):0.21606855732648828):0.01721555728876578,((5:0.009865956851431969,6:0.009865956851431969):0.1777364039923604,8:0.18760236084379237):0.33010764057683806):0.9202252294642499,(((((((10:0.23303085510733132,(29:0.1710238495543277,32:0.171023…
tree STATE_1032000 = ((1:0.046176581777389814,2:0.046176581777389814):42.93044275448491,((((((3:0.5126448696930731,((4:0.2726461271439717,7:0.2726461271439717):0.23570793693592146,((5:0.021965387585725013,6:0.021965387585725013):0.11331604647291411,8:0.13528143405863913):0.373072630021254):0.00429080561317996):0.9059563783430354,(((((10:0.45267746926330293,((15:0.11034268614658253,(31:0.099224181…
tree STATE_1034000 = ((1:0.046176581777389814,2:0.046176581777389814):47.731281073805036,((((((3:0.6370393473599573,((4:0.15769633871428537,7:0.15769633871428537):0.2794513235435149,((5:0.04083695765313607,6:0.04083695765313607):0.31261785051176355,8:0.3534548081648996):0.08369285409290061):0.19989168510215705):0.8678245110033905,((((((10:0.43561168816820345,(((14:0.20559216365312577,(22:0.065042…
tree STATE_1036000 = ((1:0.13606698997144484,2:0.13606698997144484):44.35372825108356,((((((3:0.8080813054068697,(((4:0.1423999198895376,7:0.1423999198895376):0.3283272064450352,8:0.4707271263345728):0.09598632594859535,(5:0.14798653478994558,6:0.14798653478994558):0.41872691749322255):0.24136785312370157):0.844285705975559,((((((10:0.34028682750160183,(18:0.14850577328992753,19:0.148505773289927…
tree STATE_1038000 = ((1:0.15238471903962747,2:0.15238471903962747):46.95905940773906,(((((((3:0.28158801879489426,((5:0.03300326174170854,6:0.03300326174170854):0.09398383988783768,8:0.1269871016295462):0.15460091716534805):0.2933188892877109,(4:0.2606027165409124,7:0.2606027165409124):0.31430419154169276):0.8615978265395886,((10:1.0351621328034581,(((12:0.541613008869794,15:0.541613008869794):0…
tree STATE_1040000 = ((1:0.17072183722804368,2:0.17072183722804368):46.48515878997984,(((((((((3:0.559118535893493,((4:0.16837494298744854,7:0.16837494298744854):0.36700639136883356,((5:0.028086690709907415,6:0.028086690709907415):0.21618875473876636,8:0.24427544544867377):0.29110588890760836):0.023737201537210928):0.517753413366769,11:1.076871949260262):0.15478114670069743,(((((12:0.281863462933…
tree STATE_1042000 = ((1:0.04682329928771267,2:0.04682329928771267):46.689010751670324,((((((3:0.41444380153830146,(((4:0.10992352364631669,7:0.10992352364631669):0.10543505113303106,8:0.21535857477934775):0.025951438298676383,(5:0.018180502228015732,6:0.018180502228015732):0.2231295108500084):0.17313378846027733):1.0098673285214879,((((10:0.5806595052878843,((14:0.27532785119288006,(20:0.1325469…
tree STATE_1044000 = ((1:0.0518062809711104,2:0.0518062809711104):50.80658286924513,(((((((((3:0.3565766636099089,8:0.3565766636099089):0.06563790194180374,(5:0.09911923980336718,6:0.09911923980336718):0.3230953257483455):0.02561948514999768,(4:0.22140630732804906,7:0.22140630732804906):0.22642774337366128):0.6976102636814131,(((((10:0.7486258167522569,((((14:0.1238158753265575,40:0.1238158753265…
tree STATE_1046000 = ((1:0.04068814677261301,2:0.04068814677261301):45.34770084895425,((((((((3:0.4323220506477573,(((4:0.17967240426877723,7:0.17967240426877723):0.037546152168989155,(5:0.07787827608347488,6:0.07787827608347488):0.13934028035429152):0.01641830111107251,8:0.2336368575488389):0.1986851930989184):0.5861741948364313,12:1.0184962454841886):0.07589688189795996,((((11:0.561852817660797…
tree STATE_1048000 = ((1:3.844031246682533E-4,2:3.844031246682533E-4):47.33204053850022,((((((((3:0.24382014492328608,((4:0.09911539107806323,7:0.09911539107806323):0.07155859938787416,(5:0.08445460370253431,6:0.08445460370253431):0.08621938676340309):0.07314615445734868):0.057309264854720876,8:0.30112940977800695):0.7413401127373566,12:1.0424695225153635):0.29857071013572556,((10:0.8024664355399…
tree STATE_1050000 = ((1:3.844031246682533E-4,2:3.844031246682533E-4):50.699947135555696,(((((((((3:0.24180793977072207,((5:0.01658537623001492,6:0.01658537623001492):0.14032297073274214,8:0.15690834696275704):0.08489959280796502):0.05932147000728488,(4:0.16573030517002804,7:0.16573030517002804):0.1353991046079789):0.8105042940085455,12:1.1116337037865525):0.18386286774784133,(10:0.90293000208938…
tree STATE_1052000 = ((1:0.015648632447367916,2:0.015648632447367916):53.25842837762872,(((((((3:0.40946570888321676,(((4:0.033436695530914065,7:0.033436695530914065):0.22409830200071063,(5:0.012793848767843053,6:0.012793848767843053):0.2447411487637816):0.04550677286714094,8:0.3030417703987656):0.10642393848445114):1.0794938364384332,12:1.48895954532165):0.37097494056599434,(((((10:0.60918865515…
tree STATE_1054000 = ((1:0.48067097205247755,2:0.48067097205247755):53.7386801286339,((((((((3:0.4209591389448528,((4:0.11577810881237215,7:0.11577810881237215):0.2544404307915845,(5:0.016532278177033545,6:0.016532278177033545):0.3536862614269231):0.05074059934089614):0.051879189725548336,8:0.47283832867040115):0.5666164473409101,12:1.0394547760113113):0.38978332682833416,((((((((10:0.12458011177…
tree STATE_1056000 = ((1:0.481683588542305,2:0.481683588542305):49.37835865550591,((((((((3:0.45725480842421296,((5:0.13299472327587414,6:0.13299472327587414):0.21546426427348903,8:0.34845898754936316):0.10879582087484979):0.15354600762442394,(4:0.37444063639395875,7:0.37444063639395875):0.23636017965467815):1.047020729437072,12:1.6578215454857088):0.2386850051439473,(10:1.6625117686601436,((((((…
tree STATE_1058000 = ((1:0.481683588542305,2:0.481683588542305):52.495111476805526,(((((((3:0.4134979152966669,((4:0.10841890789054881,7:0.10841890789054881):0.17429201076793627,((5:0.004217442424456924,6:0.004217442424456924):0.2354469905548059,8:0.23966443297926282):0.04304648567922226):0.13078699663818183):0.6427048643960966,12:1.0562027796927635):0.43232355000828493,((((((10:0.269103673577244…
tree STATE_1060000 = ((1:0.5309699858469301,2:0.5309699858469301):50.87744162305089,(((((((3:0.3477395629584469,((4:0.11077523563539128,7:0.11077523563539128):0.1342237835501724,8:0.24499901918556366):0.10274054377288322):0.07420797407334012,(5:0.0016526652397397376,6:0.0016526652397397376):0.4202948717920473):0.8258432240253514,(10:1.1849214713413057,(((((((11:0.3325548407459492,44:0.33255484074…
tree STATE_1062000 = ((1:0.4926052527363307,2:0.4926052527363307):48.837236971384264,((((((((3:0.3312052167272301,(5:0.013521890533655987,6:0.013521890533655987):0.3176833261935741):0.022721597183622932,(4:0.20673593731288797,7:0.20673593731288797):0.14719087659796504):0.019770744414795538,8:0.37369755832564855):0.7435796628503561,((((10:0.32635673394114095,32:0.32635673394114095):0.2869093991399…
tree STATE_1064000 = ((1:0.059139360760637416,2:0.059139360760637416):50.86500917882291,((((((3:0.4326256410862194,((4:0.1800263803866757,7:0.1800263803866757):0.24278742586946458,((5:0.019746372011381148,6:0.019746372011381148):0.2690334376650232,8:0.2887798096764043):0.13403399657973597):0.009811834830079136):0.9327534644695576,(((10:0.5930591783477888,16:0.5930591783477888):0.22511963602204577…
tree STATE_1066000 = ((1:0.01176616109080797,2:0.01176616109080797):45.51444042968784,((((((3:0.4113140760341639,((4:0.15396216974345184,7:0.15396216974345184):0.2474557128106788,((5:0.01367257826530242,6:0.01367257826530242):0.33385768095390517,8:0.3475302592192076):0.05388762333492303):0.009896193480033288):0.9488024793276638,(((10:0.6080063077596705,(((((11:0.13520562279828882,21:0.13520562279…
tree STATE_1068000 = ((1:0.01176616109080797,2:0.01176616109080797):45.464582820480175,((((((3:0.6019369119843405,((4:0.16216185567743557,7:0.16216185567743557):0.2826781742631478,((5:0.004617625911048692,6:0.004617625911048692):0.10259601814146277,8:0.10721364405251146):0.3376263858880719):0.15709688204375716):1.1696479463487075,(((((((10:0.2694405037669976,29:0.2694405037669976):0.4509649172683…
tree STATE_1070000 = ((1:0.04126266288289848,2:0.04126266288289848):58.818904871685575,(((((((3:0.6076812189743558,(4:0.356825104735494,7:0.356825104735494):0.2508561142388618):0.1468777173315371,((5:0.02621786788373255,6:0.02621786788373255):0.23283102366390246,8:0.259048891547635):0.4955100447582579):1.3314419621919005,(((((10:0.6848275614052313,((16:0.3968156864024501,(((17:0.2183301131944178,…
tree STATE_1072000 = ((1:0.093134145444699,2:0.093134145444699):61.13665627643541,((((((3:1.260010588978488,((4:0.5345572151108985,7:0.5345572151108985):0.5153451262709589,((5:0.06371199856321469,6:0.06371199856321469):0.9336766578837215,8:0.9973886564469361):0.052513684934921256):0.21010824759663072):1.6366898847100715,9:2.8967004736885595):0.13841742506475851,((((((((10:0.338566962743439,15:0.3…
tree STATE_1074000 = ((1:0.031773848335575394,2:0.031773848335575394):72.42684884746387,((((((3:0.8511517023735538,((4:0.3677768728988772,7:0.3677768728988772):0.28114421305712106,((5:0.06688996837075253,6:0.06688996837075253):0.22231361393304996,8:0.2892035823038025):0.3597175036521958):0.20223061641755546):1.2121016112993201,((((((10:0.6394724272754531,16:0.6394724272754531):0.06444008660767109…
tree STATE_1076000 = ((1:0.08249125645703614,2:0.08249125645703614):59.85319457510579,(((((((3:0.819332930621369,((5:0.0642722499920127,6:0.0642722499920127):0.19712410719837203,8:0.26139635719038473):0.5579365734309842):0.08424004980415811,(4:0.6705881492625709,7:0.6705881492625709):0.2329848311629562):1.5171813855388416,((((((10:0.5987609746179883,16:0.5987609746179883):0.07265215138158321,((17…
tree STATE_1078000 = ((1:0.04254762366669418,2:0.04254762366669418):51.07500539431721,((((((3:0.8273671339849044,(((4:0.140264367790105,7:0.140264367790105):0.20072460079170742,(5:0.02845574302341551,6:0.02845574302341551):0.3125332255583969):0.06879526628027449,8:0.4097842348620869):0.41758289912281743):1.597569472517462,(10:1.6138449067752338,((((((11:0.5879786071960506,29:0.5879786071960506):0…
tree STATE_1080000 = ((1:0.011619702692714284,2:0.011619702692714284):53.2196694358489,((((((3:0.7175504128354565,((4:0.35528905908383906,7:0.35528905908383906):0.3555717246103763,((5:0.06416376656755345,6:0.06416376656755345):0.31209732239326565,8:0.3762610889608191):0.33459969473339624):0.00668962914124116):1.112933903840029,((((10:0.7081941874822919,(11:0.5327604937611727,15:0.5327604937611727…
tree STATE_1082000 = ((1:0.012826275795241315,2:0.012826275795241315):55.00438383351028,(((((((((3:0.30863608642106344,(4:0.1673292472707771,7:0.1673292472707771):0.14130683915028633):0.047222716249440855,((5:0.04137503752908889,6:0.04137503752908889):0.05246058665333003,8:0.09383562418241892):0.2620231784880854):0.6311563561166101,(((((11:0.48577432797841397,(22:0.3673390948333727,23:0.367339094…
tree STATE_1084000 = ((1:0.018940502035842854,2:0.018940502035842854):51.16241383794706,(((((((3:0.35613034246861647,((4:0.10367985568727435,7:0.10367985568727435):0.14945366448294367,((5:0.02300857259399062,6:0.02300857259399062):0.2254943404918906,8:0.2485029130858812):0.004630607084336796):0.10299682229839846):0.7233143907480488,12:1.0794447332166652):0.05270293769706558,(((((((10:0.2733981531…
tree STATE_1086000 = ((1:0.02856574577952742,2:0.02856574577952742):50.55965194401763,((((((((3:0.27573454130509895,((5:0.03081813708943226,6:0.03081813708943226):0.0669266058718408,8:0.09774474296127306):0.1779897983438259):0.2033191099860795,(4:0.30923869222439765,7:0.30923869222439765):0.1698149590667808):0.44566283482505603,12:0.9247164861162345):0.12302898092846437,(((((((((10:0.196834344229…
tree STATE_1088000 = ((1:0.01875326566390534,2:0.01875326566390534):42.945587393113804,(((((((3:0.4892885544146847,((4:0.1387343244985452,7:0.1387343244985452):0.3025896441150474,((5:0.1285088872499675,6:0.1285088872499675):0.23137870271448052,8:0.35988758996444803):0.08143637864914455):0.04796458580109214):0.7438400147086732,12:1.233128569123358):0.02514154566051352,((((10:0.4665975585961345,(21…
tree STATE_1090000 = ((1:0.017281856041808652,2:0.017281856041808652):40.86138257172,(((((((((3:0.40990378353547235,(4:0.02372387578932794,7:0.02372387578932794):0.3861799077461444):0.009741446236933349,((5:0.028688787438261417,6:0.028688787438261417):0.13793769307452983,8:0.16662648051279125):0.25301874925961443):0.8254664544280036,12:1.2451116842004093):0.022049289104507874,(((((((10:0.42425374…
tree STATE_1092000 = ((1:0.017281856041808652,2:0.017281856041808652):42.55701110163565,(((((((3:0.4196452297724057,(((4:0.1147939551683383,7:0.1147939551683383):0.07693563978964431,8:0.1917295949579826):0.041772129293344396,(5:0.042361684715782784,6:0.042361684715782784):0.19114003953554423):0.1861435055210787):0.6978231665190785,(((10:0.6059936971219967,((((15:0.27545501262486405,(37:0.07815807…
tree STATE_1094000 = (((1:0.017281856041808652,2:0.017281856041808652):36.531854192665634,(((((((3:0.2507918903814674,(4:0.1167995925317209,7:0.1167995925317209):0.13399229784974648):0.0039693402850972115,8:0.2547612306665646):0.10137835443828047,(5:0.06774171969085992,6:0.06774171969085992):0.28839786541398515):0.7312855643104745,((((((10:0.5938853226255167,(((24:0.06568530422718052,(25:0.034413…
tree STATE_1096000 = (((1:0.017281856041808652,2:0.017281856041808652):37.19655569016625,((((((3:0.27348543751237436,((4:0.061235421933449705,7:0.061235421933449705):0.13672140304775277,(5:0.0078052863636048995,6:0.0078052863636048995):0.1901515386175976):0.07552861253117188):0.017843308159778137,8:0.2913287456721525):0.7396532667202713,((10:0.7454973438709849,((((13:0.35525532016796263,((18:0.02…
tree STATE_1098000 = ((1:0.017281856041808652,2:0.017281856041808652):43.74823852941884,((((((3:0.48572356961434077,((4:0.18132623383361568,7:0.18132623383361568):0.13478609487060222,((5:0.0030240464440593855,6:0.0030240464440593855):0.20778457765454122,8:0.2108086240986006):0.1053037046056173):0.16961124091012286):0.8417976954146327,((((((10:0.3392846725034824,33:0.3392846725034824):0.2372353308…
tree STATE_1100000 = ((1:0.017281856041808652,2:0.017281856041808652):44.817320642716794,((((((3:0.5013515584108952,(((4:0.21566592809275917,7:0.21566592809275917):0.13013992255025922,8:0.3458058506430184):0.14230171609964987,(5:0.05038921227721176,6:0.05038921227721176):0.4377183544654565):0.013243991668226929):1.0702409596733113,((((10:0.6667752132552233,(32:0.17724881602104745,36:0.17724881602…
tree STATE_1102000 = ((1:0.023575983674886558,2:0.023575983674886558):46.55336948573294,(((((((3:0.5285610293033166,(((4:0.17160836379531075,7:0.17160836379531075):0.1592878773633899,8:0.33089624115870064):0.1883704043818697,(5:0.009813496182684827,6:0.009813496182684827):0.5094531493578855):0.009294383762746272):0.5878858348700692,(((((10:0.7072337364303626,(14:0.47091405517007034,38:0.470914055…
tree STATE_1104000 = ((1:0.023575983674886558,2:0.023575983674886558):45.84842010393973,((((((((3:0.21068033505031758,((5:0.011423826743285105,6:0.011423826743285105):0.07187251185162283,8:0.08329633859490793):0.12738399645540965):0.05366417467705392,(4:0.10629629473083495,7:0.10629629473083495):0.15804821499653654):0.8214047707320133,((((11:0.5301396551045012,(22:0.06788089430073697,23:0.0678808…
tree STATE_1106000 = ((1:0.14700230777152434,2:0.14700230777152434):41.80409834573262,((((((3:0.538561305382741,(((4:0.12789445848106526,7:0.12789445848106526):0.05570079446683329,8:0.18359525294789855):0.2533515709718911,(5:0.008351367302001766,6:0.008351367302001766):0.4285954566177879):0.10161448146295138):1.0976994439524912,(((10:0.868669560665015,(((12:0.22571603775332735,35:0.22571603775332…
tree STATE_1108000 = ((1:0.14700230777152434,2:0.14700230777152434):51.67702619568789,(((((((3:0.6293091914148221,((4:0.5117618286853521,7:0.5117618286853521):0.04347367660678647,((5:0.03199740169152185,6:0.03199740169152185):0.09676360391882963,8:0.12876100561035148):0.42647449968178713):0.0740736861226835):0.3879626161961336,(((10:0.799382470977984,((((14:0.29151996529670254,(15:0.1065663494751…
tree STATE_1110000 = ((1:0.16258041685367353,2:0.16258041685367353):45.96274708162021,((((((3:0.3762167971144518,(((4:0.05196741113335843,7:0.05196741113335843):0.29796262906793247,8:0.3499300402012909):0.009860366991104652,(5:0.18688650025053297,6:0.18688650025053297):0.1729039069418626):0.016426389922056195):0.8586519080370926,(10:0.9188233742064593,((11:0.7136639518545236,(((((16:0.16223403974…
tree STATE_1112000 = ((1:0.2188540201216238,2:0.2188540201216238):43.17995945161711,(((((((((3:0.4321802085810387,((5:4.8267861654927073E-4,6:4.8267861654927073E-4):0.3108755296534587,8:0.311358208270008):0.12082200031103074):0.021277131198886468,(4:0.09790742150025954,7:0.09790742150025954):0.35554991827966564):0.6417588595489777,((((10:0.20030369381486862,(((24:0.047223561387091585,(27:0.020411…
tree STATE_1114000 = ((1:0.236402357460884,2:0.236402357460884):42.69861024876647,(((((((3:0.3707619937874618,(4:0.12363572009511721,7:0.12363572009511721):0.24712627369234458):0.010812841920495697,((5:0.04584776362332001,6:0.04584776362332001):0.22070316933977055,8:0.26655093296309057):0.1150239027448669):0.7905476130492485,((((10:0.5268480010534545,(20:0.01915794760636925,21:0.01915794760636925…
tree STATE_1116000 = (((1:0.22687795872556293,2:0.22687795872556293):32.0581479856495,((((((3:0.5093588040661785,(((4:0.16042826159159712,7:0.16042826159159712):0.2146735898560972,8:0.3751018514476943):0.039686729409309285,(5:0.01128817417305603,6:0.01128817417305603):0.40350040668394754):0.09457022320917491):0.47880819522795126,((((((10:0.22308757095901682,((14:0.19688656127821114,34:0.196886561…
tree STATE_1118000 = (((1:0.22687795872556293,2:0.22687795872556293):34.06912846085571,(((((((3:0.45736474882146716,(((4:0.2622761207460802,7:0.2622761207460802):0.08440755272345168,8:0.3466836734695319):0.0145666556612844,(5:0.10009019514729293,6:0.10009019514729293):0.26116013398352333):0.09611441969065088):0.5776420753349767,(16:0.5207712408423188,((20:0.20520395127451324,21:0.2052039512745132…
tree STATE_1120000 = (((1:0.345345690667326,2:0.345345690667326):31.818037356358428,((((((3:0.30817446439435603,(5:0.013700430989553036,6:0.013700430989553036):0.294474033404803):0.11241086301251424,((4:0.22262729986204594,7:0.22262729986204594):0.07902133156308888,8:0.3016486314251348):0.11893669598173545):0.534068852330894,(((10:0.550962125411209,(((14:0.3143663285479839,34:0.3143663285479839):…
tree STATE_1122000 = (((1:0.1327198719463496,2:0.1327198719463496):32.09389323415191,(((((((3:0.249838347704513,(((4:0.07213413682354419,7:0.07213413682354419):0.13069897467125322,8:0.2028331114947974):0.043104004760937425,(5:0.031032290141457183,6:0.031032290141457183):0.21490482611427764):0.0039012314487781585):0.6331856586048664,((24:0.15503998172442401,(26:0.02955989905962496,27:0.02955989905…
tree STATE_1124000 = (((1:0.158463942099468,2:0.158463942099468):31.392614264833966,(((((3:0.2228362925242242,((4:0.05373657745017976,7:0.05373657745017976):0.11614481798806811,((5:0.008491416384858971,6:0.008491416384858971):0.1278064238666053,8:0.13629784025146427):0.033583555186783604):0.05295489708597634):0.8552647928824386,((((((10:0.41731607279669725,((((24:0.004914859371932685,27:0.0049148…
tree STATE_1126000 = (((1:0.16571819187973524,2:0.16571819187973524):30.35222960445713,(((((3:0.5247335387380988,(((4:0.12872420062247664,7:0.12872420062247664):0.02651971076476084,(5:0.08906838624229764,6:0.08906838624229764):0.06617552514493984):0.009909550336785589,8:0.16515346172402307):0.35958007701407574):1.031866091403749,(((((((10:0.3016857674606366,32:0.3016857674606366):0.12397374800219…
tree STATE_1128000 = (((1:0.06092555426927859,2:0.06092555426927859):33.22169374465889,((((((3:0.2241005471548957,(4:0.1076519243338061,7:0.1076519243338061):0.11644862282108959):0.04049589346860921,((5:0.051760704162479784,6:0.051760704162479784):0.0840948279790706,8:0.13585553214155038):0.12874090848195452):0.5927225873273836,(((10:0.5482478445897024,12:0.5482478445897024):0.06506846431187785,(…
tree STATE_1130000 = ((1:0.07073876821286618,2:0.07073876821286618):39.41764708404993,(((((((3:0.2839037300361611,((4:0.1344144866804276,7:0.1344144866804276):0.05881406002022482,((5:0.04347455034398368,6:0.04347455034398368):0.05686651158896409,8:0.10034106193294777):0.09288748476770466):0.09067518333550867):0.565383557244509,((((((10:0.13108950715665,40:0.13108950715665):0.295127248389614,15:0.…
tree STATE_1132000 = (((1:0.05782585736078616,2:0.05782585736078616):31.009294109430382,((((((3:0.319648835855593,8:0.319648835855593):0.09935988519982852,((4:0.13324396419195278,7:0.13324396419195278):0.23457881179233891,(5:0.0060690900369816956,6:0.0060690900369816956):0.36175368594731):0.051185945071129835):0.598062223260602,((10:0.6288923064262881,(((12:0.24188379463772375,46:0.24188379463772…
tree STATE_1134000 = ((1:0.056174870689753575,2:0.056174870689753575):39.41486115110138,((((((((3:0.34962290913532984,(5:0.009990836052181146,6:0.009990836052181146):0.3396320730831487):0.0905499927025229,((4:0.11356748699103338,7:0.11356748699103338):0.15843212868509926,8:0.2719996156761326):0.16817328616172011):0.2933584043455717,(((((((10:0.20565561126792503,(29:0.12821843259623672,38:0.128218…
tree STATE_1136000 = (((1:0.056174870689753575,2:0.056174870689753575):35.573687682489904,((((((3:0.49595482355024967,((4:0.1882070738288049,7:0.1882070738288049):0.12502570390676496,8:0.31323277773556985):0.18272204581467982):0.022223631917648534,(5:0.10826669561876225,6:0.10826669561876225):0.40991175984913597):0.9787269003626592,(((((10:0.24668860181953145,(13:0.23111533304329795,35:0.23111533…
tree STATE_1138000 = ((1:0.056174870689753575,2:0.056174870689753575):40.60428365779566,((((((((((3:0.17492616841106579,(5:0.10255762972206257,6:0.10255762972206257):0.07236853868900321):0.13243125312551485,((4:0.049927675849966116,7:0.049927675849966116):0.05377519069866844,8:0.10370286654863456):0.20365455498794607):0.18595418299042749,14:0.4933116045270081):0.0307476900340789,15:0.524059294561…
tree STATE_1140000 = (((1:0.056174870689753575,2:0.056174870689753575):36.87587370265376,(((((((3:0.25553325126200027,((4:0.07610271848449016,7:0.07610271848449016):0.15672432363644243,((5:0.014095121024263099,6:0.014095121024263099):0.11497705442737612,8:0.1290721754516392):0.10375486666929337):0.02270620914106769):0.5192951810970043,(10:0.4966571637495749,(33:0.026908619575543802,41:0.026908619…
tree STATE_1142000 = (((1:0.056174870689753575,2:0.056174870689753575):33.37023337180526,((((((3:0.29221250360229134,(((4:0.09192099320447436,7:0.09192099320447436):0.12022829058023116,8:0.21214928378470552):0.02990255117904661,(5:0.10107855953516291,6:0.10107855953516291):0.14097327542858923):0.05016066863853921):0.5640265414275549,((((((10:0.37222304246866234,(20:0.19763610870498544,21:0.197636…
tree STATE_1144000 = (((1:0.056174870689753575,2:0.056174870689753575):33.51789853103309,(((((3:0.470462143856079,(((4:0.0594445071940163,7:0.0594445071940163):0.09044941003454297,8:0.14989391722855927):0.011860948851288827,(5:7.104196070364835E-4,6:7.104196070364835E-4):0.1610444464728116):0.30870727777623086):0.8238469063529683,(((((10:0.5227339916513476,(15:0.48786678096721803,30:0.48786678096…
tree STATE_1146000 = ((1:0.056174870689753575,2:0.056174870689753575):39.865942965350506,(((((((3:0.3831923284646222,(((4:0.0668143481955806,7:0.0668143481955806):0.16409897044662497,(5:6.292753324950632E-4,6:6.292753324950632E-4):0.2302840433097105):0.01689353576476177,8:0.24780685440696734):0.13538547405765486):0.7689944536411188,(((((12:0.3706916871919329,13:0.3706916871919329):0.2026649131077…
tree STATE_1148000 = ((1:0.056174870689753575,2:0.056174870689753575):41.97176023508766,((((((3:0.5044837119882652,((4:0.25061961052167064,7:0.25061961052167064):0.022910614673907648,((5:0.033941371693548425,6:0.033941371693548425):0.16882719653203176,8:0.2027685682255802):0.07076165696999809):0.23095348679268696):0.7506601827103276,(((10:0.5265560379967308,((16:0.27209870182966306,32:0.272098701…
tree STATE_1150000 = ((1:0.05813183639637565,2:0.05813183639637565):46.780429620552844,(((((((3:0.3405977539797822,((5:0.0206386659157482,6:0.0206386659157482):0.03513549747088104,8:0.05577416338662924):0.284823590593153):0.10614175070763388,(4:0.32763326275894306,7:0.32763326275894306):0.11910624192847302):0.6864184148345509,((((((10:0.23839468198772032,41:0.23839468198772032):0.301838352870069,…
tree STATE_1152000 = ((1:0.05813183639637565,2:0.05813183639637565):45.17593726659159,((((((((3:0.33360628483209803,((4:0.05069129677976506,7:0.05069129677976506):0.07359561724591862,8:0.12428691402568368):0.20931937080641436):0.022176160522778987,(5:0.2562129346825585,6:0.2562129346825585):0.0995695106723185):0.6251443039644116,(((10:0.45233126513269295,((((((11:0.18148921155095135,(((17:0.09226…
tree STATE_1154000 = ((1:0.020123579251718482,2:0.020123579251718482):47.004481775331314,(((((((3:0.464654818869366,((4:0.18130980574174907,7:0.18130980574174907):0.08510434710328482,((5:0.025635854067708252,6:0.025635854067708252):0.1248588194734067,8:0.15049467354111495):0.11591947930391894):0.1982406660243321):0.43858012143521774,(((((10:0.25973581945837565,((((12:0.10387231425486693,34:0.1038…
tree STATE_1156000 = ((1:0.020123579251718482,2:0.020123579251718482):52.595804368926686,(((((((3:0.5126363986396816,((4:0.3118442157498595,7:0.3118442157498595):0.1033860170922985,8:0.415230232842158):0.09740616579752359):0.03488961323265638,(5:0.02669694537782146,6:0.02669694537782146):0.5208290664945165):0.7935289457245456,(((((((((10:0.25537461663562566,((11:0.22960361632351106,43:0.229603616…
tree STATE_1158000 = ((1:0.021717852477669553,2:0.021717852477669553):43.167728859665914,((((((((3:0.42190329268536575,8:0.42190329268536575):0.11369909369122944,((4:0.2762504436225457,7:0.2762504436225457):0.2342148239593972,(5:0.0329197324724774,6:0.0329197324724774):0.4775455351094655):0.025137118794652302):0.7920627335168934,(((((((12:0.13808139677173645,(29:0.10625641889939454,42:0.106256418…
tree STATE_1160000 = ((1:0.02553724548008418,2:0.02553724548008418):41.360649908473704,(((((((3:0.49837488133257896,(((4:0.06434245384671526,7:0.06434245384671526):0.16577416290987407,(5:0.07603066888010071,6:0.07603066888010071):0.1540859478764886):0.06136502532769647,8:0.2914816420842858):0.20689323924829317):0.5114228880447,((10:0.6666431554056467,(((14:0.16892218379767573,((29:0.0976973436448…
tree STATE_1162000 = ((1:0.02553724548008418,2:0.02553724548008418):44.427184565278864,(((((((3:0.4075560698026403,((4:0.031496291858824056,7:0.031496291858824056):0.27685195837410304,(5:0.2244931959973152,6:0.2244931959973152):0.0838550542356119):0.0992078195697132):0.005009429570659252,8:0.41256549937329956):0.7892791692460349,(((10:0.5152075378007468,((18:0.029880822872157802,19:0.029880822872…
tree STATE_1164000 = ((1:0.03196163415203834,2:0.03196163415203834):41.1191930747961,(((((((((3:0.22607693788913683,((4:0.08164608684536934,7:0.08164608684536934):0.08083833332754875,8:0.1624844201729181):0.06359251771621874):0.03487132559897946,(5:0.053323428554773115,6:0.053323428554773115):0.20762483493334316):0.8707981411811218,((((10:0.5156638483978084,((33:0.12941422237441091,46:0.129414222…
tree STATE_1166000 = (((1:0.06399349269523391,2:0.06399349269523391):37.182578218750024,((((((((3:0.34340665449448216,(((4:0.17257540965537263,7:0.17257540965537263):0.05230457809424796,8:0.2248799877496206):0.01248017163086762,(5:0.03705471258958458,6:0.03705471258958458):0.20030544679090362):0.10604649511399394):0.6080647815667047,(((10:0.19011652287276018,(11:0.13498725015930768,46:0.134987250…
tree STATE_1168000 = ((1:0.08167289257484889,2:0.08167289257484889):45.46381778407574,(((((((((3:0.2411520112962854,(4:0.19315093963935634,7:0.19315093963935634):0.04800107165692907):0.07325470012788024,((5:0.14644705860741913,6:0.14644705860741913):0.1060461740123419,8:0.25249323261976103):0.06191347880440462):0.594980866432747,((36:0.06436930903953579,43:0.06436930903953579):0.06029746467343228…
tree STATE_1170000 = (((1:0.0849827982043383,2:0.0849827982043383):33.16522064898245,(((((3:0.5147972888162377,(((4:0.09775276998555892,7:0.09775276998555892):0.18472564135916292,8:0.28247841134472185):0.030665930439904676,(5:0.04597236055278012,6:0.04597236055278012):0.2671719812318464):0.20165294703161113):0.4687817409547812,((((10:0.5812886889109752,((30:0.15159770580426332,(36:0.1189460649785…
tree STATE_1172000 = (((1:0.0798692714180067,2:0.0798692714180067):35.4815717475144,(((((3:0.43029056289689166,(((4:0.19613101405436956,7:0.19613101405436956):0.14599456756010526,(5:0.014841346384032707,6:0.014841346384032707):0.3272842352304421):0.0036197436185053666,8:0.3457453252329802):0.08454523766391148):1.1873738039487378,(((((((10:0.540707174681433,((16:0.22362624158618316,42:0.2236262415…
tree STATE_1174000 = ((1:0.0024628955032426347,2:0.0024628955032426347):44.45213418694101,(((((((3:0.39351638891539575,((5:0.04778345073042443,6:0.04778345073042443):0.05868995404317825,8:0.10647340477360268):0.2870429841417931):0.002733636446941301,(4:0.15864331603080428,7:0.15864331603080428):0.23760670933153277):1.1368204344288266,((((((((10:0.32782026276285253,(43:0.09363255706933023,45:0.093…
tree STATE_1176000 = ((1:0.27711496139687597,2:0.27711496139687597):43.28110149284044,((((((3:0.7100548490194296,((4:0.09857266407524759,7:0.09857266407524759):0.1770315334535232,((5:0.06302961756936261,6:0.06302961756936261):0.15046856279079734,8:0.21349818036015994):0.06210601716861086):0.4344506514906588):1.1037267878361383,((((10:0.47822376367300273,13:0.47822376367300273):0.16697856576437525…
tree STATE_1178000 = (((1:0.07594136401657892,2:0.07594136401657892):35.8830833389365,((((((3:0.4058987252729916,((4:0.24346403855723825,7:0.24346403855723825):0.02563753415027531,8:0.26910157270751356):0.13679715256547803):0.23965981041642664,(5:0.02539708664407469,6:0.02539708664407469):0.6201614490453435):0.6485281767079911,((10:0.8589010271186699,13:0.8589010271186699):0.20917452628838906,(((…
tree STATE_1180000 = ((1:0.2713849060064586,2:0.2713849060064586):37.37501975296348,(((((((3:0.5909160027682562,((4:0.0670018684906572,7:0.0670018684906572):0.47024823785359154,((5:0.12416644623908192,6:0.12416644623908192):0.21413914134748996,8:0.33830558758657187):0.19894451875767688):0.05366589642400743):0.35324060649237965,((11:0.4644194452314599,((20:0.16500057819664835,21:0.1650005781966483…
tree STATE_1182000 = ((1:0.2322922024945413,2:0.2322922024945413):42.137341575268096,((((((((3:0.11894921567446731,(4:0.05345128191291152,7:0.05345128191291152):0.0654979337615558):0.37797088196756884,((5:0.14722451043970347,6:0.14722451043970347):0.038242880741499896,8:0.18546739118120337):0.3114527064608328):0.5504332158822821,(10:0.8896644713302462,30:0.8896644713302462):0.1576888421940721):0.…
tree STATE_1184000 = (((1:0.21362112756340323,2:0.21362112756340323):39.007413962425034,(((((((3:0.3593643380023844,(4:0.11582852506397014,7:0.11582852506397014):0.24353581293841425):0.0712266029765391,((5:0.061887336406131074,6:0.061887336406131074):0.3171254285297759,8:0.37901276493590697):0.05157817604301651):0.6372325385095992,((10:0.4685409800552181,36:0.4685409800552181):0.00270632756624056…
tree STATE_1186000 = ((1:0.1695497027703876,2:0.1695497027703876):40.452700321135715,(((((((3:0.45580301406508794,(4:0.06430609511482956,7:0.06430609511482956):0.3914969189502584):0.011174246091703643,((5:0.0840803050506807,6:0.0840803050506807):0.06259193168014696,8:0.14667223673082766):0.3203050234259639):0.41735818957385246,(((((10:0.31368518664029454,(((13:0.22629873062269273,(14:0.1770711135…
tree STATE_1188000 = (((1:0.13953655973493895,2:0.13953655973493895):34.8608988746426,((((((3:0.4057481540399097,((5:0.17174420112502617,6:0.17174420112502617):0.05205193683594117,8:0.22379613796096734):0.18195201607894237):0.05945737156722336,(4:0.1690174380938056,7:0.1690174380938056):0.2961880875133275):0.7943697919430754,(((10:0.5662094363934862,(24:0.1781159229685476,(((25:0.0226981027454181…
tree STATE_1190000 = (((1:0.11179372396891374,2:0.11179372396891374):35.339713526572666,((((((3:0.28421049636966056,(4:0.19402639709065306,7:0.19402639709065306):0.0901840992790075):0.1399372078492631,((5:0.03868962412152084,6:0.03868962412152084):0.3222741794752142,8:0.360963803596735):0.06318390062218865):0.5112474432414973,((((((10:0.21543019707876138,((((15:0.048760970651104976,(37:0.04799437…
tree STATE_1192000 = (((1:0.11179372396891374,2:0.11179372396891374):34.26560262523923,((((((3:0.34763618340834257,((4:0.08316351864003348,7:0.08316351864003348):0.1480295697604203,8:0.23119308840045377):0.1164430950078888):0.010740690022102262,(5:0.08673434515188666,6:0.08673434515188666):0.27164252827855817):1.223307601352248,((((((((10:0.3438974409769311,15:0.3438974409769311):0.03730743768799…
tree STATE_1194000 = (((1:0.11179372396891374,2:0.11179372396891374):28.723370434373017,(((((((3:0.2697095845495604,(((4:0.10762302369511013,7:0.10762302369511013):0.015668478929463783,(5:0.009353485192916887,6:0.009353485192916887):0.11393801743165703):0.05077630645844486,8:0.17406780908301878):0.09564177546654162):0.4700723969327505,((((((10:0.2646272038792623,(39:0.17291335519668352,41:0.17291…
tree STATE_1196000 = (((1:0.11179372396891374,2:0.11179372396891374):30.276154629066205,(((((((((3:0.33156886926044077,(((4:0.09788155586497245,7:0.09788155586497245):0.056672618770089514,(5:0.07961720534518524,6:0.07961720534518524):0.07493696928987673):0.006633941006769145,8:0.1611881156418311):0.17038075361860966):0.32035392397986123,((14:0.4313648921693155,(32:0.20587332706296912,39:0.2058733…
tree STATE_1198000 = (((1:0.10763561321863513,2:0.10763561321863513):25.54025835446854,(((((((3:0.1706669887619139,((4:0.09730689492091307,7:0.09730689492091307):0.059860695182272855,((5:0.009147573898693653,6:0.009147573898693653):0.09969919680509905,8:0.1088467707037927):0.04832081939939323):0.013499398658727985):0.43335131559909956,((((10:0.21134750638924948,(14:0.20218288211957958,(((24:0.022…
tree STATE_1200000 = (((1:0.10763561321863513,2:0.10763561321863513):25.389095413059117,((((((3:0.26375625697325,((4:0.05705609340566199,7:0.05705609340566199):0.12341025346646527,((5:0.021798060040282157,6:0.021798060040282157):0.07678695160577435,8:0.09858501164605651):0.08188133522607074):0.08328991010112274):0.780633483717967,(((11:0.4630174827717373,36:0.4630174827717373):0.232647448935779,3…
tree STATE_1202000 = (((1:0.0910772778382114,2:0.0910772778382114):24.02073489231575,(((((((3:0.06562850091266294,((5:0.00550238732950661,6:0.00550238732950661):0.023219013311727786,8:0.028721400641234397):0.036907100271428545):0.09700080948153274,(4:0.05198984264120194,7:0.05198984264120194):0.11063946775299374):0.7158295886003295,((24:0.050166277725989146,25:0.050166277725989146):0.123856751370…
tree STATE_1204000 = (((1:0.053864424763609975,2:0.053864424763609975):24.853381755013096,(((((((3:0.25173400317718647,8:0.25173400317718647):0.0146962275409257,(5:0.03867066810921652,6:0.03867066810921652):0.22775956260889565):0.03925158467782586,(4:0.05079023094579641,7:0.05079023094579641):0.2548915844501416):0.368270190856453,(((((10:0.25920133788747735,((((30:0.044160983200915,39:0.044160983…
tree STATE_1206000 = (((1:0.053864424763609975,2:0.053864424763609975):26.287028644634965,(((((3:0.2955268602426488,((4:0.05463349705731866,7:0.05463349705731866):0.22148701549666558,((5:0.015265012115750941,6:0.015265012115750941):0.0637833044231954,8:0.07904831653894634):0.1970721960150379):0.01940634768866456):0.5334759298871212,((((10:0.35608385859501984,(14:0.3145128646258183,(16:0.307581809…
tree STATE_1208000 = (((1:0.03421789441542167,2:0.03421789441542167):27.687546086741747,(((((3:0.34031115303886955,(((4:0.17968468606724658,7:0.17968468606724658):0.08493418164316785,(5:0.0769231187780614,6:0.0769231187780614):0.18769574893235302):0.0024220495696649635,8:0.2670409172800794):0.07327023575879016):0.4528835588854751,((((((((10:0.16091793529932993,35:0.16091793529932993):0.0947377593…
tree STATE_1210000 = (((1:0.03421789441542167,2:0.03421789441542167):28.00864877300689,((((((3:0.318049122596356,(((4:0.1469290330007827,7:0.1469290330007827):0.0349770506795814,8:0.1819060836803641):0.12426196178882265,(5:0.05027534681975145,6:0.05027534681975145):0.2558926986494353):0.011881077127169237):0.36798551717585914,((((12:0.4059165886024763,((((13:0.10516821775088052,17:0.1051682177508…
tree STATE_1212000 = (((1:0.03421789441542167,2:0.03421789441542167):30.15076752792438,((((((((3:0.2479410555939858,8:0.2479410555939858):0.026670574974962863,(5:0.003245137631175092,6:0.003245137631175092):0.2713664929377736):0.12728457668850607,(4:0.26549108755885964,7:0.26549108755885964):0.1364051196985951):0.3356845105181652,((((10:0.34726507126363887,35:0.34726507126363887):0.02027191274482…
tree STATE_1214000 = (((1:0.03421789441542167,2:0.03421789441542167):27.231749661869422,(((((3:0.3848094930945353,((4:0.1220017715237788,7:0.1220017715237788):0.1992991841629237,((5:0.042078192650194225,6:0.042078192650194225):0.08989770292617286,8:0.13197589557636707):0.1893250601103354):0.06350853740783285):0.7376440979176735,(((((10:0.19882706279176393,(20:0.08741233803420022,21:0.087412338034…
tree STATE_1216000 = (((1:0.04114760572869436,2:0.04114760572869436):29.7736161229992,(((((3:0.31265383370785105,(((4:0.018773601978479458,7:0.018773601978479458):0.12826618322778133,(5:0.1409892408094259,6:0.1409892408094259):0.006050544396834889):0.030811195183030576,8:0.17785098038929137):0.13480285331855968):0.517816796305425,(10:0.6987235431016159,((((((11:0.15971585939515767,40:0.1597158593…
tree STATE_1218000 = (((1:0.051914937915876536,2:0.051914937915876536):28.828668479746703,(((((((3:0.2534910809228561,(4:0.2231011018110712,7:0.2231011018110712):0.0303899791117849):0.01080389018639416,(5:0.0010776411576345893,6:0.0010776411576345893):0.2632173299516157):0.030709649135910733,8:0.295004620245161):0.3615326410679586,((((10:0.5006608532986636,((20:0.15386138313467432,21:0.1538613831…
tree STATE_1220000 = (((1:0.051914937915876536,2:0.051914937915876536):29.185705728141947,(((((((3:0.27083419660141317,(5:0.01778977114226028,6:0.01778977114226028):0.2530444254591529):0.01379002198762913,8:0.2846242185890423):0.007450240219759485,(4:0.2250029375485931,7:0.2250029375485931):0.06707152126020868):0.5534238740531647,((((10:0.4309130832004691,41:0.4309130832004691):0.1560122481370326…
tree STATE_1222000 = (((1:0.03950136404517224,2:0.03950136404517224):28.745808895121122,(((((((3:0.33413590622550055,((5:0.022610339850313303,6:0.022610339850313303):0.12423864868304449,8:0.1468489885333578):0.18728691769214276):0.03728864952231964,(4:0.2352997330089271,7:0.2352997330089271):0.1361248227388931):0.6843850926698287,((((((10:0.18032844622940306,14:0.18032844622940306):0.175665197607…
tree STATE_1224000 = (((1:0.01992685402315786,2:0.01992685402315786):32.15450414651767,((((((3:0.4579202731130254,(((4:0.06046709512052281,7:0.06046709512052281):0.22336339539690167,(5:0.022555288385805755,6:0.022555288385805755):0.2612752021316187):0.1627478111128785,8:0.446578301630303):0.011341971482722424):0.3732766928693241,(11:0.7785792492408069,(13:0.6487504430208977,((16:0.614833493341485…
tree STATE_1226000 = (((1:0.017851979667964812,2:0.017851979667964812):32.67296590004635,((((((((3:0.39722073125753676,8:0.39722073125753676):0.030652379425658016,(5:0.032978190540503355,6:0.032978190540503355):0.39489492014269145):0.0299384541891895,(4:0.32040539273474045,7:0.32040539273474045):0.13740617213764383):0.41368987862445605,11:0.8715014434968403):0.07213734476238742,((((10:0.538789412…
tree STATE_1228000 = (((1:0.04212242595666105,2:0.04212242595666105):33.54639256496279,(((((3:0.6846850585464856,(((4:0.2083127596828407,7:0.2083127596828407):0.3015488391561614,8:0.5098615988390021):0.011178028278889363,(5:0.004110499937948425,6:0.004110499937948425):0.516929127179943):0.16364543142859422):0.5498938500199892,((((((10:0.5591291431990293,(18:0.08468410518191276,19:0.08468410518191…
tree STATE_1230000 = (((1:0.04212242595666105,2:0.04212242595666105):32.68706317343301,((((((3:0.6388414591033839,(4:0.18622362012934748,7:0.18622362012934748):0.4526178389740364):0.007964204509151807,((5:0.17097446781757022,6:0.17097446781757022):0.40772212556427767,8:0.5786965933818479):0.0681090702306878):0.7196344570938267,((10:0.7715141367496419,(((((((12:0.0915360374856631,46:0.091536037485…
tree STATE_1232000 = (((1:0.026534674065031183,2:0.026534674065031183):31.104997614180256,(((((3:0.9454559286301317,((4:0.15040699309972558,7:0.15040699309972558):0.4951449907411677,((5:0.008117062296637285,6:0.008117062296637285):0.10295107853434962,8:0.1110681408309869):0.5344838430099064):0.29990394478923843):0.3956233010347062,(((10:0.6499685102905682,(11:0.5799960899485042,((13:0.36105961794…
tree STATE_1234000 = (((1:0.0251612685975946,2:0.0251612685975946):29.288985109646134,((((((3:0.7353856899712181,((5:0.016782677935757273,6:0.016782677935757273):0.25657620583991275,8:0.27335888377567):0.4620268061955481):0.012741247730995386,(4:0.42442812178408285,7:0.42442812178408285):0.32369881591813066):0.6377286368759782,((((10:0.3743493387547068,(11:0.3621869731167893,(((((20:0.14505723733…
tree STATE_1236000 = (((1:0.09002778200703432,2:0.09002778200703432):28.993176273482504,(((((((3:0.6232405115071444,(5:0.27200852805042813,6:0.27200852805042813):0.3512319834567163):0.09197956937947793,(4:0.26753747865530947,7:0.26753747865530947):0.4476826022313129):0.012002185968255641,8:0.727222266854878):0.2832176293019626,(((10:0.37582574468756236,((11:0.17473608315860925,42:0.17473608315860…
tree STATE_1238000 = (((1:0.09002778200703432,2:0.09002778200703432):27.85809158658902,(((((((3:0.4701084702584644,(4:0.1015818078191874,7:0.1015818078191874):0.368526662439277):0.02485836086166643,(5:0.06004757128112253,6:0.06004757128112253):0.4349192598390083):0.18974659968914243,8:0.6847134308092733):0.5404982225054473,((((((10:0.3640247448030636,(((11:0.1317183618559403,46:0.1317183618559403…
tree STATE_1240000 = (((1:0.09002778200703432,2:0.09002778200703432):26.902940591047788,((((((3:0.2846999646610299,8:0.2846999646610299):0.15750306039996997,((4:0.2555024846073027,7:0.2555024846073027):0.0626569549605307,(5:0.026465998781794602,6:0.026465998781794602):0.29169344078603876):0.12404358549316652):0.5448411344076474,((((10:0.3009079280130909,16:0.3009079280130909):0.08439646447794497,…
tree STATE_1242000 = (((1:0.09002778200703432,2:0.09002778200703432):23.71016840683395,(((((3:0.4529837489355071,((4:0.030643515214631614,7:0.030643515214631614):0.22004197058020225,((5:0.0010736707154012466,6:0.0010736707154012466):0.059452803330798935,8:0.06052647404620018):0.19015901174863367):0.20229826314067323):0.6140378911087758,(((10:0.4008314728303239,(((((11:0.1459487183072196,12:0.1459…
tree STATE_1244000 = (((1:0.09002778200703432,2:0.09002778200703432):24.226700657426704,((((((3:0.2862683603338954,((5:0.0741842423299029,6:0.0741842423299029):0.09151244683281376,8:0.16569668916271665):0.12057167117117876):0.007992777397264617,(4:0.04819167104738507,7:0.04819167104738507):0.24606946668377494):0.40766213943180174,(((((10:0.253896040840005,(18:0.01607759657393105,19:0.016077596573…
tree STATE_1246000 = (((1:0.09382581825230218,2:0.09382581825230218):24.66385331103368,(((((((3:0.23185454718819146,((5:0.010238797002601444,6:0.010238797002601444):0.021206473233401992,8:0.031445270236003436):0.20040927695218802):0.07298671598362858,(4:0.030086308391174488,7:0.030086308391174488):0.27475495478064554):0.20928911043543597,12:0.514130373607256):0.09594546191277697,(((10:0.211993526…
tree STATE_1248000 = (((1:0.09382581825230218,2:0.09382581825230218):22.688822826380136,(((((((3:0.21359534435147023,(4:0.19442321081089575,7:0.19442321081089575):0.019172133540574482):7.650320658260934E-4,((5:0.0034510399499047403,6:0.0034510399499047403):0.044227570463277854,8:0.047678610413182596):0.16668176600411372):0.1948002807798926,12:0.4091606571971889):0.18865452691285495,(((((10:0.1478…
tree STATE_1250000 = (((1:0.12003347943622167,2:0.12003347943622167):23.547926725226702,(((((((3:0.23727332082990568,(((4:0.10274598799849705,7:0.10274598799849705):0.03990361733317349,8:0.14264960533167054):0.01745104135508954,(5:0.023744506619469863,6:0.023744506619469863):0.13635614006729022):0.0771726741431456):0.3082228709422917,12:0.5454961917721974):0.06046344310457985,((((11:0.11886936767…
tree STATE_1252000 = (((1:0.16545904259602295,2:0.16545904259602295):23.5559164975665,(((((((3:0.1893313461170491,(((4:0.042497004359032815,7:0.042497004359032815):0.07722349240494741,8:0.11972049676398022):0.013594579721300265,(5:0.05602334562026046,6:0.05602334562026046):0.07729173086502003):0.05601626963176862):0.27558784119688473,12:0.46491918731393383):0.189883379637725,((((((13:0.1475520614…
tree STATE_1254000 = (((1:0.029798946643678548,2:0.029798946643678548):26.500129189989863,(((((((((3:0.2897431936410932,(5:0.020919712047851993,6:0.020919712047851993):0.2688234815932412):0.01669747308438868,((4:0.12568074722353317,7:0.12568074722353317):0.10780543531740577,8:0.23348618254093895):0.07295448418454292):0.1489918060873725,12:0.45543247281285437):0.07929129563104664,((10:0.3068531192…
tree STATE_1256000 = (((1:0.022968181483587813,2:0.022968181483587813):27.278695662266276,(((((((3:0.2770613729519523,((4:0.19112648790103215,7:0.19112648790103215):0.02968659720463962,((5:0.03001024511986758,6:0.03001024511986758):0.0696922730147023,8:0.09970251813456987):0.1211105669711019):0.056248287846280554):0.2292559841334958,12:0.5063173570854481):0.03255926790495034,((((((13:0.2195782687…
tree STATE_1258000 = (((1:0.022968181483587813,2:0.022968181483587813):26.5335102701458,(((((((((3:0.25153751536244484,((4:0.038617321846470626,7:0.038617321846470626):0.10383746329463067,8:0.1424547851411013):0.10908273022134354):0.012603741126175794,(5:0.024371149270038608,6:0.024371149270038608):0.23977010721858202):0.1315254689312303,12:0.39566672541985093):0.016606675746866972,((((17:0.15735…
tree STATE_1260000 = (((1:0.022968181483587813,2:0.022968181483587813):25.629595528136345,((((((((3:0.2108236051589368,((5:0.016334526859303564,6:0.016334526859303564):0.0902830875479529,8:0.10661761440725646):0.10420599075168034):0.02791048415441852,(4:0.11840317500170532,7:0.11840317500170532):0.12033091431165001):0.24137107679904585,(18:0.002823336483406459,19:0.002823336483406459):0.477281829…
tree STATE_1262000 = (((1:0.04474298202152838,2:0.04474298202152838):28.035824905084535,((((((((3:0.2913312898935361,(5:0.04770270217348171,6:0.04770270217348171):0.2436285877200544):0.013811703677775233,(4:0.1433479395759276,7:0.1433479395759276):0.16179505399538377):0.021717271851583453,8:0.3268602654228948):0.7513074302901542,(((((10:0.17700583691560914,13:0.17700583691560914):0.07283091005052…
tree STATE_1264000 = (((1:0.04474298202152838,2:0.04474298202152838):27.194319699244904,((((((3:0.2958936832276066,(((4:0.0976988934440962,7:0.0976988934440962):0.029704213785990766,8:0.12740310723008696):0.05646805108695968,(5:0.05801385866217535,6:0.05801385866217535):0.1258572996548713):0.11202252491055997):0.6618106502987962,((22:0.0911200516272368,23:0.0911200516272368):0.11083360898757588,(…
tree STATE_1266000 = (((1:0.0408216593876336,2:0.0408216593876336):25.263351299884953,(((((3:0.4501869135046351,((4:0.08706228721311032,7:0.08706228721311032):0.15164804811920024,((5:0.062295876468169524,6:0.062295876468169524):0.04129418397567124,8:0.10359006044384077):0.13512027488846978):0.21147657817232451):0.5954623301946544,((((((((10:0.29889123079232727,42:0.29889123079232727):0.0103179934…
tree STATE_1268000 = (((1:0.0408216593876336,2:0.0408216593876336):29.713736193919296,(((((((3:0.3834126168126284,((5:0.009028509618395408,6:0.009028509618395408):0.08597878341938796,8:0.09500729303778337):0.288405323774845):0.032568091582221015,(4:0.02147883063659958,7:0.02147883063659958):0.39450187775824985):0.3404240601342358,(((((10:0.2661538995506907,12:0.2661538995506907):0.036348001066289…
tree STATE_1270000 = (((1:0.042574176160757204,2:0.042574176160757204):27.652691689688687,(((((3:0.4393811762335081,((4:0.0671687677103673,7:0.0671687677103673):0.10770927368632004,((5:1.46002932819431E-4,6:1.46002932819431E-4):0.0526211243835762,8:0.05276712731639563):0.1221109140802917):0.26450313483682075):0.6296821337484799,(((10:0.5379908904097935,((12:0.33210362961679785,32:0.33210362961679…
tree STATE_1272000 = (((1:0.0670557147770765,2:0.0670557147770765):29.25625591165865,(((((3:0.38889040601501595,((4:0.11121246152679737,7:0.11121246152679737):0.14844077843240527,((5:0.030090550992355483,6:0.030090550992355483):0.03044699154937916,8:0.06053754254173464):0.19911569741746799):0.1292371660558133):0.3844037467110754,(((10:0.4413672997892795,46:0.4413672997892795):0.04723661493668685,…
tree STATE_1274000 = (((1:0.0670557147770765,2:0.0670557147770765):28.969831847516048,((((((3:0.34534232638409024,(5:0.0107049761981904,6:0.0107049761981904):0.33463735018589985):0.12504885513294495,((4:0.11250645756045854,7:0.11250645756045854):0.20398173698208585,8:0.3164881945425444):0.15390298697449079):0.4312370753296104,((((10:0.4112655751679435,(((39:0.03394305835428673,44:0.03394305835428…
tree STATE_1276000 = (((1:0.0670557147770765,2:0.0670557147770765):26.31985892080511,((((((3:0.3413631883018894,((4:0.20230957798204888,7:0.20230957798204888):0.13333989318620185,((5:0.016361272783443907,6:0.016361272783443907):0.10758209016297181,8:0.12394336294641571):0.211706108221835):0.005713717133638663):0.37481239871073346,((10:0.4261147497272042,11:0.4261147497272042):0.22801794226354022,…
tree STATE_1278000 = (((1:0.0670557147770765,2:0.0670557147770765):28.797555797486616,(((((3:0.33532274881327273,(((4:0.08604912892189774,7:0.08604912892189774):0.11398864966883325,(5:0.024355206944975952,6:0.024355206944975952):0.17568257164575504):0.0877023838208654,8:0.2877401624115964):0.04758258640167634):0.6159725689001673,(((((((10:0.20432984309571867,45:0.20432984309571867):0.082557459711…
tree STATE_1280000 = (((1:0.040825764867605585,2:0.040825764867605585):26.25365023129963,((((((3:0.1769671140499075,8:0.1769671140499075):3.3255348368155246E-4,((4:0.055942511468528834,7:0.055942511468528834):0.08973185301763084,(5:0.03111047988891663,6:0.03111047988891663):0.11456388459724304):0.03162530304742939):0.6326716738048562,((((((10:0.2909037080784768,(38:0.06260456838231619,46:0.062604…
tree STATE_1282000 = (((1:0.040825764867605585,2:0.040825764867605585):24.877208093167816,(((((((3:0.16019491648945638,(4:0.09755150182582041,7:0.09755150182582041):0.06264341466363597):0.01710475104413267,((5:0.033033158009241156,6:0.033033158009241156):0.08706084581935405,8:0.12009400382859521):0.057205663704993845):0.5019001871714394,(((13:0.13822427363100223,44:0.13822427363100223):0.09671275…
tree STATE_1284000 = (((1:0.040825764867605585,2:0.040825764867605585):26.848165003641085,((((((((((3:0.20836860546617908,(5:0.011815324650195375,6:0.011815324650195375):0.1965532808159837):0.0021999122997848064,(4:0.07040242570926947,7:0.07040242570926947):0.14016609205669442):0.006893192685230143,8:0.21746171045119403):0.2642979982064494,((((10:0.19769108780271036,39:0.19769108780271036):0.0220…
tree STATE_1286000 = (((1:0.047246093458355176,2:0.047246093458355176):30.658612851878864,(((((3:0.21746171045119403,(((4:0.13533871533832365,7:0.13533871533832365):0.025372252170329818,(5:0.12250477166005261,6:0.12250477166005261):0.038206195848600855):0.031086676836200977,8:0.19179764434485444):0.02566406610633959):0.4870729110866526,((((10:0.28385504609388085,12:0.28385504609388085):0.10295091…
tree STATE_1288000 = (((1:0.05917797747130038,2:0.05917797747130038):31.60937325337239,((((((3:0.3532751316391276,(((4:0.038610626080090804,7:0.038610626080090804):0.0371214982907411,(5:0.06369779768332753,6:0.06369779768332753):0.01203432668750437):0.016782631402037174,8:0.09251475577286908):0.26076037586625855):0.7782932405401619,((((10:0.3967702274899959,36:0.3967702274899959):0.01514012911079…
tree STATE_1290000 = (((1:0.05917797747130038,2:0.05917797747130038):27.794868989496543,(((((3:0.23771326386568348,(((4:0.07497527822129632,7:0.07497527822129632):0.11938293939093883,(5:0.027731194559826977,6:0.027731194559826977):0.16662702305240817):0.02631306854504678,8:0.22067128615728193):0.017041977708401546):0.9668594204608826,((10:0.5384681539663319,((12:0.3432450295607006,(13:0.213420678…
tree STATE_1292000 = (((1:0.061055045432066635,2:0.061055045432066635):26.660640828736742,((((((3:0.25482827371441535,(((4:0.03888095354463869,7:0.03888095354463869):0.1266801743982921,(5:0.0067550547471092156,6:0.0067550547471092156):0.15880607319582157):0.05595131095538128,8:0.22151243889831207):0.033315834816103285):0.6063029818198971,(10:0.7847382490507342,((12:0.1777465128472354,((30:0.03609…
tree STATE_1294000 = (((1:0.05050307357436168,2:0.05050307357436168):27.43911154617787,(((((3:0.1576825454364625,((4:0.04661316299522435,7:0.04661316299522435):0.07996105969956831,((5:0.004801010778144637,6:0.004801010778144637):0.0705146710270639,8:0.07531568180520853):0.05125854088958412):0.031108322741669858):0.5246116390326744,((((((10:0.3589188327536529,(15:0.3180067162886595,((32:0.06974324…
tree STATE_1296000 = (((1:0.20857152345734953,2:0.20857152345734953):28.728621436662877,(((((3:0.2815752990454119,(4:0.0845159716126751,(((5:0.0011928754611942002,6:0.0011928754611942002):0.04081764340003606,8:0.04201051886123026):0.004673280695378618,7:0.046683799556608875):0.037832172056066225):0.1970593274327368):0.6969115210224057,(((((10:0.35490752801879283,17:0.35490752801879283):0.06284708…
tree STATE_1298000 = (((1:0.07696456077059288,2:0.07696456077059288):28.062469328487616,(((((((3:0.31487377580547,(4:0.21208875645961894,7:0.21208875645961894):0.10278501934585105):0.010568090709018263,(5:0.06972995441557814,6:0.06972995441557814):0.2557119120989101):0.18672642223581637,8:0.5121682887503046):0.5612643879613185,(((10:0.3985908548921486,((20:0.08882103791554724,21:0.088821037915547…
tree STATE_1300000 = (((1:0.06759498149273213,2:0.06759498149273213):29.619035917151393,(((((((3:0.2567501742412753,(((4:0.0409242756857705,7:0.0409242756857705):0.08166734238976495,8:0.12259161807553545):0.03011996641257192,(5:0.011911060036449256,6:0.011911060036449256):0.1408005244516581):0.1040385897531679):0.49117528052296494,((((((((10:0.11225409296546779,30:0.11225409296546779):0.030325707…
tree STATE_1302000 = (((1:0.03920872394071573,2:0.03920872394071573):27.79358343472949,((((((3:0.2920113568025299,(((4:0.08718959093209776,7:0.08718959093209776):0.10584322996713787,8:0.19303282089923562):0.09230158874360239,(5:0.13231366511205778,6:0.13231366511205778):0.15302074453078024):0.0066769471596918595):0.5041778713950072,(20:0.04294017515085618,21:0.04294017515085618):0.753249053046681…
tree STATE_1304000 = (((1:0.03920872394071573,2:0.03920872394071573):27.03144983354283,((((((((3:0.17794508867294292,(5:0.10314003782810426,6:0.10314003782810426):0.07480505084483867):0.04759820184818589,(4:0.07868851621446805,7:0.07868851621446805):0.14685477430666077):0.059422244052273476,8:0.2849655345734023):0.601778870025641,((((((((10:0.2047026982194033,34:0.2047026982194033):0.039193417734…
tree STATE_1306000 = (((1:0.05673549781743148,2:0.05673549781743148):33.30870667691508,((((((3:0.23431359104351038,(4:0.16558113789221274,7:0.16558113789221274):0.06873245315129764):0.03943135936552808,((5:0.024303086793436388,6:0.024303086793436388):0.14476619693593762,8:0.16906928372937402):0.10467566667966444):0.7794587111676176,((((((((10:0.12834074757247554,(33:0.08842359081617804,34:0.08842…
tree STATE_1308000 = (((1:0.18258722525466453,2:0.18258722525466453):35.00378119115872,((((((3:0.24105600844118444,(((4:0.13384064940276627,7:0.13384064940276627):0.06618255837191564,8:0.2000232077746819):0.03961393779581149,(5:0.02360253511077236,6:0.02360253511077236):0.21603461045972103):0.00141886287069104):0.25592662837668334,12:0.4969826368178678):0.20136069192100647,((((((10:0.107555370132…
tree STATE_1310000 = (((1:0.18258722525466453,2:0.18258722525466453):33.09592911517931,(((((((3:0.280803668635879,((4:0.11140008492743027,7:0.11140008492743027):0.14398478971362516,((5:0.003826813196818705,6:0.003826813196818705):0.17103281308093166,8:0.17485962627775037):0.08052524836330505):0.025418793994823607):0.3565171520828392,12:0.6373208207187182):0.20521403313977138,(22:0.093639780705942…
tree STATE_1312000 = (((1:0.19227063332769845,2:0.19227063332769845):30.226785891073565,(((((((((3:0.22378352725831566,8:0.22378352725831566):0.030055585144428826,(4:0.23709465282410472,7:0.23709465282410472):0.016744459578639764):0.007854968638649651,(5:0.003438353145282014,6:0.003438353145282014):0.2582557278961121):0.20837600858711036,12:0.4700700896285045):0.22571096388188672,((10:0.554982661…
tree STATE_1314000 = (((1:0.006155079207298186,2:0.006155079207298186):25.522688799048574,(((((((3:0.0905781071627789,8:0.0905781071627789):0.020593092769569457,((4:0.05065275585611997,7:0.05065275585611997):0.055211526981268445,(5:0.027161854012554956,6:0.027161854012554956):0.07870242882483346):0.005306917094959951):0.5287681136161102,12:0.6399393135484586):0.045851355820291095,(((((((((10:0.09…
tree STATE_1316000 = (((1:0.006155079207298186,2:0.006155079207298186):23.352842264998884,(((((((((((3:0.09547839753067125,(4:0.06194308894788227,7:0.06194308894788227):0.03353530858278898):0.0032524047819958296,((5:0.018363420527527277,6:0.018363420527527277):0.046541422357907244,8:0.06490484288543452):0.03382595942723256):0.24586373974895048,12:0.34459454206161755):0.019109204078246678,(((18:0.…
tree STATE_1318000 = (((1:0.00982320659204916,2:0.00982320659204916):24.96221474437385,((((((3:0.15722566218625125,(((4:0.017202567411117014,7:0.017202567411117014):0.0782370000345768,8:0.09543956744569382):0.03209315618266606,(5:0.10606162991742703,6:0.10606162991742703):0.02147109371093285):0.029692938557891374):0.39941002856516095,12:0.5566356907514122):0.2201114334058606,(((((((10:0.163023110…
tree STATE_1320000 = (((1:0.014497305660954751,2:0.014497305660954751):24.752120212328443,(((((((3:0.17156812401121926,((4:0.03269485825910613,7:0.03269485825910613):0.13587130534161912,((5:0.026221582282898937,6:0.026221582282898937):0.12159626880813575,8:0.14781785109103468):0.02074831250969056):0.0030019604104940256):0.27785284319580694,31:0.4494209672070262):0.010031062183471051,11:0.45945202…
tree STATE_1322000 = (((1:0.014497305660954751,2:0.014497305660954751):23.961549025947377,(((((((((3:0.11229681029113828,(5:0.007844317890154787,6:0.007844317890154787):0.10445249240098349):0.07711622912815266,((4:0.10678245905362822,7:0.10678245905362822):0.0481747039725519,8:0.15495716302618012):0.03445587639311082):0.34308565520148343,((((20:0.0921904859847502,21:0.0921904859847502):0.13103730…
tree STATE_1324000 = (((1:0.017907318661881888,2:0.017907318661881888):25.064606824379325,(((((3:0.1779317520256749,((4:0.04594073719246393,7:0.04594073719246393):0.07504416027455922,((5:0.09290157527160849,6:0.09290157527160849):0.027692509688753447,8:0.12059408496036193):3.9081250666121725E-4):0.056946854558651755):0.7069549774632826,(((((10:0.25147197707990976,16:0.25147197707990976):0.1004457…
tree STATE_1326000 = (((1:0.016760892583437936,2:0.016760892583437936):25.225824769730874,(((((((3:0.24237405230786904,8:0.24237405230786904):0.007564443005709992,(5:0.04898734890973794,6:0.04898734890973794):0.2009511464038411):0.0068660164847412775,(4:0.12638393935424516,7:0.12638393935424516):0.13042057244407515):0.3823422057386957,((((((10:0.19929135505911263,13:0.19929135505911263):0.0115755…
tree STATE_1328000 = (((1:0.016760892583437936,2:0.016760892583437936):24.36251156229663,((((((3:0.21493591434019338,(5:0.15307675727917278,6:0.15307675727917278):0.0618591570610206):0.044384475816896585,((4:0.08154794143736749,7:0.08154794143736749):0.1329871744272272,8:0.2145351158645947):0.044785274292495264):0.6325421071919113,((((10:0.34167429949865036,((((31:0.047939846220960355,46:0.047939…
tree STATE_1330000 = (((1:0.016760892583437936,2:0.016760892583437936):27.72055143063434,(((((((3:0.20722806217429893,8:0.20722806217429893):0.029549371366984017,(5:0.0034769067324509793,6:0.0034769067324509793):0.23330052680883195):0.02989043220802412,(4:0.11740502260634143,7:0.11740502260634143):0.14926284314296562):0.7208790256159965,((((((((10:0.26589077920686244,(((30:0.0781820575179778,39:0…
tree STATE_1332000 = (((1:0.015495300883600294,2:0.015495300883600294):28.89819314964881,((((((3:0.31861878398018206,((5:0.049405139130444906,6:0.049405139130444906):0.19318807696232998,8:0.2425932160927749):0.07602556788740716):0.040099124393679186,(4:0.18005419836935496,7:0.18005419836935496):0.1786637100045063):0.4442280447158273,((((((((10:0.20959816612744095,41:0.20959816612744095):0.0295909…
tree STATE_1334000 = (((1:0.01795598330878967,2:0.01795598330878967):29.057008468335376,(((((3:0.44539537949300484,((4:0.17685564016988894,7:0.17685564016988894):0.11741391925867231,((5:0.10246918302644498,6:0.10246918302644498):0.16712101238950333,8:0.2695901954159483):0.024679364012612948):0.15112582006444358):0.601550740058117,((((((10:0.23738639329365913,(18:0.056604981399382075,19:0.05660498…
tree STATE_1336000 = (((1:0.01795598330878967,2:0.01795598330878967):30.656328335078044,(((((3:0.7008687144440804,((4:0.15396954177599276,7:0.15396954177599276):0.2418378648753986,((5:0.006091009796608209,6:0.006091009796608209):0.31112914317807844,8:0.31722015297468664):0.07858725367670472):0.30506130779268903):0.38842262563019037,((((((10:0.16058454253591373,(37:0.06423393313486117,40:0.0642339…
tree STATE_1338000 = (((1:0.030161881275104108,2:0.030161881275104108):27.184539245249084,((((((3:0.356839089562146,((5:0.046226753886426095,6:0.046226753886426095):0.06783276641907593,8:0.11405952030550202):0.24277956925664396):0.14364747276779227,(4:0.2483565125934082,7:0.2483565125934082):0.2521300497365301):0.991492464935925,(((((((10:0.059612115400258577,35:0.059612115400258577):0.0366704135…
tree STATE_1340000 = (((1:5.562049934280111E-4,2:5.562049934280111E-4):25.10116053487515,((((((3:0.23090906762443297,((5:0.0211949798588119,6:0.0211949798588119):0.022882898153755687,8:0.04407787801256759):0.1868311896118654):0.11495408650640954,(4:0.18891568420848576,7:0.18891568420848576):0.15694746992235675):0.5940513347363221,((((10:0.4909068404356161,((24:0.12145314318167298,(25:0.0575255528…
tree STATE_1342000 = (((1:5.562049934280111E-4,2:5.562049934280111E-4):23.42738488514179,(((((3:0.4633163011344543,((4:0.10262776420348763,7:0.10262776420348763):0.07765670125767357,((5:0.02423462071183522,6:0.02423462071183522):0.14024372158669396,8:0.16447834229852917):0.015806123162632024):0.28303183567329315):0.42808321321225284,((10:0.4238616675962766,((((((11:0.21596193792534926,(17:0.16189…
tree STATE_1344000 = (((1:0.18218652210529385,2:0.18218652210529385):24.432414193031402,(((((3:0.5112476311916819,(((4:0.12268374845266614,7:0.12268374845266614):0.07333550034623817,(5:0.04664870028501428,6:0.04664870028501428):0.14937054851389003):0.08849002327395133,8:0.28450927207285565):0.22673835911882628):0.6285888291760727,((((10:0.32864499296935173,(((12:0.12695842929039564,(22:0.07457332…
tree STATE_1346000 = (((1:0.09659524397999597,2:0.09659524397999597):26.87051055318831,((((((3:0.31496248542619454,(((4:0.1636591214478193,7:0.1636591214478193):0.11050995631989008,(5:0.19155216902753153,6:0.19155216902753153):0.08261690874017785):0.020805361691481172,8:0.29497443945919055):0.019988045967003987):0.46618568047983366,((((((((10:0.25090080137075216,36:0.25090080137075216):0.01570484…
tree STATE_1348000 = (((1:0.09659524397999597,2:0.09659524397999597):27.589757084060736,(((((((3:0.21076537591861427,((5:0.0030680860227412818,6:0.0030680860227412818):0.07613455351871787,8:0.07920263954145915):0.13156273637715513):0.03478852900381493,(4:0.10454748208091094,7:0.10454748208091094):0.14100642284151826):0.38055277276957733,((12:0.45271392937151544,(16:0.2164599162511809,39:0.2164599…
tree STATE_1350000 = (((1:0.1142390276346088,2:0.1142390276346088):29.277624085985195,((((((3:0.17425904935734737,((5:0.058849660958601675,6:0.058849660958601675):0.09059574410330531,8:0.14944540506190698):0.02481364429544039):0.03036033241989916,(4:0.07121266574779962,7:0.07121266574779962):0.13340671602944693):0.6576154502507396,((((10:0.1482553309560013,36:0.1482553309560013):0.280991361529828…
tree STATE_1352000 = (((1:0.1608430218865422,2:0.1608430218865422):28.805238379039878,((((((3:0.3748777956659635,(((4:0.15277913612118268,7:0.15277913612118268):0.06734085545667198,8:0.22011999157785467):0.12567704582906136,(5:0.01527399647200311,6:0.01527399647200311):0.3305230409349129):0.02908075825904749):0.2567752238608822,(((((12:0.18886998905801614,(20:0.054391035218148344,21:0.05439103521…
tree STATE_1354000 = (((1:0.12814291687065094,2:0.12814291687065094):27.991136288577827,((((((((3:0.34694820188939657,(5:0.007372739733243264,6:0.007372739733243264):0.3395754621561533):0.025718870070391364,8:0.37266707195978793):0.021762766475222295,(4:0.1370715669115145,7:0.1370715669115145):0.2573582715234957):0.11599447431295429,(((((11:0.17162959151498852,(24:0.0013414706905641872,25:0.00134…
tree STATE_1356000 = (((1:0.18596770077520297,2:0.18596770077520297):31.105561738177144,((((((3:0.25725048755714536,(4:0.155242704400194,7:0.155242704400194):0.10200778315695136):0.022178711672023843,((5:0.019545089635563083,6:0.019545089635563083):0.11100809287964414,8:0.13055318251520723):0.14887601671396197):0.6658801640409551,((((10:0.21208812696655008,(31:0.03458206126835802,44:0.03458206126…
tree STATE_1358000 = (((1:0.2215875921367676,2:0.2215875921367676):32.22171538067738,(((((((3:0.13248892223086692,(4:0.07687264274952783,7:0.07687264274952783):0.055616279481339084):0.04053024037480499,8:0.1730191626056719):0.0034516424452261107,(5:0.02939021632713501,6:0.02939021632713501):0.147080588723763):0.6678135291665446,((((((((((10:0.2757718112037614,(14:0.16272572795782086,35:0.16272572…
tree STATE_1360000 = (((1:0.2215875921367676,2:0.2215875921367676):34.11739989816118,((((((((3:0.12119030827986126,8:0.12119030827986126):0.025496343283082992,(5:0.004450350167870096,6:0.004450350167870096):0.14223630139507415):0.19926927391006316,(4:0.09720396527546904,7:0.09720396527546904):0.24875196019753837):0.21052907238869972,((11:0.30687879384601746,(16:0.24579272708527272,33:0.2457927270…
tree STATE_1362000 = (((1:0.27540915045654835,2:0.27540915045654835):35.907891869739665,(((((((((3:0.11274130928722045,8:0.11274130928722045):0.10182583425908767,((4:0.12172346670750642,7:0.12172346670750642):0.05428079933371205,(5:0.028164628245366335,6:0.028164628245366335):0.14783963779585213):0.03856287750508966):0.3033369753921944,((15:0.10268592345230051,33:0.10268592345230051):0.2065635377…
tree STATE_1364000 = (((1:0.27540915045654835,2:0.27540915045654835):29.70545953771051,((((((3:0.2143123194871328,(5:0.006612162525789706,6:0.006612162525789706):0.2077001569613431):8.031365489321596E-4,((4:0.13570922309975395,7:0.13570922309975395):0.06613384142898268,8:0.20184306452873663):0.01327239150732834):0.5677273279757306,(((((10:0.12110436880312689,(((25:0.021478947419098338,36:0.021478…
tree STATE_1366000 = (((1:0.2642475835151732,2:0.2642475835151732):27.630635575050235,(((((((3:0.20202986349949986,(5:0.013670634396411092,6:0.013670634396411092):0.18835922910308878):0.012795452735738622,((4:0.13269183047763025,7:0.13269183047763025):0.0187845832258772,8:0.15147641370350745):0.06334890253173103):0.38280907141104437,(((((10:0.11349788304680986,35:0.11349788304680986):0.0713653389…
tree STATE_1368000 = (((1:0.32700171492536256,2:0.32700171492536256):25.413857223115226,((((((3:0.1868947281184834,(((4:0.12144057855495075,7:0.12144057855495075):0.024644499677423465,8:0.1460850782323742):0.014324065171735095,(5:0.0035944733864189528,6:0.0035944733864189528):0.15681467001769037):0.026485584714374094):0.38012911888923506,(((((10:0.13067626657934656,34:0.13067626657934656):0.04069…
tree STATE_1370000 = (((1:0.006104380359738926,2:0.006104380359738926):25.56717053195829,(((((3:0.454107573702452,(((4:0.013137333425451949,7:0.013137333425451949):0.11459974832422554,8:0.1277370817496775):0.12423299804531254,(5:0.003685505656222415,6:0.003685505656222415):0.24828457413876762):0.202137493907462):0.7351416631587377,((((((10:0.2755786673674923,38:0.2755786673674923):0.0357584435854…
tree STATE_1372000 = (((1:0.0483490522644523,2:0.0483490522644523):23.61713083786037,((((((3:0.3363094709618119,((4:0.09716012080449811,7:0.09716012080449811):0.222619005403074,((5:0.003704952439558393,6:0.003704952439558393):0.1775980231898033,8:0.1813029756293617):0.1384761505782104):0.016530344754239812):0.2768453943838805,(((((10:0.19067567760815643,(15:0.09829906987473697,(33:0.0779951359753…
tree STATE_1374000 = (((1:0.0346395183503585,2:0.0346395183503585):24.365973639806256,(((((((3:0.1520933454370881,8:0.1520933454370881):0.004028720758712218,(5:0.005872439109166274,6:0.005872439109166274):0.15024962708663406):0.013340457060973643,(4:0.1224175165535525,7:0.1224175165535525):0.04704500670322147):0.7788124404870034,(((((10:0.13159971992927808,(42:0.06665857970954614,44:0.06665857970…
tree STATE_1376000 = (((1:0.020221492864068935,2:0.020221492864068935):25.63302934857588,(((((((3:0.1795537708126132,(((4:0.06601812631078319,7:0.06601812631078319):0.08973120254552891,8:0.1557493288563121):0.02327044354888097,(5:0.004993987601918208,6:0.004993987601918208):0.17402578480327485):5.339984074201332E-4):0.4659605317006566,11:0.6455143025132698):0.038757467145081215,((((((((10:0.24837…
tree STATE_1378000 = (((1:0.020221492864068935,2:0.020221492864068935):26.532724327198785,(((((3:0.6981005806017923,((4:0.10120213139483683,7:0.10120213139483683):0.21044285697358364,((5:0.010677413121868809,6:0.010677413121868809):0.0307366384135197,8:0.04141405153538851):0.27023093683303195):0.3864555922333718):0.43881557234123336,(((((10:0.44208881613988676,((25:0.1250713806202345,(41:0.009634…
tree STATE_1380000 = (((1:0.01967137717611145,2:0.01967137717611145):26.8034828379105,((((((((((((3:0.1077907161932966,8:0.1077907161932966):0.01376206397094866,((4:0.06410209685988455,7:0.06410209685988455):0.054086615031466834,(5:0.003888176435683799,6:0.003888176435683799):0.11430053545566758):0.003364068272893872):0.3800138387640915,((((((22:0.022474487705666717,23:0.022474487705666717):0.043…
tree STATE_1382000 = (((1:0.028774386785219264,2:0.028774386785219264):24.85293150761976,(((((((3:0.2814136801588323,((4:0.11313844166984653,7:0.11313844166984653):0.09586797340208682,((5:0.0010839646558227197,6:0.0010839646558227197):0.006821255565727084,8:0.007905220221549804):0.20110119485038355):0.07240726508689893):0.4654133627105189,(11:0.5186721695251052,(17:0.3680560395788383,30:0.3680560…
tree STATE_1384000 = (((1:0.032782522784870594,2:0.032782522784870594):25.91238343108433,(((((((3:0.22053737954515223,(4:0.022715050863749697,7:0.022715050863749697):0.19782232868140254):0.020337875239948372,((5:0.01025879606624505,6:0.01025879606624505):0.0882266629372118,8:0.09848545900345686):0.14238979578164374):0.5829342873461797,((((10:0.4455697337472851,(((22:0.2017026006992219,23:0.201702…
tree STATE_1386000 = (((1:0.1001518199220186,2:0.1001518199220186):25.97460105468648,(((((((3:0.214064488181205,(4:0.14860751772221104,7:0.14860751772221104):0.06545697045899396):0.11933635403907367,((5:0.011114302189459958,6:0.011114302189459958):0.22138693491647288,8:0.23250123710593285):0.10089960511434581):0.47859798045201507,13:0.8119988226722937):0.0879489103988339,((((((10:0.18897306564391…
tree STATE_1388000 = (((1:0.1212394147951219,2:0.1212394147951219):28.600329484676145,((((((3:0.44693569062305083,(((4:0.0833508869634084,7:0.0833508869634084):0.05132627596093686,8:0.13467716292434526):0.04279511231559324,(5:0.11099453186290757,6:0.11099453186290757):0.06647774337703093):0.26946341538311236):0.2728476200020373,((((11:0.22741308472894767,39:0.22741308472894767):0.0529326298009708…
tree STATE_1390000 = (((1:0.1212394147951219,2:0.1212394147951219):29.79682385181254,(((((((3:0.24744766045323635,(4:0.05972342688981543,7:0.05972342688981543):0.1877242335634209):0.015999047100040353,8:0.2634467075532767):0.06667110159155765,(5:0.07330079456422796,6:0.07330079456422796):0.2568170145806064):0.5324000387686183,((((10:0.39570575417656995,12:0.39570575417656995):0.1880591537449272,(…
tree STATE_1392000 = (((1:0.09240627744780205,2:0.09240627744780205):29.685218981600997,((((((3:0.4099820859434652,(((4:0.22899654682367118,7:0.22899654682367118):0.10122783706370811,(5:0.0016877397285672993,6:0.0016877397285672993):0.328536644158812):0.06566179401780858,8:0.3958861779051879):0.014095908038277316):0.29316601025246614,12:0.7031480961959313):0.09555739123479745,(((10:0.406920531583…
tree STATE_1394000 = (((1:0.011237553258643729,2:0.011237553258643729):28.678524183054357,((((((3:0.35695885517074216,(((4:0.14399457404438043,7:0.14399457404438043):0.06310076413482502,(5:0.17253038226873083,6:0.17253038226873083):0.03456495591047462):0.10545947730810601,8:0.31255481548731145):0.04440403968343071):0.2889727084509723,12:0.6459315636217144):0.21922960477440023,(((((((10:0.30763830…
tree STATE_1396000 = (((1:0.0053878009630636825,2:0.0053878009630636825):28.92581311592034,((((((((3:0.14206635207887686,8:0.14206635207887686):0.10333680471829543,(4:0.06581811384699925,7:0.06581811384699925):0.17958504295017302):0.03014489883751914,(5:0.03878387320870196,6:0.03878387320870196):0.23676418242598946):0.387997037190564,12:0.6635450928252554):0.09009751910905239,((((10:0.62387627236…
tree STATE_1398000 = ((1:0.0053878009630636825,2:0.0053878009630636825):36.31103643995812,(((((((((3:0.2753086249499224,((5:0.014703808136893483,6:0.014703808136893483):0.23045612011217032,8:0.2451599282490638):0.030148696700858624):0.04405351724840667,(4:0.14528949744046452,7:0.14528949744046452):0.17407264475786458):0.14229911268669154,12:0.46166125488502063):0.4620650944495416,((((((13:0.24350…
tree STATE_1400000 = (((1:0.21551944794131295,2:0.21551944794131295):33.22258946442748,((((((3:0.2977188605067556,(((4:0.041741035954249744,7:0.041741035954249744):0.17860303897930452,(5:0.1732004984439913,6:0.1732004984439913):0.047143576489562966):0.004924459974100598,8:0.22526853490765486):0.07245032559910075):0.292755825789851,12:0.5904746862966066):0.04461575812684104,((((10:0.36654043494062…
tree STATE_1402000 = ((1:0.22451487536161352,2:0.22451487536161352):36.33879152380527,(((((((3:0.2748522783643797,((4:0.13988285630755534,7:0.13988285630755534):0.12021472551649329,((5:0.07029380050821982,6:0.07029380050821982):0.1593791778927683,8:0.2296729784009881):0.030424603423060526):0.01475469654033107):0.475942381552612,12:0.7507946599169917):0.07982931279045613,(((((10:0.399699838919297,…
tree STATE_1404000 = ((1:0.11885950260043465,2:0.11885950260043465):40.02493579215551,((((((((3:0.3642976331744202,((4:0.09030345139329572,7:0.09030345139329572):0.10020289080768162,((5:0.008031516596690992,6:0.008031516596690992):0.11810926904403463,8:0.12614078564072562):0.06436555656025172):0.17379129097344287):0.3237154366987858,12:0.688013069873206):0.10314016500721501,((((((10:0.36878756802…
tree STATE_1406000 = (((1:0.11885950260043465,2:0.11885950260043465):36.00836517892971,(((((((3:0.33585087442136585,(((4:0.12036931492463275,7:0.12036931492463275):0.09207453189243454,(5:0.008031516596690992,6:0.008031516596690992):0.2044123302203763):0.03258821529525621,8:0.2450320621123235):0.09081881230904235):0.2798107084633391,12:0.615661582884705):0.0938637448051064,(((18:0.0472914203960262…
tree STATE_1408000 = ((1:0.11885950260043465,2:0.11885950260043465):38.355704895508666,((((((((3:0.36395154022981374,(((4:0.1876266742232692,7:0.1876266742232692):0.04262830839266471,(5:0.05756383289959221,6:0.05756383289959221):0.1726911497163417):0.02276838992544372,8:0.25302337254137763):0.11092816768843611):0.4017323295902501,12:0.7656838698200639):0.2194129498649775,(((10:0.5676699178515388,…
tree STATE_1410000 = ((1:0.11870571138410924,2:0.11870571138410924):40.826758963968025,((((((((3:0.1830297997201142,8:0.1830297997201142):0.12787685336051627,((4:0.226715640941276,7:0.226715640941276):0.05384673888329605,(5:0.23056696045845412,6:0.23056696045845412):0.04999541936611793):0.03034427325605843):0.5482882544280546,((((((10:0.32569738227622486,((((22:0.057742381539700544,23:0.057742381…
tree STATE_1412000 = ((1:0.05784717467640377,2:0.05784717467640377):42.67776686411057,((((((((3:0.1251417073590445,(5:0.042824409923275256,6:0.042824409923275256):0.08231729743576925):0.2571916173195421,((4:0.08416966651364148,7:0.08416966651364148):0.14651306426163735,8:0.23068273077527884):0.15165059390330776):0.4678837702330043,((17:0.41721979574242873,30:0.41721979574242873):0.346420789688499…
tree STATE_1414000 = ((1:0.04599217164295766,2:0.04599217164295766):43.676159624543565,((((((3:0.44380092873157073,(((4:0.07586680053328068,7:0.07586680053328068):0.10896389634222045,8:0.18483069687550113):0.09496804538695075,(5:0.033768941796738644,6:0.033768941796738644):0.24602980046571324):0.16400218646911885):0.6905093464449765,((((10:0.5793643004957072,(12:0.4593167861433861,((((24:0.044460…
tree STATE_1416000 = (((1:0.14506559770126337,2:0.14506559770126337):39.3503843855729,(((((((3:0.28537900234838554,(5:0.06518873516282662,6:0.06518873516282662):0.2201902671855589):0.012803787119483212,((4:0.18100940758060535,7:0.18100940758060535):0.006148182063073465,8:0.18715758964367882):0.11102519982418993):0.7979581502617126,(((((11:0.39803496762472407,17:0.39803496762472407):0.050431754101…
tree STATE_1418000 = ((1:0.14337952445866442,2:0.14337952445866442):38.836889202088834,(((((((3:0.2828376486699241,(4:0.1500783620001619,7:0.1500783620001619):0.13275928666976222):0.2836839226719976,((5:0.00990096779895605,6:0.00990096779895605):0.12863912100442826,8:0.1385400888033843):0.4279814825385374):0.6665145753769498,((((((10:0.4261679092460034,(((13:0.2766798192982771,30:0.27667981929827…
tree STATE_1420000 = ((1:0.14337952445866442,2:0.14337952445866442):41.20637197663519,((((((3:0.643903187936505,(((4:0.015248190253601352,7:0.015248190253601352):0.2628879769161998,8:0.27813616716980116):0.18261509386967834,(5:0.003690346183444509,6:0.003690346183444509):0.457060914856035):0.18315192689702553):0.8124305922368399,((((10:0.7525081640942181,31:0.7525081640942181):0.08405016266737786…
tree STATE_1422000 = ((1:0.09043182982143882,2:0.09043182982143882):40.763755658687266,((((((((3:0.25568470366336293,(4:0.10919756668193616,7:0.10919756668193616):0.1464871369814268):0.07248736502394665,(5:0.0557874994550409,6:0.0557874994550409):0.27238456923226867):0.01926135134067619,8:0.3474334200279858):0.6289231332670182,(((((10:0.5031349399316652,(13:0.4833978734395604,14:0.483397873439560…
tree STATE_1424000 = ((1:0.08930229887543106,2:0.08930229887543106):44.54107327541215,((((((((3:0.388418874866562,(4:0.18842882790305954,7:0.18842882790305954):0.19999004696350248):0.006938608179252181,(5:0.029755289714146194,6:0.029755289714146194):0.365602193331668):0.08408155747653323,8:0.4794390405223474):1.1252475111236244,((((((10:0.19133575780003328,35:0.19133575780003328):0.12198385998714…
tree STATE_1426000 = ((1:0.08858055437948487,2:0.08858055437948487):45.40717096904648,(((((((3:0.4102175714999666,(4:0.21285257143098113,7:0.21285257143098113):0.1973650000689855):0.11343339401449604,((5:0.04349575152435659,6:0.04349575152435659):0.475435090627948,8:0.5189308421523046):0.004720123362158102):1.0319759428542103,(((10:0.6360184609196268,(((((24:0.08677010546300697,26:0.0867701054630…
tree STATE_1428000 = ((1:0.0748462887773158,2:0.0748462887773158):48.58727330329845,((((((((3:0.289375566418089,(5:0.05102133605386182,6:0.05102133605386182):0.23835423036422715):0.1370881438147049,((4:0.0738713593780516,7:0.0738713593780516):0.23549625887844905,8:0.30936761825650066):0.11709609197629323):0.6022412974963607,((((((10:0.1159802680875809,29:0.1159802680875809):0.06524651002148356,36…
tree STATE_1430000 = ((1:0.07821909461297949,2:0.07821909461297949):44.01434755078995,((((((3:0.6292242963408378,(((4:0.22295720656251014,7:0.22295720656251014):0.20927452282628092,(5:0.03894070930124665,6:0.03894070930124665):0.3932910200875444):0.03676196615931121,8:0.4689936955481023):0.1602306007927355):0.8035183421507762,(((((10:0.7437072983138272,(12:0.6505793561776886,((((24:0.021192067274…
tree STATE_1432000 = ((1:0.15580294232265146,2:0.15580294232265146):44.92241515815634,((((((3:0.7942995368081164,((4:0.055748835141555785,7:0.055748835141555785):0.46306524214944716,((5:0.01261133301506816,6:0.01261133301506816):0.41642041517768075,8:0.4290317481927489):0.08978232909825401):0.27548545951711345):0.5237457609136299,(((10:0.8005751600750649,(((12:0.44834543722696046,(29:0.0955390106…
tree STATE_1434000 = ((1:0.15580294232265146,2:0.15580294232265146):46.2235611335701,((((((((3:0.46224244733358866,((4:0.19387624524617345,7:0.19387624524617345):0.2303401237274125,8:0.42421636897358594):0.03802607836000271):0.02894862827343092,(5:0.07005972859143929,6:0.07005972859143929):0.4211313470155803):0.6261604768903323,(((10:0.3937988804373345,33:0.3937988804373345):0.1543563055810791,(1…
tree STATE_1436000 = ((1:0.15580294232265146,2:0.15580294232265146):48.31107377167698,((((((((3:0.3839110390603716,8:0.3839110390603716):0.04783172456744539,(5:0.029227238125883962,6:0.029227238125883962):0.40251552550193304):0.11052492228514516,(4:0.1748861394918607,7:0.1748861394918607):0.36738154642110143):1.109177716140557,(((((((10:0.4131928981970217,(12:0.3035995620071523,(40:0.042042382808…
tree STATE_1438000 = ((1:0.07006896735363455,2:0.07006896735363455):48.505859347950235,(((((((((3:0.46805925168428586,((4:0.16988855680543596,7:0.16988855680543596):0.29435240458905143,(5:0.01754161931349045,6:0.01754161931349045):0.44669934208099693):0.003818290289798465):0.07886626214995551,8:0.5469255138342414):0.35678094806673943,((((11:0.4778809584389687,(37:0.11544070147980459,42:0.11544070…
tree STATE_1440000 = ((1:0.06384089272370908,2:0.06384089272370908):45.67477830736328,(((((((3:0.5351646891625146,((5:0.011769277790167943,6:0.011769277790167943):0.11994022125211844,8:0.13170949904228638):0.40345519012022824):0.011338734980678389,(4:0.14480185865030654,7:0.14480185865030654):0.40170156549288644):0.8059111041975533,(((((((10:0.1925395363743143,44:0.1925395363743143):0.02073465795…
tree STATE_1442000 = ((1:0.06384089272370908,2:0.06384089272370908):41.43557037680863,(((((((3:0.2618415551582284,((4:0.0464792778293222,7:0.0464792778293222):0.08039814845090987,((5:0.03548450473173022,6:0.03548450473173022):0.05731191261259194,8:0.09279641734432216):0.034081008935909915):0.1349641288779963):0.5993075506364873,12:0.8611491057947157):0.3579475134194722,((((((((((10:0.278654607174…
tree STATE_1444000 = ((1:0.0286077180613713,2:0.0286077180613713):47.29294402391319,((((((((((3:0.22688914398805032,8:0.22688914398805032):0.046946222066037935,(5:0.05294349388416785,6:0.05294349388416785):0.2208918721699204):0.03859244879426993,(4:0.19651314508916362,7:0.19651314508916362):0.11591466975919457):0.7519590135518024,12:1.0643868284001605):0.083674146209884,((11:0.4862696019622657,((…
tree STATE_1446000 = ((1:0.0286077180613713,2:0.0286077180613713):38.5576808393285,(((((((3:0.6432359650212465,((4:0.5269568475245264,7:0.5269568475245264):0.05020625276061452,((5:0.04138356292593766,6:0.04138356292593766):0.08043445014142236,8:0.12181801306736002):0.45534508721778094):0.06607286473610552):0.3528471541720233,12:0.9960831191932698):0.15515786812019106,(((((10:0.4026554554867897,(3…
tree STATE_1448000 = ((1:0.014082414704615687,2:0.014082414704615687):43.68521992536029,(((((((3:0.6251976699102667,(((4:0.14357515851406843,7:0.14357515851406843):0.13786924432395625,8:0.2814444028380247):0.13514660426028358,(5:0.06923921590185443,6:0.06923921590185443):0.3473517911964538):0.20860666281195844):0.37530717395491753,12:1.0005048438651842):0.21793931239473063,((((10:0.62789221799981…
tree STATE_1450000 = ((1:0.0077870665905699354,2:0.0077870665905699354):47.01766832284757,((((((((3:0.3596383361879266,(((4:0.1300890525621502,7:0.1300890525621502):0.1586430465531835,8:0.2887320991153337):0.026426245328486253,(5:0.052366558701882254,6:0.052366558701882254):0.26279178574193773):0.04447999174410666):0.8180814845814873,12:1.177719820769414):0.028413288569913542,(((10:0.672261332532…
tree STATE_1452000 = ((1:0.0077870665905699354,2:0.0077870665905699354):51.08887767556949,(((((((3:0.3376529358605063,((4:0.09437968893848521,7:0.09437968893848521):0.1291930583133183,((5:0.00982081425246432,6:0.00982081425246432):0.09899149242672789,8:0.10881230667919221):0.11476044057261127):0.11408018860870284):0.6497015966606567,12:0.9873545325211631):0.349077147330496,((10:0.9710984254228299…
tree STATE_1454000 = ((1:0.0077870665905699354,2:0.0077870665905699354):46.13954318957424,((((((((3:0.4973407534737606,(((4:0.02378394380479805,7:0.02378394380479805):0.25311527146716706,(5:0.05623997129316456,6:0.05623997129316456):0.22065924397880055):0.04970010727746116,8:0.32659932254942625):0.17074143092433436):0.3902737801920724,12:0.887614533665833):0.2892464742210228,((((10:0.508284566526…
tree STATE_1456000 = ((1:0.008463454361248068,2:0.008463454361248068):42.326256787683796,(((((((((3:0.46642188014842045,((4:0.14971244908490058,7:0.14971244908490058):0.15902534284355582,(5:0.021863983393249617,6:0.021863983393249617):0.2868738085352068):0.15768408821996405):5.038979142716338E-4,8:0.4669257780626921):0.3043896015486406,12:0.7713153796113327):0.16647812345779667,((((11:0.339947460…
tree STATE_1458000 = ((1:0.020519454357529554,2:0.020519454357529554):45.68569787642831,((((((((3:0.17014423301022852,((5:0.08358357407138116,6:0.08358357407138116):0.0753985512016463,8:0.15898212527302746):0.011162107737201055):0.2974844585652326,(4:0.10365720194406124,7:0.10365720194406124):0.36397148963139986):0.43712153415098703,12:0.9047502257264481):0.37289351948397575,((((((((10:0.14282410…
tree STATE_1460000 = ((1:0.055122372295404176,2:0.055122372295404176):45.91967976283476,((((((((3:0.2620726669625907,((5:0.005769437629583424,6:0.005769437629583424):0.1952048633335986,8:0.20097430096318203):0.061098365999408655):0.07822793199286926,(4:0.0880462768835678,7:0.0880462768835678):0.25225432207189213):0.33701757908852026,12:0.6773181780439802):0.5533527532776742,(10:0.7926192611298788…
tree STATE_1462000 = ((1:0.0069094327821570545,2:0.0069094327821570545):40.750968239641985,(((((((3:0.34043608984193924,((4:0.22705873470919502,7:0.22705873470919502):0.10977275241245554,((5:0.07242932677971808,6:0.07242932677971808):0.2125168025514182,8:0.2849461293311363):0.051885357790514286):0.0036046027202886743):0.6397610748394273,12:0.9801971646813665):0.4265638734771269,((((10:0.317787947…
tree STATE_1464000 = ((1:0.01293621465167405,2:0.01293621465167405):43.85961182703268,((((((((3:0.3478518079018088,((4:0.09967622354674674,7:0.09967622354674674):0.1944273471365928,((5:0.0660994502446543,6:0.0660994502446543):0.07273101963636108,8:0.13883046988101538):0.15527310080232415):0.053748237218469275):0.20028458703258567,12:0.5481363949343945):0.31865274408008204,(10:0.6995042238810953,(…
tree STATE_1466000 = ((1:0.02121063984604099,2:0.02121063984604099):40.22640679351617,(((((((3:0.3087305873756875,((5:0.026710087824537158,6:0.026710087824537158):0.17993461489407575,8:0.2066447027186129):0.10208588465707458):0.045211174385101305,(4:0.14018661280450453,7:0.14018661280450453):0.21375514895628425):0.6544688159276117,(((((10:0.4221150604762371,((13:0.23432998546226624,31:0.234329985…
tree STATE_1468000 = (((1:0.02121063984604099,2:0.02121063984604099):34.21354867842691,(((((((3:0.2269719768130809,((4:0.043989529287828,7:0.043989529287828):0.16285790513370568,((5:0.0286455046651563,6:0.0286455046651563):0.1021656682156955,8:0.1308111728808518):0.07603626154068188):0.020124542391547207):0.5860493750449824,((((12:0.3859788579152945,(18:5.622678590652144E-4,19:5.622678590652144E-…
tree STATE_1470000 = (((1:0.029586449212862576,2:0.029586449212862576):34.99374960771803,(((((3:0.4274381634492806,((4:0.043387210672925655,7:0.043387210672925655):0.187404037001353,((5:0.048618111950349464,6:0.048618111950349464):0.1209912055083629,8:0.16960931745871236):0.06118193021556628):0.19664691577500196):0.7042882253838108,(((((10:0.2835443336490149,14:0.2835443336490149):0.1925758727098…
tree STATE_1472000 = ((1:0.029586449212862576,2:0.029586449212862576):41.12313166291035,((((((3:0.373871399472528,((4:0.20459875740186914,7:0.20459875740186914):0.10348614653821561,((5:0.0031314296104859533,6:0.0031314296104859533):0.09997464601857337,8:0.10310607562905932):0.20497882831102543):0.06578649553244326):0.6846264690571158,(((((((10:0.34708598946296665,33:0.34708598946296665):0.0132256…
tree STATE_1474000 = (((1:0.015003009631019637,2:0.015003009631019637):36.76962242707965,(((((3:0.28427730854831346,((4:0.0760741518688765,7:0.0760741518688765):0.19751182062608558,((5:0.01972309472483049,6:0.01972309472483049):0.22936066971283034,8:0.24908376443766084):0.024502208057301245):0.010691336053351375):0.9251006756316416,(((((10:0.3763604162540073,(((11:0.19316787144509687,46:0.1931678…
tree STATE_1476000 = (((1:0.340909156110353,2:0.340909156110353):32.36070143749296,(((((((3:0.21798162862247655,(5:0.026010597359146827,6:0.026010597359146827):0.19197103126332973):0.043979653699806,(4:0.1557866667523331,7:0.1557866667523331):0.10617461556994945):0.03479492836385034,8:0.2967562106861329):0.7832240072446784,(((((((10:0.2759454573042969,(17:0.1891985716464276,30:0.1891985716464276)…
tree STATE_1478000 = (((1:0.3310504420298557,2:0.3310504420298557):33.57414091348755,(((((3:0.2965664088779488,(((4:0.051043724523522384,7:0.051043724523522384):0.18248344591972412,8:0.2335271704432465):0.00988948379627616,(5:0.11267969813300208,6:0.11267969813300208):0.13073695610652059):0.05314975463842611):0.5066777317619438,((((((10:0.2297796822334959,44:0.2297796822334959):0.2453345468398869…
tree STATE_1480000 = (((1:0.3280595632304717,2:0.3280595632304717):35.53308637391903,(((((3:0.6499827461650406,(((4:0.07605506798390224,7:0.07605506798390224):0.1796879283900781,(5:0.13672289441356308,6:0.13672289441356308):0.11902010196041726):0.022780592038313063,8:0.2785235884122934):0.3714591577527472):0.5965103187172648,((((10:0.4590112060189229,((20:0.034522470861532734,21:0.034522470861532…
tree STATE_1482000 = ((1:0.2693167341138736,2:0.2693167341138736):41.19099251621961,(((((((3:0.3815796877611893,((5:0.14980434972358098,6:0.14980434972358098):0.16061597906120134,8:0.3104203287847823):0.07115935897640696):0.02191942429497601,(4:0.18940854341933558,7:0.18940854341933558):0.2140905686368297):0.7132774795302854,((((((10:0.19174440051012817,38:0.19174440051012817):0.01951235569687864…
tree STATE_1484000 = ((1:0.027276388490003356,2:0.027276388490003356):43.53789503203808,((((((((((3:0.4493564228683752,8:0.4493564228683752):0.03470352929904158,7:0.48405995216741676):0.01766992959904129,4:0.501729881766458):0.01305604555026818,(5:0.0658867378185777,6:0.0658867378185777):0.44889918949814855):0.7533322987194749,(((24:0.19000211789162957,(25:0.012932313335341698,28:0.01293231333534…
tree STATE_1486000 = ((1:0.00459949876067256,2:0.00459949876067256):40.41688280176746,(((((((3:0.3051433263186269,((5:0.011345787957028527,6:0.011345787957028527):0.2465637769374748,8:0.25790956489450334):0.047233761424123555):0.023811509824718524,(4:0.15937295567949916,7:0.15937295567949916):0.16958188046384626):0.8919989939323283,(((((((((10:0.1122382478373728,(43:0.05007300404548004,46:0.05007…
tree STATE_1488000 = ((1:0.00459949876067256,2:0.00459949876067256):38.576929788792256,(((((((((3:0.469703645927287,((5:0.04886603273757997,6:0.04886603273757997):0.07584394989929685,8:0.12470998263687683):0.34499366329041015):0.18084052089565272,(4:0.1941907444165604,7:0.1941907444165604):0.4563534224063793):0.31990219067248205,(((((((((10:0.12159120769875995,(38:0.03310285825229992,45:0.0331028…
tree STATE_1490000 = (((1:0.00459949876067256,2:0.00459949876067256):34.65616047849653,((((((3:0.41806746603369616,((4:0.12114444596368397,7:0.12114444596368397):0.11823389407123445,((5:0.01065357699491319,6:0.01065357699491319):0.0400254249632355,8:0.050679001958148694):0.18869933807676972):0.17868912599877773):0.4193638582686682,((((11:0.2548884393588051,30:0.2548884393588051):0.365397327266952…
tree STATE_1492000 = ((1:0.055666989689443724,2:0.055666989689443724):37.710788061983706,((((((((3:0.2882774125214802,8:0.2882774125214802):0.01652536190013093,(4:0.13932403160370221,7:0.13932403160370221):0.16547874281790892):0.06103917216530513,(5:0.07872098064795023,6:0.07872098064795023):0.287120965938966):0.4615449191929599,(((((((10:0.32675453159355333,29:0.32675453159355333):0.010970854520…
tree STATE_1494000 = (((1:0.03736539452392229,2:0.03736539452392229):32.62529281895114,((((((3:0.38951700715674353,((5:0.040361848949125895,6:0.040361848949125895):0.11717214278714241,8:0.1575339917362683):0.23198301542047522):0.0019039919714151643,(4:0.24847664060917518,7:0.24847664060917518):0.14294435851898352):0.7106793317347488,(((((10:0.23580565916010304,((((36:0.02872136094241392,39:0.0287…
tree STATE_1496000 = ((1:0.02544935037360574,2:0.02544935037360574):39.55365159589992,((((((3:0.25377111466681146,((4:0.07056510437570376,7:0.07056510437570376):0.13188841201009016,((5:0.11562839314830167,6:0.11562839314830167):0.04361165150413257,8:0.15924004465243424):0.04321347173335968):0.051317598281017535):0.9593601882687085,(((((((10:0.05474413623078732,46:0.05474413623078732):0.0290940893…
tree STATE_1498000 = (((1:0.02544935037360574,2:0.02544935037360574):33.92864584015536,((((((((3:0.2708828989135613,((4:0.2094869639708577,7:0.2094869639708577):0.036157771135565564,(5:0.06217191871344507,6:0.06217191871344507):0.1834728163929782):0.02523816380713806):0.04258989434355631,8:0.31347279325711763):0.42176406603717864,(((16:0.17916741999477886,((24:0.027693251891385808,(25:0.019745299…
tree STATE_1500000 = (((1:0.014626876574380887,2:0.014626876574380887):34.46531700370144,((((((3:0.26191886084382804,8:0.26191886084382804):0.05930091815923849,((4:0.12500102361129767,7:0.12500102361129767):0.1885475863525558,(5:0.07409243683022249,6:0.07409243683022249):0.239456173133631):0.007671169039213055):0.9553372714392002,(((((((((((10:0.1956816832699513,41:0.1956816832699513):0.006414654…
tree STATE_1502000 = ((1:0.009908905770181775,2:0.009908905770181775):39.253531249501386,(((((((3:0.42625194614798506,((5:0.00517846736664398,6:0.00517846736664398):0.2571661113483056,8:0.26234457871494954):0.16390736743303552):0.052644911238422964,(4:0.2727551509779843,7:0.2727551509779843):0.20614170640842372):0.6501589548243756,((((((10:0.362576809907875,(((12:0.14297153456005865,36:0.14297153…
tree STATE_1504000 = ((1:0.009908905770181775,2:0.009908905770181775):42.054573014492185,((((((((3:0.2699956726065005,8:0.2699956726065005):0.037049998827950126,(5:0.012569159113190911,6:0.012569159113190911):0.2944765123212597):0.09137435146133888,(4:0.1408399207944446,7:0.1408399207944446):0.25758010210134485):0.776088840050914,(((((10:0.32306971373852095,(22:0.18666323877134847,23:0.1866632387…
tree STATE_1506000 = (((1:0.009908905770181775,2:0.009908905770181775):35.37611494371638,((((((3:0.28021749862108,(4:0.1313995714014235,7:0.1313995714014235):0.14881792721965648):0.024614764824599122,((5:0.012839270495277106,6:0.012839270495277106):0.09854914268720122,8:0.11138841318247833):0.19344385026320077):0.9069577509311131,((((10:0.6330443824108113,((((13:0.32455278801947024,((16:0.1238683…
tree STATE_1508000 = ((1:0.002252704246640036,2:0.002252704246640036):45.181715548292914,((((((3:0.2797431248811545,(((4:0.15026252438503815,7:0.15026252438503815):0.09358130833218511,8:0.24384383271722326):0.030739095476732814,(5:0.01565042313283425,6:0.01565042313283425):0.2589325050611218):0.005160196687198415):0.8888637367412208,((((10:0.43239636497805367,((24:0.011407272610824321,25:0.011407…
tree STATE_1510000 = ((1:0.002252704246640036,2:0.002252704246640036):44.890652772022634,(((((((((3:0.2666059062590295,(((4:0.05211977409125733,7:0.05211977409125733):0.16039199109206037,(5:0.014550765255419653,6:0.014550765255419653):0.19796099992789806):0.053125815342483895,8:0.2656375805258016):9.683257332279149E-4):0.6162407387187547,((((12:0.35189699800496865,38:0.35189699800496865):0.043554…
tree STATE_1512000 = ((1:0.02920436800130588,2:0.02920436800130588):44.73944528535945,(((((((((((((3:0.22513280291562385,8:0.22513280291562385):0.010719539112907017,((4:0.059409240916649494,7:0.059409240916649494):0.15884485044238278,(5:0.02050893911011676,6:0.02050893911011676):0.1977451522489155):0.017598250669498605):0.33706155894619305,(10:0.5495950609789675,(14:0.45293663569508746,16:0.45293…
tree STATE_1514000 = ((1:0.0212370082893365,2:0.0212370082893365):42.07860719551347,(((((((3:0.3448405305280585,(((4:0.04908950736220721,7:0.04908950736220721):0.04748858063168951,8:0.09657808799389672):0.11786423627458403,(5:0.14702398154170654,6:0.14702398154170654):0.06741834272677422):0.13039820625957776):0.5816838104041434,((((((((12:0.078801714065881,(((24:0.0120018996965669,(25:0.004155944…
tree STATE_1516000 = ((1:0.0212370082893365,2:0.0212370082893365):44.30543763687409,((((((3:0.4729814498723298,(((4:0.22825888289687835,7:0.22825888289687835):0.09257947333179428,(5:0.08131766947022767,6:0.08131766947022767):0.23952068675844496):0.12100052794157318,8:0.4418388841702458):0.031142565702084013):0.7686401878703527,(((10:0.2561453360587031,30:0.2561453360587031):0.49289598358605585,((…
tree STATE_1518000 = ((1:0.04300880754567871,2:0.04300880754567871):43.585079968488884,((((((3:0.40999408432827994,((4:0.16181355035619419,7:0.16181355035619419):0.19206491263798528,((5:0.04745814615301148,6:0.04745814615301148):0.24903918757297622,8:0.2964973337259877):0.05738112926819178):0.056115621334100474):1.1533951584667237,(((10:0.6572671053597564,16:0.6572671053597564):0.2289581608544224…
tree STATE_1520000 = (((1:0.00845202650289778,2:0.00845202650289778):37.60007132758449,((((((3:0.23664758713334533,((4:0.16993910117174682,7:0.16993910117174682):0.026265182417094135,((5:0.01600238398492988,6:0.01600238398492988):0.13503639825792446,8:0.15103878224285433):0.045165501345986625):0.04044330354450437):0.9118756450254402,(((11:0.44144205097106054,(((((14:0.15425024082692368,((37:0.035…
tree STATE_1522000 = ((1:0.05974838029149687,2:0.05974838029149687):43.61626107273135,((((((3:0.6147353729873818,(((4:0.04558464969892764,7:0.04558464969892764):0.10213834275072178,8:0.14772299244964943):0.3064375865874863,(5:0.08826182565924735,6:0.08826182565924735):0.3658987533778884):0.16057479395024604):0.8809187437813081,(((10:0.43783966747163394,(11:0.32553108898144045,(13:0.22204742005656…
tree STATE_1524000 = (((1:0.04414912252078018,2:0.04414912252078018):32.89794410384802,(((((((3:0.39348884156293423,(4:0.333393681110031,7:0.333393681110031):0.06009516045290325):0.003429743471325908,8:0.39691858503426014):0.0279867041039617,(5:0.18268289973279242,6:0.18268289973279242):0.24222238940542942):0.9528226642007678,((((10:0.5614147286075424,(11:0.473565151599792,(16:0.38373124045865853…
tree STATE_1526000 = ((1:0.03325358248253352,2:0.03325358248253352):38.483768471070846,((((((((3:0.5464943322791833,(4:0.19312480686760738,7:0.19312480686760738):0.35336952541157596):0.001345473390317764,((5:0.22154810507489756,6:0.22154810507489756):0.14222331897493942,8:0.363771424049837):0.1840683816196641):0.7701779669126627,((((((11:0.12512812980473162,14:0.12512812980473162):0.2152766535573…
tree STATE_1528000 = (((1:0.10579933155614007,2:0.10579933155614007):35.225457509659975,((((((3:0.33422001845112626,((5:0.02252477900585278,6:0.02252477900585278):0.12833344781177589,8:0.15085822681762867):0.18336179163349758):0.09980124922067846,(4:0.32134000823243575,7:0.32134000823243575):0.11268125943936896):0.7260893251431662,(((((10:0.4468247492659858,(((((24:0.043281892026587304,27:0.04328…
tree STATE_1530000 = ((1:0.03006139471530922,2:0.03006139471530922):42.14885278259367,((((((3:0.5552558920494289,(((4:0.1885119670844394,7:0.1885119670844394):0.1587335608620451,(5:0.17813156787944529,6:0.17813156787944529):0.16911396006703922):0.16731279377660896,8:0.5145583217230935):0.040697570326335475):0.7491088152341702,((((((((10:0.23000653570169055,(14:0.21603245298043883,44:0.21603245298…
tree STATE_1532000 = ((1:0.03006139471530922,2:0.03006139471530922):46.68078509531746,((((((3:0.6988479735968887,((4:0.221526593260285,7:0.221526593260285):0.18527678403429504,((5:0.06343578491185363,6:0.06343578491185363):0.07175492123062023,8:0.13519070614247386):0.2716126711521062):0.2920445963023086):0.5080998158133867,((((((((10:0.26839919374579035,33:0.26839919374579035):0.02259199981177911…
tree STATE_1534000 = ((1:0.03006139471530922,2:0.03006139471530922):41.181165106992495,((((((3:0.6317668130791443,((4:0.09099103566888461,7:0.09099103566888461):0.5185697842903649,((5:0.018003910811933466,6:0.018003910811933466):0.26815690399216824,8:0.2861608148041017):0.3234000051551479):0.022205993119894685):0.4418389747681988,((((10:0.2181217824126608,43:0.2181217824126608):0.6113816183032085…
tree STATE_1536000 = ((1:0.0928901466489922,2:0.0928901466489922):49.946424203105266,(((((((3:0.3521301308158879,((4:0.139005336243182,7:0.139005336243182):0.15598938185671968,(5:0.07884944590623798,6:0.07884944590623798):0.2161452721936637):0.05713541271598621):0.08498718326980259,8:0.4371173140856905):1.098214106439393,(((10:0.3086919190814328,((12:0.22429412063411114,(37:0.006651361721279383,4…
tree STATE_1538000 = ((1:0.03436711009612736,2:0.03436711009612736):47.62975831721899,((((((((3:0.5657098731987618,(4:0.31593990496636803,7:0.31593990496636803):0.24976996823239372):0.019300316737805745,((5:0.016920297951295925,6:0.016920297951295925):0.08030298191548088,8:0.09722327986677681):0.4877869100697907):0.7297557314439577,(20:0.09152267598510613,21:0.09152267598510613):1.223243245395419…
tree STATE_1540000 = ((1:0.011320030958630767,2:0.011320030958630767):42.913806331582805,((((((3:0.3655252149693432,((4:0.24071355552554424,7:0.24071355552554424):0.10890494348449259,((5:0.1753003543353952,6:0.1753003543353952):0.13910895716338884,8:0.31440931149878404):0.03520918751125279):0.015906715959306372):0.9002600504766268,((((10:0.7613462724348148,17:0.7613462724348148):0.001361221548279…
tree STATE_1542000 = ((1:6.397452805515513E-4,2:6.397452805515513E-4):44.53221015323743,(((((((((3:0.2654986105807425,(5:0.018246654255669046,6:0.018246654255669046):0.24725195632507344):0.07640660780601571,(4:0.3339293536239469,7:0.3339293536239469):0.007975864762811313):0.01922146605542674,8:0.36112668444218493):0.4425494632572354,11:0.8036761476994203):0.1474747171192251,((((10:0.3449918924924…
tree STATE_1544000 = ((1:0.004246352757961702,2:0.004246352757961702):45.45035748495914,((((((((3:0.357651745739435,8:0.357651745739435):0.006041744602905963,((4:0.1612970635732596,7:0.1612970635732596):0.11568173259203521,(5:0.032760619084585635,6:0.032760619084585635):0.24421817708070917):0.08671469417704614):0.4577131278296555,((((10:0.52133670642999,12:0.52133670642999):0.19475293724709497,((…
tree STATE_1546000 = ((1:0.018061672327872813,2:0.018061672327872813):42.31239153296792,((((((((3:0.3572624881285289,((4:0.16374643025902125,7:0.16374643025902125):0.1371146593019208,((5:0.10473101606463872,6:0.10473101606463872):0.07103679023857248,8:0.1757678063032112):0.12509328325773084):0.05640139856758686):0.30563379295509585,((15:0.22088460964821172,((32:0.04396857977658298,38:0.0439685797…
tree STATE_1548000 = ((1:0.018061672327872813,2:0.018061672327872813):44.05113563554715,(((((((((3:0.13365645368311388,8:0.13365645368311388):0.04975035075372189,(4:0.03103235283706576,7:0.03103235283706576):0.15237445159977):0.07569514533013832,(5:0.01327814126409441,6:0.01327814126409441):0.2458238085028797):1.0095309579475233,(((10:0.6138146395872961,(((16:0.227444088552677,((20:0.094542380013…
tree STATE_1550000 = ((1:0.018061672327872813,2:0.018061672327872813):42.971826178284246,((((((((((3:0.1437504423707061,((5:0.02024776277077717,6:0.02024776277077717):0.055487087158448176,8:0.07573484992922534):0.06801559244148077):0.044067894663126495,(4:0.10643587161439368,7:0.10643587161439368):0.08138246541943893):0.8135169893601972,(11:0.5939440533858362,15:0.5939440533858362):0.407391273008…
tree STATE_1552000 = ((1:0.057339074213079044,2:0.057339074213079044):47.80642130089747,((((((3:0.4657022697098294,(((4:0.03706110958289387,7:0.03706110958289387):0.045249122922725746,8:0.08231023250561961):0.33767221339884423,(5:0.025810627575564696,6:0.025810627575564696):0.3941718183288992):0.045719823805365545):0.5460601641419058,((((((((10:0.42656307211461864,((((20:0.11432679032894767,21:0.…
tree STATE_1554000 = (((1:0.06917628550621302,2:0.06917628550621302):37.63918367437691,((((((((3:0.31882464811810807,(4:0.15404895684386263,7:0.15404895684386263):0.16477569127424543):0.035491211021594304,(5:0.006792777136936418,6:0.006792777136936418):0.34752308200276594):0.007903443082299288,8:0.36221930222200166):0.6849725249524419,(((11:0.8077120365887522,((12:0.057098420079676734,42:0.057098…
tree STATE_1556000 = ((1:0.1004337935918489,2:0.1004337935918489):43.3295665911451,((((((3:0.3885508621271815,((4:0.21498147938688758,7:0.21498147938688758):0.16012591516722566,((5:0.047607732038871135,6:0.047607732038871135):0.11737930842222086,8:0.164987040461092):0.21012035409302124):0.013443467573068246):0.677932126533569,((((((10:0.1072079653424525,((37:0.040268554702395896,44:0.040268554702…
tree STATE_1558000 = ((1:0.13301971038731786,2:0.13301971038731786):48.91260475724402,((((((((3:0.3226683458278801,(5:0.07085668348725692,6:0.07085668348725692):0.2518116623406232):0.004160328587969719,((4:0.10011936198880841,7:0.10011936198880841):0.11465210182369953,8:0.21477146381250795):0.1120572106033419):0.7119915737696684,12:1.0388202481855182):0.39383383977159037,((((10:0.5181234087522437…
tree STATE_1560000 = ((1:0.16290767024362118,2:0.16290767024362118):49.670441191233294,((((((((3:0.5026589589303865,((4:0.24323270685667384,7:0.24323270685667384):0.2407540201228541,((5:0.14888809116305685,6:0.14888809116305685):0.22850812343176868,8:0.37739621459482553):0.10659051238470241):0.018672231950858542):0.5611889520091697,12:1.0638479109395562):0.2006246601902535,(17:0.6113227394121512,…
tree STATE_1562000 = ((1:0.13788010578313248,2:0.13788010578313248):48.014552848062856,((((((((3:0.47848302005618804,((4:0.1194009291349607,7:0.1194009291349607):0.17489673422330348,(5:0.007304022285967246,6:0.007304022285967246):0.2869936410722969):0.18418535669792385):0.003319313163013926,8:0.48180233321920196):0.758059372933734,12:1.239861706152936):0.1378366874906536,(((((10:0.452174209577750…
tree STATE_1564000 = ((1:0.13788010578313248,2:0.13788010578313248):48.82406534317594,((((((((3:0.43714141110556826,(((4:0.20229061041586127,7:0.20229061041586127):0.1077006044113607,(5:0.035386849451383505,6:0.035386849451383505):0.2746043653758385):0.09663529591233405,8:0.406626510739556):0.030514900366012232):0.6793653260307693,12:1.1165067371363375):0.05954164206865853,(((10:0.590659302863998…
tree STATE_1566000 = ((1:0.13788010578313248,2:0.13788010578313248):45.09546464381875,(((((((((3:0.5091252582609673,((5:0.04367982438971792,6:0.04367982438971792):0.3539864779945644,8:0.3976663023842823):0.11145895587668503):0.035423047734297386,(4:0.30498856117321543,7:0.30498856117321543):0.23955974482204928):0.2546316937946501,12:0.7991799997899148):0.20624672632070296,((((((((13:0.30031158623…
tree STATE_1568000 = ((1:0.11884038613177594,2:0.11884038613177594):44.06196321381263,(((((((3:0.4503953832882679,((4:0.11516119074453053,7:0.11516119074453053):0.16686776474301052,8:0.28202895548754103):0.16836642780072686):0.0825829282255307,(5:0.008788149800761301,6:0.008788149800761301):0.5241901617130373):0.5715613336926454,((((((((((10:0.33120969597971317,(41:0.2286704480058717,46:0.2286704…
tree STATE_1570000 = (((1:0.1263861011831633,2:0.1263861011831633):37.013441636845606,(((((((3:0.3131738367062439,(4:0.2635094428690605,7:0.2635094428690605):0.04966439383718341):0.0677870756181751,((5:3.7747224418403503E-4,6:3.7747224418403503E-4):0.04321467150452212,8:0.04359214374870616):0.3373687685757128):0.6504219663949135,((11:0.7973348575407816,(((12:0.38894203221517454,35:0.3889420322151…
tree STATE_1572000 = ((1:0.09304922673996607,2:0.09304922673996607):48.46358458293217,(((((((3:0.2971233148825052,8:0.2971233148825052):0.06843856626649492,((4:0.2234328964375278,7:0.2234328964375278):0.12698524831865868,(5:0.10612790778538335,6:0.10612790778538335):0.24429023697080315):0.015143736392813634):1.2409687907723481,(((((((10:0.1888157568259623,13:0.1888157568259623):0.0411395959913473…
tree STATE_1574000 = ((1:0.09304922673996607,2:0.09304922673996607):42.86148099768418,((((((((3:0.34108040962528463,((5:0.0526062958139234,6:0.0526062958139234):0.1563566897281427,8:0.2089629855420661):0.13211742408321853):0.024481471523715492,(4:0.06750090521234454,7:0.06750090521234454):0.2980609759366556):0.619744604627996,(((13:0.22750308546553102,(32:0.21387994079587386,34:0.2138799407958738…
tree STATE_1576000 = ((1:0.006094607286041054,2:0.006094607286041054):44.90081511895576,((((((((3:0.4605328576886134,8:0.4605328576886134):0.0819445509338883,(5:0.164733882234482,6:0.164733882234482):0.3777435263880197):0.11331442609143383,(4:0.40039099674242756,7:0.40039099674242756):0.255400837971508):0.657860905435278,((((10:0.2953131953513289,29:0.2953131953513289):0.11017253864970916,(16:0.1…
tree STATE_1578000 = ((1:0.06129889305356251,2:0.06129889305356251):44.865634286211716,(((((((3:0.779855149874549,((4:0.3137867336978354,7:0.3137867336978354):0.15793150703378345,8:0.47171824073161883):0.3081369091429301):0.202113855942875,(5:0.018779727690657406,6:0.018779727690657406):0.9631892781267666):0.8235454930732025,(((((((10:0.3088618575222675,21:0.3088618575222675):0.001313790147067839…
tree STATE_1580000 = ((1:0.06129889305356251,2:0.06129889305356251):52.620537517731165,((((((3:0.8065032317620962,(((4:0.2805881937900751,7:0.2805881937900751):0.19619680297738373,8:0.47678499676745884):0.1066738942042284,(5:0.018779727690657406,6:0.018779727690657406):0.5646791632810299):0.2230443407904089):0.9877482943167877,(((((((((10:0.4637326119717099,(16:0.34840519703579625,32:0.3484051970…
tree STATE_1582000 = ((1:0.06129889305356251,2:0.06129889305356251):48.329322516135065,((((((3:0.602355630816143,((4:0.24261428718039327,7:0.24261428718039327):0.24968722612297187,((5:0.12353548033599517,6:0.12353548033599517):0.3678570983766075,8:0.49139257871260267):9.089345907624669E-4):0.11005411751277783):0.9028809604077815,((((((10:0.6270661047426714,(((12:0.148117400687803,34:0.14811740068…
tree STATE_1584000 = ((1:0.0668096286660429,2:0.0668096286660429):52.04157403852147,((((((((3:0.42591487884235757,((5:0.15042067651196953,6:0.15042067651196953):0.06213854332080718,8:0.2125592198327767):0.21335565900958087):0.20018991411473464,(4:0.09752399961640987,7:0.09752399961640987):0.5285807933406823):0.5527384129981512,(((((((10:0.3199038629030319,13:0.3199038629030319):0.0117330348554713…
tree STATE_1586000 = ((1:0.23221895413469262,2:0.23221895413469262):60.64382240013718,((((((3:0.7111378825345244,((4:0.18582535282892365,7:0.18582535282892365):0.2974114918229698,((5:0.028279163375329996,6:0.028279163375329996):0.20171722567514444,8:0.22999638905047443):0.253240455601419):0.22790103788263094):0.8973310660611648,((((((10:0.7274839981843148,((21:0.4697480703416349,(35:0.44157161816…
tree STATE_1588000 = ((1:0.26369773642785965,2:0.26369773642785965):62.263618642136535,(((((((3:0.7112392138616765,((5:0.04308471720539772,6:0.04308471720539772):0.29252995276441107,8:0.3356146699698088):0.3756245438918677):0.02570281491970683,(4:0.33875572024492323,7:0.33875572024492323):0.39818630853646014):0.8486386136486742,((((((10:0.3122809147906912,(18:0.0016702556919024616,19:0.0016702556…
tree STATE_1590000 = ((1:0.21301091150545837,2:0.21301091150545837):52.88956138453917,((((((((((3:0.6229415067717161,(4:0.46161559509591776,7:0.46161559509591776):0.16132591167579835):0.11434749838404934,(5:0.40026967544171305,6:0.40026967544171305):0.3370193297140524):0.0777576337225494,8:0.8150466388783149):0.4719393967933114,16:1.2869860356716263):0.24215134774033098,((((10:0.6232105561232928,…
tree STATE_1592000 = ((1:0.09189984687141539,2:0.09189984687141539):62.75024993297525,(((((((3:0.8128755714750835,((4:0.20599268746773255,7:0.20599268746773255):0.2971073233594954,((5:0.059934212170629206,6:0.059934212170629206):0.1602001548848621,8:0.22013436705549133):0.28296564377173666):0.3097755606478555):0.8942400460780298,12:1.7071156175531133):0.113898108545198,(((((((10:0.570092737368862…
tree STATE_1594000 = ((1:0.07748710425571836,2:0.07748710425571836):59.86060928831149,(((((((3:1.0157515590497523,((4:0.25310746562175845,7:0.25310746562175845):0.31359178533378373,((5:0.05255305643432913,6:0.05255305643432913):0.4255864366967906,8:0.4781394931311197):0.08855975782442249):0.44905230809421015):0.6469830266940471,12:1.6627345857437994):0.20087124926145883,(((((10:0.5440189617426688…
tree STATE_1596000 = ((1:0.08191742982237216,2:0.08191742982237216):52.26676922531283,((((((((3:0.6490739249396198,(((4:0.11385638789192389,7:0.11385638789192389):0.17491413174367937,8:0.28877051963560324):0.32187075530525805,(5:0.4244348146092215,6:0.4244348146092215):0.1862064603316398):0.038432649998758506):0.6420010517147703,(12:1.229338637869531,(13:1.1539467177517877,(((18:0.095596107881113…
tree STATE_1598000 = ((1:0.08191742982237216,2:0.08191742982237216):50.678218507812815,((((((((3:0.5219520414045249,8:0.5219520414045249):0.04126429074859583,(5:0.04537728539697773,6:0.04537728539697773):0.517839046756143):0.2811236610478014,(4:0.7020817216028319,7:0.7020817216028319):0.14225827159809024):0.7695806932469413,(((((10:0.7883332795086999,16:0.7883332795086999):0.10363102272486924,11:…
tree STATE_1600000 = ((1:0.48423580111791864,2:0.48423580111791864):61.95245380121156,((((((((3:0.6478323097519758,((5:0.027623580491073985,6:0.027623580491073985):0.32105661373325517,8:0.34868019422432917):0.29915211552764664):0.002868001286294497,(4:0.2676620313091794,7:0.2676620313091794):0.3830382797290909):0.7071841945265558,(12:0.9518099205157402,(((((13:0.3245426659747626,((29:0.1343535508…
tree STATE_1602000 = ((1:0.04037715672357223,2:0.04037715672357223):55.35464759723534,((((((((3:0.4692907702646325,(5:0.10260293572851471,6:0.10260293572851471):0.3666878345361178):0.37289804812255,((4:0.300819422322062,7:0.300819422322062):0.5366186762943956,8:0.8374380986164576):0.004750719770724943):1.2092845069388773,((10:1.3635767047527305,16:1.3635767047527305):0.3990733545805796,(11:0.8575…
tree STATE_1604000 = ((1:0.04037715672357223,2:0.04037715672357223):55.62116158037859,((((((3:0.7338591802524432,((4:0.20568409274502653,7:0.20568409274502653):0.19751983085977076,((5:0.07520180010338232,6:0.07520180010338232):0.20918693729816615,8:0.28438873740154846):0.11881518620324882):0.33065525664764595):1.0369658644796347,(((10:0.593368677959155,(14:0.363630443003632,42:0.363630443003632):…
tree STATE_1606000 = ((1:0.04000404392482082,2:0.04000404392482082):56.47076124264423,(((((((((3:0.35396483887382235,(4:0.13465097763725736,7:0.13465097763725736):0.219313861236565):0.01837229538855989,((5:0.12146478379709524,6:0.12146478379709524):0.17528054652413383,8:0.2967453303212291):0.07559180394115317):0.6770621048005478,12:1.04939923906293):0.5066675215006935,(((11:0.2524221944683759,(32…
tree STATE_1608000 = ((1:0.07173277332602446,2:0.07173277332602446):55.72393227469301,(((((((3:0.4428296583461347,((4:0.0735924676152481,7:0.0735924676152481):0.2350293144900418,((5:0.05108213559373856,6:0.05108213559373856):0.12032691212926191,8:0.17140904772300047):0.13721273438228943):0.1342078762408448):0.653554757905157,(17:0.9304164218225335,36:0.9304164218225335):0.1659679944287582):0.2831…
tree STATE_1610000 = ((1:0.03040384275857555,2:0.03040384275857555):45.78603630227868,((((((((3:0.35102285703659386,((5:0.01770631330218652,6:0.01770631330218652):0.2521629518889792,8:0.2698692651911657):0.08115359184542814):0.2347446438674773,(4:0.19845612511093602,7:0.19845612511093602):0.3873113757931351):0.7291465485131178,12:1.314914049417189):0.06770438332725814,(((((10:0.38158953678022384,…
tree STATE_1612000 = ((1:0.018448421047610353,2:0.018448421047610353):40.22634216449967,((((((((3:0.3825351288212124,((4:0.18212290802697342,7:0.18212290802697342):0.03859416549643871,(5:0.019245512012439576,6:0.019245512012439576):0.20147156151097256):0.16181805529780025):0.03671468906205655,8:0.4192498178832689):0.8369684995130902,12:1.256218317396359):0.2137396503367035,(((((10:0.6130532960889…
tree STATE_1614000 = ((1:0.024663221580473405,2:0.024663221580473405):40.24205354885994,((((((((((3:0.2633879523039876,8:0.2633879523039876):0.16091823853770199,(5:0.09467117177228597,6:0.09467117177228597):0.3296350190694036):0.03562592579246543,(4:0.21451125955771794,7:0.21451125955771794):0.24542085707643707):0.525987594154368,12:0.985919710788523):0.25883045656311754,(((((10:0.310266298428469…
tree STATE_1616000 = (((1:0.07704573413980675,2:0.07704573413980675):31.634054588152495,(((((((3:0.2866431705595858,((4:0.146708543775206,7:0.146708543775206):0.0932548614439089,((5:0.015307299737428883,6:0.015307299737428883):0.058723131964025434,8:0.07403043170145432):0.1659329735176606):0.04667976534047091):0.48206728219492206,12:0.7687104527545079):0.3005371826368517,(13:0.5779172889872836,((…
tree STATE_1618000 = ((1:0.07704573413980675,2:0.07704573413980675):38.71846311267278,((((((((((3:0.36203603148187213,((4:0.14011006507594376,7:0.14011006507594376):0.12474609222629168,((5:0.01114461580191639,6:0.01114461580191639):0.04363988186704883,8:0.05478449766896522):0.21007165963327024):0.0971798741796367):0.2496947728061939,12:0.611730804288066):0.0111026342149676,(11:0.438309306746453,(…
tree STATE_1620000 = (((1:0.07704573413980675,2:0.07704573413980675):34.56983735938993,((((((((3:0.1971429020222809,(4:0.0889920665373227,7:0.0889920665373227):0.10815083548495821):0.08059639785235645,((5:0.03248392303036777,6:0.03248392303036777):0.1006377561446456,8:0.13312167917501336):0.144617620699624):0.4210217469615602,12:0.6987610468361976):0.045059656897006195,((((10:0.3243635486884393,1…
tree STATE_1622000 = (((1:0.016276253077158742,2:0.016276253077158742):32.33101718704669,(((((((3:0.3997723176062665,(((4:0.04532518216155553,7:0.04532518216155553):0.16394524468624985,(5:0.029956785332425802,6:0.029956785332425802):0.1793136415153796):0.137899830297608,8:0.3471702571454134):0.05260206046085314):0.2805509261141085,12:0.680323243720375):0.32419276428320565,(17:0.48093805492437103,…
tree STATE_1624000 = (((1:0.019570253478075728,2:0.019570253478075728):34.139892376217944,((((((((3:0.26578792818470515,(5:0.14887173919959718,6:0.14887173919959718):0.11691618898510797):0.019479900764853564,(4:0.06522393628173667,7:0.06522393628173667):0.22004389266782204):0.09010731633538205,8:0.37537514528494076):0.726069470061879,12:1.1014446153468198):0.147610389602977,(((10:0.52547736689149…
tree STATE_1626000 = (((1:0.057166548719397525,2:0.057166548719397525):32.116166869550156,(((((((3:0.28171990556104753,((5:0.025639835026569732,6:0.025639835026569732):0.1085881955089162,8:0.13422803053548593):0.1474918750255616):0.08156160654557038,(4:0.17493463842714718,7:0.17493463842714718):0.18834687367947073):0.45043833846490006,12:0.813719850571518):0.09124765629839404,((((((((10:0.1662420…
tree STATE_1628000 = (((1:0.04836526995180712,2:0.04836526995180712):31.39928448231794,((((((((((3:0.21739645991779757,(((4:0.09713712306730479,7:0.09713712306730479):0.015213814404097387,(5:0.05109425097853654,6:0.05109425097853654):0.06125668649286564):0.08210975423770714,8:0.19446069170910932):0.022935768208688256):0.32832798702386445,12:0.545724446941662):0.1806486086169966,43:0.7263730555586…
tree STATE_1630000 = (((1:0.1321841346934427,2:0.1321841346934427):29.30923929081973,(((((((((((3:0.2122032128377284,(5:0.004328296179452448,6:0.004328296179452448):0.20787491665827595):0.012236304857339064,((4:0.17868082126090962,7:0.17868082126090962):0.010058383816451077,8:0.1887392050773607):0.03570031261770676):0.2856750068052153,12:0.5101145245002827):0.06483194663801417,((18:0.058368486416…
tree STATE_1632000 = (((1:0.15758207071535857,2:0.15758207071535857):29.492711612045774,((((((((((3:0.21798117336281164,((5:0.056058557151096096,6:0.056058557151096096):0.023660951691636394,8:0.07971950884273249):0.13826166452007915):0.00367430412455938,(4:0.14489997378215622,7:0.14489997378215622):0.0767555037052148):0.23102605977740343,12:0.45268153726477445):0.012856255296715302,35:0.465537792…
tree STATE_1634000 = (((1:0.13232552039064416,2:0.13232552039064416):29.490856997905546,(((((((3:0.20986590585003473,((5:0.0601129602354204,6:0.0601129602354204):0.147434922486546,8:0.2075478827219664):0.002318023128068336):0.007951915803876164,(4:0.16665670326058113,7:0.16665670326058113):0.05116111839332976):0.4130189107587377,((10:0.43172746673720325,(((11:0.1964795812340061,(12:0.185246019222…
tree STATE_1636000 = (((1:0.13232552039064416,2:0.13232552039064416):31.802757420928927,(((((3:0.47472756774760416,((4:0.12078004500876914,7:0.12078004500876914):0.19676063669128047,((5:0.0020025422133068322,6:0.0020025422133068322):0.013922642531004033,8:0.015925184744310865):0.30161549695573875):0.15718688604755454):0.7162533715668846,(((((((10:0.29928179443735986,((((11:0.18632285466132734,33:…
tree STATE_1638000 = ((1:0.20666579599280333,2:0.20666579599280333):36.4330683133034,(((((((3:0.24606309847453858,((5:0.0055277466017232615,6:0.0055277466017232615):0.12288350750318525,8:0.1284112541049085):0.11765184436963008):0.17822384499443164,(4:0.22784921044136697,7:0.22784921044136697):0.19643773302760326):0.5892115597249143,(((((((((10:0.12789987637077116,(((32:0.039419451540516764,38:0.0…
tree STATE_1640000 = (((1:0.29034113405183426,2:0.29034113405183426):34.243997163651144,((((((3:0.35295251771353503,((4:0.06160647589892875,7:0.06160647589892875):0.13667124199195171,8:0.19827771789088047):0.15467479982265456):0.020845004513876275,(5:0.01814412996957796,6:0.01814412996957796):0.3556533922578333):0.4752542688789629,((((((10:0.174377524005355,12:0.174377524005355):0.070615475844001…
tree STATE_1642000 = (((1:0.05607444406913942,2:0.05607444406913942):31.940211195789246,((((((((((3:0.18762456212852083,(5:0.026869072687318724,6:0.026869072687318724):0.1607554894412021):0.1912591454987789,((4:0.08155237650247685,7:0.08155237650247685):0.26723195746843253,8:0.34878433397090935):0.03009937365639037):0.3739176440191706,12:0.7528013516464703):0.07524801615925236,(16:0.5680064643065…
tree STATE_1644000 = (((1:0.04023356140005596,2:0.04023356140005596):33.70866784011962,(((((((((3:0.261824461992583,(5:0.06314095417246532,6:0.06314095417246532):0.1986835078201177):0.04379014835985362,(4:0.23279861284227762,7:0.23279861284227762):0.07281599751015902):0.11598085210322989,8:0.42159546245566654):0.29969290956322187,12:0.7212883720188884):0.11537581394499441,(((((((11:0.219583643215…
tree STATE_1646000 = (((1:0.04801068138100284,2:0.04801068138100284):31.973502724209467,((((((((3:0.26230146516949854,(5:0.010999563160974297,6:0.010999563160974297):0.25130190200852426):0.11067275192502557,(4:0.03404671214312377,7:0.03404671214312377):0.33892750495140034):0.03615248067492449,8:0.4091266977694486):0.297137303417966,12:0.7062640011874146):0.15289968117276176,(((((((10:0.2648124217…
tree STATE_1648000 = (((1:0.0660110831636711,2:0.0660110831636711):28.64491809212742,((((((((3:0.26116262271624385,(4:0.14641996191707227,7:0.14641996191707227):0.11474266079917159):0.016261365441668563,(5:0.00849378625645373,6:0.00849378625645373):0.26893020190145867):0.0551171743689744,8:0.3325411625268868):0.17666808551624602,12:0.5092092480431328):0.12421930568129791,(((10:0.3317771324637392,…
tree STATE_1650000 = (((1:0.0748623321978048,2:0.0748623321978048):27.138298237455402,(((((((((3:0.20939652650288837,((4:0.07431330172790118,7:0.07431330172790118):0.11321268154990838,8:0.18752598327780956):0.02187054322507881):0.0809487416132561,(5:0.008503106925198593,6:0.008503106925198593):0.2818421611909459):0.2882106960426991,12:0.5785559641588436):0.012425105085763,(((10:0.454234894352175,…
tree STATE_1652000 = (((1:0.07531862516264987,2:0.07531862516264987):28.083156826248754,(((((((((3:0.18142137189770294,(5:0.024964251151107678,6:0.024964251151107678):0.15645712074659526):0.07459388615281201,8:0.25601525805051495):5.649105447588232E-4,(4:0.1707037884297163,7:0.1707037884297163):0.08587638016555746):0.22138275271499563,12:0.4779629213102694):0.06882252883488615,((((14:0.2169067342…
tree STATE_1654000 = (((1:0.08534074758637367,2:0.08534074758637367):23.630608599628978,((((((3:0.25044163329365965,((4:0.11798209336456218,7:0.11798209336456218):0.08165047550369246,((5:0.01712090211658358,6:0.01712090211658358):0.03947337614025753,8:0.056594278256841116):0.14303829061141354):0.050809064425405004):0.2890452337984165,12:0.5394868670920762):0.40510423234911097,((((((((((10:0.06881…
tree STATE_1656000 = (((1:0.07223321616056744,2:0.07223321616056744):25.21957550503606,(((((((3:0.2673317425073981,((4:0.15456649581120818,7:0.15456649581120818):0.10435399384404187,8:0.25892048965525005):0.008411252852148055):0.1268269390145752,(5:0.0020932285758929045,6:0.0020932285758929045):0.3920654529460804):0.5282572358603517,12:0.922415917382325):0.12588840734091478,(((((((10:0.1455881249…
tree STATE_1658000 = (((1:0.060184537265831395,2:0.060184537265831395):26.420432933890496,((((((3:0.2164246313592005,((5:0.059222879779943664,6:0.059222879779943664):0.14658731593332616,8:0.20581019571326983):0.010614435645930675):0.19306635287772636,(4:0.17174504436383006,7:0.17174504436383006):0.2377459398730968):0.5524222354151144,((((((10:0.19151117824424518,(31:0.03695740831395465,(37:0.0268…
tree STATE_1660000 = (((1:0.060184537265831395,2:0.060184537265831395):26.95897703067537,(((((3:0.35467088049899737,((4:0.042714343470616714,7:0.042714343470616714):0.08899942058255762,((5:4.418119220309057E-4,6:4.418119220309057E-4):0.01570834129492553,8:0.016150153216956436):0.1155636108362179):0.22295711644582303):0.5960322821182782,(((10:0.33188254067237977,((12:0.22389187358566315,((30:0.173…
tree STATE_1662000 = (((1:0.08065700788425723,2:0.08065700788425723):27.550444964603244,(((((3:0.3131655152214121,((4:0.0787696136199086,7:0.0787696136199086):0.21560267775142,((5:0.03743439798911443,6:0.03743439798911443):0.13325473146220054,8:0.17068912945131498):0.1236831619200136):0.01879322385008353):0.6507013407927127,((((10:0.327958435878846,((16:0.30019528459499706,(43:0.06850674850344307…
tree STATE_1664000 = (((1:0.08065700788425723,2:0.08065700788425723):25.155851460447117,(((((3:0.41849696180708995,((4:0.1013491577869372,7:0.1013491577869372):0.15464929178243114,((5:0.013435884945653247,6:0.013435884945653247):0.03345485143296666,8:0.04689073637861991):0.20910771319074845):0.1624985122377216):0.3912436567936596,((((10:0.3665555436492993,30:0.3665555436492993):0.0815419345791449…
tree STATE_1666000 = (((1:0.08065700788425723,2:0.08065700788425723):24.621283257797423,(((((3:0.4158595153528498,(((4:0.057272242381701484,7:0.057272242381701484):0.005932828644570114,8:0.0632050710262716):0.09157226664501486,(5:0.02519325693599632,6:0.02519325693599632):0.12958408073529015):0.2610821776815634):0.40002060383918536,(((10:0.6148618015891787,(((((14:0.08893176298917604,(37:0.034559…
tree STATE_1668000 = (((1:0.05071067205319757,2:0.05071067205319757):27.525095597407052,(((((((3:0.22281553471234664,8:0.22281553471234664):0.11710040644792916,(5:0.07438861233458281,6:0.07438861233458281):0.26552732882569297):0.02722996322768023,(4:0.3232690616479945,7:0.3232690616479945):0.04387684273996151):0.3204368120559469,((((((10:0.15883018319838157,(20:0.03408800873335299,21:0.0340880087…
tree STATE_1670000 = (((1:0.06431456422318149,2:0.06431456422318149):29.762690296664246,(((((3:0.3877471147138317,((4:0.05480786830280788,7:0.05480786830280788):0.02143716245239883,((5:0.0176212213062213,6:0.0176212213062213):0.032492366238038764,8:0.05011358754426007):0.02613144321094664):0.311502083958625):0.5659373212702384,((((((10:0.28365894448816475,(20:0.06852323459657443,21:0.068523234596…
tree STATE_1672000 = (((1:0.06431456422318149,2:0.06431456422318149):28.736767991376325,((((((3:0.2899808556597063,(((4:0.15104738696119852,7:0.15104738696119852):0.05019513008674942,(5:0.03478893449173575,6:0.03478893449173575):0.16645358255621218):0.03014388672591853,8:0.23138640377386646):0.058594451885839866):0.2828962800506616,(((24:0.09722227059933802,26:0.09722227059933802):0.0177380521596…
tree STATE_1674000 = (((1:0.060864200743234065,2:0.060864200743234065):26.07249100671072,(((((3:0.1655286158775126,(((4:0.0712686112163201,7:0.0712686112163201):0.07171910264436,8:0.1429877138606801):0.013622923743163456,(5:0.026655553672178135,6:0.026655553672178135):0.1299550839316654):0.008917978273669053):0.5561348268126498,((((10:0.3839698206762274,((((12:0.2373386378540117,(((33:0.058493472…
tree STATE_1676000 = (((1:0.05154487892105486,2:0.05154487892105486):25.600313676459848,(((((3:0.10872396494577279,(((4:0.051197762538367636,7:0.051197762538367636):0.02298202522403689,8:0.07417978776240453):0.014707820096437979,(5:0.011896602477259214,6:0.011896602477259214):0.0769910053815833):0.01983635708693028):0.48245757362345015,((10:0.4909522415576364,((((((14:0.20767738025883967,15:0.207…
tree STATE_1678000 = (((1:0.06494754613651921,2:0.06494754613651921):26.40065764029553,((((((3:0.21586548458607518,(((4:0.10473157057296179,7:0.10473157057296179):0.025557119240927878,8:0.13028868981388966):0.08501541377499608,(5:0.06175013644998553,6:0.06175013644998553):0.1535539671389002):5.613809971894423E-4):0.3299817055479564,((16:0.28448822957954484,(((20:0.0685014330023189,21:0.0685014330…
tree STATE_1680000 = (((1:0.059803927365996046,2:0.059803927365996046):26.530927303504903,(((((((3:0.1699312156799636,8:0.1699312156799636):0.029382188051397584,((4:0.08432604538264207,7:0.08432604538264207):0.05348626731532147,(5:0.04636258347533536,6:0.04636258347533536):0.09144972922262817):0.061501091033397653):0.6393995766743087,((((10:0.3352374631750583,(((17:0.22275815091513834,(42:0.00231…
tree STATE_1682000 = (((1:0.03804202470766782,2:0.03804202470766782):31.144305679335613,(((((3:0.5557452469031804,((4:0.20177292826378515,7:0.20177292826378515):0.11118601569405243,((5:0.06459685522895939,6:0.06459685522895939):0.10404439375295474,8:0.16864124898191413):0.14431769497592345):0.2427863029453428):0.3469194885074256,((((((10:0.34147740094072054,(16:0.2510835702436821,44:0.25108357024…
tree STATE_1684000 = (((1:0.028525802242356235,2:0.028525802242356235):26.676906570492143,((((((3:0.41467319897853366,((4:0.22505164701627828,7:0.22505164701627828):0.16277126127559682,((5:2.520377202809858E-4,6:2.520377202809858E-4):0.21838013617551816,8:0.21863217389579914):0.16919073439607596):0.026850290686658562):0.2866842874699887,((((11:0.2676820689332222,(((((((15:0.03051781282498582,32:0…
tree STATE_1686000 = (((1:0.028525802242356235,2:0.028525802242356235):24.816412674920812,((((((3:0.48088088374701055,((4:0.14905957819977905,7:0.14905957819977905):0.10102818329956847,((5:0.04301619214061769,6:0.04301619214061769):0.15889621433301454,8:0.20191240647363223):0.048175355025715294):0.23079312224766302):0.4110061338472376,12:0.8918870175942482):0.042826013117344464,(((((10:0.35715546…
tree STATE_1688000 = (((1:0.028525802242356235,2:0.028525802242356235):23.393847207212445,((((((3:0.37980333400761584,(((4:0.07725301320063364,7:0.07725301320063364):0.03492121220065954,8:0.11217422540129318):0.25353518056010665,(5:0.0031363029703076572,6:0.0031363029703076572):0.3625731029910922):0.014093928046216009):0.3540276526049511,12:0.733830986612567):0.18285991391087542,((((((10:0.207215…
tree STATE_1690000 = (((1:0.028525802242356235,2:0.028525802242356235):23.072812335531125,((((((3:0.22420084728797363,((4:0.10740131339144877,7:0.10740131339144877):0.10833446614635188,((5:0.02442887893101311,6:0.02442887893101311):0.01658030028089805,8:0.04100917921191116):0.1747266003258895):0.008465067750172972):0.7845058341454064,(((10:0.4017806969805188,(((12:0.15547445116942396,16:0.1554744…
tree STATE_1692000 = (((1:0.02483262716185486,2:0.02483262716185486):24.24373193034861,((((((3:0.3162091930145341,((4:0.04323402122558123,7:0.04323402122558123):0.11260764372886062,((5:0.01503332788737946,6:0.01503332788737946):0.10759243197817153,8:0.12262575986555099):0.03321590508889086):0.16036752806009225):0.44006210574599913,(10:0.7137753793394663,(12:0.4122467157938675,((16:0.1799555726036…
tree STATE_1694000 = (((1:0.005996051776381961,2:0.005996051776381961):22.789559086776105,((((((3:0.1950640635115795,((5:0.014719605982454158,6:0.014719605982454158):0.11049717038874136,8:0.12521677637119552):0.06984728714038399):0.0551316026434438,(4:0.08986524985968904,7:0.08986524985968904):0.1603304162953343):0.6080554411868545,((((10:0.4793695881504215,(((11:0.19487174252349782,39:0.19487174…
tree STATE_1696000 = (((1:0.005635003552635354,2:0.005635003552635354):24.141522016054132,((((((3:0.22057194359919569,((4:0.11614046898688822,7:0.11614046898688822):0.06106741998048261,8:0.17720788896737083):0.043364054631824855):0.013127756085740933,(5:0.027542603827398347,6:0.027542603827398347):0.20615709585753828):0.5743190499995422,(((((((((10:0.22156452363256704,(((((20:0.023794446772141493…
tree STATE_1698000 = (((1:0.005635003552635354,2:0.005635003552635354):26.85933831683731,(((((((3:0.19744108853625764,((5:0.013693130046936616,6:0.013693130046936616):0.0995206956175603,8:0.11321382566449692):0.08422726287176072):0.03443886196145629,(4:0.18196940293586772,7:0.18196940293586772):0.04991054756184621):0.578858150428748,(((((10:0.41810760086793775,(12:0.3704060591185425,(16:0.1847462…
tree STATE_1700000 = (((1:0.0018759320903303234,2:0.0018759320903303234):27.159479305705972,(((((3:0.4423053426255571,((4:0.12194829075500062,7:0.12194829075500062):0.12236553748367375,((5:0.01292691021759472,6:0.01292691021759472):0.08273562330245886,8:0.09566253352005358):0.1486512947186208):0.19799151438688273):0.5068137657842934,(((10:0.3502027672378115,(((17:0.07740607627231907,43:0.07740607…
tree STATE_1702000 = (((1:0.0018759320903303234,2:0.0018759320903303234):30.271503524958497,((((((3:0.4463400883381514,((5:0.0286547901197291,6:0.0286547901197291):0.12172172729780231,8:0.1503765174175314):0.29596357092062):0.015580569757463802,(4:0.23770475895335447,7:0.23770475895335447):0.22421589914226076):0.3644552186041894,(10:0.6150650214648372,(((11:0.3848531800238521,((12:0.2285874530390…
tree STATE_1704000 = (((1:0.0018759320903303234,2:0.0018759320903303234):30.00382470542806,((((((3:0.3403384058478567,((5:0.06078311260445469,6:0.06078311260445469):0.14992633110028256,8:0.21070944370473724):0.12962896214311945):0.051657867564399385,(4:0.12680489671822315,7:0.12680489671822315):0.2651913766940329):0.6033471634223339,(10:0.6582418610895386,((((((11:0.25459598551689633,14:0.2545959…
tree STATE_1706000 = (((1:0.0018759320903303234,2:0.0018759320903303234):31.83552729049765,((((((3:0.2542655663236269,((4:0.13143224465578696,7:0.13143224465578696):0.06643718074441762,((5:0.016054422579269513,6:0.016054422579269513):0.0795245292800803,8:0.09557895185934981):0.10229047354085477):0.05639614092342232):0.48967126016956913,(((((((10:0.13717048499474377,(31:0.12261002877208749,(39:0.0…
tree STATE_1708000 = (((1:0.13684663164087318,2:0.13684663164087318):31.76282025255535,(((((((3:0.2542655663236269,((4:0.080515826276973,7:0.080515826276973):0.10158572629456496,((5:0.002073127044349543,6:0.002073127044349543):0.12847376162593582,8:0.13054688867028535):0.0515546639012526):0.07216401375208895):0.4359593800263197,12:0.6902249463499466):0.12685544223096423,17:0.8170803885809108):0.1…
tree STATE_1710000 = (((1:0.13684663164087318,2:0.13684663164087318):30.376164079904136,((((((((3:0.40712443395025266,((4:0.08058540850908122,7:0.08058540850908122):0.3039915891589494,((5:0.013365399554145825,6:0.013365399554145825):0.09312749210299591,8:0.10649289165714174):0.27808410601088895):0.022547436282222):0.3017091991701272,12:0.7088336331203798):0.0614367340916796,11:0.7702703672120594)…
tree STATE_1712000 = ((1:0.13668935749519662,2:0.13668935749519662):37.35533537043446,(((((((3:0.4147907863928715,(((4:0.12221758111037824,7:0.12221758111037824):0.03248354943060487,8:0.1547011305409831):0.21751781586972246,(5:0.042037954913304164,6:0.042037954913304164):0.33018099149740143):0.042571839982165904):0.36985955167417195,12:0.7846503380670434):0.1342279859345359,(((10:0.67556923925430…
tree STATE_1714000 = (((1:0.159774126183164,2:0.159774126183164):35.21231729925296,((((((((3:0.4371144767231381,((4:0.07346531722153811,7:0.07346531722153811):0.3166996101828965,((5:0.2039441507996004,6:0.2039441507996004):0.08253947467011061,8:0.286483625469711):0.10368130193472358):0.04694954931870349):0.2286786269512069,12:0.665793103674345):0.20605584003255506,(((10:0.3475679019737351,(((24:0…
tree STATE_1716000 = (((1:0.17108798382299995,2:0.17108798382299995):36.688759049103496,(((((((((((3:0.3890019596180694,(4:0.24018382335190172,7:0.24018382335190172):0.14881813626616766):0.10206833935925497,(5:0.11743991764812697,6:0.11743991764812697):0.37363038132919735):0.03974867242425495,8:0.5308189714015793):0.20219676917116236,12:0.7330157405727417):0.04608178157863296,(17:0.59338498059539…
tree STATE_1718000 = ((1:0.17108798382299995,2:0.17108798382299995):38.531547988885315,((((((((((3:0.5390800978759002,(((4:0.21621229637541298,7:0.21621229637541298):0.20558488019428436,8:0.42179717656969734):0.07223965115748737,(5:0.02527469082101956,6:0.02527469082101956):0.46876213690616514):0.04504327014871545):0.2893623790036367,12:0.8284424768795369):0.027348404872544863,((((((13:0.07722766…
tree STATE_1720000 = ((1:0.006137472528950028,2:0.006137472528950028):42.922019638713024,((((((((3:0.38585176694064166,((5:0.1420837438165921,6:0.1420837438165921):0.13472084367867243,8:0.27680458749526454):0.10904717944537712):0.06886910868669593,(4:0.034379905725165465,7:0.034379905725165465):0.4203409699021721):0.44873057275462774,12:0.9034514483819653):0.2506535689409981,(((((((10:0.216020295…
tree STATE_1722000 = (((1:0.006137472528950028,2:0.006137472528950028):32.456699292790034,(((((((3:0.41844430179648534,(5:0.09955517294916169,6:0.09955517294916169):0.3188891288473237):0.10720612157745907,8:0.5256504233739444):0.007377762737613258,(4:0.1548768415975421,7:0.1548768415975421):0.37815134451401555):0.7340044562672307,(((((10:0.8461554663932658,(37:0.06173340149136386,(41:0.0566070470…
tree STATE_1724000 = (((1:0.006137472528950028,2:0.006137472528950028):36.27167174230493,(((((3:0.6428671284055405,((4:0.10833724625394228,7:0.10833724625394228):0.14192453426342264,((5:0.006024711050953005,6:0.006024711050953005):0.09288025885358563,8:0.09890496990453863):0.1513568106128263):0.3926053478881756):0.6551859476468338,((10:0.6246045402569002,((37:0.008777804274803097,42:0.00877780427…
tree STATE_1726000 = (((1:0.006137472528950028,2:0.006137472528950028):33.72623599674964,(((((((3:0.3174236060609015,(4:0.1669094369686653,7:0.1669094369686653):0.15051416909223617):0.06492257520466282,(5:0.010663530841673347,6:0.010663530841673347):0.3716826504238909):0.017935567969670774,8:0.4002817492352351):1.1766281978825341,(((((10:0.30160741380148937,(11:0.21239709801459536,(35:0.105302797…
tree STATE_1728000 = (((1:0.006137472528950028,2:0.006137472528950028):33.24699385194557,((((((((3:0.31065494547945166,((4:0.12785107805249085,7:0.12785107805249085):0.046980993992682796,8:0.17483207204517365):0.135822873434278):0.015001358094600237,(5:0.043811353157399834,6:0.043811353157399834):0.2818449504166521):0.5097229319355543,(((10:0.7146629173373588,17:0.7146629173373588):0.021991907870…
tree STATE_1730000 = (((1:0.006137472528950028,2:0.006137472528950028):32.84891254301567,((((((3:0.3039277159886248,((4:0.20717556321973557,7:0.20717556321973557):0.08990317358690475,8:0.2970787368066403):0.00684897918198446):0.06216506983236936,(5:0.012744604424773728,6:0.012744604424773728):0.35334818139622043):0.551720014486163,(((10:0.4550408890052652,15:0.4550408890052652):0.2535160329925462…
tree STATE_1732000 = (((1:0.04007848758360666,2:0.04007848758360666):34.110709480890534,((((((3:0.2603788228928718,((4:0.13959358511169226,7:0.13959358511169226):0.0924803314919855,(5:0.05363178637033898,6:0.05363178637033898):0.17844213023333877):0.02830490628919402):0.10669597149235,8:0.3670747943852218):0.5535365956240612,((((10:0.2378067768410051,13:0.2378067768410051):0.03873946932987998,36:…
tree STATE_1734000 = (((1:0.04007848758360666,2:0.04007848758360666):34.41034078548311,((((((3:0.552140899157376,((5:0.00667421296807842,6:0.00667421296807842):0.1355097144024146,8:0.142183927370493):0.40995697178688295):0.005367617519999701,(4:0.17682831372952934,7:0.17682831372952934):0.3806802029478463):0.4746065460865472,((((10:0.637074139158283,(30:0.1656016311400041,34:0.1656016311400041):0…
tree STATE_1736000 = ((1:0.024726249219582996,2:0.024726249219582996):43.61660688372204,(((((((((3:0.5624458875775435,((5:0.12372292669353252,6:0.12372292669353252):0.21155312137053323,8:0.33527604806406575):0.2271698395134778):0.0067300014068097935,(4:0.2457058698502018,7:0.2457058698502018):0.3234700191341515):0.3349550626950494,(((20:0.0189713611902726,21:0.0189713611902726):0.3877537454037560…
tree STATE_1738000 = ((1:0.04692011059893453,2:0.04692011059893453):41.617324173262716,((((((((3:0.4943624093934916,(4:0.3107111189394502,7:0.3107111189394502):0.18365129045404138):0.05404423912826556,((5:0.004477581268407466,6:0.004477581268407466):0.5097562626296213,8:0.5142338438980287):0.0341728046237284):0.5285293465231886,((((10:0.25416982949334826,32:0.25416982949334826):0.0163691675323469…
tree STATE_1740000 = (((1:0.11945294630040593,2:0.11945294630040593):31.005151880771713,((((((((3:0.2831922390298831,8:0.2831922390298831):0.08520007920479195,(5:0.061865408332642036,6:0.061865408332642036):0.306526909902033):0.07293398108837362,(4:0.31879937768893374,7:0.31879937768893374):0.12252692163411494):0.4279569012055281,((((10:0.6287135677346581,(14:0.5666394616250628,((((((24:0.0014600…
tree STATE_1742000 = ((1:0.11945294630040593,2:0.11945294630040593):38.225139138486156,(((((((3:0.24525123902150459,(5:0.0365120720250615,6:0.0365120720250615):0.20873916699644307):0.07793338874393974,((4:0.09491529060131186,7:0.09491529060131186):0.013346469501995348,8:0.10826176010330721):0.2149228676621371):1.278203067082743,((((10:0.24515938792553285,11:0.24515938792553285):0.134584451162113,…
tree STATE_1744000 = ((1:0.05930000802275259,2:0.05930000802275259):47.61402027787572,(((((((3:0.4879872951715084,(4:0.24117447715614532,7:0.24117447715614532):0.2468128180153631):0.004423042419734513,((5:0.008191136320484344,6:0.008191136320484344):0.12444503545638913,8:0.13263617177687348):0.35977416581436944):0.8467106360350898,((((10:0.3578554042455188,((12:0.31882734498857807,(40:0.052907518…
tree STATE_1746000 = ((1:0.041610042760140686,2:0.041610042760140686):42.650964543163155,((((((((3:0.31009454486994287,8:0.31009454486994287):0.32859251412920193,(4:0.43300207439287397,7:0.43300207439287397):0.20568498460627083):0.015747842540215773,(5:0.10166302152872508,6:0.10166302152872508):0.5527718800106355):0.7976633333520665,((((((10:0.4430122119492223,(30:0.2219772107718512,(((32:0.09165…
tree STATE_1748000 = ((1:0.041610042760140686,2:0.041610042760140686):42.10834481195415,((((((((3:0.577628972897154,((5:0.08601713758883867,6:0.08601713758883867):0.07568479326981337,8:0.16170193085865203):0.41592704203850195):0.05575753623545099,(4:0.36785153910898766,7:0.36785153910898766):0.2655349700236173):0.7623448152998529,(((((((10:0.4430707565212951,((((24:0.03273674311738286,27:0.032736…
tree STATE_1750000 = ((1:0.44224618192685305,2:0.44224618192685305):48.79342675304848,(((((((3:0.5764516160169078,((5:0.09066982004994009,6:0.09066982004994009):0.09560586636347584,8:0.18627568641341594):0.3901759296034918):0.05011508644026785,(4:0.17940311388578742,7:0.17940311388578742):0.44716358857138816):0.9736313738403072,(((((((((10:0.08560766332751821,15:0.08560766332751821):0.07343056843…
tree STATE_1752000 = ((1:0.19813804467356988,2:0.19813804467356988):45.463989536223416,((((((((3:0.7601263835403377,(4:0.6799452884537831,7:0.6799452884537831):0.08018109508655458):0.048088352898191356,((5:0.09262252883605038,6:0.09262252883605038):0.1346301367350905,8:0.22725266557114088):0.5809620708673882):0.5810165214480849,((((((12:0.23239793721405783,38:0.23239793721405783):0.04612243285211…
tree STATE_1754000 = ((1:0.05463359920152833,2:0.05463359920152833):40.599126673575554,(((((((3:0.7126667849804278,(4:0.2652918423961368,7:0.2652918423961368):0.447374942584291):0.02866581027920989,((5:0.01435277473117133,6:0.01435277473117133):0.35030736511682437,8:0.3646601398479957):0.37667245541164196):0.8548957184921535,(((((((((10:0.23427395987899066,40:0.23427395987899066):0.01556203540385…
tree STATE_1756000 = ((1:0.15189755576197328,2:0.15189755576197328):45.33119196036786,((((((3:0.8206497247433701,((4:0.3541824533043029,7:0.3541824533043029):0.4569821429144377,((5:0.01435277473117133,6:0.01435277473117133):0.22862967862549274,8:0.24298245335666407):0.5681821428620766):0.00948512852462946):0.823584334137952,((((10:0.7182291326587696,((((13:0.35387342950649464,((15:0.2998308366068…
tree STATE_1758000 = ((1:0.0501322262324404,2:0.0501322262324404):43.91498995295325,(((((((3:0.3444147065360986,((5:0.05403462679451317,6:0.05403462679451317):0.04820331081583832,8:0.10223793761035149):0.24217676892574713):0.28405001838036015,(4:0.4526776717593228,7:0.4526776717593228):0.175787053157136):0.9266754598295948,(((((10:0.3007239604413871,42:0.3007239604413871):0.18246960962086206,((((…
tree STATE_1760000 = ((1:0.05272780003090993,2:0.05272780003090993):40.49476195844541,((((((3:0.3586668468116395,((4:0.2596963488193058,7:0.2596963488193058):0.07780539779260187,((5:0.009650810897968392,6:0.009650810897968392):0.32193631969653047,8:0.33158713059449885):0.005914616017408836):0.021165100199731834):1.1875980831584392,((((10:0.2477520357590942,13:0.2477520357590942):0.016874162944630…
tree STATE_1762000 = ((1:0.052323656960568954,2:0.052323656960568954):38.59166862500093,((((((3:0.4916427937529397,((4:0.22225241656099645,7:0.22225241656099645):0.2585384238879468,((5:0.035754861399741746,6:0.035754861399741746):0.10443324385734298,8:0.14018810525708472):0.34060273519185846):0.010851953303996464):0.7334171107131604,(((10:0.6658586460998335,(((13:0.18240796830738681,(32:0.1503904…
tree STATE_1764000 = ((1:0.030868361995811,2:0.030868361995811):38.27564066547704,((((((3:0.5905511933524276,(((4:0.18382066854274795,7:0.18382066854274795):0.1093585454895096,8:0.29317921403225755):0.028053626536761078,(5:0.03614232709405783,6:0.03614232709405783):0.2850905134749608):0.26931835278340893):0.45841571281884474,(((((((10:0.33835485233432583,36:0.33835485233432583):0.1456523241183457…
tree STATE_1766000 = ((1:0.22944249730255173,2:0.22944249730255173):38.06164460195943,(((((((((3:0.39750946163567047,(5:0.14604449780530276,6:0.14604449780530276):0.2514649638303677):0.14758921230233524,8:0.5450986739380057):0.004082366212665334,(4:0.09853447885202903,7:0.09853447885202903):0.450646561298642):0.5801424459455015,(((10:0.6354359197392259,((20:0.2821608319921316,21:0.282160831992131…
tree STATE_1768000 = ((1:0.22944249730255173,2:0.22944249730255173):38.87406032899899,((((((3:0.5663351948305329,(((4:0.22099947354828248,7:0.22099947354828248):0.26550117809050255,8:0.48650065163878503):0.06395184764436451,(5:0.025339506429707233,6:0.025339506429707233):0.5251129928534423):0.015882695547383308):0.5606641828313041,(((((10:0.5529316441789203,((11:0.43062160035161795,(13:0.31518086…
tree STATE_1770000 = ((1:0.20328396236477708,2:0.20328396236477708):38.95876936583546,((((((((3:0.414202522437121,(4:0.22942037251600353,7:0.22942037251600353):0.1847821499211175):0.06519507321832563,((5:0.02968630987542596,6:0.02968630987542596):0.2581971242396773,8:0.28788343411510325):0.1915141615403434):0.3854790074078109,((11:0.675530973716997,((13:0.3926158728577709,(16:0.18543298671955283,…
tree STATE_1772000 = ((1:0.15634067714122324,2:0.15634067714122324):39.3305980398609,((((((3:0.6552138196658083,(((4:0.15313031825740467,7:0.15313031825740467):0.016755020972868573,(5:0.02052425619914436,6:0.02052425619914436):0.14936108303112888):0.072676561924058,8:0.24256190115433124):0.41265191851147703):0.8310041217566159,(((10:0.5387604637569021,(11:0.5068935721697633,14:0.5068935721697633)…
tree STATE_1774000 = ((1:0.15634067714122324,2:0.15634067714122324):45.98333377791295,(((((((((3:0.40947937590242744,((5:0.027605329638625137,6:0.027605329638625137):0.10524132257036542,8:0.13284665220899056):0.2766327236934369):0.001232537654620891,(4:0.13722019940160277,7:0.13722019940160277):0.2734917141554456):0.41175423105097025,(13:0.5988187633547823,(35:0.2590600887376234,(36:0.11245809952…
tree STATE_1776000 = ((1:0.10579169908921493,2:0.10579169908921493):44.54781376013956,((((((((3:0.26826087212406574,((5:0.0047801139090500955,6:0.0047801139090500955):0.166556724908227,8:0.1713368388172771):0.09692403330678864):0.2346490386198124,(4:0.23847674254807238,7:0.23847674254807238):0.26443316819580576):0.8340148852686922,(((22:0.8595513789471035,23:0.8595513789471035):0.0883713459324709…
tree STATE_1778000 = (((1:0.11919925716119373,2:0.11919925716119373):33.92545576826625,(((((3:0.6929981620164629,((4:0.3431189945749212,7:0.3431189945749212):0.24034802005917227,((5:0.09626078288301697,6:0.09626078288301697):0.23987391867015506,8:0.33613470155317204):0.2473323130809214):0.10953114738236946):0.6952462399027612,(10:0.8149362439087326,((((((((11:0.3104190060391334,15:0.3104190060391…
tree STATE_1780000 = ((1:0.11334717098264768,2:0.11334717098264768):44.77867348402602,(((((((3:0.558592741713676,((4:0.25854757464603895,7:0.25854757464603895):0.2635797963796387,((5:0.01830366028834957,6:0.01830366028834957):0.41528925587532156,8:0.4335929161636711):0.0885344548620065):0.03646537068799838):0.3907943379922316,((((10:0.3338735746060933,29:0.3338735746060933):0.1864429600687481,(11…
tree STATE_1782000 = (((1:0.010895227156140663,2:0.010895227156140663):39.60275167802167,(((((((3:0.6392538558127359,(4:0.3355823201509356,7:0.3355823201509356):0.3036715356618003):0.01672098944847389,8:0.6559748452612097):0.006824900617600327,(5:0.015211659861288933,6:0.015211659861288933):0.6475880860175212):0.5630976531255824,((((((10:0.2877898719522932,(31:0.07522513294337643,(39:0.0694123702…
tree STATE_1784000 = ((1:0.010895227156140663,2:0.010895227156140663):42.88854197548473,((((((((3:0.6627997458788101,((4:0.28384545054475124,7:0.28384545054475124):0.34675717383169685,((5:0.07502004386982761,6:0.07502004386982761):0.3300940179875076,8:0.40511406185733523):0.22548856251911287):0.03219712150236198):0.4158017680691125,(((10:0.37770038709562076,((20:0.032859799720138624,21:0.03285979…
tree STATE_1786000 = ((1:0.01842731483050386,2:0.01842731483050386):41.93635799643812,(((((((3:0.4093707370116434,((5:0.017746985172051647,6:0.017746985172051647):0.3007474150150016,8:0.3184944001870532):0.09087633682459018):0.16237674430548876,(4:0.21073295913852658,7:0.21073295913852658):0.3610145221786056):1.3221334339864885,(((((10:0.6459512284136308,((17:0.5073121958375064,((20:0.13762686428…
tree STATE_1788000 = ((1:0.008655137624351994,2:0.008655137624351994):45.32499617409614,((((((3:0.2832202524749633,((4:0.19990597836058974,7:0.19990597836058974):0.04087121069166125,((5:0.028564157971621193,6:0.028564157971621193):0.12730740754194003,8:0.1558715655135612):0.08490562353868977):0.04244306342271231):1.0764774721405872,((((10:0.7613730242849323,(((13:0.2891543437592692,((29:0.1659392…
tree STATE_1790000 = ((1:0.003638090030976926,2:0.003638090030976926):48.48841159197775,((((((((((3:0.3557651879533478,((5:0.095237965632539,6:0.095237965632539):0.19475766747461176,8:0.28999563310715076):0.06576955484619701):0.013889060069651571,(4:0.20904578504147592,7:0.20904578504147592):0.16060846298152343):0.4056636286651088,(33:0.6294501833816895,(34:0.4028235005246659,(42:0.02063835863091…
tree STATE_1792000 = ((1:0.003638090030976926,2:0.003638090030976926):45.545847561044994,((((((((3:0.35708267738762806,((4:0.19783432809656995,7:0.19783432809656995):0.13879683105172105,8:0.336631159148291):0.020451518239337052):0.0012909239464635736,(5:0.15123227139667833,6:0.15123227139667833):0.2071413299374133):0.6509388707979562,15:1.0093124721320479):0.2553988267409375,(((((10:0.58403465261…
tree STATE_1794000 = ((1:0.003638090030976926,2:0.003638090030976926):43.60156514745361,((((((((((3:0.4567401319790875,((5:0.04145437855640591,6:0.04145437855640591):0.22262667053880433,8:0.26408104909521024):0.1926590828838773):0.03200987242107323,(4:0.13680840811974848,7:0.13680840811974848):0.35194159628041227):0.6300144824161993,((11:0.3496579333480793,30:0.3496579333480793):0.449451605349976…
tree STATE_1796000 = ((1:0.017405046468223162,2:0.017405046468223162):43.76891583227756,((((((3:0.46874125271954736,(((4:0.10559760842983619,7:0.10559760842983619):0.09192084614990102,8:0.1975184545797372):0.10481899674126449,(5:0.029743730423593635,6:0.029743730423593635):0.2725937208974081):0.16640380139854566):0.803677706896204,(((10:0.5488568872477033,((((14:0.2087190693137805,((20:0.02559675…
tree STATE_1798000 = ((1:0.015504362172485742,2:0.015504362172485742):44.08268131731282,((((((3:0.600527264605372,((4:0.07079052601788698,7:0.07079052601788698):0.3465604211484047,((5:0.06174218327711813,6:0.06174218327711813):0.1994140455083235,8:0.26115622878544165):0.15619471838085003):0.1831763174390803):0.6275675781405506,((((((((10:0.3399797631959728,(31:0.08753772312634515,46:0.08753772312…
tree STATE_1800000 = ((1:0.04404001577500338,2:0.04404001577500338):43.35700001466197,(((((((3:0.49273821813972746,((4:0.07420315103710447,7:0.07420315103710447):0.12152183618090774,((5:0.03518965942192237,6:0.03518965942192237):0.047778802735335496,8:0.08296846215725787):0.11275652506075434):0.2970132309217153):0.7015591428521197,(((((10:0.42487287367844384,(39:0.13153950100622738,42:0.131539501…
tree STATE_1802000 = ((1:0.06745562153283835,2:0.06745562153283835):44.165586064344524,(((((((((3:0.22162577569397163,8:0.22162577569397163):0.16163897142952394,(5:0.05344162294841439,6:0.05344162294841439):0.3298231241750812):0.0954507850043067,(4:0.29618397747700687,7:0.29618397747700687):0.1825315546507954):0.5956499025784234,((((10:0.6746954476426541,(((33:0.12711988622785786,(34:0.1038504867…
tree STATE_1804000 = (((1:0.0372894212617787,2:0.0372894212617787):35.05074495253113,(((((((3:0.4255459296054725,((5:0.03312180063391031,6:0.03312180063391031):0.06654329652856608,8:0.0996650971624764):0.3258808324429961):0.009788478314570692,(4:0.24512517661969727,7:0.24512517661969727):0.19020923130034592):0.4672510372238572,(((10:0.4401524315347869,(18:0.17243185142991535,19:0.1724318514299153…
tree STATE_1806000 = (((1:0.0372894212617787,2:0.0372894212617787):35.56120374620059,((((((((3:0.2209804766793826,((5:0.06212425881450506,6:0.06212425881450506):0.030734750620121182,8:0.09285900943462624):0.12812146724475634):0.027500543928636267,(4:0.0497972647288758,7:0.0497972647288758):0.19868375587914305):0.6553033020307604,16:0.9037843226387792):0.027590622057339198,(((((((10:0.314108099949…
tree STATE_1808000 = ((1:0.0366382716862077,2:0.0366382716862077):43.1200799759793,(((((((((3:0.27135129326960455,(4:0.09995462331346697,7:0.09995462331346697):0.1713966699561376):0.042137067276530604,((5:0.030613950621764897,6:0.030613950621764897):0.09821663487871904,8:0.12883058550048393):0.18465777504565123):0.6627099290869389,(((10:0.4942336407350564,(12:0.4360650220551222,(((38:0.0190035726…
tree STATE_1810000 = ((1:0.044291011248414947,2:0.044291011248414947):42.12787714926927,(((((((3:0.27832235874883404,((5:0.04572174069667373,6:0.04572174069667373):0.1550396417388889,8:0.20076138243556263):0.07756097631327141):0.10095110721473366,(4:0.32097067382750905,7:0.32097067382750905):0.058302792136058657):0.7133067278657068,(((((10:0.4554489389678398,(15:0.31467052527969436,(18:0.03152397…
tree STATE_1812000 = (((1:0.1695197691519983,2:0.1695197691519983):35.45409412468683,((((((3:0.27553924027908977,((5:0.024266242335451896,6:0.024266242335451896):0.08366492050580075,8:0.10793116284125265):0.16760807743783712):0.04729270200082336,(4:0.20237888556277914,7:0.20237888556277914):0.120453056717134):0.8883181292524354,((((((10:0.4770650925922908,14:0.4770650925922908):0.0132091955671089…
tree STATE_1814000 = ((1:0.13109048852530947,2:0.13109048852530947):40.834417335515596,(((((((((3:0.2644180773662145,(4:0.09500439096683995,7:0.09500439096683995):0.16941368639937454):0.00402651695916445,((5:0.05900008966145175,6:0.05900008966145175):0.07552306680782103,8:0.1345231564692728):0.13392143785610613):0.7394086651821244,((24:0.03131878804486959,28:0.03131878804486959):0.219696064022883…
tree STATE_1816000 = ((1:0.11301357122925104,2:0.11301357122925104):37.82438556415351,((((((3:0.3609278217645782,(((4:0.1777133306210598,7:0.1777133306210598):0.02317745784239114,(5:0.011550914384283191,6:0.011550914384283191):0.18933987407916775):0.033687324588733525,8:0.23457811305218446):0.12634970871239376):0.7812154199640051,(((10:0.5022751045621554,(((13:0.18073763547384064,(36:0.1347100495…
tree STATE_1818000 = (((1:0.06415951809478493,2:0.06415951809478493):35.550095352695315,(((((3:0.2756479348351628,(((4:0.09830810918928604,7:0.09830810918928604):0.05828882230400931,(5:0.018238165544844184,6:0.018238165544844184):0.13835876594845115):0.04972317667997919,8:0.20632010817327454):0.06932782666188828):0.8284260324275556,(((((10:0.36067026849371026,((20:0.14624260168217343,21:0.1462426…
tree STATE_1820000 = (((1:0.06322612262234273,2:0.06322612262234273):36.165553502042144,(((((3:0.24779171088092028,(((4:0.026497463564254753,7:0.026497463564254753):0.10973516722859825,(5:0.0034644934575326436,6:0.0034644934575326436):0.13276813733532036):0.10676119866794972,8:0.24299382946080272):0.004797881420117556):0.786271178115352,(((10:0.4785065908867433,(20:0.2080186328235941,21:0.2080186…
tree STATE_1822000 = ((1:0.06769537650303903,2:0.06769537650303903):40.55670608330623,((((((3:0.49201762991835185,((4:0.09591781848733928,7:0.09591781848733928):0.08962501444521877,((5:0.020508859506144925,6:0.020508859506144925):0.10455901173310983,8:0.12506787123925475):0.0604749616933033):0.30647479698579383):0.7224754864099014,(((10:1.0445441551888357,11:1.0445441551888357):0.0122938609994833…
tree STATE_1824000 = ((1:0.06769537650303903,2:0.06769537650303903):45.65754173436551,((((((((3:0.3850603515490761,(4:0.14311557661226784,7:0.14311557661226784):0.24194477493680824):0.006458636242212934,8:0.391518987791289):0.014360657798960452,(5:0.11015581922605365,6:0.11015581922605365):0.2957238263641958):0.7090929335301356,((10:0.6991310094650779,(((((((11:0.3193507622156052,12:0.31935076221…
tree STATE_1826000 = ((1:0.06425306921781981,2:0.06425306921781981):45.312157407218294,(((((((3:0.39038195838074874,(5:0.0348076640891589,6:0.0348076640891589):0.3555742942915898):0.02139318474977464,((4:0.13404854530033242,7:0.13404854530033242):0.16266098289982542,8:0.29670952820015783):0.11506561493036555):0.9082768989796839,(((((10:0.23031639432570394,14:0.23031639432570394):0.145224700078823…
tree STATE_1828000 = ((1:0.11705293336008715,2:0.11705293336008715):43.61131473046699,(((((((((3:0.43388131280553605,(5:0.07361625254736247,6:0.07361625254736247):0.36026506025817356):0.051625481020957154,8:0.4855067938264932):0.018316469361890686,(4:0.06590641439361912,7:0.06590641439361912):0.4379168487947648):0.5757164064386346,(((((11:0.27833744997737725,(12:0.1015116700186805,33:0.1015116700…
tree STATE_1830000 = ((1:0.049097967528087594,2:0.049097967528087594):48.95628239813732,(((((((3:0.4729426807545535,(4:0.3406437396685751,7:0.3406437396685751):0.1322989410859784):0.04616825140744307,((5:0.06132446221864128,6:0.06132446221864128):0.23288305113058627,8:0.29420751334922757):0.22490341881276898):0.9277880669842732,((((((10:0.4744036101091671,((24:0.15193656535493497,((26:0.048202940…
tree STATE_1832000 = ((1:0.05787893395417143,2:0.05787893395417143):47.10782193455394,(((((((((3:0.385926768342971,8:0.385926768342971):0.213942657294531,((4:0.17032311866479904,7:0.17032311866479904):0.37140677814228146,(5:0.016438839469945492,6:0.016438839469945492):0.525291057337135):0.058139528830421505):0.2612776731060864,(10:0.4664031161619625,((22:0.06276928180823435,23:0.06276928180823435…
tree STATE_1834000 = ((1:0.09521675207926883,2:0.09521675207926883):49.23800055257586,(((((((3:0.6525556182966863,(((4:0.15402279664305185,7:0.15402279664305185):0.23013996929606823,8:0.3841627659391201):0.06806569322344647,(5:0.017836551574689784,6:0.017836551574689784):0.43439190758787677):0.20032715913411975):0.6918539215812889,((14:0.7271008652200475,16:0.7271008652200475):0.22392465042470855…
tree STATE_1836000 = ((1:0.07215298640540979,2:0.07215298640540979):43.11253993166105,((((((3:0.4080629183368288,((4:0.25917010176093497,7:0.25917010176093497):0.136463802066426,((5:0.05315801478279195,6:0.05315801478279195):0.20140238815465142,8:0.25456040293744336):0.1410735008899176):0.012429014509467817):1.1766218471256127,((((((10:0.1099593282122937,(37:0.021152565965625304,42:0.021152565965…
tree STATE_1838000 = ((1:0.07215298640540979,2:0.07215298640540979):40.85626834409541,((((((3:0.4554758555037195,(((4:0.0956838067642917,7:0.0956838067642917):0.14415087982078403,(5:0.09064320112103294,6:0.09064320112103294):0.1491914854640428):0.07819350937220243,8:0.31802819595727816):0.13744765954644134):0.9131616693990783,(((((((10:0.3831276633828252,(20:0.1510452161128243,21:0.15104521611282…
tree STATE_1840000 = (((1:0.034464435272560934,2:0.034464435272560934):39.75033996606557,((57:0.03521717750579256,58:0.03521717750579256):0.1881248806944491,59:0.22334205820024167):16.561462343137887):0.47226902918936986,(((((3:0.4934592292166995,(((4:0.07412414605412206,7:0.07412414605412206):0.0600980471761957,8:0.13422219323031775):0.08342077770428169,(5:0.05206210347722844,6:0.052062103477228…
tree STATE_1842000 = ((1:0.08821177215905429,2:0.08821177215905429):47.05889466221328,((((((((3:0.47163128654601105,8:0.47163128654601105):0.07048901547066355,(4:0.40311582358379094,7:0.40311582358379094):0.13900447843288366):0.025993331632873762,(5:0.1948871437096781,6:0.1948871437096781):0.3732264899398703):0.5580923389316487,((((10:0.46243038160604344,12:0.46243038160604344):0.2909968888295842…
tree STATE_1844000 = ((1:0.09796843434369684,2:0.09796843434369684):51.26401751658856,((((((((3:0.5486642931490402,8:0.5486642931490402):0.17354629173938796,(5:0.25311396643056727,6:0.25311396643056727):0.4690966184578609):0.03587955177965696,(4:0.35643624555620285,7:0.35643624555620285):0.40165389111188227):0.8401729894932576,((((((((((10:0.186638892432242,((31:0.07510562863138102,41:0.075105628…
tree STATE_1846000 = ((1:0.24248442352184796,2:0.24248442352184796):50.31184494640294,(((((((3:0.4135432823590718,(5:0.08988835338881547,6:0.08988835338881547):0.32365492897025633):0.19625617203829993,((4:0.2511224839307325,7:0.2511224839307325):0.2734989558776911,8:0.5246214398084236):0.08517801458894814):0.8244107604419397,((((((10:0.3907707435295311,(18:0.05159892706190469,19:0.051598927061904…
tree STATE_1848000 = ((1:0.24248442352184796,2:0.24248442352184796):47.65571025444105,((((((((3:0.33188602269588163,(((4:0.10616906605831962,7:0.10616906605831962):0.10930343537790564,8:0.21547250143622526):0.06105494389425553,(5:0.07105824305910673,6:0.07105824305910673):0.20546920227137405):0.05535857736540084):0.5556256218347753,(10:0.5286595871834041,(((((15:0.2284461192324156,16:0.2284461192…
tree STATE_1850000 = (((1:0.2871113959764333,2:0.2871113959764333):38.00792001455658,(((((3:0.4960417387753781,((4:0.2645559648385976,((5:0.02538233438888675,6:0.02538233438888675):0.029433389940380986,8:0.054815724329267734):0.20974024050932988):0.05002785129008602,7:0.31458381612868364):0.18145792264669447):0.5423963417379525,((((10:0.34855756540116933,((18:0.05048457508275408,19:0.050484575082…
tree STATE_1852000 = ((1:0.12275173132613837,2:0.12275173132613837):37.0299913661006,(((((((3:0.5077444451390503,((5:0.07174906356026407,6:0.07174906356026407):0.286784468422999,8:0.35853353198326304):0.14921091315578722):0.0018864291922714438,(4:0.08407063517706347,7:0.08407063517706347):0.4255602391542582):0.613927650431099,((((10:0.47440091069995266,((((12:0.1902632274623209,15:0.1902632274623…
tree STATE_1854000 = (((1:0.14373412908702043,2:0.14373412908702043):35.249396361822185,((((((((3:0.4597891137767518,((4:0.17084428310407382,7:0.17084428310407382):0.04385798606774849,8:0.2147022691718223):0.2450868446049295):0.02446759158463191,(5:0.09249984301798198,6:0.09249984301798198):0.39175686234340173):0.450883459683255,17:0.9351401650446387):0.020208760788472224,(((16:0.4803206195330844…
tree STATE_1856000 = ((1:0.13238989901154596,2:0.13238989901154596):46.96714746964534,((((((3:0.5036960770410456,((4:0.10464484483161864,7:0.10464484483161864):0.30234171879710287,((5:0.0208629632940816,6:0.0208629632940816):0.270576137949503,8:0.29143910124358463):0.11554746238513686):0.09670951341232409):0.6616840286341942,(10:0.9974060208157275,((((((11:0.21863198344052331,44:0.218631983440523…
tree STATE_1858000 = ((1:0.16042595085385258,2:0.16042595085385258):43.64717549790585,(((((((3:0.5918280548312411,(((4:0.040699873507439734,7:0.040699873507439734):0.07932497126476573,(5:0.03981936856145077,6:0.03981936856145077):0.0802054762107547):0.21143919627888236,8:0.33146404105108784):0.2603640137801533):0.6615060789127902,((((((11:0.33493052751455493,(37:0.3180097050458903,40:0.3180097050…
tree STATE_1860000 = ((1:0.1539752845926401,2:0.1539752845926401):46.25043334722035,(((((((3:0.35457071614941865,((4:0.06956827533504682,7:0.06956827533504682):0.278544646120263,(5:0.039614233093902676,6:0.039614233093902676):0.30849868836140715):0.006457794694108843):0.02177284350878772,8:0.3763435596582064):1.0398811542333395,(((((10:0.27239946861813913,(20:0.11965337770324486,21:0.119653377703…
tree STATE_1862000 = ((1:0.1539752845926401,2:0.1539752845926401):43.7741484318028,((((((3:0.372798060729512,((4:0.13499654254814925,7:0.13499654254814925):0.05979458863223003,((5:0.061165653177949204,6:0.061165653177949204):0.10505712124762953,8:0.16622277442557873):0.028568356754800545):0.17800692954913272):0.7941838756521742,(10:1.0587674738795907,((((((((11:0.34199007983828456,(30:0.154352530…
tree STATE_1864000 = ((1:0.2740303295138471,2:0.2740303295138471):45.82437993078836,((((((3:0.2734366953299272,(((4:0.024401844317293555,7:0.024401844317293555):0.1227734609926803,(5:0.02515182450977447,6:0.02515182450977447):0.1220234808001994):0.040432873817617065,8:0.18760817912759092):0.08582851620233628):1.234053304796348,((((((((10:0.24287476880051526,((34:0.09845097437541954,43:0.098450974…
tree STATE_1866000 = (((1:0.24627447725530338,2:0.24627447725530338):35.034787759899054,((((((3:0.3181072843579522,((5:0.006970525976019754,6:0.006970525976019754):0.20302857027522522,8:0.20999909625124497):0.10810818810670725):0.011210585563913467,(4:0.28950796394841427,7:0.28950796394841427):0.03980990597345141):0.6211402573633698,((((((10:0.26702496192964437,31:0.26702496192964437):0.204508411…
tree STATE_1868000 = ((1:0.015101089959516756,2:0.015101089959516756):40.82464242317142,(((((((3:0.4441471399578164,8:0.4441471399578164):0.05395548721526211,((4:0.1723104120311986,7:0.1723104120311986):0.1828721794781937,(5:0.038051536635736495,6:0.038051536635736495):0.3171310548736558):0.14292003566368622):0.6099007304342855,(((10:0.7805660168938187,((24:0.10898367413360281,26:0.10898367413360…
tree STATE_1870000 = ((1:0.015101089959516756,2:0.015101089959516756):38.60285825573053,((((((((3:0.3038202366626826,8:0.3038202366626826):0.11567612032710689,(4:0.2837015377894997,7:0.2837015377894997):0.1357948192002898):0.0013636990476029176,(5:0.020575823667623228,6:0.020575823667623228):0.4002842323697692):0.7185789428561117,((10:0.892757471472183,((((((13:0.3207703886843649,37:0.32077038868…
tree STATE_1872000 = ((1:0.015101089959516756,2:0.015101089959516756):38.12175676484009,((((((3:0.3452865311545422,(((4:0.11901281094948608,7:0.11901281094948608):0.21493747565384197,8:0.33395028660332804):0.0029592430973581774,(5:0.021477332922404238,6:0.021477332922404238):0.315432196778282):0.008377001453856003):0.6718289236438867,((((((10:0.33629429659824256,(12:0.28969321976435963,(((22:0.06…
tree STATE_1874000 = (((1:0.015101089959516756,2:0.015101089959516756):33.72058303925817,(((((((3:0.3224464471473567,((5:0.06254720455081954,6:0.06254720455081954):0.14803640237635163,8:0.21058360692717115):0.11186284022018556):0.06897399217981592,(4:0.2573258663294345,7:0.2573258663294345):0.13409457299773814):0.7604530348756059,(((((10:0.4387679475646352,(22:0.04819443520083248,23:0.04819443520…
tree STATE_1876000 = ((1:0.06290485430995219,2:0.06290485430995219):40.0575144486789,(((((((3:0.4026271747363128,8:0.4026271747363128):0.045475399267686956,((4:0.178639116284061,7:0.178639116284061):0.08740901521616698,(5:0.022008084648156463,6:0.022008084648156463):0.24404004685207153):0.18205444250377179):0.43904138660890357,((((((((((((10:0.10128748433752863,(39:0.06224548052302096,40:0.062245…
tree STATE_1878000 = ((1:0.042190936398029066,2:0.042190936398029066):41.886499819154245,((((((3:0.481046847409357,(((4:0.07002665038868967,7:0.07002665038868967):0.14971066613909606,8:0.21973731652778572):0.01681646837056605,(5:0.00423857126124431,6:0.00423857126124431):0.23231521363710747):0.24449306251100522):1.0796468072675833,(((((((((((10:0.2448291918273668,((((22:0.04078583674458177,23:0.0…
tree STATE_1880000 = ((1:0.029551159908221436,2:0.029551159908221436):40.33348641712567,(((((((((3:0.2434550225823424,8:0.2434550225823424):0.02670805887953917,((4:0.1024509557913115,7:0.1024509557913115):0.10676995083417415,(5:0.0451889204027003,6:0.0451889204027003):0.16403198622278536):0.06094217483639591):0.5094312741697955,15:0.779594355631677):0.13526120280539955,(((((((((10:0.2585373641645…
tree STATE_1882000 = (((1:0.029551159908221436,2:0.029551159908221436):33.84143412261753,((((((((3:0.18072878458587305,(5:0.0012412194493993723,6:0.0012412194493993723):0.17948756513647368):0.05341558875633695,(4:0.1567176276220693,7:0.1567176276220693):0.07742674572014069):0.01789701444072206,8:0.25204138778293206):0.5682186311552889,((11:0.5012174965587293,(13:0.35726952336948037,(36:0.26939985…
tree STATE_1884000 = (((1:0.02367802943492414,2:0.02367802943492414):31.853553428374774,(((((((3:0.19888948313104132,((4:0.09278616221727674,7:0.09278616221727674):0.08513016111793582,8:0.17791632333521257):0.020973159795828755):0.09658793417498313,(5:0.07845997666638475,6:0.07845997666638475):0.21701744063963968):0.6796312451273501,12:0.9751086624333745):0.19392825390083446,(((10:0.2337114401020…
tree STATE_1886000 = ((1:1.2635435085428526E-4,2:1.2635435085428526E-4):45.273464940380364,((((((((3:0.33531105338894696,(5:0.1618468237634907,6:0.1618468237634907):0.17346422962545627):0.03758284845174975,((4:0.0719989302647027,7:0.0719989302647027):0.10619545137550897,8:0.17819438164021167):0.19469952020048503):0.5380789751396562,12:0.9109728769803529):0.24824519458999728,((((10:0.5405710754172…
tree STATE_1888000 = ((1:1.2635435085428526E-4,2:1.2635435085428526E-4):47.7726994330999,(((((((((3:0.24376082053092224,(5:0.010795431490728298,6:0.010795431490728298):0.23296538904019395):0.009625645723889187,8:0.2533864662548114):0.08913512910363025,(4:0.2912582234473198,7:0.2912582234473198):0.0512633719111219):0.7208643043367182,12:1.06338589969516):0.1758579686840127,((((((10:0.3045760650232…
tree STATE_1890000 = ((1:1.2635435085428526E-4,2:1.2635435085428526E-4):48.21180975635328,((((((((3:0.4338723851045246,(((4:0.05838452098941429,7:0.05838452098941429):0.12605155647848856,8:0.18443607746790286):0.14564194818093246,(5:0.006073684136366416,6:0.006073684136366416):0.3240043415124689):0.10379435945568927):0.7224715901925116,12:1.1563439752970361):0.14265233326115268,(((((11:0.14555556…
tree STATE_1892000 = ((1:0.015444019101236606,2:0.015444019101236606):46.16431674866351,((((((((3:0.4763976277095288,8:0.4763976277095288):0.05452484648814132,((4:0.3102338807739882,7:0.3102338807739882):0.20577730004379152,(5:0.028780659330380275,6:0.028780659330380275):0.4872305214873995):0.014911293379890389):0.43555701633505217,12:0.9664794905327223):0.2492632175025984,(((((10:0.3023103841594…
tree STATE_1894000 = ((1:0.015444019101236606,2:0.015444019101236606):50.00094487820036,((((((((3:0.7395303767623398,((5:0.20306652798370028,6:0.20306652798370028):0.33264068702044847,8:0.5357072150041488):0.20382316175819104):0.016898416192993038,(4:0.5755988970404113,7:0.5755988970404113):0.1808298959149215):0.45689733303441726,((((((11:0.2423456170061061,(17:0.2101143588126513,45:0.21011435881…
tree STATE_1896000 = ((1:0.016107102630691372,2:0.016107102630691372):52.36807160290064,(((((((3:0.7317474986488463,(((4:0.5213830648031537,7:0.5213830648031537):0.019676679240086536,(5:0.039572581977394265,6:0.039572581977394265):0.501487162065846):0.10742920482269935,8:0.6484889488659396):0.0832585497829067):0.5970598608729943,12:1.3288073595218406):0.10760259148956597,((((10:0.7653344208891781…
tree STATE_1898000 = ((1:0.1408568759910107,2:0.1408568759910107):54.250928449729216,((((((((3:0.6542432666429687,(((4:0.10885550228049044,7:0.10885550228049044):0.23299745740242994,(5:0.1538134030451986,6:0.1538134030451986):0.1880395566377218):0.09769374776689493,8:0.43954670744981533):0.2146965591931534):0.5513196995702179,12:1.2055629662131866):0.004801550163681556,(((10:0.6194969230437063,45…
tree STATE_1900000 = ((1:0.16069741551077144,2:0.16069741551077144):53.538810167545336,(((((((3:0.6630410582602408,((4:0.0735438786779818,7:0.0735438786779818):0.23078525163313746,((5:0.05115016522978921,6:0.05115016522978921):0.20979331346323354,8:0.26094347869302276):0.04338565161809649):0.3587119279491216):0.33749980342160657,12:1.0005408616818474):0.29401485983154174,(10:1.2911689936132158,((…
tree STATE_1902000 = ((1:0.0632731914500706,2:0.0632731914500706):48.92971830237052,(((((((((3:0.37284653608652596,8:0.37284653608652596):0.015867025959559633,((4:0.11516860853673491,7:0.11516860853673491):0.13137528379274724,(5:0.03747954002611633,6:0.03747954002611633):0.2090643523033658):0.14216966971660344):0.5567441196631346,12:0.9454576817092202):0.39881748497487446,(10:0.9719961794219559,1…
tree STATE_1904000 = ((1:0.10775920955165219,2:0.10775920955165219):42.461496608468856,(((((((3:0.8051812755425007,((4:0.07598372329485861,7:0.07598372329485861):0.4968301384581223,((5:0.0030293025965014058,6:0.0030293025965014058):0.4428676861244489,8:0.4458969887209503):0.12691687303203059):0.23236741378951986):0.4848270322446575,12:1.2900083077871582):0.07622859658193049,((((((10:0.25098311486…
tree STATE_1906000 = ((1:0.09656070617510615,2:0.09656070617510615):48.697142533696905,(((((((((3:0.43308822919732226,8:0.43308822919732226):0.1394381826443164,(4:0.26815647999287495,7:0.26815647999287495):0.3043699318487637):0.14628455933696738,(5:0.03511201042899605,6:0.03511201042899605):0.68369896074961):0.6738150226545879,12:1.392625993833194):0.09809265447478333,(10:1.2022330581552718,(((((…
tree STATE_1908000 = ((1:0.09656070617510615,2:0.09656070617510615):50.14417808860699,((((((3:0.772248483461496,(((4:0.19583232859646899,7:0.19583232859646899):0.15333346080964466,8:0.34916578940611365):0.15133689779633108,(5:0.10988409289558446,6:0.10988409289558446):0.3906185943068603):0.27174579625905126):0.8467109873133105,(((((10:0.39644885481766273,(14:0.3803348498593801,(20:0.2853891614771…
tree STATE_1910000 = ((1:0.18280299419613044,2:0.18280299419613044):49.57974008917896,(((((((3:0.4635544066615545,(5:0.11155249411555913,6:0.11155249411555913):0.3520019125459954):0.18914851746648492,((4:0.14547430173708875,7:0.14547430173708875):0.2206603527046912,8:0.36613465444177995):0.2865682696862595):1.1763809075442837,((((((10:0.4342052490572792,(31:0.13237453304084276,39:0.13237453304084…
tree STATE_1912000 = ((1:0.17182960870788122,2:0.17182960870788122):48.284824618685725,((((((3:0.6538057896586837,(((4:0.06302783510798118,7:0.06302783510798118):0.11986489699596314,8:0.18289273210394433):0.4277835908646541,(5:0.1300767594546612,6:0.1300767594546612):0.4805995635139372):0.04312946669008533):0.5351312337561294,(((((10:0.6839484295635074,(((14:0.30258508883840396,((30:0.08900537340…
tree STATE_1914000 = ((1:0.5218120547819538,2:0.5218120547819538):46.31693066229704,(((((((3:0.7231695097709936,((5:0.16041988032834864,6:0.16041988032834864):0.33053422916802094,8:0.4909541094963696):0.232215400274624):0.035736536744644276,(4:0.569573849759892,7:0.569573849759892):0.18933219675574586):0.48271879711890797,(10:1.1440402632593347,((((11:0.40435638825503945,((17:0.33994504196400505,…
tree STATE_1916000 = ((1:0.5064947583616881,2:0.5064947583616881):52.33244952501629,((((((((3:0.4035851065899976,(4:0.18821622175633018,7:0.18821622175633018):0.2153688848336674):0.05727737325655391,((5:0.025718407512213295,6:0.025718407512213295):0.40441396229038556,8:0.43013236980259884):0.030730110043952652):0.9020880000167506,(((((10:0.4979571213040381,((13:0.4416090485820465,((36:0.207306634…
tree STATE_1918000 = ((1:0.5090250567647043,2:0.5090250567647043):52.29170741366997,(((((((3:0.19773312470212087,((5:0.09955495314777278,6:0.09955495314777278):0.0400813389613814,8:0.13963629210915418):0.05809683259296669):0.2720185141635666,(4:0.23549464360212824,7:0.23549464360212824):0.23425699526355925):1.1341445582041807,(((((((10:0.235085929197094,((39:0.0017127115799359825,40:0.00171271157…
tree STATE_1920000 = ((1:0.5896496965267666,2:0.5896496965267666):49.69594786337261,((((((((3:0.518122609256423,(5:0.25605311270355924,6:0.25605311270355924):0.2620694965528637):0.08632673672601154,((4:0.1969961499976572,7:0.1969961499976572):0.04548203474994042,8:0.2424781847475976):0.36197116123483686):0.45375069050289607,12:1.0582000364853306):0.23514835418563496,((((((10:0.2929436292931089,15…
tree STATE_1922000 = ((1:0.05962660955712096,2:0.05962660955712096):48.56064300573203,(((((((3:0.5092740070151458,((4:0.3829485138073065,7:0.3829485138073065):0.10209070746281229,((5:0.0627328150667921,6:0.0627328150667921):0.21053606719175202,8:0.2732688822585441):0.21177033901157466):0.02423478574502702):0.5439478262328321,12:1.053221833247978):0.14499421982261884,((((((((10:0.22932799155856848…
tree STATE_1924000 = ((1:0.1171451260727725,2:0.1171451260727725):47.032881447294514,(((((((3:0.44722250177123946,((4:0.12749997001646948,7:0.12749997001646948):0.11382479292013495,((5:0.04038740790391709,6:0.04038740790391709):0.05044593969343248,8:0.09083334759734957):0.15049141533925486):0.20589773883463502):0.5856265190073566,12:1.032849020778596):0.29036748803196155,((((10:0.5989920390032115…
tree STATE_1926000 = ((1:0.09371772357460983,2:0.09371772357460983):52.788520337377264,((((((((3:0.7447804243568712,(5:0.13273860517192676,6:0.13273860517192676):0.6120418191849444):0.03695351205172548,((4:0.11320250635782439,7:0.11320250635782439):0.28662530383618745,8:0.3998278101940118):0.38190612621458486):0.25609815240442013,12:1.0378320888130168):0.14761800255849167,((((10:0.543002263445529…
tree STATE_1928000 = ((1:0.08016045040107578,2:0.08016045040107578):51.36075706412491,(((((((((3:0.3365848676122446,((5:0.021303417965107284,6:0.021303417965107284):0.12130858285855084,8:0.14261200082365813):0.19397286678858647):0.3359366678354414,(4:0.19568887596656542,7:0.19568887596656542):0.4768326594811206):0.6054345158207267,12:1.2779560512684127):0.11135759128795542,11:1.3893136425563681):…
tree STATE_1930000 = ((1:0.09094396075535904,2:0.09094396075535904):48.76553943487324,(((((((3:0.6641353615463855,((4:0.18140844282882132,7:0.18140844282882132):0.4494631870497173,((5:0.0016063458546349274,6:0.0016063458546349274):0.3123327153952337,8:0.31393906124986865):0.31693256862867):0.03326373166784691):0.6527332241364029,12:1.3168685856827884):0.22127772194638307,(((10:0.3620050339235972,…
tree STATE_1932000 = ((1:0.12908919158721055,2:0.12908919158721055):50.89720872081429,(((((((3:0.499071873992565,(4:0.2572255681597779,7:0.2572255681597779):0.2418463058327871):0.16819459274904386,((5:0.17201157366157074,6:0.17201157366157074):0.23839883226934397,8:0.4104104059309147):0.2568560608106941):0.573462562848678,(((((10:0.6327517763623597,(13:0.53789035954787,((((15:0.08877248050396817,…
tree STATE_1934000 = ((1:0.12908919158721055,2:0.12908919158721055):47.19908540819463,(((((((3:0.5665890794480152,((4:0.16087336937310304,7:0.16087336937310304):0.2329202112100096,8:0.39379358058311265):0.17279549886490253):0.3498516475352559,(5:0.22068163331659202,6:0.22068163331659202):0.6957590936666791):0.5406401113981631,((((10:0.5945636045182462,(((((((13:0.22551740477725124,(18:0.051387644…
[truncated: 9,034 more rows]
