# Supplementary material for: The European and Japanese outbreaks of H5N8 derive from a single source population providing evidence for the dispersal along the long distance bird migratory flyways
Source: PeerJ. 2015 Apr 30;3:e934. doi: 10.7717/peerj.934 (PMC4419530; doi:10.7717/peerj.934)
Supplement: Supplemental Information 13 [file peerj-03-934-s013.gz › PB1_new_aligned.trees]

#NEXUS
Begin taxa;
	Dimensions ntax=59;
		Taxlabels
			EU743133_A/duck/NY/191255-59/2002_2002//_2_(PB1)
			GU051351_A/ruddy_turnstone/New_Jersey/1851/2001_2001//_2_(PB1)
			CY144242_A/ruddy_turnstone/New_Jersey/828227/2001_2001//_2_(PB1)
			CY134107_A/mallard/California/2559P/2011_2011/08/12_2_(PB1)
			GQ923579_A/avian/Colorado/456648/2006_2006//_2_(PB1)
			GU049978_A/unknown/New_Jersey/456488/2006_2006//_2_(PB1)
			GU052858_A/duck/Ireland/113/1983_1983//_2_(PB1)
			CY015095_A/turkey/Ireland/1378/1983_1983//_2_(PB1)
			GU052866_A/turkey/Ireland//1983_1983//_2_(PB1)
			KJ508970_A/bean_goose/Korea/H53/2014_2014/01/20_2_(PB1)
			AB932554_A/chicken/kumamoto/1-7/2014_2014/04/13_2_(PB1)
			KJ509138_A/bean_goose/Korea/H328/2014_2014/02/01_2_(PB1)
			KJ509114_A/breeder_chicken/Korea/H250/2014_2014/01/28_2_(PB1)
			KJ509098_A/white-fronted_goose/Korea/H231/2014_2014/01/28_2_(PB1)
			KJ509042_A/breeder_chicken/Korea/H122/2014_2014/01/24_2_(PB1)
			KJ508946_A/broiler_duck/Korea/H48/2014_2014/01/20_2_(PB1)
			KJ511810_A/waterfowl/Korea/S005/2014_2014/02/15_2_(PB1)
			KJ413840_A/broiler_duck/Korea/Buan2/2014_2014/01/17_2_(PB1)
			KJ508954_A/broiler_duck/Korea/H49/2014_2014/01/20_2_(PB1)
			KJ508986_A/broiler_duck/Korea/H65/2014_2014/01/21_2_(PB1)
			KJ509162_A/spot-billed_duck/Korea/H455-42/2014_2014/02/08_2_(PB1)
			KJ509146_A/tundra_swan/Korea/H411/2014_2014/02/06_2_(PB1)
			KJ509010_A/Baikal_teal/Korea/H80/2014_2014/01/22_2_(PB1)
			KJ509018_A/Coot/Korea/H81/2014_2014/01/22_2_(PB1)
			KJ413848_A/baikal_teal/Korea/Donglim3/2014_2014/01/17_2_(PB1)
			KJ508978_A/Baikal_teal/Korea/H62/2014_2014/01/21_2_(PB1)
			KJ509002_A/Baikal_teal/Korea/H68/2014_2014/01/22_2_(PB1)
			KJ509034_A/Baikal_teal/Korea/H96/2014_2014/01/23_2_(PB1)
			KJ508922_A/bean_goose/Korea/H40/2014_2014/01/19_2_(PB1)
			KJ509082_A/breeder_duck/Korea/H200/2014_2014/01/27_2_(PB1)
			KJ508914_A/broiler_duck/Korea/H32/2014_2014/01/19_2_(PB1)
			KJ509154_A/common_teal/Korea/H455-30/2014_2014/02/08_2_(PB1)
			KJ509090_A/mallard/Korea/H207/2014_2014/01/27_2_(PB1)
			KJ508930_A/Baikal_teal/Korea/H41/2014_2014/01/19_2_(PB1)
			KJ508994_A/Baikal_teal/Korea/H66/2014_2014/01/21_2_(PB1)
			KJ509026_A/Baikal_teal/Korea/H84/2014_2014/01/22_2_(PB1)
			KJ509122_A/Korean_native_chicken/Korea/H257/2014_2014/01/28_2_(PB1)
			KJ509050_A/breeder_duck/Korea/H128/2014_2014/01/25_2_(PB1)
			KJ509074_A/breeder_duck/Korea/H158/2014_2014/01/26_2_(PB1)
			KJ509106_A/breeder_duck/Korea/H249/2014_2014/01/28_2_(PB1)
			KJ509058_A/broiler_duck/Korea/H133/2014_2014/01/25_2_(PB1)
			KJ509066_A/broiler_duck/Korea/H145/2014_2014/01/25_2_(PB1)
			KJ508898_A/broiler_duck/Korea/H29/2014_2014/01/18_2_(PB1)
			KJ508906_A/broiler_duck/Korea/H31/2014_2014/01/19_2_(PB1)
			KJ508938_A/broiler_duck/Korea/H47/2014_2014/01/20_2_(PB1)
			KJ509130_A/mallard/Korea/H297/2014_2014/01/29_2_(PB1)
			KJ746109_A/mallard/Korea/W452/2014_2014/02/05_2_(PB1)
			A/duck/Chiba/26-372-48/2014_|_EPI_ISL_168024_|_2014-11-18_|_E1
			A/duck/Chiba/26-372-61/2014_|_EPI_ISL_168025_|_2014-11-18_|_E1
			A/Chicken/Netherlands/14015526/2014_|_EPI_ISL_167905_|_2014-11-14_|_Choanal_Swab
			A/chicken/Netherlands/14015531_|_EPI_ISL_168075_|_2014-11-15_|_choanal_swabs
			A/duck/England/36254/14_|_EPI_ISL_167904_|_2014-11-14_|_Egg_passage_1
			A/turkey/Germany-MV/R2472/2014_|_EPI_ISL_167140_|_2014-11-04_|_original
			KJ476666_A/duck/Zhejiang/6D18/2013_2013/12/14_2_(PB1)
			KJ476665_A/duck/Zhejiang/W24/2013_2013/11/14_2_(PB1)
			KJ508964_A/Baikal_teal/Korea/H52/2014_2014/01/20_2_(PB1)
			KJ413832_A/breeder_duck/Korea/Gochang1/2014_2014/01/16_2_(PB1)
			JQ973692_A/duck/Jiangsu/k1203/2010_2010/12/05_2_(PB1)
			KM504099_A/duck/Shandong/Q1/2013_2013/04/25_2_(PB1)
			;
End;
Begin trees;
	Translate
		1 EU743133_A/duck/NY/191255-59/2002_2002//_2_(PB1),
		2 GU051351_A/ruddy_turnstone/New_Jersey/1851/2001_2001//_2_(PB1),
		3 CY144242_A/ruddy_turnstone/New_Jersey/828227/2001_2001//_2_(PB1),
		4 CY134107_A/mallard/California/2559P/2011_2011/08/12_2_(PB1),
		5 GQ923579_A/avian/Colorado/456648/2006_2006//_2_(PB1),
		6 GU049978_A/unknown/New_Jersey/456488/2006_2006//_2_(PB1),
		7 GU052858_A/duck/Ireland/113/1983_1983//_2_(PB1),
		8 CY015095_A/turkey/Ireland/1378/1983_1983//_2_(PB1),
		9 GU052866_A/turkey/Ireland//1983_1983//_2_(PB1),
		10 KJ508970_A/bean_goose/Korea/H53/2014_2014/01/20_2_(PB1),
		11 AB932554_A/chicken/kumamoto/1-7/2014_2014/04/13_2_(PB1),
		12 KJ509138_A/bean_goose/Korea/H328/2014_2014/02/01_2_(PB1),
		13 KJ509114_A/breeder_chicken/Korea/H250/2014_2014/01/28_2_(PB1),
		14 KJ509098_A/white-fronted_goose/Korea/H231/2014_2014/01/28_2_(PB1),
		15 KJ509042_A/breeder_chicken/Korea/H122/2014_2014/01/24_2_(PB1),
		16 KJ508946_A/broiler_duck/Korea/H48/2014_2014/01/20_2_(PB1),
		17 KJ511810_A/waterfowl/Korea/S005/2014_2014/02/15_2_(PB1),
		18 KJ413840_A/broiler_duck/Korea/Buan2/2014_2014/01/17_2_(PB1),
		19 KJ508954_A/broiler_duck/Korea/H49/2014_2014/01/20_2_(PB1),
		20 KJ508986_A/broiler_duck/Korea/H65/2014_2014/01/21_2_(PB1),
		21 KJ509162_A/spot-billed_duck/Korea/H455-42/2014_2014/02/08_2_(PB1),
		22 KJ509146_A/tundra_swan/Korea/H411/2014_2014/02/06_2_(PB1),
		23 KJ509010_A/Baikal_teal/Korea/H80/2014_2014/01/22_2_(PB1),
		24 KJ509018_A/Coot/Korea/H81/2014_2014/01/22_2_(PB1),
		25 KJ413848_A/baikal_teal/Korea/Donglim3/2014_2014/01/17_2_(PB1),
		26 KJ508978_A/Baikal_teal/Korea/H62/2014_2014/01/21_2_(PB1),
		27 KJ509002_A/Baikal_teal/Korea/H68/2014_2014/01/22_2_(PB1),
		28 KJ509034_A/Baikal_teal/Korea/H96/2014_2014/01/23_2_(PB1),
		29 KJ508922_A/bean_goose/Korea/H40/2014_2014/01/19_2_(PB1),
		30 KJ509082_A/breeder_duck/Korea/H200/2014_2014/01/27_2_(PB1),
		31 KJ508914_A/broiler_duck/Korea/H32/2014_2014/01/19_2_(PB1),
		32 KJ509154_A/common_teal/Korea/H455-30/2014_2014/02/08_2_(PB1),
		33 KJ509090_A/mallard/Korea/H207/2014_2014/01/27_2_(PB1),
		34 KJ508930_A/Baikal_teal/Korea/H41/2014_2014/01/19_2_(PB1),
		35 KJ508994_A/Baikal_teal/Korea/H66/2014_2014/01/21_2_(PB1),
		36 KJ509026_A/Baikal_teal/Korea/H84/2014_2014/01/22_2_(PB1),
		37 KJ509122_A/Korean_native_chicken/Korea/H257/2014_2014/01/28_2_(PB1),
		38 KJ509050_A/breeder_duck/Korea/H128/2014_2014/01/25_2_(PB1),
		39 KJ509074_A/breeder_duck/Korea/H158/2014_2014/01/26_2_(PB1),
		40 KJ509106_A/breeder_duck/Korea/H249/2014_2014/01/28_2_(PB1),
		41 KJ509058_A/broiler_duck/Korea/H133/2014_2014/01/25_2_(PB1),
		42 KJ509066_A/broiler_duck/Korea/H145/2014_2014/01/25_2_(PB1),
		43 KJ508898_A/broiler_duck/Korea/H29/2014_2014/01/18_2_(PB1),
		44 KJ508906_A/broiler_duck/Korea/H31/2014_2014/01/19_2_(PB1),
		45 KJ508938_A/broiler_duck/Korea/H47/2014_2014/01/20_2_(PB1),
		46 KJ509130_A/mallard/Korea/H297/2014_2014/01/29_2_(PB1),
		47 KJ746109_A/mallard/Korea/W452/2014_2014/02/05_2_(PB1),
		48 A/duck/Chiba/26-372-48/2014_|_EPI_ISL_168024_|_2014-11-18_|_E1,
		49 A/duck/Chiba/26-372-61/2014_|_EPI_ISL_168025_|_2014-11-18_|_E1,
		50 A/Chicken/Netherlands/14015526/2014_|_EPI_ISL_167905_|_2014-11-14_|_Choanal_Swab,
		51 A/chicken/Netherlands/14015531_|_EPI_ISL_168075_|_2014-11-15_|_choanal_swabs,
		52 A/duck/England/36254/14_|_EPI_ISL_167904_|_2014-11-14_|_Egg_passage_1,
		53 A/turkey/Germany-MV/R2472/2014_|_EPI_ISL_167140_|_2014-11-04_|_original,
		54 KJ476666_A/duck/Zhejiang/6D18/2013_2013/12/14_2_(PB1),
		55 KJ476665_A/duck/Zhejiang/W24/2013_2013/11/14_2_(PB1),
		56 KJ508964_A/Baikal_teal/Korea/H52/2014_2014/01/20_2_(PB1),
		57 KJ413832_A/breeder_duck/Korea/Gochang1/2014_2014/01/16_2_(PB1),
		58 JQ973692_A/duck/Jiangsu/k1203/2010_2010/12/05_2_(PB1),
		59 KM504099_A/duck/Shandong/Q1/2013_2013/04/25_2_(PB1)
;
tree STATE_0 = (((1:0.9994709232279071,(((4:1.0267669891995457,((((((((10:0.022263716190998227,44:0.022263716190998227):0.003927325114757768,42:0.026191041305755995):0.0035482150970409555,14:0.02973925640279695):0.014010210979484312,(19:0.018619064669899793,24:0.018619064669899793):0.02513040271238147):0.5161050317718268,((((12:0.0451059952548938,(34:0.01154480320795237,(49:0.00460379161672473,51…
tree STATE_1000 = (((1:0.2462909489235532,(((4:0.28571487775575033,(((((((((((10:0.009998895475798963,44:0.009998895475798963):0.010887397074157566,53:0.02088629254995653):0.0017111408349468962,(27:0.00794155503016717,32:0.00794155503016717):0.014655878354736255):0.010518996187326188,((17:0.010544432949435342,(21:0.008127873144387178,34:0.008127873144387178):0.002416559805048164):0.00927683202657…
tree STATE_2000 = (((1:1.0395598175814467,((4:5.872959779179432,(5:0.003770448422274697,6:0.003770448422274697):0.8691893307571572):2.5072471890117196,((((((((((10:0.023329731055318177,(29:0.01784318134558626,((35:0.013516688800284232,43:0.013516688800284232):0.0018805962910733078,(36:0.013796829156319319,44:0.013796829156319319):0.001600455935038221):0.002445896254228721):0.005486549709731916):0…
tree STATE_3000 = ((((1:6.922361285122136,((2:0.038972480103193874,3:0.038972480103193874):2.027431525932016,((4:6.133135020823346,(5:0.03353525868459428,6:0.03353525868459428):1.0995997621387517):4.549405942234969,((((((((10:0.02508631895785046,35:0.02508631895785046):0.006791260850999039,26:0.0318775798088495):0.13621343669183458,(12:0.13101844680451427,(((16:0.08052306559179051,18:0.0805230655…
tree STATE_4000 = (((((1:5.363099410117904,(2:0.04555157306516833,3:0.04555157306516833):4.317547837052736):0.6024442604995457,(4:7.430624088176545,(5:0.03353525868459428,6:0.03353525868459428):2.397088829491951):7.534919582440905):4.568233491530211,56:22.53377716214766):0.05983846540932447,((((10:0.3065264149346657,(11:0.274067310708557,(((((12:0.08682917921511274,((((19:0.03438943133922027,(23:…
tree STATE_5000 = (((1:8.350848433198944,((2:0.04555157306516833,3:0.04555157306516833):3.7568041570676876,(4:8.120965724536662,(5:0.2173445168858006,6:0.2173445168858006):2.903621207650861):5.681390005596194):3.5484927030660884):12.075848994492016,(((((((10:0.17824817339987886,(31:0.11718171877846945,51:0.11718171877846945):0.061066454621409416):0.033650733081769996,18:0.21189890648164886):0.087…
tree STATE_6000 = (((1:11.154733402306007,((2:0.04555157306516833,3:0.04555157306516833):5.639107275344074,(4:8.120965724536662,(5:0.08587858923087666,6:0.08587858923087666):3.035087135305785):7.56369312387258):4.470074553896765):8.248359852460439,((((((10:0.15259602305481504,31:0.15259602305481504):0.06207840696135297,(13:0.1187136018217467,14:0.1187136018217467):0.09596082819442131):0.074956887…
tree STATE_7000 = (((1:10.287505740102286,((2:0.06310185435063254,3:0.06310185435063254):5.625571214599445,(4:9.43337377137383,(5:0.043489443952781315,6:0.043489443952781315):4.389884327421049):6.255299297576247):3.598832671152209):9.20062906743009,(((((10:0.2503418415189345,(11:0.14509382386842742,(30:0.13533069589728514,51:0.13533069589728514):0.009763127971142288):0.10524801765050709):0.120507…
tree STATE_8000 = (((1:9.740201012309324,((2:0.06310185435063254,3:0.06310185435063254):5.228710919582872,(4:9.43337377137383,(5:0.3026380603337877,6:0.3026380603337877):4.1307357110400424):5.858439002559674):3.44838823837582):11.310390909540839,(((((10:0.34069639655111017,(((11:0.2052941404431417,30:0.2052941404431417):0.06104723674495527,((((((12:0.08807831526893707,(23:0.04182108309239091,25:0…
tree STATE_9000 = (((1:11.860521388826747,((2:0.20900762675836937,3:0.20900762675836937):6.3666969596661165,(4:9.412752336488042,(5:0.2888676780313091,6:0.2888676780313091):4.123884658456733):7.162952249936444):4.284816802402261):12.100632882659788,(((10:0.5851564201345758,((((((((11:0.23058648604504073,(((20:0.13207569357561888,31:0.13207569357561888):0.018655259693802717,(27:0.09622994161855797…
tree STATE_10000 = (((1:11.794550670763066,((2:0.11757020232447779,3:0.11757020232447779):6.458134384100008,(4:10.342292817347385,(5:0.6221654615914716,6:0.6221654615914716):4.720127355755913):6.233411769077101):4.21884608433858):10.599496450158576,((((10:0.7212330051573304,((11:0.6447615296871001,16:0.6447615296871001):0.06201087410090145,((12:0.49242443391863455,(13:0.059727083209993634,14:0.05…
tree STATE_11000 = (((1:12.05467938847331,((2:0.11757020232447779,3:0.11757020232447779):6.431242409967991,(4:9.656727217499038,(5:0.34627260144473304,6:0.34627260144473304):4.3104546160543045):6.8920853947934315):4.5058667761808415):12.70188093133607,((((((10:0.45054134539843865,(11:0.34260956920835145,(((17:0.2453373789932767,((19:0.162162394124016,(23:0.061338209541785454,25:0.0613382095417854…
tree STATE_12000 = (((1:12.032836495419513,((2:0.11757020232447779,3:0.11757020232447779):6.77209973333993,(4:10.624659391796524,(5:0.34627260144473304,6:0.34627260144473304):5.2783867903517905):6.265010543867884):4.143166559755105):12.586519094272209,((((10:0.7428245536050166,(12:0.42620140496945297,(13:0.2477828869524435,14:0.2477828869524435):0.17841851801700948):0.3166231486355637):0.15652248…
tree STATE_13000 = (((1:11.918049187714185,((2:0.0027326755332719443,3:0.0027326755332719443):7.551754484300522,(4:10.623676757514225,(5:0.5148702043441684,6:0.5148702043441684):5.108806553170057):6.930810402319569):3.3635620278803913):13.416075549249282,(((10:0.9266992335102472,((((11:0.33998392540181344,((((15:0.2311328503611093,20:0.2311328503611093):0.04945392423712458,(17:0.10998273052496382…
tree STATE_14000 = (((1:12.585016900027309,((2:0.0027326755332719443,3:0.0027326755332719443):7.855393185667355,(4:10.623676757514225,(5:0.5148702043441684,6:0.5148702043441684):5.108806553170057):7.234449103686401):3.7268910388266825):12.1320799465655,((((10:0.7760568262302814,((12:0.27435139974438,13:0.27435139974438):0.05427827884021885,14:0.32862967858459885):0.44742714764568253):0.1864771263…
tree STATE_15000 = (((1:13.735198423890058,((2:0.0027326755332719443,3:0.0027326755332719443):7.855393185667355,(4:10.40512648050297,(5:0.18570591197902964,6:0.18570591197902964):5.21942056852394):7.452999380697657):4.877072562689431):12.534336400434402,((((10:0.7354406593332988,(((12:0.34324952491129757,14:0.34324952491129757):0.0062851980260383855,13:0.34953472293733595):0.253847552721503,((15:…
tree STATE_16000 = (((1:13.847228169254407,((2:0.0027326755332719443,3:0.0027326755332719443):7.0417225882249195,(4:10.539629547008131,(5:0.13467947011443115,6:0.13467947011443115):5.4049500768937):6.5048257167500605):5.802772905496216):11.55444797434717,(((((((((((10:0.20399948729790557,(((24:0.09527890565585653,(31:0.058801057297816164,33:0.058801057297816164):0.03647784835804037):0.00531999339…
tree STATE_17000 = (((1:13.847228169254407,((2:0.0027326755332719443,3:0.0027326755332719443):8.782697403276794,(4:10.754447949169107,(5:0.23478334927647637,6:0.23478334927647637):5.51966459989263):8.03098212964096):4.061798090444341):12.032493737261639,((((10:0.8149939498205494,(((15:0.3604543126899219,(16:0.2536853829632466,((35:0.037750770984518026,(38:0.03403880427053182,(44:0.003001687261114…
tree STATE_18000 = (((1:12.811712259112532,((2:0.0027326755332719443,3:0.0027326755332719443):6.968530506814341,(4:10.754447949169107,(5:0.1228302585747052,6:0.1228302585747052):5.6316176905944015):6.216815233178506):4.840449076764919):13.025861769096679,(((((((10:0.3908626802958725,(18:0.34873451906332764,(23:0.16005177527587927,25:0.16005177527587927):0.18868274378744837):0.04212816123254487):0…
tree STATE_19000 = (((1:12.728742478292332,((2:0.0027326755332719443,3:0.0027326755332719443):7.323500211110092,(4:11.596375158124452,(5:0.03130705559065028,6:0.03130705559065028):6.565068102533802):5.729857728518912):4.402509591648968):12.399545540597373,((((((((10:0.3927917397233758,(16:0.254240315967614,19:0.254240315967614):0.1385514237557618):0.1337282932657553,((((17:0.23570937116218077,(42…
tree STATE_20000 = (((1:13.585823579163975,((2:0.009042101001126568,3:0.009042101001126568):8.115421958730165,(4:10.244210120854138,(5:0.035204154342212135,6:0.035204154342212135):5.209005966511926):7.8802539388771535):4.461359519432683):10.691399573823293,((((((((10:0.2975189711094891,(23:0.22931165989898572,25:0.22931165989898572):0.06820731121050339):0.2735169484470278,((17:0.11626187573217187…
tree STATE_21000 = (((1:14.420326445621143,((2:0.016521930811455476,3:0.016521930811455476):9.056988152466802,(4:10.697420888263032,(5:0.053803850130012876,6:0.053803850130012876):5.643617038133019):8.376089195015226):4.346816362342885):12.66608655764184,((((((((10:0.48713987405009923,((12:0.2700448752175434,14:0.2700448752175434):0.09567045152371045,13:0.36571532674125384):0.12142454730884539):0…
tree STATE_22000 = (((1:13.630957961994802,((2:0.016521930811455476,3:0.016521930811455476):7.804253024084188,(4:10.89504392533682,(5:0.053803850130012876,6:0.053803850130012876):5.841240075206807):6.925731029558824):4.810183007099159):13.833656504700578,((((((((10:0.5450933055992551,(15:0.5197958928492619,18:0.5197958928492619):0.025297412749993198):0.11644616211953396,(12:0.29848195622466916,(1…
tree STATE_23000 = (((1:15.235552017045869,((2:0.016521930811455476,3:0.016521930811455476):8.56741779569523,(4:9.984910823061151,(5:0.053803850130012876,6:0.053803850130012876):4.931106972931138):8.599028903445534):5.651612290539184):12.477743358830132,((((10:0.6278254158767066,15:0.6278254158767066):0.1734095416645154,((((11:0.14251182565992795,(29:0.025105081572100924,42:0.025105081572100924):…
tree STATE_24000 = (((1:15.235552017045869,((2:0.016521930811455476,3:0.016521930811455476):9.057332881674922,(4:10.510307604658028,(5:0.26557696021234456,6:0.26557696021234456):5.244730644445683):8.56354720782835):5.161697204559491):13.264790125976496,((((((10:0.3873943813622763,((((((((17:0.03061635409436563,41:0.03061635409436563):0.04537555533734193,(35:0.00623241828873818,44:0.00623241828873…
tree STATE_25000 = ((1:15.331664028396379,((2:0.016521930811455476,3:0.016521930811455476):8.479884010811515,(4:10.234737487449614,(5:0.26557696021234456,6:0.26557696021234456):4.969160527237269):8.261668454173357):5.835258086773408):17.269817146117834,((7:0.47551071632741326,(8:0.036364478488959406,9:0.036364478488959406):0.43914623783845386):8.812842890995654,(((((((((10:0.17543116646401277,39:…
tree STATE_26000 = ((1:16.945338825580833,((2:0.004695329119854819,3:0.004695329119854819):9.118749369550986,(4:12.099803197077769,(5:0.15276124651104084,6:0.15276124651104084):6.947041950566728):7.023641501593072):6.821894126909992):18.2670473344823,((7:0.5045339469043348,(8:0.013281878794511925,9:0.013281878794511925):0.4912520681098229):9.531250237642507,((((((((((10:0.1747758903816319,(35:0.0…
tree STATE_27000 = ((1:17.864298840861323,((2:0.004695329119854819,3:0.004695329119854819):9.401777514577276,(4:11.161549998522796,(5:0.15276124651104084,6:0.15276124651104084):6.008788752011755):8.244922845174335):7.457825997164193):17.894138300589177,((7:0.39430034583676843,(8:0.024113948821515407,9:0.024113948821515407):0.370186397015253):10.422877208925605,(((((((10:0.4199605928016039,(11:0.3…
tree STATE_28000 = ((1:17.321861967338258,((2:0.004695329119854819,3:0.004695329119854819):10.424066916809267,(4:12.321026978256965,(5:0.39151141837053594,6:0.39151141837053594):6.929515559886429):8.107735267672156):5.893099721409136):20.25198364672658,((7:0.43199786395829065,(8:0.024113948821515407,9:0.024113948821515407):0.40788391513677524):10.884005576802902,(((((((10:0.4039530622405008,43:0.…
tree STATE_29000 = ((1:18.533121020829963,((2:0.06118739152323016,3:0.06118739152323016):10.93982931716548,(4:12.997057907071282,(5:0.4279639283838801,6:0.4279639283838801):7.569093978687402):8.003958801617427):6.532104312141254):19.48213812067453,((7:0.5685376551533601,(8:0.15888190276826464,9:0.15888190276826464):0.40965575238509544):11.068928455575605,(((((((10:0.4088275661381178,((((17:0.0346…
tree STATE_30000 = ((1:21.060681759199987,((2:0.0717972824068216,3:0.0717972824068216):12.347845763742127,(4:11.857577272252051,(5:0.30676965953172086,6:0.30676965953172086):6.55080761272033):10.562065773896897):7.641038713051039):17.832843389104823,((7:0.5753089119957728,(8:0.13120981854362057,9:0.13120981854362057):0.44409909345215226):12.164105778765279,((((((10:0.4823908370667117,((35:0.01238…
tree STATE_31000 = ((1:25.717919554436357,((2:0.0717972824068216,3:0.0717972824068216):13.023482716542185,(4:12.374648604685405,(5:0.30676965953172086,6:0.30676965953172086):7.067878945153684):10.720631394263602):11.62263955548735):18.47292934133062,((7:0.5753089119957728,(8:0.03142362340599547,9:0.03142362340599547):0.5438852885897774):16.24394487481094,((((((10:0.2793965050826604,(26:0.15319125…
tree STATE_32000 = ((1:22.498859493615058,((2:0.0717972824068216,3:0.0717972824068216):13.007772842453027,(4:13.695742317996338,(5:0.30676965953172086,6:0.30676965953172086):8.388972658464617):9.383827806863511):8.419289368755209):21.086612238056723,((7:0.5753089119957728,(8:0.07110614032392704,9:0.07110614032392704):0.5042027716718458):15.883587121872129,(((((10:0.8235617360259597,(((15:0.374576…
tree STATE_33000 = ((1:23.78261441521142,((2:0.0717972824068216,3:0.0717972824068216):13.751367650807504,(4:13.455457777264112,(5:0.30676965953172086,6:0.30676965953172086):8.14868811773239):10.367707155950214):8.959449481997094):21.603042380427055,((7:0.5753089119957728,(8:0.07110614032392704,9:0.07110614032392704):0.5042027716718458):17.820123385208444,((((((((10:0.4409842349680032,20:0.4409842…
tree STATE_34000 = ((1:25.118252340223272,((2:0.0717972824068216,3:0.0717972824068216):16.45462235324114,(4:13.197518848052471,(5:0.30676965953172086,6:0.30676965953172086):7.890749188520751):13.32890078759549):7.59183270457531):20.518816225909738,((7:1.0148336032996923,(8:0.07110614032392704,9:0.07110614032392704):0.9437274629757653):14.80125613175339,((((10:1.341666660909885,((11:0.955705638993…
tree STATE_35000 = ((1:24.901663636456647,((2:0.0717972824068216,3:0.0717972824068216):14.530140146379443,(4:15.546494354473523,(5:0.07739158384155154,6:0.07739158384155154):10.469102770631972):9.055443074312741):9.299726207670382):20.16980175430369,((7:1.0148336032996923,(8:0.27977643833743926,9:0.27977643833743926):0.735057164962253):14.672572343080034,((((10:0.7067013602734381,((((12:0.0955312…
tree STATE_36000 = ((1:23.34766581423179,((2:0.04092600251638423,3:0.04092600251638423):13.34319626397462,(4:13.81744649313271,(5:0.05831544526762755,6:0.05831544526762755):8.759131047865083):9.566675773358295):8.963543547740784):21.736357617381017,((7:0.8522332788881712,(8:0.14852295964513829,9:0.14852295964513829):0.703710319243033):14.168272386220814,(((10:1.2012120607720427,((((11:0.639136074…
tree STATE_37000 = ((1:26.09667064634136,((2:0.04092600251638423,3:0.04092600251638423):12.95688147537235,(4:11.477150835811567,(5:0.05831544526762755,6:0.05831544526762755):6.41883539054394):11.520656642077167):12.098863168452624):21.68424437349386,((7:0.8522332788881712,(8:0.009933465447176104,9:0.009933465447176104):0.8422998134409951):16.639931291783668,(((10:1.0435410565123375,(((11:0.579259…
tree STATE_38000 = ((1:25.742839833976966,((2:0.06339923354414623,3:0.06339923354414623):14.955504651023318,(4:14.088003379435165,(5:0.6316696886258732,6:0.6316696886258732):8.456333690809291):10.9309005051323):9.723935949409501):22.256337248959376,((7:0.907123751933451,(8:0.058542438937934094,9:0.058542438937934094):0.8485813129955169):19.16122084361039,(((((((((10:0.3543192322425415,39:0.354319…
tree STATE_39000 = ((1:26.754856218008797,((2:0.06339923354414623,3:0.06339923354414623):15.661749047104,(4:14.971346900793819,(5:0.3386482632394081,6:0.3386482632394081):9.63269863755441):10.753801379854327):10.029707937360651):20.833564826594923,((7:0.8386291097818166,(8:0.003180475229285662,9:0.003180475229285662):0.8354486345525309):19.229715485762025,((((((((10:0.4056370731241642,(17:0.31363…
tree STATE_40000 = ((1:27.51887866695583,((2:0.06339923354414623,3:0.06339923354414623):16.262959966342997,(4:14.493446791767436,(5:0.13993676921976395,6:0.13993676921976395):9.353510022547672):11.832912408119707):10.192519467068685):26.771532362819187,((7:0.8386291097818166,(8:0.06752054683474285,9:0.06752054683474285):0.7711085629470738):19.188373334689164,(((((((10:0.4473948719302625,21:0.4473…
tree STATE_41000 = ((1:24.6147830342882,((2:0.06339923354414623,3:0.06339923354414623):13.708214346194922,(4:14.493446791767436,(5:0.21407165176663412,6:0.21407165176663412):9.279375140000802):9.278166787971632):9.843169454549134):22.404049970297535,((7:0.8386291097818166,(8:0.18488962442843615,9:0.18488962442843615):0.6537394853533804):15.399336865437864,((((((10:0.8639991082452801,((20:0.056784…
tree STATE_42000 = ((1:25.137771405156563,((2:0.03845943857637657,3:0.03845943857637657):15.231051918860688,(4:14.508788048011297,(5:0.22127515942954368,6:0.22127515942954368):9.287512888581754):10.760723309425767):8.868260047719499):23.317723331152912,((7:1.2396994969615136,(8:0.2836034319798415,9:0.2836034319798415):0.9560960649816721):18.74304767415422,((((10:0.9426604883973609,((11:0.53109628…
tree STATE_43000 = ((1:24.92246827307325,((2:0.06997578825321149,3:0.06997578825321149):14.458408574291875,(4:14.101267736062827,(5:0.22127515942954368,6:0.22127515942954368):8.879992576633283):10.42711662648226):9.394083910528163):20.299731545714423,((7:0.9524877650613206,(8:0.020093237495800054,9:0.020093237495800054):0.9323945275655205):17.008269028969693,((((10:0.40251079147527574,(46:0.07920…
tree STATE_44000 = ((1:25.360594744982784,((2:0.01119823554003574,3:0.01119823554003574):17.404747687650207,(4:14.022342808272402,(5:0.22127515942954368,6:0.22127515942954368):8.801067648842858):13.393603114917841):6.944648821792541):17.697994533400696,((7:0.7422148709552516,(8:0.020093237495800054,9:0.020093237495800054):0.7221216334594516):16.53876189527083,((((10:1.3417115061503262,(((11:0.792…
tree STATE_45000 = ((1:24.883622920671463,((2:0.01119823554003574,3:0.01119823554003574):14.494015907801487,(4:13.71084599276059,(5:0.22127515942954368,6:0.22127515942954368):8.489570833331046):10.794368150580933):9.378408777329941):20.166481217776685,((7:0.7751600349036067,(8:0.020093237495800054,9:0.020093237495800054):0.7550667974078067):15.615357662649785,(((10:1.3275618716171236,((11:0.87081…
tree STATE_46000 = ((1:24.615454666934525,((2:0.01119823554003574,3:0.01119823554003574):14.522908082937803,(4:13.23004616879955,(5:0.22127515942954368,6:0.22127515942954368):8.008771009370006):11.304060149678289):9.081348348456686):21.120318774949915,((7:0.7190166337208659,(8:0.020093237495800054,9:0.020093237495800054):0.6989233962250658):18.244628764088166,(((((10:0.975635406868326,(16:0.44581…
tree STATE_47000 = ((1:25.32821081993579,((2:0.01119823554003574,3:0.01119823554003574):16.2117584553803,(4:14.301586543781141,(5:0.4558331023689792,6:0.4558331023689792):8.845753441412162):11.921370147139193):8.105254129015456):22.729142757052543,((7:1.5619204111459126,(8:0.18055189075298728,9:0.18055189075298728):1.3813685203929253):17.55098300030712,(((((10:1.2420386420043281,((((11:0.56353040…
tree STATE_48000 = ((1:28.651932928350575,((2:0.01119823554003574,3:0.01119823554003574):15.639987526839548,(4:14.747537855537846,(5:0.9809665031816053,6:0.9809665031816053):8.766571352356241):10.903647906841737):12.000747165970992):20.656293287002967,((7:1.5619204111459126,(8:0.13011168824715114,9:0.13011168824715114):1.4318087228987615):16.228565046067764,(((((10:0.9174027447100307,((((12:0.301…
tree STATE_49000 = ((1:28.38086247682424,((2:0.01119823554003574,3:0.01119823554003574):17.08361011780501,(4:15.702115574308685,(5:0.4979394655935643,6:0.4979394655935643):10.20417610871512):11.39269277903636):10.286054123479197):21.165346227839393,((7:1.1585044999906842,(8:0.0356394246012961,9:0.0356394246012961):1.122865075389388):21.18194152087532,((((((10:0.8496818199526819,(((17:0.0012163669…
tree STATE_50000 = ((1:25.562936930093493,((2:0.05781194316210758,3:0.05781194316210758):18.316058201846097,(4:18.053202595270175,(5:0.4979394655935643,6:0.4979394655935643):12.55526312967661):10.32066754973803):6.189066785085288):28.03691708566361,((7:1.3548159110133895,(8:0.0356394246012961,9:0.0356394246012961):1.3191764864120934):22.21474679228919,(((((((10:0.4772311881882692,32:0.47723118818…
tree STATE_51000 = ((1:27.431991877482268,((2:0.1227316692498217,3:0.1227316692498217):18.39329427541557,(4:12.196414479782174,(5:0.16885087499355222,6:0.16885087499355222):7.027563604788622):16.31961146488322):7.915965932816874):24.693779115183595,((7:1.3961696028624715,(8:0.1629943293842544,9:0.1629943293842544):1.233175273478217):21.7540767243647,((((((((((10:0.13521682581543631,46:0.135216825…
tree STATE_52000 = ((1:28.198814818591885,((2:0.1227316692498217,3:0.1227316692498217):18.939700177768444,(4:16.00631147177395,(5:0.16885087499355222,6:0.16885087499355222):10.8374605967804):13.056120375244316):8.136382971573617):23.305771332711295,((7:0.9822299714559364,(8:0.0930688502893311,9:0.0930688502893311):0.8891611211666053):20.686700994185685,((((((10:0.7020663036820846,(17:0.0871914624…
tree STATE_53000 = ((1:27.4974074098389,((2:0.1227316692498217,3:0.1227316692498217):20.811806788727758,(4:16.761873900081213,(5:0.16885087499355222,6:0.16885087499355222):11.59302302508766):14.172664557896368):5.562868951861319):30.316537375021184,((7:1.1180676967096375,(8:0.13878615653422344,9:0.13878615653422344):0.979281540175414):24.581860860923875,((((10:1.0255762435636346,(((((15:0.1218362…
tree STATE_54000 = ((1:29.07839411704125,((2:0.046484390785504814,3:0.046484390785504814):17.031393848489884,(4:15.940588715137451,(5:0.21920321970414847,6:0.21920321970414847):10.721385495433303):11.137289524137937):11.00051587776586):26.881845481210583,((7:0.5638906067551126,(8:0.1495734425271955,9:0.1495734425271955):0.4143171642279171):23.024243096850586,(((((10:0.9767032063737517,(((((((15:0…
tree STATE_55000 = ((1:30.97877680369313,((2:0.11459411645041051,3:0.11459411645041051):21.227351729855677,(4:14.051654896471174,(5:0.26211191906790354,6:0.26211191906790354):8.78954297740327):17.290290949834915):8.63683095738704):22.625928925891778,((7:0.7286712377472853,(8:0.2646069062218217,9:0.2646069062218217):0.46406433152546356):23.137835653824197,(((((((((((10:0.38209859026648785,((15:0.2…
tree STATE_56000 = ((1:30.85430266957833,((2:0.10385319488703892,3:0.10385319488703892):17.610866227937365,(4:15.190376652062266,(5:0.22981765542318122,6:0.22981765542318122):9.960558996639085):12.524342770762136):12.13958324675393):23.494444057557587,((7:0.6581764122216605,(8:0.03094958651799473,9:0.03094958651799473):0.6272268257036657):21.110402364707003,(((((((10:0.464050234336813,((28:0.2322…
tree STATE_57000 = ((1:32.868539878656264,((2:0.11584702492861965,3:0.11584702492861965):19.393125829748463,(4:16.67916848923163,(5:0.2373503278947311,6:0.2373503278947311):11.441818161336897):12.829804365445455):12.359567023979181):24.95877106131543,((7:0.6871528347797771,(8:0.0634326140102317,9:0.0634326140102317):0.6237202207695454):21.255899908481833,((((((10:0.5850035404364368,((15:0.4505647…
tree STATE_58000 = ((1:31.840263767569148,((2:0.11584702492861965,3:0.11584702492861965):18.273029097365335,(4:14.582014274167861,(5:0.28392788181252193,6:0.28392788181252193):9.298086392355339):13.806861848126093):12.451387645275194):23.929861215762138,((7:1.2271409691179613,(8:0.03955099495284031,9:0.03955099495284031):1.187589974165121):18.518430086241487,((((((((10:0.46464747091530595,((28:0.…
tree STATE_59000 = ((1:31.35252834824776,((2:0.11584702492861965,3:0.11584702492861965):17.85237667800655,(4:15.737829126191095,(5:0.23610695474437726,6:0.23610695474437726):10.501722171446717):12.230394576744075):12.38430464531259):17.287819418399586,((7:0.7802339230554516,(8:0.07464557229161528,9:0.07464557229161528):0.7055883507638363):20.57876558196128,(((((((10:0.5266604384154384,26:0.526660…
tree STATE_60000 = ((1:29.83877304215305,((2:0.009111222472125036,3:0.009111222472125036):19.827345085833645,(4:15.585342045160385,(5:0.16908211957655972,6:0.16908211957655972):10.416259925583825):14.251114263145386):9.00231673384728):18.078292454525815,((7:0.830436754471652,(8:0.2334321772599779,9:0.2334321772599779):0.5970045772116741):21.67577411631073,(((((((((((10:0.6679020635424847,28:0.667…
tree STATE_61000 = ((1:31.624387524646558,((2:0.009111222472125036,3:0.009111222472125036):18.69221656777508,(4:13.881429797043673,(5:0.45180375946631557,6:0.45180375946631557):8.429626037577357):14.819897993203533):11.923059734399352):22.151925282212808,((7:0.830436754471652,(8:0.0052821426177125375,9:0.0052821426177125375):0.8251546118539395):22.91553569164984,(((((((((10:0.42215378337337134,39…
tree STATE_62000 = ((1:28.407410452104124,((2:0.0455031352821873,3:0.0455031352821873):16.814796733954346,(4:16.67091753320335,(5:0.7430100295424538,6:0.7430100295424538):10.927907503660897):10.18938233603318):10.547110582867592):27.877014730285914,((7:1.213241226875617,(8:0.028521871465500226,9:0.028521871465500226):1.1847193554101167):24.595183506276264,((((((10:0.6929562240290181,((12:0.310855…
tree STATE_63000 = ((1:28.597589753738575,((2:0.15237424991156345,3:0.15237424991156345):18.90487308100224,(4:15.951575494900268,(5:0.06531494892895395,6:0.06531494892895395):10.886260545971314):13.105671836013535):8.540342422824772):26.034888007464787,((7:2.123824698151921,(8:0.04772424670363051,9:0.04772424670363051):2.0761004514482906):20.75875411078149,(((((10:0.8012223969456864,(11:0.7133584…
tree STATE_64000 = ((1:30.594201946499624,((2:0.17225455333200124,3:0.17225455333200124):17.460054784970787,(4:14.7865727615334,(5:0.07750597279425975,6:0.07750597279425975):9.70906678873914):12.84573657676939):11.961892608196834):21.87840356345167,((7:0.9824066458903395,(8:0.09465403799531913,9:0.09465403799531913):0.8877526078950204):17.94504108544373,((((((10:1.2048427778792248,(((16:0.4204361…
tree STATE_65000 = ((1:30.600882103961133,((2:0.1743203916507916,3:0.1743203916507916):17.973257816977792,(4:14.334020003077718,(5:0.17654946564793583,6:0.17654946564793583):9.157470537429782):13.813558205550866):11.45330389533255):21.615034261258224,((7:0.8157628856425099,(8:0.030002684624342635,9:0.030002684624342635):0.7857602010181672):18.06587364055432,(((((((10:0.5414576394771704,(27:0.2014…
tree STATE_66000 = ((1:30.067682576078546,((2:0.2695128703174312,3:0.2695128703174312):17.580180984758982,(4:15.76891882174753,(5:0.17654946564793583,6:0.17654946564793583):10.592369356099594):12.080775033328884):11.217988721002133):19.70525182774159,((7:0.5898857812076592,(8:0.030002684624342635,9:0.030002684624342635):0.5598830965833166):19.63474154620347,((((((10:0.7205520403852953,22:0.720552…
tree STATE_67000 = ((1:28.078344227447843,((2:0.2728332804244449,3:0.2728332804244449):16.666528499163363,(4:16.576970545243487,(5:0.17859547123620167,6:0.17859547123620167):11.398375074007285):10.362391234344322):10.138982447860034):23.20621847968397,((7:1.5258082789944112,(8:0.037767275196856076,9:0.037767275196856076):1.488041003797555):17.68472961151184,(((((10:1.0012851449482172,22:1.0012851…
tree STATE_68000 = ((1:27.885417961922492,((2:0.2933307176811475,3:0.2933307176811475):17.829946408895818,(4:15.001114010981993,(5:0.19122579996690803,6:0.19122579996690803):9.809888211015085):13.122163115594972):8.762140835345527):23.616149856525126,((7:1.4008915500397876,(8:0.021642581104384107,9:0.021642581104384107):1.3792489689354035):20.609772641383522,((((10:1.1247744655432967,(((((11:0.67…
tree STATE_69000 = ((1:31.635745591564707,((2:0.2933307176811475,3:0.2933307176811475):19.534994889913893,(4:17.869491687577174,(5:0.5525293240620854,6:0.5525293240620854):12.316962363515088):11.958833920017867):10.807419983969666):27.104703313672964,((7:1.6175734892652969,(8:0.20058380975844514,9:0.20058380975844514):1.4169896795068517):20.58141410298608,((((10:0.8011226285856973,(((((((17:0.106…
tree STATE_70000 = ((1:30.865814627833494,((2:0.20968281184529225,3:0.20968281184529225):19.412071489619493,(4:16.883260396050822,(5:0.4987127762945658,6:0.4987127762945658):11.384547619756257):12.73849390541396):10.244060326368711):22.517913131821977,((7:0.8194055906413595,(8:0.010820450552696315,9:0.010820450552696315):0.8085851400886632):20.64595885391362,((((10:1.1522006479127966,((11:1.10073…
tree STATE_71000 = ((1:28.027703807194946,((2:0.20968281184529225,3:0.20968281184529225):17.83917917767009,(4:14.979019495455208,(5:0.6008526502201921,6:0.6008526502201921):9.378166845235016):13.069842494060175):8.978841817679562):25.065708646242136,((7:0.8194055906413595,(8:0.05025140591412125,9:0.05025140591412125):0.7691541847272383):21.759943694477826,(((((10:0.8441565914166461,(((20:0.460875…
tree STATE_72000 = ((1:28.040309328649734,((2:0.13231261237158698,3:0.13231261237158698):17.907896381609063,(4:14.284997991303282,(5:0.09534288027262683,6:0.09534288027262683):9.189655111030655):13.75521100267737):9.000100334669082):25.95810744547662,((7:1.0107103388995426,(8:0.08057781808938813,9:0.08057781808938813):0.9301325208101545):23.43404497594367,((((((10:0.6366344015490903,16:0.63663440…
tree STATE_73000 = ((1:31.877257097017086,((2:0.13231261237158698,3:0.13231261237158698):17.566388810882138,(4:14.284997991303282,(5:0.33098571532555,6:0.33098571532555):8.954012275977732):13.413703431950445):13.17855567376336):26.49968260640714,((7:1.0107103388995426,(8:0.057130140998243206,9:0.057130140998243206):0.9535801979012994):24.3793146637492,(((((((10:0.3863274553977294,(((18:0.20071342…
tree STATE_74000 = ((1:30.078278615289904,((2:0.20097864064765325,3:0.20097864064765325):17.735588676134498,(4:15.75364731005783,(5:0.07222325397358276,6:0.07222325397358276):10.681424056084246):12.182920006724324):11.14171129850775):26.49640834280339,((7:1.0107103388995426,(8:0.057130140998243206,9:0.057130140998243206):0.9535801979012994):22.958311039657303,(((((((10:0.39154098037783835,(22:0.0…
tree STATE_75000 = ((1:30.12264574316297,((2:0.2148976869269461,3:0.2148976869269461):18.661924231398263,(4:16.814374432598573,(5:0.08073456605940699,6:0.08073456605940699):11.733639866539166):12.062447485726636):10.24582382483776):22.99586579907905,((7:0.8154167000620234,(8:0.0898766246872249,9:0.0898766246872249):0.7255400753747985):23.282908855035103,((((((10:0.6598755626552438,39:0.6598755626…
tree STATE_76000 = ((1:32.84329071445498,((2:0.2148976869269461,3:0.2148976869269461):17.6357156116736,(4:16.28794225777379,(5:0.08073456605940699,6:0.08073456605940699):11.207207691714382):11.562671040826757):13.992677415854434):22.66029456496858,((7:1.5099126092769808,(8:0.09458651308500521,9:0.09458651308500521):1.4153260961919756):20.16224630220082,((((((10:1.196446601838398,(12:0.57783016805…
tree STATE_77000 = ((1:29.073963257872094,((2:0.1523814747911434,3:0.1523814747911434):17.060485242869575,(4:15.136425382723907,(5:0.18630182334493384,6:0.18630182334493384):9.950123559378973):12.076441334936813):10.861096540211374):27.750404537983158,((7:1.1123215102699007,(8:0.12009363874485857,9:0.12009363874485857):0.9922278715250421):22.608604427417625,(((10:1.171476252155065,((11:0.96892728…
tree STATE_78000 = ((1:28.40620356923131,((2:0.1523814747911434,3:0.1523814747911434):17.12814975307076,(4:15.803292999500698,(5:0.18630182334493384,6:0.18630182334493384):10.616991176155764):11.477238228361202):10.125672341369409):25.98961112462095,((7:1.1123215102699007,(8:0.02190268004363105,9:0.02190268004363105):1.0904188302262696):22.573763106858173,(((((10:0.8411868380006863,(((23:0.229533…
tree STATE_79000 = ((1:30.267948920482368,((2:0.1523814747911434,3:0.1523814747911434):16.01165215602466,(4:16.22837211992954,(5:0.6148648952560158,6:0.6148648952560158):10.613507224673523):9.935661510886263):13.103915289666567):20.123757459241887,((7:1.1123215102699007,(8:0.03978701055730838,9:0.03978701055730838):1.0725344997125923):19.283085168411453,(((((((10:0.6999360087489648,21:0.699936008…
tree STATE_80000 = ((1:28.70118268361915,((2:0.20854297778316955,3:0.20854297778316955):19.214283984393774,(4:17.792498956786613,(5:0.6516509146942564,6:0.6516509146942564):12.140848042092356):11.630328005390329):8.27835572144221):22.327960636889266,((7:1.249443159610486,(8:0.17232886956637472,9:0.17232886956637472):1.0771142900441113):22.30098445027305,(((10:1.3505807242557217,((((11:0.864877526…
tree STATE_81000 = ((1:32.86521927595936,((2:0.20854297778316955,3:0.20854297778316955):19.214283984393774,(4:15.736817046895553,(5:0.6516509146942564,6:0.6516509146942564):10.085166132201296):13.686009915281389):12.44239231378242):25.794557491734054,((7:1.0106307401645864,(8:0.05766047918285366,9:0.05766047918285366):0.9529702609817328):22.102594954157496,(((10:1.4725594873391397,((((11:0.946680…
tree STATE_82000 = ((1:31.47717142193227,((2:0.1471520529220296,3:0.1471520529220296):17.470290901809463,(4:16.995964154924152,(5:0.6114396020519628,6:0.6114396020519628):11.38452455287219):10.621478799807342):12.859728467200775):28.208396976540712,((7:0.8618511033921905,(8:0.028926185443484798,9:0.028926185443484798):0.8329249179487057):24.072597751418357,(((10:1.5423843096817615,((((16:0.391681…
tree STATE_83000 = ((1:34.40411672282663,((2:0.1471520529220296,3:0.1471520529220296):18.979862825681003,(4:15.977018427124776,(5:0.5827061088277699,6:0.5827061088277699):10.394312318297006):13.149996451478259):14.277101844223594):23.101237706801484,((7:1.9543302033985341,(8:0.028926185443484798,9:0.028926185443484798):1.9254040179550493):23.986790614805066,(((((10:1.1898485277006448,((12:0.43216…
tree STATE_84000 = ((1:27.405724315178162,((2:0.1471520529220296,3:0.1471520529220296):16.771430758579697,(4:17.375437295409814,(5:0.40666571515969707,6:0.40666571515969707):11.968771580250117):9.543145516091915):9.487141503676433):28.476094557457415,((7:2.171014316847213,(8:0.017306351814522003,9:0.017306351814522003):2.153707965032691):24.62582292200291,((((10:1.21322113329732,((48:0.0066176833…
tree STATE_85000 = ((1:28.941656164657175,((2:0.12215321503350474,3:0.12215321503350474):17.19039471581911,(4:17.72510826164388,(5:0.3906807419464613,6:0.3906807419464613):12.334427519697417):9.587439669208738):10.629108233804558):26.907044379148473,((7:1.6541133293141144,(8:0.08423690336907796,9:0.08423690336907796):1.5698764259450364):17.131725137944002,((((10:0.894437048531746,20:0.89443704853…
tree STATE_86000 = ((1:25.902695715167425,((2:0.018488066008909954,3:0.018488066008909954):16.19246772554926,(4:12.125956582513247,(5:0.7381176395630007,6:0.7381176395630007):6.387838942950246):14.084999209044923):8.691739923609255):26.125261752621654,((7:1.45902203002494,(8:0.2199038011863692,9:0.2199038011863692):1.2391182288385707):22.090150372208285,(((10:1.4378332263213869,((((((11:0.2111170…
tree STATE_87000 = ((1:29.167941351741746,((2:0.05670689811896246,3:0.05670689811896246):16.941704970740894,(4:16.810284135263043,(5:0.2766639847597965,6:0.2766639847597965):11.533620150503246):10.188127733596811):11.169529482881892):22.761345184707835,((7:1.554313119676209,(8:0.20786758902625735,9:0.20786758902625735):1.3464455306499516):21.296754095144834,(((((((10:0.8723417085750762,15:0.87234…
tree STATE_88000 = ((1:31.336213381905424,((2:0.05670689811896246,3:0.05670689811896246):18.17694021139151,(4:16.810284135263043,(5:0.2766639847597965,6:0.2766639847597965):11.533620150503246):11.423362974247432):12.102566272394949):27.2778511423693,((7:1.556666260317428,(8:0.003774366760932679,9:0.003774366760932679):1.5528918935564953):24.31540483702897,((((((10:0.9591080009293355,15:0.95910800…
tree STATE_89000 = ((1:31.401446174866294,((2:0.05670689811896246,3:0.05670689811896246):19.321646152292722,(4:15.89451981856519,(5:0.2766639847597965,6:0.2766639847597965):10.617855833805393):13.483833231846493):11.023093124454611):30.39880429345307,((7:1.164344897726039,(8:0.049935771572332754,9:0.049935771572332754):1.1144091261537064):25.28178552863111,((((((10:0.46140906545110955,41:0.461409…
tree STATE_90000 = ((1:37.67627747037908,((2:0.060633215821329856,3:0.060633215821329856):20.601894847805713,(4:15.749744953973067,(5:0.2791528828083987,6:0.2791528828083987):10.470592071164669):14.912783109653976):16.013749406752034):25.718233498530324,((7:1.1740171250144655,(8:0.05927288187346491,9:0.05927288187346491):1.1147442431410006):25.91835251390365,(((((((10:0.09888685993411675,41:0.098…
tree STATE_91000 = ((1:34.85045088726831,((2:0.10760375233261854,3:0.10760375233261854):18.72871359518981,(4:13.692309254925913,(5:0.25324439496808004,6:0.25324439496808004):8.439064859957833):15.144008092596515):15.014133539745881):21.70128908335262,((7:1.153673849753325,(8:0.12796096334755092,9:0.12796096334755092):1.025712886405774):21.32500885491467,(((((((((10:0.26120996337514657,36:0.261209…
tree STATE_92000 = ((1:34.6556195191022,((2:0.10760375233261854,3:0.10760375233261854):18.348462937638157,(4:15.866526525913745,(5:0.16944913679443196,6:0.16944913679443196):10.697077389119313):12.58954016405703):15.199552829131427):26.750895273307947,((7:1.20314038499113,(8:0.15343405286037637,9:0.15343405286037637):1.0497063321307536):23.96850832542051,(((((((((10:0.2229708174298943,36:0.222970…
tree STATE_93000 = ((1:34.27948224249964,((2:0.16897986494981332,3:0.16897986494981332):21.029999049796793,(4:15.989811960427382,(5:0.2437151234746633,6:0.2437151234746633):10.746096836952718):15.209166954319222):12.080503327753036):25.30349684806704,((7:1.3539309954064578,(8:0.14803947733336997,9:0.14803947733336997):1.2058915180730878):25.523416137879316,(((((((((10:0.606263407158119,(((26:0.18…
tree STATE_94000 = ((1:36.854964055946816,((2:0.1526468758110564,3:0.1526468758110564):17.683666584409735,(4:15.300337931531516,(5:0.2676692096195641,6:0.2676692096195641):10.032668721911952):12.535975528689274):18.018650595726026):23.385204047657844,((7:1.4479430808050964,(8:0.2293166933515529,9:0.2293166933515529):1.2186263874535435):24.16065407956713,(((10:1.2076734520170311,(((((((11:0.420252…
tree STATE_95000 = ((1:34.29046393623136,((2:0.1526468758110564,3:0.1526468758110564):19.041765254167075,(4:14.80388881771789,(5:0.2676692096195641,6:0.2676692096195641):9.536219608098326):14.390523312260243):14.096051806253229):26.511111458854813,((7:1.4479430808050964,(8:0.15038171781700882,9:0.15038171781700882):1.2975613629880876):24.25835050187944,((((((((10:0.7047236402874876,11:0.704723640…
tree STATE_96000 = ((1:33.90308884556263,((2:0.003619400977424192,3:0.003619400977424192):19.13450854517205,(4:15.50352887193202,(5:0.25321517915769043,6:0.25321517915769043):10.250313692774329):13.634599074217455):13.764960899413154):26.576220248168532,((7:0.8629004015844046,(8:0.017728069829118454,9:0.017728069829118454):0.8451723317552862):25.492528049588437,(((((((((10:0.6597644429803703,29:0…
tree STATE_97000 = ((1:33.66600183678873,((2:0.003619400977424192,3:0.003619400977424192):20.398528608008977,(4:16.996956848049386,(5:0.25321517915769043,6:0.25321517915769043):11.743741668891696):13.405191160937015):12.263853827802329):29.506580972851417,((7:0.7086623815751665,(8:0.19589052188097256,9:0.19589052188097256):0.5127718596941939):26.833376490490778,((((((((10:0.4192875382413743,((28:…
tree STATE_98000 = ((1:30.813860060250704,((2:0.003619400977424192,3:0.003619400977424192):19.165608104638704,(4:17.733457133524517,(5:0.25321517915769043,6:0.25321517915769043):12.480241954366827):11.43577037209161):10.644632554634576):28.543475033309633,((7:2.011278997645249,(8:0.5269188188296319,9:0.5269188188296319):1.484360178815617):24.071051928926863,(((((((10:0.6479405746374833,((((28:0.0…
tree STATE_99000 = ((1:32.424987596543474,((2:0.003619400977424192,3:0.003619400977424192):17.58308362698832,(4:15.368510959563647,(5:0.25321517915769043,6:0.25321517915769043):10.115295780405956):12.218192068402097):13.83828456857773):31.535724139429348,((7:0.7008319982148237,(8:0.0405057065811647,9:0.0405057065811647):0.660326291633659):33.221383019131665,(((((10:0.8558512898427175,(((11:0.3713…
tree STATE_100000 = ((1:33.89107952323772,((2:0.01821296639296044,3:0.01821296639296044):21.030200381168747,(4:17.27669866716901,(5:0.262477510812559,6:0.262477510812559):12.014221156356452):13.771714680392694):11.842666175676015):34.103378717435845,((7:1.8717302004260574,(8:0.07534151933390376,9:0.07534151933390376):1.7963886810921537):32.016823592388604,((((10:1.029218296692652,(((15:0.56460854…
tree STATE_101000 = ((1:37.723050803935784,((2:0.01821296639296044,3:0.01821296639296044):22.63488819965618,(4:16.547729107611378,(5:0.48247382707761055,6:0.48247382707761055):11.065255280533767):16.105372058437762):14.069949637886644):24.059544216165683,((7:1.4779245032696693,(8:0.07534151933390376,9:0.07534151933390376):1.4025829839357655):28.670743115496528,((((((10:0.9892216638213509,(22:0.31…
tree STATE_102000 = ((1:37.30565265567724,((2:0.01821296639296044,3:0.01821296639296044):23.07297866776416,(4:18.83478894196061,(5:0.9407156266460461,6:0.9407156266460461):12.894073315314564):14.25640269219651):13.214461021520123):24.842692653442874,((7:1.4779245032696693,(8:0.07534151933390376,9:0.07534151933390376):1.4025829839357655):26.474204119255532,((((((10:0.7858664179271745,((((((17:0.00…
tree STATE_103000 = ((1:35.6201397427026,((2:0.08120774822067212,3:0.08120774822067212):23.18462818994078,(4:18.234474999640305,(5:0.33564121293593274,6:0.33564121293593274):12.898833786704373):15.031360938521146):11.354303804541146):28.810278892010963,((7:1.7708175401942512,(8:0.5857068565247019,9:0.5857068565247019):1.1851106836695493):30.21434590842238,(((10:1.4222468064011637,((((11:1.1853043…
tree STATE_104000 = ((1:37.733541739936534,((2:0.03287847627597351,3:0.03287847627597351):22.98053329049386,(4:17.761326064854693,(5:0.2409355987851196,6:0.2409355987851196):12.520390466069573):15.252085701915142):13.7201299731667):29.282545390620918,((7:0.9897312419581503,(8:0.06134957487662618,9:0.06134957487662618):0.9283816670815241):29.594955064187143,(((((10:1.657310112406405,((((12:0.15970…
tree STATE_105000 = ((1:35.322274972753874,((2:0.03287847627597351,3:0.03287847627597351):22.140130442944084,(4:17.63156233666598,(5:0.2409355987851196,6:0.2409355987851196):12.39062673788086):14.54144658255408):12.149266053533815):31.981646931910177,((7:0.7817755986963526,(8:0.05984244076356049,9:0.05984244076356049):0.7219331579327921):29.458668218588723,(((10:1.2265032542579457,((11:1.12631100…
tree STATE_106000 = ((1:37.94477101407094,((2:0.03287847627597351,3:0.03287847627597351):21.37171571539156,(4:16.4446430261339,(5:0.2409355987851196,6:0.2409355987851196):11.20370742734878):14.959951165533635):15.540176822403403):27.354429110265386,((7:1.8425555283870807,(8:0.04662344210916558,9:0.04662344210916558):1.7959320862779151):24.690688572066165,((((((10:0.998455044984182,(((((17:0.01535…
tree STATE_107000 = ((1:36.647892001633615,((2:0.03287847627597351,3:0.03287847627597351):22.63608867693184,(4:19.52637950507556,(5:0.2409355987851196,6:0.2409355987851196):14.28544390629044):13.142587648132256):12.978924848425798):24.70483569175125,((7:0.7624115599058463,(8:0.04662344210916558,9:0.04662344210916558):0.7157881177966807):26.723348714498076,((((((((((((((10:0.11287327729411686,(33:…
tree STATE_108000 = ((1:33.769754007086306,((2:0.042952311545871424,3:0.042952311545871424):22.540608558449367,(4:15.365523061761987,(5:0.10352715973905369,6:0.10352715973905369):10.261995902022933):17.21803780823325):10.186193137091067):28.84338907786416,((7:2.526504678226452,(8:0.10557854373489661,9:0.10557854373489661):2.4209261344915554):23.133205734728264,((((10:2.0405103024156728,(((12:0.62…
tree STATE_109000 = ((1:34.21394722705383,((2:0.042952311545871424,3:0.042952311545871424):20.654234142673392,(4:15.365523061761987,(5:0.10352715973905369,6:0.10352715973905369):10.261995902022933):15.331663392457276):12.516760772834566):24.647329271193676,((7:2.812051298067935,(8:0.15200968589596187,9:0.15200968589596187):2.660041612171973):26.19288332315437,((((10:1.3424646472755621,((12:0.4148…
tree STATE_110000 = ((1:38.39388012693707,((2:0.04046673397334999,3:0.04046673397334999):23.595417835374416,(4:20.120731133253845,(5:0.10198288165802794,6:0.10198288165802794):15.018748251595817):13.515153436093922):13.757995557589304):25.191310770977474,((7:1.6434042433949756,(8:0.14607309004214386,9:0.14607309004214386):1.4973311533528317):26.308078944887377,(((((10:1.039864902086524,((12:0.239…
tree STATE_111000 = ((1:35.793470742165574,((2:0.04046673397334999,3:0.04046673397334999):22.205924450910207,(4:19.720695058565944,(5:0.6985732756575302,6:0.6985732756575302):14.022121782908414):12.525696126317612):12.547079557282018):23.27405013921922,((7:2.374580331706433,(8:0.23162033482316602,9:0.23162033482316602):2.142959996883267):22.602211414176033,(((((((10:0.7902340093786844,((17:0.4338…
tree STATE_112000 = ((1:33.19908601757958,((2:0.06595819864738672,3:0.06595819864738672):19.872451194417145,(4:19.71360429497755,(5:0.3063322781982407,6:0.3063322781982407):14.40727201677931):10.224805098086982):12.26067662451505):30.495792811006787,((7:2.1254242072268354,(8:0.043185089177850244,9:0.043185089177850244):2.082239118048985):24.037705171269984,((((((((10:0.536912332191816,(18:0.21893…
tree STATE_113000 = ((1:33.816313711985124,((2:0.06595819864738672,3:0.06595819864738672):22.138467134389295,(4:20.193322208434466,(5:0.3063322781982407,6:0.3063322781982407):14.886989930236226):12.011103124602215):10.611888378948443):27.07899718978974,((7:0.6275136049236636,(8:0.043185089177850244,9:0.043185089177850244):0.5843285157458133):30.5609742517857,(((((((10:0.5275845406518105,((23:0.18…
tree STATE_114000 = ((1:35.12763861022652,((2:0.08797207856003908,3:0.08797207856003908):20.281215916605394,(4:17.82420294821603,(5:0.3203270115738448,6:0.3203270115738448):12.503875936642185):12.544985046949403):13.758450615061086):31.112240266934755,((7:1.7257816435858118,(8:0.09548748738467694,9:0.09548748738467694):1.6302941562011348):29.07881147424,(((10:1.9852676940080485,((11:1.08392932713…
tree STATE_115000 = ((1:31.842715985962613,((2:0.08797207856003908,3:0.08797207856003908):17.68473078649689,(4:15.723057687648563,(5:0.3203270115738448,6:0.3203270115738448):10.402730676074718):12.049645177408365):13.070013120905685):35.26427491804759,((7:2.09285184967991,(8:0.30206065264949444,9:0.30206065264949444):1.7907911970304156):34.028398420440745,((((10:1.4900847808161686,11:1.4900847808…
tree STATE_116000 = ((1:28.26539851988729,((2:0.08797207856003908,3:0.08797207856003908):17.564421896762678,(4:15.649645868577235,(5:0.3203270115738448,6:0.3203270115738448):10.32931885700339):12.002748106745482):9.613004544564575):26.888445737711713,((7:0.8228477307811417,(8:0.13163170295896975,9:0.13163170295896975):0.691216027822172):22.75915268928859,(((((((10:0.8379292342702368,((11:0.256864…
tree STATE_117000 = ((1:32.55320263928958,((2:0.04399907856417684,3:0.04399907856417684):19.477358338826527,(4:17.5432298609261,(5:0.29237235691463503,6:0.29237235691463503):12.250857504011465):11.978127556464603):12.031845221898877):24.929240008068646,((7:0.6485902927845011,(8:0.05050670539946722,9:0.05050670539946722):0.5980835873850339):24.7039476283072,(((((((10:0.7148114000562142,(((16:0.315…
tree STATE_118000 = ((1:35.71204509952564,((2:0.018950278860128122,3:0.018950278860128122):21.031200856435948,(4:17.883920645764118,(5:0.10937290142671152,6:0.10937290142671152):12.774547744337406):13.166230489531959):13.661893964229563):27.096544843935362,((7:2.1087708365458795,(8:0.0017253189420429749,9:0.0017253189420429749):2.1070455176038365):23.479741541872663,(((((10:0.5107932659304832,(18…
tree STATE_119000 = ((1:36.69853461860876,((2:0.018950278860128122,3:0.018950278860128122):23.069741304027442,(4:17.129608438361846,(5:0.4270728361998284,6:0.4270728361998284):11.702535602162017):15.959083144525724):12.609843035721191):35.791924768749965,((7:2.1087708365458795,(8:0.0017253189420429749,9:0.0017253189420429749):2.1070455176038365):29.995775096591046,((((10:0.8278747197890286,(18:0.…
tree STATE_120000 = ((1:36.69853461860876,((2:0.018950278860128122,3:0.018950278860128122):24.82517844190841,(4:20.77690886089075,(5:0.4270728361998284,6:0.4270728361998284):15.349836024690921):14.067219859877788):10.854405897840223):30.057064019470218,((7:1.795804171856517,(8:0.0134328390148859,9:0.0134328390148859):1.782371332841631):33.25300350069422,((((((((10:0.9521408981567208,((11:0.678573…
tree STATE_121000 = ((1:35.00526905039946,((2:0.018950278860128122,3:0.018950278860128122):21.645423020377034,(4:17.97900206907118,(5:0.3544192826530317,6:0.3544192826530317):12.624582786418147):13.685371230165984):12.3408957511623):34.08423562850584,((7:1.1982223711032134,(8:0.0134328390148859,9:0.0134328390148859):1.1847895320883275):33.85058530144752,((((((((10:0.4929410931960347,21:0.49294109…
tree STATE_122000 = ((1:37.712838988507364,((2:0.15379057751535363,3:0.15379057751535363):22.902325508949794,(4:17.1300705553235,(5:0.3544192826530317,6:0.3544192826530317):11.775651272670467):15.926045531141646):13.656722902042219):30.70026130718373,((7:1.485711485557907,(8:4.890114310853733E-4,9:4.890114310853733E-4):1.4852224741268216):33.71038895321852,((((((10:0.4359052698438612,((28:0.30735…
tree STATE_123000 = ((1:34.84209746735128,((2:0.15379057751535363,3:0.15379057751535363):22.09238919419179,(4:18.741605560358447,(5:0.3544192826530317,6:0.3544192826530317):13.387186277705416):13.504574211348693):11.59591769564414):28.782644748532277,((7:1.642071626690047,(8:0.035652623620503476,9:0.035652623620503476):1.6064190030695435):30.563014563440156,((((((10:0.4894702044247761,((20:0.2748…
tree STATE_124000 = ((1:34.43789154187781,((2:0.09123227702927394,3:0.09123227702927394):21.98731968487269,(4:16.660579555030004,(5:0.3409610105865788,6:0.3409610105865788):11.319618544443426):15.41797240687196):11.359339579975845):29.918238068727753,((7:1.3968466152632146,(8:0.06458739549166737,9:0.06458739549166737):1.3322592197715473):28.83261159372387,((((((10:0.5902684908686261,(11:0.5307777…
tree STATE_125000 = ((1:34.43789154187781,((2:0.09123227702927394,3:0.09123227702927394):21.638724518088413,(4:17.33815575348142,(5:0.287422968555461,6:0.287422968555461):12.050732784925959):14.391801041636267):11.707934746760124):25.640802366156656,((7:1.952508062537234,(8:0.06458739549166737,9:0.06458739549166737):1.8879206670455666):26.84619964552885,(((((((10:0.987566760656037,((11:0.42923151…
tree STATE_126000 = ((1:35.073946063973374,((2:0.09123227702927394,3:0.09123227702927394):19.71022338467309,(4:16.944372897369632,(5:0.287422968555461,6:0.287422968555461):11.656949928814171):12.85708276433273):14.27249040227101):28.824435185741045,((7:1.0544201517146874,(8:0.1092830083863916,9:0.1092830083863916):0.9451371433282958):26.197930218242348,(((10:1.8031206095807133,(((((11:0.654738751…
tree STATE_127000 = ((1:34.027870991102816,((2:0.07412367062279301,3:0.07412367062279301):20.556613950742108,(4:17.627202850773443,(5:0.2765923412552471,6:0.2765923412552471):12.350610509518196):13.003534770591457):12.397133369737915):25.919849535047234,((7:1.012529025932288,(8:0.06862705886877407,9:0.06862705886877407):0.943901967063514):22.911173860366027,((((10:1.668979837318303,(((((16:0.3668…
tree STATE_128000 = ((1:37.32716333085722,((2:0.07412367062279301,3:0.07412367062279301):22.351313661844227,(4:20.079847953958147,(5:0.2765923412552471,6:0.2765923412552471):14.8032556127029):12.345589378508873):13.901725998390198):21.261788017887767,((7:1.7792581856947152,(8:0.6378668030196906,9:0.6378668030196906):1.1413913826750246):27.35508556242437,(((((10:1.4775357749638574,(((((17:0.027862…
tree STATE_129000 = ((1:35.27976719796915,((2:0.1137990390730792,3:0.1137990390730792):22.874891719993848,(4:19.648795019647658,(5:0.3017088889432564,6:0.3017088889432564):14.347086130704401):13.33989573941927):11.291076438902223):27.665152798247306,((7:1.4169206177955829,(8:0.44859817555819603,9:0.44859817555819603):0.9683224422373868):29.327229879774563,(((((10:0.5796353411816927,((38:0.0574874…
tree STATE_130000 = ((1:34.619073443366446,((2:0.036779650756390225,3:0.036779650756390225):23.83648565913315,(4:19.39427426844452,(5:0.25295165706067735,6:0.25295165706067735):14.141322611383842):14.47899104144502):9.745808133476906):28.30194703004534,((7:1.353669412728678,(8:0.17043004916504856,9:0.17043004916504856):1.1832393635636294):28.013759257094883,(((((10:1.255913314886013,(11:0.5612074…
tree STATE_131000 = ((1:31.892352851483004,((2:0.036779650756390225,3:0.036779650756390225):20.426721297652474,(4:19.141574833230074,(5:0.25295165706067735,6:0.25295165706067735):13.888623176169396):11.32192611517879):10.42885190307414):27.377994442606912,((7:1.353669412728678,(8:0.19045059004692177,9:0.19045059004692177):1.1632188226817561):28.013759257094883,(((((10:0.6301368627254014,(16:0.284…
tree STATE_132000 = ((1:32.21521190023951,((2:0.04893403457394818,3:0.04893403457394818):20.00913010423165,(4:14.003453802908457,(5:0.31685380314166167,6:0.31685380314166167):8.686599999766795):16.05461033589714):11.157147761433912):29.948928188293223,((7:1.6261603168576215,(8:0.49012746974293364,9:0.49012746974293364):1.1360328471146879):26.8592057105273,((((((((((10:0.6374282571667284,21:0.6374…
tree STATE_133000 = ((1:28.295887854662368,((2:0.03474179319437809,3:0.03474179319437809):16.094614314134443,(4:14.07947125825492,(5:0.07248829039503413,6:0.07248829039503413):9.006982967859885):12.049884849073901):11.166531747333547):27.108710607701184,((7:1.5473029754822178,(8:0.28200505924582586,9:0.28200505924582586):1.265297916236392):23.163877676873,((((((10:0.7441454735831808,15:0.74414547…
tree STATE_134000 = ((1:29.18586485786274,((2:0.03474179319437809,3:0.03474179319437809):15.480100563142095,(4:13.817625748335086,(5:0.07248829039503413,6:0.07248829039503413):8.745137457940052):11.697216608001387):12.671022501526267):22.367565986649808,((7:1.4851155157526321,(8:0.056115082294834195,9:0.056115082294834195):1.429000433457798):24.082891300123997,(((((((10:0.2288597209147548,36:0.22…
tree STATE_135000 = ((1:29.258552639794743,((2:0.03474179319437809,3:0.03474179319437809):16.787634503409457,(4:16.17730964159597,(5:0.3695764069680738,6:0.3695764069680738):10.807733234627895):10.645066655007867):11.436176343190908):23.919583363067773,((7:1.4851155157526321,(8:0.056115082294834195,9:0.056115082294834195):1.429000433457798):19.853638019487164,((((((((10:0.237927272146497,33:0.237…
tree STATE_136000 = ((1:29.723132989000064,((2:0.03474179319437809,3:0.03474179319437809):17.16703073257248,(4:15.610916660158267,(5:0.3695764069680738,6:0.3695764069680738):10.241340253190193):11.590855865608592):11.521360463233204):20.22171449450321,((7:1.9011521555313635,(8:0.024172632578725484,9:0.024172632578725484):1.876979522952638):16.496650570250146,((((((((((10:0.2468306610455111,33:0.2…
tree STATE_137000 = ((1:26.345107019858652,((2:0.019801269154704926,3:0.019801269154704926):18.937979050676113,(4:15.841372099878615,(5:0.35998313235672086,6:0.35998313235672086):10.481388967521895):13.116408219952202):6.387326700027835):28.124973274067592,((7:1.1723285855134975,(8:0.3821169310503514,9:0.3821169310503514):0.7902116544631461):20.174469956599133,((((((((10:0.6571955659565799,(18:0.…
tree STATE_138000 = ((1:28.3992043068057,((2:0.49082452206833693,3:0.49082452206833693):16.06506748620607,(4:14.887485805454034,(5:0.35998313235672086,6:0.35998313235672086):9.527502673097313):11.668406202820371):10.843312298531295):25.75264063088632,((7:1.1147135502360115,(8:0.002544312419715311,9:0.002544312419715311):1.1121692378162962):21.32271354530203,((((((10:0.8168161076811083,((((12:0.21…
tree STATE_139000 = ((1:29.541082941982324,((2:0.49082452206833693,3:0.49082452206833693):16.480232264771917,(4:13.664726567554268,(5:0.35998313235672086,6:0.35998313235672086):8.304743435197548):13.306330219285986):11.57002615514207):27.97184916859051,((7:1.1147135502360115,(8:0.023692342556334012,9:0.023692342556334012):1.0910212076796775):23.94370505546234,(((((((10:0.6554942749621493,(29:0.58…
tree STATE_140000 = ((1:29.37523997890372,((2:0.2085941258707802,3:0.2085941258707802):16.862774853447014,(4:16.424937938172516,(5:0.8235026892849344,6:0.8235026892849344):10.601435248887581):10.64643104114528):11.303870999585925):26.55324729303335,((7:1.7834132621268424,(8:0.014951536097949969,9:0.014951536097949969):1.7684617260288924):19.337987712077712,(((((((10:0.41525434462010274,29:0.41525…
tree STATE_141000 = ((1:28.58526139569878,((2:0.2085941258707802,3:0.2085941258707802):15.490817925535604,(4:15.644150124738076,(5:0.10252375818170556,6:0.10252375818170556):10.54162636655637):10.055261926668308):11.885849344292396):25.946302973769875,((7:0.9990378114212142,(8:0.014951536097949969,9:0.014951536097949969):0.9840862753232642):20.506761368140108,((((((10:0.36346180603176614,41:0.363…
tree STATE_142000 = ((1:25.861795963857688,((2:0.03876944414202299,3:0.03876944414202299):16.780372789704785,(4:15.04670799995176,(5:0.10252375818170556,6:0.10252375818170556):9.944184241770055):11.772434233895048):8.04265373001088):20.945651541205564,((7:0.6101508167742509,(8:0.03435041274053319,9:0.03435041274053319):0.5758004040337177):16.4156524165096,(((((((10:0.7424191100391019,((((15:0.264…
tree STATE_143000 = ((1:29.4499897343187,((2:0.03876944414202299,3:0.03876944414202299):19.784460359434934,(4:15.192755418335064,(5:0.10252375818170556,6:0.10252375818170556):10.090231660153359):14.630474385241893):8.626759930741741):20.542215678204883,((7:0.7976142505517849,(8:0.02727191034318821,9:0.02727191034318821):0.7703423402085967):21.200319040271626,((((10:1.162063372831188,(((11:0.34470…
tree STATE_144000 = ((1:29.987302143715148,((2:0.03834007488850233,3:0.03834007488850233):16.318595417327607,(4:13.257112087916934,(5:0.10225694047374567,6:0.10225694047374567):8.154855147443188):13.099823404299176):12.630366651499038):19.645854586110346,((7:1.0921914044245185,(8:0.026250176149940074,9:0.026250176149940074):1.0659412282745784):21.004735968554606,(((((((10:0.578350435523453,(11:0.…
tree STATE_145000 = ((1:24.50951547948204,((2:0.03834007488850233,3:0.03834007488850233):16.318595417327607,(4:13.887082990417255,(5:0.10225694047374567,6:0.10225694047374567):8.78482604994351):12.469852501798854):7.152579987265931):22.00667900560945,((7:1.0921914044245185,(8:0.06133055747941896,9:0.06133055747941896):1.0308608469450995):16.6045090671701,(((((((10:0.7198092867409993,((16:0.263072…
tree STATE_146000 = ((1:28.278741512288377,((2:0.04831998709987495,3:0.04831998709987495):17.831272487131123,(4:14.060316399941556,(5:0.10845863582112081,6:0.10845863582112081):8.951857764120435):13.819276074289444):9.399149038057377):18.554980272360346,((7:1.0069220058771222,(8:0.011471715140675798,9:0.011471715140675798):0.9954502907364464):17.540219682784112,((((((10:0.6428959563429448,20:0.64…
tree STATE_147000 = ((1:27.726654804502346,((2:0.1883289442241569,3:0.1883289442241569):16.017173691900787,(4:16.558609860263523,(5:0.10845863582112081,6:0.10845863582112081):11.450151224442402):9.64689277586142):10.521152168377402):24.532182134458267,((7:1.5057517386792725,(8:0.011471715140675798,9:0.011471715140675798):1.4942800235385967):21.131064981586697,((((((10:0.6766882550551525,((12:0.46…
tree STATE_148000 = ((1:26.934407648446253,((2:0.1883289442241569,3:0.1883289442241569):16.299187540439274,(4:16.558609860263523,(5:0.10845863582112081,6:0.10845863582112081):11.450151224442402):9.928906624399907):9.446891163782823):24.635433943715555,((7:1.5057517386792725,(8:0.12786797277519568,9:0.12786797277519568):1.3778837659040768):16.837411686046323,((((((10:0.6264408916862827,(11:0.51596…
tree STATE_149000 = ((1:27.28838919612616,((2:0.253116781671638,3:0.253116781671638):17.62115279701674,(4:16.993957709031335,(5:0.3193351328382992,6:0.3193351328382992):11.674622576193036):10.880311869657042):8.414119617437784):22.021272257346673,((7:0.7803065377539014,(8:0.07092166212875739,9:0.07092166212875739):0.709384875625144):13.61828422657608,(((((((10:0.5589140825384419,(((18:0.292639617…
tree STATE_150000 = ((1:31.26884713537313,((2:0.257898793854336,3:0.257898793854336):17.9230338082007,(4:15.351466468760727,(5:0.5275009424171593,6:0.5275009424171593):9.823965526343567):12.82946613329431):12.087914533318092):23.039662407109766,((7:1.6118280844107815,(8:0.07092166212875739,9:0.07092166212875739):1.5409064222820241):19.875089256208945,(((((((((10:0.508322235780954,(28:0.3011891477…
tree STATE_151000 = ((1:28.27719337003181,((2:0.0767766564351362,3:0.0767766564351362):18.30819359341018,(4:16.059353153862002,(5:0.5275009424171593,6:0.5275009424171593):10.531852211444843):12.325617095983315):8.892223120186493):23.785707821402227,((7:1.6118280844107815,(8:0.14906804457332612,9:0.14906804457332612):1.4627600398374554):23.36147490270779,(((((((10:0.7328348290093828,(((16:0.413436…
tree STATE_152000 = ((1:29.927787340949607,((2:0.0767766564351362,3:0.0767766564351362):18.272399583305145,(4:15.81281583337195,(5:0.5275009424171593,6:0.5275009424171593):10.28531489095479):12.536360406368331):10.578611101209326):23.740492756623837,((7:1.6118280844107815,(8:0.005496095781868604,9:0.005496095781868604):1.606331988628913):21.403911753783383,((((((((((((10:0.39073946729889364,((20:…
tree STATE_153000 = ((1:29.929513945174392,((2:0.0773151636937719,3:0.0773151636937719):18.225798610176984,(4:17.564933043211173,(5:0.5278521085551269,6:0.5278521085551269):12.037080934656046):10.738180730659582):10.626400171303636):28.28690324964417,((7:1.2566643841185154,(8:0.17472417054187872,9:0.17472417054187872):1.0819402135766367):22.739351396943036,(((((10:1.100330417083352,(20:0.77320652…
tree STATE_154000 = ((1:31.623210717155494,((2:0.5273824926704087,3:0.5273824926704087):18.185243850668492,(4:17.686781944668873,(5:0.5783803261300537,6:0.5783803261300537):12.108401618538819):11.025844398670028):11.910584373816594):25.135867342225005,((7:1.705978872716905,(8:0.14966980054362367,9:0.14966980054362367):1.5563090721732813):20.779758551333487,((((((((10:0.5969553971435281,((20:0.272…
tree STATE_155000 = ((1:32.92816578956122,((2:0.5273824926704087,3:0.5273824926704087):18.185243850668492,(4:15.492175049506145,(5:0.021551979593922965,6:0.021551979593922965):10.470623069912222):13.220451293832756):13.21553944622232):27.762022092084266,((7:0.9658712669142773,(8:0.10818293744861762,9:0.10818293744861762):0.8576883294656596):21.519866157136114,(((10:1.5120796822062958,((((11:1.017…
tree STATE_156000 = ((1:31.827856797523104,((2:0.5273824926704087,3:0.5273824926704087):16.531952299283578,(4:17.069100962326754,(5:0.08099865129927863,6:0.08099865129927863):11.988102311027475):9.990233829627233):13.768522005569118):23.181239868057794,((7:0.4826345147096447,(8:0.11425230926894869,9:0.11425230926894869):0.368382205440696):24.776552024433556,(((((10:0.8955935174306429,((11:0.66000…
tree STATE_157000 = ((1:34.115250926923416,((2:0.20996898029007127,3:0.20996898029007127):20.1761820947383,(4:18.2406711267811,(5:0.05854684220801509,6:0.05854684220801509):13.182124284573083):12.145479948247274):12.729099851895043):22.917830996564582,((7:0.9089115452757284,(8:0.04125021096251302,9:0.04125021096251302):0.8676613343132153):24.76738749901711,(((10:1.476971251250261,(11:1.1079905783…
tree STATE_158000 = ((1:33.06880759821706,((2:0.20996898029007127,3:0.20996898029007127):16.755621811025115,(4:13.794934939271766,(5:0.05854684220801509,6:0.05854684220801509):8.73638809706375):13.17065585204342):15.103216806901877):25.336527498711078,((7:0.9089115452757284,(8:0.04125021096251302,9:0.04125021096251302):0.8676613343132153):20.146892474060955,((((10:1.4743192215443224,((48:0.134545…
tree STATE_159000 = ((1:31.803698176015985,((2:0.19830241723176556,3:0.19830241723176556):20.37959601603952,(4:15.93785989534371,(5:0.05142982739645774,6:0.05142982739645774):10.886430067947252):14.640038537927577):10.225799742744698):21.728209875512107,((7:0.9238724662060278,(8:0.03526787452460667,9:0.03526787452460667):0.8886045916814211):20.445853899028613,((((10:1.1716586777739804,((48:0.0702…
tree STATE_160000 = ((1:32.08377885307644,((2:0.18920661362921898,3:0.18920661362921898):19.767056107280474,(4:15.92480859156121,(5:0.6604522397023747,6:0.6604522397023747):10.264356351858835):14.031454129348482):11.127516132166747):26.17305463395195,((7:0.8374364512315751,(8:0.013879464681039622,9:0.013879464681039622):0.8235569865505354):23.750989002483998,(((10:1.4736656567421815,((((((12:0.25…
tree STATE_161000 = ((1:32.08377885307644,((2:0.4386348664273001,3:0.4386348664273001):19.67448250999079,(4:15.998653585378285,(5:0.6604522397023747,6:0.6604522397023747):10.33820134567591):14.114463791039803):10.97066147665835):26.78631350412533,((7:1.0129057407899396,(8:0.16092011442549392,9:0.16092011442549392):0.8519856263644456):21.096704162672403,((((10:1.2064225119073995,(((((12:0.52409105…
tree STATE_162000 = ((1:35.04999976769158,((2:0.4040483505090897,3:0.4040483505090897):19.709069025909,(4:15.998653585378285,(5:0.7078843341603864,6:0.7078843341603864):10.290769251217899):14.114463791039803):13.936882391273492):20.95860657099002,((7:0.6928801634946069,(8:0.1725335709120266,9:0.1725335709120266):0.5203465925825803):20.436880009207364,((((((10:0.900657611360778,(((((16:0.334552057…
tree STATE_163000 = ((1:31.983877798410475,((2:0.4040483505090897,3:0.4040483505090897):17.864620096434056,(4:14.385302694892253,(5:0.5765778046286876,6:0.5765778046286876):8.808724890263566):13.883365752050892):12.71520935146733):23.8747271733494,((7:0.6928801634946069,(8:0.04089886782673702,9:0.04089886782673702):0.6519812956678699):21.72566493479519,((((((((10:0.6936198268635384,(((16:0.329127…
tree STATE_164000 = ((1:30.700747698176258,((2:0.3356017816529686,3:0.3356017816529686):18.487137042763727,(4:17.154132756080585,(5:0.2624660343971694,6:0.2624660343971694):11.891666721683416):11.66860606833611):10.878008873759562):20.642788028749813,((7:0.6928801634946069,(8:0.08394204622548429,9:0.08394204622548429):0.6089381172691226):19.808283524617806,((((((10:0.6877359828492555,((17:0.47746…
tree STATE_165000 = ((1:30.447524864794836,((2:0.3356017816529686,3:0.3356017816529686):19.0352574835833,(4:17.154132756080585,(5:0.4445928946985145,6:0.4445928946985145):11.709539861382071):12.216726509155684):10.076665599558567):25.856421264047064,((7:1.424299288139352,(8:0.018439634954237505,9:0.018439634954237505):1.4058596531851144):22.016473332351424,((((((10:0.9892404979439283,((18:0.57893…
tree STATE_166000 = ((1:33.127735643903186,((2:0.3323688854312543,3:0.3323688854312543):19.94406413748315,(4:17.149246870861013,(5:0.44254570605939847,6:0.44254570605939847):11.706701164801615):13.12718615205339):11.851302620988783):23.155243700171603,((7:1.4164387958738587,(8:0.01091995958141112,9:0.01091995958141112):1.4055188362924476):20.815122274472607,((((((10:0.8228297134089341,18:0.822829…
tree STATE_167000 = ((1:33.33350773846518,((2:0.3323688854312543,3:0.3323688854312543):18.680263373233227,(4:16.06030658432143,(5:0.5126768288155148,6:0.5126768288155148):10.547629755505916):12.95232567434305):13.320875479800698):21.4141480238521,((7:0.6193745054751538,(8:0.01091995958141112,9:0.01091995958141112):0.6084545458937427):22.389587048873953,(((((((10:0.9206487817045581,((34:0.05118118…
tree STATE_168000 = ((1:30.154354222013858,((2:0.3323688854312543,3:0.3323688854312543):19.873800275847426,(4:16.99452868604168,(5:0.5126768288155148,6:0.5126768288155148):11.481851857226165):13.211640475237001):8.948185060735177):24.121387803424362,((7:0.6193745054751538,(8:0.05643374423517855,9:0.05643374423517855):0.5629407612399753):21.354913765026584,((((((((10:0.6326872682678293,(((21:0.197…
tree STATE_169000 = ((1:30.967658168227672,((2:0.3323688854312543,3:0.3323688854312543):17.487138016430276,(4:16.99452868604168,(5:0.4647569618854295,6:0.4647569618854295):11.52977172415625):10.82497821581985):12.148151266366142):22.35460142860616,((7:0.6193745054751538,(8:0.020700950363217174,9:0.020700950363217174):0.5986735551119367):21.90911587189505,(((((10:1.0497629743359542,((12:0.46823954…
tree STATE_170000 = ((1:32.23422766247887,((2:0.0914262769753531,3:0.0914262769753531):17.098208225053533,(4:14.689749091984211,(5:0.2857394863823579,6:0.2857394863823579):9.404009605601853):12.499885410044673):14.044593160449988):22.942641509370105,((7:0.7530467035110142,(8:0.23986590253282714,9:0.23986590253282714):0.5131808009781871):21.733688167440807,(((((((10:0.7130888871383452,33:0.7130888…
tree STATE_171000 = ((1:32.038001984343005,((2:0.0914262769753531,3:0.0914262769753531):17.347406849775886,(4:14.87202445120215,(5:0.2857394863823579,6:0.2857394863823579):9.586284964819793):12.566808675549087):13.599168857591767):22.765526556786646,((7:1.6862275153828392,(8:0.30173564670935704,9:0.30173564670935704):1.3844918686734822):20.648474212972637,(((((((10:0.8174172501536084,21:0.8174172…
tree STATE_172000 = ((1:27.680216471462238,((2:0.08864488593443376,3:0.08864488593443376):17.30960738268554,(4:17.99223678720817,(5:0.27278162453860944,6:0.27278162453860944):12.719455162669561):9.406015481411803):9.281964202842264):27.939766069307943,((7:2.106147776039627,(8:0.005285737809234803,9:0.005285737809234803):2.1008620382303924):19.61953602092062,((((((((10:0.5677504541684925,((((17:0.…
tree STATE_173000 = ((1:29.297698932277427,((2:0.08864488593443376,3:0.08864488593443376):18.736118919829472,(4:13.989743213528023,(5:0.27278162453860944,6:0.27278162453860944):8.716961588989413):14.835020592235882):9.472935126513523):21.402636075808857,((7:0.837281562155674,(8:0.005285737809234803,9:0.005285737809234803):0.8319958243464392):20.888402234804573,(((((((10:0.8558247205503072,(16:0.2…
tree STATE_174000 = ((1:29.510655998020283,((2:0.2374539342301336,3:0.2374539342301336):17.558830806248288,(4:15.75141753983117,(5:0.22636748913793525,6:0.22636748913793525):10.525050050693235):12.04486720064725):10.714371257541863):27.214319172554355,((7:1.0785203170636848,(8:0.24022025985232176,9:0.24022025985232176):0.838300057211363):24.048313120484835,(((((10:1.2426432822627334,((11:1.001656…
tree STATE_175000 = ((1:28.79134627227154,((2:0.24602786471990967,3:0.24602786471990967):20.373746873093115,(4:16.65897393701219,(5:0.0848793021352634,6:0.0848793021352634):11.574094634876925):13.960800800800836):7.171571534458515):26.68841181407653,((7:1.3259964133038977,(8:0.076139607736188,9:0.076139607736188):1.2498568055677097):19.628501776897487,(((((10:1.176442115054293,(11:0.9042860829371…
tree STATE_176000 = ((1:28.405107577289805,((2:0.24602786471990967,3:0.24602786471990967):17.47463853373444,(4:14.165441224929864,(5:0.0848793021352634,6:0.0848793021352634):9.080561922794601):13.555225173524484):9.684441178835456):28.040167007838512,((7:1.3259964133038977,(8:0.076139607736188,9:0.076139607736188):1.2498568055677097):22.76001819078519,(((((((10:0.7248757480843503,((((((18:0.19494…
tree STATE_177000 = ((1:30.587997826073597,((2:0.24602786471990967,3:0.24602786471990967):19.142093766274915,(4:17.490562809464418,(5:0.0848793021352634,6:0.0848793021352634):12.405683507329154):11.897558821530406):10.199876195078772):26.425974359504075,((7:1.3259964133038977,(8:0.130684282046019,9:0.130684282046019):1.1953121312578787):20.76811152868094,(((((((((((((((10:0.33683622886813935,46:0…
tree STATE_178000 = ((1:34.769600316634424,((2:0.17319438405377596,3:0.17319438405377596):18.524165590674578,(4:16.26859461480136,(5:0.04042447338554567,6:0.04042447338554567):11.228170141415813):12.428765359926995):15.07224034190607):29.07949969708328,((7:1.1482514425981734,(8:0.02934708184853463,9:0.02934708184853463):1.1189043607496387):25.702168661733353,((((((((((10:0.36952791889983655,(18:0…
tree STATE_179000 = ((1:31.63489234883525,((2:0.1352611532164687,3:0.1352611532164687):21.667691321750567,(4:17.249400178965242,(5:0.1582839913282239,6:0.1582839913282239):12.091116187637018):14.553552296001794):8.831939873868215):25.451157222817827,((7:1.1482514425981734,(8:0.05701314734538698,9:0.05701314734538698):1.0912382952527864):25.86218371915887,((((((10:1.1203953009939231,((((((17:0.048…
tree STATE_180000 = ((1:37.57180860330615,((2:0.1316078251512085,3:0.1316078251512085):23.097744408130154,(4:19.906979721620775,(5:0.8317150498178236,6:0.8317150498178236):14.075264671802952):13.322372511660586):13.342456370024792):25.863744174309588,((7:1.1593977099857824,(8:0.060253574427282075,9:0.060253574427282075):1.0991441355585003):27.89405132698392,((((((((10:0.75017578481105,(23:0.09779…
tree STATE_181000 = ((1:37.82545012159269,((2:0.1316078251512085,3:0.1316078251512085):24.17633960823177,(4:20.011124207883,(5:0.8458572592443705,6:0.8458572592443705):14.16526694863863):14.296823225499978):12.51750268820971):21.818917995736847,((7:1.739184252487341,(8:0.3711920211071522,9:0.3711920211071522):1.3679922313801889):25.28221356750931,((((10:1.3740727564938084,(((((((12:0.326420638049…
tree STATE_182000 = ((1:37.939669878971934,((2:0.2257131641254233,3:0.2257131641254233):23.986726883055894,(4:17.88001697996201,(5:0.9092495267399254,6:0.9092495267399254):11.970767453222086):16.332423067219306):12.727229831790616):23.594468524981927,((7:1.7392170754079288,(8:0.34250670039649833,9:0.34250670039649833):1.3967103750114305):26.570898337009822,((((((10:1.2387137328746765,((((((((17:0…
tree STATE_183000 = ((1:34.0813711515267,((2:0.1512263317965168,3:0.1512263317965168):20.401276776369514,(4:16.23748653664282,(5:0.17961581875627353,6:0.17961581875627353):11.057870717886546):14.31501657152321):12.528868043360674):24.527857396024523,((7:1.6733618790896543,(8:0.21750179058250296,9:0.21750179058250296):1.4558600885071513):29.703106661812797,((((10:1.4204862400916602,((12:0.70295236…
tree STATE_184000 = ((1:32.56199082923062,((2:0.23748905329759395,3:0.23748905329759395):18.3737879206599,(4:15.331967925727216,(5:0.16322239207690892,6:0.16322239207690892):10.168745533650307):13.279309048230278):12.95071385527313):29.300555405757393,((7:1.7465369334862118,(8:0.07168923216194756,9:0.07168923216194756):1.6748477013242642):25.10307484969423,(((((10:1.042090550854173,(((((15:0.4319…
tree STATE_185000 = ((1:29.30726448403341,((2:0.10736873607192976,3:0.10736873607192976):17.819039131727404,(4:16.343001018669874,(5:0.16322239207690892,6:0.16322239207690892):11.179778626592965):11.58340684912946):10.380856616234077):30.361700510339645,((7:0.7028707232389877,(8:0.020484279238747405,9:0.020484279238747405):0.6823864440002403):26.32511835850849,((((((10:0.8822402722834153,((26:0.2…
tree STATE_186000 = ((1:30.217641490931562,((2:0.10736873607192976,3:0.10736873607192976):20.444503790131233,(4:16.343001018669874,(5:0.5810253591201153,6:0.5810253591201153):10.761975659549758):14.208871507533289):8.6657689647284):26.156536907509057,((7:0.7028707232389877,(8:0.09312502516710097,9:0.09312502516710097):0.6097456980718867):20.090205491003545,(((((10:0.9456971657403499,((((11:0.3733…
tree STATE_187000 = ((1:27.96257655231684,((2:0.07330411795315683,3:0.07330411795315683):16.82904976613017,(4:17.40503065215386,(5:0.5587242125046643,6:0.5587242125046643):11.846306439649197):9.497323231929464):10.060222668233514):25.47079428488704,((7:0.6204784287822136,(8:0.1508502257172566,9:0.1508502257172566):0.469628203064957):23.864537759112324,(((10:1.7338985216976799,((((11:0.82427913786…
tree STATE_188000 = ((1:28.744113917028592,((2:0.0938454512386766,3:0.0938454512386766):18.925068447572706,(4:15.583058559936497,(5:0.4210608534603022,6:0.4210608534603022):10.161997706476194):13.435855338874887):8.725200018217208):23.335472686387,((7:1.1225547648961722,(8:0.01951339478674541,9:0.01951339478674541):1.1030413701094268):18.75176567574656,(((((((10:0.4615902120432897,31:0.4615902120…
tree STATE_189000 = ((1:25.52098116651078,((2:0.16695257968500776,3:0.16695257968500776):15.649790101940392,(4:16.256097495434517,(5:0.1475335594069591,6:0.1475335594069591):11.108563936027558):9.560645186190882):8.70423848488538):23.236398550325468,((7:2.195380939159776,(8:0.19270526256465814,9:0.19270526256465814):2.0026756765951177):17.182631352563874,(((((10:0.8656227244460025,((29:0.20353634…
tree STATE_190000 = ((1:26.819369448135696,((2:0.16008876518591464,3:0.16008876518591464):15.594082723505565,(4:17.165326168113456,(5:0.05683271690826963,6:0.05683271690826963):12.108493451205186):8.588845320578024):10.065197959444216):22.801196017181546,((7:2.368169076052233,(8:0.1456490965181878,9:0.1456490965181878):2.222519979534045):16.568710003474003,(((((((10:0.7619731495187755,((((27:0.23…
tree STATE_191000 = ((1:28.7777670655776,((2:0.1335798040020162,3:0.1335798040020162):14.37555077234933,(4:15.972121454839517,(5:0.2835723875603122,6:0.2835723875603122):10.688549067279205):8.53700912151183):13.268636489226253):22.871687584914206,((7:0.8463344687927403,(8:0.061481546569368106,9:0.061481546569368106):0.7848529222233722):21.920900585870477,((((((((10:0.297806803829629,((28:0.036519…
tree STATE_192000 = ((1:27.112671248392544,((2:0.1335798040020162,3:0.1335798040020162):16.112726029296624,(4:14.306054152488223,(5:0.2835723875603122,6:0.2835723875603122):9.02248176492791):11.940251680810416):9.866365415093906):24.72546611124271,((7:0.6023683521461045,(8:0.061481546569368106,9:0.061481546569368106):0.5408868055767364):21.25348522977723,((((((((10:0.4574846348878352,((28:0.05923…
tree STATE_193000 = ((1:27.085110524550466,((2:0.11491570226237435,3:0.11491570226237435):17.221937180680115,(4:16.31656917617623,(5:0.27180062082828904,6:0.27180062082828904):11.044768555347941):11.020283706766257):8.748257641607978):21.728914998045134,((7:1.299058512678549,(8:0.017340142594154173,9:0.017340142594154173):1.2817183700843948):18.57392003385899,((((((((((10:0.16048153242051696,40:0…
tree STATE_194000 = ((1:26.845701552361078,((2:0.11491570226237435,3:0.11491570226237435):16.91393496608258,(4:15.346536991325564,(5:0.2868901864958353,6:0.2868901864958353):10.059646804829729):11.68231367701939):8.816850884016123):22.033946353186522,((7:1.1331028646874017,(8:0.017340142594154173,9:0.017340142594154173):1.1157627220932476):15.046620446583141,(((((((10:0.4080389764728534,(((26:0.2…
tree STATE_195000 = ((1:26.868177549348346,((2:0.059609158127976514,3:0.059609158127976514):17.32829590939219,(4:15.180850509795633,(5:0.2916849542931015,6:0.2916849542931015):9.889165555502531):12.207054557724533):8.48027248182818):18.523081661087936,((7:0.876540248004634,(8:2.1183881528941129E-4,9:2.1183881528941129E-4):0.8763284091893446):16.036356432326432,(((((10:0.8220893272970375,((((11:0.…
tree STATE_196000 = ((1:26.868177549348346,((2:0.059609158127976514,3:0.059609158127976514):14.256307411173928,(4:14.282456521588163,(5:0.2916849542931015,6:0.2916849542931015):8.990771567295061):10.033460047713742):11.55226098004644):19.838710730223767,((7:1.147311783022758,(8:0.2914257409275045,9:0.2914257409275045):0.8558860420952534):18.898789174260983,(((((10:0.8359620284614889,(((12:0.33429…
tree STATE_197000 = ((1:28.010114213162744,((2:0.027993778888093956,3:0.027993778888093956):18.602005765893914,(4:14.798772696148141,(5:0.2642853713722051,6:0.2642853713722051):9.534487324775936):13.831226848633868):8.380114668380735):19.005491502278254,((7:1.6032850072216718,(8:0.10902814628028423,9:0.10902814628028423):1.4942568609413875):16.283917924221612,(((10:1.139742817017741,((11:1.016403…
tree STATE_198000 = ((1:27.837719870551474,((2:0.027993778888093956,3:0.027993778888093956):18.01561411866701,(4:14.188957046220263,(5:0.1496239301400344,6:0.1496239301400344):9.039333116080229):13.854650851334839):8.794111972996372):23.819445133693876,((7:0.8552360415053286,(8:0.026227320695124234,9:0.026227320695124234):0.8290087208102044):17.73564076978934,((((10:1.0577632093524294,(((15:0.583…
tree STATE_199000 = ((1:27.869877800233652,((2:0.14197459939413015,3:0.14197459939413015):17.89750151139878,(4:14.670753317465014,(5:0.051978754588482445,6:0.051978754588482445):9.618774562876531):13.368722793327898):8.830401689440741):20.591299154172987,((7:0.8767112512965483,(8:0.015293985095080842,9:0.015293985095080842):0.8614172662014674):17.714165559998122,(((((10:0.9996886550054922,((((15:…
tree STATE_200000 = ((1:24.276218276911727,((2:0.17369544424294148,3:0.17369544424294148):13.636283514889449,(4:14.561482786029362,(5:0.15506018458335902,6:0.15506018458335902):9.406422601446003):9.248496173103028):9.466239317779337):24.131792006737385,((7:0.9536522166168879,(8:0.23150076984277135,9:0.23150076984277135):0.7221514467741166):17.756922323306796,(((((10:0.973124393515225,((((((15:0.3…
tree STATE_201000 = ((1:22.95522338876978,((2:0.07976194068770148,3:0.07976194068770148):14.43279783684113,(4:13.0050270995876,(5:0.09691147619064111,6:0.09691147619064111):7.908115623396959):11.507532677941231):7.442663611240949):22.42452275895141,((7:0.7258104149905904,(8:0.058088568331633894,9:0.058088568331633894):0.6677218466589565):18.271513233178275,((((((((((10:0.28279769373474595,(29:0.2…
tree STATE_202000 = ((1:25.849693067897988,((2:0.07976194068770148,3:0.07976194068770148):16.100195472433,(4:15.562589954364231,(5:0.31275064017465937,6:0.31275064017465937):10.249839314189572):10.617367458756473):8.669735654777284):21.628474433736066,((7:0.7258104149905904,(8:0.09023853696866979,9:0.09023853696866979):0.6355718780219206):19.73478739864081,((((((((10:0.3451244186083674,34:0.34512…
tree STATE_203000 = ((1:27.581250318276858,((2:0.12362286574100878,3:0.12362286574100878):17.847040299198486,(4:15.624836681061218,(5:0.34062614237943123,6:0.34062614237943123):10.284210538681787):12.345826483878277):8.610587153337363):23.31436248288872,((7:1.203159479674575,(8:0.1944947633849523,9:0.1944947633849523):1.0086647162896227):18.019141268034772,(((((((((((10:0.2688445847759262,43:0.26…
tree STATE_204000 = ((1:22.99026442319191,((2:0.04279917035475478,3:0.04279917035475478):14.042739394961764,(4:12.316137136964969,(5:0.2688542605041029,6:0.2688542605041029):7.047282876460866):11.76940142835155):7.904725857875391):17.834624566390985,((7:1.004831748156576,(8:0.10035135439206755,9:0.10035135439206755):0.9044803937645085):13.885199477117588,(((((((((10:0.25582613766664664,(29:0.1597…
tree STATE_205000 = ((1:22.928790195480573,((2:0.04279917035475478,3:0.04279917035475478):14.105542128691585,(4:13.101414291044293,(5:0.11605122094848497,6:0.11605122094848497):7.985363070095808):11.046927008002047):7.780448896434233):21.73405917319849,((7:0.8367103052454183,(8:0.06969889645178995,9:0.06969889645178995):0.7670114087936284):14.483144579452649,((((((10:0.4491863205730733,((20:0.200…
tree STATE_206000 = ((1:23.677451289010165,((2:0.04279917035475478,3:0.04279917035475478):14.105542128691585,(4:13.844296348473215,(5:0.06596209619389093,6:0.06596209619389093):8.778334252279324):10.304044950573125):8.529109989963825):19.678792404762795,((7:0.8367103052454183,(8:0.06969889645178995,9:0.06969889645178995):0.7670114087936284):16.47570441614888,(((((((10:0.4279217236933663,26:0.4279…
tree STATE_207000 = ((1:23.65667263506107,((2:0.03520300525055653,3:0.03520300525055653):13.7646725023893,(4:11.698123564813937,(5:0.061264455832597875,6:0.061264455832597875):6.636859108981339):12.10175194282592):8.856797127421213):20.54711877727354,((7:0.5553187618342541,(8:0.07685969663295822,9:0.07685969663295822):0.4784590652012959):14.911540004586936,(((((((10:0.5719996624580468,11:0.571999…
tree STATE_208000 = ((1:23.6743400516771,((2:0.0416617784660307,3:0.0416617784660307):13.462592123260547,(4:12.43756692703553,(5:0.12557997435000878,6:0.12557997435000878):7.311986952685521):11.066686974691049):9.17008614995052):23.57794303924743,((7:0.5709540110545852,(8:0.04688206506123649,9:0.04688206506123649):0.5240719459933487):19.733214194949067,((((((((10:0.28967833742155424,30:0.28967833…
tree STATE_209000 = ((1:23.063183278467598,((2:0.0416617784660307,3:0.0416617784660307):13.413002200414427,(4:14.098434735377317,(5:0.12557997435000878,6:0.12557997435000878):8.972854761027309):9.35622924350314):8.60851929958714):20.316709690349334,((7:0.8738212126270355,(8:0.04688206506123649,9:0.04688206506123649):0.826939147565799):16.12342966810718,((((((((10:0.2730680398944503,30:0.273068039…
tree STATE_210000 = ((1:21.589618563529555,((2:0.10156743822696512,3:0.10156743822696512):14.373305119761024,(4:14.176974804204537,(5:0.13845482249575625,6:0.13845482249575625):9.038519981708781):10.297897753783452):6.114746005541566):21.533038079755286,((7:0.8155090062349899,(8:0.11913611151837245,9:0.11913611151837245):0.6963728947166175):16.271230742853184,((((((10:0.5273524142506358,((28:0.20…
tree STATE_211000 = ((1:25.70780389924827,((2:0.031116734690900927,3:0.031116734690900927):14.435843151796632,(4:12.6845574117113,(5:0.09469212992903486,6:0.09469212992903486):7.589865281782265):11.782402474776234):10.240844012760736):16.804718806833506,((7:0.8273654023438262,(8:3.303214979766267E-4,9:3.303214979766267E-4):0.8270350808458495):12.872108464339366,((((10:0.7263393223866985,31:0.7263…
tree STATE_212000 = ((1:24.75428360169539,((2:0.031116734690900927,3:0.031116734690900927):14.553894252779827,(4:12.773552902825351,(5:0.09469212992903486,6:0.09469212992903486):7.678860772896316):11.811458084645377):9.169272614224663):18.884362051117193,((7:0.6667791126347495,(8:0.16534754553871167,9:0.16534754553871167):0.5014315670960379):13.538973534552412,((10:1.2326641482853762,((11:0.94147…
tree STATE_213000 = ((1:24.082401178076033,((2:0.031116734690900927,3:0.031116734690900927):13.620934241433144,(4:12.773552902825351,(5:0.09469212992903486,6:0.09469212992903486):7.678860772896316):10.878498073298694):9.430350201951988):19.587054309542168,((7:0.6667791126347495,(8:0.21278561781609895,9:0.21278561781609895):0.4539934948186506):13.479957464393927,(((10:1.0368341988114498,((((11:0.4…
tree STATE_214000 = ((1:23.62007148442789,((2:0.031116734690900927,3:0.031116734690900927):12.380217450982087,(4:12.43323322853683,(5:0.29700651189148175,6:0.29700651189148175):7.136226716645348):9.978100957136158):10.208737298754901):22.182253699867857,((7:0.6476696657222654,(8:0.21278561781609895,9:0.21278561781609895):0.4348840479061664):14.842456112399457,(((10:1.3270094366222391,(((((11:0.66…
tree STATE_215000 = ((1:23.90819713509235,((2:0.015281922474013498,3:0.015281922474013498):13.41422426259312,(4:13.920959371329698,(5:0.2869243721368484,6:0.2869243721368484):8.63403499919285):9.508546813737436):9.478690950025218):19.74170777704356,((7:0.6555458444897511,(8:0.1748572798933523,9:0.1748572798933523):0.48068856459639875):16.37510300650898,((((((10:0.9940566362699803,((11:0.464201716…
tree STATE_216000 = ((1:23.03175830676919,((2:0.004747067659561566,3:0.004747067659561566):12.217064825228231,(4:12.808830848017378,(5:0.07451544683766187,6:0.07451544683766187):7.734315401179716):9.412981044870415):9.809946413881399):21.98576872908039,((7:1.3179971267799289,(8:0.10255903061250393,9:0.10255903061250393):1.215438096167425):15.499819309181653,(((((10:1.0380373739087314,((11:0.67889…
tree STATE_217000 = ((1:22.885936935202253,((2:0.004747067659561566,3:0.004747067659561566):11.898995594309202,(4:12.808830848017378,(5:0.021221072040432887,6:0.021221072040432887):7.787609775976945):9.094911813951386):9.982194273233489):22.73315584110283,((7:1.3179971267799289,(8:0.017060843365744205,9:0.017060843365744205):1.3009362834141847):15.400556259943677,((10:1.267789101854696,(((11:0.85…
tree STATE_218000 = ((1:22.719173556887462,((2:0.004747067659561566,3:0.004747067659561566):12.681471200645799,(4:12.733467391666926,(5:0.021221072040432887,6:0.021221072040432887):7.712246319626493):9.952750876638435):9.032955288582102):22.10805534676816,((7:1.1995495770472857,(8:0.17732843849530155,9:0.17732843849530155):1.0222211385519842):12.715671968123004,((((10:1.0431935543230693,((11:0.99…
tree STATE_219000 = ((1:26.020877682997195,((2:0.27581822658646615,3:0.27581822658646615):14.963044127748557,(4:13.793034716813281,(5:0.32143021245855863,6:0.32143021245855863):8.471604504354723):11.445827637521742):9.782015328662172):20.71476960297123,((7:1.1995495770472857,(8:0.08391390066405435,9:0.08391390066405435):1.1156356763832314):14.758488014543502,((10:1.267789101854696,(((11:0.8182092…
tree STATE_220000 = ((1:24.043178863923117,((2:0.39041002482128384,3:0.39041002482128384):16.247701756205707,(4:14.513190866495115,(5:0.3191328286446531,6:0.3191328286446531):9.194058037850462):12.124920914531877):6.4050670828961245):22.474841902484748,((7:0.9458343530370286,(8:0.07533224116022197,9:0.07533224116022197):0.8705021118768066):14.550551006859607,(((((10:0.7169253855685264,(11:0.47434…
tree STATE_221000 = ((1:25.176592438204835,((2:0.5993782992469523,3:0.5993782992469523):14.027768047900905,(4:14.914073005516364,(5:0.42660979544209354,6:0.42660979544209354):9.48746321007427):9.713073341631492):9.549446091056979):21.198238169276536,((7:0.7971874221511968,(8:0.03457605005360165,9:0.03457605005360165):0.7626113720975951):18.980690694746407,(((10:1.0312814906893204,((((11:0.3640763…
tree STATE_222000 = ((1:25.28874248897675,((2:0.5993782992469523,3:0.5993782992469523):15.186966494736835,(4:13.332388296712221,(5:0.0424168932949236,6:0.0424168932949236):8.289971403417297):12.453956497271566):8.502397694992965):24.37527825457782,((7:0.8857752152443545,(8:0.10573024964404709,9:0.10573024964404709):0.7800449656003074):17.183630380901764,((((10:1.1854635891592529,((((11:0.61025685…
tree STATE_223000 = ((1:25.41523163567919,((2:0.14458243946346983,3:0.14458243946346983):14.814772138959654,(4:15.135354999622841,(5:0.1634429770264081,6:0.1634429770264081):9.971912022596433):9.823999578800283):9.455877057256068):21.480592534787668,((7:1.2297934307987504,(8:0.024062771462059374,9:0.024062771462059374):1.205730659336691):16.23692660160247,(((((10:1.1131496750685743,(((11:0.712536…
tree STATE_224000 = ((1:25.41523163567919,((2:0.14458243946346983,3:0.14458243946346983):15.635992341026878,(4:14.452804937487546,(5:0.1634429770264081,6:0.1634429770264081):9.289361960461138):11.327769843002802):8.634656855188844):21.067679932385268,((7:1.0370269498641207,(8:0.07270241525771937,9:0.07270241525771937):0.9643245346064013):19.459148297761423,((((((((((10:0.26344792123835836,29:0.26…
tree STATE_225000 = ((1:26.550718401293068,((2:0.1173785628277173,3:0.1173785628277173):14.934098464390026,(4:14.416684813120426,(5:0.1465480093320899,6:0.1465480093320899):9.270136803788336):10.634792214097317):10.499241374075325):21.29547553573419,((7:1.1209053114808043,(8:0.18384381291221175,9:0.18384381291221175):0.9370614985685926):19.35480678850452,((((((((10:0.6362202253182945,11:0.6362202…
tree STATE_226000 = ((1:25.90315952488264,((2:0.0647401189532939,3:0.0647401189532939):17.380182477780934,(4:15.075988605829608,(5:0.15730995824379335,6:0.15730995824379335):9.918678647585814):12.368933990904623):7.458236928148409):23.620757455870844,((7:1.155523680914527,(8:0.08984499735530349,9:0.08984499735530349):1.0656786835592236):19.509221509394912,((((((((((10:0.5014993828642917,30:0.5014…
tree STATE_227000 = ((1:30.83107838131484,((2:0.15223833254778718,3:0.15223833254778718):16.674687302510264,(4:13.761527194384286,(5:0.26091213759149134,6:0.26091213759149134):8.500615056792794):13.065398440673768):13.004152746256786):22.28590435711419,((7:0.7037120560747567,(8:0.136102620441104,9:0.136102620441104):0.5676094356336527):22.133695775335106,((((((((((10:0.5521155974593486,(23:0.3478…
tree STATE_228000 = ((1:28.774065065495797,((2:0.15223833254778718,3:0.15223833254778718):17.95153950145402,(4:15.185843418199028,(5:0.14540275049291296,6:0.14540275049291296):10.040440667706115):12.917934415802783):9.670287231493987):26.388704560628902,((7:1.0097281362804793,(8:0.027861023563325205,9:0.027861023563325205):0.9818671127171541):23.731953351942785,(((((((10:0.6644241791958799,(15:0.…
tree STATE_229000 = ((1:28.838478854050244,((2:0.17301589047853483,3:0.17301589047853483):17.452856430863473,(4:15.005490655678635,(5:0.15827064212006015,6:0.15827064212006015):9.847220013558575):12.620381665663373):10.212606532708236):22.15826105274023,((7:0.7797067482645943,(8:0.0768780169893688,9:0.0768780169893688):0.7028287312752255):20.990395621970706,(((((10:0.578873200504433,((((16:0.2235…
tree STATE_230000 = ((1:27.269247275011537,((2:0.17301589047853483,3:0.17301589047853483):15.978841554209662,(4:15.005490655678635,(5:0.15827064212006015,6:0.15827064212006015):9.847220013558575):11.146366789009562):10.11738983032334):21.028176507415857,((7:0.7797067482645943,(8:0.08034180071499719,9:0.08034180071499719):0.6993649475495971):19.310394721795724,(((((((((((10:0.2539665562723325,(36:…
tree STATE_231000 = ((1:24.882173617719133,((2:0.11403148515360684,3:0.11403148515360684):15.869389237185814,(4:12.187954483957299,(5:0.15758154737162045,6:0.15758154737162045):7.030372936585678):13.795466238382122):7.898752895379712):22.18689510567728,((7:0.9061712208128547,(8:0.05605371231266432,9:0.05605371231266432):0.8501175085001904):22.364638405222376,(((((10:1.0293696858543013,((((12:0.31…
tree STATE_232000 = ((1:28.034163084640753,((2:0.15791140258240155,3:0.15791140258240155):15.388428290690412,(4:13.550233104529113,(5:0.18487704419291084,6:0.18487704419291084):8.365356060336202):11.9961065887437):11.48782339136794):23.20597682652084,((7:0.6561165432792357,(8:0.04081258724871617,9:0.04081258724871617):0.6153039560305196):17.780562254348776,((((10:0.807780015044266,(11:0.737449290…
tree STATE_233000 = ((1:26.809976280123543,((2:0.15791140258240155,3:0.15791140258240155):16.42680602210467,(4:15.275377026490347,(5:0.17760023228885835,6:0.17760023228885835):10.097776794201488):11.309340398196724):9.225258855436472):24.43016363103805,((7:0.6756989133448101,(8:0.027104025765940065,9:0.027104025765940065):0.6485948875788701):20.64809676092832,(((((((((10:0.5242413715501162,31:0.5…
tree STATE_234000 = ((1:29.272345352571456,((2:0.15791140258240155,3:0.15791140258240155):19.268520972171295,(4:15.735575336861487,(5:0.17760023228885835,6:0.17760023228885835):10.557975104572629):13.690857037892208):8.845912977817761):25.916259442129423,((7:0.6756989133448101,(8:0.017491723222804012,9:0.017491723222804012):0.6582071901220061):23.43075099454491,((((10:1.1881663913333282,(((((12:0…
tree STATE_235000 = ((1:29.272345352571456,((2:0.15791140258240155,3:0.15791140258240155):19.050875871693556,(4:16.532382684191443,(5:0.17760023228885835,6:0.17760023228885835):11.354782451902585):12.676404590084513):9.0635580782955):22.54638067031855,((7:1.1744354131351145,(8:0.06687302534894357,9:0.06687302534894357):1.1075623877861709):20.47299090077116,(((((10:0.9533344664608753,(((((((((((17…
tree STATE_236000 = ((1:31.614964149362592,((2:0.5111796949955085,3:0.5111796949955085):17.41485259549844,(4:17.358050762386483,(5:0.1739296061371043,6:0.1739296061371043):12.184121156249379):10.567981528107467):12.688931858868642):26.258570590568468,((7:1.1599934838782815,(8:0.05292824040704858,9:0.05292824040704858):1.107065243471233):22.06880099369277,(((((10:1.0862651770367089,(((16:0.2356827…
tree STATE_237000 = ((1:30.077439892939537,((2:0.5111796949955085,3:0.5111796949955085):17.427964034972614,(4:15.430761923769907,(5:0.1739296061371043,6:0.1739296061371043):10.256832317632803):12.508381806198216):11.138296162971415):26.328211725856775,((7:0.760318854275976,(8:0.05292824040704858,9:0.05292824040704858):0.7073906138689274):22.914506698541988,(((((((10:1.0674281766550986,((11:0.7036…
tree STATE_238000 = ((1:30.077439892939537,((2:0.3393227663490457,3:0.3393227663490457):17.358709129554544,(4:16.161855806197302,(5:0.7718777598022193,6:0.7718777598022193):10.389978046395083):11.536176089706288):11.379407997035948):26.792899242040292,((7:1.0548125084044457,(8:0.05292824040704858,9:0.05292824040704858):1.0018842679973972):25.43357933811673,(((((10:0.9613050640525471,15:0.96130506…
tree STATE_239000 = ((1:30.077439892939537,((2:0.3393227663490457,3:0.3393227663490457):19.69715777730544,(4:16.315718943250285,(5:0.17708636676195155,6:0.17708636676195155):11.138632576488334):13.720761600404199):9.040959349285053):27.93226810006837,((7:1.0548125084044457,(8:0.05292824040704858,9:0.05292824040704858):1.0018842679973972):22.405529345575445,(((((((((10:0.45811412040245614,(26:0.31…
tree STATE_240000 = ((1:29.916794898541312,((2:0.3393227663490457,3:0.3393227663490457):14.959297508346168,(4:17.16844029587975,(5:0.1574977682102947,6:0.1574977682102947):12.010942527669457):8.130179978815463):13.618174623846098):25.493031356238802,((7:1.8938332457303773,(8:0.05292824040704858,9:0.05292824040704858):1.8409050053233287):22.408031410674056,(((((10:0.8323027327467973,(12:0.65344738…
tree STATE_241000 = ((1:30.302636249308613,((2:0.3524520749297331,3:0.3524520749297331):16.519776365165708,(4:13.788320544565114,(5:0.22621342393023802,6:0.22621342393023802):8.562107120634876):13.083907895530327):12.430407809213172):28.266123100005764,((7:1.9262091987416028,(8:0.08349227160590189,9:0.08349227160590189):1.842716927135701):22.430086650226293,((((10:1.0193483930124316,(22:0.4456039…
tree STATE_242000 = ((1:30.176228003953746,((2:0.379552990273341,3:0.379552990273341):16.225325780235558,(4:15.058711852611538,(5:0.24290982638495784,6:0.24290982638495784):9.81580202622658):11.546166917897363):12.571349233444845):21.290538505780333,((7:1.213155788633017,(8:0.1338386827389364,9:0.1338386827389364):1.0793171058940807):21.74183244927979,(((((10:0.9000676603379939,(22:0.650100114349…
tree STATE_243000 = ((1:28.70160960533356,((2:0.12143753489122311,3:0.12143753489122311):17.349075066013782,(4:15.637617244021708,(5:0.2703010075756449,6:0.2703010075756449):10.367316236446063):11.832895356883299):10.231097004428552):26.23589960425734,((7:1.3202000734201533,(8:0.25357992177174893,9:0.25357992177174893):1.0666201516484044):21.36896847315984,((((10:1.0010908091626969,((((16:0.36472…
tree STATE_244000 = ((1:27.87532579170569,((2:0.12143753489122311,3:0.12143753489122311):17.150158107302794,(4:13.668251116488683,(5:0.2703010075756449,6:0.2703010075756449):8.397950108913038):13.603344525705335):9.603730149511673):26.093746860852548,((7:1.3202000734201533,(8:0.2063121141034543,9:0.2063121141034543):1.113887959316699):21.04611025656206,(((((10:0.8100054037395388,(27:0.80988327848…
tree STATE_245000 = ((1:28.408575692418694,((2:0.12143753489122311,3:0.12143753489122311):16.992425304297228,(4:16.332531456023553,(5:0.2703010075756449,6:0.2703010075756449):11.062230448447908):10.781331383164897):10.294712853230244):21.253792904873862,((7:1.2841057323067702,(8:0.2063121141034543,9:0.2063121141034543):1.0777936182033159):16.73073810761744,((((((10:0.4442867063909008,33:0.4442867…
tree STATE_246000 = ((1:27.961262625838174,((2:0.05356803325843451,3:0.05356803325843451):17.924674342298523,(4:16.465818648127964,(5:0.2275235903723285,6:0.2275235903723285):11.238295057755636):11.512423727428995):8.983020250281214):21.529575348741396,((7:1.1171189855508956,(8:0.12143660868492034,9:0.12143660868492034):0.9956823768659753):17.311194786467496,(((((((10:0.6550225273709619,((12:0.20…
tree STATE_247000 = ((1:31.408450876021618,((2:0.05356803325843451,3:0.05356803325843451):19.50068106875503,(4:14.49922417821233,(5:0.2275235903723285,6:0.2275235903723285):9.271700587840002):15.055024923801135):10.854201774008153):22.43068133310986,((7:1.1171189855508956,(8:0.11814469237835823,9:0.11814469237835823):0.9989742931725374):22.009646532739318,((((10:1.4858355629963196,(((((12:0.27322…
tree STATE_248000 = ((1:32.44626772599351,((2:0.05356803325843451,3:0.05356803325843451):21.718451296326897,(4:14.49922417821233,(5:0.0752261301546806,6:0.0752261301546806):9.42399804805765):17.272795151373003):9.674248396408174):23.68120308892432,((7:1.1171189855508956,(8:0.024529627488963257,9:0.024529627488963257):1.0925893580619324):21.32374197326765,((((((10:0.4477211486812696,((31:0.3045919…
tree STATE_249000 = ((1:31.59212647800546,((2:0.007331747248093379,3:0.007331747248093379):15.511511193446902,(4:15.17174808678995,(5:0.2608154007406345,6:0.2608154007406345):9.910932686049316):10.347094853905045):15.073283537310466):27.597246788638707,((7:1.166851637318004,(8:0.024529627488963257,9:0.024529627488963257):1.1423220098290408):26.979539729532384,((((((((10:0.3476212485358502,33:0.34…
tree STATE_250000 = ((1:31.535550831833355,((2:0.03956694086076773,3:0.03956694086076773):20.43876517548091,(4:14.084775929201442,(5:0.2812876227932293,6:0.2812876227932293):8.803488306408212):16.393556187140234):10.057218715491679):25.547106531159535,((7:1.246568577778028,(8:0.12213609557742444,9:0.12213609557742444):1.1244324822006035):25.499785997784514,((((((((10:0.38528131089328627,(17:0.327…
tree STATE_251000 = ((1:34.25414038971083,((2:0.03956694086076773,3:0.03956694086076773):21.38910659893557,(4:14.53097230628661,(5:0.2812876227932293,6:0.2812876227932293):9.249684683493381):16.897701233509725):11.825466849914491):24.782608320373726,((7:0.6944615014366988,(8:0.03443251159387373,9:0.03443251159387373):0.6600289898428251):22.040502290776196,(((((((10:0.6274053471019917,38:0.6274053…
tree STATE_252000 = ((1:32.760958845117585,((2:0.03351081076092299,3:0.03351081076092299):19.360457455205207,(4:17.144806465610117,(5:0.2774414402117582,6:0.2774414402117582):11.867365025398358):12.249161800356013):12.366990579151455):22.12874528898928,((7:0.810662333254033,(8:0.06855967743577907,9:0.06855967743577907):0.742102655818254):20.48853678547434,(((((((10:0.6536025809060128,(30:0.266902…
tree STATE_253000 = ((1:30.95777619214647,((2:0.03351081076092299,3:0.03351081076092299):19.07253318902241,(4:15.749901024570015,(5:0.26596461633381097,6:0.26596461633381097):10.483936408236204):13.356142975213317):10.851732192363137):27.314089478516493,((7:0.810662333254033,(8:0.08767200082754201,9:0.08767200082754201):0.722990332426491):21.821406467468204,(((((((((((10:0.5376107506136707,(17:0.…
tree STATE_254000 = ((1:29.51423604665441,((2:0.03351081076092299,3:0.03351081076092299):17.227902223142323,(4:18.009641906899756,(5:0.26596461633381097,6:0.26596461633381097):12.743677290565945):9.25177112700349):11.252823012751165):25.573719303593002,((7:0.810662333254033,(8:0.07135945405680033,9:0.07135945405680033):0.7393028791972327):21.821406467468204,(((((((((10:0.4726392073500009,(((27:0.…
tree STATE_255000 = ((1:31.28834694114633,((2:0.015577621681602594,3:0.015577621681602594):18.387618476589424,(4:15.258928142104718,(5:0.19498191631731387,6:0.19498191631731387):10.063946225787404):13.144267956166306):11.885150842875305):26.313244862139385,((7:0.7668931116955839,(8:0.03161966279567707,9:0.03161966279567707):0.7352734488999069):22.481484717138624,(((((((((((10:0.28058521251174806,…
tree STATE_256000 = ((1:30.246130057717643,((2:0.014911871567358403,3:0.014911871567358403):19.69762428614645,(4:16.08793572601322,(5:0.19456274090262227,6:0.19456274090262227):10.893372985110599):13.624600431700586):9.533593900003837):23.352460712710773,((7:0.5738876480309081,(8:0.030032387537044514,9:0.030032387537044514):0.5438552604938636):21.949059216071273,((((((((((((10:0.6254415000194078,…
tree STATE_257000 = ((1:37.2504608594073,((2:0.014911871567358403,3:0.014911871567358403):19.77933562789974,(4:15.323412082829506,(5:0.19456274090262227,6:0.19456274090262227):10.128849341926884):14.470835416637591):16.4562133599402):19.713222626775163,((7:0.9420646050372667,(8:0.14236961492077072,9:0.14236961492077072):0.799694990116496):22.093073900363997,((((((((((((10:0.3396841564112489,45:0.…
tree STATE_258000 = ((1:35.63118097062545,((2:0.014911871567358403,3:0.014911871567358403):21.7732649683769,(4:17.42199465846877,(5:0.19456274090262227,6:0.19456274090262227):12.227431917566147):14.366182181475487):12.843004130681194):29.37849253369778,((7:1.073577683020929,(8:0.14236961492077072,9:0.14236961492077072):0.9312080681001582):25.612459183579695,(((((((((10:0.17585242593859007,45:0.17…
tree STATE_259000 = ((1:33.6526109315489,((2:0.07355151304638952,3:0.07355151304638952):22.146101482851137,(4:18.605992315167825,(5:0.41723084521559173,6:0.41723084521559173):13.188761469952233):13.613660680729701):10.432957935651373):31.811480222609084,((7:1.073577683020929,(8:0.10312280965615628,9:0.10312280965615628):0.9704548733647727):25.078391768466453,((((((((10:0.5240993927444315,((18:0.1…
tree STATE_260000 = ((1:30.846842689248405,((2:0.29674265291940927,3:0.29674265291940927):19.56058755286158,(4:17.19770274623524,(5:0.42748430621704436,6:0.42748430621704436):11.770218440018196):12.65962745954575):9.989512483467415):29.594239918613184,((7:1.1126481545331686,(8:0.14101112026765605,9:0.14101112026765605):0.9716370342655125):29.342240148087626,(((((((10:0.45062918536306745,45:0.4506…
tree STATE_261000 = ((1:32.32022074324589,((2:0.29674265291940927,3:0.29674265291940927):19.16514419931907,(4:16.172529075744762,(5:0.07313495330432929,6:0.07313495330432929):11.099394122440433):13.289357776493716):11.858333891007412):28.638529460020187,((7:0.6362263836685607,(8:0.209997762488225,9:0.209997762488225):0.42622862118033567):27.353068712571282,(((((10:0.7564077423321783,45:0.75640774…
tree STATE_262000 = ((1:28.550221259760676,((2:0.23883745792030453,3:0.23883745792030453):19.35590908519172,(4:14.486651692723964,(5:0.03797773729078635,6:0.03797773729078635):9.448673955433177):15.10809485038806):7.955474716648652):30.025710202403502,((7:0.5601575131981527,(8:0.07408319652784101,9:0.07408319652784101):0.48607431667031165):26.45232157135352,(((((((((10:0.5941087700641071,((15:0.4…
tree STATE_263000 = ((1:33.82506591024069,((2:0.32059493209568757,3:0.32059493209568757):22.735921555274558,(4:18.78576930381407,(5:0.1852349908290769,6:0.1852349908290769):13.600534312984994):14.270747183556175):9.768549422870443):25.71289403323808,((7:1.2404551891201478,(8:0.2659836230221586,9:0.2659836230221586):0.9744715660979892):27.441405680697116,((((((10:0.8505219162281101,((11:0.69292836…
tree STATE_264000 = ((1:29.18163143919864,((2:0.575198483533903,3:0.575198483533903):18.18987508263249,(4:16.920015315099597,(5:0.18765164899715003,6:0.18765164899715003):11.732363666102447):11.845058251066796):9.416557873032247):32.60080822040081,((7:1.3369238836296518,(8:0.30089277875559617,9:0.30089277875559617):1.0360311048740556):29.08801234224714,(((((10:1.2462825066866852,((15:0.4484436017…
tree STATE_265000 = ((1:34.60010018426549,((2:0.4365845322725317,3:0.4365845322725317):20.621368791347848,(4:16.19912536574891,(5:0.10404898580251576,6:0.10404898580251576):11.095076379946393):14.858827957871473):12.542146860645111):22.604642874516692,((7:0.7654259342106684,(8:0.2990418295539179,9:0.2990418295539179):0.4663841046567505):23.038231770030798,((((10:1.3236644233786048,(18:0.378446410…
tree STATE_266000 = ((1:35.543748791471614,((2:0.3194752861843746,3:0.3194752861843746):20.815616788665654,(4:16.48963299451564,(5:0.033416522269140714,6:0.033416522269140714):11.456216472246501):14.645459080334387):13.408656716621586):23.92858100257135,((7:1.0346859440920184,(8:0.026248756050968325,9:0.026248756050968325):1.00843718804105):22.992969664741615,((((10:1.9566014658151727,(18:0.51379…
tree STATE_267000 = ((1:34.89410089629994,((2:0.26652622630625444,3:0.26652622630625444):19.72825201067692,(4:15.053513206468416,(5:0.05940355866302305,6:0.05940355866302305):9.994109647805393):14.941265030514757):13.899322659316766):24.860874733416217,((7:1.1383139020334525,(8:0.12661455351137363,9:0.12661455351137363):1.0116993485220789):23.508857385349586,(((10:2.040861005074884,((48:0.1098107…
tree STATE_268000 = ((1:37.692295199899945,((2:0.3219546266411015,3:0.3219546266411015):24.138022791795052,(4:18.524383403659378,(5:0.09307626539041536,6:0.09307626539041536):13.431307138268963):15.935594014776775):12.232317781463792):23.29262090786014,((7:1.1972995203147363,(8:0.4763343241835649,9:0.4763343241835649):0.7209651961311714):23.27854551234084,(((10:1.7262729103947931,((11:1.026851078…
tree STATE_269000 = ((1:37.17779831224198,((2:0.2604736397352614,3:0.2604736397352614):24.360573850190164,(4:18.707312928137156,(5:0.05572661739616436,6:0.05572661739616436):13.651586310740992):15.913734561788267):11.556750822316559):21.05175331470995,((7:1.483879607311458,(8:0.07233500476748134,9:0.07233500476748134):1.4115446025439766):28.152613827248366,((((10:1.3490939243511941,(11:1.18532706…
tree STATE_270000 = ((1:31.19442579824708,((2:0.2507916556592402,3:0.2507916556592402):17.638944416748387,(4:18.19424315678017,(5:0.049844820188205574,6:0.049844820188205574):13.144398336591966):9.695492915627458):12.304689725839452):35.822365924551335,((7:1.460161871909989,(8:0.0702888368347665,9:0.0702888368347665):1.3898730350752224):31.646738641053346,(((((10:1.1494914122465207,11:1.149491412…
tree STATE_271000 = ((1:29.018999039270305,((2:0.2507916556592402,3:0.2507916556592402):17.638944416748387,(4:15.612361854336097,(5:0.049844820188205574,6:0.049844820188205574):10.562517034147891):12.277374218071532):10.129262966862676):31.49935102178386,((7:1.5463328439665531,(8:0.0702888368347665,9:0.0702888368347665):1.4760440071317866):27.74409137161672,(((((10:1.032180707787956,11:1.03218070…
tree STATE_272000 = ((1:29.42466227209251,((2:0.2507916556592402,3:0.2507916556592402):19.431905124441137,(4:16.133188310238257,(5:0.049844820188205574,6:0.049844820188205574):11.083343490050051):13.549508469862122):8.741965491992133):25.245669349536875,((7:1.5463328439665531,(8:0.016365435734730482,9:0.016365435734730482):1.5299674082318226):24.7689355719641,((((10:1.6415953856230436,(15:1.49935…
tree STATE_273000 = ((1:34.83134562677723,((2:0.2507916556592402,3:0.2507916556592402):19.783029163414177,(4:15.590179427345387,(5:0.049844820188205574,6:0.049844820188205574):10.540334607157181):14.443641391728033):13.797524807703809):28.59718451556332,((7:1.3901594666991315,(8:0.016365435734730482,9:0.016365435734730482):1.373794030964401):23.706697026648712,((10:1.8248418097022607,((((((((((11…
tree STATE_274000 = ((1:33.51637309336179,((2:0.2507916556592402,3:0.2507916556592402):17.59253268491011,(4:16.83096700694682,(5:0.049844820188205574,6:0.049844820188205574):11.781122186758616):11.012357333622532):14.67304875279244):25.44362418898146,((7:1.538795251253525,(8:0.016365435734730482,9:0.016365435734730482):1.5224298155187945):25.153070542254746,((((((10:0.8379978858478943,15:0.837997…
tree STATE_275000 = ((1:28.319212942589814,((2:0.2507916556592402,3:0.2507916556592402):17.767393553333847,(4:16.999095781743115,(5:0.049844820188205574,6:0.049844820188205574):11.94925096155491):11.01908942724997):9.30102773359673):24.598701683643014,((7:1.538795251253525,(8:0.31011625501643536,9:0.31011625501643536):1.2286789962370896):21.5817736255434,((((10:1.4725342420674032,(((12:0.38354489…
tree STATE_276000 = ((1:29.114254365796363,((2:0.9399536971120313,3:0.9399536971120313):17.25342035814462,(4:15.476821902636857,(5:0.049844820188205574,6:0.049844820188205574):10.426977082448651):12.716552152619794):9.920880310539712):25.01551294671419,((7:1.538795251253525,(8:0.04451293619942476,9:0.04451293619942476):1.4942823150541003):21.341020928419567,((((((10:0.6379673477499912,(((20:0.046…
tree STATE_277000 = ((1:29.114254365796363,((2:0.518869183005366,3:0.518869183005366):19.58218142330138,(4:16.35972668547215,(5:0.049844820188205574,6:0.049844820188205574):11.309881865283945):13.741323920834592):8.01320375948962):21.224922684178118,((7:0.6182398403958551,(8:0.013132619954923541,9:0.013132619954923541):0.6051072204409316):22.261576339277237,(((((((10:0.6526102545842576,(21:0.6498…
tree STATE_278000 = ((1:31.81532846505457,((2:0.05365207006982331,3:0.05365207006982331):20.04739853623692,(4:16.125429072595722,(5:0.049844820188205574,6:0.049844820188205574):11.075584252407516):13.97562153371102):10.714277858747828):21.60013404598231,((7:1.2433769382693711,(8:0.013132619954923541,9:0.013132619954923541):1.2302443183144476):21.857926608023114,(((((((((10:0.6009610695157688,((21…
tree STATE_279000 = ((1:30.015348149578863,((2:0.05365207006982331,3:0.05365207006982331):17.5451700330806,(4:15.592821525569263,(5:0.049844820188205574,6:0.049844820188205574):10.542976705381058):12.006000577581158):11.41652604642844):23.45962642724664,((7:1.3852222080851533,(8:0.013132619954923541,9:0.013132619954923541):1.3720895881302297):22.34422466607029,(((((10:1.0404887541754764,(((12:0.4…
tree STATE_280000 = ((1:30.025066819280298,((2:0.0826825350405489,3:0.0826825350405489):18.88484652711705,(4:15.021297550213045,(5:0.06774714643513136,6:0.06774714643513136):9.953550403777914):13.94623151194455):10.057537757122702):23.288984021692514,((7:0.5653229294659852,(8:0.0821037902698123,9:0.0821037902698123):0.4832191391961729):22.3248144943446,((((((10:0.3586990023095984,28:0.35869900230…
tree STATE_281000 = ((1:28.964118696738595,((2:0.0826825350405489,3:0.0826825350405489):17.71768290528947,(4:16.02727753979289,(5:0.06774714643513136,6:0.06774714643513136):10.95953039335776):11.773087900537128):10.163753256408576):24.04497187403534,((7:0.5653229294659852,(8:0.066399046661477,9:0.066399046661477):0.49892388280450817):17.874380825434535,(((((((10:0.3111037238638419,28:0.3111037238…
tree STATE_282000 = ((1:30.922836972007133,((2:0.08593034525068077,3:0.08593034525068077):18.026539363343456,(4:16.032001111285147,(5:0.2086185353096166,6:0.2086185353096166):10.82338257597553):12.08046859730899):11.810367263412996):19.200986700368617,((7:1.059727943726557,(8:0.11982487612954529,9:0.11982487612954529):0.9399030675970117):17.82208885717916,(((((10:0.8279604263724385,((21:0.2779574…
tree STATE_283000 = ((1:31.07331736510899,((2:0.021366982556914493,3:0.021366982556914493):18.540336948532563,(4:15.2632341372274,(5:0.16811885345838995,6:0.16811885345838995):10.09511528376901):13.298469793862079):11.511613434019512):22.221752063654577,((7:1.8801926883020457,(8:0.39325291567254794,9:0.39325291567254794):1.4869397726294977):19.34410110266714,((((((10:0.8471124883224097,(((20:0.13…
tree STATE_284000 = ((1:29.413246961403352,((2:0.0559639458340655,3:0.0559639458340655):18.536148065077498,(4:18.003482926571913,(5:0.17598841622453598,6:0.17598841622453598):12.827494510347377):10.58862908433965):9.821134950491789):21.88339508685624,((7:1.7786119506770746,(8:0.03438201101547733,9:0.03438201101547733):1.7442299396615972):20.813818450521318,((((10:1.0767813037522316,((12:0.4231664…
tree STATE_285000 = ((1:28.850952500088546,((2:0.0559639458340655,3:0.0559639458340655):18.536148065077498,(4:14.494442378647136,(5:0.17598841622453598,6:0.17598841622453598):9.3184539624226):14.097669632264427):9.258840489176983):24.29917599553169,((7:1.7786119506770746,(8:0.13427696944718193,9:0.13427696944718193):1.6443349812298926):19.179843124332656,(((10:1.2773887199709106,((((11:0.69820592…
tree STATE_286000 = ((1:30.872489502867424,((2:0.07690033820914444,3:0.07690033820914444):16.35327228486456,(4:13.387442377531269,(5:0.15560192388110572,6:0.15560192388110572):8.231840453650163):13.042730245542437):13.442316879793719):20.42533422333254,((7:0.8612851175986584,(8:0.0022915237935414723,9:0.0022915237935414723):0.858993593805117):19.557235979828203,(((((10:0.5524503029782943,((((17:0…
tree STATE_287000 = ((1:30.873725080137298,((2:0.07727721207407967,3:0.07727721207407967):17.493864630476573,(4:13.336943694660661,(5:0.15583696683000348,6:0.15583696683000348):8.181106727830658):14.234198147889991):12.302583237586646):19.73414072193463,((7:1.0085183028973006,(8:0.014195256357265151,9:0.014195256357265151):0.9943230465400354):14.45578534371068,((((((((10:0.5743149577264425,((((17…
tree STATE_288000 = ((1:27.650682765222697,((2:0.07743183542500631,3:0.07743183542500631):17.484469833810657,(4:15.213340570119392,(5:0.11582297562737942,6:0.11582297562737942):10.097517594492013):12.34856109911627):9.088781095987034):21.984295701466742,((7:0.8060044482560933,(8:0.014561962569811016,9:0.014561962569811016):0.7914424856862823):12.320892270626064,((((((10:0.5686585375694542,((((17:…
tree STATE_289000 = ((1:24.486324994162416,((2:0.010790490529567265,3:0.010790490529567265):15.671462875747492,(4:15.120527124336903,(5:0.2125376952535234,6:0.2125376952535234):9.90798942908338):10.561726241940157):7.804071627885357):24.954093387196345,((7:0.7836643527808036,(8:0.1669093670693904,9:0.1669093670693904):0.6167549857114132):15.344453313233068,((((((((10:0.4891811807398627,((18:0.134…
tree STATE_290000 = ((1:24.496666703257134,((2:0.014478277950386698,3:0.014478277950386698):13.198818918847477,(4:13.823435058663392,(5:0.21486546259614592,6:0.21486546259614592):8.608569596067246):9.389862138134472):10.28336950645927):20.91096726979621,((7:0.7926731365032857,(8:0.01433489191562387,9:0.01433489191562387):0.7783382445876619):18.34073381040677,(((((((10:0.4943225891633165,(18:0.280…
tree STATE_291000 = ((1:23.140670172961123,((2:0.10617300366154225,3:0.10617300366154225):15.196190991075841,(4:11.658464648532915,(5:0.15373020383757918,6:0.15373020383757918):6.504734444695336):13.643899346204469):6.838306178223739):21.250062699397965,((7:0.8537493284536062,(8:0.07048259992183858,9:0.07048259992183858):0.7832667285317676):15.671583235725844,((((((10:0.8454409968661533,((12:0.06…
tree STATE_292000 = ((1:23.040670078016426,((2:0.10617300366154225,3:0.10617300366154225):15.196190991075841,(4:15.566734384517147,(5:0.15373020383757918,6:0.15373020383757918):10.413004180679568):9.735629610220236):6.738306083279042):19.55272800984592,((7:0.8537493284536062,(8:0.13348263745200128,9:0.13348263745200128):0.7202666910016049):14.42053750131198,((((((10:0.7942364488742549,(((15:0.630…
tree STATE_293000 = ((1:28.117137335854572,((2:0.13291343209816908,3:0.13291343209816908):19.043993484606894,(4:15.488653628854294,(5:0.13288017347196757,6:0.13288017347196757):10.355773455382327):13.68825328785077):7.940230419149508):18.605229314447314,((7:0.7722956104431375,(8:0.05387072460349884,9:0.05387072460349884):0.7184248858396387):17.059977355965742,((((((10:0.8241447448825536,((((16:0.…
tree STATE_294000 = ((1:30.169069221821104,((2:0.13291343209816908,3:0.13291343209816908):14.686668087335095,(4:13.444060858653014,(5:0.13288017347196757,6:0.13288017347196757):8.311180685181046):11.37552066078025):14.34948770238784):22.651885890643598,((7:0.7426091811090139,(8:0.06649719445104907,9:0.06649719445104907):0.6761119866579648):18.817645696030137,((((((10:1.0396103938199353,((12:0.728…
tree STATE_295000 = ((1:27.845168970304798,((2:0.13291343209816908,3:0.13291343209816908):16.643946012682377,(4:13.928558554141024,(5:0.13288017347196757,6:0.13288017347196757):8.795678380669056):12.848300890639525):10.06830952552425):24.340155136422624,((7:0.7640862865247726,(8:0.05669596584132108,9:0.05669596584132108):0.7073903206834515):20.603532513970798,((((((10:0.6725500854356422,(20:0.526…
tree STATE_296000 = ((1:26.856052498732673,((2:0.12488033982481106,3:0.12488033982481106):17.816391231858304,(4:15.524316826196795,(5:0.12790548318565342,6:0.12790548318565342):10.396411343011142):12.416954745486319):7.914780927049559):22.638118368686435,((7:0.7660557660135936,(8:0.21959024488492318,9:0.21959024488492318):0.5464655211286704):18.00548471312824,((((((10:0.7992654551601021,((((17:0.…
tree STATE_297000 = ((1:24.474207123772658,((2:0.13222965212719018,3:0.13222965212719018):15.913201956913024,(4:14.898430784681597,(5:0.13245672587995116,6:0.13245672587995116):9.765974058801646):11.147000824358617):7.428775514732443):22.578759754184766,((7:0.78384325499594,(8:0.0945129857101179,9:0.0945129857101179):0.6893302692858221):19.733368414417587,(((((((10:0.75977722697715,(((12:0.401502…
tree STATE_298000 = ((1:26.12869844981391,((2:0.045392842637948405,3:0.045392842637948405):15.807975980570731,(4:15.44229322887989,(5:0.16289529125804947,6:0.16289529125804947):10.279397937621841):10.41107559432879):9.275329626605231):22.19597893209236,((7:0.573672734476375,(8:0.08680113557637625,9:0.08680113557637625):0.48687159889999876):19.5065226490825,(((((10:1.1449259554905566,((((11:0.6920…
tree STATE_299000 = ((1:26.12869844981391,((2:0.045392842637948405,3:0.045392842637948405):18.832756435719467,(4:15.44229322887989,(5:0.7603483178623609,6:0.7603483178623609):9.68194491101753):13.435856049477525):6.250549171456495):27.582263304794225,((7:1.0802286184576246,(8:0.08680113557637625,9:0.08680113557637625):0.9934274828812484):22.07369779527818,(((((10:1.0222385027855094,(((((11:0.8005…
tree STATE_300000 = ((1:29.364414551373535,((2:0.045392842637948405,3:0.045392842637948405):17.055213445269207,(4:15.982341288029794,(5:0.08275321789487222,6:0.08275321789487222):10.899588070134921):11.118264999877361):11.26380826346638):24.169889032129937,((7:1.0802286184576246,(8:0.08680113557637625,9:0.08680113557637625):0.9934274828812484):20.670465674720177,((((((((10:0.6445044390246697,(16:…
tree STATE_301000 = ((1:28.864435492832463,((2:0.045392842637948405,3:0.045392842637948405):17.055213445269207,(4:17.09525815757716,(5:0.08275321789487222,6:0.08275321789487222):12.012504939682287):10.005348130329995):10.763829204925308):24.484300019804486,((7:1.0802286184576246,(8:0.08680113557637625,9:0.08680113557637625):0.9934274828812484):22.852656500767658,((((10:0.8429645084728512,((((((15…
tree STATE_302000 = ((1:32.651121467985625,((2:0.23045240302408843,3:0.23045240302408843):19.690128197649294,(4:18.73345271499889,(5:0.2438823843044613,6:0.2438823843044613):13.489570330694429):11.187127885674492):11.730540867312243):24.879545070375322,((7:2.4315763974081577,(8:0.0027292565638745714,9:0.0027292565638745714):2.428847140844283):21.761275551362232,((((((((10:0.8145644755254681,(29:0…
tree STATE_303000 = ((1:29.715265790997755,((2:0.23045240302408843,3:0.23045240302408843):19.92305929279989,(4:17.959912427237704,(5:0.10338908400949798,6:0.10338908400949798):12.856523343228206):12.193599268586276):8.561754095173775):28.301272851837503,((7:0.8774691732139459,(8:0.0027292565638745714,9:0.0027292565638745714):0.8747399166500713):23.72200761775911,(((((10:0.77977978563831,30:0.7797…
tree STATE_304000 = ((1:29.715265790997755,((2:0.23045240302408843,3:0.23045240302408843):20.395612845636002,(4:16.614014916315256,(5:0.10338908400949798,6:0.10338908400949798):11.510625832305758):14.012050332344835):8.089200542337665):30.267197568060176,((7:0.814680810208209,(8:0.0027292565638745714,9:0.0027292565638745714):0.8119515536443345):23.67391321748658,((((10:1.516296244283541,(((11:0.9…
tree STATE_305000 = ((1:30.034030538470105,((2:0.23045240302408843,3:0.23045240302408843):18.436648893797944,(4:16.920004698959122,(5:0.0856020392435628,6:0.0856020392435628):11.83440265971556):11.74709659786291):10.366929241648073):24.197802919868735,((7:1.1626631062766677,(8:0.0027292565638745714,9:0.0027292565638745714):1.1599338497127931):20.06583657513867,((((10:1.6103084173223516,((48:0.096…
tree STATE_306000 = ((1:31.989332332553744,((2:0.23045240302408843,3:0.23045240302408843):18.42327282397223,(4:15.725790595887947,(5:0.0856020392435628,6:0.0856020392435628):10.640188556644384):12.927934631108371):12.335607105557425):25.974112241971028,((7:1.1626631062766677,(8:0.22418440941590845,9:0.22418440941590845):0.9384786968607592):22.241435183138826,(((10:1.8803017402087818,((((11:0.6731…
tree STATE_307000 = ((1:30.20254271976394,((2:0.3204512587120991,3:0.3204512587120991):18.211370847416347,(4:15.103721294734676,(5:0.12337792622003896,6:0.12337792622003896):9.980343368514637):13.428100811393769):10.670720613635496):26.025248418171785,((7:0.6928911185474895,(8:0.010802525036112343,9:0.010802525036112343):0.6820885935113772):21.89004523354107,((((10:1.6951362288905107,((((((12:0.1…
tree STATE_308000 = ((1:28.49659612495548,((2:0.4734921056202168,3:0.4734921056202168):18.058330000508228,(4:16.772246355472497,(5:0.12337792622003896,6:0.12337792622003896):11.648868429252458):11.759575750655948):8.964774018827036):26.64833650608859,((7:2.75171679323757,(8:0.010802525036112343,9:0.010802525036112343):2.7409142682014576):21.265161195860927,(((((10:0.9188278469622428,(16:0.4033086…
tree STATE_309000 = ((1:28.158500075904783,((2:0.4734921056202168,3:0.4734921056202168):18.259035710621518,(4:17.344230047132527,(5:0.1891330981810171,6:0.1891330981810171):12.15509694895151):11.388297769109208):8.425972259663048):26.399951960009957,((7:1.1236129104337493,(8:0.06011130587127411,9:0.06011130587127411):1.0635016045624752):22.41235864363837,((((((((10:0.6715027819993138,(((17:0.0135…
tree STATE_310000 = ((1:28.158500075904783,((2:0.4734921056202168,3:0.4734921056202168):17.16401322439378,(4:14.574485633125231,(5:0.2883456531296691,6:0.2883456531296691):9.286139979995562):13.063019696888766):9.520994745890786):25.469851069209952,((7:1.1236129104337493,(8:0.12393955324931483,9:0.12393955324931483):0.9996733571844345):22.41235864363837,(((((10:1.3217059979692667,((((12:0.4838187…
tree STATE_311000 = ((1:27.11778734484387,((2:0.4734921056202168,3:0.4734921056202168):13.652110491125999,(4:14.59416537912038,(5:0.2883456531296691,6:0.2883456531296691):9.30581972599071):9.531437217625836):11.992184748097653):24.871372563053747,((7:1.485515093983949,(8:0.12393955324931483,9:0.12393955324931483):1.3615755407346342):15.794454160524502,(((((10:1.2872897299055022,(((30:0.1114030153…
tree STATE_312000 = ((1:28.029961515042444,((2:0.3454957057878154,3:0.3454957057878154):15.601025927306377,(4:14.872617740563456,(5:0.2883456531296691,6:0.2883456531296691):9.584272087433787):11.073903892530737):11.083439881948252):24.32941235847032,((7:1.485515093983949,(8:0.12393955324931483,9:0.12393955324931483):1.3615755407346342):20.58718256669208,(((((10:0.7472851411581408,(((16:0.31297827…
tree STATE_313000 = ((1:26.02511865227703,((2:2.854151885678391E-4,3:2.854151885678391E-4):15.926269025218271,(4:14.35723806629149,(5:0.48125783657655674,6:0.48125783657655674):8.875980229714934):11.569316374115349):9.09856421187019):26.2898603873535,((7:0.9432102866081031,(8:0.16397333206334963,9:0.16397333206334963):0.7792369545447535):19.781510413144193,((((10:1.144663607840423,(((11:0.5449781…
tree STATE_314000 = ((1:28.02679672886113,((2:2.854151885678391E-4,3:2.854151885678391E-4):16.923757145265952,(4:14.35723806629149,(5:0.14819491850983013,6:0.14819491850983013):9.20904314778166):12.56680449416303):10.102754168406609):22.600314054225436,((7:0.5820801194386007,(8:0.17213058352110266,9:0.17213058352110266):0.40994953591749805):18.938962363333758,(((10:1.3654850932068745,((((11:0.882…
tree STATE_315000 = ((1:27.242230991449645,((2:2.854151885678391E-4,3:2.854151885678391E-4):17.702692654024105,(4:16.649725428397744,(5:0.6712972288836632,6:0.6712972288836632):10.97842819951408):11.053252640814929):8.539252922236972):27.20004699257278,((7:1.3545112395197805,(8:0.28154243058714457,9:0.28154243058714457):1.072968808932636):20.038552547871923,(((((10:0.7661414008646141,((11:0.73910…
tree STATE_316000 = ((1:27.242230991449645,((2:2.854151885678391E-4,3:2.854151885678391E-4):19.969976745158238,(4:17.035000210006487,(5:0.6712972288836632,6:0.6712972288836632):11.363702981122824):12.935261950340319):6.271968831102839):25.27023400687898,((7:1.433064702084181,(8:0.2952355753604614,9:0.2952355753604614):1.1378291267237195):19.243925536272783,(((10:1.0318754126169298,((((((11:0.5563…
tree STATE_317000 = ((1:27.242230991449645,((2:2.854151885678391E-4,3:2.854151885678391E-4):15.228925163661291,(4:15.265934936763621,(5:0.722296426428148,6:0.722296426428148):9.543638510335473):9.963275642086238):11.013020412599786):24.566269267209925,((7:1.433064702084181,(8:0.042563184407935495,9:0.042563184407935495):1.3905015176762454):16.965645805803234,((((10:0.8949816336628247,(11:0.685013…
tree STATE_318000 = ((1:27.074385872476142,((2:2.854151885678391E-4,3:2.854151885678391E-4):16.917678018543416,(4:13.673061210826592,(5:0.8325872961983567,6:0.8325872961983567):7.840473914628236):13.244902222905392):9.156422438744158):22.57913441223785,((7:1.3542461336550957,(8:0.28716805171922033,9:0.28716805171922033):1.0670780819358754):16.64767210824757,(((((((10:0.5895746698619004,((15:0.492…
tree STATE_319000 = ((1:27.10049886043337,((2:0.008973364823789964,3:0.008973364823789964):17.636324724472132,(4:15.72213536363222,(5:0.8384900184177031,6:0.8384900184177031):9.883645345214516):11.923162725663701):8.455200771137449):17.148923371090824,((7:0.6509187510706909,(8:0.07473136932367908,9:0.07473136932367908):0.5761873817470118):14.322211631432438,((((((((10:0.6809054645998167,27:0.6809…
tree STATE_320000 = ((1:23.03943073534237,((2:0.008973364823789964,3:0.008973364823789964):12.873208514921268,(4:12.736605521258394,(5:0.20657296628765742,6:0.20657296628765742):7.530032554970736):10.145576358486665):9.157248855597313):23.925190038231186,((7:0.6509187510706909,(8:0.20452551446108913,9:0.20452551446108913):0.44639323660960173):13.728970288847115,((((((((10:0.400575568722086,((17:0…
tree STATE_321000 = ((1:23.03943073534237,((2:0.008973364823789964,3:0.008973364823789964):13.56487554124943,(4:12.221416326912466,(5:0.20657296628765742,6:0.20657296628765742):7.014843360624809):11.352432579160753):8.465581829269151):21.118176955914755,((7:0.6509187510706909,(8:0.04964942946613604,9:0.04964942946613604):0.6012693216045548):17.57501634008232,((((((10:0.6494684348766375,((18:0.227…
tree STATE_322000 = ((1:22.28898309881911,((2:0.008973364823789964,3:0.008973364823789964):14.200396331423486,(4:13.44626695313871,(5:0.20657296628765742,6:0.20657296628765742):8.239693986851053):10.763102743108565):7.079613402571834):22.05771516687225,((7:0.6956680386308278,(8:0.04964942946613604,9:0.04964942946613604):0.6460186091646918):18.699857461179135,((((((((10:0.6417680687139321,(((((11:…
tree STATE_323000 = ((1:28.861467763926413,((2:0.008973364823789964,3:0.008973364823789964):15.922946359451293,(4:13.44626695313871,(5:0.20657296628765742,6:0.20657296628765742):8.239693986851053):12.485652771136373):11.92954803965133):21.359368969310346,((7:0.6956680386308278,(8:0.20860951482803713,9:0.20860951482803713):0.4870585238027907):18.726442015679154,((((((10:0.5160400674601113,(27:0.31…
tree STATE_324000 = ((1:29.65807480476566,((2:0.09579323530697259,3:0.09579323530697259):17.959833543866765,(4:13.997769911248962,(5:0.5446234833479018,6:0.5446234833479018):8.45314642790106):14.057856867924773):10.602448025591926):20.49107194504692,((7:0.8365432328129394,(8:0.2802667283540714,9:0.2802667283540714):0.556276504458868):18.687608749447183,(((((((((10:0.4278819554570946,((33:0.067036…
tree STATE_325000 = ((1:27.936881523908994,((2:0.09579323530697259,3:0.09579323530697259):17.959833543866765,(4:16.99964544327195,(5:0.5446234833479018,6:0.5446234833479018):11.45502195992405):11.055981335901784):8.881254744735259):22.163335267356416,((7:0.8365432328129394,(8:0.14392475478346256,9:0.14392475478346256):0.6926184780294768):20.779039249029456,(((((((10:0.6617941478475565,(((((((11:0…
tree STATE_326000 = ((1:34.44266748633356,((2:0.09579323530697259,3:0.09579323530697259):18.63214011708029,(4:16.05846108818888,(5:0.08213136457500347,6:0.08213136457500347):10.976329723613878):12.66947226419838):14.714734133946301):21.386839726497698,((7:1.8609025225021583,(8:0.4329288931268529,9:0.4329288931268529):1.4279736293753054):23.090853143648587,(((((10:0.7697846307915595,((((((((((11:0…
tree STATE_327000 = ((1:34.38754385236054,((2:0.06337555378824256,3:0.06337555378824256):19.911931574975434,(4:16.24052415586455,(5:0.06212463753971775,6:0.06212463753971775):11.17839951832483):13.734782972899126):13.412236723596862):19.217712403896883,((7:1.7795577537469143,(8:0.3551189689970933,9:0.3551189689970933):1.424438784749821):19.492158627943226,(((((10:0.9791184444745668,(((23:0.119028…
tree STATE_328000 = ((1:34.266805006716226,((2:0.029373820702256026,3:0.029373820702256026):17.66110582087095,(4:14.650428623245578,(5:0.7082226710693043,6:0.7082226710693043):8.942205952176273):13.040051018327627):15.57632536514302):22.04060765858374,((7:1.694238169323242,(8:0.14768656863990515,9:0.14768656863990515):1.5465516006833369):18.72620020439099,((((10:0.8326611871178621,(15:0.705610837…
tree STATE_329000 = ((1:29.296818474987354,((2:0.11634542089604949,3:0.11634542089604949):17.778994420551196,(4:17.090055523962214,(5:0.766350411586151,6:0.766350411586151):11.323705112376063):10.805284317485032):10.401478633540108):25.871040882308343,((7:1.8255028557151718,(8:0.3479179019125418,9:0.3479179019125418):1.47758495380263):20.24938631731608,(((((((10:0.7818160078763345,43:0.7818160078…
tree STATE_330000 = ((1:31.47193837287653,((2:0.039089490481373446,3:0.039089490481373446):18.18202381924039,(4:17.09671163462163,(5:0.8173601485938544,6:0.8173601485938544):11.279351486027776):11.124401675100131):12.250825063154767):23.04955155633396,((7:1.7578050230872648,(8:0.6793755002618447,9:0.6793755002618447):1.0784295228254202):22.43446708272409,((10:1.7347070909021383,(11:1.716932750160…
tree STATE_331000 = ((1:30.207976740031413,((2:0.039089490481373446,3:0.039089490481373446):17.00195791978391,(4:16.567104863195958,(5:0.01603026672850838,6:0.01603026672850838):11.55107459646745):10.473942547069324):12.16692932976613):24.782810184315053,((7:0.916476896681246,(8:0.1987719340786711,9:0.1987719340786711):0.7177049626025749):23.049582081625218,(((((10:1.321308643997729,(22:0.8024500…
tree STATE_332000 = ((1:32.06937892710611,((2:0.44713487914023986,3:0.44713487914023986):16.655493150891846,(4:17.029884819720444,(5:0.01603026672850838,6:0.01603026672850838):12.013854552991935):10.072743210311643):13.966750897074022):22.129208188272038,((7:1.9868198638179635,(8:0.16901043872163157,9:0.16901043872163157):1.817809425096332):21.15907969094399,(((((10:1.2535366255321714,(16:0.36091…
tree STATE_333000 = ((1:30.061501711424405,((2:0.18154287060600005,3:0.18154287060600005):19.64863594574301,(4:16.453386667451262,(5:0.01603026672850838,6:0.01603026672850838):11.437356400722754):13.37679214889775):9.231322895075394):25.30732147620096,((7:0.9293418702177796,(8:0.16901043872163157,9:0.16901043872163157):0.760331431496148):19.356904089678725,((((((10:0.8597249863638767,(26:0.280274…
tree STATE_334000 = ((1:30.99547095728468,((2:0.18154287060600005,3:0.18154287060600005):19.64863594574301,(4:16.813359921638174,(5:0.01603026672850838,6:0.01603026672850838):11.797329654909666):13.016818894710838):10.16529214093567):24.02372710063908,((7:0.7909252751095259,(8:0.0075276212215307226,9:0.0075276212215307226):0.7833976538879952):18.771450726344465,((((((10:0.5296745601757095,21:0.52…
tree STATE_335000 = ((1:30.653100584178127,((2:0.18154287060600005,3:0.18154287060600005):18.125994768963217,(4:13.359937274280284,(5:0.12281434409835512,6:0.12281434409835512):8.237122930181929):14.947600365288935):11.345562944608908):24.106061147567168,((7:0.7909252751095259,(8:0.0075276212215307226,9:0.0075276212215307226):0.7833976538879952):20.841553273057766,(((((10:0.8199829619581889,(((11…
tree STATE_336000 = ((1:31.45661132197052,((2:0.33233253419738595,3:0.33233253419738595):19.635614976558635,(4:16.328504700637602,(5:0.3366751782221975,6:0.3366751782221975):10.991829522415404):13.639442810118418):10.4886638112145):24.40107837507643,((7:1.3110556051827658,(8:0.0075276212215307226,9:0.0075276212215307226):1.303527983961235):20.321422942984526,((((((10:0.6926617226118363,(((11:0.56…
tree STATE_337000 = ((1:28.0186890491388,((2:0.1009878491154943,3:0.1009878491154943):18.77844997115438,(4:18.681246204922463,(5:0.3366751782221975,6:0.3366751782221975):13.344571026700265):10.198191615347412):8.139251228868925):28.71823801567635,((7:1.3110556051827658,(8:0.18033279709543137,9:0.18033279709543137):1.1307228080873344):22.080856883230332,((((((10:0.8123722169866281,((11:0.752479619…
tree STATE_338000 = ((1:33.73122375073527,((2:0.24757118378087561,3:0.24757118378087561):19.35043881572973,(4:16.699619631202626,(5:0.3203480371485252,6:0.3203480371485252):11.379271594054101):12.898390368307982):13.133213751224659):28.868290415950327,((7:0.8825289988257872,(8:0.1003566151786508,9:0.1003566151786508):0.7821723836471364):26.025848170528295,(((((((10:0.48447666847038207,(((28:0.122…
tree STATE_339000 = ((1:33.83297504551574,((2:0.08538611915268923,3:0.08538611915268923):20.558883346726446,(4:15.608242339738908,(5:0.19227684358833486,6:0.19227684358833486):10.415965496150573):15.036027126140226):12.188705579636604):25.957020509529883,((7:0.8699027443914495,(8:0.08983308563905368,9:0.08983308563905368):0.7800696587523959):25.459525740051692,((((((((10:0.4266056610768535,((20:0…
tree STATE_340000 = ((1:32.28723254028136,((2:0.08538611915268923,3:0.08538611915268923):19.65436033609319,(4:13.98973270456138,(5:0.19227684358833486,6:0.19227684358833486):8.797455860973045):15.750013750684499):11.54748608503548):29.125147451950532,((7:0.8900409036630244,(8:0.04486732766858026,9:0.04486732766858026):0.8451735759944441):25.76121913575545,((((((((10:0.7195478364504724,(((18:0.179…
tree STATE_341000 = ((1:32.452438652494706,((2:0.08067569306195388,3:0.08067569306195388):21.392238132414704,(4:19.295487384449267,(5:0.2727526852475055,6:0.2727526852475055):14.022734699201761):12.177426441027393):9.979524827018047):21.308572627449408,((7:0.6548521181091971,(8:0.03369191780966574,9:0.03369191780966574):0.6211602002995313):22.98678813300733,(((((10:1.2072146728746587,(11:0.665023…
tree STATE_342000 = ((1:28.29706217979794,((2:0.06940172527658284,3:0.06940172527658284):18.4806674075883,(4:16.49267312376901,(5:0.26562256831330977,6:0.26562256831330977):11.2270505554557):12.057396009095871):8.74699304693306):28.84872836904801,((7:0.6275694462194323,(8:0.16111007601934446,9:0.16111007601934446):0.4664593702000879):24.873222423012436,((((((10:0.8032044914369507,((23:0.021441231…
tree STATE_343000 = ((1:27.629072458617344,((2:0.06940172527658284,3:0.06940172527658284):19.366905439158252,(4:17.88739844896007,(5:0.28097741983141766,6:0.28097741983141766):12.606421029128652):11.548908715474766):7.192765294182507):27.90927043324028,((7:0.6275694462194323,(8:0.2911608457393662,9:0.2911608457393662):0.33640860048006616):22.331115497578132,((((((((((10:0.7798858127827227,11:0.77…
tree STATE_344000 = ((1:30.841351225299704,((2:0.15475678824073746,3:0.15475678824073746):18.100251901230756,(4:18.023812130874852,(5:0.33505972320934774,6:0.33505972320934774):12.688752407665504):10.231196558596643):11.586342535828209):24.925305911781876,((7:2.666641269537898,(8:0.5608679048816008,9:0.5608679048816008):2.1057733646562973):22.396754962927567,((((((10:1.3953080006132277,(((17:0.09…
tree STATE_345000 = ((1:30.99047437305574,((2:0.15475678824073746,3:0.15475678824073746):19.558094865889707,(4:18.023812130874852,(5:0.07933784571153879,6:0.07933784571153879):12.944474285163313):11.689039523255595):10.277622718925294):31.973137889456744,((7:1.685774592533967,(8:0.13150953802522736,9:0.13150953802522736):1.5542650545087398):25.828486491446228,(((((((10:0.8039532529535732,(20:0.40…
tree STATE_346000 = ((1:33.88030828602303,((2:0.15475678824073746,3:0.15475678824073746):23.191494176761957,(4:17.77973053643606,(5:0.11570804226926334,6:0.11570804226926334):12.664022494166796):15.566520428566637):9.534057321020335):22.249678405243166,((7:1.3943630484319485,(8:0.13150953802522736,9:0.13150953802522736):1.2628535104067211):27.479442982556165,((((((10:1.060252352635378,(29:0.27690…
tree STATE_347000 = ((1:37.14422693135095,((2:0.13284383688705503,3:0.13284383688705503):19.78095183654228,(4:15.67499029878055,(5:0.08630611007163047,6:0.08630611007163047):10.58868418870892):14.238805374648784):16.230431257921616):28.467272864712463,((7:1.2770033724831862,(8:0.008550624120353234,9:0.008550624120353234):1.268452748362833):30.349876265432727,((((((10:0.7538581704344806,((((18:0.2…
tree STATE_348000 = ((1:38.66530664620531,((2:0.13284383688705503,3:0.13284383688705503):24.87097279127601,(4:16.286290540023508,(5:0.08630611007163047,6:0.08630611007163047):11.199984429951877):18.717526088139557):12.661490018042244):24.3967242236764,((7:1.2770033724831862,(8:0.008550624120353234,9:0.008550624120353234):1.268452748362833):29.059611627468385,(((((((((((10:0.4160696618924069,38:0.…
tree STATE_349000 = ((1:41.31176471130606,((2:0.13284383688705503,3:0.13284383688705503):24.21996559673441,(4:20.45662021154266,(5:0.05298910795762701,6:0.05298910795762701):15.403631103585033):13.896189222078807):15.958955277684595):27.54400331196404,((7:1.2872503770587826,(8:0.17473007175498978,9:0.17473007175498978):1.1125203053037929):30.58389894408281,(((((((((10:0.12574572505688097,38:0.125…
tree STATE_350000 = ((1:38.63716559940701,((2:0.12205633268120053,3:0.12205633268120053):24.20007097345361,(4:16.82629777688755,(5:0.07317537393171136,6:0.07317537393171136):11.753122402955839):17.49582952924726):13.315038293272202):27.537808513282158,((7:1.2621836443502659,(8:0.1491227062869811,9:0.1491227062869811):1.1130609380632848):30.30206096988588,((((((((((10:0.13836238672654924,45:0.1383…
tree STATE_351000 = ((1:37.190729211308096,((2:0.12205633268120053,3:0.12205633268120053):22.16341182232267,(4:16.82629777688755,(5:0.21842421180057592,6:0.21842421180057592):11.607873565086974):15.459170378116319):13.905261056304226):26.692329595887443,((7:1.42247238881653,(8:0.0182899287106828,9:0.0182899287106828):1.4041824601058472):26.636754198977982,((((((((10:0.5473114209574965,(38:0.12736…
tree STATE_352000 = ((1:34.40657922195702,((2:0.11765912059298422,3:0.11765912059298422):20.251927949128934,(4:17.663646780150025,(5:0.2156702109508597,6:0.2156702109508597):12.447976569199165):12.705940289571892):13.0369921522351):24.165857765651438,((7:0.8182790799198116,(8:0.00789567372713762,9:0.00789567372713762):0.810383406192674):23.302389620712,((((((((10:0.8383313482202102,((22:0.2332652…
tree STATE_353000 = ((1:32.98029927630103,((2:0.11765912059298422,3:0.11765912059298422):19.811510493109147,(4:18.73761036229187,(5:0.03157533391456013,6:0.03157533391456013):13.706035028377311):11.191559251410258):12.051129662598903):28.858460179442694,((7:1.7743061143762873,(8:0.00789567372713762,9:0.00789567372713762):1.7664104406491496):28.665191161223603,((((((10:0.8709084403003294,(((12:0.5…
tree STATE_354000 = ((1:34.44734330824976,((2:0.13690009698127703,3:0.13690009698127703):21.23736695912359,(4:19.71842969044275,(5:0.14221874325489026,6:0.14221874325489026):14.57621094718786):11.65583736566212):12.073076252144894):25.18296689965927,((7:1.9951233203540824,(8:0.07993428132798641,9:0.07993428132798641):1.915189039026096):27.87855427659909,(((((10:0.9737680342225123,((16:0.425018997…
tree STATE_355000 = ((1:36.259591538896586,((2:0.13690009698127703,3:0.13690009698127703):21.583154539426445,(4:16.19347986992614,(5:0.21261566524263031,6:0.21261566524263031):10.98086420468351):15.526574766481584):13.539536902488862):26.89105204515137,((7:0.7714033443892028,(8:0.23323429208082658,9:0.23323429208082658):0.5381690523083762):28.057573707717975,((((((10:0.7806311923179649,22:0.78063…
tree STATE_356000 = ((1:35.3171779289079,((2:0.13690009698127703,3:0.13690009698127703):22.129084352007922,(4:20.175722990677784,(5:0.2579888967753572,6:0.2579888967753572):14.917734093902427):12.090261458311417):12.051193479918702):27.694423289486828,((7:0.7987694899691178,(8:0.24633876999104132,9:0.24633876999104132):0.5524307199780765):27.807824782509293,(((((10:1.262445230051347,(((11:0.86717…
tree STATE_357000 = ((1:37.34189405587212,((2:0.12475307847805084,3:0.12475307847805084):20.007490919227536,(4:16.55972165849481,(5:0.2503531575074902,6:0.2503531575074902):11.309368500987318):13.572522339210778):16.20965005816653):29.05163326299214,((7:1.2413835207799906,(8:0.20738629821739352,9:0.20738629821739352):1.033997222562597):23.08590532370421,((((((10:1.2115686197874163,((11:1.11887974…
tree STATE_358000 = ((1:38.81727698350119,((2:0.12475307847805084,3:0.12475307847805084):21.702785102953605,(4:18.614412437624686,(5:0.4424428539657672,6:0.4424428539657672):13.17196958365892):13.21312574380697):15.989738802069532):23.20173791785693,((7:0.6164065614147773,(8:0.030543779836335716,9:0.030543779836335716):0.5858627815784416):24.097004140314105,((((((((10:0.9859973735246705,(12:0.537…
tree STATE_359000 = ((1:39.276170007397646,((2:0.12475307847805084,3:0.12475307847805084):24.380842428039102,(4:18.37561447698112,(5:0.4424428539657672,6:0.4424428539657672):12.933171623015353):16.129981029536033):13.770574500880493):23.663311559025168,((7:0.6164065614147773,(8:0.036363262497292936,9:0.036363262497292936):0.5800432989174844):26.888970562187012,(((((((10:0.8315650784803914,((21:0.…
tree STATE_360000 = ((1:41.43381958516349,((2:0.12475307847805084,3:0.12475307847805084):24.380842428039102,(4:18.37561447698112,(5:0.1693517496227841,6:0.1693517496227841):13.206262727358336):16.129981029536033):15.928224078646338):23.764089453990877,((7:1.3684805304985446,(8:0.06050523156828547,9:0.06050523156828547):1.307975298930259):22.812800491046083,(((((10:0.9037637944663219,(26:0.1176274…
tree STATE_361000 = ((1:36.7836485743931,((2:0.12475307847805084,3:0.12475307847805084):24.165976403148917,(4:16.908710090954408,(5:0.2508696178162051,6:0.2508696178162051):11.657840473138203):17.38201939067256):11.49291909276613):24.370552537868704,((7:1.3684805304985446,(8:0.06050523156828547,9:0.06050523156828547):1.307975298930259):24.237778693496402,((((((10:1.2709732439082768,((20:0.4917242…
tree STATE_362000 = ((1:30.26479489621898,((2:0.12475307847805084,3:0.12475307847805084):19.927982492508107,(4:15.941175256139957,(5:0.2508696178162051,6:0.2508696178162051):10.690305638323752):14.111560314846201):9.212059325232822):26.30686359804445,((7:1.329927034515869,(8:0.06050523156828547,9:0.06050523156828547):1.2694218029475834):21.156296661769765,(((((10:0.9775222169811171,(15:0.80209573…
tree STATE_363000 = ((1:35.877496098472214,((2:0.12475307847805084,3:0.12475307847805084):21.608144053596185,(4:15.598502216412783,(5:0.2508696178162051,6:0.2508696178162051):10.347632598596578):16.134394915661453):13.144598966397979):21.377574900933958,((7:1.329927034515869,(8:0.06050523156828547,9:0.06050523156828547):1.2694218029475834):19.005831016013218,(((((10:1.0292164673550297,(12:0.56140…
tree STATE_364000 = ((1:34.47045282223216,((2:0.12567751587377884,3:0.12567751587377884):21.85247330870524,(4:20.319880338736592,(5:0.2677779029887546,6:0.2677779029887546):15.052102435747837):11.658270485842426):11.492301997653144):25.07210001261369,((7:1.3961798843642015,(8:0.1241566894612589,9:0.1241566894612589):1.2720231949029426):19.176828646470973,((((((10:1.2509437683955371,(20:0.50888823…
tree STATE_365000 = ((1:30.384354634825236,((2:0.12567751587377884,3:0.12567751587377884):20.04373642126114,(4:19.72043671859015,(5:0.2677779029887546,6:0.2677779029887546):14.452658815601396):10.44897721854477):9.214940697690317):23.88456660089671,((7:1.3961798843642015,(8:0.1241566894612589,9:0.1241566894612589):1.2720231949029426):19.86996420565159,(((((((((10:0.22127257974192197,(23:0.1784204…
tree STATE_366000 = ((1:30.858015352434542,((2:0.012670982014233445,3:0.012670982014233445):19.39616657555667,(4:14.522918317705642,(5:0.18886833868175046,6:0.18886833868175046):9.334049979023892):14.885919239865263):10.449177794863637):26.95930789726234,((7:1.3134755365278679,(8:0.11946699120059989,9:0.11946699120059989):1.194008545327268):20.748424298745334,((((((((((10:0.4404977364742074,(23:0…
tree STATE_367000 = ((1:32.34599555083869,((2:0.07162563729778881,3:0.07162563729778881):21.456777644145237,(4:18.459149378600898,(5:0.1909678052107644,6:0.1909678052107644):13.268181573390134):13.069253902842128):9.81759226939566):25.778572505398223,((7:0.44367140300899166,(8:0.07402459685093987,9:0.07402459685093987):0.3696468061580518):21.94132379134603,(((((((((10:1.0308502026532247,((((17:0.…
tree STATE_368000 = ((1:34.71955913836332,((2:0.07163951849504535,3:0.07163951849504535):19.131360516610897,(4:15.580609926992647,(5:0.14059307436132507,6:0.14059307436132507):10.440016852631322):13.622390108113297):14.516559103257379):26.08344298129127,((7:0.6279385901915937,(8:0.015405386299701007,9:0.015405386299701007):0.6125332038918927):28.297790719960897,((((((10:1.042710135092911,(((((26:…
tree STATE_369000 = ((1:34.37825775668668,((2:0.07163951849504535,3:0.07163951849504535):17.443486489846343,(4:17.98299901895149,(5:0.25873081920692087,6:0.25873081920692087):12.724268199744568):9.532126989389898):15.863131748345292):26.14620987393566,((7:0.6279385901915937,(8:0.12225872907442792,9:0.12225872907442792):0.5056798611171658):24.821469495074663,((((10:1.4056270114997624,((((17:0.0523…
tree STATE_370000 = ((1:34.35526443288757,((2:0.02592857451892172,3:0.02592857451892172):17.441459275981032,(4:17.52886845604812,(5:0.26920083610866463,6:0.26920083610866463):12.259667619939455):9.938519394451834):15.88787658238762):28.277548497641995,((7:1.5940275155647328,(8:0.3843481954240957,9:0.3843481954240957):1.209679320140637):21.80995437444551,((((10:1.300597186628539,((((((((12:0.14210…
tree STATE_371000 = ((1:36.24853134252487,((2:0.02592857451892172,3:0.02592857451892172):20.31064259205761,(4:17.52886845604812,(5:0.26920083610866463,6:0.26920083610866463):12.259667619939455):12.807702710528414):14.911960175948337):27.97239417838817,((7:1.024667653122485,(8:0.1223189673499121,9:0.1223189673499121):0.9023486857725729):27.476498065321437,((((((((((10:0.6843933429806442,(18:0.3910…
tree STATE_372000 = ((1:33.565947611162386,((2:0.02592857451892172,3:0.02592857451892172):19.192270627354297,(4:17.57858239656325,(5:0.26920083610866463,6:0.26920083610866463):12.309381560454584):11.63961680530997):13.347748409289167):32.44220955447928,((7:1.682438707651535,(8:0.015636134089280773,9:0.015636134089280773):1.6668025735622543):26.37290787662959,(((((10:0.9319286662826324,((((15:0.69…
tree STATE_373000 = ((1:34.85206194716526,((2:0.02592857451892172,3:0.02592857451892172):20.843349176690225,(4:17.12611755960421,(5:0.26920083610866463,6:0.26920083610866463):11.856916723495546):13.743160191604936):12.982784195956114):24.94030804692887,((7:1.682438707651535,(8:0.015636134089280773,9:0.015636134089280773):1.6668025735622543):21.578334504478605,((((10:1.5257822290599274,(((11:0.618…
tree STATE_374000 = ((1:33.61873533852227,((2:0.38265677798143294,3:0.38265677798143294):22.509249948948302,(4:17.523708235299384,(5:0.293639683705921,6:0.293639683705921):12.230068551593464):15.368198491630348):9.726828611592538):26.735371496542342,((7:1.7790285903395073,(8:0.10729993808145721,9:0.10729993808145721):1.6717286522580501):23.61308930535496,(((((((10:0.8654652012241681,((16:0.324544…
tree STATE_375000 = ((1:34.94924894360863,((2:0.38265677798143294,3:0.38265677798143294):19.16439729907664,(4:16.260332138851247,(5:0.1776645869355722,6:0.1776645869355722):11.082667551915675):13.286721938206824):14.402194866550559):21.668693465161873,((7:2.104382136728809,(8:0.10729993808145721,9:0.10729993808145721):1.9970821986473517):22.610528590980437,(((((10:0.41556926980259945,29:0.4155692…
tree STATE_376000 = ((1:30.341483386152916,((2:0.10432769714898171,3:0.10432769714898171):19.432227188713057,(4:17.44649722749148,(5:0.1825677960408978,6:0.1825677960408978):12.263929431450583):12.090057658370558):9.804928500290877):27.690941628693352,((7:2.553151204529563,(8:0.9756302355764106,9:0.9756302355764106):1.5775209689531522):21.171866605711962,(((((10:1.3498735071169177,(((((((12:0.149…
tree STATE_377000 = ((1:30.073813599435084,((2:0.10432769714898171,3:0.10432769714898171):20.22391272576968,(4:17.152187171757607,(5:0.1825677960408978,6:0.1825677960408978):11.969619375716709):13.176053251161054):8.745573176516423):28.092202650124065,((7:2.343742368742859,(8:0.5741006708162892,9:0.5741006708162892):1.76964169792657):21.945147659863842,((((10:1.5398938690630464,(((((((12:0.339384…
tree STATE_378000 = ((1:32.60934426224975,((2:0.0072937833021207155,3:0.0072937833021207155):19.36193292632917,(4:17.885364180176644,(5:0.22569019166477666,6:0.22569019166477666):12.659673988511868):11.483862529454647):12.240117552618457):28.618419762131865,((7:1.3076454335141392,(8:0.20458144020718194,9:0.20458144020718194):1.1030639933069573):27.978054149830953,((((10:1.464209532263711,(((11:0.…
tree STATE_379000 = ((1:34.287064645319,((2:0.04795451838551834,3:0.04795451838551834):18.70723279868946,(4:15.453722551880201,(5:0.2514036579194361,6:0.2514036579194361):10.202318893960765):13.301464765194776):14.531877328244022):29.1845933347034,((7:1.6366754301252016,(8:0.11780209092566452,9:0.11780209092566452):1.518873339199537):24.108761512621427,(((((((10:0.8953112523793967,22:0.8953112523…
tree STATE_380000 = ((1:29.11039890730335,((2:0.04795451838551834,3:0.04795451838551834):20.282465070324903,(4:17.288645761387727,(5:0.2514036579194361,6:0.2514036579194361):12.03724210346829):13.041773827322693):7.779979318592929):27.36504011252306,((7:1.6366754301252016,(8:0.06899395074980319,9:0.06899395074980319):1.5676814793753984):21.62142006600162,(((((((((10:0.8456801530280218,15:0.845680…
tree STATE_381000 = ((1:31.575183032306036,((2:0.04795451838551834,3:0.04795451838551834):19.319985191304674,(4:17.390262924093857,(5:0.2514036579194361,6:0.2514036579194361):12.138859266174421):11.977676785596334):11.207243322615845):24.851010543204502,((7:1.455256178804575,(8:0.21939085243014134,9:0.21939085243014134):1.2358653263744337):23.256256682219153,((((((((10:0.8336311932645816,15:0.833…
tree STATE_382000 = ((1:29.457761227411673,((2:0.025958059481780538,3:0.025958059481780538):19.866878598712006,(4:17.547605268251782,(5:0.23749330429244964,6:0.23749330429244964):12.310111963959333):12.345231389942004):8.564924569217887):28.96786467655705,((7:1.0676887482515056,(8:0.24955100159674615,9:0.24955100159674615):0.8181377466547595):25.521703380453566,(((((((((10:0.6750507575794582,22:0…
tree STATE_383000 = ((1:32.70092011642754,((2:0.025958059481780538,3:0.025958059481780538):20.49667714114726,(4:17.773097706755788,(5:0.23749330429244964,6:0.23749330429244964):12.535604402463338):12.749537493873252):11.1782849157985):24.221483128500026,((7:1.0676887482515056,(8:0.07468408610610666,9:0.07468408610610666):0.993004662145399):21.753789667076695,((((((((10:1.334073932947712,33:1.3340…
tree STATE_384000 = ((1:34.91998392862037,((2:0.24767971859058946,3:0.24767971859058946):20.27495548203845,(4:15.115155047786331,(5:0.23749330429244964,6:0.23749330429244964):9.877661743493881):15.407480152842709):13.397348727991329):22.563801123734507,((7:0.7883791724802514,(8:0.017740744269822528,9:0.017740744269822528):0.7706384282104288):24.60170247001511,(((((10:0.9188727968385979,33:0.91887…
tree STATE_385000 = ((1:34.91998392862037,((2:0.24767971859058946,3:0.24767971859058946):19.073268643704722,(4:17.63691390008574,(5:0.23749330429244964,6:0.23749330429244964):12.399420595793291):11.68403446220957):14.599035566325057):24.47336888909126,((7:0.7883791724802514,(8:0.010993015025221098,9:0.010993015025221098):0.7773861574550303):21.18138113524068,((((10:1.5240352087728097,((18:0.18451…
tree STATE_386000 = ((1:32.90914746213288,((2:0.24767971859058946,3:0.24767971859058946):20.736908743776105,(4:17.08871940578591,(5:0.16994911987710282,6:0.16994911987710282):11.918770285908806):13.895869056580786):10.924558999766184):28.44709520217934,((7:1.499261730517354,(8:0.008778987082905587,9:0.008778987082905587):1.4904827434344483):21.198959686293094,((((10:1.3527046569578833,33:1.352704…
tree STATE_387000 = ((1:33.94414967222769,((2:0.24767971859058946,3:0.24767971859058946):20.502319787996647,(4:16.777429870662235,(5:0.21382144527908586,6:0.21382144527908586):11.56360842538315):13.972569635925002):12.194150165640451):27.862197620518934,((7:1.2307059199467005,(8:0.008778987082905587,9:0.008778987082905587):1.221926932863795):26.459982936316344,((((((10:1.1011806702213365,(18:0.26…
tree STATE_388000 = ((1:34.169677513676774,((2:0.46795216591912236,3:0.46795216591912236):22.934603288504142,(4:15.670980527693189,(5:0.21382144527908586,6:0.21382144527908586):10.457159082414103):17.731574926730076):9.76712205925351):22.697044033178997,((7:1.2307059199467005,(8:0.008778987082905587,9:0.008778987082905587):1.221926932863795):26.343357234769087,(((((((10:1.0675210745850974,22:1.06…
tree STATE_389000 = ((1:33.329624247385254,((2:0.1898510491360259,3:0.1898510491360259):20.459289712498048,(4:15.914706729252398,(5:0.21382144527908586,6:0.21382144527908586):10.700885283973312):14.734434032381674):11.680483485751182):29.456192336690606,((7:1.2307059199467005,(8:0.03313740388150066,9:0.03313740388150066):1.1975685160651999):26.8104356093682,(((((((((((10:0.6301444142092952,((((((…
tree STATE_390000 = ((1:28.318473706107888,((2:0.1898510491360259,3:0.1898510491360259):17.932899696004206,(4:15.982236461618598,(5:0.21382144527908586,6:0.21382144527908586):10.768415016339512):12.140514283521632):9.195722960967657):26.651479146525226,((7:1.4129556753962191,(8:0.03313740388150066,9:0.03313740388150066):1.3798182715147185):24.41139647944118,(((((((((((((10:0.2190509512370125,37:0…
tree STATE_391000 = ((1:31.94194899685108,((2:0.1898510491360259,3:0.1898510491360259):17.862886912283834,(4:16.109101834404907,(5:0.48412116607378053,6:0.48412116607378053):10.624980668331126):11.943636127014951):12.889211035431224):21.303398314044117,((7:1.2092506741754931,(8:0.03313740388150066,9:0.03313740388150066):1.1761132702939925):22.563781106329102,(((((((((((10:0.6036091819191417,(42:0…
tree STATE_392000 = ((1:31.901517654260125,((2:0.1898510491360259,3:0.1898510491360259):21.541388671008065,(4:17.819898669244377,(5:0.48412116607378053,6:0.48412116607378053):12.335777503170597):13.911341050899711):9.170277934116037):23.556433824789117,((7:1.0766180475029472,(8:0.03658618292677218,9:0.03658618292677218):1.040031864576175):21.89132235106318,((((((((10:0.8384871397604639,((((22:0.2…
tree STATE_393000 = ((1:34.87855715896248,((2:0.11082157647919644,3:0.11082157647919644):17.735537329709786,(4:16.52581732418667,(5:0.1234761916569358,6:0.1234761916569358):11.402341132529733):11.320541582002313):16.032198252773497):22.943586527026127,((7:1.0766180475029472,(8:0.05222613779426766,9:0.05222613779426766):1.0243919097086795):22.772916924171895,((((((((10:0.312899238689714,20:0.31289…
tree STATE_394000 = ((1:35.24219620642561,((2:0.09665965619129224,3:0.09665965619129224):22.59722706053256,(4:19.201697807809,(5:0.11470145381035302,6:0.11470145381035302):14.086996353998648):13.492188908914851):11.548309489701758):29.00582390779872,((7:1.041969836843954,(8:0.1859514709793757,9:0.1859514709793757):0.8560183658645784):22.442542641623923,(((((10:1.1759665632438885,(((12:0.384919971…
tree STATE_395000 = ((1:36.51819851741124,((2:0.09665965619129224,3:0.09665965619129224):24.131056934197275,(4:18.518282132472386,(5:0.11470145381035302,6:0.11470145381035302):13.403580678662033):15.709434457916181):11.290481927022675):24.991224927978415,((7:2.1003140447192408,(8:0.495326224034347,9:0.495326224034347):1.6049878206848938):28.239470189414988,(((((10:0.97246571462474,(((((22:0.39757…
tree STATE_396000 = ((1:34.85662895080355,((2:0.09665965619129224,3:0.09665965619129224):20.472721479560484,(4:18.776184833280993,(5:0.06543678630031913,6:0.06543678630031913):13.710748046980674):11.793196302470783):13.28724781505177):29.72695716168058,((7:2.1003140447192408,(8:0.37900134275128394,9:0.37900134275128394):1.7213127019679568):25.790333875186768,((((((10:1.0321165776930827,(12:0.4581…
tree STATE_397000 = ((1:32.8545734183994,((2:0.06935794956865671,3:0.06935794956865671):17.39785098422366,(4:16.435591039094795,(5:0.40068792847331736,6:0.40068792847331736):11.034903110621478):11.031617894697519):14.387364484607083):24.54364893895753,((7:1.4736622756498292,(8:0.3421066230676608,9:0.3421066230676608):1.1315556525821684):24.718859037653033,(((((10:0.6444828933597893,(((18:0.158144…
tree STATE_398000 = ((1:31.012684171613657,((2:0.014493224196217014,3:0.014493224196217014):21.294939287241313,(4:17.226403166662973,(5:0.12245321160095557,6:0.12245321160095557):12.103949955062017):14.083029344774555):8.703251660176129):21.609793469227284,((7:1.3715932000771218,(8:0.36683364178887246,9:0.36683364178887246):1.0047595582882494):24.42938140632262,(((((10:1.0919884141215421,(15:0.79…
tree STATE_399000 = ((1:28.45781148166582,((2:0.10192078121785109,3:0.10192078121785109):20.312155523446577,(4:17.362278224241727,(5:0.0871529520143941,6:0.0871529520143941):12.275125272227333):13.0517980804227):7.043735177001395):30.737695835005546,((7:1.5890560902278565,(8:0.15692919018362161,9:0.15692919018362161):1.432126900044235):27.628057360772296,((((((10:0.9449141414664142,((((15:0.37473…
tree STATE_400000 = ((1:37.81847550341583,((2:0.15469917794836796,3:0.15469917794836796):22.593604879270927,(4:16.268168128377194,(5:0.1525044677335874,6:0.1525044677335874):11.115663660643607):16.4801359288421):14.07017144619654):29.559248330817674,((7:1.5902891694653007,(8:0.007879819823862988,9:0.007879819823862988):1.5824093496414378):29.8762952825956,((((((((10:0.6796019751338301,((((((17:0.…
tree STATE_401000 = ((1:38.334691118245054,((2:0.1858707647376221,3:0.1858707647376221):22.000758984548,(4:15.61253063125081,(5:0.17182277346814523,6:0.17182277346814523):10.440707857782664):16.574099118034813):15.148061368959432):30.05961404680601,((7:1.6675156429551592,(8:0.1752407452217355,9:0.1752407452217355):1.4922748977334237):31.725778065932552,((((((((10:0.515751871395016,(((34:0.0699085…
tree STATE_402000 = ((1:36.78725756978579,((2:0.2586141160995368,3:0.2586141160995368):22.12213200341011,(4:18.80515265002061,(5:0.21690479997089263,6:0.21690479997089263):13.588247850049717):13.575593469489036):13.406511450276142):31.468986051802453,((7:1.8477346524491196,(8:0.9418901338771164,9:0.9418901338771164):0.9058445185720032):29.79318219126575,((((((((((10:0.3471112852608602,(15:0.28027…
tree STATE_403000 = ((1:36.757315464187855,((2:0.19748077902250039,3:0.19748077902250039):25.891337680451514,(4:18.89879485227657,(5:0.17901797360518756,6:0.17901797360518756):13.719776878671382):17.190023607197443):9.668497004713842):30.395489733271532,((7:1.6962790314361484,(8:0.006050077025324896,9:0.006050077025324896):1.6902289544108235):29.374803322395813,((((((((10:0.3455108109564358,45:0.…
tree STATE_404000 = ((1:36.15108698467183,((2:0.09135831802003125,3:0.09135831802003125):23.513264983657653,(4:18.07140688161904,(5:0.11324954927665587,6:0.11324954927665587):12.958157332342385):15.533216420058643):11.546463682994144):26.32857421112947,((7:1.0512920414224425,(8:0.09279363456591483,9:0.09279363456591483):0.9584984068565277):27.25245483524823,((((((((((10:0.5108112290939042,(17:0.4…
tree STATE_405000 = ((1:35.427999984181845,((2:0.058211075880482355,3:0.058211075880482355):21.704452401056418,(4:18.01805420352722,(5:0.18809599370015206,6:0.18809599370015206):12.829958209827069):13.74460927340968):12.665336507244945):26.51969499754896,((7:0.9701383587889119,(8:0.19794040329128038,9:0.19794040329128038):0.7721979554976315):27.09818652621603,(((((((((10:0.3651951124630526,(28:0.…
tree STATE_406000 = ((1:35.5389693785171,((2:0.08876395128479331,3:0.08876395128479331):22.840350584907338,(4:17.80644441274688,(5:0.4295455287329162,6:0.4295455287329162):12.376898884013965):15.12267012344525):11.609854842324971):27.332308074052953,((7:0.9570275622020112,(8:0.0882984722223803,9:0.0882984722223803):0.8687290899796309):27.249502101395176,(((((((10:0.776609576010544,((28:0.18797117…
tree STATE_407000 = ((1:32.57470682459096,((2:0.08876395128479331,3:0.08876395128479331):20.153115742244626,(4:15.543819450353809,(5:0.4295455287329162,6:0.4295455287329162):10.114273921620892):14.698060243175611):11.332827131061542):29.636488645004462,((7:0.9570275622020112,(8:0.3404871812171635,9:0.3404871812171635):0.6165403809848478):28.777253170629873,(((((((10:0.6758063957375734,(((((17:0.0…
tree STATE_408000 = ((1:33.66430676052434,((2:0.10317896988022213,3:0.10317896988022213):20.54253194885027,(4:16.010556834854476,(5:0.06508931939122498,6:0.06508931939122498):10.945467515463251):14.635154083876017):12.018595841793847):29.420782997036767,((7:2.0500537548491664,(8:0.5390884599918273,9:0.5390884599918273):1.510965294857339):26.85805164915252,((((((10:1.7026695162730463,((((((12:0.62…
tree STATE_409000 = ((1:33.97133601932882,((2:0.07129530747666557,3:0.07129530747666557):19.490817846413613,(4:16.861529652051576,(5:0.045464724038822624,6:0.045464724038822624):11.816064928012754):12.700583501838704):13.409222865438537):26.21760014920281,((7:3.238463930868761,(8:0.2925817831846125,9:0.2925817831846125):2.9458821476841486):24.94725961010254,((((((10:1.5084585705241755,(((((12:0.5…
tree STATE_410000 = ((1:33.500948972768896,((2:0.02856493447362851,3:0.02856493447362851):20.578371015453513,(4:16.405064716084524,(5:0.01916390988428951,6:0.01916390988428951):11.385900806200235):14.201871233842617):11.894013022841754):32.086336340995885,((7:1.8480342799689922,(8:0.19028559444662818,9:0.19028559444662818):1.657748685522364):23.692752317864638,(((((10:1.5424383340874719,((((17:0.…
tree STATE_411000 = ((1:33.77708841492328,((2:0.05965986636946319,3:0.05965986636946319):18.941156761680837,(4:15.591465332399608,(5:0.1143486036934469,6:0.1143486036934469):10.47711672870616):13.409351295650694):13.776271786872975):25.809085609174552,((7:1.9264318159973115,(8:0.0027853944977884737,9:0.0027853944977884737):1.923646421499523):24.997121924629134,((((10:2.4420721989545373,(11:1.8196…
tree STATE_412000 = ((1:33.77708841492328,((2:0.05965986636946319,3:0.05965986636946319):21.2357291489421,(4:18.52874278124206,(5:0.4021970958423964,6:0.4021970958423964):13.126545685399662):12.766646234069505):11.481699399611713):26.154955867641313,((7:2.1417618483665706,(8:0.0027853944977884737,9:0.0027853944977884737):2.138976453868782):28.109771340690457,(((((((10:0.9574870377748673,30:0.9574…
tree STATE_413000 = ((1:33.665623544404326,((2:0.02786026210385195,3:0.02786026210385195):21.18402123387098,(4:16.80710592097504,(5:0.38173817536947574,6:0.38173817536947574):11.425367745605564):14.404775574999789):11.453742048429497):29.94731094568219,((7:0.792396881739112,(8:0.10178062552390088,9:0.10178062552390088):0.6906162562152112):30.801530208624666,((((((10:0.9943905355356859,(37:0.29608…
tree STATE_414000 = ((1:33.319141721708526,((2:0.023836045212766166,3:0.023836045212766166):21.17747763466471,(4:18.564152330770177,(5:0.37914911379962746,6:0.37914911379962746):13.18500321697055):12.637161349107302):11.117828041831046):29.57487811454073,((7:0.8205073458170773,(8:0.15395533414563545,9:0.15395533414563545):0.6665520116714418):28.946896722415715,(((((10:1.2211318431958382,((11:1.19…
tree STATE_415000 = ((1:35.67644975966832,((2:0.03038058971568347,3:0.03038058971568347):21.574669399252954,(4:16.854937770100275,(5:0.383359679264478,6:0.383359679264478):11.471578090835797):14.750112218868363):13.071399770699685):29.218393322629204,((7:0.9530343578807567,(8:0.16961035670722424,9:0.16961035670722424):0.7834240011735325):24.8130549510682,((((((10:0.9694398280842845,(19:0.79879977…
tree STATE_416000 = ((1:32.33978344926334,((2:0.4131662782980339,3:0.4131662782980339):18.610630795191284,(4:15.900369088940352,(5:0.24644343767228527,6:0.24644343767228527):10.653925651268066):13.123427984548968):12.315986375774017):24.517052837732052,((7:1.2296573380060423,(8:0.12145256077625888,9:0.12145256077625888):1.1082047772297834):22.940682246866416,((((((10:0.9670219482618654,((22:0.313…
tree STATE_417000 = ((1:31.9757449020873,((2:0.30304148324643876,3:0.30304148324643876):19.294887110569377,(4:16.012794549851197,(5:0.1787384771405165,6:0.1787384771405165):10.83405607271068):13.585134043964619):11.377816308271484):22.377880942606424,((7:0.9650453638241032,(8:0.01966852119054252,9:0.01966852119054252):0.9453768426335607):21.534068439795348,((((((((10:0.7988820097803524,(22:0.3484…
tree STATE_418000 = ((1:30.489370408999214,((2:0.08487535159907367,3:0.08487535159907367):20.170572290770878,(4:16.699713381631458,(5:0.1787384771405165,6:0.1787384771405165):11.520974904490942):13.555734260738493):9.233922766629263):28.420664461959,((7:0.9059105607317051,(8:0.08031571176528729,9:0.08031571176528729):0.8255948489664178):27.631412565261748,(((((((10:0.365967004450934,((26:0.146107…
tree STATE_419000 = ((1:30.574268048330524,((2:0.1683488334463057,3:0.1683488334463057):17.864689909759512,(4:14.429936886301078,(5:0.23091381389077625,6:0.23091381389077625):9.199023072410302):13.60310185690474):11.541229305124705):24.922570792015748,((7:1.2576030846659734,(8:0.27858906933726146,9:0.27858906933726146):0.9790140153287119):23.098594213078215,(((((((((((10:0.17518435959371295,33:0.…
tree STATE_420000 = ((1:26.695914070757084,((2:0.17903636233951836,3:0.17903636233951836):17.814742950826393,(4:17.07173479621341,(5:0.22050100876025347,6:0.22050100876025347):11.851233787453156):10.922044516952504):7.702134757591171):24.793372603154175,((7:1.1121880806463054,(8:0.11495027798043367,9:0.11495027798043367):0.9972378026658717):25.193707433878778,((((((((((((10:0.29435277610646365,16…
tree STATE_421000 = ((1:25.392367967977115,((2:0.22551763006907954,3:0.22551763006907954):17.015533347109887,(4:15.044752230805475,(5:0.24949397135281437,6:0.24949397135281437):9.79525825945266):12.19629874637349):7.151316990798151):28.99663689397375,((7:1.2254448598615042,(8:0.20906213890046388,9:0.20906213890046388):1.0163827209610403):22.298930919901828,((((((((((10:0.6520009117173062,46:0.652…
tree STATE_422000 = ((1:29.117258026083796,((2:0.17217287039944296,3:0.17217287039944296):16.372383856801612,(4:14.734370024909037,(5:0.2162198655214187,6:0.2162198655214187):9.518150159387618):11.810186702292018):11.572701298882741):24.132467943559924,((7:1.0171731127901893,(8:0.020205293814978376,9:0.020205293814978376):0.9969678189752109):21.47296274070976,(((((10:0.980882897995285,28:0.980882…
tree STATE_423000 = ((1:29.105757540757196,((2:0.17217287039944296,3:0.17217287039944296):18.898307662874117,(4:14.115629542799752,(5:0.2162198655214187,6:0.2162198655214187):8.899409677278333):14.954850990473808):9.035277007483636):23.616478146309277,((7:1.0171731127901893,(8:0.0020037896390370236,9:0.0020037896390370236):1.0151693231511523):25.428308481750243,((((10:0.9812687077473586,((((17:0.…
tree STATE_424000 = ((1:28.75691974180306,((2:0.17217287039944296,3:0.17217287039944296):16.87153345101286,(4:16.91079509099937,(5:0.2162198655214187,6:0.2162198655214187):11.69457522547795):10.132911230412933):10.713213420390758):28.487075210475837,((7:1.4520379908831487,(8:0.0020037896390370236,9:0.0020037896390370236):1.4500342012441116):26.316094963509975,(((((10:0.43149840853751464,((26:0.12…
tree STATE_425000 = ((1:28.541317205122432,((2:0.1916887587418774,3:0.1916887587418774):17.839246204476808,(4:18.91139558589399,(5:0.22839301501391773,6:0.22839301501391773):13.683002570880074):9.119539377324696):9.510382241903745):24.27400623640066,((7:1.4520344105712581,(8:0.05438726298584129,9:0.05438726298584129):1.3976471475854169):23.780054142000218,((((10:1.4425867040308398,((11:0.88314142…
tree STATE_426000 = ((1:28.72081518583979,((2:0.1916887587418774,3:0.1916887587418774):18.685192818854958,(4:15.889622023143179,(5:0.4577091021318225,6:0.4577091021318225):10.431912921011357):12.987259554453654):8.843933608242956):22.493441854085525,((7:1.1014916789947264,(8:0.22475059185298818,9:0.22475059185298818):0.8767410871417383):16.957994756585045,((10:1.7220391603139273,(((11:0.883421943…
tree STATE_427000 = ((1:29.36405176808786,((2:0.20667738552942616,3:0.20667738552942616):17.462864970267873,(4:16.628564142448923,(5:0.46023467190482137,6:0.46023467190482137):11.168329470544101):11.040978213348374):10.694509412290564):22.002581044159058,((7:0.7644884807254577,(8:0.02868680295671311,9:0.02868680295671311):0.7358016777687446):19.030353476848656,((((((((10:0.7001486619665793,(12:0.…
tree STATE_428000 = ((1:24.256442357330947,((2:0.11402483157790044,3:0.11402483157790044):14.004055702592524,(4:13.745686783049678,(5:0.29725281887505517,6:0.29725281887505517):8.448433964174622):10.372393751120747):9.138361823160523):28.131663451888777,((7:0.771479996606061,(8:0.08412381895458054,9:0.08412381895458054):0.6873561776514805):20.577076572347664,(((((((((10:0.5703105457250237,(16:0.3…
tree STATE_429000 = ((1:30.638602466326674,((2:0.11402483157790044,3:0.11402483157790044):18.7713364771771,(4:13.504801444495588,(5:0.29725281887505517,6:0.29725281887505517):8.207548625620532):15.380559864259414):10.753241157571672):21.730520625282566,((7:1.4788354461235613,(8:0.08412381895458054,9:0.08412381895458054):1.3947116271689808):19.673356139452665,((((((10:0.6612261664427843,((((17:0.0…
tree STATE_430000 = ((1:29.875920321317444,((2:0.00508197119900089,3:0.00508197119900089):20.07916436185059,(4:15.649948899586885,(5:0.2144837064109293,6:0.2144837064109293):10.435465193175956):14.434297433462707):8.791673988267853):27.064559684177475,((7:1.451916223485057,(8:0.06947181484818543,9:0.06947181484818543):1.3824444086368715):21.051396887924327,((((((10:1.0752264223701185,(((15:0.7651…
tree STATE_431000 = ((1:30.923203708713416,((2:0.12973406486661254,3:0.12973406486661254):19.019667928310334,(4:18.275835340700212,(5:0.23083892020487262,6:0.23083892020487262):13.04499642049534):10.873566652476732):10.773801715536472):21.022159354538026,((7:1.4221304913994004,(8:0.06208043257989715,9:0.06208043257989715):1.3600500588195032):17.90003414153056,((((10:1.134683880886488,(11:1.121086…
tree STATE_432000 = ((1:27.95162489660853,((2:0.09733500653843663,3:0.09733500653843663):18.147425837813074,(4:17.16088885753232,(5:0.15254763770469815,6:0.15254763770469815):12.008341219827622):11.08387198681919):8.706864052257018):26.56566250095735,((7:1.3737720584025936,(8:0.01575054886856364,9:0.01575054886856364):1.35802150953403):17.063828859515873,(((((((10:0.5304082451220851,((((28:0.2003…
tree STATE_433000 = ((1:28.11120289675324,((2:0.1496494376279749,3:0.1496494376279749):15.244747322159093,(4:12.917228762085614,(5:0.18511120055041985,6:0.18511120055041985):7.732117561535194):12.477167997701454):11.716806136966174):23.003673633276144,((7:0.6223712749651398,(8:0.05728713771247129,9:0.05728713771247129):0.5650841372526685):21.940140503900118,((((((10:0.7251644407098055,(39:0.40443…
tree STATE_434000 = ((1:28.136165616257465,((2:0.15783296209956177,3:0.15783296209956177):18.0056244979838,(4:12.787634219905815,(5:0.1996823786952202,6:0.1996823786952202):7.587951841210595):15.375823240177546):8.972708156174104):22.21778095721455,((7:0.6420510733054492,(8:0.0766152628095007,9:0.0766152628095007):0.5654358104959485):21.20637775258812,((((((((10:0.6598976599654066,((11:0.59620938…
tree STATE_435000 = ((1:28.09822946358966,((2:0.15783296209956177,3:0.15783296209956177):18.0056244979838,(4:16.71171994976877,(5:0.1996823786952202,6:0.1996823786952202):11.51203757107355):11.45173751031459):8.9347720035063):23.832347149159318,((7:0.6420510733054492,(8:0.1002774596505347,9:0.1002774596505347):0.5417736136549145):17.88712202098527,((((10:0.7167185674159124,(((11:0.588121499456258…
tree STATE_436000 = ((1:28.910294877389013,((2:0.047601112035568605,3:0.047601112035568605):17.297100098384124,(4:17.236533054517416,(5:0.21705235826348357,6:0.21705235826348357):12.019480696253932):10.108168155902277):10.56559366696932):24.366190102417598,((7:0.6793481507180523,(8:0.3165029217017974,9:0.3165029217017974):0.36284522901625493):17.434886374429123,(((((((((((10:0.4795640040134555,(1…
tree STATE_437000 = ((1:25.82330829369843,((2:0.05806462085997488,3:0.05806462085997488):14.979363637554757,(4:14.37667892295389,(5:0.2236420140264883,6:0.2236420140264883):9.153036908927401):10.660749335460842):9.7858800352837):19.39125210360934,((7:0.7047533678211977,(8:0.0994146773981015,9:0.0994146773981015):0.6053386904230962):15.598094662384128,((((((((10:0.5337332299821526,(16:0.4599618753…
tree STATE_438000 = ((1:22.762917928154316,((2:0.05806462085997488,3:0.05806462085997488):12.669395667687338,(4:15.133139804734498,(5:0.5491549759466068,6:0.5491549759466068):9.58398482878789):7.594320483812815):9.035457639607003):21.177245647083204,((7:1.039630719907862,(8:0.21476479002202353,9:0.21476479002202353):0.8248659298858385):14.872419950615893,((((((10:0.6851372474370754,(16:0.15506359…
tree STATE_439000 = ((1:23.63946228639759,((2:0.05806462085997488,3:0.05806462085997488):12.604497031034152,(4:12.078377957919056,(5:0.14048407860075862,6:0.14048407860075862):6.937893879318297):10.58418369397507):9.976900634503462):20.692350648626586,((7:1.039630719907862,(8:0.21476479002202353,9:0.21476479002202353):0.8248659298858385):17.526016302525797,((((((10:0.17728535512159882,33:0.177285…
tree STATE_440000 = ((1:23.63946228639759,((2:0.05806462085997488,3:0.05806462085997488):15.507733150793284,(4:14.511238935977488,(5:0.14048407860075862,6:0.14048407860075862):9.37075485737673):11.05455883567577):7.07366451474433):17.686169453769395,((7:1.039630719907862,(8:0.12003514433989437,9:0.12003514433989437):0.9195955755679677):14.702152048997988,((((((10:0.5108804020502777,(21:0.26521953…
tree STATE_441000 = ((1:25.8144994824277,((2:0.05806462085997488,3:0.05806462085997488):14.936265313702739,(4:14.627531151887734,(5:0.14048407860075862,6:0.14048407860075862):9.487047073286975):10.36679878267498):9.820169547864985):16.891083611890963,((7:0.9181378908720141,(8:0.031468191619691055,9:0.031468191619691055):0.8866696992523231):14.471890401920984,((((((((10:0.39381806364773136,(22:0.3…
tree STATE_442000 = ((1:23.873191841165657,((2:0.07720698966050321,3:0.07720698966050321):15.056375735788823,(4:12.411797550504872,(5:0.16333885872044362,6:0.16333885872044362):7.248458691784428):12.721785174944454):7.7396091157163305):19.6800596440551,((7:1.2665520423197307,(8:0.2363897533023831,9:0.2363897533023831):1.0301622890173476):13.93084991602933,(((((((10:0.5890646450384085,(21:0.220252…
tree STATE_443000 = ((1:27.37655506862398,((2:0.07720698966050321,3:0.07720698966050321):15.056375735788823,(4:13.711024874085886,(5:0.16333885872044362,6:0.16333885872044362):8.547686015365443):11.42255785136344):11.242972343174653):17.827831027248003,((7:1.2665520423197307,(8:0.2363897533023831,9:0.2363897533023831):1.0301622890173476):14.659986586732472,((((10:0.7616695149779669,((11:0.5753240…
tree STATE_444000 = ((1:26.153064986559585,((2:0.04479863041988885,3:0.04479863041988885):14.409831266035406,(4:13.884003817435762,(5:0.15596835495979455,6:0.15596835495979455):8.728035462475967):10.570626079019533):10.69843509010429):20.131733690021505,((7:1.0639840464941415,(8:0.0561100867080242,9:0.0561100867080242):1.0078739597861173):15.988917203906134,(((10:0.8163595767856575,((((((((((((11…
tree STATE_445000 = ((1:29.0511014487927,((2:0.04479863041988885,3:0.04479863041988885):15.421821084492814,(4:14.079556046401315,(5:0.15596835495979455,6:0.15596835495979455):8.92358769144152):11.387063668511388):12.584481733879997):19.659998223053684,((7:1.0639840464941415,(8:0.016144502072524602,9:0.016144502072524602):1.0478395444216169):16.883974737845747,(((((10:0.7635434348424479,((((((11:0…
tree STATE_446000 = ((1:28.968561150530732,((2:0.04579940300516405,3:0.04579940300516405):16.010133690817774,(4:16.915208419892085,(5:0.07260721135239123,6:0.07260721135239123):11.842601208539694):9.140724673930851):11.912628056707796):23.057578143265488,((7:1.1073508308817495,(8:0.058094075438265946,9:0.058094075438265946):1.0492567554434835):16.149637974492087,((((((10:0.4972294800925062,(11:0.…
tree STATE_447000 = ((1:28.51452458210678,((2:0.12223182413907452,3:0.12223182413907452):16.335177394698338,(4:15.02736737344107,(5:0.11951662789612882,6:0.11951662789612882):9.907850745544941):11.430041845396342):11.057115363269368):21.096093478709122,((7:0.9578124965102361,(8:0.18269461708599977,9:0.18269461708599977):0.7751178794242364):16.403796066370553,((((((10:0.5654001407212281,(((12:0.32…
tree STATE_448000 = ((1:23.508250621567072,((2:0.05064391915672495,3:0.05064391915672495):14.77441878231855,(4:13.377261305905026,(5:0.12344529002951177,6:0.12344529002951177):8.253816015875515):11.447801395570249):7.683187920091797):23.031146707099673,((7:0.583626571753765,(8:0.08903484915684245,9:0.08903484915684245):0.4945917225969225):17.033222609261916,((((10:0.8674443383033659,((((11:0.5447…
tree STATE_449000 = ((1:23.513405216683914,((2:0.10016130615345809,3:0.10016130615345809):13.931787710676888,(4:14.200679415220417,(5:0.15426766068531705,6:0.15426766068531705):9.0464117545351):9.831269601609929):8.481456199853568):24.048443448449262,((7:0.9658466662245608,(8:0.009639302520692894,9:0.009639302520692894):0.9562073637038679):16.94889953479799,(((((10:0.5629961639760652,(((17:0.1118…
tree STATE_450000 = ((1:29.527931885531835,((2:0.0563514120418489,3:0.0563514120418489):15.604536412640755,(4:13.54945326067579,(5:0.2076876613083396,6:0.2076876613083396):8.34176559936745):12.111434564006814):12.867044060849231):26.36194596689628,((7:0.9879921962497242,(8:0.02195161082353536,9:0.02195161082353536):0.9660405854261889):18.84376455825888,(((((((10:0.6849853477342838,((((17:0.019354…
tree STATE_451000 = ((1:27.428634028429627,((2:0.0563514120418489,3:0.0563514120418489):17.621412287492728,(4:13.723081217244058,(5:0.05846961508598625,6:0.05846961508598625):8.664611602158072):13.954682482290519):8.75087032889505):18.799378518402293,((7:0.9879921962497242,(8:0.02195161082353536,9:0.02195161082353536):0.9660405854261889):17.694749733824,((((((((10:0.4332453922060678,(((31:0.04152…
tree STATE_452000 = ((1:27.715287301197286,((2:0.0451783490048463,3:0.0451783490048463):17.60633264203316,(4:17.05919938810864,(5:0.05157352396913062,6:0.05157352396913062):12.007625864139511):10.592311602929364):9.06377631015928):20.895045358213018,((7:0.9606182506536989,(8:0.11078329512120533,9:0.11078329512120533):0.8498349555324936):18.589268025166025,((((10:0.863333799273757,(((11:0.32211191…
tree STATE_453000 = ((1:24.706197892650792,((2:0.02749608035891349,3:0.02749608035891349):15.760923282817094,(4:14.771150747962949,(5:0.22486453034475318,6:0.22486453034475318):9.546286217618196):11.017268615213059):7.917778529474784):26.866367033609194,((7:0.9172967855975109,(8:0.09365468685698275,9:0.09365468685698275):0.8236420987405282):19.361227702517983,(((((10:0.6441896226972539,((11:0.256…
tree STATE_454000 = ((1:24.828458976004654,((2:0.03407211285365008,3:0.03407211285365008):15.600945522033303,(4:15.063049414727097,(5:0.2290162856845921,6:0.2290162856845921):9.834033129042504):10.571968220159857):8.193441341117701):21.193441041143906,((7:1.2729728519359895,(8:0.13332937008084755,9:0.13332937008084755):1.139643481855142):17.795605295115543,((((((((10:0.25682185047953693,44:0.2568…
tree STATE_455000 = ((1:26.88706460802939,((2:0.03407211285365008,3:0.03407211285365008):15.600945522033303,(4:15.33063872252118,(5:0.4431076255844477,6:0.4431076255844477):9.887531096936732):10.304378912365774):10.252046973142438):22.641314020205584,((7:1.4084371498550325,(8:0.14483848059318305,9:0.14483848059318305):1.2635986692618495):18.332098204942298,((((((((10:0.46591342993850954,(18:0.138…
tree STATE_456000 = ((1:28.201385796592803,((2:0.07406812220305703,3:0.07406812220305703):13.387327338615487,(4:14.026247425298934,(5:0.4431076255844477,6:0.4431076255844477):8.583139799714486):9.43514803551961):13.739990335774259):22.01602910156368,((7:0.4841771660852494,(8:0.08875266222555211,9:0.08875266222555211):0.3954245038596973):16.27257442046606,(((((((((((10:0.3241684147457709,45:0.3241…
tree STATE_457000 = ((1:29.896491006975978,((2:0.05438574185111911,3:0.05438574185111911):18.780442899960654,(4:17.103173138221557,(5:0.43039693338934626,6:0.43039693338934626):11.67277620483221):11.731655503590218):10.061662365164203):24.168211087320216,((7:0.43677925257749806,(8:0.1550501767583441,9:0.1550501767583441):0.28172907581915396):20.49826412470001,(((((((10:0.4271652025740541,((21:0.3…
tree STATE_458000 = ((1:32.04175477156852,((2:0.009582838662451465,3:0.009582838662451465):18.347923107915754,(4:14.948503969531245,(5:0.40146364881221075,6:0.40146364881221075):9.547040320719034):13.409001977046959):12.684248824990316):22.15583545134305,((7:0.8611166143444287,(8:0.0481254447556374,9:0.0481254447556374):0.8129911695887913):23.619846157245345,(((((((((((((10:0.31017903593130636,(1…
tree STATE_459000 = ((1:33.07166710160621,((2:0.009582838662451465,3:0.009582838662451465):19.15352778078742,(4:15.907893778718538,(5:0.40146364881221075,6:0.40146364881221075):10.506430129906327):13.255216840731336):12.908556482156335):22.5509856690812,((7:1.6290810930866257,(8:0.0481254447556374,9:0.0481254447556374):1.5809556483309883):22.571549854385246,((((((((10:0.5365495265130147,(((17:0.1…
tree STATE_460000 = ((1:30.772658464122948,((2:0.026926720362384415,3:0.026926720362384415):21.604714002121128,(4:18.28210399790624,(5:0.4126641610375721,6:0.4126641610375721):12.869439836868668):13.34953672457727):8.141017741639438):31.85110266762016,((7:1.096384304808943,(8:0.08951762630339388,9:0.08951762630339388):1.0068666785055491):29.28695129007852,((((((10:0.7723062483753609,((12:0.230622…
tree STATE_461000 = ((1:32.19341561459381,((2:0.026926720362384415,3:0.026926720362384415):20.568535359711277,(4:18.28210399790624,(5:0.7147663173279675,6:0.7147663173279675):12.567337680578273):12.313358082167419):10.597953534520151):34.05182167205408,((7:1.096384304808943,(8:0.11272422338000965,9:0.11272422338000965):0.9836600814289334):29.28695129007852,((((((10:0.6937684421237845,(12:0.244040…
tree STATE_462000 = ((1:36.493340550345806,((2:0.04059679043355935,3:0.04059679043355935):21.51677548793016,(4:17.60727186293716,(5:0.14058513506891934,6:0.14058513506891934):12.466686727868241):13.950100415426562):13.935968271982084):26.87093942265696,((7:1.1300652974096224,(8:0.06808935035745023,9:0.06808935035745023):1.0619759470521721):26.691016536677402,((((((((((10:0.1774530206870791,17:0.1…
tree STATE_463000 = ((1:32.64066223794284,((2:0.033181993320505754,3:0.033181993320505754):20.70715302213518,(4:18.09366370740606,(5:0.13595645218514463,6:0.13595645218514463):12.957707255220914):12.646671308049626):10.900327222487157):26.35678979759141,((7:1.5177827577421041,(8:0.05042424016923164,9:0.05042424016923164):1.4673585175728725):22.741210793718622,(((((((10:0.7414657821752466,((((17:0…
tree STATE_464000 = ((1:32.64066223794284,((2:0.033181993320505754,3:0.033181993320505754):19.17247504063488,(4:13.568825784457221,(5:0.13595645218514463,6:0.13595645218514463):8.432869332272077):15.636831249498162):12.435005203987458):23.870433513020608,((7:1.5177827577421041,(8:0.46198976833738215,9:0.46198976833738215):1.055792989404722):21.444479339632288,(((((((10:0.6169849656987925,(((((((1…
tree STATE_465000 = ((1:24.892627536597374,((2:0.01934149772189997,3:0.01934149772189997):15.61534985221149,(4:13.65302001781301,(5:0.2077062494379316,6:0.2077062494379316):8.445313768375078):11.981671332120381):8.257936186663983):28.067055196531683,((7:1.474882735013388,(8:0.10110422588866186,9:0.10110422588866186):1.373778509124726):20.39253458160494,((((10:1.0019121935726107,((((21:0.144397769…
tree STATE_466000 = ((1:28.758953094473938,((2:0.01934149772189997,3:0.01934149772189997):15.760504514235656,(4:15.871587789298758,(5:0.40464054368967517,6:0.40464054368967517):10.466947245609083):9.908258222658798):11.979107082516382):24.565981144375428,((7:0.6501590014166148,(8:0.05678456701192758,9:0.05678456701192758):0.5933744344046872):25.258704606705745,((((((10:0.7003596918084428,(((15:0.…
tree STATE_467000 = ((1:28.57261015933547,((2:0.01934149772189997,3:0.01934149772189997):18.578937976125594,(4:15.595896418697556,(5:0.40464054368967517,6:0.40464054368967517):10.191255875007881):13.002383055149938):8.974330685487974):27.235456897837963,((7:0.9029751899726932,(8:0.05263346345775588,9:0.05263346345775588):0.8503417265149373):24.553074952176054,(((((((((10:0.4872220081530746,15:0.4…
tree STATE_468000 = ((1:28.536553878813237,((2:0.007771400865594913,3:0.007771400865594913):16.400669709930995,(4:15.18289783639932,(5:0.39717146354073307,6:0.39717146354073307):9.785726372858587):11.225543274397268):11.12811276801665):29.116688020384032,((7:1.9452441198348112,(8:0.05181722391636967,9:0.05181722391636967):1.8934268959184415):26.151768146706175,(((((((((10:0.25270833870689935,((23…
tree STATE_469000 = ((1:24.692571534220797,((2:0.007771400865594913,3:0.007771400865594913):16.400669709930995,(4:16.160254285340745,(5:0.39717146354073307,6:0.39717146354073307):10.763082821800012):10.248186825455843):7.284130423424209):25.558456132433264,((7:1.9452441198348112,(8:0.05181722391636967,9:0.05181722391636967):1.8934268959184415):20.783300935753218,(((((((((10:0.6395997410633568,((2…
tree STATE_470000 = ((1:28.21084811852507,((2:0.007771400865594913,3:0.007771400865594913):16.57927045698309,(4:16.601448039928762,(5:0.39717146354073307,6:0.39717146354073307):11.204276576388029):9.98559381791992):10.623806260676389):22.191005915438666,((7:1.7429411062020463,(8:0.05181722391636967,9:0.05181722391636967):1.6911238822856767):17.522719252881643,((((((((((10:0.45458480782256594,(34:…
tree STATE_471000 = ((1:26.997684043262005,((2:0.2628261718597287,3:0.2628261718597287):17.27572389039348,(4:16.013851819344843,(5:0.39717146354073307,6:0.39717146354073307):10.61668035580411):11.524698242908364):8.459133981008797):21.9974994602398,((7:1.7429411062020463,(8:0.05181722391636967,9:0.05181722391636967):1.6911238822856767):20.564777306363915,(((((((10:0.533162639170562,(((18:0.103135…
tree STATE_472000 = ((1:29.498691373784368,((2:0.2628261718597287,3:0.2628261718597287):19.24351974209354,(4:17.799043252902628,(5:0.39717146354073307,6:0.39717146354073307):12.401871789361895):11.70730266105064):8.9923454598311):21.306861529164628,((7:0.7751398299969559,(8:0.05181722391636967,9:0.05181722391636967):0.7233226060805862):21.532578582569005,((((((10:0.4687631330283533,(((18:0.305978…
tree STATE_473000 = ((1:26.988520116790788,((2:0.2628261718597287,3:0.2628261718597287):17.01565682490793,(4:16.920950892776712,(5:0.35011047039882826,6:0.35011047039882826):11.570840422377884):10.357532103990945):8.71003712002313):23.523349541794857,((7:0.7751398299969559,(8:0.09105450696143436,9:0.09105450696143436):0.6840853230355215):21.532578582569005,((((((((10:0.4457729772265909,21:0.44577…
tree STATE_474000 = ((1:28.656324602824554,((2:0.05058349419953778,3:0.05058349419953778):16.90483931013052,(4:16.061797875982318,(5:0.056443292827973224,6:0.056443292827973224):11.005354583154345):10.893624928347737):10.700901798494499):21.026752606345667,((7:1.1942629225339587,(8:0.24416036730542956,9:0.24416036730542956):0.9501025552285292):21.91800980739145,((((((10:0.6232866694675309,((21:0.…
tree STATE_475000 = ((1:25.344937350119793,((2:0.027069860809881163,3:0.027069860809881163):17.569136850610995,(4:14.823425040024194,(5:0.0419277538027405,6:0.0419277538027405):9.781497286221454):12.772781671396682):6.748730638698916):28.456478256299576,((7:0.9841536846532826,(8:0.3440855643141987,9:0.3440855643141987):0.6400681203390839):17.797351046249144,(((((((((10:0.7406786954517893,((17:0.4…
tree STATE_476000 = ((1:27.450403062534107,((2:0.027069860809881163,3:0.027069860809881163):17.121808463357183,(4:14.113174533595306,(5:0.0419277538027405,6:0.0419277538027405):9.071246779792565):13.035703790571759):9.301524738367043):27.069143105274577,((7:0.6721714155045646,(8:0.3440855643141987,9:0.3440855643141987):0.32808585119036593):18.191895424649644,((((((10:0.8866855575815267,11:0.88668…
tree STATE_477000 = ((1:28.30044698150138,((2:0.017470842357184324,3:0.017470842357184324):17.063546341984512,(4:15.263167460295076,(5:0.03600204574031274,6:0.03600204574031274):10.227165414554763):11.81784972404662):10.219429797159684):21.592991869013936,((7:1.5392376951839566,(8:0.2206411403474,9:0.2206411403474):1.3185965548365566):17.39577800052966,(((((((10:0.8535198229846073,(11:0.774159282…
tree STATE_478000 = ((1:30.90324229827806,((2:0.017470842357184324,3:0.017470842357184324):19.054570980603565,(4:15.263167460295076,(5:0.23343719171358224,6:0.23343719171358224):10.029730268581494):13.808874362665673):10.83120047531731):22.62745630634936,((7:1.1257589544745699,(8:0.19143520215784093,9:0.19143520215784093):0.9343237523167289):23.470104893181578,((((10:0.7848304500835468,((12:0.273…
tree STATE_479000 = ((1:29.231647302497763,((2:0.194149032215023,3:0.194149032215023):17.471648476998112,(4:16.073777017106607,(5:0.4138637608759286,6:0.4138637608759286):10.659913256230679):11.592020492106528):10.565849793284627):26.248180338487217,((7:1.1257589544745699,(8:0.11350948477421241,9:0.11350948477421241):1.0122494697003575):20.251638540811705,((((10:1.3894132091224507,(11:0.844452989…
tree STATE_480000 = ((1:29.206519363623578,((2:0.19188957811203977,3:0.19188957811203977):17.338808530840815,(4:13.619626203924792,(5:0.41242291471373704,6:0.41242291471373704):8.207203289211055):13.911071905028063):10.675821254670723):21.59952502831903,((7:1.120257525189217,(8:0.28337363065246635,9:0.28337363065246635):0.8368838945367507):17.48681708102872,((((10:1.3155713460707235,(11:0.9909860…
tree STATE_481000 = ((1:23.64609097926885,((2:0.39342860264471113,3:0.39342860264471113):15.143430309844646,(4:16.477276556028077,(5:0.41242291471373704,6:0.41242291471373704):11.06485364131434):9.05958235646128):7.109232066779491):26.359198585951297,((7:0.8644213037743356,(8:0.12402382682080315,9:0.12402382682080315):0.7403974769535324):18.480537417002935,((((((10:0.6247942456427124,((30:0.21667…
tree STATE_482000 = ((1:27.041510021580812,((2:0.39342860264471113,3:0.39342860264471113):18.000778548212025,(4:13.285389380878282,(5:0.41242291471373704,6:0.41242291471373704):7.872966466164545):15.108817769978454):7.647302870724076):21.589064872818476,((7:0.8644213037743356,(8:0.0027220300529648966,9:0.0027220300529648966):0.8616992737213707):14.770566525970949,(((((((((10:0.38596391119053064,(…
tree STATE_483000 = ((1:23.70791994744866,((2:0.4042471626102291,3:0.4042471626102291):13.951170397499006,(4:14.264599763617099,(5:0.10527343916381326,6:0.10527343916381326):9.159326324453286):10.090817796492136):8.352502387339424):22.940738586962922,((7:0.9074198826411077,(8:0.0277645204657766,9:0.0277645204657766):0.8796553621753311):15.906755878827703,(((((((10:0.8023807574844521,(15:0.4296343…
tree STATE_484000 = ((1:25.81261930568963,((2:0.4241768528399774,3:0.4241768528399774):14.711744793932873,(4:13.42301770135127,(5:0.13441626230962633,6:0.13441626230962633):8.288601439041644):11.71290394542158):9.67669765891678):23.643443585584613,((7:1.0221442410058685,(8:0.0298991334601304,9:0.0298991334601304):0.9922451075457381):20.908040700310153,(((((10:0.4495057984069689,(39:0.136990382852…
tree STATE_485000 = ((1:25.81261930568963,((2:0.0058626949884441615,3:0.0058626949884441615):15.134029785908318,(4:13.262659527450456,(5:0.2980957143184515,6:0.2980957143184515):7.9645638131320045):11.877232953446306):9.672726824792868):27.899600043256974,((7:1.0221442410058685,(8:0.14143418788839313,9:0.14143418788839313):0.8807100531174754):21.134800284746007,(((((((10:0.6238900441074003,22:0.6…
tree STATE_486000 = ((1:25.81261930568963,((2:0.0058626949884441615,3:0.0058626949884441615):16.4138634333667,(4:14.696641222407184,(5:0.2980957143184515,6:0.2980957143184515):9.398545508088732):11.72308490594796):8.392893177334486):28.451952156673563,((7:1.0221442410058685,(8:0.20962107723969936,9:0.20962107723969936):0.8125231637661692):21.134800284746007,((((((((10:0.6343289806327269,(16:0.405…
tree STATE_487000 = ((1:25.81261930568963,((2:0.0058626949884441615,3:0.0058626949884441615):15.251262419622009,(4:15.583536151160999,(5:0.21465113404989644,6:0.21465113404989644):10.368885017111102):9.673588963449454):9.555494191079177):26.63223416678445,((7:1.0221442410058685,(8:0.03742274436871895,9:0.03742274436871895):0.9847214966371496):23.787837700705907,(((((((10:0.7427284480938865,(((16:…
tree STATE_488000 = ((1:27.324351611311315,((2:0.20135794653371875,3:0.20135794653371875):16.640853866778272,(4:14.42465694560575,(5:0.2230445036097528,6:0.2230445036097528):9.201612441995998):12.41755486770624):9.482139797999324):26.68856425046684,((7:1.3230349682414158,(8:0.06577263811098177,9:0.06577263811098177):1.257262330130434):23.483147643519118,(((((((((10:0.5820776493163983,(41:0.228895…
tree STATE_489000 = ((1:29.889474961269016,((2:0.17842252092956912,3:0.17842252092956912):19.760326027732102,(4:16.298502117478144,(5:0.31515980671480825,6:0.31515980671480825):10.983342310763335):13.640246431183527):8.950726412607345):25.74696451764119,((7:0.8474214723826243,(8:0.31833728222643387,9:0.31833728222643387):0.5290841901561905):22.76460000088157,(((((((10:0.5294510381761106,41:0.5294…
tree STATE_490000 = ((1:34.064474976063096,((2:0.045268594596148404,3:0.045268594596148404):18.617453226256433,(4:16.676566004828615,(5:0.07293626081412796,6:0.07293626081412796):11.603629744014487):11.986155816023967):14.401753155210514):26.631085536990213,((7:1.7947226713923143,(8:0.0018988337899905616,9:0.0018988337899905616):1.7928238376023238):26.88182643807943,(((((((((10:0.5160958028954714…
tree STATE_491000 = ((1:32.90101959917781,((2:0.045268594596148404,3:0.045268594596148404):18.617453226256433,(4:16.536120317943613,(5:0.17923765953497472,6:0.17923765953497472):11.356882658408638):12.126601502908969):13.238297778325226):29.961945390164622,((7:1.14719810530665,(8:0.0018988337899905616,9:0.0018988337899905616):1.1452992715166594):29.471100731379416,((((10:2.015122472786977,((((((1…
tree STATE_492000 = ((1:32.84662881432622,((2:0.043055234545546384,3:0.043055234545546384):19.068634054836735,(4:15.387241518284753,(5:0.17784990751218466,6:0.17784990751218466):10.209391610772569):13.72444777109753):12.73493952494394):24.720556137044696,((7:1.1417437657881422,(8:0.036756116694117935,9:0.036756116694117935):1.1049876490940242):22.677879918755217,(((((10:1.30682454534749,(((16:0.4…
tree STATE_493000 = ((1:33.633162441280874,((2:0.043055234545546384,3:0.043055234545546384):20.682197715477095,(4:15.932555466268177,(5:0.17784990751218466,6:0.17784990751218466):10.754705558755992):14.792697483754466):11.90790949125823):25.56186997584784,((7:1.1417437657881422,(8:0.020160593964355655,9:0.020160593964355655):1.1215831718237865):22.189271045895858,((((((((10:0.7000134897946436,(18…
tree STATE_494000 = ((1:33.897622758889646,((2:0.030689126905485864,3:0.030689126905485864):18.672225177620962,(4:15.04453302459006,(5:0.17784990751218466,6:0.17784990751218466):9.866683117077875):13.658381279936389):14.194708454363198):26.22492386352028,((7:1.1417437657881422,(8:0.08016568498705823,9:0.08016568498705823):1.061578080801084):24.66243559156424,(((((10:1.1103857412167146,((((12:0.52…
tree STATE_495000 = ((1:33.897622758889646,((2:0.030689126905485864,3:0.030689126905485864):21.094196396346895,(4:15.751976942140352,(5:0.17784990751218466,6:0.17784990751218466):10.574127034628168):15.372908581112029):11.772737235637265):24.378857496513554,((7:0.9533311680474235,(8:0.012647401075540188,9:0.012647401075540188):0.9406837669718833):22.947218728493777,((((((10:0.9451708762913531,(((…
tree STATE_496000 = ((1:31.0078754878394,((2:0.030689126905485864,3:0.030689126905485864):19.496311638003334,(4:15.28403215068354,(5:0.259483888204576,6:0.259483888204576):10.024548262478964):14.24296861422528):10.48087472293058):23.672651083527114,((7:0.9368265670516394,(8:0.1373239643847448,9:0.1373239643847448):0.7995026026668945):23.24277931522704,(((((10:1.2575294054725967,(((12:0.4649758344…
tree STATE_497000 = ((1:29.663019063648264,((2:0.0015132529620665025,3:0.0015132529620665025):18.836230304805408,(4:17.25107238416306,(5:0.24099080173669485,6:0.24099080173669485):12.010081582426364):11.586671173604415):9.82527550588079):25.762630221798332,((7:0.7687510519183185,(8:0.14786536445022236,9:0.14786536445022236):0.6208856874680961):17.66295369494789,(((((((10:0.8064345581756885,(((16:…
tree STATE_498000 = ((1:33.2202337791013,((2:0.007700288484429052,3:0.007700288484429052):20.891127831716545,(4:19.144044395430605,(5:0.24491244545906632,6:0.24491244545906632):13.899131949971538):11.75478372477037):11.321405658900325):21.908185138606136,((7:0.8231258325283655,(8:0.16268771210361876,9:0.16268771210361876):0.6604381204247467):19.990254618839185,(((10:1.4292955465911803,(((((11:0.5…
tree STATE_499000 = ((1:33.36301002467024,((2:0.04877019139001959,3:0.04877019139001959):19.232982131924743,(4:15.412588437745342,(5:0.27094454537605905,6:0.27094454537605905):10.141643892369283):13.86916388556942):13.081257701355476):26.25930758115961,((7:0.9236026777130135,(8:0.04044073517045632,9:0.04044073517045632):0.8831619425425572):21.186357448443744,(((((((10:0.6399046534703132,(12:0.406…
tree STATE_500000 = ((1:30.285529002905612,((2:0.12184330740526228,3:0.12184330740526228):18.199803338196638,(4:13.739659034448938,(5:0.17471026141838664,6:0.17471026141838664):8.564948773030551):14.581987611152961):10.963882357303714):23.665507746691056,((7:1.1023748599093253,(8:0.34084039100023134,9:0.34084039100023134):0.7615344689090939):23.488430376830237,(((((10:0.771118879724377,15:0.77111…
tree STATE_501000 = ((1:28.39215253282528,((2:0.12184330740526228,3:0.12184330740526228):15.895852061887032,(4:16.256272756934013,(5:0.17471026141838664,6:0.17471026141838664):11.081562495515627):9.761422612358281):11.374457163532984):27.432912326613447,((7:1.1023748599093253,(8:0.02555370116516187,9:0.02555370116516187):1.0768211587441634):24.436173979889666,(((10:1.2280130255232344,((((11:0.901…
tree STATE_502000 = ((1:32.77657243502829,((2:0.006630832142626275,3:0.006630832142626275):21.808077862570663,(4:14.6552523653836,(5:0.21292701370384037,6:0.21292701370384037):9.44232535167976):17.15945632932969):9.961863740315003):23.34031505824975,((7:1.2006006464847587,(8:0.12048466591572549,9:0.12048466591572549):1.0801159805690332):19.377778300717566,((((10:1.3814330062805886,(((((((11:0.400…
tree STATE_503000 = ((1:31.203202810896627,((2:0.05342431870232467,3:0.05342431870232467):18.163378332271478,(4:15.803199435291631,(5:0.3474054998941103,6:0.3474054998941103):10.455793935397521):12.41360321568217):11.986400159922827):32.36595741413521,((7:1.6534859486156535,(8:0.14367261676759213,9:0.14367261676759213):1.5098133318480613):30.158846047084822,(((((10:0.9240365349993305,(20:0.543821…
tree STATE_504000 = ((1:42.06071063969185,((2:0.11320483919279845,3:0.11320483919279845):26.937797864564246,(4:17.54133605448337,(5:0.0745726827501425,6:0.0745726827501425):12.466763371733228):19.509666649273672):14.009707935934806):27.255841586466786,((7:1.4918988216329652,(8:0.004573554646963629,9:0.004573554646963629):1.4873252669860015):28.619738895078427,(((((10:1.0533267176420333,(((16:0.27…
tree STATE_505000 = ((1:34.967166027712636,((2:0.11320483919279845,3:0.11320483919279845):20.791685488240034,(4:18.51814221947357,(5:0.2898155314668678,6:0.2898155314668678):13.228326688006703):12.38674810795926):13.062275700279805):29.572043901767756,((7:1.4918988216329652,(8:0.004573554646963629,9:0.004573554646963629):1.4873252669860015):33.4693947262302,(((((10:0.7546756321451126,((15:0.53750…
tree STATE_506000 = ((1:39.480793551987865,((2:0.25338951041250013,3:0.25338951041250013):26.56513138178826,(4:19.89208007836201,(5:0.29194758481610883,6:0.29194758481610883):14.600132493545901):16.92644081383875):11.662272659787106):32.292194868738726,((7:0.8794189724711607,(8:0.012547604809849844,9:0.012547604809849844):0.8668713676613109):31.805079168151895,((((((((10:0.8083790999282006,((15:0…
tree STATE_507000 = ((1:40.423418019280625,((2:0.06666026404842107,3:0.06666026404842107):21.93993434115768,(4:18.21712095821778,(5:0.29194758481610883,6:0.29194758481610883):12.925173373401671):13.789473646988323):17.41682341407452):31.270372174565928,((7:0.8794189724711607,(8:0.012547604809849844,9:0.012547604809849844):0.8668713676613109):34.7195562404564,(((((((((10:0.7456883726798353,(((17:0…
tree STATE_508000 = ((1:38.391639077659036,((2:0.06666026404842107,3:0.06666026404842107):21.93993434115768,(4:17.121528862525977,(5:0.29194758481610883,6:0.29194758481610883):11.829581277709869):14.885065742680126):15.385044472452932):32.28044067966029,((7:1.3936271608990722,(8:0.012547604809849844,9:0.012547604809849844):1.3810795560892224):34.83627241030004,((((((((10:0.8705083745201666,(20:0.…
tree STATE_509000 = ((1:38.93432370635459,((2:0.2149106350353307,3:0.2149106350353307):24.408107071722092,(4:18.146972885745253,(5:0.1298732790997974,6:0.1298732790997974):13.017099606645456):16.47604482101217):13.311305999597167):31.14111057040384,((7:2.470585648036561,(8:0.3644065798466549,9:0.3644065798466549):2.106179068189906):32.157949158097765,(((((((10:0.4269533759748078,((18:0.2513440981…
tree STATE_510000 = ((1:41.38426373018525,((2:0.3474533608189141,3:0.3474533608189141):29.851607909438297,(4:20.23450044605517,(5:0.21777441831732958,6:0.21777441831732958):15.016726027737839):19.964560824202042):10.185202459928043):41.12955467018227,((7:3.370128478623421,(8:0.6237999418907165,9:0.6237999418907165):2.7463285367327046):38.151430685409316,((((((((10:0.9380241857745535,((23:0.141642…
tree STATE_511000 = ((1:47.868258445262136,((2:0.21931958323130019,3:0.21931958323130019):28.968115848259014,(4:21.672628056237077,(5:0.13888487653606063,6:0.13888487653606063):16.533743179701016):17.514807375253238):17.68082301377182):38.95122405826621,((7:2.8894227259915297,(8:0.14938479948914818,9:0.14938479948914818):2.7400379265023815):44.08964107064286,(((((10:1.5178807959855045,11:1.517880…
tree STATE_512000 = ((1:44.39732430340061,((2:0.117047040358214,3:0.117047040358214):25.33353922842705,(4:20.781798868774096,(5:0.0883442049259795,6:0.0883442049259795):15.693454663848117):14.668787400011169):17.946738034615343):38.39094948732709,((7:1.2185807427507385,(8:0.09402539245392205,9:0.09402539245392205):1.1245553502968164):40.982970936412606,((((((((10:0.6347859064741751,((34:0.2235401…
tree STATE_513000 = ((1:42.37704979996116,((2:0.2758739989204013,3:0.2758739989204013):26.566586139340544,(4:22.35642380554025,(5:0.1793371041461338,6:0.1793371041461338):17.177086701394117):14.486036332720698):14.534589661700217):44.7596667575713,((7:3.029150762950181,(8:0.4983487724693276,9:0.4983487724693276):2.530801990480853):38.63320864465197,((((((((((10:0.6964678047638793,26:0.69646780476…
tree STATE_514000 = ((1:41.057895246791155,((2:0.07234181243055815,3:0.07234181243055815):26.26753213501656,(4:22.098936631665005,(5:0.05393983350468723,6:0.05393983350468723):17.04499679816032):14.240937315782112):13.718021299344038):34.179788206492624,((7:3.3645337316436468,(8:0.044867841761178084,9:0.044867841761178084):3.3196658898824687):37.28941798177752,((((10:1.8786445955916102,(((((11:1.…
tree STATE_515000 = ((1:39.11456944880626,((2:0.06017141903524603,3:0.06017141903524603):26.426906519659138,(4:22.062521175033684,(5:0.818961560548976,6:0.818961560548976):16.24355961448471):14.4245567636607):11.627491510111874):34.224619685761006,((7:3.3325402372597352,(8:0.01596496728306107,9:0.01596496728306107):3.316575269976674):33.35299412407235,((((((10:1.337828389251348,(((11:0.4407709448…
tree STATE_516000 = ((1:38.38572475636911,((2:0.06017141903524603,3:0.06017141903524603):21.2977730292997,(4:19.768971746939354,(5:0.818961560548976,6:0.818961560548976):13.950010186390378):11.588972701395594):16.02778030803416):36.34026339772617,((7:1.3868855953798231,(8:0.01596496728306107,9:0.01596496728306107):1.370920628096762):37.38610682358636,(((((((((10:0.681331383285259,(15:0.6390906885…
tree STATE_517000 = ((1:42.305311673386115,((2:0.07181839092537068,3:0.07181839092537068):24.663367548299547,(4:22.911916878006853,(5:0.9061982276177378,6:0.9061982276177378):17.005718650389113):11.823269061218067):16.570125734161195):26.22802560869758,((7:1.0483886689476947,(8:0.03210558555533183,9:0.03210558555533183):1.0162830833923628):31.996219301620997,((((((10:0.9809765709020618,(((18:0.29…
tree STATE_518000 = ((1:39.066807280135826,((2:0.06566344442899741,3:0.06566344442899741):25.11945564154663,(4:19.121784528139464,(5:0.9020046891261746,6:0.9020046891261746):13.21977983901329):16.063334557836164):12.881688194160198):26.800751686113024,((7:1.033298487027075,(8:0.017493926806960047,9:0.017493926806960047):1.015804560220115):27.56178115633034,((((((10:1.037210737256143,(((((11:0.383…
tree STATE_519000 = ((1:41.62008610717031,((2:0.06566344442899741,3:0.06566344442899741):23.056643191676045,(4:19.08561817543811,(5:0.9020046891261746,6:0.9020046891261746):13.183613486311936):14.036688460666934):17.497779471065265):24.03717135520948,((7:1.033298487027075,(8:0.1257939406150328,9:0.1257939406150328):0.9075045464120421):27.701309282128257,((((((((10:0.8185597256179924,(20:0.5214747…
tree STATE_520000 = ((1:37.64266480669116,((2:0.06566344442899741,3:0.06566344442899741):20.826504214194053,(4:19.019215297266214,(5:0.22183228344521666,6:0.22183228344521666):13.797383013820998):11.872952361356838):15.750497148068106):21.805357801697795,((7:1.892647389304372,(8:0.09552101017333214,9:0.09552101017333214):1.79712637913104):24.831886901799223,((((10:1.087405910372313,((((11:0.43058…
tree STATE_521000 = ((1:37.582713536077776,((2:0.0561457496359008,3:0.0561457496359008):25.19672476618267,(4:18.3710258209798,(5:0.23905910195868607,6:0.23905910195868607):13.131966719021113):16.881844694838772):11.329843020259204):27.02711352052974,((7:1.961565806448931,(8:0.2723748939133337,9:0.2723748939133337):1.6891909125355973):24.75290958448374,((((((10:1.089374674355815,(((11:0.4181683704…
tree STATE_522000 = ((1:36.932980767935746,((2:0.0561457496359008,3:0.0561457496359008):24.986029091679136,(4:17.203075281046015,(5:0.296249797492818,6:0.296249797492818):11.906825483553197):17.839099560269023):10.890805926620708):25.69478950614544,((7:2.137067178551966,(8:0.19417275469831807,9:0.19417275469831807):1.942894423853648):23.004818141199827,(((((10:1.7167141608244774,((((((11:0.548322…
tree STATE_523000 = ((1:34.59564913374191,((2:0.011324118044361953,3:0.011324118044361953):21.721688183301644,(4:16.48621296333022,(5:0.26776884613510354,6:0.26776884613510354):11.218444117195117):15.246799338015787):11.8626368323959):31.020689027157793,((7:0.4864379743446463,(8:0.0870834386149042,9:0.0870834386149042):0.3993545357297421):30.079597175308038,(((((10:1.3605287975408213,(11:1.338525…
tree STATE_524000 = ((1:37.56725422289169,((2:0.011324118044361953,3:0.011324118044361953):20.42873429061831,(4:18.053136633099484,(5:0.41834864901255564,6:0.41834864901255564):12.634787984086929):12.386921775563188):16.12719581422902):27.543310125791493,((7:0.8859003203773312,(8:0.1320194332720277,9:0.1320194332720277):0.7538808871053035):29.680134829275353,((((((((10:0.32842206637461757,(20:0.2…
tree STATE_525000 = ((1:31.000613626321794,((2:0.011324118044361953,3:0.011324118044361953):21.02066636033559,(4:17.557545629576545,(5:0.38078506790231614,6:0.38078506790231614):12.176760561674229):13.474444848803408):8.968623147941841):32.98241515497757,((7:0.8859003203773312,(8:0.06043782548340815,9:0.06043782548340815):0.8254624948939231):30.57197549587707,((((((10:1.0358458698613395,(((16:0.4…
tree STATE_526000 = ((1:40.32849394786016,((2:0.017850716423367885,3:0.017850716423367885):23.504479283767303,(4:19.50485250666254,(5:0.033654726816719105,6:0.033654726816719105):14.471197779845822):14.01747749352813):15.80616394766949):28.105639164760795,((7:2.149796044961242,(8:0.22398273369780242,9:0.22398273369780242):1.9258133112634397):27.784790491902903,((((((10:0.9917343229702591,((19:0.2…
tree STATE_527000 = ((1:42.102021647536425,((2:0.004754224284447162,3:0.004754224284447162):25.686890535650285,(4:21.873387164192923,(5:0.0255725404198639,6:0.0255725404198639):16.84781462377306):13.818257595741809):15.410376887601693):29.58335554635621,((7:2.425436665613738,(8:0.047451772632950195,9:0.047451772632950195):2.3779848929807876):27.447847176131802,((((((10:1.1328252708930822,((23:0.1…
tree STATE_528000 = ((1:42.60007671945025,((2:0.015267176721488696,3:0.015267176721488696):26.060017761520825,(4:22.64352165616857,(5:0.30834038912180617,6:0.30834038912180617):17.335181267046764):13.431763282073742):15.524791781207938):32.37374910876316,((7:2.510293620234883,(8:0.36891405868543714,9:0.36891405868543714):2.1413795615494458):35.96002854259353,(((((10:1.2819202190933812,(43:0.08485…
tree STATE_529000 = ((1:48.02117865037307,((2:0.1498622220328052,3:0.1498622220328052):29.489395501876597,(4:21.90965603891175,(5:0.3942595973832983,6:0.3942595973832983):16.515396441528452):17.729601684997654):17.38192092646367):29.695233329880935,((7:2.556130843009619,(8:0.6652176856392131,9:0.6652176856392131):1.8909131573704059):41.89786067569826,((((((10:0.6495430933780503,20:0.6495430933780…
tree STATE_530000 = ((1:46.708527446764656,((2:0.2937354683716542,3:0.2937354683716542):32.669118743989,(4:23.731195171964927,(5:0.2917566417498403,6:0.2917566417498403):18.439438530215085):19.231659040395726):12.745673234404002):39.59275790260485,((7:1.1496643436305902,(8:0.378056933490047,9:0.378056933490047):0.7716074101405432):40.13903189260263,(((((((10:0.7872253201622011,29:0.78722532016220…
tree STATE_531000 = ((1:49.95310254584119,((2:0.15494750731354223,3:0.15494750731354223):32.32804979532284,(4:22.844978982691355,(5:0.27648189543101154,6:0.27648189543101154):17.568497087260344):19.63801831994503):16.470105243204806):35.68312684298937,((7:1.2910843571312327,(8:0.1699287548765689,9:0.1699287548765689):1.1211556022546638):36.82340192649381,((((10:1.4567815480678394,(((11:1.00954603…
tree STATE_532000 = ((1:48.0319106924142,((2:0.15192988568205124,3:0.15192988568205124):32.53665770268087,(4:21.3280812007528,(5:0.27458334807562146,6:0.27458334807562146):16.053497852677175):21.360506387610123):14.34332310405128):35.32742343634112,((7:2.55025392037993,(8:0.09268737398209126,9:0.09268737398209126):2.457566546397839):32.77979169857484,((((((10:1.2483877515051596,29:1.2483877515051…
tree STATE_533000 = ((1:50.38827211946338,((2:0.15192988568205124,3:0.15192988568205124):33.451068032935765,(4:22.61742253051451,(5:0.27458334807562146,6:0.27458334807562146):17.342839182438887):20.985575388103307):15.785274200845564):37.04532925227157,((7:1.085362889997171,(8:0.09268737398209126,9:0.09268737398209126):0.9926755160150798):45.28420315551152,(((((((10:1.4922709477167218,(((11:0.451…
tree STATE_534000 = ((1:51.71241673574551,((2:0.16246998415986802,3:0.16246998415986802):31.54268533908875,(4:18.985098757878305,(5:0.28121468842716624,6:0.28121468842716624):13.703884069451139):22.720056565370314):19.007261412496888):37.63882838393397,((7:1.3722626611153999,(8:0.0632796344348101,9:0.0632796344348101):1.3089830266805897):47.29371482636202,((((10:1.8785702764396541,((((((11:0.4258…
tree STATE_535000 = ((1:51.71241673574551,((2:0.31771783232385964,3:0.31771783232385964):34.36580032373402,(4:18.985098757878305,(5:0.28121468842716624,6:0.28121468842716624):13.703884069451139):25.698419398179574):16.028898579687628):37.43660685035462,((7:1.3722626611153999,(8:0.0632796344348101,9:0.0632796344348101):1.3089830266805897):49.40903879009315,(((10:3.0098616799131124,((((((11:0.30279…
tree STATE_536000 = ((1:55.93824171936379,((2:0.29681285095356635,3:0.29681285095356635):34.31185591489551,(4:18.65955819697866,(5:0.2682155664330974,6:0.2682155664330974):13.391342630545564):25.949110568870413):20.329572953514713):38.854940437647315,((7:2.8696247016826035,(8:0.12896513847830704,9:0.12896513847830704):2.7406595632042965):48.30881607132583,((((10:2.132016230756791,11:2.13201623075…
tree STATE_537000 = ((1:50.817920434454486,((2:0.21717427446893822,3:0.21717427446893822):28.577139491429264,(4:24.473028662128225,(5:0.2790895674494518,6:0.2790895674494518):19.193939094678775):14.321285103769977):21.023606668556283):34.93663419345774,((7:3.2313329656250147,(8:0.20917421814299786,9:0.20917421814299786):3.022158747482017):40.33173334832574,((((10:2.1278735897815038,11:2.127873589…
tree STATE_538000 = ((1:47.81889121358169,((2:0.27542245544205635,3:0.27542245544205635):28.74397229695105,(4:24.33083135929976,(5:0.1473267575369661,6:0.1473267575369661):19.183504601762795):14.688563393093343):17.79949646118859):28.817892182124936,((7:1.9333294885113332,(8:0.04763904661525231,9:0.04763904661525231):1.885690441896081):37.53757363306781,(((((10:2.230955798395441,((((((12:0.425827…
tree STATE_539000 = ((1:48.97141239419348,((2:0.27542245544205635,3:0.27542245544205635):27.551944565013244,(4:19.109088885444333,(5:0.1473267575369661,6:0.1473267575369661):13.961762127907367):18.718278135010966):20.14404537373818):30.970154139789372,((7:2.625056352675898,(8:0.1106567421647,9:0.1106567421647):2.514399610511198):33.15846377279928,((((10:1.9994036822837558,(((((((12:0.193011362221…
tree STATE_540000 = ((1:48.13902565418002,((2:0.27542245544205635,3:0.27542245544205635):27.64350529410644,(4:19.17190419086799,(5:0.1473267575369661,6:0.1473267575369661):14.024577433331025):18.747023558680503):19.220097904631523):27.54232911519668,((7:1.3155772429105923,(8:0.1106567421647,9:0.1106567421647):1.2049205007458923):39.417798485622924,((((10:1.3282766376751791,((15:0.8632682402852747…
tree STATE_541000 = ((1:46.45453915688878,((2:0.05460962277624937,3:0.05460962277624937):27.864318126772247,(4:19.87769589105855,(5:0.30445044904334395,6:0.30445044904334395):14.573245442015207):18.041231858489944):17.535611407340284):28.484360014353776,((7:2.345635890644168,(8:0.1106567421647,9:0.1106567421647):2.234979148479468):33.84203882448055,((((((10:0.9372327235259618,(33:0.55597424375648…
tree STATE_542000 = ((1:43.02150107166287,((2:0.6668463072122233,3:0.6668463072122233):24.172168142769145,(4:18.93300975628887,(5:0.30445044904334395,6:0.30445044904334395):13.628559307245528):15.906004693692498):17.182486621681498):29.754545742731793,((7:1.1853341499570575,(8:0.012120759252802316,9:0.012120759252802316):1.1732133907042552):32.42711123928106,((((10:2.307409324592612,(((11:0.70746…
tree STATE_543000 = ((1:41.77083058118737,((2:0.6257875154552952,3:0.6257875154552952):22.563398597530117,(4:20.675395272213905,(5:0.2795017012504424,6:0.2795017012504424):15.395893570963462):12.513790840771506):17.581644468201958):28.453386828525566,((7:1.0886409624590172,(8:0.23205603561219945,9:0.23205603561219945):0.8565849268468178):30.337141886045856,(((((10:1.193512441151506,((19:0.4951870…
tree STATE_544000 = ((1:41.56470047953152,((2:0.6257875154552952,3:0.6257875154552952):23.02236407191114,(4:15.737023615041977,(5:0.2795017012504424,6:0.2795017012504424):10.457521913791535):17.911127972324458):16.916548892165082):28.659516930181418,((7:1.5481730020617093,(8:0.04334924851702482,9:0.04334924851702482):1.5048237535446845):29.14786458590597,(((((10:1.787917031984266,(((((17:0.093415…
tree STATE_545000 = ((1:36.123815129892236,((2:0.6257875154552952,3:0.6257875154552952):24.16773133494174,(4:18.409970382100155,(5:0.3718891630880581,6:0.3718891630880581):13.038081219012097):16.38354846829688):10.330296279495201):30.124459390757195,((7:1.8291655372104145,(8:0.055703769104695766,9:0.055703769104695766):1.7734617681057188):28.866872050757266,(((((10:1.5153194526964464,(((((16:0.49…
tree STATE_546000 = ((1:38.25938599407405,((2:0.18565847121373302,3:0.18565847121373302):23.295323292551927,(4:20.35770930660878,(5:0.1387670679191242,6:0.1387670679191242):15.218942238689655):13.123272457156883):13.77840423030839):36.7828372653824,((7:1.6826660925923065,(8:0.01485095941345449,9:0.01485095941345449):1.667815133178852):29.000340951737407,((((((((((10:0.40458775838913896,22:0.40458…
tree STATE_547000 = ((1:44.53973810169742,((2:0.18440365916709567,3:0.18440365916709567):26.37107051566373,(4:20.355486472225213,(5:0.13191768816871985,6:0.13191768816871985):15.223568784056493):16.199987702605615):16.98426392686659):23.26013623459165,((7:1.6795558495036715,(8:0.01189943380754599,9:0.01189943380754599):1.6676564156961255):30.184050258951515,(((((((10:0.4257402875313039,(28:0.1949…
tree STATE_548000 = ((1:47.083880974892324,((2:0.20010217678596476,3:0.20010217678596476):29.26118855371723,(4:23.847485715770013,(5:0.11681128804084828,6:0.11681128804084828):18.730674427729163):15.613805014733181):16.62259024438913):28.36027447787265,((7:1.718467020349351,(8:0.02744852476007864,9:0.02744852476007864):1.6910184955892724):35.287786978278945,((((10:2.2772757220516,(12:0.3197641555…
tree STATE_549000 = ((1:46.4717403985913,((2:0.20010217678596476,3:0.20010217678596476):29.391385329746395,(4:21.085930691915163,(5:0.11681128804084828,6:0.11681128804084828):15.969119403874315):18.505556814617197):15.880252892058941):27.465541447774264,((7:2.0938456942080848,(8:0.02744852476007864,9:0.02744852476007864):2.066397169448006):34.28963218877989,((((10:0.7523898324294633,((((12:0.3558…
tree STATE_550000 = ((1:43.75977555355335,((2:0.165208705285389,3:0.165208705285389):27.868437243884564,(4:22.721187823302376,(5:0.11180017010536147,6:0.11180017010536147):17.609387653197015):15.312458125867575):14.726129604383395):24.022321405724647,((7:1.28911566884112,(8:0.04713489275445326,9:0.04713489275445326):1.2419807760866668):30.446537198717365,(((((((((((10:0.5447505393141732,(34:0.247…
tree STATE_551000 = ((1:45.72406083844208,((2:0.28548944962920686,3:0.28548944962920686):27.85570781546596,(4:23.69204575175287,(5:0.20953804072806292,6:0.20953804072806292):18.48250771102481):14.449151513342294):16.582863573346913):31.863241192362075,((7:1.9070451535097277,(8:0.08348095724906202,9:0.08348095724906202):1.8235641962606657):36.598555016681715,((((((((10:0.9586004352456888,((28:0.70…
tree STATE_552000 = ((1:47.008807457275225,((2:0.10948378006765225,3:0.10948378006765225):28.66185025398467,(4:21.573139203372616,(5:0.21097143409745556,6:0.21097143409745556):16.36216776927516):17.198194830679707):17.2374734232229):31.77783136322445,((7:1.9127907557708212,(8:0.08890816341836683,9:0.08890816341836683):1.8238825923524544):32.839352379761245,(((((((10:1.2712337683415325,(30:0.43035…
tree STATE_553000 = ((1:46.00448537776275,((2:0.10948378006765225,3:0.10948378006765225):28.45147730026643,(4:25.03262920518887,(5:0.3240517810869452,6:0.3240517810869452):19.708577424101925):13.528331875145213):16.443524297428667):28.0946815784353,((7:1.9127907557708212,(8:0.08890816341836683,9:0.08890816341836683):1.8238825923524544):33.757347621917155,(((10:2.3171888187292784,((((((11:0.984658…
tree STATE_554000 = ((1:45.585088138486356,((2:0.14393648237899548,3:0.14393648237899548):30.745822840279352,(4:25.106301048048092,(5:0.3459280107577154,6:0.3459280107577154):19.76037303729038):15.783458274610258):13.695328815828006):33.98967880825154,((7:1.9948897923292677,(8:0.04921297808261471,9:0.04921297808261471):1.945676814246653):34.50179421075284,(((((10:1.88022619364276,11:1.88022619364…
tree STATE_555000 = ((1:45.585088138486356,((2:0.14393648237899548,3:0.14393648237899548):27.538646574775747,(4:19.813143972515153,(5:0.3221317469532128,6:0.3221317469532128):14.49101222556194):17.86943908463959):16.90250508133161):32.0335373528403,((7:0.5248954879496495,(8:0.04921297808261471,9:0.04921297808261471):0.47568250986703475):35.30879413113375,(((((10:1.1896602369138267,(20:0.832650484…
tree STATE_556000 = ((1:45.585088138486356,((2:0.22301198759103968,3:0.22301198759103968):27.459571069563705,(4:21.166747997368315,(5:0.5682854476874937,6:0.5682854476874937):15.598462549680821):16.51583505978643):16.90250508133161):39.62880842118901,((7:0.5248954879496495,(8:0.03043689284917761,9:0.03043689284917761):0.49445859510047185):45.56995962929814,(((((10:1.7116124259445724,(11:1.5320246…
tree STATE_557000 = ((1:50.770913196905724,((2:0.2763490498813699,3:0.2763490498813699):28.40373292736068,(4:19.938536630814927,(5:0.5682854476874937,6:0.5682854476874937):14.370251183127433):18.74154534642712):21.090831219663677):32.954513311925126,((7:2.3527536004673024,(8:0.03043689284917761,9:0.03043689284917761):2.322316707618125):41.81574408851544,(((((((10:1.240042286856888,((16:0.88840466…
tree STATE_558000 = ((1:50.19744422251097,((2:0.1537023072085546,3:0.1537023072085546):31.329111038616347,(4:19.905270427128393,(5:0.39743138170850223,6:0.39743138170850223):14.50783904541989):21.57754291869651):17.714630876686066):35.92329589175057,((7:2.3043843643369826,(8:0.08853616841078349,9:0.08853616841078349):2.215848195926199):44.922569542022075,((((((10:1.349745555644838,(((20:0.4131324…
tree STATE_559000 = ((1:50.19744422251097,((2:0.1537023072085546,3:0.1537023072085546):26.530019133439325,(4:20.782110858364476,(5:0.39743138170850223,6:0.39743138170850223):15.384679476655974):15.901610582283404):22.513722781863088):28.55228601368985,((7:1.9111615344253252,(8:0.056332795383458034,9:0.056332795383458034):1.8548287390418672):38.59852653136556,((((10:1.8184409275797224,(((((11:0.76…
tree STATE_560000 = ((1:48.36310443086418,((2:0.260439656963495,3:0.260439656963495):28.29716737763886,(4:22.231890298666876,(5:0.6654240572870993,6:0.6654240572870993):16.56646624137978):16.32571673593548):18.805497396261828):45.27884302570857,((7:3.6806668516946317,(8:0.3083432619629001,9:0.3083432619629001):3.3723235897317316):44.12062803400803,(((((10:1.0898669830298982,(18:0.6987629965393934…
tree STATE_561000 = ((1:49.092787390798264,((2:0.2444840331214131,3:0.2444840331214131):33.98619344103918,(4:25.558709362663375,(5:0.7699599308032514,6:0.7699599308032514):19.788749431860126):18.67196811149721):13.862109916637678):31.728391617567254,((7:0.8066775770127812,(8:0.08715098037013291,9:0.08715098037013291):0.7195265966426483):43.64386038077586,((((((10:0.6605917392119817,(28:0.35085041…
tree STATE_562000 = ((1:51.131957062323586,((2:0.2444840331214131,3:0.2444840331214131):31.681337313544002,(4:21.35194604311684,(5:0.7699599308032514,6:0.7699599308032514):15.581986112313588):20.573875303548576):18.20613571565817):37.98528280179915,((7:0.8066775770127812,(8:0.3078852721677805,9:0.3078852721677805):0.4987923048450007):41.55544689180037,(((((10:1.4855779935787525,(18:0.841184283170…
tree STATE_563000 = ((1:50.98056080359059,((2:0.2566044674183914,3:0.2566044674183914):31.095878926454233,(4:21.728528259848535,(5:0.777985590607182,6:0.777985590607182):15.950542669241353):19.62395513402409):18.628077409717967):34.871063357953375,((7:2.041550949298994,(8:0.3365360799659314,9:0.3365360799659314):1.7050148693330627):41.12926196853945,((((((10:1.561186838681743,((((17:0.20398043167…
tree STATE_564000 = ((1:47.229590975735874,((2:0.09522061792447722,3:0.09522061792447722):29.344937360090547,(4:22.464444804857386,(5:0.612898957749243,6:0.612898957749243):16.85154584710814):16.975713173157637):16.78943299772085):34.326801439500755,((7:1.8857324156120896,(8:0.17283772636167072,9:0.17283772636167072):1.7128946892504189):45.24373595629056,(((((10:1.2198650879548245,((17:0.45044589…
tree STATE_565000 = ((1:54.495647484494555,((2:0.10111379802679288,3:0.10111379802679288):28.358035838498658,(4:21.464620451456717,(5:0.3538667755322287,6:0.3538667755322287):16.11075367592449):16.994529185068735):25.036497847969102):31.00883089933707,((7:1.9005318259905977,(8:0.18686629085719986,9:0.18686629085719986):1.7136655351333978):40.18205322211432,((((10:1.5570729026276362,((((16:0.57733…
tree STATE_566000 = ((1:45.53187391159162,((2:0.27505221408620173,3:0.27505221408620173):30.257129971934035,(4:22.43501287956384,(5:0.4647778306767343,6:0.4647778306767343):16.970235048887105):18.097169306456397):13.999691725571381):38.876520786890794,((7:3.1772270858083544,(8:0.7241645781871036,9:0.7241645781871036):2.453062507621251):34.85100757197105,(((((10:2.0052213519914277,(15:1.5366834081…
tree STATE_567000 = ((1:44.19429616725513,((2:0.27505221408620173,3:0.27505221408620173):28.01795861454689,(4:20.91371223262095,(5:0.4647778306767343,6:0.4647778306767343):15.448934401944214):17.379298596012145):14.901285338622039):33.993195344432905,((7:2.175134203919768,(8:0.030198415061480688,9:0.030198415061480688):2.1449357888582874):36.96800397810833,((((10:2.145602565824582,((((((12:0.3530…
tree STATE_568000 = ((1:43.39636806339308,((2:0.27505221408620173,3:0.27505221408620173):28.32577775401765,(4:18.16212584792283,(5:0.42934347291059716,6:0.42934347291059716):12.732782375012233):20.438704120181022):13.795538095289231):34.21127579473881,((7:2.06373308302517,(8:0.030198415061480688,9:0.030198415061480688):2.033534667963689):35.95657021597772,(((10:2.386003739750677,((11:2.1870350226…
tree STATE_569000 = ((1:40.117373190518016,((2:0.4362939536518162,3:0.4362939536518162):25.216492992053777,(4:18.987637787000466,(5:0.42934347291059716,6:0.42934347291059716):13.558294314089869):16.665149158705127):13.464586244812423):31.408380156718657,((7:1.6852628812939585,(8:0.04200530580160233,9:0.04200530580160233):1.6432575754923562):36.38760371214733,(((((10:2.040497503856071,(((((12:0.66…
tree STATE_570000 = ((1:48.008062140372274,((2:0.3735698731290906,3:0.3735698731290906):28.94009312293867,(4:20.294797754120722,(5:0.30719645937639584,6:0.30719645937639584):14.987601294744326):19.01886524194704):17.694399144304512):31.290538610489023,((7:1.2899249973567208,(8:0.4763225101446409,9:0.4763225101446409):0.81360248721208):39.788493311113854,((((((10:1.314224257514148,((23:0.690846914…
tree STATE_571000 = ((1:41.101334144103454,((2:0.18171964091676607,3:0.18171964091676607):26.38051939610599,(4:19.014377289334075,(5:0.18802576786440284,6:0.18802576786440284):13.826351521469672):17.547861747688682):13.539095107080698):30.002436787147595,((7:1.36066158380045,(8:0.025652282367126134,9:0.025652282367126134):1.335009301433324):29.110278932693134,((((((((10:0.8756122979556306,26:0.87…
tree STATE_572000 = ((1:43.31431618454673,((2:0.011358818638592894,3:0.011358818638592894):27.703828933778887,(4:18.996708082257896,(5:0.4612572501705916,6:0.4612572501705916):13.535450832087305):18.71847967015958):14.599128432129255):21.767186353130874,((7:1.4338307254432507,(8:0.3125816520954068,9:0.3125816520954068):1.121249073347844):30.599236696253726,((((10:1.4019357820311313,(((((((11:0.63…
tree STATE_573000 = ((1:43.31431618454673,((2:0.011358818638592894,3:0.011358818638592894):24.716432987164545,(4:18.575202349477124,(5:0.4612572501705916,6:0.4612572501705916):13.113945099306532):16.152589456326012):17.586524378743597):25.330516496040822,((7:0.6487295687205084,(8:0.07795605054834809,9:0.07795605054834809):0.5707735181721603):27.87818005216344,(((((((10:0.4531066987856702,21:0.453…
tree STATE_574000 = ((1:41.188125745992856,((2:0.06843564192962148,3:0.06843564192962148):27.9544148910481,(4:18.669846116445203,(5:0.23246412003378936,6:0.23246412003378936):13.437381996411414):19.353004416532517):12.165275213015136):27.084354775812194,((7:1.8204281811200573,(8:0.08863174036457977,9:0.08863174036457977):1.7317964407554776):27.86428293248762,((((((((((((10:0.3807732333060028,(16:…
tree STATE_575000 = ((1:41.498767925700385,((2:0.14476108630725903,3:0.14476108630725903):24.241219672454957,(4:21.20712666364988,(5:0.2805453517512646,6:0.2805453517512646):15.926581311898616):13.178854095112335):16.11278716693817):25.241630989395595,((7:1.3147652695061112,(8:0.20539862576763213,9:0.20539862576763213):1.109366643738479):29.37174591287178,((((((((10:0.4966968985140736,(17:0.44910…
tree STATE_576000 = ((1:38.35200978484385,((2:0.05944409635614001,3:0.05944409635614001):24.08388034299753,(4:19.719940821752104,(5:0.21179952255375234,6:0.21179952255375234):14.508141299198352):14.423383617601566):13.208685345490181):34.553838111393055,((7:1.3017583692566106,(8:0.0028578063876132376,9:0.0028578063876132376):1.2989005628689974):30.99900605842104,(((((((10:0.4368637034166027,(((17…
tree STATE_577000 = ((1:40.707666774907736,((2:0.11095968594898764,3:0.11095968594898764):26.239579612781508,(4:21.79476051598935,(5:0.24419260842336143,6:0.24419260842336143):16.550567907565988):14.555778782741147):13.35712747617724):30.2223414808566,((7:1.4291791166483137,(8:0.11635155412572118,9:0.11635155412572118):1.3128275625225925):33.487875938781016,(((((((((10:0.5384533953011659,(((17:0.…
tree STATE_578000 = ((1:38.27431903478427,((2:0.017023230621056484,3:0.017023230621056484):24.665496018845083,(4:22.17609461236383,(5:0.11939330768194267,6:0.11939330768194267):17.056701304681887):12.50642463710231):12.59179978531813):29.783094708576144,((7:1.1968328804931403,(8:0.5228384347583983,9:0.5228384347583983):0.673994445734742):28.230185261553252,((((((((((10:0.3871760559739354,((22:0.3…
tree STATE_579000 = ((1:38.30791436598467,((2:0.025721731467452713,3:0.025721731467452713):23.261876448889634,(4:19.393435702630455,(5:0.1248190143360528,6:0.1248190143360528):14.268616688294403):13.894162477726631):14.020316185627586):23.98369656509685,((7:1.6009320798444762,(8:0.5439032690102508,9:0.5439032690102508):1.0570288108342254):25.421660056038128,((((((10:0.5746695624353796,((21:0.5110…
tree STATE_580000 = ((1:36.97620863977859,((2:0.14945103951092165,3:0.14945103951092165):24.890453217527522,(4:18.194482849445563,(5:0.20199540850035191,6:0.20199540850035191):12.992487440945212):16.84542140759288):10.936304382740147):26.10553007251434,((7:1.910603271273871,(8:0.6724135058845242,9:0.6724135058845242):1.2381897653893468):25.88956999565788,(((((10:1.040319730883613,28:1.04031973088…
tree STATE_581000 = ((1:40.82517028973503,((2:0.09653306696797159,3:0.09653306696797159):23.368950333314807,(4:16.259140746304897,(5:0.16898772121969863,6:0.16898772121969863):11.090153025085199):17.20634265397788):16.35968688945225):28.26186953770886,((7:1.7781595369272196,(8:0.09101453329463283,9:0.09101453329463283):1.6871450036325868):28.256766870208473,(((((10:0.7689478625009265,29:0.7689478…
tree STATE_582000 = ((1:42.48474634421394,((2:0.11570413018901782,3:0.11570413018901782):25.75794663923685,(4:17.986996581692882,(5:0.17401528461360627,6:0.17401528461360627):12.812981297079276):17.886654187732983):15.611095574788074):29.423508552641955,((7:1.798332694316045,(8:0.11014934557266542,9:0.11014934557266542):1.6881833487433795):29.077577213837408,((((((10:0.5723982899935418,((36:0.153…
tree STATE_583000 = ((1:41.63955353249068,((2:0.2347068256365521,3:0.2347068256365521):25.991656171629202,(4:16.746304386939578,(5:0.24818056326299143,6:0.24818056326299143):11.498123823676586):19.480058610326175):14.413190535224928):22.99483690644533,((7:2.0959217492433098,(8:0.49382589321364634,9:0.49382589321364634):1.6020958560296634):24.52649663553276,(((((((((10:0.5641255650304072,((((((21:…
tree STATE_584000 = ((1:40.822781684569186,((2:0.22284817522032085,3:0.22284817522032085):23.889279816821556,(4:16.744174414359883,(5:0.2472908576204631,6:0.2472908576204631):11.49688355673942):17.367953577681995):15.710653692527309):28.158658721697442,((7:1.4630043396105776,(8:0.23016406736916295,9:0.23016406736916295):1.2328402722414147):25.153198493701765,((((((10:0.6005859910342832,(16:0.4281…
tree STATE_585000 = ((1:38.24877003555628,((2:0.1501110996528645,3:0.1501110996528645):24.990986814066556,(4:20.19703280413096,(5:0.2033920128571136,6:0.2033920128571136):14.993640791273846):14.944065109588461):12.107672121836856):24.956141125368603,((7:0.7570683821011279,(8:0.05837121505393483,9:0.05837121505393483):0.6986971670471931):32.32626130812355,(((((((10:0.5845809716517455,(15:0.5089996…
tree STATE_586000 = ((1:45.36703907979332,((2:0.1501110996528645,3:0.1501110996528645):25.11515319303979,(4:19.589750941784516,(5:0.2033920128571136,6:0.2033920128571136):14.386358928927402):15.67551335090814):19.101774787100666):21.863548168892727,((7:1.3187037214906852,(8:0.07265558050022847,9:0.07265558050022847):1.2460481409904567):29.45909823831363,((((((((10:0.5152908071740192,20:0.51529080…
tree STATE_587000 = ((1:39.92389178123388,((2:0.1501110996528645,3:0.1501110996528645):25.11515319303979,(4:18.205027256866508,(5:0.2033920128571136,6:0.2033920128571136):13.001635244009394):17.060237035826148):13.65862748854122):25.5124607628736,((7:1.3238432336328785,(8:0.06375912652430671,9:0.06375912652430671):1.2600841071085718):28.39065445888408,(((((((10:0.5782947335851298,15:0.57829473358…
tree STATE_588000 = ((1:37.91796841375517,((2:0.1397357166385227,3:0.1397357166385227):21.593976972216343,(4:18.230534487573813,(5:0.09281576256054258,6:0.09281576256054258):13.13771872501327):13.503178201281052):15.184255724900304):25.727103159663535,((7:1.9671669463193169,(8:0.5568599983738807,9:0.5568599983738807):1.4103069479454362):26.961111903482276,(((((((((((10:0.2851497326387671,28:0.285…
tree STATE_589000 = ((1:34.053422427049775,((2:0.06287682515570125,3:0.06287682515570125):20.245679993896847,(4:16.99663963320625,(5:0.31148649033984555,6:0.31148649033984555):11.685153142866405):13.311917185846298):12.744865607997227):26.124926101439677,((7:1.3859640457162286,(8:0.41330836541668603,9:0.41330836541668603):0.9726556802995425):27.09483124080056,(((((((10:1.0317836328161607,((((17:0…
tree STATE_590000 = ((1:33.86402311225367,((2:0.07502204093729681,3:0.07502204093729681):22.262275787853618,(4:17.903870930241307,(5:0.2193187082060959,6:0.2193187082060959):12.684552222035212):14.433426898549609):10.526725283462753):30.366756151532165,((7:1.4160749107955652,(8:0.11672777519709854,9:0.11672777519709854):1.2993471355984667):29.952011525510677,((((((10:1.2092368299211762,((((11:0.6…
tree STATE_591000 = ((1:33.86402311225367,((2:0.07502204093729681,3:0.07502204093729681):20.077469004865115,(4:18.626043463970525,(5:0.2193187082060959,6:0.2193187082060959):13.40672475576443):11.526447581831889):12.711532066451255):29.164851019935774,((7:1.047517973775733,(8:0.03868915997928113,9:0.03868915997928113):1.0088288137964518):31.22168314138115,(((((10:1.1190608397132986,((16:0.5741178…
tree STATE_592000 = ((1:33.25054004970594,((2:0.10621690150309959,3:0.10621690150309959):19.22453613766709,(4:16.844533654866684,(5:0.22781165946964244,6:0.22781165946964244):11.616721995397041):12.486219384303507):12.91978701053575):25.066833369749013,((7:1.303534078354808,(8:0.03094207749164113,9:0.03094207749164113):1.2725920008631668):22.375521384010945,((((((10:0.7849765607477814,22:0.784976…
tree STATE_593000 = ((1:30.860728030632032,((2:0.10621690150309959,3:0.10621690150309959):19.706247278629807,(4:17.15216680035416,(5:0.5279514940160812,6:0.5279514940160812):11.624215306338078):12.660297379778747):10.048263850499126):23.298662259853103,((7:1.0633942751131613,(8:0.036641163987084724,9:0.036641163987084724):1.0267531111260766):23.987658191171256,(((((10:0.8611224692567709,((16:0.60…
tree STATE_594000 = ((1:29.910757738136518,((2:0.10621690150309959,3:0.10621690150309959):18.070768067053322,(4:15.352825063432295,(5:0.5279514940160812,6:0.5279514940160812):9.824873569416214):12.824159905124127):10.733772769580096):24.76580278097125,((7:1.0633942751131613,(8:0.0027539757380736773,9:0.0027539757380736773):1.0606402993750876):22.19804956653772,((((((10:1.0841118528899327,(22:0.84…
tree STATE_595000 = ((1:30.35299867111513,((2:0.169187558522351,3:0.169187558522351):16.41804872127601,(4:16.014704037779172,(5:0.5689252328640109,6:0.5689252328640109):10.445778804915161):10.572532242019186):12.765762391316773):25.227263338986873,((7:1.217447349234014,(8:0.40286324615088986,9:0.40286324615088986):0.8145841030831242):19.8492162936236,((((((10:0.9955378181921334,((20:0.47137492316…
tree STATE_596000 = ((1:30.583260610723535,((2:0.024954248960817438,3:0.024954248960817438):19.836048171320243,(4:16.143649955376336,(5:0.725563762972854,6:0.725563762972854):10.418086192403482):13.717352464904724):9.722258190442474):31.33896149193236,((7:1.2372078864803058,(8:0.6979821920996514,9:0.6979821920996514):0.5392256943806544):23.891272232297474,((((((10:0.6432206670951651,(16:0.3466686…
tree STATE_597000 = ((1:32.026464777293135,((2:0.024954248960817438,3:0.024954248960817438):20.86410126031427,(4:17.24093001419261,(5:0.3560755010376244,6:0.3560755010376244):11.884854513154986):13.648125495082478):10.137409268018047):28.151652846505065,((7:1.2372078864803058,(8:0.22131526497156173,9:0.22131526497156173):1.015892621508744):26.110747568003497,(((((10:1.174212004972049,((11:0.74132…
tree STATE_598000 = ((1:34.87398047192281,((2:0.024954248960817438,3:0.024954248960817438):19.081801594018316,(4:17.10909493437994,(5:0.3560755010376244,6:0.3560755010376244):11.753019433342315):11.997660908599194):14.76722462894368):25.820062733305015,((7:1.2372078864803058,(8:0.22131526497156173,9:0.22131526497156173):1.015892621508744):26.475828622578234,((((((10:0.8819903568011559,36:0.881990…
tree STATE_599000 = ((1:32.894845868229865,((2:0.024954248960817438,3:0.024954248960817438):20.351292845943107,(4:16.252714251128676,(5:0.5931285621919447,6:0.5931285621919447):10.659585688936732):14.123532843775248):11.518598773325941):30.799663649551803,((7:1.2128336705241338,(8:0.2570239492919555,9:0.2570239492919555):0.9558097212321783):23.750986198245464,(((((10:0.9633381887696264,(((((17:0.…
tree STATE_600000 = ((1:32.35511728282279,((2:0.024954248960817438,3:0.024954248960817438):21.230641994288106,(4:16.755006889508294,(5:0.5931285621919447,6:0.5931285621919447):11.16187832731635):14.50058935374063):10.099521039573865):28.76948703944103,((7:1.2128336705241338,(8:0.12079848789578662,9:0.12079848789578662):1.0920351826283472):26.41112438713364,((((10:1.4388955817095552,(((((12:0.1851…
tree STATE_601000 = ((1:32.425785366155054,((2:0.024954248960817438,3:0.024954248960817438):21.223799620101367,(4:17.953088115167105,(5:0.5931285621919447,6:0.5931285621919447):12.35995955297516):13.29566575389508):10.17703149709287):25.41778203419031,((7:1.2128336705241338,(8:0.25361043472605616,9:0.25361043472605616):0.9592232357980777):24.456089854946967,(((((10:1.1265262629564623,((26:0.13313…
tree STATE_602000 = ((1:30.695467965298164,((2:0.008841345281117796,3:0.008841345281117796):19.438281161008533,(4:14.626668568427839,(5:0.27753267625516287,6:0.27753267625516287):9.349135892172676):14.820453937861814):10.248345459008512):27.463645077683253,((7:1.1729838348731008,(8:0.13488187921060657,9:0.13488187921060657):1.0381019556624942):23.684695245729102,((((((10:1.1564071600417396,(((17:…
tree STATE_603000 = ((1:31.8704984964293,((2:0.021867481192206384,3:0.021867481192206384):20.062204121103353,(4:14.626668568427839,(5:0.18995177578600675,6:0.18995177578600675):9.436716792641832):15.45740303386772):10.78642689413374):21.314564647221708,((7:1.0242435096318232,(8:0.040734667511589606,9:0.040734667511589606):0.9835088421202336):20.45294891456065,(((((10:1.055843457288247,((((18:0.14…
tree STATE_604000 = ((1:31.8704984964293,((2:0.021867481192206384,3:0.021867481192206384):18.652908819317044,(4:15.935608368925351,(5:0.294324050466372,6:0.294324050466372):10.641284318458979):12.7391679315839):12.195722195920048):24.273439368149845,((7:0.7164574634785481,(8:0.040734667511589606,9:0.040734667511589606):0.6757227959669585):21.847972042120865,((((((((10:0.9077487666921756,(((30:0.2…
tree STATE_605000 = ((1:28.60060723870749,((2:0.28208854521664506,3:0.28208854521664506):19.28926428072318,(4:15.364337627640253,(5:0.7997188419477421,6:0.7997188419477421):9.564618785692511):14.207015198299572):8.029254412767663):28.373241132215377,((7:0.6845107728615965,(8:0.009468604834577121,9:0.009468604834577121):0.6750421680270193):23.284895081046603,((((((((10:0.38846064781676337,(36:0.00…
tree STATE_606000 = ((1:28.57099241968853,((2:0.06294672133343937,3:0.06294672133343937):15.684113183650311,(4:16.09478229569132,(5:0.7997188419477421,6:0.7997188419477421):10.295063453743579):9.65227760929243):11.82393251470478):26.75163075851429,((7:0.6845107728615965,(8:0.009468604834577121,9:0.009468604834577121):0.6750421680270193):22.341474688345595,(((((((10:0.5302568567953406,(36:0.140812…
tree STATE_607000 = ((1:24.560484354904048,((2:0.06658724432331731,3:0.06658724432331731):15.688484201602003,(4:15.281139771058651,(5:0.8021712425761756,6:0.8021712425761756):9.478968528482476):10.47393167486667):7.805412908978727):29.798639463302052,((7:1.118685267888452,(8:0.018110658252393108,9:0.018110658252393108):1.100574609636059):20.21262951468323,(((((((((10:0.38960193539126176,17:0.3896…
tree STATE_608000 = ((1:28.484639650375712,((2:0.06658724432331731,3:0.06658724432331731):15.122864704570143,(4:12.816223675923823,(5:0.1837584789079969,6:0.1837584789079969):7.632465197015826):12.373228272969637):12.295187701482252):26.67980291107085,((7:1.118685267888452,(8:0.018110658252393108,9:0.018110658252393108):1.100574609636059):24.455989644574103,(((((10:0.7988972111298277,(((12:0.3903…
tree STATE_609000 = ((1:27.792282449316616,((2:0.06658724432331731,3:0.06658724432331731):17.666635778727255,(4:14.573314537432609,(5:0.1837584789079969,6:0.1837584789079969):9.389556058524612):13.159908485617962):9.059059426266046):22.528192590142652,((7:0.6376039169339336,(8:0.11117782643763618,9:0.11117782643763618):0.5264260904962974):21.110479424439532,(((((((10:0.5971845926222471,((18:0.179…
tree STATE_610000 = ((1:26.477349121089077,((2:0.017994077149213084,3:0.017994077149213084):14.765083714704692,(4:14.5589957930939,(5:0.3758225201035561,6:0.3758225201035561):9.183173272990343):10.224081998760006):10.694271329235171):24.835386549568156,((7:0.519947229125755,(8:0.13301686692110692,9:0.13301686692110692):0.38693036220464805):19.060406066195306,((((10:0.9578254691017971,((((((11:0.4…
tree STATE_611000 = ((1:25.793022345657185,((2:0.017994077149213084,3:0.017994077149213084):16.387034155199466,(4:14.200997277056846,(5:0.1471005401850416,6:0.1471005401850416):9.053896736871804):12.204030955291831):8.387994113308508):21.396908250807584,((7:0.519947229125755,(8:0.10818536740744378,9:0.10818536740744378):0.4117618617183112):16.985311309112497,(((((10:0.7814281559715225,((16:0.2518…
tree STATE_612000 = ((1:28.879510756419926,((2:0.017994077149213084,3:0.017994077149213084):17.82499062185707,(4:16.68092929253788,(5:0.40995017931039435,6:0.40995017931039435):11.270979113227485):11.1620554064684):10.036526057413646):21.571045256763085,((7:1.1039720884267439,(8:0.03236200091729202,9:0.03236200091729202):1.0716100875094519):18.04731083833113,((((10:0.97340563193816,(((((16:0.2674…
tree STATE_613000 = ((1:29.651285732950925,((2:0.005233809904240161,3:0.005233809904240161):17.8259536575484,(4:13.962820456939074,(5:0.4017067271188406,6:0.4017067271188406):8.561113729820233):13.868367010513566):10.820098265498284):24.29804835194291,((7:0.405176177899083,(8:0.014598312830358395,9:0.014598312830358395):0.3905778650687246):23.846158552745447,(((10:1.165866748184238,((11:1.0419511…
tree STATE_614000 = ((1:29.45306382811563,((2:0.005233809904240161,3:0.005233809904240161):19.534641494787657,(4:15.76600156984933,(5:0.4017067271188406,6:0.4017067271188406):10.364294842730489):13.773873734842567):8.913188523423734):30.291214903764953,((7:0.6273252021477447,(8:0.13140432906044808,9:0.13140432906044808):0.4959208730872966):26.706119830544154,((((10:0.9732556433375603,11:0.9732556…
tree STATE_615000 = ((1:28.21820893146841,((2:0.06679955036534402,3:0.06679955036534402):19.76678053691706,(4:17.059211900314352,(5:0.4017067271188406,6:0.4017067271188406):11.657505173195512):12.774368186968054):7.384628844186004):20.281718509172393,((7:1.715106544240534,(8:0.13140432906044808,9:0.13140432906044808):1.583702215180086):15.83989961259779,((((((((10:0.7162834703128723,(16:0.3145284…
tree STATE_616000 = ((1:28.985802778111704,((2:0.027346475841364182,3:0.027346475841364182):15.426996506117943,(4:16.07996635863607,(5:0.3763391410962651,6:0.3763391410962651):10.703627217539806):9.374376623323236):12.531459796152397):20.721669777008373,((7:1.5767457394662188,(8:0.029735541780084418,9:0.029735541780084418):1.5470101976861343):16.15886893219266,((((((((((10:0.36060508884690534,(((…
tree STATE_617000 = ((1:31.452867339852894,((2:0.05344693208325957,3:0.05344693208325957):19.4811507070608,(4:14.934880535443376,(5:0.8261759968582147,6:0.8261759968582147):9.108704538585162):14.599717103700684):10.918269700708834):22.30489021676187,((7:0.5967869805768835,(8:0.005371260916604115,9:0.005371260916604115):0.5914157196602794):17.23647012198828,(((((((10:0.4230306249486788,((17:0.2852…
tree STATE_618000 = ((1:31.05764200107904,((2:0.05344693208325957,3:0.05344693208325957):17.8852778787885,(4:14.298999813722077,(5:0.3220421836845411,6:0.3220421836845411):8.976957630037536):13.639724997149681):12.11891719020728):22.576411166468795,((7:0.5967869805768835,(8:0.01776076710708452,9:0.01776076710708452):0.579026213469799):20.481582559231303,(((((((10:0.7267024392809202,(((20:0.131459…
tree STATE_619000 = ((1:29.39744355035394,((2:0.05344693208325957,3:0.05344693208325957):17.409911985226714,(4:14.298999813722077,(5:0.3220421836845411,6:0.3220421836845411):8.976957630037536):13.164359103587898):10.934084633043966):22.1097278071025,((7:1.2245222774563516,(8:0.01776076710708452,9:0.01776076710708452):1.206761510349267):18.084097098238267,((((10:0.7087165342151575,(((16:0.42412021…
tree STATE_620000 = ((1:25.487618276776338,((2:0.05344693208325957,3:0.05344693208325957):14.544702946722127,(4:14.26859757251114,(5:0.3220421836845411,6:0.3220421836845411):8.9465553888266):10.329552306294246):9.889468397970951):23.19716289039225,((7:1.6042120766346954,(8:0.030290597514589734,9:0.030290597514589734):1.5739214791201057):19.09720357777885,(((((((10:0.672166683595143,(((((17:0.1690…
tree STATE_621000 = ((1:25.00072522196686,((2:0.20450917798438262,3:0.20450917798438262):14.329456937943553,(4:12.842432268866027,(5:0.3515504757100629,6:0.3515504757100629):7.490881793155964):11.691533847061908):9.466759106038925):25.01666994753876,((7:1.3348831465264226,(8:0.24885970641624056,9:0.24885970641624056):1.086023440110182):20.538143354175915,(((((10:0.5752279918334524,(28:0.244857449…
tree STATE_622000 = ((1:25.27874703998215,((2:0.3583148725384451,3:0.3583148725384451):16.01061797888225,(4:13.660018906058056,(5:0.2430902961458301,6:0.2430902961458301):8.416928609912226):12.708913945362639):7.909814188561455):30.67247219896612,((7:1.3348831465264226,(8:0.45496356447169717,9:0.45496356447169717):0.8799195820547254):20.791671155626965,((((((10:0.5823580015358966,11:0.58235800153…
tree STATE_623000 = ((1:34.42087682959891,((2:0.11432681213910989,3:0.11432681213910989):18.000876334838843,(4:13.310316080207677,(5:0.18389681761959054,6:0.18389681761959054):8.126419262588087):14.804887066770274):15.30567368262096):25.087409050179588,((7:0.4039406866057291,(8:0.030437919251028234,9:0.030437919251028234):0.3735027673547009):24.67381401018784,((((((10:0.7871170768258883,11:0.7871…
tree STATE_624000 = ((1:31.96570098864933,((2:0.11432681213910989,3:0.11432681213910989):18.253495377440174,(4:14.949939452699137,(5:0.18389681761959054,6:0.18389681761959054):9.766042635079547):13.417882736880149):12.597878799070045):24.980090387198345,((7:1.273742783708947,(8:0.07159436960179022,9:0.07159436960179022):1.2021484141071568):19.251496048564157,((((10:0.9599594124103027,((11:0.47796…
tree STATE_625000 = ((1:26.861975046897683,((2:0.14920488415065947,3:0.14920488415065947):16.495465679383585,(4:14.05805525210997,(5:0.18389681761959054,6:0.18389681761959054):8.87415843449038):12.586615311424275):9.217304483363439):23.24950782239808,((7:0.6393276776975831,(8:0.010092553366515489,9:0.010092553366515489):0.6292351243310677):18.506143141764472,((((10:1.0696445081425572,((((11:0.370…
tree STATE_626000 = ((1:27.06536932824823,((2:0.18653367838559376,3:0.18653367838559376):15.447757200605547,(4:14.106480737921792,(5:0.20712978136427296,6:0.20712978136427296):8.89935095655752):11.527810141069349):10.43107844925709):22.15121898726818,((7:0.7291474016290316,(8:0.11302081664066321,9:0.11302081664066321):0.6161265849883684):22.708909618162924,((((10:1.471589332814958,(((11:0.6945005…
tree STATE_627000 = ((1:27.894474700969134,((2:0.18653367838559376,3:0.18653367838559376):18.031928153058036,(4:14.279658105727076,(5:0.20712978136427296,6:0.20712978136427296):9.072528324362803):13.938803725716554):8.676012869525504):23.510336707421082,((7:0.858218052270928,(8:0.008168644558477212,9:0.008168644558477212):0.8500494077124507):19.963316687698907,((((((10:0.9761379947197342,(11:0.78…
tree STATE_628000 = ((1:26.68689334741991,((2:0.0997862668864613,3:0.0997862668864613):18.548236000004827,(4:15.4238008529531,(5:0.2265186787747986,6:0.2265186787747986):10.197282174178302):13.224221413938189):7.038871080528622):25.276286788580713,((7:0.858218052270928,(8:0.008168644558477212,9:0.008168644558477212):0.8500494077124507):21.77766452070449,((((((10:0.8417542067725201,(((((((12:0.035…
tree STATE_629000 = ((1:30.440626646726543,((2:0.0997862668864613,3:0.0997862668864613):15.106956777420883,(4:14.00732792914042,(5:0.2265186787747986,6:0.2265186787747986):8.780809250365621):11.199415115166925):14.233883602419198):20.941090937850113,((7:0.858218052270928,(8:0.008168644558477212,9:0.008168644558477212):0.8500494077124507):18.35811898644996,((((((10:1.1449123240670944,(((11:0.41508…
tree STATE_630000 = ((1:28.651711603408472,((2:0.10392698003056111,3:0.10392698003056111):16.885792832277392,(4:14.085806936789243,(5:0.2291190001334371,6:0.2291190001334371):8.856687936655806):12.90391287551871):10.661991791100519):21.54545362675683,((7:1.1122985989164107,(8:0.028554457176625192,9:0.028554457176625192):1.0837441417397855):17.970424182240222,(((10:1.4945162849633808,((11:1.145584…
tree STATE_631000 = ((1:26.08564733699903,((2:0.042586453348295805,3:0.042586453348295805):14.363802912280843,(4:12.943350794518636,(5:0.2291190001334371,6:0.2291190001334371):7.714231794385199):11.463038571110502):10.679257971369893):26.568038528201,((7:1.1122985989164107,(8:0.0852239582868215,9:0.0852239582868215):1.0270746406295892):16.98928456664853,((((((((((((10:0.23937313347930966,(39:0.04…
tree STATE_632000 = ((1:25.23034157554465,((2:0.012661043671680972,3:0.012661043671680972):16.541546637538122,(4:15.28886503802875,(5:0.21023779445867063,6:0.21023779445867063):10.078627243570079):11.265342643181054):7.676133894334846):23.18615627615869,((7:0.5284139376504484,(8:0.013900830380528362,9:0.013900830380528362):0.5145131072699201):18.609925064603345,(((((((((((10:0.23882390659777314,(…
tree STATE_633000 = ((1:25.892748952863947,((2:0.012661043671680972,3:0.012661043671680972):15.686968414883605,(4:15.07129651137597,(5:0.18243088380153516,6:0.18243088380153516):9.888865627574434):10.628332947179317):9.193119494308661):23.27858899773367,((7:0.5284139376504484,(8:0.013900830380528362,9:0.013900830380528362):0.5145131072699201):16.167097816368752,(((((10:0.20178136559628523,45:0.20…
tree STATE_634000 = ((1:27.873442829404752,((2:0.06593739402797638,3:0.06593739402797638):16.935184994255014,(4:15.083744248566653,(5:0.21593133794143604,6:0.21593133794143604):9.867812910625217):11.917378139716337):9.872320441121762):17.786494061064815,((7:0.8715147569674713,(8:0.14087773702625483,9:0.14087773702625483):0.7306370199412164):14.244499377610879,(((10:0.9799469503037211,((((((11:0.4…
tree STATE_635000 = ((1:28.125575359908588,((2:0.06593739402797638,3:0.06593739402797638):15.563748396096948,(4:16.312085651742695,(5:0.21593133794143604,6:0.21593133794143604):11.096154313801259):9.317600138382229):11.495889569783664):18.320076476201407,((7:0.8715147569674713,(8:0.051134326869000546,9:0.051134326869000546):0.8203804300984707):16.363138532053952,(((10:1.0520715099865028,(((((((11…
tree STATE_636000 = ((1:27.770465640472565,((2:0.1354420002287018,3:0.1354420002287018):14.972604352850786,(4:12.725244192992639,(5:0.2596362061797315,6:0.2596362061797315):7.465607986812907):12.382802160086849):11.662419287393078):23.27502565554292,((7:1.2262282511933122,(8:0.07731063787083059,9:0.07731063787083059):1.1489176133224817):21.4205341695042,((((((10:0.7682354585778559,(((12:0.2775448…
tree STATE_637000 = ((1:27.46794711792286,((2:0.1354420002287018,3:0.1354420002287018):18.096784037344726,(4:16.52850505063492,(5:0.2936852226583788,6:0.2936852226583788):11.23481982797654):11.70372098693851):8.235721080349432):22.992255884643015,((7:1.2262282511933122,(8:0.2578662803807674,9:0.2578662803807674):0.9683619708125448):16.691511760726883,(((((10:0.6035271716351996,(30:0.3489125332945…
tree STATE_638000 = ((1:28.66286908748703,((2:0.1354420002287018,3:0.1354420002287018):18.096784037344726,(4:16.606739287876586,(5:0.2936852226583788,6:0.2936852226583788):11.313054065218207):11.625486749696844):9.430643049913602):22.221908854073632,((7:1.063817581771346,(8:0.004533443641538071,9:0.004533443641538071):1.059284138129808):16.210929909543772,(((((((10:0.42650258886325715,39:0.426502…
tree STATE_639000 = ((1:33.615475566084875,((2:0.1354420002287018,3:0.1354420002287018):16.926761767288497,(4:14.871667389844447,(5:0.4012790070229286,6:0.4012790070229286):9.470388382821518):12.190536377672753):15.553271798567675):20.162855992113755,((7:1.88344590940914,(8:0.0065528169659749835,9:0.0065528169659749835):1.876893092443165):20.584885911098205,((((((((10:0.601506709304537,(30:0.4284…
tree STATE_640000 = ((1:31.206244989772216,((2:0.12692406462220696,3:0.12692406462220696):16.89981288864916,(4:14.86007815577035,(5:0.3958310324825387,6:0.3958310324825387):9.46424712328781):12.166658797501018):13.179508036500849):21.01864304510825,((7:0.45407724632119795,(8:0.02716262214947207,9:0.02716262214947207):0.4269146241717259):20.030077994441427,(((((((10:0.5148338155077609,(18:0.168321…
tree STATE_641000 = ((1:27.602310348421426,((2:0.12692406462220696,3:0.12692406462220696):16.915208041720142,(4:15.914223923990672,(5:0.447044447817996,6:0.447044447817996):10.467179476172676):11.127908182351675):9.560178242079079):24.32686715262423,((7:0.764855881145742,(8:0.02716262214947207,9:0.02716262214947207):0.7376932589962699):17.9562441667249,((((((((10:0.4057453293721117,15:0.405745329…
tree STATE_642000 = ((1:26.352370901242992,((2:0.12692406462220696,3:0.12692406462220696):15.324346701461275,(4:12.993720644262142,(5:0.30255659855295924,6:0.30255659855295924):7.691164045709183):12.45755012182134):9.90110013515951):23.771108454183143,((7:0.9211986308532722,(8:0.10702442946600499,9:0.10702442946600499):0.8141742013872673):20.621233312431567,(((((10:0.6873642269933995,(11:0.630078…
tree STATE_643000 = ((1:27.33510282936855,((2:0.12692406462220696,3:0.12692406462220696):17.670517835712474,(4:15.915870848703605,(5:0.30255659855295924,6:0.30255659855295924):10.613314250150646):11.881571051631077):8.53766092903387):23.12762491303959,((7:0.9211986308532722,(8:0.039273215379356685,9:0.039273215379356685):0.8819254154739156):21.63755596743943,(((10:1.4592253746301656,((((((11:0.58…
tree STATE_644000 = ((1:30.352253061599313,((2:0.12692406462220696,3:0.12692406462220696):17.178221586504563,(4:15.135946243069725,(5:0.30255659855295924,6:0.30255659855295924):9.833389644516766):12.169199408057047):12.047107410472542):22.28341181517621,((7:0.9211986308532722,(8:0.13633631909504373,9:0.13633631909504373):0.7848623117582285):17.439368075377818,((((10:1.4504162790307227,(((11:0.646…
tree STATE_645000 = ((1:28.55743970056387,((2:0.12692406462220696,3:0.12692406462220696):17.428958421912142,(4:16.318926313497848,(5:0.30255659855295924,6:0.30255659855295924):11.016369714944888):11.236956173036504):10.001557214029518):21.970754490351204,((7:1.368464369404272,(8:0.004460322878593104,9:0.004460322878593104):1.3640040465256789):17.368729773374895,((((((10:0.7370135761187897,((15:0.…
tree STATE_646000 = ((1:29.772578778103977,((2:0.12692406462220696,3:0.12692406462220696):16.90913478263426,(4:16.021007875283637,(5:0.30255659855295924,6:0.30255659855295924):10.718451276730677):11.01505097197283):11.73651993084751):18.782895221197712,((7:1.1164432519097929,(8:0.004460322878593104,9:0.004460322878593104):1.1119829290311998):17.063496211911804,(((((((10:0.7096905569690183,(18:0.6…
tree STATE_647000 = ((1:28.213202961130676,((2:0.1369952059550421,3:0.1369952059550421):17.23891198390632,(4:14.825398706178003,(5:0.6355042045346764,6:0.6355042045346764):9.189894501643327):12.550508483683359):9.837295771269314):22.32892604093496,((7:0.3293311165845907,(8:0.07218036113767212,9:0.07218036113767212):0.25715075544691857):17.999863012542555,(((((((10:0.7029030303675821,((((15:0.1584…
tree STATE_648000 = ((1:29.769323917408492,((2:0.2898100108800765,3:0.2898100108800765):17.208719681354864,(4:14.834577056585424,(5:0.3023978042632418,6:0.3023978042632418):9.532179252322182):12.663952635649515):11.270794225173553):22.70697936658454,((7:1.571796958857405,(8:0.08817951851855454,9:0.08817951851855454):1.4836174403388505):20.547378544670174,(((((((10:0.7179040270187343,((11:0.659421…
tree STATE_649000 = ((1:26.453149469145664,((2:0.24381967880202282,3:0.24381967880202282):18.1908265702519,(4:14.910360871988004,(5:0.27922407690857654,6:0.27922407690857654):9.631136795079428):13.524285377065919):7.018503220091741):22.710487470853337,((7:1.4808822665032864,(8:0.001405912495350492,9:0.001405912495350492):1.4794763540079359):19.421690679077194,((((10:1.1921261227253368,((((11:0.40…
tree STATE_650000 = ((1:30.023026730147784,((2:0.24381967880202282,3:0.24381967880202282):17.841032255715362,(4:13.879892866563523,(5:0.27922407690857654,6:0.27922407690857654):8.600668789654947):14.204959067953862):10.938174795630399):22.307473725580827,((7:1.3079164692108591,(8:0.001405912495350492,9:0.001405912495350492):1.3065105567155086):21.883640597887904,((10:1.9402622368921767,((((((11:0…
tree STATE_651000 = ((1:27.773598519962675,((2:0.2656332840848581,3:0.2656332840848581):18.6023621436806,(4:14.815991917157664,(5:0.29286060552659343,6:0.29286060552659343):9.52313131163107):14.052003510607793):7.905603092197218):26.085832783682363,((7:1.36113013071202,(8:0.06558412206406672,9:0.06558412206406672):1.2955460086479533):19.08938941421161,((((((10:0.8979085587601623,(15:0.78598192104…
tree STATE_652000 = ((1:27.13500385643288,((2:0.2656332840848581,3:0.2656332840848581):17.239329082157063,(4:16.906900487499964,(5:0.29286060552659343,6:0.29286060552659343):11.61403988197337):10.598061878741959):8.630041490190958):25.974547604457904,((7:0.9259317069556552,(8:0.0060309500194648535,9:0.0060309500194648535):0.9199007569361903):16.71879163847706,(((((((10:0.5774133730197866,21:0.577…
tree STATE_653000 = ((1:28.337981211981962,((2:0.24919281936921145,3:0.24919281936921145):15.702489024142677,(4:15.192076743635408,(5:0.5822025311283241,6:0.5822025311283241):9.609874212507084):10.759605099876481):11.386299368470073):22.354664059230032,((7:0.8476028789527597,(8:0.1241795975891975,9:0.1241795975891975):0.7234232813635622):19.87301993223007,(((((((10:0.4437123943415577,(18:0.388628…
tree STATE_654000 = ((1:28.91577544937708,((2:0.24919281936921145,3:0.24919281936921145):17.039773140689192,(4:15.192076743635408,(5:0.3289855092745988,6:0.3289855092745988):9.863091234360809):12.096889216422994):10.626809489318678):24.089231851614585,((7:1.0431557314645445,(8:0.07466234463106503,9:0.07466234463106503):0.9684933868334795):19.677467079718284,(((((((10:0.7048017446022405,((18:0.157…
tree STATE_655000 = ((1:26.903556194542617,((2:0.24149351631824167,3:0.24149351631824167):17.217882463797665,(4:15.18785608658781,(5:0.3407989652680321,6:0.3407989652680321):9.847057121319779):12.271519893528094):8.444180214426712):20.921901662941167,((7:1.0886042929613708,(8:0.11873723895167032,9:0.11873723895167032):0.9698670540097005):17.43876443359764,(((((((10:0.6363467045400915,(((((((17:0.…
tree STATE_656000 = ((1:25.873069232477405,((2:0.21657917850969532,3:0.21657917850969532):17.185486409717946,(4:15.74994227993023,(5:0.32510545737500074,6:0.32510545737500074):10.42483682255523):11.652123308297408):7.471003644249766):27.944234517998453,((7:1.3921999534917688,(8:0.09364338433632824,9:0.09364338433632824):1.2985565691554406):20.802455452512426,(((((((((10:0.48746311835314826,20:0.4…
tree STATE_657000 = ((1:29.386728525828943,((2:0.21657917850969532,3:0.21657917850969532):17.341228101367065,(4:15.904086992106194,(5:0.38931554668600654,6:0.38931554668600654):10.514771445420187):11.653720287770565):10.828921245952184):26.1264724007157,((7:1.3921999534917688,(8:0.09364338433632824,9:0.09364338433632824):1.2985565691554406):25.410009338438442,(((10:1.2332810655102904,((((((11:0.5…
tree STATE_658000 = ((1:27.38066443845026,((2:0.247529364250493,3:0.247529364250493):17.587832391519886,(4:14.669917305764255,(5:0.33615465176566595,6:0.33615465176566595):9.333762653998589):13.165444450006124):8.545302682679882):31.339492593908695,((7:1.3797758542149623,(8:0.017872419469277645,9:0.017872419469277645):1.3619034347456846):26.143092223582812,(((((10:1.1843057306874736,(20:1.1462930…
tree STATE_659000 = ((1:31.871422527997574,((2:0.26830150926084073,3:0.26830150926084073):19.25341470579733,(4:16.551586997317457,(5:0.019317457027861806,6:0.019317457027861806):11.532269540289596):12.970129217740713):11.349706312939404):24.462565425454137,((7:1.3797758542149623,(8:0.017872419469277645,9:0.017872419469277645):1.3619034347456846):21.805843547312953,(((((((10:0.9221125861864523,(20…
tree STATE_660000 = ((1:34.00790310838125,((2:0.26830150926084073,3:0.26830150926084073):19.156029817475225,(4:16.551586997317457,(5:0.019317457027861806,6:0.019317457027861806):11.532269540289596):12.872744329418609):13.583571781645183):20.867512813199603,((7:1.3797758542149623,(8:0.017872419469277645,9:0.017872419469277645):1.3619034347456846):19.80518137544044,(((((10:0.9705984452053507,(20:0.…
tree STATE_661000 = ((1:32.95141597788264,((2:0.26388474597498757,3:0.26388474597498757):21.23603719799203,(4:16.44413575241716,(5:0.4803358042617738,6:0.4803358042617738):10.963799948155387):15.055786191549856):10.451494033915623):22.554795950126056,((7:0.9913844419724285,(8:0.007547164197383438,9:0.007547164197383438):0.983837277775045):22.374811505774304,(((10:2.046279023697439,((((11:0.616880…
tree STATE_662000 = ((1:33.41549351808417,((2:0.10816296508250467,3:0.10816296508250467):18.349649246268314,(4:16.138338529852664,(5:0.4803358042617738,6:0.4803358042617738):10.65800272559089):12.319473681498152):13.957681306733352):25.54863180737727,((7:0.9913844419724285,(8:0.007547164197383438,9:0.007547164197383438):0.983837277775045):24.607345317704144,(((10:2.116012669259137,((((48:0.065179…
tree STATE_663000 = ((1:35.131260586055944,((2:0.12730818368975783,3:0.12730818368975783):21.028950055749505,(4:15.328094262065026,(5:0.49272181771522305,6:0.49272181771522305):9.835372444349803):15.828163977374235):12.975002346616684):28.038021674125133,((7:1.1144248779528994,(8:0.1569823031189479,9:0.1569823031189479):0.9574425748339515):27.63344148414766,(((((10:1.6437740726521188,((12:0.41870…
tree STATE_664000 = ((1:34.20655681765484,((2:0.04079628673706637,3:0.04079628673706637):21.10539723690977,(4:18.127716135721343,(5:0.5981345439883619,6:0.5981345439883619):12.529581591732981):13.018477387925493):12.060363294008006):28.397947263602916,((7:1.104961822691756,(8:0.2888631001241997,9:0.2888631001241997):0.8160987225675562):25.480370756696693,(((((10:1.436419037615646,((12:0.355481282…
tree STATE_665000 = ((1:36.01063416709418,((2:0.04079628673706637,3:0.04079628673706637):24.34505923275277,(4:18.94804164671266,(5:0.5981345439883619,6:0.5981345439883619):13.349907102724298):15.437813872777177):10.624778647604344):22.746622453367195,((7:1.104961822691756,(8:0.04640839233985261,9:0.04640839233985261):1.0585534303519033):26.90928940528456,((((10:0.9534942809987776,(((16:0.35456365…
tree STATE_666000 = ((1:32.957926494424655,((2:0.15580883934644163,3:0.15580883934644163):18.99374528535339,(4:17.120326635152164,(5:0.009059848238681667,6:0.009059848238681667):12.111266786913482):12.029227489547669):12.808372369724822):22.994922072200424,((7:1.104961822691756,(8:0.04640839233985261,9:0.04640839233985261):1.0585534303519033):20.74411749590199,((((10:1.548675687222715,11:1.548675…
tree STATE_667000 = ((1:30.1079284255896,((2:0.15580883934644163,3:0.15580883934644163):21.52327784717609,(4:18.202924895861862,(5:0.009059848238681667,6:0.009059848238681667):13.19386504762318):13.476161790660669):7.428841739067067):24.256581332687524,((7:0.62939416591799,(8:0.032076159843871466,9:0.032076159843871466):0.5973180060741186):24.57696622199462,((10:2.5366572352755203,(((11:1.5796644…
tree STATE_668000 = ((1:33.21413846478864,((2:0.18176783734916668,3:0.18176783734916668):17.49968768441078,(4:13.608671187904381,(5:0.024863298345248808,6:0.024863298345248808):8.583807889559132):14.072784333855566):14.532682943028693):25.589680066788112,((7:0.6918051807029464,(8:0.14154299720969732,9:0.14154299720969732):0.5502621834932491):24.36771795325973,((((10:1.588359598774348,(((((((17:0.…
tree STATE_669000 = ((1:29.720611843152952,((2:0.06263939496396453,3:0.06263939496396453):18.811448748189953,(4:15.576267991607153,(5:0.12850687413632222,6:0.12850687413632222):10.447761117470831):13.297820151546762):9.846523699999036):32.974531404242114,((7:1.182223312367995,(8:0.1958334039799432,9:0.1958334039799432):0.9863899083880519):23.892434883185246,(((10:1.6237772594325708,(((((12:0.2362…
tree STATE_670000 = ((1:30.74944466460053,((2:0.06263939496396453,3:0.06263939496396453):18.704520527788667,(4:16.57813356526406,(5:0.21272292734911247,6:0.21272292734911247):11.365410637914948):12.189026357488569):10.982284741847902):22.68009973864571,((7:1.298548123753882,(8:0.057644740492367674,9:0.057644740492367674):1.2409033832615144):21.063384985425643,(((((((10:0.8451905875942473,(20:0.81…
tree STATE_671000 = ((1:31.290944040408206,((2:0.2204318674347885,3:0.2204318674347885):19.338268785523574,(4:16.69868817899938,(5:0.21272292734911247,6:0.21272292734911247):11.485965251650267):12.860012473958985):10.732243387449842):26.02193232128306,((7:1.298548123753882,(8:0.1492547463036722,9:0.1492547463036722):1.1492933774502099):21.475937924082167,((((((10:1.1376485295848677,(22:0.38031760…
tree STATE_672000 = ((1:28.077158304714224,((2:0.2204318674347885,3:0.2204318674347885):17.436501945303426,(4:15.636503936932197,(5:0.21272292734911247,6:0.21272292734911247):10.423781009583085):12.02042987580602):9.420224491976008):25.79673650276292,((7:1.0778393440604077,(8:0.1533604401292763,9:0.1533604401292763):0.9244789039311314):19.790005066175873,(((((10:1.1958965443523513,(((12:0.3654427…
tree STATE_673000 = ((1:30.14447191730153,((2:0.4929410919870705,3:0.4929410919870705):18.3125637520973,(4:15.934414052502312,(5:0.07319662988204456,6:0.07319662988204456):10.861217422620268):12.87109079158206):10.338967073217159):22.832040488736666,((7:1.0778393440604077,(8:0.26974190265016773,9:0.26974190265016773):0.80809744141024):23.19752995240796,(((((10:1.1537075796193996,22:1.153707579619…
tree STATE_674000 = ((1:31.48895298153736,((2:0.30928522986492446,3:0.30928522986492446):18.10801768078847,(4:16.40125912167669,(5:0.04601241401469913,6:0.04601241401469913):11.355246707661992):12.016043788976706):12.071650070883962):20.929396113310652,((7:1.4597263587332918,(8:0.1644498537916661,9:0.1644498537916661):1.2952765049416257):21.489960047251515,((((((10:0.9324976016918889,(((12:0.2084…
tree STATE_675000 = ((1:28.348454752778466,((2:0.30928522986492446,3:0.30928522986492446):18.558601052257174,(4:15.595144788591114,(5:0.2022704909289228,6:0.2022704909289228):10.39287429766219):13.272741493530983):8.480568470656369):25.005650712055186,((7:1.4597263587332918,(8:0.1644498537916661,9:0.1644498537916661):1.2952765049416257):19.125566475728142,(((10:1.2434469178993046,((11:1.170752974…
tree STATE_676000 = ((1:28.200634002626643,((2:0.2772832689738802,3:0.2772832689738802):18.19047284098629,(4:15.26898778045959,(5:0.12959727860051728,6:0.12959727860051728):10.139390501859072):13.198768329500577):8.732877892666476):24.88125586134973,((7:1.3816774721458103,(8:0.04047606242598789,9:0.04047606242598789):1.3412014097198224):17.832920677297317,(((10:0.7429503999371857,(((((((17:0.0497…
tree STATE_677000 = ((1:28.180520990515774,((2:0.2772832689738802,3:0.2772832689738802):19.21539176583071,(4:15.26898778045959,(5:0.12959727860051728,6:0.12959727860051728):10.139390501859072):14.223687254345002):7.6878459557111825):25.335525635447937,((7:1.3816774721458103,(8:0.39590018973300545,9:0.39590018973300545):0.9857772824128048):17.542112849013037,((((10:0.8217647259425337,((((((17:0.13…
tree STATE_678000 = ((1:27.057860941016052,((2:0.2772832689738802,3:0.2772832689738802):16.57775085838231,(4:12.207485688728124,(5:0.12959727860051728,6:0.12959727860051728):7.077888410127606):14.647548438628068):9.202826813659861):19.743183708165326,((7:1.1748577945568286,(8:0.05785381741428708,9:0.05785381741428708):1.1170039771425415):17.158745117549657,((((((10:0.6451282701003119,(22:0.446579…
tree STATE_679000 = ((1:24.88905553672661,((2:0.30152387729604513,3:0.30152387729604513):15.842529366124374,(4:14.75286661142157,(5:0.14443965105392387,6:0.14443965105392387):9.608426960367646):11.391186631998849):7.7450022933061895):23.251104948609253,((7:0.9330006128713002,(8:0.11455677798712571,9:0.11455677798712571):0.8184438348841745):17.49067166968449,(((((10:1.0949233090747479,((12:0.30239…
tree STATE_680000 = ((1:24.91746301445891,((2:0.2580985028344287,3:0.2580985028344287):14.228636425060284,(4:15.659939158523542,(5:0.14443965105392387,6:0.14443965105392387):10.515499507469618):8.82679576937117):9.430728086564198):20.61510046017313,((7:0.7652883184248687,(8:0.0323077412966839,9:0.0323077412966839):0.7329805771281848):13.199434274970042,((((((10:0.9994596061430913,(((((17:0.032974…
tree STATE_681000 = ((1:25.680327250349265,((2:0.2191904508099256,3:0.2191904508099256):14.549156343242966,(4:13.472017049408326,(5:0.12053846480267616,6:0.12053846480267616):8.35147858460565):11.296329744644567):9.911980456296373):18.372330573111853,((7:0.6720678999612133,(8:0.021185867345408838,9:0.021185867345408838):0.6508820326158045):16.516487479760244,(((((((((10:0.5477349484732461,((((17:…
tree STATE_682000 = ((1:25.540751598940673,((2:0.2191904508099256,3:0.2191904508099256):12.950833188377384,(4:11.840191954177977,(5:0.12053846480267616,6:0.12053846480267616):6.7196534893753):11.329831685009333):11.370727959753363):18.76772607541246,((7:0.6720678999612133,(8:0.021185867345408838,9:0.021185867345408838):0.6508820326158045):17.090161714077908,((((((((10:0.49517745539258107,(19:0.44…
tree STATE_683000 = ((1:24.345215195140717,((2:0.13178888310897463,3:0.13178888310897463):11.726261935182912,(4:13.322774984738029,(5:0.0668477493961106,6:0.0668477493961106):8.255927235341918):8.535275833553857):11.487164376848831):18.75176098961137,((7:0.4626610987589572,(8:0.28333906506941275,9:0.28333906506941275):0.17932203368954447):14.255206065365293,(((((((10:0.37535228091602735,(((27:0.0…
tree STATE_684000 = ((1:24.441051418280175,((2:0.13178888310897463,3:0.13178888310897463):15.595160210037257,(4:13.706900354173065,(5:0.0668477493961106,6:0.0668477493961106):8.640052604776955):12.020048738973166):7.714102325133943):20.40866296072432,((7:0.4626610987589572,(8:0.029044330483824154,9:0.029044330483824154):0.43361676827513307):13.385389466846398,((((((10:0.5845429006272986,((22:0.14…
tree STATE_685000 = ((1:24.724740520121173,((2:0.23203790745459862,3:0.23203790745459862):13.321127956658126,(4:13.539690243417425,(5:0.0691307283287994,6:0.0691307283287994):8.470559515088626):10.0134756206953):10.171574656008449):22.754922348229535,((7:0.9928240792034586,(8:0.09207025824146697,9:0.09207025824146697):0.9007538209619916):15.579107846708602,((((((10:0.6028832495203565,((((22:0.236…
tree STATE_686000 = ((1:24.724740520121173,((2:0.23203790745459862,3:0.23203790745459862):13.434115135361916,(4:14.197099083742245,(5:0.0691307283287994,6:0.0691307283287994):9.127968355413445):9.46905395907427):10.058587477304659):19.274066921338125,((7:0.9928240792034586,(8:0.08514069342552233,9:0.08514069342552233):0.9076833857779363):15.123675071773654,(((((((10:0.7058623144102195,(26:0.58270…
tree STATE_687000 = ((1:24.567633715125105,((2:0.24015110894067426,3:0.24015110894067426):15.43602147165455,(4:13.455100220364809,(5:0.07407830207928967,6:0.07407830207928967):8.38102191828552):12.221072360230416):7.89146113452988):24.56847581140058,((7:0.5644267271906891,(8:0.022984488503595912,9:0.022984488503595912):0.5414422386870932):15.237791936507126,((((((((10:0.7833834168947019,((18:0.10…
tree STATE_688000 = ((1:24.58062715778472,((2:0.24015110894067426,3:0.24015110894067426):15.153658471197607,(4:13.127284473642824,(5:0.07407830207928967,6:0.07407830207928967):8.053206171563534):12.266525106495457):8.186817577646437):23.039502408568417,((7:1.542665641629526,(8:0.158640328835304,9:0.158640328835304):1.384025312794222):17.680009903804233,((((((10:0.707945195781211,((12:0.3493813821…
tree STATE_689000 = ((1:26.80682178312982,((2:0.25084601484496716,3:0.25084601484496716):13.819932790107117,(4:13.140311499431139,(5:0.08060024484218786,6:0.08060024484218786):8.05971125458895):10.930467305520946):11.736042978177736):21.101885305671736,((7:1.622983922572942,(8:0.021105155523432728,9:0.021105155523432728):1.6018787670495094):16.281663265096256,(((((10:0.5328600638299521,(((18:0.27…
tree STATE_690000 = ((1:25.655116778890807,((2:0.25084601484496716,3:0.25084601484496716):12.968900446987945,(4:14.378045422563542,(5:0.08060024484218786,6:0.08060024484218786):9.297445177721354):8.84170103926937):11.435370317057895):20.34116492975916,((7:1.5326067787173727,(8:0.09077766823188327,9:0.09077766823188327):1.4418291104854895):14.70405781585091,(((((((10:0.5798224408078402,(23:0.20549…
tree STATE_691000 = ((1:25.831188564685363,((2:0.25084601484496716,3:0.25084601484496716):14.812933125409913,(4:14.378045422563542,(5:0.08060024484218786,6:0.08060024484218786):9.297445177721354):10.685733717691338):9.767409424430483):21.002168658066097,((7:0.9114506370675635,(8:0.09077766823188327,9:0.09077766823188327):0.8206729688356802):15.717872340331379,(((((((((10:0.2024662956206725,((27:0…
tree STATE_692000 = ((1:28.722945592896565,((2:0.30046310144218147,3:0.30046310144218147):16.5464476217973,(4:14.848212261337046,(5:0.12155091585554345,6:0.12155091585554345):9.726661345481503):11.998698461902435):10.876034869657083):22.478371783005144,((7:1.175712111407833,(8:0.2446014014809137,9:0.2446014014809137):0.9311107099269194):18.060968555390367,((((((((10:0.3255424026673448,((27:0.1793…
tree STATE_693000 = ((1:28.67782933891413,((2:0.1221462589202762,3:0.1221462589202762):18.909769294368438,(4:14.592283958334491,(5:0.06505330909466345,6:0.06505330909466345):9.527230649239828):14.439631594954221):8.645913785625417):21.958153623499868,((7:0.6774847872445449,(8:0.1056421659217257,9:0.1056421659217257):0.5718426213228192):21.50780047950117,(((10:1.3818756787116864,((11:1.19335140313…
tree STATE_694000 = ((1:27.116152003094996,((2:0.1221462589202762,3:0.1221462589202762):16.15144340283301,(4:13.62791181259006,(5:0.06505330909466345,6:0.06505330909466345):8.562858503495397):12.645677849163228):9.842562341341708):22.956064974109786,((7:1.3116683289412947,(8:0.06941769511168516,9:0.06941769511168516):1.2422506338296095):23.46196180874719,(((((10:1.3955147490775142,11:1.3955147490…
tree STATE_695000 = ((1:31.40983218980501,((2:0.09481400116835559,3:0.09481400116835559):16.117801389899974,(4:15.01058967799068,(5:0.04825452393577123,6:0.04825452393577123):9.962335154054909):11.20202571307765):14.19721679873668):26.019422335748352,((7:1.2443660119471645,(8:0.17209444947445718,9:0.17209444947445718):1.0722715624727073):20.386847482522896,(((((((10:0.7074163252492295,(((22:0.300…
tree STATE_696000 = ((1:27.81800874637537,((2:0.2414595756179292,3:0.2414595756179292):16.50612827093442,(4:13.420061171573508,(5:0.2181574175981673,6:0.2181574175981673):8.20190375397534):13.327526674978841):10.07042089982302):27.167788362998664,((7:1.2443660119471645,(8:0.013204588144972718,9:0.013204588144972718):1.2311614238021917):22.946953608349276,((((((((10:0.44940023849674077,(27:0.13741…
tree STATE_697000 = ((1:30.020320367280632,((2:0.2414595756179292,3:0.2414595756179292):17.090185691094213,(4:14.744099717667005,(5:0.2181574175981673,6:0.2181574175981673):9.525942300068838):12.587545549045139):11.688675100568489):27.24412543041059,((7:1.2443660119471645,(8:0.013204588144972718,9:0.013204588144972718):1.2311614238021917):22.002596761668244,((((((((((10:0.5244781156960847,(((23:0…
tree STATE_698000 = ((1:29.35065586703442,((2:0.13394374239042683,3:0.13394374239042683):16.511771057428412,(4:16.400931429056914,(5:0.15142896992954036,6:0.15142896992954036):11.249502459127374):10.244783370761926):11.704941067215579):25.01297856265346,((7:0.8975973292341095,(8:0.0012495454523424598,9:0.0012495454523424598):0.896347783781767):23.03747961273671,((((((((((10:0.522964407305428,(((2…
tree STATE_699000 = ((1:29.019290158787527,((2:0.13394374239042683,3:0.13394374239042683):17.793488763817358,(4:17.871022808210945,(5:0.7227205019641243,6:0.7227205019641243):12.148302306246821):10.056409697996841):10.09185765257974):23.17277908694396,((7:1.3602195796751104,(8:0.03380033068851773,9:0.03380033068851773):1.3264192489865927):24.08129585348636,(((((((((((10:0.5227935266923249,(((23:0…
tree STATE_700000 = ((1:27.648904845073567,((2:0.0567975295982297,3:0.0567975295982297):20.120764626140605,(4:16.73357534531818,(5:0.6610982986289891,6:0.6610982986289891):11.07247704668919):13.443986810420654):6.471342689334733):26.755436881200303,((7:1.1701419887655078,(8:0.028249844594785856,9:0.028249844594785856):1.141892144170722):22.542558260832905,(((((((((10:0.393370431894137,((23:0.0824…
tree STATE_701000 = ((1:32.58125352679661,((2:0.0567975295982297,3:0.0567975295982297):17.24674053994604,(4:16.32711593309252,(5:0.5591089487926606,6:0.5591089487926606):10.768006984299861):10.976422136451745):14.277715457252341):24.00280426282287,((7:1.033552287752876,(8:0.03652119505382956,9:0.03652119505382956):0.9970310926990464):24.067445420058277,(((((((((10:0.3696423795836707,(((23:0.04749…
tree STATE_702000 = ((1:29.97170319756816,((2:0.1339062439681431,3:0.1339062439681431):17.676332432529527,(4:14.534013692111461,(5:0.553624349449839,6:0.553624349449839):8.980389342661622):13.276224984386207):11.161464521070492):25.461092698678357,((7:1.0130254781425805,(8:0.016633273919950398,9:0.016633273919950398):0.9963922042226301):25.857629750749496,(((((10:0.8153307406032344,15:0.815330740…
tree STATE_703000 = ((1:30.228378455593173,((2:0.1339062439681431,3:0.1339062439681431):17.295326485376194,(4:16.24199591762623,(5:0.13498185258706918,6:0.13498185258706918):11.107014065039161):11.187236811718105):11.799145726248838):23.29785816787988,((7:1.0130254781425805,(8:0.016633273919950398,9:0.016633273919950398):0.9963922042226301):24.685813220317087,(((((((10:0.7197716131070657,15:0.719…
tree STATE_704000 = ((1:32.004182943006256,((2:0.1339062439681431,3:0.1339062439681431):17.295326485376194,(4:16.015704157319107,(5:0.13498185258706918,6:0.13498185258706918):10.880722304732037):11.413528572025228):13.574950213661921):23.835160175928152,((7:1.0130254781425805,(8:0.016633273919950398,9:0.016633273919950398):0.9963922042226301):18.077917157767615,((((10:0.9766097101723562,((18:0.51…
tree STATE_705000 = ((1:33.427004302669225,((2:0.1339062439681431,3:0.1339062439681431):19.360279794834028,(4:15.404765756743622,(5:0.13498185258706918,6:0.13498185258706918):10.269783904156553):14.089420282058548):12.932818263867055):21.323453843428574,((7:1.6375631766115788,(8:0.016633273919950398,9:0.016633273919950398):1.6209299026916284):21.716470546099366,((((10:0.9665528992738401,(((27:0.0…
tree STATE_706000 = ((1:31.45786415109918,((2:0.1339062439681431,3:0.1339062439681431):17.243399898829708,(4:16.540217245572777,(5:0.3280014043103687,6:0.3280014043103687):11.212215841262408):10.837088897225073):13.080558008301331):20.249973398569146,((7:1.6375631766115788,(8:0.009320362194333853,9:0.009320362194333853):1.628242814417245):17.61041690515367,((((((((10:0.882255413854335,(((17:0.096…
tree STATE_707000 = ((1:30.525337628406653,((2:0.13769855505764994,3:0.13769855505764994):18.80249853807561,(4:15.248170213510356,(5:0.33040604855651523,6:0.33040604855651523):9.91776416495384):13.692026879622905):10.585140535273393):28.320326661207524,((7:1.6305201887051695,(8:0.018274057104530783,9:0.018274057104530783):1.6122461316006387):18.770591452333598,((((((((10:0.9791082702703141,(((15:…
tree STATE_708000 = ((1:28.76818301010684,((2:0.13769855505764994,3:0.13769855505764994):16.787351822429134,(4:16.418926294599018,(5:0.33040604855651523,6:0.33040604855651523):11.088520246042503):10.506124082887766):10.843132632620055):23.747295746417805,((7:1.6305201887051695,(8:0.2615352984667041,9:0.2615352984667041):1.3689848902384654):17.1825623502938,(((((((((10:0.5250779977534886,((((17:0.…
tree STATE_709000 = ((1:30.334762046159717,((2:0.03423028663195282,3:0.03423028663195282):17.473592835885594,(4:14.70610227953635,(5:0.2647984624549693,6:0.2647984624549693):9.44130381708138):12.801720842981197):11.826938923642171):29.18789695445522,((7:0.7779476465793067,(8:0.015329548494161571,9:0.015329548494161571):0.7626180980851451):23.464932939119606,(((((((((10:0.33213790029130813,(((29:0…
tree STATE_710000 = ((1:28.394162824502985,((2:0.03423028663195282,3:0.03423028663195282):15.415666519024835,(4:13.912169320010634,(5:0.027974612523339104,6:0.027974612523339104):8.884194707487294):11.537727485646155):11.944266018846196):24.69535609155865,((7:0.9134809985320942,(8:0.015329548494161571,9:0.015329548494161571):0.8981514500379326):22.447842908774447,((((((((((10:0.16528132049444438,…
tree STATE_711000 = ((1:27.959276732458605,((2:0.03423028663195282,3:0.03423028663195282):19.81257328947681,(4:15.017225220101093,(5:0.1023906711809115,6:0.1023906711809115):9.914834548920181):14.82957835600767):7.112473156349843):22.341641402445497,((7:1.3083642224365661,(8:0.06876880589425838,9:0.06876880589425838):1.2395954165423078):19.7953853132884,((((((10:0.7687787176385064,((16:0.32230202…
tree STATE_712000 = ((1:28.70476514311467,((2:0.01949492172651368,3:0.01949492172651368):18.27420674325389,(4:14.99685651536262,(5:0.41831754974041857,6:0.41831754974041857):9.5785389656222):13.296845149617784):9.411063478134267):21.628654623765563,((7:0.8639176869781267,(8:0.16960621684406973,9:0.16960621684406973):0.6943114701340569):19.94084373946076,((((((10:0.6188540079455046,33:0.6188540079…
tree STATE_713000 = ((1:28.721711663754064,((2:0.024915297906790812,3:0.024915297906790812):16.86110356042239,(4:15.734895599840609,(5:0.5087148851197796,6:0.5087148851197796):10.22618071472083):11.151123258488571):10.835692805424884):19.439814381015317,((7:1.0573901426212657,(8:0.10983470406785756,9:0.10983470406785756):0.9475554385534082):19.037542131669817,((((((((((10:0.4993195628055515,((12:…
tree STATE_714000 = ((1:29.361145347353514,((2:0.010834244577628382,3:0.010834244577628382):17.40243772265586,(4:14.889929253860984,(5:0.6740457471211219,6:0.6740457471211219):9.215883506739862):12.523342713372504):10.947873380120026):16.587777035863212,((7:1.022733347558301,(8:0.035238691581195525,9:0.035238691581195525):0.9874946559771054):17.43127875804108,(((((((10:0.5450078427682372,(21:0.13…
tree STATE_715000 = ((1:27.014013694734743,((2:0.010834244577628382,3:0.010834244577628382):19.371035478855823,(4:14.172790660643148,(5:0.3979355575993768,6:0.3979355575993768):8.774855103043771):15.209079062790305):6.632143971301289):18.9658406276817,((7:1.022733347558301,(8:0.14078259340321964,9:0.14078259340321964):0.8819507541550813):16.392606829349546,(((((10:0.7053844761547986,(((17:0.23311…
tree STATE_716000 = ((1:27.004950215232434,((2:0.012102396640230495,3:0.012102396640230495):17.190275895832322,(4:14.244736089020122,(5:0.172101456283551,6:0.172101456283551):9.072634632736571):12.95764220345243):8.802571922759881):22.963901590261266,((7:1.2499811433309418,(8:0.07450700307268221,9:0.07450700307268221):1.1754741402582596):18.95339072264852,((((((10:0.622080093205801,(((18:0.022166…
tree STATE_717000 = ((1:24.7548963235,((2:0.012102396640230495,3:0.012102396640230495):14.683441102446707,(4:14.377238771870207,(5:0.172101456283551,6:0.172101456283551):9.205137315586656):10.31830472721673):9.059352824413061):22.96728049384253,((7:1.2499811433309418,(8:0.48550189948187494,9:0.48550189948187494):0.7644792438490668):16.931636511165394,((((((10:0.8372169690146789,((38:0.05822555879…
tree STATE_718000 = ((1:24.7548963235,((2:0.05065258582618881,3:0.05065258582618881):13.65103379518925,(4:14.295710410157714,(5:0.172101456283551,6:0.172101456283551):9.123608953874163):9.405975970857725):10.05320994248456):20.07290378418113,((7:1.2499811433309418,(8:0.17180619118963492,9:0.17180619118963492):1.0781749521413069):15.295710879837166,((((10:1.0264821272947036,(((12:0.312895014504437…
tree STATE_719000 = ((1:25.5544388582083,((2:0.050973208432379735,3:0.050973208432379735):13.988239236720444,(4:14.670824592899997,(5:0.17230222482364788,6:0.17230222482364788):9.49852236807635):9.368387852252827):10.515226413055476):17.222136639967722,((7:1.2507734464694877,(8:0.09851516980238273,9:0.09851516980238273):1.152258276667105):15.157960578779964,(((10:0.8811174462442992,(((11:0.418335…
tree STATE_720000 = ((1:25.178855676868388,((2:0.03481903817839438,3:0.03481903817839438):16.80135687436739,(4:13.477304350368428,(5:0.13849831862449946,6:0.13849831862449946):8.338806031743928):13.358871562177356):7.342679764322604):21.170371904195754,((7:1.2108542406940614,(8:0.030679033834346114,9:0.030679033834346114):1.1801752068597153):15.774791189788914,((((10:0.676759636684089,(((15:0.474…
tree STATE_721000 = ((1:20.9216588936849,((2:0.03481903817839438,3:0.03481903817839438):12.095967393051144,(4:14.600906115558626,(5:0.13849831862449946,6:0.13849831862449946):9.462407796934126):7.529880315670912):7.790872462455361):24.05381243511028,((7:1.2108542406940614,(8:0.15328916565358242,9:0.15328916565358242):1.057565075040479):17.604794157610527,(((((((((10:0.46162475233432565,((21:0.225…
tree STATE_722000 = ((1:22.088706066930058,((2:0.03481903817839438,3:0.03481903817839438):14.364391788056192,(4:12.852847718731404,(5:0.107041059177714,6:0.107041059177714):7.74580665955369):11.546363107503183):6.6894952406954715):28.24518041553626,((7:1.2108542406940614,(8:0.19362509055020993,9:0.19362509055020993):1.0172291501438515):22.39691225505547,(((((10:0.7285199541717973,(22:0.4020961323…
tree STATE_723000 = ((1:24.221427188045254,((2:0.03481903817839438,3:0.03481903817839438):13.240752912376184,(4:13.372466856316656,(5:0.10480290774469125,6:0.10480290774469125):8.267663948571965):9.903105094237922):9.945855237490676):18.383409459706577,((7:1.2108542406940614,(8:0.2686265304712876,9:0.2686265304712876):0.9422277102227739):15.637693018649074,(((((((((10:0.547569161457364,(((20:0.28…
tree STATE_724000 = ((1:24.684406737674884,((2:0.02713817655182993,3:0.02713817655182993):15.081720498966444,(4:14.154790844425278,(5:0.10480290774469125,6:0.10480290774469125):9.049987936680587):10.954067831092996):8.57554806215661):21.240825073408807,((7:0.6449674592192665,(8:0.03348607005888482,9:0.03348607005888482):0.6114813891603816):17.013756893721904,(((((((((10:0.4962450868153135,(((23:0…
tree STATE_725000 = ((1:25.46321499433678,((2:0.11211734762590986,3:0.11211734762590986):14.283336817425324,(4:13.325458881054491,(5:0.1576724960982272,6:0.1576724960982272):8.167786384956264):11.069995283996743):10.067760829285547):21.08261195786975,((7:0.8513952307609145,(8:0.24116033033152817,9:0.24116033033152817):0.6102349004293863):17.4861036715227,((((((10:0.8852445954202864,(11:0.65595771…
tree STATE_726000 = ((1:26.18739364300162,((2:0.14184397731532705,3:0.14184397731532705):16.717617609845114,(4:14.811725163495478,(5:0.17616684777232727,6:0.17616684777232727):9.63555831572315):12.047736423664961):8.327932055841181):21.429658884934135,((7:1.6165846281941825,(8:0.28963057425644934,9:0.28963057425644934):1.3269540539377331):20.091418655230434,((((((10:0.4215482969247923,(((18:0.107…
tree STATE_727000 = ((1:28.58808834965773,((2:0.12026151554923459,3:0.12026151554923459):16.61900776319135,(4:15.360892132991037,(5:0.16273937072345745,6:0.16273937072345745):10.19815276226758):11.37837714574955):10.848819070917145):18.461614629425497,((7:1.4070973935301865,(8:0.13574708828645754,9:0.13574708828645754):1.271350305243729):15.399531719343138,((((10:1.17023496551422,(((((((12:0.2282…
tree STATE_728000 = ((1:28.790592654186327,((2:0.11009978716686852,3:0.11009978716686852):19.14101501606985,(4:14.077522049298949,(5:0.16273937072345745,6:0.16273937072345745):8.914782678575492):15.173592753937768):8.53947785094961):20.495939198025184,((7:1.4070973935301865,(8:0.16633217105325215,9:0.16633217105325215):1.2407652224769343):17.588016769103852,((((10:1.115939292224995,(21:0.99623955…
tree STATE_729000 = ((1:31.31681490859198,((2:0.07872142051960296,3:0.07872142051960296):18.12512498483397,(4:16.182373919042934,(5:0.14320226322780272,6:0.14320226322780272):11.039171655815132):12.021472486310639):12.112968503238406):23.148191974638934,((7:1.329532630447055,(8:0.05459654123779245,9:0.05459654123779245):1.2749360892092625):22.61728224587953,(((((10:0.9451424509431952,(((12:0.5404…
tree STATE_730000 = ((1:26.12393594009618,((2:0.07872142051960296,3:0.07872142051960296):16.450620140892717,(4:15.71113308545111,(5:0.14320226322780272,6:0.14320226322780272):10.567930822223307):10.81820847596121):8.594594378683862):26.81779034630855,((7:1.329532630447055,(8:0.05459654123779245,9:0.05459654123779245):1.2749360892092625):19.91128964945586,((((((10:0.6589856447664204,(16:0.51162145…
tree STATE_731000 = ((1:27.365699627809363,((2:0.07872142051960296,3:0.07872142051960296):17.368210214893903,(4:14.863758005088663,(5:0.14320226322780272,6:0.14320226322780272):9.72055574186086):12.583173630324843):8.918767992395857):21.288529915372187,((7:0.9878644092764794,(8:0.05459654123779245,9:0.05459654123779245):0.933267868038687):17.133322214528807,((((((((10:0.509808063439716,(16:0.3847…
tree STATE_732000 = ((1:31.095629035765512,((2:0.07872142051960296,3:0.07872142051960296):16.44017367848819,(4:14.863758005088663,(5:0.08002190496762474,6:0.08002190496762474):9.783736100121038):11.65513709391913):13.57673393675772):20.3459550171036,((7:0.9451732855747679,(8:0.05459654123779245,9:0.05459654123779245):0.8905767443369754):18.632667516633624,((((((((10:0.6343949711141612,(16:0.38460…
tree STATE_733000 = ((1:30.36447860540391,((2:0.06400912794027214,3:0.06400912794027214):16.329874505706833,(4:14.843663010640284,(5:0.0709326643231396,6:0.0709326643231396):9.772730346317145):11.550220623006819):12.970594971756807):20.85401312821771,((7:0.9092380652452441,(8:0.04205080459880861,9:0.04205080459880861):0.8671872606464355):16.723633729582726,((((((((10:0.45927366378672213,35:0.4592…
tree STATE_734000 = ((1:30.36447860540391,((2:0.06400912794027214,3:0.06400912794027214):16.79889437638716,(4:15.407477629528113,(5:0.0709326643231396,6:0.0709326643231396):10.336544965204974):11.455425874799321):12.501575101076476):24.447288418259298,((7:0.8608990937833845,(8:0.04205080459880861,9:0.04205080459880861):0.8188482891845759):17.360775972613045,(((10:1.4468913907267547,((11:1.2473951…
tree STATE_735000 = ((1:30.346763233919603,((2:0.05854620753160944,3:0.05854620753160944):19.005841323840873,(4:18.26238546857377,(5:0.06755767718580152,6:0.06755767718580152):13.194827791387967):10.802002062798714):10.282375702547121):22.22835355099606,((7:0.6493336803909919,(8:0.2185673838715445,9:0.2185673838715445):0.4307662965194474):16.98760538288855,((((10:1.2185692073120518,((((((((((12:0…
tree STATE_736000 = ((1:31.917868970278832,((2:0.10059998746000431,3:0.10059998746000431):17.915597193944848,(4:13.693425082711666,(5:0.09353846323381632,6:0.09353846323381632):8.59988661947785):14.322772098693186):12.90167178887398):22.413528875630448,((7:1.7694330788968813,(8:0.3111445628026459,9:0.3111445628026459):1.4582885160942354):19.32233004003305,(((((10:0.9674413411822413,(16:0.20849667…
tree STATE_737000 = ((1:34.803964463660954,((2:0.10024622217311396,3:0.10024622217311396):21.179468781704863,(4:14.769810169760628,(5:0.09331990736926521,6:0.09331990736926521):9.676490262391363):16.509904834117346):12.524249459782979):27.686273789522424,((7:1.970182933731806,(8:9.364258643387302E-4,9:9.364258643387302E-4):1.9692465078674672):23.75999146131052,(((10:1.3572566904845986,((((((((11:…
tree STATE_738000 = ((1:34.6922444898168,((2:0.2622405498867817,3:0.2622405498867817):23.462185312504758,(4:18.305650139176286,(5:0.10599043963023824,6:0.10599043963023824):13.199659699546048):15.418775723215255):9.96781862742526):27.5657769772523,((7:0.9880098447335932,(8:0.23606455861324704,9:0.23606455861324704):0.7519452861203462):23.23040217121846,(((((((10:0.8199068337621482,(37:0.019156196…
tree STATE_739000 = ((1:36.9314381761155,((2:0.2445363576881281,3:0.2445363576881281):24.359642149636947,(4:18.277208540370836,(5:0.4040832490918689,6:0.4040832490918689):12.873125291278967):16.326969966954238):11.327259668790425):26.493615109162157,((7:0.9453080197883033,(8:0.30289691740034996,9:0.30289691740034996):0.6424111023879533):23.96855537910079,((((((10:0.7321158134620962,(15:0.73104120…
tree STATE_740000 = ((1:36.778549505168655,((2:0.7076192631899119,3:0.7076192631899119):23.801948320643724,(4:17.13393393097256,(5:0.4040832490918689,6:0.4040832490918689):11.729850681880691):17.375633652861076):11.268981921335019):23.776064145591533,((7:1.458923418056301,(8:0.20401247772337783,9:0.20401247772337783):1.2549109403329233):22.94175759440772,(((((((10:0.7689076692772311,(((((17:0.060…
tree STATE_741000 = ((1:35.08852947357467,((2:0.8044721025699868,3:0.8044721025699868):23.970123861076388,(4:20.85088063920346,(5:0.46346331425364795,6:0.46346331425364795):15.387417324949812):13.923715324442917):9.31393350992829):23.119230238877208,((7:1.4740926585008651,(8:0.27545365324943205,9:0.27545365324943205):1.198639005251433):26.072500915271718,((((((((10:0.9048195388000635,(18:0.757388…
tree STATE_742000 = ((1:37.98980814252631,((2:0.721607461024993,3:0.721607461024993):22.333638555869072,(4:20.109824379051872,(5:0.17230663593458928,6:0.17230663593458928):14.937517743117283):12.945421637842195):13.93456212563224):22.240933312007336,((7:0.67886063521183,(8:0.08771527130499734,9:0.08771527130499734):0.5911453639068327):23.57976770537503,((((((((10:0.9198060904416466,(28:0.60522631…
tree STATE_743000 = ((1:33.369764428506265,((2:0.40141958487089546,3:0.40141958487089546):19.986029899401565,(4:18.186397115193365,(5:0.11585800337376462,6:0.11585800337376462):13.0705391118196):12.201052369079093):11.982314944233806):27.90244816080949,((7:1.0903629910845112,(8:0.19919650055235394,9:0.19919650055235394):0.8911664905321572):24.30572221726392,(((((((((((10:0.9089775729034298,((23:0…
tree STATE_744000 = ((1:39.06825410722409,((2:0.40141958487089546,3:0.40141958487089546):21.322892050908813,(4:19.08520364208534,(5:0.11585800337376462,6:0.11585800337376462):13.969345638711575):12.639107993694367):16.343942471444386):20.667866977621017,((7:1.0903629910845112,(8:0.023866421463544896,9:0.023866421463544896):1.0664965696209663):27.800730612003242,(((((((((10:0.7221834417114533,28:0…
tree STATE_745000 = ((1:35.10052069078351,((2:0.1484607394112185,3:0.1484607394112185):22.55311416274632,(4:17.60999203326508,(5:0.11585800337376462,6:0.11585800337376462):12.494134029891315):15.09158286889246):11.398945788625973):32.89587904259399,((7:1.0903629910845112,(8:0.023866421463544896,9:0.023866421463544896):1.0664965696209663):28.215663841435493,(((((((10:0.5264280493684024,27:0.526428…
tree STATE_746000 = ((1:36.2876280514389,((2:0.1484607394112185,3:0.1484607394112185):23.470137548484743,(4:17.720906136423306,(5:0.7223317224226449,6:0.7223317224226449):11.998574414000661):15.897692151472658):11.669029763542937):28.207592183985653,((7:1.0903629910845112,(8:0.04363779276198443,9:0.04363779276198443):1.0467251983225268):31.992154549229404,((((((((10:0.7088381640917429,(36:0.38289…
tree STATE_747000 = ((1:40.439890153201254,((2:0.2413632370895762,3:0.2413632370895762):25.769992837224965,(4:17.689492584370765,(5:0.7839607160099593,6:0.7839607160099593):11.905531868360805):18.321863489943777):13.428534078886713):32.07614935486372,((7:1.7701819168481734,(8:0.24139816039972573,9:0.24139816039972573):1.5287837564484477):33.316396559006975,(((((10:1.2999550293070476,((27:0.337899…
tree STATE_748000 = ((1:35.8871322078841,((2:0.16251558773789831,3:0.16251558773789831):21.827603574372915,(4:17.91313955211165,(5:0.7316553270516,6:0.7316553270516):12.181484225060052):14.076979609999164):12.897013045773285):35.6006547669846,((7:2.095797820552953,(8:0.33246847658221057,9:0.33246847658221057):1.7633293439707423):37.42516441840552,(((10:1.6981351096302923,(((((11:0.721497122788099…
tree STATE_749000 = ((1:37.26332578139751,((2:0.07054102197479928,3:0.07054102197479928):19.40082962696848,(4:15.683576020736695,(5:0.9985073808207794,6:0.9985073808207794):9.685068639915915):13.787794628206584):16.791955132454234):32.032674947798725,((7:1.733084030901125,(8:0.11352931079658646,9:0.11352931079658646):1.6195547201045386):32.83136690507216,(((((10:0.8948571708308805,31:0.8948571708…
tree STATE_750000 = ((1:32.09153054974241,((2:0.07054102197479928,3:0.07054102197479928):22.522625109155356,(4:15.950235576160644,(5:0.5448387535872588,6:0.5448387535872588):10.405396822573385):16.64293055496951):8.498364418612255):28.67932562916615,((7:1.733084030901125,(8:0.11352931079658646,9:0.11352931079658646):1.6195547201045386):24.945814303494537,(((((((10:0.8670145823481761,(22:0.5451232…
tree STATE_751000 = ((1:31.03207100485126,((2:0.007687907422358364,3:0.007687907422358364):19.246851731455443,(4:17.2541114110051,(5:0.06436284367697276,6:0.06436284367697276):12.189748567328126):12.000428227872703):10.77753136597346):33.36556500326783,((7:1.668845802727958,(8:0.004775530178527276,9:0.004775530178527276):1.6640702725494307):23.668017044531993,(((((10:0.918572295257365,(20:0.45942…
tree STATE_752000 = ((1:33.69913154995689,((2:0.007687907422358364,3:0.007687907422358364):20.368165887941927,(4:16.666256404667205,(5:0.09360218975246326,6:0.09360218975246326):11.572654214914742):13.70959739069708):12.323277754592603):26.296856701170668,((7:1.9386133229442208,(8:0.10174430533490053,9:0.10174430533490053):1.8368690176093203):23.086316739642676,(((((((10:0.5934889831401241,20:0.5…
tree STATE_753000 = ((1:35.110200806599174,((2:0.007687907422358364,3:0.007687907422358364):24.45620989015699,(4:18.235550181954835,(5:0.09360218975246326,6:0.09360218975246326):13.141947992202372):16.228347615624514):9.646303009019825):31.90665782634965,((7:0.7895290774213528,(8:0.10174430533490053,9:0.10174430533490053):0.6877847720864523):26.11432399898403,(((((((((10:0.6205911522425318,((26:0…
tree STATE_754000 = ((1:37.75499131772766,((2:0.007687907422358364,3:0.007687907422358364):24.93242867405432,(4:18.743171544827067,(5:0.09360218975246326,6:0.09360218975246326):13.649569355074604):16.196945036649613):11.814874736250978):21.592096152636756,((7:0.9482814040169778,(8:0.2927685033326277,9:0.2927685033326277):0.6555129006843501):22.065697066896686,(((10:1.7731553798190747,(11:1.674302…
tree STATE_755000 = ((1:35.876921050130335,((2:0.007687907422358364,3:0.007687907422358364):20.82964559143481,(4:17.63389857810402,(5:0.07435195717711096,6:0.07435195717711096):12.559546620926909):13.20343492075315):14.039587551273165):25.386319461920934,((7:1.2327649362378637,(8:0.032735191066851854,9:0.032735191066851854):1.2000297451710118):25.504938212738033,(((((((10:0.9988177262948095,((17:…
tree STATE_756000 = ((1:37.12397166706822,((2:0.007687907422358364,3:0.007687907422358364):23.751977511693966,(4:18.072892759373172,(5:0.07435195717711096,6:0.07435195717711096):12.998540802196061):15.686772659743152):12.364306247951895):25.37089940774655,((7:1.1043252135671509,(8:0.07701559951027548,9:0.07701559951027548):1.0273096140568754):26.34387986323759,(((((10:1.3720789595813023,((20:0.86…
tree STATE_757000 = ((1:40.27819111915518,((2:0.018609541268387986,3:0.018609541268387986):24.67829185287576,(4:18.254469067070172,(5:0.08113141838865623,6:0.08113141838865623):13.173337648681516):16.442432327073977):14.581289725011032):23.71442645175611,((7:1.6040337179771669,(8:0.18639763779312446,9:0.18639763779312446):1.4176360801840424):24.927508483474135,((((10:1.4137400104347297,(((((17:0.…
tree STATE_758000 = ((1:39.60104720432099,((2:0.018609541268387986,3:0.018609541268387986):25.311470457687584,(4:20.122690066459754,(5:0.5030658441153619,6:0.5030658441153619):14.619624222344392):15.20738993249622):13.270967205365018):29.185510707212458,((7:1.5998153595270637,(8:0.12141618018500822,9:0.12141618018500822):1.4783991793420554):29.73926995566334,((((((((10:0.7052275350457121,(18:0.22…
tree STATE_759000 = ((1:38.952050745363834,((2:0.051698240045620736,3:0.051698240045620736):23.208246599010526,(4:19.308509231353227,(5:0.8543668656272008,6:0.8543668656272008):13.454142365726026):13.95143560770292):14.692105906307688):31.475461968834068,((7:1.6826725546219308,(8:0.20247394801847918,9:0.20247394801847918):1.4801986066034516):28.489820598776937,(((((((10:0.5427798905571095,(20:0.4…
tree STATE_760000 = ((1:39.72271599976762,((2:0.015517263576818152,3:0.015517263576818152):21.810277781187445,(4:17.37183944608637,(5:0.8298214284496499,6:0.8298214284496499):11.54201801763672):14.453955598677894):16.89692095500336):29.975272487986878,((7:1.5920720071002208,(8:0.193912539952521,9:0.193912539952521):1.3981594671476998):32.32553741362229,((((10:1.3856018117253432,((11:0.92858892763…
tree STATE_761000 = ((1:34.071053286590605,((2:0.015517263576818152,3:0.015517263576818152):22.20375240859417,(4:17.232512893786367,(5:0.8298214284496499,6:0.8298214284496499):11.402691465336718):14.98675677838462):10.851783614419617):27.147965684945625,((7:1.3642704941685224,(8:0.15206941788068207,9:0.15206941788068207):1.2122010762878404):28.23760827195889,((((((10:1.3141188537010795,31:1.31411…
tree STATE_762000 = ((1:34.77075371122854,((2:0.04115029900527034,3:0.04115029900527034):24.431964541593967,(4:18.768798627995043,(5:0.27038502345510906,6:0.27038502345510906):13.498413604539934):15.704316212604194):9.2976388706293):29.193893577267147,((7:1.4280093741064448,(8:0.15088748999781743,9:0.15088748999781743):1.2771218841086274):24.192152770278348,((((((10:1.052183047176839,(23:0.242587…
tree STATE_763000 = ((1:39.66467501377335,((2:0.0019241031678731702,3:0.0019241031678731702):23.911628558825804,(4:18.703320726234203,(5:0.24550871000556107,6:0.24550871000556107):13.457812016228642):15.210231935759474):14.75112235177967):35.40397656740805,((7:1.3304698613210846,(8:0.4773812934377588,9:0.4773812934377588):0.8530885678833258):38.273501007841865,((((((((10:0.6403286810603983,((21:0…
tree STATE_764000 = ((1:41.14423466241876,((2:0.023212861611350277,3:0.023212861611350277):27.96584666135334,(4:22.396489073629116,(5:0.22411998868087402,6:0.22411998868087402):17.172369084948244):15.592570449335572):12.155175139454073):32.278237939707445,((7:1.1861012053688569,(8:0.1370836470174659,9:0.1370836470174659):1.049017558351391):35.06458372996332,((((((((10:0.6822582890683706,(18:0.149…
tree STATE_765000 = ((1:46.1057795082878,((2:0.023212861611350277,3:0.023212861611350277):25.410494878261396,(4:20.00922546603208,(5:0.16521993728354722,6:0.16521993728354722):14.844005528748534):15.424482273840663):19.67207176841506):28.80201008308054,((7:0.6881248655795069,(8:0.261797076533945,9:0.261797076533945):0.4263277890455619):31.261708724123825,(((((((((10:0.6574146778981848,((22:0.1859…
tree STATE_766000 = ((1:38.29934215925326,((2:0.10561067495041598,3:0.10561067495041598):27.50044446729522,(4:19.841229777011456,(5:0.21688124969654687,6:0.21688124969654687):14.62434852731491):17.76482536523418):9.69328701700762):31.18836839053489,((7:1.4777182489356733,(8:1.031060243844884,9:1.031060243844884):0.44665800509078935):34.92779304858658,(((((((((((10:0.44873168553222786,40:0.4487316…
tree STATE_767000 = ((1:42.13826570830716,((2:0.20517124304099,3:0.20517124304099):24.92521641586647,(4:20.01474979594756,(5:0.2793031684794869,6:0.2793031684794869):14.735446627468072):15.1156378629599):16.0078780493997):28.72534736570968,((7:2.205147981102364,(8:0.2517024005049784,9:0.2517024005049784):1.9534455805973856):29.977446593726746,(((10:1.0851894252373644,((((((11:0.491716086419498,46…
tree STATE_768000 = ((1:40.858811217491564,((2:0.27444783497622005,3:0.27444783497622005):29.831573131815,(4:18.65291971120585,(5:0.30280131346524364,6:0.30280131346524364):13.350118397740607):21.45310125558537):9.752790250700343):31.85144419720264,((7:2.379347879346618,(8:0.03847713072414294,9:0.03847713072414294):2.340870748622475):30.134713417209113,((((((10:0.5604014611643302,(((((17:0.175515…
tree STATE_769000 = ((1:39.66522814815947,((2:0.27444783497622005,3:0.27444783497622005):23.980311367030183,(4:18.864735332358833,(5:0.30280131346524364,6:0.30280131346524364):13.56193401889359):15.390023869647571):14.410468946153067):30.491977225387814,((7:1.4504819141505294,(8:0.28434143937857215,9:0.28434143937857215):1.1661404747719573):30.111883177404486,(((10:1.7884832568679412,((((11:0.871…
tree STATE_770000 = ((1:39.607875021161796,((2:0.27444783497622005,3:0.27444783497622005):25.320134305459632,(4:19.399451694230997,(5:0.30280131346524364,6:0.30280131346524364):14.096650380765753):16.195130446204857):13.013292880725942):28.53941628323866,((7:1.4504819141505294,(8:0.2747663607813706,9:0.2747663607813706):1.1757155533691588):32.412826733091734,((((((10:1.3579869449658506,(11:0.8613…
tree STATE_771000 = ((1:39.607875021161796,((2:0.27444783497622005,3:0.27444783497622005):25.026199176309397,(4:21.953764493402005,(5:0.30280131346524364,6:0.30280131346524364):16.65096317993676):13.346882517883614):13.307228009876177):30.940547743117058,((7:1.3577184616702382,(8:0.027033295264384805,9:0.027033295264384805):1.3306851664058534):28.828806667010028,(((((((((10:0.69205186317827,42:0.…
tree STATE_772000 = ((1:39.715663170441495,((2:0.27444783497622005,3:0.27444783497622005):25.406537616097104,(4:20.1685620107727,(5:0.30280131346524364,6:0.30280131346524364):14.865760697307456):15.512423440300626):13.034677719368169):23.679651292669327,((7:1.058972458911846,(8:0.39644986485654954,9:0.39644986485654954):0.6625225940552966):29.12755266976842,(((((10:1.1213694434273247,((21:0.28412…
tree STATE_773000 = ((1:40.89005972246971,((2:0.28057190474580374,3:0.28057190474580374):25.609373699031764,(4:19.08154963943711,(5:0.41424459224820254,6:0.41424459224820254):13.667305047188908):16.80839596434046):14.000114118692139):27.25505572654209,((7:1.0737626322222695,(8:0.067591303655405,9:0.067591303655405):1.0061713285668645):28.18171270769929,((((((10:0.9047868570641314,(21:0.3378710445…
tree STATE_774000 = ((1:40.22064354205416,((2:0.28057190474580374,3:0.28057190474580374):22.75086324493536,(4:21.062896008112332,(5:0.2729302026597349,6:0.2729302026597349):15.789965805452598):11.968539141568833):16.189208392372997):29.303218278241502,((7:1.0737626322222695,(8:0.067591303655405,9:0.067591303655405):1.0061713285668645):30.86008227304172,(((((10:1.30281472807352,((11:1.141232548712…
tree STATE_775000 = ((1:38.538128347385715,((2:0.09499264760216164,3:0.09499264760216164):21.7629878438486,(4:17.019711157186855,(5:0.29402914781802636,6:0.29402914781802636):11.725682009368828):14.838269334263906):15.680147855934955):27.244238042168,((7:1.155562253664712,(8:0.14682482661022433,9:0.14682482661022433):1.0087374270544878):30.619738879239137,(((((((10:0.9376187044690023,15:0.9376187…
tree STATE_776000 = ((1:38.06291171220729,((2:0.07655657575507036,3:0.07655657575507036):21.37672110752394,(4:18.97482370897036,(5:0.28235221745342187,6:0.28235221745342187):13.692471491516937):12.478453974308653):15.609634028928276):35.32802041534297,((7:1.9357594503307212,(8:0.019925695550551126,9:0.019925695550551126):1.91583375478017):28.072999834222003,(((((((10:0.7446901616830013,45:0.74469…
tree STATE_777000 = ((1:37.6550862211324,((2:0.07759620185577099,3:0.07759620185577099):25.513870761187505,(4:20.159240349378372,(5:0.6503970313759417,6:0.6503970313759417):14.50884331800243):15.432226613664902):11.063619258089126):25.93556174164916,((7:1.9383779435840864,(8:0.07524421215024901,9:0.07524421215024901):1.8631337314338374):26.7224760293459,((((((10:0.7310133479032053,(18:0.272469253…
tree STATE_778000 = ((1:33.64124434382182,((2:0.07759620185577099,3:0.07759620185577099):21.85537096273047,(4:20.189931188585327,(5:0.5374999717430633,6:0.5374999717430633):14.652431216842263):11.743035976000911):10.70827717923558):30.0528734342573,((7:1.9383779435840864,(8:0.25004131021681886,9:0.25004131021681886):1.6883366333672676):24.92538754020375,((((((10:0.8680932324497341,(((12:0.3765120…
tree STATE_779000 = ((1:33.199022584183425,((2:0.04825876175853061,3:0.04825876175853061):19.41933634939455,(4:19.327369675173923,(5:0.5183474921791458,6:0.5183474921791458):13.809022182994777):10.140225435979158):12.731427473030344):27.0000636042774,((7:1.9566407552320086,(8:0.13636941863269314,9:0.13636941863269314):1.8202713365993155):26.905200335154156,((((((((((10:0.5473847759324103,(18:0.48…
tree STATE_780000 = ((1:31.079407808688117,((2:0.04825876175853061,3:0.04825876175853061):21.7078064104817,(4:17.278608655600554,(5:0.49250258988228524,6:0.49250258988228524):11.786106065718268):14.47745651663968):8.323342636447883):25.384516372033943,((7:0.7318314377300652,(8:0.07233718943766121,9:0.07233718943766121):0.659494248292404):25.56146649314846,(((((((10:0.9993036504966302,(((15:0.6132…
tree STATE_781000 = ((1:37.04646831939749,((2:0.0628862378635624,3:0.0628862378635624):23.229643553467145,(4:17.488379981376788,(5:0.6582962879757162,6:0.6582962879757162):11.830083693401072):15.80414980995392):12.753938528066783):29.264212139348572,((7:1.0613874781194497,(8:0.5583121610329798,9:0.5583121610329798):0.5030753170864699):26.48178286080244,((((((10:0.9620036164994963,(((((15:0.398309…
tree STATE_782000 = ((1:37.9837901963995,((2:0.0628862378635624,3:0.0628862378635624):24.993264908002782,(4:20.813378808447386,(5:0.16242131160001705,6:0.16242131160001705):15.650957496847369):14.242772337418959):11.927639050533152):26.877691553554968,((7:1.0613874781194497,(8:0.3420576291379689,9:0.3420576291379689):0.7193298489814808):29.188575797946847,((((((10:0.42842571906458277,33:0.4284257…
tree STATE_783000 = ((1:39.215087862126786,((2:0.07490458161177571,3:0.07490458161177571):24.621375072674518,(4:18.032078997492068,(5:0.06940835951274771,6:0.06940835951274771):12.96267063797932):16.664200656794225):13.518808207840493):26.388344254749377,((7:0.9275154789028157,(8:0.03999860974057512,9:0.03999860974057512):0.8875168691622406):22.413960027843164,((((((10:0.7608164657468739,(((20:0.…
tree STATE_784000 = ((1:34.917234881842006,((2:0.3306547674947513,3:0.3306547674947513):21.149560915238048,(4:16.770524705033367,(5:0.49504981096876577,6:0.49504981096876577):11.275474894064601):14.709690977699431):12.437019199109209):25.95033893175807,((7:0.7438323786976397,(8:0.04651037221299603,9:0.04651037221299603):0.6973220064846437):25.925495523076044,((((((10:0.8172938081608022,((((20:0.3…
tree STATE_785000 = ((1:31.674551139727996,((2:0.22298833261405804,3:0.22298833261405804):19.746313854066507,(4:16.891248967734395,(5:0.6768154991284945,6:0.6768154991284945):11.2144334686059):13.07805321894617):10.70524895304743):31.423923994904456,((7:1.2192780562681094,(8:0.17036331525432402,9:0.17036331525432402):1.0489147410137853):27.411759536477135,((((((((10:0.6537432021900187,43:0.653743…
tree STATE_786000 = ((1:33.77412371537995,((2:0.22298833261405804,3:0.22298833261405804):22.4817558362303,(4:17.15721667020668,(5:0.6768154991284945,6:0.6768154991284945):11.480401171078185):15.547527498637677):10.069379546535593):30.709341805449093,((7:1.8898243818605636,(8:0.3060116228092653,9:0.3060116228092653):1.5838127590512983):26.477463906069737,(((((((10:0.7061772782566371,((((18:0.38580…
tree STATE_787000 = ((1:34.698227408222564,((2:0.22298833261405804,3:0.22298833261405804):21.682680625476202,(4:20.31291586376195,(5:0.6768154991284945,6:0.6768154991284945):14.636100364633457):11.592753094328309):11.792558450132304):23.11379808397932,((7:0.6636800422988394,(8:0.08139542371186437,9:0.08139542371186437):0.582284618586975):27.70360824563146,((((((10:0.4551372401588341,36:0.45513724…
tree STATE_788000 = ((1:36.32476403292821,((2:0.22782352810013862,3:0.22782352810013862):21.831585901908213,(4:20.321440601341415,(5:0.6799883143862573,6:0.6799883143862573):14.641452286955158):11.737968828666936):13.265354602919857):31.302952051073724,((7:0.6752583692974063,(8:0.09276082910083616,9:0.09276082910083616):0.5824975401965702):27.713738509545177,(((((((((10:0.5916153452461737,(27:0.1…
tree STATE_789000 = ((1:38.028640516319086,((2:0.22782352810013862,3:0.22782352810013862):27.081867093543444,(4:19.498305599260096,(5:0.4898459749106543,6:0.4898459749106543):14.008459624349442):17.811385022383487):9.718949894675504):29.262392367898713,((7:1.6509865256314882,(8:0.09276082910083616,9:0.09276082910083616):1.558225696530652):24.67749476307938,(((((((((10:0.7552693263975625,(18:0.252…
tree STATE_790000 = ((1:36.393886686198115,((2:0.22782352810013862,3:0.22782352810013862):19.25014042517737,(4:17.271856621086673,(5:0.4898459749106543,6:0.4898459749106543):11.782010646176019):12.206107332190836):15.915922732920606):28.305165723383652,((7:1.5511883468307772,(8:0.0012418814952361856,9:0.0012418814952361856):1.549946465335541):30.47655707091095,((((((((((10:0.48007721956580995,((1…
tree STATE_791000 = ((1:36.037009506023374,((2:0.22782352810013862,3:0.22782352810013862):22.93234268313627,(4:17.12248437606817,(5:0.7212579843311779,6:0.7212579843311779):11.40122639173699):16.03768183516824):11.876843294786966):28.721893142041814,((7:1.5511883468307772,(8:0.0012418814952361856,9:0.0012418814952361856):1.549946465335541):32.20755311108494,((((((((((((((10:0.27290101450894044,(1…
tree STATE_792000 = ((1:33.72813737459764,((2:0.16967593266322645,3:0.16967593266322645):20.346694183679283,(4:17.03402885062216,(5:0.3171167655531164,6:0.3171167655531164):11.716912085069044):13.482341265720347):12.21176725825513):27.83405145462129,((7:1.6317699963878454,(8:0.3096955266085857,9:0.3096955266085857):1.3220744697792597):26.265482175060015,(((((((((10:0.44806128794966293,(43:0.21223…
tree STATE_793000 = ((1:34.507343814122514,((2:0.11679063034458537,3:0.11679063034458537):23.14011705884091,(4:17.39491644382219,(5:0.08911850600686755,6:0.08911850600686755):12.305797937815322):15.861991245363306):10.250436124937018):26.444926974883778,((7:1.500731007252874,(8:0.06630194295773251,9:0.06630194295773251):1.4344290642951414):31.20192387050333,(((((((((10:0.34724042013951506,((23:0.…
tree STATE_794000 = ((1:36.01544684632495,((2:0.11679063034458537,3:0.11679063034458537):21.937162846701735,(4:15.681864025023579,(5:0.2646876529961375,6:0.2646876529961375):10.417176372027441):16.372089452022742):12.961493369278628):28.447395481815903,((7:1.500731007252874,(8:0.06630194295773251,9:0.06630194295773251):1.4344290642951414):25.6316613049476,((((10:1.0517449734043918,((18:0.33672318…
tree STATE_795000 = ((1:36.01544684632495,((2:0.11679063034458537,3:0.11679063034458537):18.885284897379517,(4:16.513706500819826,(5:0.2646876529961375,6:0.2646876529961375):11.249018847823688):12.488369026904277):16.013371318600846):28.724227660422812,((7:1.500731007252874,(8:0.06630194295773251,9:0.06630194295773251):1.4344290642951414):25.991456448907513,((((10:1.124411036158735,((((11:0.76262…
tree STATE_796000 = ((1:32.139119886420374,((2:0.11679063034458537,3:0.11679063034458537):19.80741915782316,(4:17.406076839165262,(5:0.2646876529961375,6:0.2646876529961375):12.141389186169125):12.518132949002482):11.21491009825263):25.742365229369753,((7:1.500731007252874,(8:0.022067899189966766,9:0.022067899189966766):1.4786631080629071):24.754908181394157,(((((10:1.043032260149369,(11:0.897268…
tree STATE_797000 = ((1:32.57280275883738,((2:0.11679063034458537,3:0.11679063034458537):20.926230677449094,(4:15.675403480419877,(5:0.2646876529961375,6:0.2646876529961375):10.41071582742374):15.367617827373802):10.529781451043704):23.676628553798224,((7:1.6091299241814596,(8:0.022067899189966766,9:0.022067899189966766):1.5870620249914928):25.423483624495155,(((10:1.0785043130632261,(((((((11:0.…
tree STATE_798000 = ((1:36.082958333789996,((2:0.11679063034458537,3:0.11679063034458537):23.446898022847297,(4:17.991466534933256,(5:0.2646876529961375,6:0.2646876529961375):12.726778881937118):15.572222118258626):11.519269680598114):28.76049573360384,((7:1.1671359670235404,(8:0.022067899189966766,9:0.022067899189966766):1.1450680678335736):22.698362581354722,(((((((10:0.8238240868817532,((20:0.…
tree STATE_799000 = ((1:35.58858718374371,((2:0.11679063034458537,3:0.11679063034458537):22.3993833280995,(4:18.170324148188623,(5:0.2646876529961375,6:0.2646876529961375):12.905636495192486):14.345849810255462):12.072413225299627):29.890278441249208,((7:0.9601078787031234,(8:0.022067899189966766,9:0.022067899189966766):0.9380399795131567):26.743946423863175,((((((((((10:0.31301499663346194,(26:0…
tree STATE_800000 = ((1:34.91819020628559,((2:0.11679063034458537,3:0.11679063034458537):16.964845424100094,(4:14.62678310913546,(5:0.2844201562352122,6:0.2844201562352122):9.342362952900247):12.45485294530922):16.836554151840907):24.5037485417143,((7:1.1894547332925427,(8:0.022067899189966766,9:0.022067899189966766):1.167386834102576):27.83412695217504,((((((((((((((10:0.2184865782544807,42:0.21…
tree STATE_801000 = ((1:30.37958912651728,((2:0.11679063034458537,3:0.11679063034458537):22.177967984331932,(4:16.531076534900585,(5:0.2844201562352122,6:0.2844201562352122):11.246656378665373):15.763682079775933):7.084830511840764):25.07217008892885,((7:1.1894547332925427,(8:0.04583317634521222,9:0.04583317634521222):1.1436215569473305):17.577191123406948,(((((((((((10:0.21417851866194415,42:0.2…
tree STATE_802000 = ((1:30.37958912651728,((2:0.11679063034458537,3:0.11679063034458537):17.70600704351517,(4:16.531076534900585,(5:0.2844201562352122,6:0.2844201562352122):11.246656378665373):11.291721138959172):11.556791452657524):18.390370307782028,((7:1.1894547332925427,(8:0.04583317634521222,9:0.04583317634521222):1.1436215569473305):20.42878795646741,((((((((((10:0.4885035164629616,((22:0.3…
tree STATE_803000 = ((1:28.7364566596016,((2:0.11679063034458537,3:0.11679063034458537):14.618185018099556,(4:13.997716353178152,(5:0.2789166961367293,6:0.2789166961367293):8.718799657041423):10.73725929526599):13.001481011157459):22.976571974500665,((7:1.048084937392126,(8:0.09585835482179306,9:0.09585835482179306):0.9522265825703329):21.597257142602523,((((((10:0.7997342428775887,26:0.799734242…
tree STATE_804000 = ((1:24.03234726315688,((2:0.12827357464599665,3:0.12827357464599665):15.87653557112755,(4:17.548435449698708,(5:0.2861643790476567,6:0.2861643790476567):12.262271070651051):8.456373696074838):7.027538117383333):23.072435126917036,((7:1.076141066720865,(8:0.08366662759027932,9:0.08366662759027932):0.9924744391305858):19.325001945630255,((((((10:0.7334410035379394,(12:0.32836374…
tree STATE_805000 = ((1:25.31009943021227,((2:0.12827357464599665,3:0.12827357464599665):17.88652900380591,(4:15.210526475952463,(5:0.2861643790476567,6:0.2861643790476567):9.924362096904806):12.804276102499447):6.295296851760359):26.18160758795846,((7:1.076141066720865,(8:0.1283433058056147,9:0.1283433058056147):0.9477977609152504):19.325001945630255,(((((((10:0.9023191181908649,(((((17:0.204795…
tree STATE_806000 = ((1:29.877862950008236,((2:0.03996144010525704,3:0.03996144010525704):16.424348424989994,(4:16.210533685383847,(5:0.23042446326144272,6:0.23042446326144272):10.980109222122405):10.253776179711405):12.413553084912984):24.61875626568913,((7:0.8603691703381848,(8:0.021603549301786984,9:0.021603549301786984):0.8387656210363978):20.939139394827098,((((((10:0.9342231245544719,(16:0.…
tree STATE_807000 = ((1:28.226097946722085,((2:0.03996144010525704,3:0.03996144010525704):17.44447510561445,(4:15.475072492303923,(5:0.23042446326144272,6:0.23042446326144272):10.24464802904248):12.009364053415784):9.741661401002379):23.99255249290399,((7:0.9111219989311152,(8:0.021603549301786984,9:0.021603549301786984):0.8895184496293282):19.546150624379337,(((((((10:0.9489749984653921,26:0.948…
tree STATE_808000 = ((1:29.689874541248074,((2:0.03996144010525704,3:0.03996144010525704):17.44447510561445,(4:17.5333858196297,(5:0.23042446326144272,6:0.23042446326144272):12.302961356368257):9.951050726090006):11.205437995528367):23.992084227059664,((7:0.9111219989311152,(8:0.008159342938874659,9:0.008159342938874659):0.9029626559922406):21.841080099380058,(((((10:1.0759398243142895,((12:0.291…
tree STATE_809000 = ((1:31.408670100425205,((2:0.03996144010525704,3:0.03996144010525704):21.3955411662495,(4:19.662657197711184,(5:0.1831651995212482,6:0.1831651995212482):14.479491998189935):11.772845408643576):8.973167494070445):25.59423355796644,((7:0.9111219989311152,(8:0.008159342938874659,9:0.008159342938874659):0.9029626559922406):24.239305484116755,((((((10:0.9374118434553594,(((((((17:0…
tree STATE_810000 = ((1:32.51183697002479,((2:0.03732059529974663,3:0.03732059529974663):21.271293356914484,(4:16.281512944899397,(5:0.18150795004171094,6:0.18150795004171094):11.100004994857686):15.027101007314833):10.203223017810558):17.732873172012795,((7:0.904659378534884,(8:0.013992183062093488,9:0.013992183062093488):0.8906671954727905):21.61398124006718,(((((10:1.240226568609184,((((16:0.6…
tree STATE_811000 = ((1:32.74249630040708,((2:0.03732059529974663,3:0.03732059529974663):19.32913865872493,(4:15.69604443141808,(5:0.18150795004171094,6:0.18150795004171094):10.51453648137637):13.670414822606595):12.376037046382407):20.236866639726472,((7:0.904659378534884,(8:0.013992183062093488,9:0.013992183062093488):0.8906671954727905):22.893844406139788,((((((10:0.6821044572944238,((((18:0.3…
tree STATE_812000 = ((1:31.387423367235108,((2:0.15157933218248232,3:0.15157933218248232):18.739463188316424,(4:15.820168840606822,(5:0.2358255809340175,6:0.2358255809340175):10.584343259672805):13.070873679892085):11.496380846736201):24.76009893349468,((7:1.5091011649101702,(8:0.02650574407689632,9:0.02650574407689632):1.482595420833274):22.518881592684217,((((((((10:0.33739365945284605,44:0.337…
tree STATE_813000 = ((1:29.32609904955494,((2:0.15157933218248232,3:0.15157933218248232):18.277251520818194,(4:14.838648238457822,(5:0.2358255809340175,6:0.2358255809340175):9.602822657523804):13.590182614542854):9.897268196554265):27.45579784349225,((7:0.687884338367585,(8:0.02650574407689632,9:0.02650574407689632):0.6613785942906887):21.56707706596848,((((((((((((10:0.33739365945284605,44:0.337…
tree STATE_814000 = ((1:29.269586671345856,((2:0.15157933218248232,3:0.15157933218248232):17.26819803326826,(4:16.24382105990697,(5:0.2358255809340175,6:0.2358255809340175):11.007995478972953):11.175956305543771):10.849809305895114):22.733709752072777,((7:0.9563509200218867,(8:0.02650574407689632,9:0.02650574407689632):0.9298451759449904):23.41208977807454,((((((((10:0.44827701795777164,((20:0.36…
tree STATE_815000 = ((1:30.423486211127752,((2:0.15157933218248232,3:0.15157933218248232):17.26819803326826,(4:13.969094713712735,(5:0.08791123846597415,6:0.08791123846597415):8.881183475246761):13.450682651738006):12.00370884567701):25.442026700237065,((7:0.9563509200218867,(8:0.03032811239728872,9:0.03032811239728872):0.926022807624598):21.02488517029528,((((((((10:0.35021974872612727,(34:0.297…
tree STATE_816000 = ((1:31.764304029790516,((2:0.1631724878558618,3:0.1631724878558618):17.43186530973844,(4:18.212682767623278,(5:0.6102427739616036,6:0.6102427739616036):12.602439993661674):9.382355029971023):13.169266232196215):22.83055719567424,((7:0.7735909185526388,(8:0.0324855725800397,9:0.0324855725800397):0.7411053459725991):20.057689870396647,(((((((10:0.6517376677916403,44:0.6517376677…
tree STATE_817000 = ((1:33.014153890047986,((2:0.09042635724811987,3:0.09042635724811987):23.969001618184258,(4:18.31164612536233,(5:0.6180344489030531,6:0.6180344489030531):12.693611676459277):15.747781850070048):7.954725914615608):28.44648371397708,((7:1.4802767366555898,(8:0.18014330656514588,9:0.18014330656514588):1.300133430090444):21.602484041732957,((((((((10:0.8978624331674372,((((((17:0.…
tree STATE_818000 = ((1:29.67731470604113,((2:0.09042635724811987,3:0.09042635724811987):19.67821386590422,(4:16.55241477210405,(5:0.7793336205440191,6:0.7793336205440191):10.773081151560032):13.216225451048288):8.908674482888792):25.92181494567629,((7:0.6186511441687408,(8:0.19182352185561058,9:0.19182352185561058):0.4268276223131302):22.464109634219806,(((((((10:0.4994909868138717,((17:0.166631…
tree STATE_819000 = ((1:29.404096561126657,((2:0.11918407888007998,3:0.11918407888007998):19.721443977829225,(4:17.598913441896514,(5:0.19260599444134918,6:0.19260599444134918):12.406307447455164):12.241714614812793):8.56346850441735):25.44514507265169,((7:1.9388830897407416,(8:0.1627018896195942,9:0.1627018896195942):1.7761812001211474):21.402090968917193,(((((((10:0.5463178749520144,(16:0.49281…
tree STATE_820000 = ((1:31.43866559779447,((2:0.11918407888007998,3:0.11918407888007998):18.581669752117186,(4:16.6731480571521,(5:0.19260599444134918,6:0.19260599444134918):11.480542062710752):12.027705773845167):11.7378117667972):23.822557513494218,((7:1.9388830897407416,(8:0.16702578472857255,9:0.16702578472857255):1.771857305012169):21.95422086715204,((((10:0.7667369958036525,(((((((11:0.2623…
tree STATE_821000 = ((1:29.553631199266817,((2:0.065230147060511,3:0.065230147060511):20.234328494437953,(4:15.46959459965603,(5:0.405176264242499,6:0.405176264242499):10.064418335413531):14.829964041842434):8.254072557768353):29.009751456304812,((7:1.8034187009684501,(8:0.036471058301504655,9:0.036471058301504655):1.7669476426669455):23.787272434209413,(((((((10:0.7022227952965532,(((12:0.139482…
tree STATE_822000 = ((1:32.8688119314797,((2:0.065230147060511,3:0.065230147060511):19.378399961867217,(4:17.109511757957648,(5:0.307819092890945,6:0.307819092890945):11.801692665066703):12.33411835097008):12.42518182255197):23.588174961896726,((7:0.5250382646664065,(8:0.05397395284670026,9:0.05397395284670026):0.4710643118197062):24.754635303875226,(((((((10:0.7051009582349441,(12:0.386555722421…
tree STATE_823000 = ((1:33.79463132699602,((2:0.06572440546069025,3:0.06572440546069025):18.973663603607463,(4:17.019341107681097,(5:0.1146607394635808,6:0.1146607394635808):11.904680368217516):12.020046901387058):13.755243317927864):22.631031456069813,((7:0.5262308586584652,(8:0.016322455015213677,9:0.016322455015213677):0.5099084036432515):26.079651452262688,((((((10:0.8923131796057238,((18:0.0…
tree STATE_824000 = ((1:33.349896690745716,((2:0.06572440546069025,3:0.06572440546069025):20.76611609411338,(4:15.038685758284856,(5:0.1146607394635808,6:0.1146607394635808):9.924025018821276):15.793154741289214):11.518056191171645):28.28146768605712,((7:2.3052370601467587,(8:0.10594081314002324,9:0.10594081314002324):2.1992962470067354):23.616353181625264,((((10:0.7379455396509691,(((((12:0.2483…
tree STATE_825000 = ((1:32.18823119424054,((2:0.06572440546069025,3:0.06572440546069025):22.702369403341216,(4:19.594898355864665,(5:0.05850101993496537,6:0.05850101993496537):14.5363973359297):13.173195452937243):8.420137385438629):30.107599406042617,((7:0.4026397038870826,(8:0.019672648525794756,9:0.019672648525794756):0.38296705536128783):27.864563894368175,((((((10:0.6982803753967455,22:0.698…
tree STATE_826000 = ((1:32.93992257553666,((2:0.05912085642304987,3:0.05912085642304987):20.353250601043328,(4:17.203375172126893,(5:0.2702302430425494,6:0.2702302430425494):11.933144929084344):13.208996285339484):11.527551118070285):26.319204531463065,((7:1.1121785018085504,(8:0.0019525941836349148,9:0.0019525941836349148):1.1102259076249155):23.68350458015732,((((((((10:0.699222710320546,((23:0…
tree STATE_827000 = ((1:32.93992257553666,((2:0.05912085642304987,3:0.05912085642304987):20.31222561850266,(4:15.773387787668707,(5:0.2702302430425494,6:0.2702302430425494):10.503157544626157):14.597958687257002):11.568576100610954):21.52556833974095,((7:1.1121785018085504,(8:0.0019525941836349148,9:0.0019525941836349148):1.1102259076249155):23.177594588330713,((((10:0.8551076382125626,(18:0.1242…
tree STATE_828000 = ((1:32.03429554896498,((2:0.05912085642304987,3:0.05912085642304987):20.089765486599262,(4:15.331243385484182,(5:0.10278115544841526,6:0.10278115544841526):10.228462230035767):14.81764295753813):10.885409205942665):23.051430044641492,((7:1.1121785018085504,(8:0.03586363804017978,9:0.03586363804017978):1.0763148637683706):18.773783609364393,((((10:1.7716993482300445,(12:0.54925…
tree STATE_829000 = ((1:30.70193100344521,((2:0.008892144232699906,3:0.008892144232699906):19.379792953329233,(4:16.28010048926496,(5:0.5118409987510635,6:0.5118409987510635):10.768259490513897):13.108584608296972):10.313245905883278):28.607126639097174,((7:0.9886668665686358,(8:0.07653179245626163,9:0.07653179245626163):0.9121350741123742):24.16836690069195,(((((((((((10:0.17389903825802766,((27…
tree STATE_830000 = ((1:33.82865635021066,((2:0.008892144232699906,3:0.008892144232699906):21.15360005221851,(4:17.291278294645995,(5:0.5118409987510635,6:0.5118409987510635):11.779437295894931):13.871213901805216):11.666164153759446):30.514661394188927,((7:1.5631414972948292,(8:0.09577462982333884,9:0.09577462982333884):1.4673668674714904):25.829842064625453,((((((((((10:0.3072434468753749,42:0.…
tree STATE_831000 = ((1:31.4956460813698,((2:6.586098186645017E-5,3:6.586098186645017E-5):18.827735919618274,(4:17.917869591073377,(5:0.008956505723123342,6:0.008956505723123342):12.908913085350253):10.909932189526764):11.667844300769659):27.565394880045986,((7:1.2562196291890118,(8:0.10902557700363857,9:0.10902557700363857):1.1471940521853732):22.78915650629898,((((((10:0.4119699572691322,(((22:…
tree STATE_832000 = ((1:31.56460585400542,((2:0.07874031465261311,3:0.07874031465261311):21.205373904365914,(4:16.275077596476773,(5:0.07781688612138105,6:0.07781688612138105):11.197260710355392):15.009036622541753):9.280491634986895):26.12124217264659,((7:1.4990951505271326,(8:0.022442626141984334,9:0.022442626141984334):1.4766525243851483):24.918111384931713,(((10:1.74520465685025,((((((((11:0.…
tree STATE_833000 = ((1:31.443189116206582,((2:0.06276940312996615,3:0.06276940312996615):19.080008966630697,(4:15.345702344022406,(5:0.06795277874707573,6:0.06795277874707573):10.27774956527533):13.797076025738257):11.30041074644592):23.702175278284898,((7:1.4594093581092125,(8:0.3622700988392502,9:0.3622700988392502):1.0971392592699623):21.3679945729333,(((((10:1.070213406095688,11:1.0702134060…
tree STATE_834000 = ((1:30.880464021942622,((2:0.128655269354935,3:0.128655269354935):21.97373845163628,(4:18.296221813967506,(5:0.10864583862475641,6:0.10864583862475641):13.18757597534275):13.80617190702371):7.778070300951406):28.076184049599213,((7:1.2060775160010166,(8:0.022656328245872714,9:0.022656328245872714):1.183421187755144):21.12897257543584,((((10:1.6812659011608728,11:1.681265901160…
tree STATE_835000 = ((1:33.19473134554282,((2:0.128655269354935,3:0.128655269354935):22.182448789693638,(4:18.296221813967506,(5:0.15922897864563268,6:0.15922897864563268):13.136992835321873):14.014882245081068):9.883627286494246):23.638008374336593,((7:1.2060775160010166,(8:0.05228306611460454,9:0.05228306611460454):1.153794449886412):21.572085723914782,((((10:1.6863311532961616,11:1.68633115329…
tree STATE_836000 = ((1:31.47951344746913,((2:0.26086416650473687,3:0.26086416650473687):19.139431484337706,(4:16.34854600031698,(5:0.15922897864563268,6:0.15922897864563268):11.189317021671346):13.051749650525466):11.079217796626686):23.110396487696818,((7:1.2060775160010166,(8:0.010685673187097677,9:0.010685673187097677):1.195391842813919):23.775877014715206,(((((10:1.2537094945860408,(12:0.486…
tree STATE_837000 = ((1:29.846826453582125,((2:0.3054284241825389,3:0.3054284241825389):20.700587145206384,(4:15.763758461449179,(5:0.18664875899260203,6:0.18664875899260203):10.577109702456577):15.242257107939743):7.840810884193203):24.46236418651783,((7:2.1824744600927275,(8:0.2886923867162139,9:0.2886923867162139):1.8937820733765136):23.557136117771527,(((((10:0.9258038014922204,(((((((11:0.22…
tree STATE_838000 = ((1:31.646858687031028,((2:0.194122789695923,3:0.194122789695923):19.45481917321495,(4:18.061934916681288,(5:0.18830892166937474,6:0.18830892166937474):12.873625995011913):11.587007046229587):10.997916724120152):26.099733938328427,((7:1.0074227036283716,(8:0.06766027348208326,9:0.06766027348208326):0.9397624301462884):27.427852736310975,((((((((10:0.7102514697390812,32:0.71025…
tree STATE_839000 = ((1:33.89864089462503,((2:0.194122789695923,3:0.194122789695923):21.757298285377047,(4:20.550298197867903,(5:0.0987172539219614,6:0.0987172539219614):15.451580943945942):11.401122877205069):10.94721981955206):25.080302798608784,((7:0.7692472413832725,(8:0.06766027348208326,9:0.06766027348208326):0.7015869679011892):26.790065794449088,((((((((10:0.3182829644730685,42:0.31828296…
tree STATE_840000 = ((1:29.615975592607207,((2:0.29609723089123285,3:0.29609723089123285):18.997270129930413,(4:18.332269890466343,(5:0.0987172539219614,6:0.0987172539219614):13.233552636544381):10.961097470355305):9.322608231785559):29.612704701132422,((7:1.9760474006778352,(8:0.06766027348208326,9:0.06766027348208326):1.908387127195752):24.544226645175613,(((((((((10:0.3235545921841143,(26:0.22…
tree STATE_841000 = ((1:29.615975592607207,((2:0.29609723089123285,3:0.29609723089123285):17.34147272824037,(4:14.907710422532588,(5:0.05199002260889429,6:0.05199002260889429):9.855720399923694):12.729859536599015):10.978405633475603):27.758622337837174,((7:0.5452312794983811,(8:0.06766027348208326,9:0.06766027348208326):0.47757100601629787):28.222881636758032,((((((((10:0.30181944248110676,(36:0…
tree STATE_842000 = ((1:29.43068505954067,((2:0.34513324853165983,3:0.34513324853165983):17.405428094077898,(4:13.263019114926685,(5:0.08168576850580678,6:0.08168576850580678):8.181333346420878):14.487542227682873):10.680123716931114):25.034669017264044,((7:0.6615701186803769,(8:0.0020814822416888035,9:0.0020814822416888035):0.659488636438688):20.14732080344103,(((((((10:0.4484180891748955,(27:0.…
tree STATE_843000 = ((1:27.46901010653272,((2:0.5192939321878427,3:0.5192939321878427):15.736045216825588,(4:15.554769977898527,(5:0.1377522239708675,6:0.1377522239708675):10.41701775392766):10.700569171114903):10.213670957519291):25.93775215688632,((7:1.0580846313467163,(8:0.17655823419533334,9:0.17655823419533334):0.8815263971513829):18.79776406581162,((((((10:0.8989740139163299,32:0.8989740139…
tree STATE_844000 = ((1:27.699566670848668,((2:0.5192939321878427,3:0.5192939321878427):15.531651052059217,(4:13.460027942439396,(5:0.1377522239708675,6:0.1377522239708675):8.322275718468529):12.590917041807664):10.648621686601608):22.567669934215232,((7:1.0580846313467163,(8:0.17655823419533334,9:0.17655823419533334):0.8815263971513829):19.35416505715478,((((10:0.7773278680284604,((20:0.52966965…
tree STATE_845000 = ((1:27.082296391506965,((2:0.4904109468390381,3:0.4904109468390381):16.099714712430558,(4:14.37075169578955,(5:0.12036650993608866,6:0.12036650993608866):9.250385185853462):12.219373963480045):9.49217073223737):23.05191080450676,((7:0.9895948719434244,(8:0.07889795315358938,9:0.07889795315358938):0.910696918789835):20.515833855635876,((((((10:0.7743508916784597,(((((20:0.15473…
tree STATE_846000 = ((1:26.538937017988914,((2:0.08609816689597238,3:0.08609816689597238):16.357793868009434,(4:15.411874690284662,(5:0.10371143156259599,6:0.10371143156259599):10.308163258722066):11.032017344620744):9.095044983083508):25.499850018947754,((7:1.0342137587597904,(8:0.06965192140385312,9:0.06965192140385312):0.9645618373559373):20.363524998247165,(((((((10:0.8894032932750356,((((20:…
tree STATE_847000 = ((1:28.353128623104517,((2:0.040905584864544764,3:0.040905584864544764):16.400516884242492,(4:14.463371340542732,(5:0.382440582130096,6:0.382440582130096):9.080930758412636):11.978051128564303):10.911706153997482):24.625930799637253,((7:0.9235842330874746,(8:0.017798831068201793,9:0.017798831068201793):0.9057854020192728):20.603745190704572,(((((10:1.163053120153741,((17:0.077…
tree STATE_848000 = ((1:29.91879412796378,((2:0.040905584864544764,3:0.040905584864544764):16.14626876690634,(4:15.370880663590462,(5:0.382440582130096,6:0.382440582130096):9.988440081460366):10.81629368818042):12.731619776192897):24.17853946576318,((7:1.3712830270588512,(8:0.017798831068201793,9:0.017798831068201793):1.3534841959906494):20.31042882930368,(((10:1.5390964237905984,((((((11:0.52158…
tree STATE_849000 = ((1:27.323285923650673,((2:0.08453441270861362,3:0.08453441270861362):16.272443124503823,(4:15.362086327399656,(5:0.378427818565374,6:0.378427818565374):9.983658508834282):10.994891209812781):9.966308386438236):23.84383028901196,((7:1.35578654917731,(8:0.06163159316166045,9:0.06163159316166045):1.2941549560156496):22.17946124474058,((((((10:0.9753252032904312,(((((12:0.3058733…
tree STATE_850000 = ((1:29.35855831454952,((2:0.08453441270861362,3:0.08453441270861362):19.99198119054293,(4:14.878146445967005,(5:0.378427818565374,6:0.378427818565374):9.49971862740163):15.198369157284539):8.282042711297976):27.6399837640787,((7:1.35578654917731,(8:0.2713303762926813,9:0.2713303762926813):1.0844561728846287):22.134493775358138,((((((10:1.0548715030137061,20:1.0548715030137061)…
tree STATE_851000 = ((1:34.75966323276338,((2:0.08453441270861362,3:0.08453441270861362):19.85521381323167,(4:19.119087945290513,(5:0.11790306236999015,6:0.11790306236999015):14.001184882920523):10.820660280649772):13.819915006823095):21.7251632427404,((7:1.4961863792375638,(8:0.14865777824404347,9:0.14865777824404347):1.3475286009935203):21.46987720643945,(((10:1.3180092153304839,(((((((11:0.618…
tree STATE_852000 = ((1:30.77183058627022,((2:0.0024743679354592985,3:0.0024743679354592985):19.937273858004826,(4:14.869083320360279,(5:0.11790306236999015,6:0.11790306236999015):9.751180257990288):15.070664905580006):9.832082360329935):23.706687239269662,((7:1.46377701274384,(8:0.14865777824404347,9:0.14865777824404347):1.3151192344997966):21.48734830598793,((((10:1.490025103783319,((((11:0.747…
tree STATE_853000 = ((1:27.814011131541214,((2:0.0024743679354592985,3:0.0024743679354592985):18.374235859573098,(4:16.69376770580622,(5:0.3237780286480554,6:0.3237780286480554):11.369989677158165):11.682942521702337):8.437300904032657):27.798033011139545,((7:0.8972028455401322,(8:0.14865777824404347,9:0.14865777824404347):0.7485450672960887):19.468771589737546,((((((10:0.8146767518764115,((15:0.…
tree STATE_854000 = ((1:30.006982740227848,((2:0.0024743679354592985,3:0.0024743679354592985):17.726558423318874,(4:16.47045783373799,(5:0.41656894168337644,6:0.41656894168337644):11.053888892054612):11.258574957516345):11.277949948973514):23.97936042658062,((7:1.4008006155360135,(8:0.0544374815087707,9:0.0544374815087707):1.3463631340272428):18.057319028213577,((((((((10:0.7565828141592179,((((1…
tree STATE_855000 = ((1:31.668092943979232,((2:0.0024743679354592985,3:0.0024743679354592985):17.930273284393785,(4:15.340528731529222,(5:0.41656894168337644,6:0.41656894168337644):9.923959789845846):12.592218920800022):12.735345291649988):19.709044976938365,((7:1.4008006155360135,(8:0.22354843242310452,9:0.22354843242310452):1.177252183112909):20.214001163894963,((((10:1.036046141915337,((((11:0…
tree STATE_856000 = ((1:31.668092943979232,((2:0.0024743679354592985,3:0.0024743679354592985):18.013302838575353,(4:15.340528731529222,(5:0.41656894168337644,6:0.41656894168337644):9.923959789845846):12.67524847498159):12.65231573746842):22.80411928114316,((7:0.7344349490165349,(8:0.025210187379059334,9:0.025210187379059334):0.7092247616374756):19.68362758128799,((((10:1.0196991154058677,(((((((1…
tree STATE_857000 = ((1:31.91465288138965,((2:0.05243162114234501,3:0.05243162114234501):17.724268924828472,(4:15.729414381444709,(5:0.44890653019574245,6:0.44890653019574245):10.280507851248966):12.047286164526106):13.137952335418834):20.596993604094045,((7:0.8563629111308089,(8:0.020406202407997398,9:0.020406202407997398):0.8359567087228115):18.057371184029684,((((((10:1.1677130149746178,20:1.1…
tree STATE_858000 = ((1:26.716921968113077,((2:0.05243162114234501,3:0.05243162114234501):18.181389627626686,(4:16.295851810144562,(5:0.44890653019574245,6:0.44890653019574245):10.84694527994882):11.93796943862447):7.483100719344044):24.20065152302365,((7:0.8563629111308089,(8:0.0880178118955719,9:0.0880178118955719):0.768345099235237):20.54016481942272,((((((10:1.1129671610121332,(((16:0.5954778…
tree STATE_859000 = ((1:30.100092341009578,((2:0.05243162114234501,3:0.05243162114234501):20.721027743326246,(4:14.877170996133152,(5:0.321167637773458,6:0.321167637773458):9.556003358359694):15.89628836833544):8.326632976540985):29.612625692818902,((7:1.058784624331679,(8:0.0880178118955719,9:0.0880178118955719):0.9707668124361071):22.819128043490743,(((((10:1.0368110707190987,20:1.0368110707190…
tree STATE_860000 = ((1:30.29563001833732,((2:0.05243162114234501,3:0.05243162114234501):19.66358176416213,(4:14.877170996133152,(5:0.34492429162564164,6:0.34492429162564164):9.53224670450751):14.838842389171326):9.579616633032842):30.536908803812835,((7:1.058784624331679,(8:0.02972866636704552,9:0.02972866636704552):1.0290559579646334):27.939369428488007,(((((10:1.2190141940122419,(16:0.42393890…
tree STATE_861000 = ((1:33.25552277929152,((2:0.05243162114234501,3:0.05243162114234501):20.43656447427376,(4:16.138368449737115,(5:0.34492429162564164,6:0.34492429162564164):10.793444158111473):14.35062764567899):11.766526683875412):28.003240772829805,((7:1.058784624331679,(8:0.02972866636704552,9:0.02972866636704552):1.0290559579646334):29.51644351736477,((((10:1.2082025060024775,(11:0.81060619…
tree STATE_862000 = ((1:34.9704529256563,((2:0.06563645706278187,3:0.06563645706278187):21.94708128792672,(4:19.106083970281666,(5:0.3533666538794993,6:0.3533666538794993):13.752717316402167):12.906633774707835):11.957735180666802):27.31399711917203,((7:0.8951309476441978,(8:0.047831417566555956,9:0.047831417566555956):0.8472995300776418):30.895631608897304,(((((10:0.6726071598377874,11:0.6726071…
tree STATE_863000 = ((1:34.39116511282742,((2:0.06563645706278187,3:0.06563645706278187):22.278804846659213,(4:17.676102054484527,(5:0.3533666538794993,6:0.3533666538794993):12.322735400605028):14.668339249237466):11.04672380910543):20.63705169148153,((7:0.8951309476441978,(8:0.08943263127462586,9:0.08943263127462586):0.8056983163695719):20.688184011308287,((((((10:0.9223209213746554,(16:0.414690…
tree STATE_864000 = ((1:30.127211473029533,((2:0.04925327398756174,3:0.04925327398756174):19.80799232988373,(4:18.267557304777885,(5:0.2592343953835474,6:0.2592343953835474):13.008322909394337):11.589688299093407):9.269965869158241):26.595429799189716,((7:0.8551371998278832,(8:0.024143841334826277,9:0.024143841334826277):0.8309933584930569):22.418677038828424,(((((10:1.0344271719532763,(16:0.4545…
tree STATE_865000 = ((1:31.628891618441642,((2:0.04554026184989546,3:0.04554026184989546):16.980188509787517,(4:14.825469425956406,(5:0.25688432699925023,6:0.25688432699925023):9.568585098957156):12.200259345681005):13.603162846804231):26.217793702234673,((7:0.8460731937436599,(8:0.015316284675073177,9:0.015316284675073177):0.8307569090685867):23.569165445360714,((((10:0.9157938265450236,((16:0.6…
tree STATE_866000 = ((1:30.47594552262055,((2:0.136563097598712,3:0.136563097598712):17.66694462664077,(4:14.297814077263396,(5:0.25688432699925023,6:0.25688432699925023):9.040929750264146):13.505693646976088):11.672437798381065):27.145445760780262,((7:0.8460731937436599,(8:0.08713694251148141,9:0.08713694251148141):0.7589362512321784):24.556534845976966,((((((10:1.1092074767101405,11:1.109207476…
tree STATE_867000 = ((1:28.07862646338088,((2:0.136563097598712,3:0.136563097598712):17.075554020728823,(4:15.281610674471597,(5:0.25688432699925023,6:0.25688432699925023):10.024726347472347):11.930506443855936):9.866509345053345):26.057067324231646,((7:0.8460731937436599,(8:0.16589801503112866,9:0.16589801503112866):0.6801751787125312):25.08177260734195,(((((10:1.2722892839658952,(((20:0.3438904…
tree STATE_868000 = ((1:26.922363661900363,((2:0.012247590441701206,3:0.012247590441701206):17.021615424986138,(4:14.52679076870892,(5:0.25688432699925023,6:0.25688432699925023):9.26990644170967):12.50707224671892):8.888500646472522):28.321523130950922,((7:0.8460731937436599,(8:0.026249834324058696,9:0.026249834324058696):0.8198233594196012):24.795852681634226,(((((10:1.2545686102538232,11:1.2545…
tree STATE_869000 = ((1:32.0221148736723,((2:0.012247590441701206,3:0.012247590441701206):18.819149651953033,(4:15.431901576104732,(5:0.25688432699925023,6:0.25688432699925023):10.175017249105482):13.39949566629):12.190717631277568):22.367196576859833,((7:1.4787129570656248,(8:0.026249834324058696,9:0.026249834324058696):1.452463122741566):21.97885796284598,((((((((((10:0.47306943608971125,21:0.4…
tree STATE_870000 = ((1:28.883494064982244,((2:0.42731336165184786,3:0.42731336165184786):19.15325020695343,(4:15.973514467199607,(5:0.25688432699925023,6:0.25688432699925023):10.716630140200357):13.607049101405671):8.302930496376966):28.198067616307355,((7:1.7228269292972627,(8:0.09753265356707175,9:0.09753265356707175):1.625294275730191):25.242291422682918,((((((10:1.1689308844817181,(((15:0.48…
tree STATE_871000 = ((1:35.36523843216935,((2:0.42731336165184786,3:0.42731336165184786):20.009303283745673,(4:16.155466037215575,(5:0.25688432699925023,6:0.25688432699925023):10.898581710216325):14.281150608181946):13.928621786771828):26.06006320784796,((7:1.9244095024223498,(8:0.10467182008520481,9:0.10467182008520481):1.819737682337145):26.478656017619613,(((((10:1.111855116052885,((((16:0.130…
tree STATE_872000 = ((1:33.22900593845381,((2:0.42731336165184786,3:0.42731336165184786):20.085267263194694,(4:16.022685200146412,(5:0.41157443470633126,6:0.41157443470633126):10.611110765440081):14.48989542470013):11.716425313607267):28.01782945240224,((7:1.9244095024223498,(8:0.09358132820164755,9:0.09358132820164755):1.8308281742207022):20.43814517247261,((((10:1.5425074984622331,11:1.54250749…
tree STATE_873000 = ((1:35.42621888828547,((2:0.3894411628724832,3:0.3894411628724832):19.589191820680657,(4:14.568263681641113,(5:0.3737111686185557,6:0.3737111686185557):9.194552513022558):15.410369301912027):14.447585904732328):23.017608926956576,((7:1.7460169150101734,(8:0.3682606113593785,9:0.3682606113593785):1.377756303650795):24.020805671044542,(((((10:1.2188105960752122,(26:0.27576011893…
tree STATE_874000 = ((1:34.23836740792042,((2:0.2595758627357938,3:0.2595758627357938):19.976562367861114,(4:19.087252893300263,(5:0.29249384961752156,6:0.29249384961752156):13.794759043682742):11.148885337296644):13.002229177323514):26.017184187891417,((7:1.4284105815404189,(8:0.009377043740808944,9:0.009377043740808944):1.41903353779961):25.147191603196895,((((((10:0.913722653320002,((17:0.2649…
tree STATE_875000 = ((1:38.73364542003089,((2:0.2595758627357938,3:0.2595758627357938):26.367134462375425,(4:24.390032952660853,(5:0.29249384961752156,6:0.29249384961752156):19.09753910304333):12.236677372450366):11.10693509491967):22.882763713997953,((7:1.1531094850712478,(8:0.03366315097613537,9:0.03366315097613537):1.1194463340951124):29.107769432607817,((((10:1.2015895157598753,28:1.201589515…
tree STATE_876000 = ((1:36.91381440652932,((2:0.2595758627357938,3:0.2595758627357938):21.784537568272114,(4:20.363883317373517,(5:0.25550655246118836,6:0.25550655246118836):15.108376764912329):11.68023011363439):13.869700975521411):30.279067932921542,((7:1.5460044640512862,(8:0.03366315097613537,9:0.03366315097613537):1.5123413130751509):29.182491797642676,(((((((10:0.6277663336785804,((43:0.042…
tree STATE_877000 = ((1:36.395491508870606,((2:0.30641792821007385,3:0.30641792821007385):21.86149574141909,(4:17.619842879330772,(5:0.28467075669041364,6:0.28467075669041364):12.335172122640358):14.548070790298393):13.227577839241441):28.421898236393105,((7:1.8398706476289064,(8:0.143295683439721,9:0.143295683439721):1.6965749641891854):29.000358307805556,(((((10:1.065391554501463,((35:0.0336420…
tree STATE_878000 = ((1:35.503642396360576,((2:0.30641792821007385,3:0.30641792821007385):21.7818249108495,(4:18.031230950607306,(5:0.28467075669041364,6:0.28467075669041364):12.746560193916892):14.05701188845227):12.415399557301):26.427560484090847,((7:1.8398706476289064,(8:0.143295683439721,9:0.143295683439721):1.6965749641891854):28.156683080232504,((((((10:1.2389193001712002,((18:0.4426636747…
tree STATE_879000 = ((1:37.412496978832664,((2:0.3021901752919707,3:0.3021901752919707):22.33218381232328,(4:20.861553219611775,(5:0.21393992143978124,6:0.21393992143978124):15.647613298171994):11.772820768003474):13.778122991217415):26.517127019470536,((7:1.0438443764840883,(8:0.0835608821910192,9:0.0835608821910192):0.9602834942930691):25.874309013380994,(((((10:1.02150172501896,(((11:0.7433554…
tree STATE_880000 = ((1:33.34839258416363,((2:0.10534765890006348,3:0.10534765890006348):21.570416415543235,(4:20.158866065800645,(5:0.2638534301072397,6:0.2638534301072397):14.895012635693405):11.516898008642656):10.672628509720333):30.75385453992719,((7:1.0634680606192788,(8:0.45033715512905914,9:0.45033715512905914):0.6131309054902196):29.130961540456852,(((((10:0.5038957154168043,((42:0.03930…
tree STATE_881000 = ((1:34.046272865592705,((2:0.10389337038252755,3:0.10389337038252755):17.473053584705106,(4:15.576129516512488,(5:0.26293639780357125,6:0.26293639780357125):10.313193118708917):12.000817438575147):15.46932591050507):28.828225074348616,((7:1.5906549572450075,(8:0.03156948411954019,9:0.03156948411954019):1.5590854731254673):29.568309642961367,(((((((10:0.9239763972332313,((28:0.…
tree STATE_882000 = ((1:32.583176218289886,((2:0.10389337038252755,3:0.10389337038252755):17.2854387865423,(4:14.713475292568809,(5:0.26293639780357125,6:0.26293639780357125):9.450538894765238):12.675856864356021):14.193844061365056):28.791448692021767,((7:1.5906549572450075,(8:0.03156948411954019,9:0.03156948411954019):1.5590854731254673):27.230608501398905,((((10:1.6212771194165359,((((12:0.469…
tree STATE_883000 = ((1:30.243581235586475,((2:0.10389337038252755,3:0.10389337038252755):21.01462335872909,(4:19.175839374217944,(5:0.26293639780357125,6:0.26293639780357125):13.912902976414372):11.942677354893675):8.125064506474857):27.773140060329922,((7:0.6034627661694039,(8:0.0687273579423433,9:0.0687273579423433):0.5347354082270606):26.641859813977195,(((((((((((10:0.5129040910703759,((21:0…
tree STATE_884000 = ((1:31.690970782838853,((2:0.10389337038252755,3:0.10389337038252755):20.703952866276786,(4:16.483223398162725,(5:0.26293639780357125,6:0.26293639780357125):11.220287000359153):14.324622838496591):9.883124546179538):24.854711682408798,((7:1.3915419758846923,(8:0.09942367426880594,9:0.09942367426880594):1.2921183016158864):24.969908405378263,(((((((10:0.9369786806400668,(((15:0…
tree STATE_885000 = ((1:38.80147594327873,((2:0.13948154833971316,3:0.13948154833971316):23.851862315251598,(4:18.997811864368135,(5:0.2853772741646825,6:0.2853772741646825):13.712434590203452):14.993531999223176):13.81013207968742):26.367064971421556,((7:1.4795124688948746,(8:0.1838849708318051,9:0.1838849708318051):1.2956274980630695):25.168622496946405,((((10:1.8309189010784848,(((12:0.6717888…
tree STATE_886000 = ((1:37.38111235929568,((2:0.13948154833971316,3:0.13948154833971316):23.40172224405826,(4:16.07807318191262,(5:0.2853772741646825,6:0.2853772741646825):10.79269590774794):17.46313061048535):12.839908566897705):28.4788987880657,((7:1.2687997922954466,(8:0.1741550475969973,9:0.1741550475969973):1.0946447446984493):27.01052257706818,((((((10:1.2194158086773708,33:1.21941580867737…
tree STATE_887000 = ((1:34.38974857838342,((2:0.18124241364978388,3:0.18124241364978388):19.71072859902528,(4:19.71128673753776,(5:0.2853772741646825,6:0.2853772741646825):14.425909463373076):10.180684275137306):13.497777565708354):26.973616707342984,((7:1.2687997922954466,(8:0.21330340673933534,9:0.21330340673933534):1.0554963855561112):24.34444240789182,(((((10:1.5988169290674734,(((15:1.002623…
tree STATE_888000 = ((1:32.30040425324118,((2:0.15204551100321595,3:0.15204551100321595):18.50815186667142,(4:18.753596025788788,(5:0.0764839201219143,6:0.0764839201219143):13.677112105666874):9.906601351885847):12.640206875566548):32.79790165275645,((7:0.998175156154737,(8:0.2525354504921644,9:0.2525354504921644):0.7456397056625725):29.11844011115145,(((((10:1.0464590809629728,31:1.0464590809629…
tree STATE_889000 = ((1:32.30040425324118,((2:0.15204551100321595,3:0.15204551100321595):19.402886280240807,(4:16.583220910030537,(5:0.0764839201219143,6:0.0764839201219143):11.506736989908623):12.971710881213486):11.74547246199716):27.84329024753336,((7:2.41895564985429,(8:0.38407822651833,9:0.38407822651833):2.03487742333596):28.457335213738702,((((10:1.2584121055444966,31:1.2584121055444966):0…
tree STATE_890000 = ((1:31.211163091877857,((2:0.01135024120373096,3:0.01135024120373096):19.876822536981564,(4:16.32596122407158,(5:0.2756585680398995,6:0.2756585680398995):11.05030265603168):13.562211554113713):10.322990313692564):33.08505410639925,((7:2.06145316268303,(8:0.048344035985461886,9:0.048344035985461886):2.013109126697568):31.51206697134898,((((10:1.3253721640863803,(((11:0.37130522…
tree STATE_891000 = ((1:34.10764342517982,((2:0.060582015702312475,3:0.060582015702312475):21.550666947615685,(4:17.465256298564828,(5:0.5898426685521798,6:0.5898426685521798):11.875413630012648):14.14599266475317):11.496394461861826):25.72862942523104,((7:0.7987816702815316,(8:0.16582339391508327,9:0.16582339391508327):0.6329582763664483):28.9992253242981,((((((10:1.2909473008723602,31:1.2909473…
tree STATE_892000 = ((1:35.06915784841389,((2:0.019163579244114715,3:0.019163579244114715):20.96540715118043,(4:19.842671738189665,(5:0.12666966928129497,6:0.12666966928129497):14.71600206890837):11.141898992234879):13.084587117989344):29.74678005167093,((7:0.6979396238493578,(8:0.019399325130606826,9:0.019399325130606826):0.678540298718751):28.658272132148916,(((((10:1.301490246480752,(11:0.9004…
tree STATE_893000 = ((1:34.813478590184175,((2:0.0723658962685505,3:0.0723658962685505):19.669528916019637,(4:16.124593726702372,(5:0.1475214756111889,6:0.1475214756111889):10.977072251091183):13.617301085585815):14.071583777895988):26.77890783430189,((7:1.0141468045895934,(8:0.19664953205662883,9:0.19664953205662883):0.8174972725329646):28.588708316221762,(((10:1.9363843003217602,(11:1.830350168…
tree STATE_894000 = ((1:33.35794194035708,((2:0.0723658962685505,3:0.0723658962685505):21.31038737298409,(4:16.3063730278095,(5:0.251533411275469,6:0.251533411275469):11.05483961653403):15.07638024144314):10.97518867110444):28.885673945952945,((7:1.3774588893788788,(8:0.09179018198137356,9:0.09179018198137356):1.2856687073975053):27.613673526938427,((((10:1.4717893864466454,(((12:0.39554664255209…
tree STATE_895000 = ((1:33.279396453969994,((2:0.0723658962685505,3:0.0723658962685505):18.30577709400179,(4:16.83686288731536,(5:0.251533411275469,6:0.251533411275469):11.58532947603989):11.541280102954982):13.901253463699653):29.095662910953052,((7:1.3774588893788788,(8:0.03750200962041461,9:0.03750200962041461):1.3399568797584642):31.858284004463194,((((((10:0.40998809661989083,((23:0.05115921…
tree STATE_896000 = ((1:32.41103550682565,((2:0.0723658962685505,3:0.0723658962685505):19.69288180080354,(4:16.805370823853355,(5:0.46462048083690455,6:0.46462048083690455):11.34075034301645):12.959876873218736):11.645787809753557):29.767146178260724,((7:1.2873750529396801,(8:0.03750200962041461,9:0.03750200962041461):1.2498730433192655):24.208998487036624,(((((((10:0.5823932919959773,(11:0.49633…
tree STATE_897000 = ((1:30.73407155639056,((2:0.07955728310038523,3:0.07955728310038523):19.055008961281622,(4:16.319131207213676,(5:0.4692770488021374,6:0.4692770488021374):10.849854158411539):12.815435037168331):10.599505312008553):27.628540395412898,((7:1.3051370254573342,(8:0.005802317408644342,9:0.005802317408644342):1.29933470804869):22.30385270297254,(((((10:1.2764635403891291,((22:0.95404…
tree STATE_898000 = ((1:29.96843546276886,((2:0.07948544050498896,3:0.07948544050498896):19.054904297089294,(4:15.11096671100914,(5:0.4692305292731387,6:0.4692305292731387):9.641736181736002):14.023423026585142):9.834045725174576):30.90271795978783,((7:1.3049595817688129,(8:0.005632010626648309,9:0.005632010626648309):1.2993275711421646):25.72184109298538,(((((10:1.087087968571732,(((((12:0.09194…
tree STATE_899000 = ((1:29.13988185940039,((2:0.07948544050498896,3:0.07948544050498896):18.620962548031834,(4:15.648635250406713,(5:0.2832384819130258,6:0.2832384819130258):10.365396768493687):13.05181273813011):9.439433870863567):27.14547666714114,((7:1.3049595817688129,(8:0.005632010626648309,9:0.005632010626648309):1.2993275711421646):22.106474632317934,(((((10:0.9697942409360684,(((16:0.2457…
tree STATE_900000 = ((1:32.910874208044575,((2:0.10568875214965523,3:0.10568875214965523):15.890038246009071,(4:15.563959045549709,(5:0.29983303988367105,6:0.29983303988367105):10.264126005666037):10.431767952609018):15.915147209885848):20.738854243924507,((7:1.3696790179759901,(8:0.12360546613471257,9:0.12360546613471257):1.2460735518412775):20.719592933812137,(((((((10:0.8525031631813885,((15:0…
tree STATE_901000 = ((1:32.90903689621787,((2:0.10568875214965523,3:0.10568875214965523):18.50473079424745,(4:16.483091515318737,(5:0.06444557544939045,6:0.06444557544939045):11.418645939869347):12.12732803107837):13.298617349820763):23.2644010679456,((7:1.3696790179759901,(8:0.5641707468292267,9:0.5641707468292267):0.8055082711467634):18.76267488058712,((((((10:0.8757290601107455,((15:0.56698757…
tree STATE_902000 = ((1:30.066308404049572,((2:0.09529096497928613,3:0.09529096497928613):19.325266411280907,(4:16.7501183175903,(5:0.5200241045310516,6:0.5200241045310516):11.230094213059248):12.670439058669892):9.64575102778938):23.262005142860836,((7:2.4933275586693853,(8:0.2906058673990515,9:0.2906058673990515):2.202721691270334):18.95959012190451,(((((10:1.0334128135963003,((12:0.41732275816…
tree STATE_903000 = ((1:28.348423914825588,((2:0.36959939462724023,3:0.36959939462724023):16.703768263799557,(4:16.683781126008128,(5:0.5200241045310516,6:0.5200241045310516):11.163757021477076):10.389586532418669):10.275056256398791):26.362026484313247,((7:0.7944295644924999,(8:0.2882059003045505,9:0.2882059003045505):0.5062236641879494):21.76711696629531,((((((10:0.6692038320452981,((((((18:0.1…
tree STATE_904000 = ((1:29.799294038370483,((2:0.2966370990317291,3:0.2966370990317291):17.943811786159124,(4:16.576360266597014,(5:0.47352753430131855,6:0.47352753430131855):11.102832732295695):11.664088618593837):10.558845153179632):27.491575487126532,((7:0.6209169183987484,(8:0.13155391700226815,9:0.13155391700226815):0.48936300139648026):22.64759055385023,(((((((10:0.8561182427846288,21:0.856…
tree STATE_905000 = ((1:29.882394897194423,((2:0.17352258789234476,3:0.17352258789234476):16.233716023969528,(4:16.033036740253817,(5:0.49037368999768916,6:0.49037368999768916):10.542663050256127):10.374201871608058):12.475156285332549):22.742706459565007,((7:0.6837822230210513,(8:0.21940823617985572,9:0.21940823617985572):0.4643739868411956):18.938388481187477,((((((((10:0.8033653380397204,((17:…
tree STATE_906000 = ((1:29.78257927639455,((2:0.0352299316027711,3:0.0352299316027711):18.207937009991902,(4:16.033036740253817,(5:0.6767817645820315,6:0.6767817645820315):10.356254975671785):12.210130201340856):10.539412334799877):21.81740661432572,((7:1.2839489285649606,(8:0.09368036589382456,9:0.09368036589382456):1.190268562671136):18.25538829762707,((((((((10:0.5860726393175555,(26:0.3601150…
tree STATE_907000 = ((1:29.562909105996333,((2:0.0352299316027711,3:0.0352299316027711):18.346894558910673,(4:15.278854437779717,(5:0.5200034099355566,6:0.5200034099355566):9.75885102784416):13.103270052733727):10.180784615482889):26.103396985944748,((7:0.489500820419007,(8:0.08476064454078269,9:0.08476064454078269):0.4047401758782243):20.749889691282565,((((10:0.9935465320366852,((21:0.474951788…
tree STATE_908000 = ((1:31.074170921956508,((2:0.10970528502332044,3:0.10970528502332044):18.451717524336985,(4:14.722745850870577,(5:0.5686815129248153,6:0.5686815129248153):9.154064337945762):13.838676958489728):11.512748112596203):26.232247816556665,((7:2.298459466007408,(8:0.21716220075352055,9:0.21716220075352055):2.0812972652538875):22.70169566724814,((((((10:1.0529323138167002,(((((15:0.39…
tree STATE_909000 = ((1:30.697347703449054,((2:0.10970528502332044,3:0.10970528502332044):19.681095811519473,(4:16.439576385919054,(5:0.5686815129248153,6:0.5686815129248153):10.870894872994239):13.35122471062374):9.90654660690626):27.343054118531256,((7:2.298459466007408,(8:0.3694649856430239,9:0.3694649856430239):1.9289944803643841):24.997897632468195,(((((10:0.71742809668334,20:0.7174280966833…
tree STATE_910000 = ((1:32.47053544224822,((2:0.10970528502332044,3:0.10970528502332044):19.681095811519473,(4:15.844392312439396,(5:0.5686815129248153,6:0.5686815129248153):10.27571079951458):13.946408784103397):11.679734345705427):27.947570222125023,((7:1.730652019206424,(8:0.2757068753748939,9:0.2757068753748939):1.4549451438315302):24.871678273116636,((((((10:1.2523736099549396,31:1.252373609…
tree STATE_911000 = ((1:32.517732012937714,((2:0.10970528502332044,3:0.10970528502332044):20.03862311860426,(4:14.749737901071818,(5:0.4103386248750329,6:0.4103386248750329):9.339399276196785):15.398590502555763):11.369403609310133):24.243301682798503,((7:1.730652019206424,(8:0.502451482666217,9:0.502451482666217):1.228200536540207):23.349231010774943,(((((10:1.174737655892966,(11:1.1012810477507…
tree STATE_912000 = ((1:31.219731475944883,((2:0.07096552624147989,3:0.07096552624147989):19.405000922902296,(4:14.92295550496285,(5:0.39340502944494204,6:0.39340502944494204):9.529550475517908):14.553010944180926):10.743765026801107):27.043088655848763,((7:1.5203796641815472,(8:0.11612254771420538,9:0.11612254771420538):1.4042571164673419):27.11475180800086,((((10:1.4068144429639071,(11:1.287053…
tree STATE_913000 = ((1:29.83847115115158,((2:0.2147569859326861,3:0.2147569859326861):21.951770688623874,(4:16.571393421775646,(5:0.4857394448743477,6:0.4857394448743477):11.085653976901298):15.595134252780916):6.671943476595018):29.203741650668817,((7:0.47747762814099914,(8:0.14464533218393072,9:0.14464533218393072):0.3328322959570684):19.297910382467013,(((((10:1.301212589276568,(11:1.03105942…
tree STATE_914000 = ((1:31.17211604285815,((2:0.3030480989825275,3:0.3030480989825275):18.872129430951176,(4:16.377941303966402,(5:0.48592834294834475,6:0.48592834294834475):10.892012961018057):12.797236225967303):10.996938512924444):20.656400358379976,((7:0.47817833724677783,(8:0.06248257856245942,9:0.06248257856245942):0.4156957586843184):18.77596113918175,(((((((((((10:0.2748356615881296,((38:…
tree STATE_915000 = ((1:33.879070955573894,((2:0.3862497805889866,3:0.3862497805889866):20.753091134197813,(4:16.26812156896105,(5:0.5390021575261645,6:0.5390021575261645):10.729119411434885):14.87121934582575):11.739730040787094):20.949902492731212,((7:1.225178044689251,(8:0.16581691224630646,9:0.16581691224630646):1.0593611324429446):20.302681324013484,((((((((((((10:0.2727478943009956,((27:0.1…
tree STATE_916000 = ((1:31.44192874151129,((2:0.40138238795749714,3:0.40138238795749714):19.28751665602571,(4:17.707549459723285,(5:0.6633708827699696,6:0.6633708827699696):12.044178576953316):11.98134958425992):10.753029697528085):26.831668413324678,((7:1.5455964725535623,(8:0.19614078742482377,9:0.19614078742482377):1.3494556851287385):22.193646170745843,(((((((((((10:0.2174322263907559,40:0.21…
tree STATE_917000 = ((1:32.87795735310525,((2:0.3431807147882413,3:0.3431807147882413):18.75958283778678,(4:17.07184559863126,(5:0.6257462059966148,6:0.6257462059966148):11.446099392634645):12.03091795394376):12.775193800530232):24.632082701482425,((7:1.4042522355070801,(8:0.07854226889295646,9:0.07854226889295646):1.3257099666141237):20.902944745668677,((((((((((10:0.1931760427979794,28:0.193176…
tree STATE_918000 = ((1:32.19741837320943,((2:0.44321620527745864,3:0.44321620527745864):19.79940732570055,(4:17.038671683325536,(5:0.19250905009365127,6:0.19250905009365127):11.846162633231884):13.203951847652473):10.954794842231422):23.207320018708018,((7:0.7604271219086804,(8:0.2329164269374182,9:0.2329164269374182):0.5275106949712622):21.45866593134728,((((((((((10:0.3040408049389162,28:0.304…
tree STATE_919000 = ((1:34.46523131732364,((2:0.43202702501323387,3:0.43202702501323387):19.810596505964774,(4:15.463117094197013,(5:0.27239405659236837,6:0.27239405659236837):10.190723037604645):14.779506436780995):13.222607786345634):17.82176316221245,((7:0.7604271219086804,(8:0.17948815489778625,9:0.17948815489778625):0.5809389670108942):16.818691769427,(((((((10:0.5142748033308518,(((((15:0.2…
tree STATE_920000 = ((1:34.62866568643909,((2:0.4792721328183127,3:0.4792721328183127):19.45802451781689,(4:15.892836123082517,(5:0.3014909418414824,6:0.3014909418414824):10.591345181241035):14.044460527552687):13.691369035803888):22.230996448814764,((7:0.8101101554447538,(8:0.13362401723622241,9:0.13362401723622241):0.6764861382085314):21.966844246973956,(((((((((10:0.6721966557639051,(((15:0.31…
tree STATE_921000 = ((1:37.166458552172884,((2:0.4792721328183127,3:0.4792721328183127):22.20139085230303,(4:16.959233490226175,(5:0.3014909418414824,6:0.3014909418414824):11.657742548384693):15.721429494895169):13.48579556705154):20.896868178753948,((7:1.4232860140293937,(8:0.09624637090264798,9:0.09624637090264798):1.3270396431267457):20.416760066147425,(((((((10:0.8497427814262047,(20:0.681760…
tree STATE_922000 = ((1:28.141155041935,((2:0.527508039291293,3:0.527508039291293):16.612452054957267,(4:16.10092603410886,(5:0.33119803111984325,6:0.33119803111984325):10.769728002989016):11.039034060139702):10.00119494768644):25.95888109449843,((7:0.9977689677567945,(8:0.2075250524833585,9:0.2075250524833585):0.790243915273436):24.035103098208698,(((10:1.9311820203566286,((11:1.1033901616241875…
tree STATE_923000 = ((1:29.835048484113322,((2:0.4382765424587838,3:0.4382765424587838):21.06341523315967,(4:16.843843136980645,(5:0.33119803111984325,6:0.33119803111984325):11.512645105860802):14.657848638637809):7.333356708494868):26.458469814838104,((7:1.4169880796635042,(8:0.07850694488091747,9:0.07850694488091747):1.3384811347825867):22.541548847253765,(((((10:1.133769342007624,(((17:0.04298…
tree STATE_924000 = ((1:29.73262932814029,((2:0.3184835031697517,3:0.3184835031697517):19.566432207315017,(4:16.825314363278906,(5:0.22612295360230306,6:0.22612295360230306):11.599191409676603):13.059601347205863):8.847713617655522):24.868515625779793,((7:0.7797191779671735,(8:0.24644180625863044,9:0.24644180625863044):0.5332773717085431):22.250677258433683,(((((((((10:0.5812248132054088,((15:0.3…
tree STATE_925000 = ((1:29.74080733214199,((2:0.3184835031697517,3:0.3184835031697517):18.870158430977284,(4:19.559606107628227,(5:0.14798293689653974,6:0.14798293689653974):14.411623170731687):9.629035826518809):9.552165397994955):25.864934091770714,((7:0.7797191779671735,(8:0.004121770082939236,9:0.004121770082939236):0.7755974078842343):28.324438492784992,(((10:1.9294950596481446,(((11:1.23151…
tree STATE_926000 = ((1:37.16460604463041,((2:0.3680119880480053,3:0.3680119880480053):24.79783623073032,(4:18.88453415148175,(5:0.1782834774635127,6:0.1782834774635127):13.706250674018236):16.281314067296574):10.998757825852088):33.31636793105991,((7:1.881350250265406,(8:0.18708728701967203,9:0.18708728701967203):1.694262963245734):31.99886726866773,(((((((10:0.8631534871541211,(19:0.40757128387…
tree STATE_927000 = ((1:37.365538485122556,((2:0.36439881638616,3:0.36439881638616):21.113173024688212,(4:17.9306149778988,(5:0.17607301100599315,6:0.17607301100599315):12.754541966892806):13.546956863175573):14.887966644048184):29.5800759858148,((7:1.9341235897986664,(8:0.3219376806014935,9:0.3219376806014935):1.6121859091971729):28.822732354538253,((((((10:1.1343303220677687,30:1.13433032206776…
tree STATE_928000 = ((1:36.12473158481258,((2:0.44051166639083483,3:0.44051166639083483):23.081687439459394,(4:20.13000460403728,(5:0.22263733666432017,6:0.22263733666432017):14.907367267372958):13.392194501812948):11.602532478962353):37.174147282277204,((7:2.2011440733094716,(8:0.509024172961162,9:0.509024172961162):1.6921199003483096):31.35490132195445,((((((10:1.0739688117857833,(((((17:0.4484…
tree STATE_929000 = ((1:46.01511735047078,((2:1.072105404077444,3:1.072105404077444):28.8987006990863,(4:19.767032171077332,(5:0.10356411700026413,6:0.10356411700026413):14.663468054077068):20.203773932086413):15.044311247307036):32.06660122084431,((7:1.5619307420428115,(8:0.13784156980673146,9:0.13784156980673146):1.42408917223608):35.25303343342855,((((((((10:0.5993274965621691,((23:0.086927777…
tree STATE_930000 = ((1:43.88671076606934,((2:0.06432383168031564,3:0.06432383168031564):28.147856400611996,(4:19.969905287417433,(5:0.39383974581720693,6:0.39383974581720693):14.576065541600226):18.24227494487488):14.67453053377703):37.8326184321397,((7:1.531455642876466,(8:0.03289017025221952,9:0.03289017025221952):1.4985654726242466):38.25525438082251,((((((((10:0.5958648566170358,((28:0.15672…
tree STATE_931000 = ((1:43.77052487423357,((2:0.043745341155196016,3:0.043745341155196016):28.280914086275416,(4:15.925245837296277,(5:0.38061804725062665,6:0.38061804725062665):10.54462779004565):22.399413590134333):14.445865446802962):33.38566090217596,((7:1.4802131706030863,(8:0.13722772467029642,9:0.13722772467029642):1.34298544593279):36.94114520138971,(((((((((10:0.60849024865167,((16:0.264…
tree STATE_932000 = ((1:39.64570415719612,((2:0.08832305283092978,3:0.08832305283092978):29.11437993662507,(4:17.669191450256882,(5:0.4092592668699684,6:0.4092592668699684):12.259932183386914):21.533511539199118):9.443001167740121):35.12477733396601,((7:0.8905956247975801,(8:0.15013097811534593,9:0.15013097811534593):0.7404646466822342):36.0642472989322,((((((((((((10:0.452221493973476,26:0.45222…
tree STATE_933000 = ((1:35.99372014509292,((2:0.05758394482624496,3:0.05758394482624496):26.817738381369164,(4:18.787077045433552,(5:0.38950936248570756,6:0.38950936248570756):13.397567682947845):18.088245280761857):8.118397818897513):34.86057801772709,((7:1.4076807704835161,(8:0.07697208399030586,9:0.07697208399030586):1.3307086864932103):37.34648987248047,((((((((10:0.6977997754168263,21:0.6977…
tree STATE_934000 = ((1:41.00489868531843,((2:0.09862909699777411,3:0.09862909699777411):24.1534640745246,(4:18.855562447976723,(5:0.2667207002055676,6:0.2667207002055676):13.588841747771156):15.396530723545652):15.752805513796055):34.77309699951855,((7:1.927847349828589,(8:0.439503865202564,9:0.439503865202564):1.488343484626025):34.177607993957274,((((((10:1.0111250811880688,21:1.01112508118806…
tree STATE_935000 = ((1:43.606737003846696,((2:0.05304757432843843,3:0.05304757432843843):27.169727658456807,(4:20.71142862653269,(5:0.23795358921958965,6:0.23795358921958965):15.4734750373131):16.511346606252555):15.38396177106145):37.519535821620714,((7:0.7491459824659863,(8:0.33009848792740826,9:0.33009848792740826):0.41904749453857804):37.28597835165665,(((((((10:0.9211733596611897,(((((16:0.…
tree STATE_936000 = ((1:42.36945706466624,((2:0.0038103146436654356,3:0.0038103146436654356):24.830471902517274,(4:19.715283938264292,(5:0.1736217621871603,6:0.1736217621871603):14.541662176077132):15.118998278896647):16.535174847505303):27.464998165708217,((7:1.8849880192799802,(8:0.07481020436620511,9:0.07481020436620511):1.810177814913775):32.89779478882105,(((((((10:0.6263875017410735,((27:0.…
tree STATE_937000 = ((1:39.89926650176966,((2:0.0038103146436654356,3:0.0038103146436654356):27.416076235258913,(4:19.267311763501475,(5:0.3818062146934107,6:0.3818062146934107):13.885505548808064):18.152574786401104):11.479379951867081):29.221083477075993,((7:0.9443367850482822,(8:0.021371414777178188,9:0.021371414777178188):0.922965370271104):31.63481039398499,((((((10:1.2244935686413463,((15:0…
tree STATE_938000 = ((1:38.05736538458302,((2:0.0038103146436654356,3:0.0038103146436654356):27.34439673517946,(4:23.130447986685514,(5:0.26602218367023767,6:0.26602218367023767):17.864425803015276):14.21775906313761):9.709158334759898):30.689957053835172,((7:1.9615764049964142,(8:0.021371414777178188,9:0.021371414777178188):1.940204990219236):28.330023304459367,((((((((10:0.6223260508687508,(35:…
tree STATE_939000 = ((1:36.74806497693828,((2:0.0038103146436654356,3:0.0038103146436654356):23.07449310527923,(4:20.516988758466617,(5:0.26602218367023767,6:0.26602218367023767):15.25096657479638):12.56131466145628):12.669761557015384):29.796711660766263,((7:1.9615764049964142,(8:0.021371414777178188,9:0.021371414777178188):1.940204990219236):28.88327253235088,((((((((((10:0.5509509575388408,18:…
tree STATE_940000 = ((1:41.962488230984164,((2:0.0038103146436654356,3:0.0038103146436654356):23.729451821920385,(4:18.03858369588011,(5:0.26602218367023767,6:0.26602218367023767):12.772561512209872):15.69467844068394):17.229226094420113):25.299253162068084,((7:1.9615764049964142,(8:0.0514559916966526,9:0.0514559916966526):1.9101204132997616):30.521264340690315,(((((((10:0.5455396774221768,(29:0.…
tree STATE_941000 = ((1:38.92571697620345,((2:0.04776499409874013,3:0.04776499409874013):23.688580407014378,(4:19.678658854060522,(5:0.5126237471707338,6:0.5126237471707338):14.166035106889789):14.057686547052597):14.189371575090327):28.890782210918374,((7:1.9615764049964142,(8:0.0514559916966526,9:0.0514559916966526):1.9101204132997616):32.10566929124203,(((10:1.9847013532568338,((((11:0.7530737…
tree STATE_942000 = ((1:39.95350309423124,((2:0.04776499409874013,3:0.04776499409874013):27.92015471097922,(4:23.80206370997773,(5:0.5126237471707338,6:0.5126237471707338):18.289439962806995):14.16585599510023):10.985583389153277):29.382123148150626,((7:1.9615764049964142,(8:0.013444038554748516,9:0.013444038554748516):1.9481323664416657):33.735018417997516,(((((10:1.512385974017191,(((12:0.51382…
tree STATE_943000 = ((1:41.016795140948766,((2:0.04776499409874013,3:0.04776499409874013):26.96187093125183,(4:20.03343000238889,(5:0.39772810744811515,6:0.39772810744811515):14.635701894940775):16.976205922961682):13.007159215598193):23.820306811470893,((7:1.3464488103749872,(8:0.013444038554748516,9:0.013444038554748516):1.3330047718202387):29.269862185681674,((((((((10:0.5359459226879155,((23:…
tree STATE_944000 = ((1:43.89285851963105,((2:0.1665337935862503,3:0.1665337935862503):24.775619939731275,(4:17.96026206357876,(5:0.39772810744811515,6:0.39772810744811515):12.562533956130645):16.981891669738765):17.950704786313523):26.02512624331932,((7:1.3464488103749872,(8:0.013444038554748516,9:0.013444038554748516):1.3330047718202387):33.09699377680497,(((((((10:0.4044016679633011,(23:0.3156…
tree STATE_945000 = ((1:39.10121158248625,((2:0.1665337935862503,3:0.1665337935862503):21.572374125486586,(4:18.24158460756736,(5:0.3121659123877958,6:0.3121659123877958):12.929418695179566):13.497323311505475):16.362303663413414):23.255997646793,((7:1.3464488103749872,(8:0.04737020376651557,9:0.04737020376651557):1.2990786066084716):31.5956557530913,(((((((((10:0.6082845484995664,(((17:0.2614460…
tree STATE_946000 = ((1:37.44747595692704,((2:0.0911818265116171,3:0.0911818265116171):23.302909949222496,(4:17.193792125393582,(5:0.5262147286563046,6:0.5262147286563046):11.667577396737277):16.20029965034053):13.053384181192932):25.128143876087343,((7:0.7496149331729143,(8:0.22306904923514992,9:0.22306904923514992):0.5265458839377644):28.729726599358294,(((((10:1.1394918936932448,((((12:0.15259…
tree STATE_947000 = ((1:36.60472090959999,((2:0.09027862552047061,3:0.09027862552047061):23.323982426189815,(4:17.88326268400554,(5:0.8264146436580404,6:0.8264146436580404):12.0568480403475):15.530998367704743):12.190459857889707):29.02163577093232,((7:1.0328762794783728,(8:0.08127875403816986,9:0.08127875403816986):0.9515975254402029):27.902910258662423,((((((10:1.0324930043309752,20:1.032493004…
tree STATE_948000 = ((1:35.64467302214459,((2:0.029602160198196614,3:0.029602160198196614):21.939215171860525,(4:17.344120254342773,(5:0.7983534090260118,6:0.7983534090260118):11.545766845316761):14.624697077715947):12.675855690085868):32.00206379083349,((7:1.0893615006748192,(8:0.23114718541064505,9:0.23114718541064505):0.8582143152641741):25.858519448556265,(((((((10:0.8302945685938286,((17:0.1…
tree STATE_949000 = ((1:37.5446410131235,((2:0.05599451802887323,3:0.05599451802887323):24.78267131003603,(4:17.80439427671091,(5:0.42430796093161405,6:0.42430796093161405):12.380086315779295):17.034271551353996):11.705975185058598):34.131888453454444,((7:2.2053299648892875,(8:0.3735077411813279,9:0.3735077411813279):1.8318222237079596):32.55016908021503,(((((10:0.8242940939687244,((((((12:0.4204…
tree STATE_950000 = ((1:38.20616094945497,((2:0.05599451802887323,3:0.05599451802887323):20.95041258173962,(4:19.43540493064651,(5:0.22799807356523516,6:0.22799807356523516):14.207406857081274):11.571002169121986):16.199753849686473):26.70498821628712,((7:0.8042583894713999,(8:0.17017466991778463,9:0.17017466991778463):0.6340837195536153):26.130751043519716,(((10:1.7937967580507514,((11:0.9084652…
tree STATE_951000 = ((1:35.543944662715695,((2:0.015789625260666185,3:0.015789625260666185):21.337792311050656,(4:14.595179120690933,(5:0.2026606103955082,6:0.2026606103955082):9.392518510295425):16.75840281562039):13.190362726404373):28.078546834889686,((7:1.5822629934241164,(8:0.07418860555173268,9:0.07418860555173268):1.5080743878723837):31.469012603747167,(((10:1.7429198870519436,(11:1.390462…
tree STATE_952000 = ((1:36.61772722676465,((2:0.19300328597477012,3:0.19300328597477012):20.40537110615739,(4:18.616275563865422,(5:0.19127091149164777,6:0.19127091149164777):13.425004652373774):11.982098828266736):15.019352834632492):30.801291968164,((7:1.3429058099069309,(8:0.433949374243884,9:0.433949374243884):0.9089564356630468):27.04846779212391,((((((10:1.1109451203318357,((((((11:0.436050…
tree STATE_953000 = ((1:37.378968634001495,((2:0.19300328597477012,3:0.19300328597477012):20.40537110615739,(4:16.852301998166055,(5:0.09711645772492083,6:0.09711645772492083):11.755185540441135):13.746072393966102):15.780594241869338):22.561247042143947,((7:2.520807849527209,(8:0.3482983025378523,9:0.3482983025378523):2.1725095469893567):25.87056575250363,((((((10:0.8241789657536935,((21:0.29980…
tree STATE_954000 = ((1:36.554335123221634,((2:0.19300328597477012,3:0.19300328597477012):22.76318353538948,(4:16.55295265014137,(5:0.09711645772492083,6:0.09711645772492083):11.45583619241645):16.403234171222877):12.598148301857385):30.74327427922836,((7:2.520807849527209,(8:0.20617999437167356,9:0.20617999437167356):2.3146278551555355):29.59497983790594,(((((10:1.3159957060022731,((12:0.7671692…
tree STATE_955000 = ((1:34.463167984094596,((2:0.20546249626796254,3:0.20546249626796254):22.707498694812998,(4:15.778257778976016,(5:0.08738230643404066,6:0.08738230643404066):10.690875472541975):17.134703412104944):10.550206793013636):28.024121490588556,((7:0.9175886757001521,(8:0.16866470372942644,9:0.16866470372942644):0.7489239719707257):29.805999079046998,(((10:1.3615001972290415,((11:1.230…
tree STATE_956000 = ((1:36.971022877119175,((2:0.20546249626796254,3:0.20546249626796254):21.776762758819807,(4:17.813815131742686,(5:0.28910583327288286,6:0.28910583327288286):12.524709298469803):14.168410123345083):13.988797622031406):28.849686461858532,((7:0.9175886757001521,(8:0.0013031014161803967,9:0.0013031014161803967):0.9162855742839717):26.622861034556216,(((((10:1.126140876883047,(((((…
tree STATE_957000 = ((1:37.542498847477134,((2:0.20546249626796254,3:0.20546249626796254):23.021480944137622,(4:18.774412928422286,(5:0.28910583327288286,6:0.28910583327288286):13.485307095149404):14.452530511983298):13.31555540707155):26.318324961286095,((7:0.9175886757001521,(8:0.0013031014161803967,9:0.0013031014161803967):0.9162855742839717):25.367185027194402,(((((((10:0.5998698883603175,33:…
tree STATE_958000 = ((1:36.22247867075061,((2:0.20546249626796254,3:0.20546249626796254):20.06146308064406,(4:16.286874451931965,(5:0.28910583327288286,6:0.28910583327288286):10.997768618659082):13.980051124980058):14.955553093838589):30.014428978578742,((7:0.9175886757001521,(8:0.057565569601404576,9:0.057565569601404576):0.8600231060987475):24.292242401146346,(((((((((((((10:0.38647734965647323…
tree STATE_959000 = ((1:32.33913534361973,((2:0.1293621279489141,3:0.1293621279489141):22.6333700899823,(4:18.960047295235075,(5:0.28910583327288286,6:0.28910583327288286):13.670941461962192):13.802684922696141):8.576403125688515):30.260567730142427,((7:1.375189779664943,(8:0.10506253770271812,9:0.10506253770271812):1.270127241962225):27.99056996863738,((((((((10:0.4947935098170743,((22:0.2462336…
tree STATE_960000 = ((1:39.96724286429503,((2:0.1293621279489141,3:0.1293621279489141):23.763732896499818,(4:19.19426538196811,(5:0.5817051382584459,6:0.5817051382584459):13.612560243709662):14.698829642480625):15.074147839846297):24.919672261740956,((7:1.1855772336898767,(8:0.10506253770271812,9:0.10506253770271812):1.0805146959871585):24.707405932922185,(((((((10:0.43951064796701234,(29:0.16705…
tree STATE_961000 = ((1:33.90862455798049,((2:0.08479030826925715,3:0.08479030826925715):19.21433662046389,(4:18.63031423443604,(5:0.6056120952071673,6:0.6056120952071673):13.024702139228872):10.668812694297106):13.609497629247343):26.804552835176466,((7:1.275239975172937,(8:0.27336476145069355,9:0.27336476145069355):1.0018752137222435):24.456295828171164,((((((((((10:0.45312131379792603,((29:0.0…
tree STATE_962000 = ((1:33.91302303310783,((2:0.08604395342354998,3:0.08604395342354998):20.261633548976313,(4:19.402685175001743,(5:0.3878070285627331,6:0.3878070285627331):14.01487814643901):10.944992327398118):12.565345530707965):30.88571879544218,((7:1.2783322446893166,(8:0.23685355190929513,9:0.23685355190929513):1.0414786927800215):28.75887689496141,(((((((10:0.7528307180973564,((12:0.28069…
tree STATE_963000 = ((1:30.268187115545018,((2:0.033548207911181294,3:0.033548207911181294):19.068802551057892,(4:16.14651600713752,(5:0.41303626399408166,6:0.41303626399408166):10.73347974314344):12.955834751831553):10.165836356575944):27.59325468569304,((7:1.471677013741278,(8:0.17716108548933462,9:0.17716108548933462):1.2945159282519434):27.50042668060597,((((((((10:0.5710597699500342,((((35:0…
tree STATE_964000 = ((1:40.2360055994091,((2:0.033548207911181294,3:0.033548207911181294):21.83728503682981,(4:20.638135053383927,(5:0.3792770690176539,6:0.3792770690176539):15.258857984366273):11.232698191357066):17.365172354668104):26.02528669689636,((7:0.9782975577872044,(8:0.028793537616266462,9:0.028793537616266462):0.9495040201709379):31.89288524889516,((((((((((10:0.737167244293162,(15:0.6…
tree STATE_965000 = ((1:40.72275249296452,((2:0.016140870442777455,3:0.016140870442777455):26.353457573326345,(4:18.921659988378632,(5:0.3680858798376345,6:0.3680858798376345):13.553574108540998):17.44793845539049):13.353154049195396):29.761819756051565,((7:1.3507879309929933,(8:0.03340414275756132,9:0.03340414275756132):1.317383788235432):29.244713823020007,((((((10:0.8661900593750675,(16:0.1897…
tree STATE_966000 = ((1:37.56044845719637,((2:0.4308454622698168,3:0.4308454622698168):25.296297080305102,(4:18.595667576715904,(5:0.07456688185553162,6:0.07456688185553162):13.521100694860372):17.131474965859013):10.833305914621455):30.495535918390644,((7:1.0216875648751582,(8:0.034402951624631584,9:0.034402951624631584):0.9872846132505266):30.18914193982632,(((((10:1.2340261196086615,((((16:0.4…
tree STATE_967000 = ((1:39.99240921560859,((2:0.676579808687098,3:0.676579808687098):24.304310540458605,(4:18.595667576715904,(5:0.07456688185553162,6:0.07456688185553162):13.521100694860372):16.3852227724298):14.011518866462886):28.89987497526397,((7:1.0216875648751582,(8:0.18036469412211886,9:0.18036469412211886):0.8413228707530394):31.486541910695237,((((((10:1.0159288294099684,(((18:0.4380963…
[truncated: 9,034 more rows]
