# Supplementary material for: The European and Japanese outbreaks of H5N8 derive from a single source population providing evidence for the dispersal along the long distance bird migratory flyways
Source: PeerJ. 2015 Apr 30;3:e934. doi: 10.7717/peerj.934 (PMC4419530; doi:10.7717/peerj.934)
Supplement: Supplemental Information 14 [file peerj-03-934-s014.gz]

Archive with 1 entries (1 files):
- PB2_new_aligned.trees
