# Supplementary material for: The European and Japanese outbreaks of H5N8 derive from a single source population providing evidence for the dispersal along the long distance bird migratory flyways
Source: PeerJ. 2015 Apr 30;3:e934. doi: 10.7717/peerj.934 (PMC4419530; doi:10.7717/peerj.934)
Supplement: Supplemental Information 14 [file peerj-03-934-s014.gz › PB2_new_aligned.trees]

#NEXUS
Begin taxa;
	Dimensions ntax=55;
		Taxlabels
			CY134108_A/mallard/California/2559P/2011_2011/08/12_1_(PB2)
			GQ923580_A/avian/Colorado/456648/2006_2006//_1_(PB2)
			GU049979_A/unknown/New_Jersey/456488/2006_2006//_1_(PB2)
			EU743134_A/duck/NY/191255-59/2002_2002//_1_(PB2)
			GU051352_A/ruddy_turnstone/New_Jersey/1851/2001_2001//_1_(PB2)
			CY144243_A/ruddy_turnstone/New_Jersey/828227/2001_2001//_1_(PB2)
			KM504098_A/duck/Shandong/Q1/2013_2013/04/25_1_(PB2)
			KJ509113_A/breeder_chicken/Korea/H250/2014_2014/01/28_1_(PB2)
			KJ509105_A/breeder_duck/Korea/H249/2014_2014/01/28_1_(PB2)
			AB932553_A/chicken/kumamoto/1-7/2014_2014/04/13_1_(PB2)
			KJ509153_A/common_teal/Korea/H455-30/2014_2014/02/08_1_(PB2)
			KJ509129_A/mallard/Korea/H297/2014_2014/01/29_1_(PB2)
			KJ509161_A/spot-billed_duck/Korea/H455-42/2014_2014/02/08_1_(PB2)
			KJ509121_A/Korean_native_chicken/Korea/H257/2014_2014/01/28_1_(PB2)
			KJ509081_A/breeder_duck/Korea/H200/2014_2014/01/27_1_(PB2)
			KJ509009_A/Baikal_teal/Korea/H80/2014_2014/01/22_1_(PB2)
			KJ509017_A/Coot/Korea/H81/2014_2014/01/22_1_(PB2)
			KJ413847_A/baikal_teal/Korea/Donglim3/2014_2014/01/17_1_(PB2)
			KJ509057_A/broiler_duck/Korea/H133/2014_2014/01/25_1_(PB2)
			KJ508897_A/broiler_duck/Korea/H29/2014_2014/01/18_1_(PB2)
			KJ508905_A/broiler_duck/Korea/H31/2014_2014/01/19_1_(PB2)
			KJ508913_A/broiler_duck/Korea/H32/2014_2014/01/19_1_(PB2)
			KJ508937_A/broiler_duck/Korea/H47/2014_2014/01/20_1_(PB2)
			KJ746108_A/mallard/Korea/W452/2014_2014/02/05_1_(PB2)
			KJ413839_A/broiler_duck/Korea/Buan2/2014_2014/01/17_1_(PB2)
			KJ509145_A/tundra_swan/Korea/H411/2014_2014/02/06_1_(PB2)
			KJ511809_A/waterfowl/Korea/S005/2014_2014/02/15_1_(PB2)
			KJ508977_A/Baikal_teal/Korea/H62/2014_2014/01/21_1_(PB2)
			KJ509049_A/breeder_duck/Korea/H128/2014_2014/01/25_1_(PB2)
			KJ508985_A/broiler_duck/Korea/H65/2014_2014/01/21_1_(PB2)
			KJ509025_A/Baikal_teal/Korea/H84/2014_2014/01/22_1_(PB2)
			KJ509041_A/breeder_chicken/Korea/H122/2014_2014/01/24_1_(PB2)
			KJ509073_A/breeder_duck/Korea/H158/2014_2014/01/26_1_(PB2)
			KJ509065_A/broiler_duck/Korea/H145/2014_2014/01/25_1_(PB2)
			KJ508929_A/Baikal_teal/Korea/H41/2014_2014/01/19_1_(PB2)
			KJ508945_A/broiler_duck/Korea/H48/2014_2014/01/20_1_(PB2)
			KJ508993_A/Baikal_teal/Korea/H66/2014_2014/01/21_1_(PB2)
			KJ509001_A/Baikal_teal/Korea/H68/2014_2014/01/22_1_(PB2)
			KJ509033_A/Baikal_teal/Korea/H96/2014_2014/01/23_1_(PB2)
			KJ509137_A/bean_goose/Korea/H328/2014_2014/02/01_1_(PB2)
			KJ508921_A/bean_goose/Korea/H40/2014_2014/01/19_1_(PB2)
			KJ508969_A/bean_goose/Korea/H53/2014_2014/01/20_1_(PB2)
			KJ508953_A/broiler_duck/Korea/H49/2014_2014/01/20_1_(PB2)
			KJ509089_A/mallard/Korea/H207/2014_2014/01/27_1_(PB2)
			KJ509097_A/white-fronted_goose/Korea/H231/2014_2014/01/28_1_(PB2)
			A/duck/Chiba/26-372-48/2014_|_EPI_ISL_168024_|_2014-11-18_|_E1
			A/duck/Chiba/26-372-61/2014_|_EPI_ISL_168025_|_2014-11-18_|_E1
			A/duck/England/36254/14_|_EPI_ISL_167904_|_2014-11-14_|_Egg_passage_1
			A/Chicken/Netherlands/14015526/2014_|_EPI_ISL_167905_|_2014-11-14_|_Choanal_Swab
			A/chicken/Netherlands/14015531_|_EPI_ISL_168075_|_2014-11-15_|_choanal_swabs
			CY015096_A/turkey/Ireland/1378/1983_1983//_1_(PB2)
			KJ476664_A/duck/Zhejiang/6D18/2013_2013/12/14_1_(PB2)
			KJ476663_A/duck/Zhejiang/W24/2013_2013/11/14_1_(PB2)
			KJ508963_A/Baikal_teal/Korea/H52/2014_2014/01/20_1_(PB2)
			KJ413831_A/breeder_duck/Korea/Gochang1/2014_2014/01/16_1_(PB2)
			;
End;
Begin trees;
	Translate
		1 CY134108_A/mallard/California/2559P/2011_2011/08/12_1_(PB2),
		2 GQ923580_A/avian/Colorado/456648/2006_2006//_1_(PB2),
		3 GU049979_A/unknown/New_Jersey/456488/2006_2006//_1_(PB2),
		4 EU743134_A/duck/NY/191255-59/2002_2002//_1_(PB2),
		5 GU051352_A/ruddy_turnstone/New_Jersey/1851/2001_2001//_1_(PB2),
		6 CY144243_A/ruddy_turnstone/New_Jersey/828227/2001_2001//_1_(PB2),
		7 KM504098_A/duck/Shandong/Q1/2013_2013/04/25_1_(PB2),
		8 KJ509113_A/breeder_chicken/Korea/H250/2014_2014/01/28_1_(PB2),
		9 KJ509105_A/breeder_duck/Korea/H249/2014_2014/01/28_1_(PB2),
		10 AB932553_A/chicken/kumamoto/1-7/2014_2014/04/13_1_(PB2),
		11 KJ509153_A/common_teal/Korea/H455-30/2014_2014/02/08_1_(PB2),
		12 KJ509129_A/mallard/Korea/H297/2014_2014/01/29_1_(PB2),
		13 KJ509161_A/spot-billed_duck/Korea/H455-42/2014_2014/02/08_1_(PB2),
		14 KJ509121_A/Korean_native_chicken/Korea/H257/2014_2014/01/28_1_(PB2),
		15 KJ509081_A/breeder_duck/Korea/H200/2014_2014/01/27_1_(PB2),
		16 KJ509009_A/Baikal_teal/Korea/H80/2014_2014/01/22_1_(PB2),
		17 KJ509017_A/Coot/Korea/H81/2014_2014/01/22_1_(PB2),
		18 KJ413847_A/baikal_teal/Korea/Donglim3/2014_2014/01/17_1_(PB2),
		19 KJ509057_A/broiler_duck/Korea/H133/2014_2014/01/25_1_(PB2),
		20 KJ508897_A/broiler_duck/Korea/H29/2014_2014/01/18_1_(PB2),
		21 KJ508905_A/broiler_duck/Korea/H31/2014_2014/01/19_1_(PB2),
		22 KJ508913_A/broiler_duck/Korea/H32/2014_2014/01/19_1_(PB2),
		23 KJ508937_A/broiler_duck/Korea/H47/2014_2014/01/20_1_(PB2),
		24 KJ746108_A/mallard/Korea/W452/2014_2014/02/05_1_(PB2),
		25 KJ413839_A/broiler_duck/Korea/Buan2/2014_2014/01/17_1_(PB2),
		26 KJ509145_A/tundra_swan/Korea/H411/2014_2014/02/06_1_(PB2),
		27 KJ511809_A/waterfowl/Korea/S005/2014_2014/02/15_1_(PB2),
		28 KJ508977_A/Baikal_teal/Korea/H62/2014_2014/01/21_1_(PB2),
		29 KJ509049_A/breeder_duck/Korea/H128/2014_2014/01/25_1_(PB2),
		30 KJ508985_A/broiler_duck/Korea/H65/2014_2014/01/21_1_(PB2),
		31 KJ509025_A/Baikal_teal/Korea/H84/2014_2014/01/22_1_(PB2),
		32 KJ509041_A/breeder_chicken/Korea/H122/2014_2014/01/24_1_(PB2),
		33 KJ509073_A/breeder_duck/Korea/H158/2014_2014/01/26_1_(PB2),
		34 KJ509065_A/broiler_duck/Korea/H145/2014_2014/01/25_1_(PB2),
		35 KJ508929_A/Baikal_teal/Korea/H41/2014_2014/01/19_1_(PB2),
		36 KJ508945_A/broiler_duck/Korea/H48/2014_2014/01/20_1_(PB2),
		37 KJ508993_A/Baikal_teal/Korea/H66/2014_2014/01/21_1_(PB2),
		38 KJ509001_A/Baikal_teal/Korea/H68/2014_2014/01/22_1_(PB2),
		39 KJ509033_A/Baikal_teal/Korea/H96/2014_2014/01/23_1_(PB2),
		40 KJ509137_A/bean_goose/Korea/H328/2014_2014/02/01_1_(PB2),
		41 KJ508921_A/bean_goose/Korea/H40/2014_2014/01/19_1_(PB2),
		42 KJ508969_A/bean_goose/Korea/H53/2014_2014/01/20_1_(PB2),
		43 KJ508953_A/broiler_duck/Korea/H49/2014_2014/01/20_1_(PB2),
		44 KJ509089_A/mallard/Korea/H207/2014_2014/01/27_1_(PB2),
		45 KJ509097_A/white-fronted_goose/Korea/H231/2014_2014/01/28_1_(PB2),
		46 A/duck/Chiba/26-372-48/2014_|_EPI_ISL_168024_|_2014-11-18_|_E1,
		47 A/duck/Chiba/26-372-61/2014_|_EPI_ISL_168025_|_2014-11-18_|_E1,
		48 A/duck/England/36254/14_|_EPI_ISL_167904_|_2014-11-14_|_Egg_passage_1,
		49 A/Chicken/Netherlands/14015526/2014_|_EPI_ISL_167905_|_2014-11-14_|_Choanal_Swab,
		50 A/chicken/Netherlands/14015531_|_EPI_ISL_168075_|_2014-11-15_|_choanal_swabs,
		51 CY015096_A/turkey/Ireland/1378/1983_1983//_1_(PB2),
		52 KJ476664_A/duck/Zhejiang/6D18/2013_2013/12/14_1_(PB2),
		53 KJ476663_A/duck/Zhejiang/W24/2013_2013/11/14_1_(PB2),
		54 KJ508963_A/Baikal_teal/Korea/H52/2014_2014/01/20_1_(PB2),
		55 KJ413831_A/breeder_duck/Korea/Gochang1/2014_2014/01/16_1_(PB2)
;
tree STATE_0 = (((((((1:0.6170935661714516,(((7:0.17713172175625203,(8:0.47872749338338444,(12:0.25657293569503575,(((13:0.02644031696002741,41:0.02644031696002741):0.01281608314158457,((21:0.0013908199728697296,32:0.0013908199728697296):0.0142623102669299,47:0.01565313023979963):0.02360326986181235):0.027109549305014427,33:0.0663659494066264):0.19020698628840935):0.22215455768834869):0.698404228…
tree STATE_3000 = (((((1:4.799754596356149,(((7:0.04759413589908035,((((((((((8:0.012164980381268372,13:0.012164980381268372):0.008343175610244174,50:0.020508155991512546):0.011919742826532471,((15:4.457562437796908E-4,(18:7.845773680702174E-5,20:7.845773680702174E-5):3.6729850697266904E-4):0.013797156388168431,(((22:0.0051011463151278,(36:0.0012127153716989237,41:0.0012127153716989237):0.0038884…
tree STATE_6000 = ((((1:8.508494651085462,(2:0.08390182152412429,3:0.08390182152412429):3.4245928295613375):2.4580069043728034,((7:0.45771235094974916,((((((((((((8:0.018880258081458205,43:0.018880258081458205):0.0027151267056445307,34:0.021595384787102736):0.007188392054191327,((38:0.003100730729770498,45:0.003100730729770498):0.002064732529760879,42:0.005165463259531377):0.023618313581762685):0…
tree STATE_9000 = (((((1:9.556138179811994,(2:0.07714613334267106,3:0.07714613334267106):4.4789920464693225):1.8283961157614357,(5:0.025424018111969815,6:0.025424018111969815):1.3591102774614594):0.703096444975186,4:3.087630740548615):8.719313416682706,((7:1.2629336046101964,((((((((((8:0.025636509511541953,44:0.025636509511541953):0.0018098010721637504,41:0.027446310583705703):0.0092605173522628…
tree STATE_12000 = (((((1:9.710499002942644,(2:0.0676834156172692,3:0.0676834156172692):4.642815587325375):1.8013953521071038,(5:0.010164183920252867,6:0.010164183920252867):1.5017301711294948):1.813589988555215,4:4.325484343604963):13.44314061851222,((7:1.2947927731629494,(((((((((8:0.039714290128527965,(((38:0.0031371489018224407,45:0.0031371489018224407):0.0022180764234161193,41:0.005355225325…
tree STATE_15000 = (((((1:11.475725623149787,(2:0.0676834156172692,3:0.0676834156172692):6.408042207532517):1.850546512561495,(5:0.010164183920252867,6:0.010164183920252867):3.316107951791029):1.0124338017153143,4:5.338705937426596):14.49171644499354,((7:1.6525415438311675,(((((((((8:0.03798426455691711,(37:0.012776355255941351,(40:0.010073701889116429,41:0.010073701889116429):0.00270265336682492…
tree STATE_18000 = ((((1:13.027354367559749,(2:0.06319589476049181,3:0.06319589476049181):7.964158472799257):1.359451941972754,(4:4.618665281843665,(5:0.011678200170878839,6:0.011678200170878839):3.606987081672786):0.7681410276888379):15.460583555190148,((7:2.2065037396755005,((((((((((8:0.0400761173212891,((37:0.008170372771047827,43:0.008170372771047827):0.011777905546340317,41:0.01994827831738…
tree STATE_21000 = ((((1:12.799281264504437,(2:0.1835882376019189,3:0.1835882376019189):7.615693026902518):1.4553828784795506,(4:4.291043002908651,(5:0.01304082107415816,6:0.01304082107415816):3.278002181834493):0.9636211400753361):20.5943835039244,((7:1.7860098944514378,(((((((8:0.05880734826421489,((((37:0.0042328453524019295,38:0.0042328453524019295):0.016175922402894106,43:0.02040876775529603…
tree STATE_24000 = ((((1:11.939983751272024,(2:0.09404712811521954,3:0.09404712811521954):6.845936623156804):3.062790074450806,(5:0.04214544600383796,6:0.04214544600383796):4.960628379718992):1.049281719254946,4:7.052055544977776):32.41214415563547,(((7:1.8382281527810354,(((((((((((((8:0.03223301156852702,40:0.03223301156852702):0.018575637481156745,43:0.05080864904968377):0.0010246760394418825,…
tree STATE_27000 = (((1:14.022504132542167,(2:0.4994200272315883,3:0.4994200272315883):8.523084105310579):2.4961916086564067,(4:6.107646132897397,(5:0.6525546362851866,6:0.6525546362851866):4.45509149661221):1.4110496083011768):30.950306076927415,(((7:3.462706977473962,((((((8:0.12651174540602692,36:0.12651174540602692):0.0117990598513672,43:0.13831080525739411):0.0837055042661618,((9:0.210707666…
tree STATE_30000 = (((1:15.650183206458642,(2:0.12786803860444174,3:0.12786803860444174):10.5223151678542):0.9430109986179609,(4:6.206425405872704,(5:0.1668271801213823,6:0.1668271801213823):5.039598225751321):1.3867687992038995):33.85431467040709,(((7:2.5319082430375657,((((((((8:0.08285143678568685,(39:0.012659194194330597,42:0.012659194194330597):0.07019224259135626):0.0990300885872927,(((35:0…
tree STATE_33000 = (((1:18.682386464066816,(4:6.896957235835398,(5:0.30386779578661205,6:0.30386779578661205):5.593089440048786):2.7854292282314184):1.1251386900561826,(2:0.2867371369756544,3:0.2867371369756544):14.520788017147344):34.36696633497456,(((7:2.739379437900243,((((((((((8:0.12138122176139732,42:0.12138122176139732):0.0324931143502544,((9:0.03960650647474319,38:0.03960650647474319):0.0…
tree STATE_36000 = ((1:23.73401545442338,((2:0.3482514156218066,3:0.3482514156218066):15.111106083224605,(4:9.040664712645494,(5:0.1833518936444971,6:0.1833518936444971):7.857312819000997):2.4186927862009178):3.2746579555769664):36.13123768108563,(((7:4.303297210760532,((((((((8:0.11162894001438817,12:0.11162894001438817):0.057847336969077456,((29:0.02396407756976946,34:0.02396407756976946):0.105…
tree STATE_39000 = (((1:22.575847536853917,(4:8.44411114526121,(5:0.10722930961831345,6:0.10722930961831345):7.336881835642897):5.131736391592707):2.679008773971905,(2:0.07419625405536046,3:0.07419625405536046):20.180660056770463):37.27935645873537,(((7:3.3810094134723077,(((((8:0.11995878569986612,(42:0.0069465212725861245,43:0.0069465212725861245):0.11301226442727999):0.284424351485118,(((((9:0…
tree STATE_42000 = ((1:24.935944194820465,((2:0.04240097336058568,3:0.04240097336058568):15.966298363767304,(4:8.216096784882058,(5:0.05561450835301507,6:0.05561450835301507):7.160482276529043):3.7926025522458318):3.9272448576925747):36.386235133275534,(((7:3.35098301982556,(((((((8:0.1775868529563617,44:0.1775868529563617):0.010390548935475502,42:0.1879774018918372):0.0827684750096469,(29:0.2090…
tree STATE_45000 = ((1:25.027918230847796,((2:0.07415048860745621,3:0.07415048860745621):16.861080131174802,(4:7.940059949471475,(5:0.17626175966818813,6:0.17626175966818813):6.763798189803287):4.9951706703107845):3.0926876110655357):37.621506411243054,(((7:4.367027488792155,(((((8:0.2520126905903348,(37:0.20279467641116897,((38:0.010972095382113793,45:0.010972095382113793):0.005542112648470206,4…
tree STATE_48000 = (((1:21.768121143667052,(4:8.315866330430524,(5:7.659400114654602E-4,6:7.659400114654602E-4):7.315100390419058):4.452254813236529):3.2013582466800052,(2:0.641849646008092,3:0.641849646008092):19.327629744338964):48.35705158844115,((7:4.846391060249383,(((((((8:0.06422818147752281,9:0.06422818147752281):0.11512686008676913,(38:8.726015033743407E-4,43:8.726015033743407E-4):0.1784…
tree STATE_51000 = ((1:29.691488682925034,((2:0.4753316679546735,3:0.4753316679546735):21.588998603401485,(4:12.635816439768401,(5:0.2984741120850689,6:0.2984741120850689):11.337342327683332):5.4285138315877575):2.6271584115688746):44.13345949510947,((7:5.441965858537929,(((((((8:0.10497993131952957,37:0.10497993131952957):0.025177341422358945,(38:0.053478946781793296,43:0.053478946781793296):0.0…
tree STATE_54000 = ((1:28.23760068038462,((2:0.9809459040638817,3:0.9809459040638817):19.850892949192158,(4:12.456693351764507,(5:0.42940685828231295,6:0.42940685828231295):11.027286493482194):4.375145501491534):2.405761827128579):43.547348057148966,((7:4.939375837302063,((((((8:0.21509670217857757,((29:0.02678542036582647,32:0.02678542036582647):0.1115376830608119,(30:0.1145258325708929,((31:0.0…
tree STATE_57000 = (((1:23.773833011347826,(4:9.878601772331667,(5:0.18937816426673848,6:0.18937816426673848):8.689223608064928):4.895231239016159):5.082909703068843,(2:0.5483938070337935,3:0.5483938070337935):23.308348907382875):49.34042699242684,((7:5.868166571840166,(((((8:0.3854800788239702,(((36:0.1327457129848436,(42:0.05035160519129395,45:0.05035160519129395):0.08239410779354966):0.0369869…
tree STATE_60000 = ((1:31.599842885962232,((2:1.027444942257823,3:1.027444942257823):20.778078465545196,(4:12.67697150982449,(5:0.05541928484793246,6:0.05541928484793246):11.621552224976558):5.128551897978529):4.794319478159213):39.6495133420656,((7:5.261281964652326,(((((((8:0.16785288151726613,38:0.16785288151726613):0.003619948816657198,9:0.17147283033392333):0.24743828879362792,(((12:0.061040…
tree STATE_63000 = ((1:33.04196313013657,((2:0.7998764854393805,3:0.7998764854393805):21.556738975399938,(4:13.362967809674913,(5:0.025653129933381535,6:0.025653129933381535):12.337314679741532):4.993647651164405):5.685347669297254):48.466977500931556,((7:6.299332304817781,(((((((8:0.08828504521080512,(36:0.07550481628085035,40:0.07550481628085035):0.01278022892995477):0.007805410349120023,((38:0…
tree STATE_66000 = ((1:33.437053710090744,((2:0.06950532011316923,3:0.06950532011316923):22.293497589381804,(4:11.529652496086904,(5:0.00831511070567359,6:0.00831511070567359):10.52133738538123):6.83335041340807):6.074050800595771):47.66676469262483,((7:5.660228718652424,(((((((8:0.09244948882252094,(41:0.049248907924769776,44:0.049248907924769776):0.04320058089775116):0.12253607217980361,(36:0.1…
tree STATE_69000 = ((1:37.490710962155596,((2:1.0224551800187598,3:1.0224551800187598):26.16265869662611,(4:16.680299863625667,(5:0.3538763530342468,6:0.3538763530342468):15.32642351059142):6.504814013019203):5.305597085510726):55.20387369132214,((7:7.911500490737335,((((((((8:0.22421986849096343,12:0.22421986849096343):0.03094220318160179,(35:0.1785692687980105,(41:0.006512982321241392,43:0.0065…
tree STATE_72000 = ((1:38.553014347890965,((2:0.05969782421911951,3:0.05969782421911951):26.36803037213658,(4:17.744186158612766,(5:0.4272546240991151,6:0.4272546240991151):16.31693153451365):4.683542037742935):7.1252861515352635):61.04440579458709,((7:10.010340674024128,(((((((8:0.2762589952598651,((37:0.002801728830246326,42:0.002801728830246326):0.15533817323636878,(44:0.08099744351579193,45:0…
tree STATE_75000 = ((1:42.93625389987956,((2:0.23048763755536505,3:0.23048763755536505):26.721964005060897,(4:15.932840874427676,(5:0.3210332929072237,6:0.3210332929072237):14.611807581520452):7.019610768188585):10.9838022572633):65.45818132520402,((7:7.870603602787753,(((((((8:0.2924305441381707,(9:0.2608605834932788,((38:0.052655694681096224,43:0.052655694681096224):0.10360556463725636,45:0.156…
tree STATE_78000 = ((1:43.4195389987177,((2:0.38597423519061813,3:0.38597423519061813):28.54651150615326,(4:17.961695602243875,(5:0.3740432409722345,6:0.3740432409722345):16.58765236127164):6.9707901391):9.487053257373823):66.58754132045217,((7:8.128295821822311,(((((((8:0.18415480158227043,37:0.18415480158227043):0.22646189130688565,(((9:0.2518203157735944,40:0.2518203157735944):0.00610092449667…
tree STATE_81000 = ((1:34.57302637728303,((2:0.8586122054089778,3:0.8586122054089778):26.436744210396153,(4:16.31867976003623,(5:0.009449076048953842,6:0.009449076048953842):15.309230683987275):6.976676655768902):2.2776699614778977):67.94596223729182,((7:6.827720395144676,((((((((8:0.28132046627419605,((35:0.24316403337964806,36:0.24316403337964806):0.01769106257081357,43:0.26085509595046164):0.0…
tree STATE_84000 = ((1:37.509021377365826,((2:0.40131030240659626,3:0.40131030240659626):23.702027423311254,(4:14.979361139082943,(5:0.027448842872376034,6:0.027448842872376034):13.951912296210567):5.123976586634907):8.405683651647976):60.105391109092096,((7:8.785980143251802,(((((8:0.488411884448183,12:0.488411884448183):0.35528725770970343,((((9:0.23220280505324978,36:0.23220280505324978):0.042…
tree STATE_87000 = ((1:39.990163886964815,((2:0.7605208281007485,3:0.7605208281007485):26.909423744982202,(4:16.99564497235913,(5:0.09925980125803946,6:0.09925980125803946):15.896385171101091):6.6742996007238204):7.320219313881864):61.99382866731812,((7:7.950195185014195,(((((8:0.8898363311258185,((9:0.40102630118562527,(((29:0.21135367824570905,(31:0.1929825762972358,(33:0.04640263626990995,34:0…
tree STATE_90000 = ((1:38.87126463493843,((2:0.5687501074539103,3:0.5687501074539103):28.669843928810153,(4:16.519106528610518,(5:0.034358205959147625,6:0.034358205959147625):15.48474832265137):8.719487507653543):4.632670598674366):62.72887793023598,((7:7.818667529785111,((((((8:0.5208953485049254,12:0.5208953485049254):0.30253147707017936,((((29:0.124190450345388,32:0.124190450345388):0.07483896…
tree STATE_93000 = ((1:39.465448293181176,((2:0.10517447573265493,3:0.10517447573265493):28.8017220652334,(4:18.318994734267868,(5:0.02263832655050635,6:0.02263832655050635):17.29635640771736):6.587901806698184):5.5585517522151235):74.15509079057529,((7:9.793466280716451,((((8:0.3057857135022392,((37:0.0028814507816553193,41:0.0028814507816553193):0.23480792925587698,(38:0.019610819270707416,43:0…
tree STATE_96000 = ((1:45.31467385114506,((2:0.3050117069587053,3:0.3050117069587053):33.190537801510146,(4:19.739692333417103,(5:0.07738307609073836,6:0.07738307609073836):18.662309257326363):9.755857175051744):6.819124342676211):68.54052105775106,((7:9.820524040590279,(((((8:0.42727115420771977,(((36:0.034022128581928206,39:0.034022128581928206):0.05064051695997188,42:0.08466264554190009):0.027…
tree STATE_99000 = ((1:48.56052126352737,((2:0.5971087241748325,3:0.5971087241748325):34.59770910977453,(4:22.79482506400607,(5:0.3102425618443352,6:0.3102425618443352):21.484582502161736):8.399992769943289):8.365703429578012):74.02608812131973,((7:10.344220245957763,((((((((((((8:0.12352157374371614,44:0.12352157374371614):0.08980272982536855,((29:0.14433818596510112,((30:0.10995231404021935,((3…
tree STATE_102000 = ((1:44.855737294549854,((2:0.351637437875155,3:0.351637437875155):31.024459571002076,(4:19.451773544506477,(5:0.31908818341219636,6:0.31908818341219636):18.132685361094282):7.9243234643707545):8.479640285672623):70.94105250911578,((7:10.102521149005042,((((((((((8:0.19645668956175913,((((37:0.025942806440324276,40:0.025942806440324276):0.023713381849174715,(42:0.01555349886925…
tree STATE_105000 = ((1:47.9955401696676,((2:0.2734853404920319,3:0.2734853404920319):33.104568594722174,(4:19.63786277035953,(5:0.19445218424347566,6:0.19445218424347566):18.44341058611605):9.740191164854675):9.617486234453395):75.50063947603854,((7:12.009087227399313,(((((((8:0.30274917436457716,12:0.30274917436457716):0.04531385439701707,(((9:0.1330815713121432,(36:0.12990943880064892,(41:0.01…
tree STATE_108000 = ((1:50.95609469110271,((2:0.7263150320748899,3:0.7263150320748899):34.76313636034725,(4:19.341538650931277,(5:0.1240651037219962,6:0.1240651037219962):18.21747354720928):12.147912741490856):10.46664329868058):75.26913959038018,((7:10.284170573653284,((((((((((8:0.19258497517185102,(39:0.023551776997011442,43:0.023551776997011442):0.16903319817483958):0.13704172293800082,((9:0.…
tree STATE_111000 = ((1:49.76493345829866,((2:0.5731403196495712,3:0.5731403196495712):36.13559011982443,(4:22.096000031294977,(5:0.04657664483578117,6:0.04657664483578117):21.049423386459196):10.612730408179019):8.056203018824661):67.84899998025055,((7:10.59085311432322,((((((8:0.4497558209665457,(39:0.026771499233095047,43:0.026771499233095047):0.4229843217334507):0.026032650525400103,((9:0.309…
tree STATE_114000 = ((1:46.16320410207275,((2:0.49078659871144303,3:0.49078659871144303):33.73641128691808,(4:22.047812485509894,(5:0.1776875266196054,6:0.1776875266196054):20.870124958890287):8.179385400119628):6.936006216443225):74.18639959960532,((7:13.635573843548618,((((((8:0.3269709107900304,((38:0.008307442877212606,44:0.008307442877212606):0.1256667229351302,((39:0.027571432415115626,42:0…
tree STATE_117000 = ((1:44.39965182410497,((2:0.8439512016826889,3:0.8439512016826889):34.16159565744927,(4:20.916598725043833,(5:0.6105345472196397,6:0.6105345472196397):19.306064177824194):10.088948134088128):4.39410496497301):67.91242015811096,((7:11.251967730925983,((((((8:0.31338385713780126,(12:0.253378379221727,(35:0.13515963250091192,36:0.13515963250091192):0.11821874672081509):0.06000547…
tree STATE_120000 = ((1:44.550205090243075,((2:1.3531445861755103,3:1.3531445861755103):32.09326492004053,(4:16.87720559271787,(5:0.13594678141758365,6:0.13594678141758365):15.741258811300288):12.569203913498171):6.103795584027033):65.19974769513175,((7:8.122836118765749,(((((((((8:0.2828619720625379,12:0.2828619720625379):0.09500854214994597,(36:0.2767403699957764,42:0.2767403699957764):0.101130…
tree STATE_123000 = ((1:45.52041197358518,((2:1.3482314560617663,3:1.3482314560617663):32.99293952591603,(4:20.035723950581804,(5:0.12904657634647876,6:0.12904657634647876):18.906677374235326):10.305447031395992):6.1792409916073865):77.60058006968531,((7:11.120283889025805,((((((8:0.7659460635704339,(((29:0.16210657381634083,34:0.16210657381634083):0.03556855256707378,33:0.1976751263834146):0.172…
tree STATE_126000 = ((1:53.123929059097165,((2:0.5337061512568742,3:0.5337061512568742):35.630726917535,(4:24.931533486191917,(5:0.0665443703169597,6:0.0665443703169597):23.864989115874955):7.232899582599956):11.959495990305292):63.43280790176466,((7:9.367582677169706,((((8:0.9299846568665014,12:0.9299846568665014):0.6118176700889825,((9:0.9322618133849512,(((29:0.208273992162686,(30:0.1781962831…
tree STATE_129000 = ((1:45.79490590170546,((2:0.5619759145535603,3:0.5619759145535603):35.97756017087232,(4:22.655070698016907,(5:0.010613749199722022,6:0.010613749199722022):21.644456948817187):9.884465387408973):4.2553698162795826):82.42294431804466,((7:11.672745431658957,(((((((((8:0.1948695916934283,37:0.1948695916934283):0.014808394520401974,9:0.20967798621383027):0.19444094153826275,12:0.40…
tree STATE_132000 = ((1:45.050196784060255,((2:0.2749831326827419,3:0.2749831326827419):31.22053811056933,(4:21.791505755240557,(5:0.3185621603842499,6:0.3185621603842499):20.472943594856307):5.704015488011514):8.554675540808184):66.41946261906534,((7:7.113463541175726,(((((((8:0.2543880862083719,12:0.2543880862083719):0.4862422334284226,((29:0.3600383271462693,30:0.3600383271462693):0.1954241496…
tree STATE_135000 = ((1:44.25845423264951,((2:0.48348031983011985,3:0.48348031983011985):31.95605580422128,(4:17.659064571689534,(5:0.14723354188718574,6:0.14723354188718574):16.511831029802348):10.780471552361867):6.818918108598112):69.26682207523326,((7:12.29181348247687,((((((8:0.33599167936371876,(9:0.3262997659836919,12:0.3262997659836919):0.00969191338002684):0.0876313039010595,((35:0.22294…
tree STATE_138000 = ((1:42.702605404196504,((2:0.8030949484902816,3:0.8030949484902816):33.062252559229066,(4:18.52278956321306,(5:0.11977726676466993,6:0.11977726676466993):17.403012296448388):11.34255794450629):3.837257896477155):69.15163776024455,((7:9.453816476935438,(((((8:0.46013940195008785,(((29:0.13056520038882607,34:0.13056520038882607):0.07004005610736908,(32:0.004145316768252609,33:0.…
tree STATE_141000 = ((1:47.18724546611282,((2:0.6594691844154941,3:0.6594691844154941):30.95251090765114,(4:20.288291207022176,(5:0.6648958639062634,6:0.6648958639062634):18.623395343115913):7.323688885044454):10.57526537404619):75.46959106937916,((7:9.961512741511628,((((((((((((8:0.37160782164286593,(37:0.21809266839638403,38:0.21809266839638403):0.1535151532464819):0.049798435014375475,((39:0.…
tree STATE_144000 = ((1:39.83299496471792,((2:0.22287499101899932,3:0.22287499101899932):30.27185670481324,(4:20.090040409718426,(5:0.07514187025957852,6:0.07514187025957852):19.014898539458848):6.40469128611381):4.338263268885683):77.09119628575468,((7:8.001316482289216,(((((8:0.886154410291497,((((9:0.3701518456613456,(((12:0.2411830884060687,(43:0.14681495828914196,44:0.14681495828914196):0.09…
tree STATE_147000 = ((1:47.043122649620656,((2:0.3345319356928602,3:0.3345319356928602):33.35793043242291,(4:23.11857178807771,(5:0.04576333805463051,6:0.04576333805463051):22.07280845002308):6.573890580038061):8.350660281504886):75.82179342708608,((7:7.913513635833505,(((((((8:0.23475984967793626,(40:0.08853723827910945,41:0.08853723827910945):0.1462226113988268):0.1462022341510744,((42:0.029489…
tree STATE_150000 = ((1:46.82821172969445,((2:0.35173179020481804,3:0.35173179020481804):33.16296678195589,(4:19.508918364331347,(5:0.07268569352021537,6:0.07268569352021537):18.43623267081113):10.005780207829357):8.313513157533748):65.95384091120656,((7:8.595568001353397,(((((((((8:0.20135209427146594,(35:0.1621156829829,(42:0.02063788031624347,43:0.02063788031624347):0.14147780266665652):0.0392…
tree STATE_153000 = ((1:48.556283903911535,((2:0.3557296079707335,3:0.3557296079707335):37.2773222559138,(4:25.461309809381234,(5:0.33063977381311815,6:0.33063977381311815):24.130670035568116):8.171742054503298):5.923232040027003):78.57424792741774,((7:10.393739859692777,((((((((8:0.4383737973265273,44:0.4383737973265273):0.13859920457963987,((12:0.2635141205337124,42:0.2635141205337124):0.201882…
tree STATE_156000 = ((1:51.8441205343173,((2:0.5734595591256291,3:0.5734595591256291):38.38268877246445,(4:23.38518386836934,(5:0.4809647360889642,6:0.4809647360889642):21.904219132280375):11.57096446322074):7.887972202727219):71.03661756387525,((7:8.982702513065016,(((((((((8:0.10651453173470007,((41:0.01633630761261211,43:0.01633630761261211):0.014834044444586438,42:0.03117035205719855):0.07534…
tree STATE_159000 = ((1:46.46961477914885,((2:0.3290475921949767,3:0.3290475921949767):34.86451088201323,(4:21.964654755936138,(5:0.04955027260250944,6:0.04955027260250944):20.91510448333363):9.228903718272065):6.276056304940646):70.72764001325342,((7:8.126736933129976,((((((8:0.3345421968297156,(9:0.24979804891711413,(35:0.2329937417885179,(((39:0.0011558249122656827,41:0.0011558249122656827):0.…
tree STATE_162000 = ((1:43.03528988568613,((2:0.668829129737686,3:0.668829129737686):28.620388328586564,(4:19.18887810557828,(5:0.05165885976568596,6:0.05165885976568596):18.137219245812595):6.100339352745973):8.74607242736188):77.72833011005872,((7:11.433839806932637,(((((8:0.23060446909588048,38:0.23060446909588048):0.44610401040388825,(((9:0.2171223433831011,(43:0.059013843265202794,44:0.05901…
tree STATE_165000 = ((1:47.332219278721695,((2:0.24219237696125795,3:0.24219237696125795):33.83981487427188,(4:21.77879119483181,(5:0.17875419134438886,6:0.17875419134438886):20.600037003487422):8.303216056401325):8.250212027488558):71.18256428508113,((7:8.768174947821322,(((((((8:0.28409436211528655,44:0.28409436211528655):0.07308608325417837,((9:0.16857012013236833,39:0.16857012013236833):0.094…
tree STATE_168000 = ((1:47.63533480076559,((2:0.1694720751696277,3:0.1694720751696277):32.56248873668975,(4:19.77298248931402,(5:0.3413787590133186,6:0.3413787590133186):18.4316037303007):8.95897832254536):9.90337398890621):72.96488751174203,((7:9.587052545089897,((((((8:0.12834524330341535,45:0.12834524330341535):0.25173499282986866,((((9:0.1830776028790438,43:0.1830776028790438):0.0135467766262…
tree STATE_171000 = ((1:53.55885120385956,((2:0.33817666170916816,3:0.33817666170916816):39.23634126468618,(4:24.61227517963514,(5:0.15733011282720533,6:0.15733011282720533):23.454945066807937):10.96224274676021):8.98433327746421):81.74952626941355,((7:13.985248896342283,(((((((8:0.1541528601793781,45:0.1541528601793781):0.24931495185093291,(35:0.2874744433777017,36:0.2874744433777017):0.11599336…
tree STATE_174000 = ((1:52.626239507018276,((2:0.2837830786939062,3:0.2837830786939062):37.313818289212485,(4:21.969047241136046,(5:0.14596986295129533,6:0.14596986295129533):20.82307737818475):11.628554126770346):10.028638139111884):75.20796937359486,((7:12.604540686977906,((((((8:0.46340792320100177,((35:0.24483571684998634,(36:0.24458696849277636,(37:0.08398560726716925,44:0.08398560726716925)…
tree STATE_177000 = ((1:51.511627430588696,((2:0.43711891823303795,3:0.43711891823303795):37.4554029841043,(4:24.170259127400556,(5:0.014519293433126634,6:0.014519293433126634):23.15573983396743):9.722262774936787):8.619105528251353):68.06017520118615,((7:9.270614273901748,(((((((8:0.38232656981767305,(36:0.30551465094290964,(39:0.23758798969208647,40:0.23758798969208647):0.06792666125082317):0.0…
tree STATE_180000 = ((1:43.58167567478346,((2:0.6871968393668233,3:0.6871968393668233):34.47760521059736,(4:19.956767041023845,(5:0.01316495307157517,6:0.01316495307157517):18.94360208795227):11.208035008940335):3.4168736248192815):73.84262282684668,((7:10.62935210730645,(((((((8:0.2914050278400243,((12:0.1930449041855736,(38:0.04112856775749438,41:0.04112856775749438):0.15191633642807922):0.0454…
tree STATE_183000 = ((1:43.37882794306624,((2:0.43536782621205994,3:0.43536782621205994):31.16710500785635,(4:20.14281628571419,(5:0.018835064901059795,6:0.018835064901059795):19.12398122081313):7.459656548354218):6.7763551089978336):75.83426902951497,((7:9.193059247400342,((((((8:0.22431966754711075,36:0.22431966754711075):0.07493272833909437,((((29:0.13343593134607915,(31:0.12292609639668593,34…
tree STATE_186000 = ((1:51.309899164313606,((2:0.7216232218372269,3:0.7216232218372269):37.36486423862478,(4:23.920418115266564,(5:0.3292158831721732,6:0.3292158831721732):22.59120223209439):10.166069345195446):8.223411703851596):79.01413620391975,((7:10.860042297779541,(((((8:0.37888188563927105,35:0.37888188563927105):0.11248860297857344,((((9:0.22705213206532032,((39:0.005354150490121471,41:0.…
tree STATE_189000 = ((1:49.65983790791987,((2:0.3509171799457409,3:0.3509171799457409):37.7585827980074,(4:26.36801903495202,(5:0.21726896958798747,6:0.21726896958798747):25.150750065364033):7.741480943001122):6.55033792996673):86.1171257048336,((7:10.708485676511772,((((((((((((8:0.13167807085627872,43:0.13167807085627872):0.010978673542235778,44:0.1426567443985145):0.1797874619239841,((38:0.076…
tree STATE_192000 = ((1:49.71385884831297,((2:0.4935678279201863,3:0.4935678279201863):37.63750216066898,(4:22.131997797046658,(5:0.23981198424507433,6:0.23981198424507433):20.892185812801586):11.99907219154251):6.582788859723799):87.2950842321414,((7:8.454376948918318,((((((8:0.11043082048302215,39:0.11043082048302215):0.6692554597279966,(35:0.7090479690976991,((38:0.1405887297059681,42:0.140588…
tree STATE_195000 = ((1:47.65518806398071,((2:0.21777776274796068,3:0.21777776274796068):34.109659628342,(4:20.904652816893694,(5:0.018375560486628473,6:0.018375560486628473):19.886277256407066):9.422784574196264):8.327750672890751):89.9347751259028,((7:11.954300261472527,(((((((((((8:0.08093526117654369,35:0.08093526117654369):0.10213200607907803,42:0.18306726725562172):0.18413776372772217,(36:0…
tree STATE_198000 = ((1:54.13138360355549,((2:0.5857302754575535,3:0.5857302754575535):37.59696788330737,(4:23.657603903468093,(5:0.043184980259225014,6:0.043184980259225014):22.614418923208866):10.525094255296828):10.94868544479057):83.20744682081144,((7:11.323545710857896,((((((((8:0.38397050022312446,((35:0.14347737926233847,44:0.14347737926233847):0.2228865540781427,41:0.3663639333404812):0.0…
tree STATE_201000 = (((1:46.89988205779773,(4:25.425590770544105,(5:0.006424660554060324,6:0.006424660554060324):24.419166109990044):12.474291287253628):7.270280216041137,(2:0.9174268784995991,3:0.9174268784995991):48.25273539533927):87.20384797662167,((7:13.675459882183613,(((((((8:0.3764688494169932,43:0.3764688494169932):0.008791696220505407,(41:0.050089445685479204,44:0.050089445685479204):0.…
tree STATE_204000 = ((1:53.65474605617474,((2:0.9319611232615674,3:0.9319611232615674):39.54337944232988,(4:23.500503339744782,(5:0.16720774754269208,6:0.16720774754269208):22.33329559220209):12.974837225846663):8.179405490583292):93.53749847183838,((7:10.111944752179426,(((((((8:0.681746980252743,42:0.681746980252743):0.05245592472427152,9:0.7342029049770146):0.11017652980128423,(((12:0.52704847…
tree STATE_207000 = ((1:67.37338251090183,((2:0.4420816058369379,3:0.4420816058369379):52.76410363951411,(4:31.347827367395105,(5:1.1210928015564843,6:1.1210928015564843):29.22673456583862):17.858357877955946):9.167197265550783):93.99322258891443,((7:16.125709454077032,(((((8:0.6256989922823832,(35:0.5339819507809656,41:0.5339819507809656):0.09171704150141768):0.6085942777865028,((((9:0.523079112…
tree STATE_210000 = ((1:70.62509045111351,((2:2.4571128764548362,3:2.4571128764548362):50.60133099814776,(4:36.842523984737475,(5:0.38351520903742475,6:0.38351520903742475):35.45900877570005):12.21591988986512):12.566646576510912):105.9106763711792,((7:14.860097153363276,((((((8:1.205781705406622,(9:1.1240965338923457,(35:0.9009341179659129,((37:0.15824966365567494,45:0.15824966365567494):0.04267…
tree STATE_213000 = ((1:63.036462953448535,((2:1.1175889077413483,3:1.1175889077413483):46.79776560172573,(4:30.65754584331428,(5:0.5359605011164401,6:0.5359605011164401):29.12158534219784):13.257808666152798):10.121108443981456):100.42129849825915,((7:13.923114188099133,(((8:1.388593500471029,(((29:0.22314364113259266,34:0.22314364113259266):0.33440799286677736,(31:0.22595066968995087,33:0.22595…
tree STATE_216000 = ((1:58.724784378966916,((2:0.06141475489627979,3:0.06141475489627979):47.259252758092174,(4:26.51921361634099,(5:0.10103161566988916,6:0.10103161566988916):25.418182000671102):16.801453896647466):6.404116865978459):108.01479245995844,((7:14.331350105654558,(((((((((8:0.4977067445864633,(37:0.20700052908933697,(41:0.12363808803970007,44:0.12363808803970007):0.0833624410496369):…
tree STATE_219000 = ((1:56.48803795925722,((2:0.3484423927495861,3:0.3484423927495861):42.61140724430096,(4:24.069689223798164,(5:0.20976579642488247,6:0.20976579642488247):22.859923427373282):14.890160413252381):8.528188322206674):87.9500187848785,((7:13.170097958593656,(((((8:0.9189149689058786,(9:0.8931937542940415,35:0.8931937542940415):0.025721214611837184):0.04599177881904126,(((12:0.233774…
tree STATE_222000 = ((1:69.23978866868795,((2:1.8294869597976486,3:1.8294869597976486):50.11229060899705,(4:32.40713519550179,(5:0.3666977846312225,6:0.3666977846312225):31.040437410870567):15.534642373292911):12.298011099893252):86.71722812561573,((7:11.958267498542313,(((((8:0.83695916330268,((9:0.7156703336886315,((((29:0.09285226023078026,32:0.09285226023078026):0.19764491317538074,(31:0.0148…
tree STATE_225000 = ((1:53.89230617868765,((2:0.24045245390289516,3:0.24045245390289516):41.504925048420496,(4:23.955884092394697,(5:0.2644804872643274,6:0.2644804872643274):22.69140360513037):13.789493409928696):7.146928676364254):94.04394939634182,((7:10.919668160730879,((((((((8:0.594842454057496,35:0.594842454057496):0.1312324946111605,((12:0.19973895546534598,(40:0.09630871619128005,45:0.096…
tree STATE_228000 = ((1:56.481906855809775,((2:0.3046752113358586,3:0.3046752113358586):41.04835230937874,(4:25.141885357187782,(5:0.3423770016495524,6:0.3423770016495524):23.79950835553823):12.211142163526823):10.12887933509517):81.99782397595627,((7:10.931245690264491,((((((((8:0.6019462158295061,((29:0.1985193294844043,33:0.1985193294844043):0.20279542321992586,(((30:0.08698833862787134,31:0.0…
tree STATE_231000 = (((1:45.62035869548308,(4:24.27076625659732,(5:0.21767937364349343,6:0.21767937364349343):23.053086882953828):12.349592438885757):13.826477304209938,(2:0.4495669381696352,3:0.4495669381696352):53.99726906152338):98.04187259482677,((7:12.102654340615858,((((8:1.0608692834484361,(((37:0.1047155660479957,(40:0.062474351607342014,41:0.062474351607342014):0.042241214440653686):0.09…
tree STATE_234000 = ((1:57.900390352462665,((2:0.5786079853806214,3:0.5786079853806214):41.95750188939109,(4:25.88538938282573,(5:0.33583760536543217,6:0.33583760536543217):24.549551777460294):12.650720491945982):10.364280477690954):82.41892952469536,((7:13.017319796901914,((((((8:0.6883766821674142,(37:0.05346751548751358,(40:0.026804520738316698,44:0.026804520738316698):0.02666299474919688):0.6…
tree STATE_237000 = ((1:54.84066247836785,((2:1.0789578920422915,3:1.0789578920422915):35.541062048400356,(4:23.808112364337575,(5:0.169682771616408,6:0.169682771616408):22.638429592721167):8.811907576105071):13.220642537925201):85.08349875419893,((7:10.253943833895411,(((((8:1.2772635580032325,(((9:0.3938448140306081,((12:0.30266533073848123,((40:0.06655797462497053,44:0.06655797462497053):0.019…
tree STATE_240000 = ((1:50.80919880294123,((2:0.45908591079293615,3:0.45908591079293615):40.712472079930706,(4:23.57538229981533,(5:0.0405213419862136,6:0.0405213419862136):22.534860957829117):13.59617569090831):4.63764081221759):78.25981091265905,((7:9.861328906870193,((((((8:0.7668703400148745,(12:0.4580371166035809,(35:0.42580693683304005,36:0.42580693683304005):0.03223017977054082):0.30883322…
tree STATE_243000 = ((1:50.07302154773772,((2:0.40672263925734065,3:0.40672263925734065):39.02215519127764,(4:28.230017240307127,(5:0.3514208663098497,6:0.3514208663098497):26.878596373997276):7.198860590227852):5.644143717202738):82.84834075323965,((7:8.375407693128746,(((((((8:0.5420256897044701,((12:0.35096310641115885,35:0.35096310641115885):0.044700225938242466,((36:0.08049844629236895,((37:…
tree STATE_246000 = ((1:52.872979926930654,((2:0.7689541223903458,3:0.7689541223903458):38.77869134630957,(4:23.801071774004512,(5:0.21998482553716414,6:0.21998482553716414):22.581086948467348):11.746573694695407):8.325334458230735):71.59438315394112,((7:9.251564647735126,(((((8:0.6026497176132064,(((29:0.17731137894796806,((30:0.05445943283252176,32:0.05445943283252176):0.0017157331728421404,31:…
tree STATE_249000 = ((1:51.47785361142408,((2:0.8227217608207038,3:0.8227217608207038):35.80539930194834,(4:20.495799603363835,(5:0.09331288447187447,6:0.09331288447187447):19.40248671889196):12.132321459405212):9.849732548655034):62.40791626565094,((7:8.476802362561195,((((((((8:0.26613302895382107,38:0.26613302895382107):0.19255736386937572,9:0.4586903928231968):0.0684009204191548,((12:0.353056…
tree STATE_252000 = ((1:47.82575597169533,((2:0.8468156207954607,3:0.8468156207954607):34.899352886727094,(4:22.740095484806545,(5:0.12906924807444042,6:0.12906924807444042):21.611026236732105):9.00607302271601):7.079587464172775):66.20607229012168,((7:9.021277291656787,((((((((((8:0.18136199127525787,38:0.18136199127525787):0.06671804804475856,((36:0.07043754480298495,37:0.07043754480298495):0.1…
tree STATE_255000 = ((1:45.4074221019923,((2:0.9110908346246838,3:0.9110908346246838):31.31916847418562,(4:21.606659305792448,(5:0.07549546737263135,6:0.07549546737263135):20.531163838419815):6.623600003017856):8.177162793182):65.5610390970829,((7:10.544260560232203,(((((8:0.4542756424089315,(((9:0.4162495244352807,((37:0.2799185508718683,42:0.2799185508718683):0.06607641836262051,(40:0.104101441…
tree STATE_258000 = ((1:45.99647851218488,((2:0.45002723666666533,3:0.45002723666666533):33.157710789709405,(4:21.353612246918892,(5:0.12624676064759122,6:0.12624676064759122):20.227365486271303):8.254125779457176):7.38874048580881):69.51849803575325,((7:8.579818251334704,(((((8:0.4519923200721268,(((9:0.22482972923058195,((((37:0.013781245440037044,45:0.013781245440037044):0.02757313336334629,41…
tree STATE_261000 = (((1:34.00224522219718,(4:20.91138489298141,(5:0.009669780400919592,6:0.009669780400919592):19.90171511258049):4.090860329215772):6.858529218669354,(2:0.18038984255679935,3:0.18038984255679935):35.680384598309736):69.48505922990532,((7:11.4450293541018,((((((((8:0.42686993994260686,(((12:0.1932488347784503,41:0.1932488347784503):0.1632317957265992,((35:0.07334665307590424,42:0…
tree STATE_264000 = ((1:47.24105937942547,((2:0.7377745023047417,3:0.7377745023047417):31.90665353765269,(4:21.483503441859945,(5:0.03804621939605468,6:0.03804621939605468):20.44545722246389):7.160924598097488):9.59663133946804):79.00268789986399,((7:12.636406912850896,((((((((((8:0.14883351799829955,(38:0.10012748774187281,43:0.10012748774187281):0.04870603025642674):0.06767992749985971,37:0.216…
tree STATE_267000 = ((1:37.87097316923815,((2:0.182466948811415,3:0.182466948811415):26.69361787454401,(4:15.037433300771564,(5:0.11183028779399251,6:0.11183028779399251):13.925603012977572):7.838651522583863):5.994888345882721):58.82996546406722,((7:9.274837220305251,((((((8:0.24864967830380014,((37:0.03722914213677904,45:0.03722914213677904):0.18888277778856905,(41:0.20547976866286474,44:0.2054…
tree STATE_270000 = ((1:38.66472308609663,((2:0.31968809400763476,3:0.31968809400763476):28.95262427547988,(4:16.741458098829554,(5:0.147886837080053,6:0.147886837080053):15.593571261749501):8.530854270657962):4.392410716609113):59.59010244191455,((7:9.401765932960966,((((((8:0.5580019833767149,((9:0.17260599845550648,((38:0.06320931628956147,45:0.06320931628956147):0.0073943069151922725,(40:0.02…
tree STATE_273000 = ((1:41.22715859724968,((2:1.0608369944359453,3:1.0608369944359453):29.055231513143198,(4:17.145486655824865,(5:0.1070599421831151,6:0.1070599421831151):16.038426713641748):8.970581851754279):6.111090089670533):68.13268109094534,((7:9.859984328778339,((((((8:0.33743567387876267,45:0.33743567387876267):0.07137718739479454,((9:0.08699542455403014,(38:0.040485487800002454,40:0.040…
tree STATE_276000 = ((1:47.69820740545123,((2:0.8727042621697567,3:0.8727042621697567):32.00121662541731,(4:19.47121125514316,(5:0.1516470401539305,6:0.1516470401539305):18.319564214989228):9.402709632443901):9.824286517864167):63.24730805577066,((7:7.982429969404256,((((((8:0.5550975988331951,9:0.5550975988331951):0.15103327008597212,(((37:0.08408018306043265,39:0.08408018306043265):0.4196383272…
tree STATE_279000 = ((1:50.05735769100269,((2:0.3048287841718018,3:0.3048287841718018):34.369493151112785,(4:21.869847300447645,(5:0.09404086491571917,6:0.09404086491571917):20.775806435531926):8.804474634836943):10.383035755718105):77.98636942539892,((7:11.625523604495534,(((((((8:0.538267981960462,((9:0.2583865198175533,36:0.2583865198175533):0.24038097772095712,(12:0.24528305951182383,(40:0.00…
tree STATE_282000 = ((1:46.43774351482056,((2:0.2065095484363546,3:0.2065095484363546):32.475578506876516,(4:21.362130365312055,(5:0.5074128704336456,6:0.5074128704336456):19.854717494878408):7.31995769000082):8.755655459507686):56.94235353755759,((7:12.466186833337535,((((((8:0.22831477990715915,41:0.22831477990715915):0.25050022917056636,36:0.4788150090777255):0.19333345152738385,(37:0.42667241…
tree STATE_285000 = ((1:49.289602657941636,((2:0.34998043093255404,3:0.34998043093255404):33.79964492194597,(4:22.636851605695426,(5:0.13217109015165818,6:0.13217109015165818):21.504680515543768):7.512773747183097):10.139977305063113):65.85143344793346,((7:8.807659611094385,(((((((8:0.38637489161093885,((39:0.14084140117872176,41:0.14084140117872176):0.17817356809214666,40:0.3190149692708684):0.0…
tree STATE_288000 = ((1:45.961371858282845,((2:0.1985938293931433,3:0.1985938293931433):33.618969372875995,(4:20.170863134580507,(5:0.24380237988379427,6:0.24380237988379427):18.92706075469671):9.646700067688634):7.143808656013704):65.24401604802657,((7:10.514705576860942,((((((8:0.3165414532139047,(((((14:0.07652143603596628,22:0.07652143603596628):0.028137364776081975,((20:0.008119646016086389,…
tree STATE_291000 = ((1:44.45968742925123,((2:0.15800527780329254,3:0.15800527780329254):30.735771987713612,(4:18.463488969543498,(5:0.1497336477689526,6:0.1497336477689526):17.313755321774543):8.430288295973405):8.56591016373433):64.95402986809223,((7:10.189765190721193,((((8:0.8274611635147651,(36:0.5810880506366269,43:0.5810880506366269):0.24637311287813812):0.40164695143180995,((9:0.894096392…
tree STATE_294000 = (((1:33.190936752194055,(4:16.54346274104177,(5:0.16923379514665093,6:0.16923379514665093):15.374228945895117):7.647474011152287):4.948828470322951,(2:1.2033301785110542,3:1.2033301785110542):31.936435044005954):62.88312860648974,((7:8.69457289650604,(((((((8:0.3130709907782545,(36:0.27649485565195964,(38:0.042515304193869057,44:0.042515304193869057):0.23397955145809057):0.036…
tree STATE_297000 = ((1:40.8256808517647,((2:0.3903422710255011,3:0.3903422710255011):27.015950028520933,(4:16.546773473785464,(5:0.005647713694377998,6:0.005647713694377998):15.541125760091086):6.859518825760972):8.419388552218265):64.65783045865508,((7:7.01892170877978,((((((((8:0.18285639275681823,35:0.18285639275681823):0.3424830026843806,9:0.5253393954411988):0.11796021645609711,(((((29:0.00…
tree STATE_300000 = ((1:42.227278512612855,((2:0.29139047347241487,3:0.29139047347241487):31.684724053760714,(4:21.359435354183,(5:0.25155457055092434,6:0.25155457055092434):20.107880783632076):6.61667917305013):5.251163985379726):63.28854621975562,((7:11.074874480047123,((((8:0.7144885758809785,(9:0.5672593431743027,((29:0.2166095090696878,(((30:0.07313490913532242,31:0.07313490913532242):0.0418…
tree STATE_303000 = ((1:42.70490598196775,((2:0.9413329412115097,3:0.9413329412115097):32.77825865101008,(4:19.85426296644489,(5:0.5552091517225595,6:0.5552091517225595):18.299053814722328):9.865328625776701):3.985314389746158):69.74479654395569,((7:9.187282965981922,((8:1.3188553961984013,(((((9:0.3475153231451127,39:0.3475153231451127):0.11738941149705018,((12:0.2966170440695258,(38:0.140092466…
tree STATE_306000 = ((1:43.535074168288816,((2:0.24866508806242216,3:0.24866508806242216):31.27403182162093,(4:19.464373030177516,(5:0.038852324199197596,6:0.038852324199197596):18.425520705978318):8.058323879505839):7.012377258605461):76.66604446418457,((7:10.594605625648697,(((((((8:0.3166939607585676,((((29:0.06728857746800618,31:0.06728857746800618):0.05570270123141095,33:0.12299127869941713)…
tree STATE_309000 = ((1:45.89313637779896,((2:0.55556135626051,3:0.55556135626051):32.23569011780355,(4:18.414562236616305,(5:0.12986416337918172,6:0.12986416337918172):17.284698073237124):10.376689237447756):8.101884903734899):71.17150306651914,((7:9.597780472320368,(((((8:0.4762854664852436,(((12:0.061643556628731624,39:0.061643556628731624):0.009505640019558267,(38:0.017479491052931805,41:0.01…
tree STATE_312000 = ((1:50.12784613372136,((2:1.0965714826853095,3:1.0965714826853095):33.4089734041729,(4:21.903323816957545,(5:0.4086198815609823,6:0.4086198815609823):20.494703935396565):8.602221069900665):10.622301246863152):72.54770516728279,((7:10.099486262099017,(((((8:0.7738436462330929,(((12:0.2131266184666447,(35:0.09649685810699875,(37:0.02054918929179008,45:0.02054918929179008):0.0759…
tree STATE_315000 = (((1:41.98709709249515,(4:20.54398791195758,(5:0.24245234531619175,6:0.24245234531619175):19.301535566641387):12.443109180537569):8.737897590236926,(2:0.7998350130679555,3:0.7998350130679555):44.92515966966412):79.00695417788205,((7:13.026529170636685,((((((((((8:0.5244256053235195,(35:0.27296692371145487,37:0.27296692371145487):0.2514586816120646):0.02259696516069931,(((29:0.…
tree STATE_318000 = ((1:55.08508236668364,((2:0.286285066327963,3:0.286285066327963):39.363693878379365,(4:23.65620280199984,(5:0.14558899276407367,6:0.14558899276407367):22.510613809235764):11.993776142707489):10.435103421976315):88.43643634499207,((7:12.548878471637261,(((((((8:0.4844394898993284,((9:0.32973138733320917,(((38:0.01290818257937711,40:0.01290818257937711):0.07287336113327554,41:0.…
tree STATE_321000 = ((1:54.38326499135092,((2:0.038423078612566997,3:0.038423078612566997):41.70699863926294,(4:25.52846937589397,(5:0.15073694455748132,6:0.15073694455748132):24.37773243133649):12.21695234198154):7.637843273475411):103.5501063454465,((7:12.228630969489807,(((((((8:0.3692263263027954,9:0.3692263263027954):0.6335130471834066,(((29:0.4271932461563869,((31:0.0036848269093750097,33:0…
tree STATE_324000 = ((1:57.926705159120225,((2:1.096616592541869,3:1.096616592541869):40.307114464738085,(4:25.78778496840191,(5:0.05415956878643691,6:0.05415956878643691):24.73362539961547):11.615946088878047):11.52297410184027):103.98390935310934,((7:13.707196660555645,(((((8:0.7609780120427904,(((36:0.2334086957175016,(39:0.09591209453941439,42:0.09591209453941439):0.1374966011780872):0.223871…
tree STATE_327000 = ((1:65.31210414779895,((2:1.3846981619148728,3:1.3846981619148728):42.17614321846801,(4:22.889184855773564,(5:0.2956641989912612,6:0.2956641989912612):21.593520656782303):16.671656524609325):16.75126276741606):95.5705300625161,((7:11.389248298439004,((((((((((8:0.5647047625196414,((((29:0.03297800724019422,31:0.03297800724019422):0.11332916591178205,(33:0.04264039163579059,34:…
tree STATE_330000 = ((1:56.40620864754403,((2:1.0089234938727571,3:1.0089234938727571):41.9853559379773,(4:30.10393968280448,(5:0.6031301413288865,6:0.6031301413288865):28.500809541475594):8.89033974904558):8.411929215693966):102.78355722749714,((7:13.752337549479321,(((8:1.1188705363847546,((9:0.641702093042478,((((29:0.2014382634401331,(31:0.005807999166447561,34:0.005807999166447561):0.1956302…
tree STATE_333000 = ((1:63.05399699452799,((2:0.7350623778300154,3:0.7350623778300154):44.48844659341995,(4:30.33415866108041,(5:1.1087040787025195,6:1.1087040787025195):28.22545458237789):10.889350310169561):12.830488023278022):90.63907741325237,((7:13.161565514865332,((((((8:1.104288329015987,(9:1.0708116222700976,((37:0.027993645336180956,44:0.027993645336180956):0.3552540637779341,((40:0.0484…
tree STATE_336000 = ((1:52.39413813382903,((2:0.6539462453456828,3:0.6539462453456828):37.24561796973602,(4:23.72755833232835,(5:0.0028046357057665006,6:0.0028046357057665006):22.724753696622585):10.172005882753346):9.494573918747335):80.21035857857929,((7:10.773059130772104,(((((8:0.7280145233272567,(9:0.42499847193946866,36:0.42499847193946866):0.30301605138778803):0.002637818934661862,((((35:0…
tree STATE_339000 = ((1:56.413859682067454,((2:0.6785177542416818,3:0.6785177542416818):39.666268249171274,(4:25.091994404412205,(5:0.12184537708829346,6:0.12184537708829346):23.970149027323913):11.252791599000751):11.069073678654497):91.32135907931715,((7:14.840303129473911,((((((8:1.278881732971407,35:1.278881732971407):0.08773926987948899,((((((9:0.5297313327639209,(38:0.09787259763844501,(41:…
tree STATE_342000 = ((1:60.9489780299443,((2:0.6461309240621613,3:0.6461309240621613):45.14851401506682,(4:30.06624544617314,(5:0.03927499278855251,6:0.03927499278855251):29.02697045338459):11.728399492955845):10.154333090815314):79.514645161392,((7:10.7827064551944,((((8:0.903379970688405,(((((9:0.15042782641532348,45:0.15042782641532348):0.05604519882083017,(38:0.17627938016250427,39:0.17627938…
tree STATE_345000 = (((1:42.92855430486165,(4:23.42031637068773,(5:0.2924245684127147,6:0.2924245684127147):22.127891802275016):10.50823793417392):10.885359726548906,(2:1.2452709970352878,3:1.2452709970352878):47.56864303437527):77.24560380438973,((7:8.798734389959943,(((((((((8:0.7562850863951387,(35:0.4585429563779824,(39:0.05682181406530346,(43:0.01659128443299632,44:0.01659128443299632):0.040…
tree STATE_348000 = ((1:52.71420473247944,((2:0.49220209196351306,3:0.49220209196351306):35.40906699963052,(4:20.79450905039579,(5:0.06550036246683888,6:0.06550036246683888):19.72900868792895):11.106760041198243):11.812935640885406):71.53004752447589,((7:11.055916400325263,((((((8:0.8271157511589708,((9:0.4150105929105833,((39:0.16416589798718484,43:0.16416589798718484):0.060507261022966996,(41:0…
tree STATE_351000 = ((1:46.401689569500554,((2:0.5293293841519233,3:0.5293293841519233):33.855676864215845,(4:17.37545604702456,(5:0.10551541751883775,6:0.10551541751883775):16.269940629505722):13.009550201343206):7.016683321132788):72.48637616669168,((7:12.692347121284511,(((((((8:0.0970239747663899,44:0.0970239747663899):0.2468398987131154,(41:0.032977732862485586,45:0.032977732862485586):0.310…
tree STATE_354000 = ((1:44.65784709516594,((2:0.32307116072482245,3:0.32307116072482245):33.55985609085942,(4:19.82232333351946,(5:0.09846429536872492,6:0.09846429536872492):18.723859038150735):10.060603918064782):5.774919843581699):70.29395147405688,((7:12.168842871704426,(((((((8:0.8093866009006423,(12:0.6834536905214178,(42:0.3353277152745201,(43:0.10241474848313671,45:0.10241474848313671):0.2…
tree STATE_357000 = ((1:44.06380433671535,((2:0.4769345658257471,3:0.4769345658257471):33.60229602085049,(4:23.002410171463765,(5:0.03243316648530126,6:0.03243316648530126):21.969977004978464):7.076820415212467):4.984573750039118):79.05938679697644,((7:7.478484053788463,((((((((8:0.24581300650428334,(35:0.24323369066322967,(38:0.09626432864178093,40:0.09626432864178093):0.14696936202144872):0.002…
tree STATE_360000 = ((1:46.751795323772654,((2:0.32888897719566224,3:0.32888897719566224):33.342491702508255,(4:18.708495974016028,(5:0.025300214326968273,6:0.025300214326968273):17.68319575968906):10.962884705687888):8.080414644068739):69.85291750596316,((7:9.93013334871352,(((((((((8:0.10761285729883964,41:0.10761285729883964):0.007675927847441269,38:0.11528878514628091):0.0962502209186327,(42:…
tree STATE_363000 = ((1:43.518476862086295,((2:0.41898381348184266,3:0.41898381348184266):32.466372749806716,(4:16.55623419308867,(5:0.2120800836677077,6:0.2120800836677077):15.344154109420963):12.32912237019989):5.633120298797735):63.743516318062696,((7:9.652133871471602,(((((((8:0.6119430274543542,((((9:0.26355452695069714,36:0.26355452695069714):0.16721602252399947,(((35:0.07027388161518315,45…
tree STATE_366000 = ((1:38.06570871590176,((2:0.24772845816596423,3:0.24772845816596423):25.033535598594156,(4:13.48613884679477,(5:0.15170763504888107,6:0.15170763504888107):12.334431211745889):7.795125209965352):7.784444659141641):52.99010262977713,((7:6.7938714565327025,((((((8:0.4800773361328933,45:0.4800773361328933):0.031577400663881816,(((37:0.007360943426914946,41:0.007360943426914946):0.…
tree STATE_369000 = ((1:39.606250897001686,((2:0.5631592204482612,3:0.5631592204482612):25.005842102687524,(4:15.680065291302906,(5:0.17426350484969433,6:0.17426350484969433):14.505801786453212):5.8889360318328805):9.0372495738659):57.63507695186347,((7:7.992365533067961,(((((((8:0.21104516185739827,((36:0.12825330934321882,40:0.12825330934321882):0.0429787523928592,((41:0.0018819681726765533,42:…
tree STATE_372000 = ((1:53.086207266392584,((2:0.2100218824696629,3:0.2100218824696629):39.51866033295881,(4:22.40190747367786,(5:0.3867163746936608,6:0.3867163746936608):21.015191098984197):13.326774741750611):8.357525050964114):70.07009510830179,((7:11.332104630537502,((((((((((8:0.19097570833059105,(12:0.1071678623476314,(37:0.03527972749059349,41:0.03527972749059349):0.0718881348570379):0.083…
tree STATE_375000 = ((1:46.84020732676999,((2:0.8515511870801635,3:0.8515511870801635):34.39259235368618,(4:21.227308476460024,(5:0.32246423831253956,6:0.32246423831253956):19.904844238147483):10.01683506430632):6.596063786003647):75.19919293899656,((7:8.784939244482304,(((((((8:0.7631036202917051,((((9:0.14092808119675398,39:0.14092808119675398):0.2868295123181875,(42:0.34984531050463485,44:0.34…
tree STATE_378000 = ((1:45.197803214526374,((2:0.2779607711012648,3:0.2779607711012648):33.63333048942943,(4:17.86060395913013,(5:0.32293463666955624,6:0.32293463666955624):16.537669322460573):12.050687301400565):6.286511953995678):70.4064237827875,((7:8.232918665372814,(((((8:1.023783776630991,((9:0.4554797889817122,(((36:0.12708426509398535,37:0.12708426509398535):0.16078672407800904,(39:0.2218…
tree STATE_381000 = ((1:46.660425519919656,((2:1.4161528767263878,3:1.4161528767263878):34.31614574944103,(4:19.623641574478537,(5:0.18169831277647575,6:0.18169831277647575):18.44194326170206):12.108657051688876):5.928126893752243):66.23479710016169,((7:10.039379486110041,((((8:0.9557043670675083,((9:0.8369142671663136,((29:0.27927462512331014,((30:0.19932724444967215,34:0.19932724444967215):0.01…
tree STATE_384000 = ((1:48.05707336131703,((2:0.5476019072252623,3:0.5476019072252623):33.57411979185103,(4:22.43255804777074,(5:0.006558912624976543,6:0.006558912624976543):21.425999135145766):7.689163651305556):8.935351662240734):75.1527682260365,((7:11.307434131207524,((((((8:0.4754765104457598,((29:0.3570044443315863,((30:0.13783721794986514,32:0.13783721794986514):0.06071412070690835,(31:0.0…
tree STATE_387000 = ((1:47.34121293250937,((2:1.2501913530366728,3:1.2501913530366728):30.716936678785967,(4:18.313294900044017,(5:0.3160638340024331,6:0.3160638340024331):16.997231066041586):9.653833131778622):10.374084900686732):76.45426800161599,((7:10.344824395428205,(((((8:0.626307580394615,(((9:0.22465682421380845,((37:0.13573908436821644,42:0.13573908436821644):0.0018252696016215764,40:0.1…
tree STATE_390000 = ((1:43.299508300667426,((2:0.9845156234609309,3:0.9845156234609309):29.99810863116739,(4:20.26322294746933,(5:0.008561503802901882,6:0.008561503802901882):19.25466144366643):6.719401307158989):7.316884046039107):81.18573221161193,((7:8.397399820483846,((((((8:0.7751522641628839,((((((9:0.15027315007686737,44:0.15027315007686737):0.051997546699279,((37:0.09004025834725983,42:0.…
tree STATE_393000 = ((1:48.40689707589948,((2:1.0238478118540026,3:1.0238478118540026):34.58350689374703,(4:20.627073601924238,(5:0.011150434348110139,6:0.011150434348110139):19.615923167576128):10.980281103676795):7.799542370298447):81.71298056946483,((7:11.425945858626447,(((((((8:0.40224946850466264,45:0.40224946850466264):0.06399570547297284,(43:0.4403150411567766,44:0.4403150411567766):0.025…
tree STATE_396000 = ((1:46.58735650685189,((2:0.30927329709533247,3:0.30927329709533247):34.7085103368362,(4:18.725318475543364,(5:0.42280293255834955,6:0.42280293255834955):17.302515542985013):12.292465158388165):6.569572872920361):71.47747298841944,((7:9.086678026321175,((((((((((8:0.22369407028502417,12:0.22369407028502417):0.026505314572655952,35:0.2501993848576801):0.02313044930491348,(38:0.…
tree STATE_399000 = ((1:43.81194902062769,((2:0.22377541053336358,3:0.22377541053336358):29.18455900182441,(4:16.440967438362602,(5:0.10342558944262592,6:0.10342558944262592):15.337541848919976):8.967366973995173):9.403614608269912):60.37761548668508,((7:7.419045466488074,(((((8:0.6281598844802143,(((((29:0.09301179938357015,((31:0.010072677684273994,34:0.010072677684273994):0.003580960400955192,…
tree STATE_402000 = ((1:46.83361704562329,((2:0.7970656251292194,3:0.7970656251292194):32.66122081608843,(4:19.34123890648191,(5:0.4755249178944023,6:0.4755249178944023):17.86571398858751):10.117047534735743):8.37533060440564):75.03547212726258,((7:6.854445400953396,((((((((8:0.1461402055759702,(38:0.04540481260597606,42:0.04540481260597606):0.10073539296999415):0.04108975455347719,36:0.187229960…
tree STATE_405000 = ((1:56.82567861933207,((2:0.5238723061908228,3:0.5238723061908228):37.57694311043444,(4:22.40372421395635,(5:0.07405549387826937,6:0.07405549387826937):21.329668720078082):11.697091202668915):13.724863202706807):64.35984138400664,((7:7.877131278854,((((((8:0.39553088384620627,((((29:0.08194463644752353,(31:0.05100820373129377,32:0.05100820373129377):0.030936432716229763):0.087…
tree STATE_408000 = ((1:44.96676502223319,((2:0.324104763185991,3:0.324104763185991):32.44834876107279,(4:19.149952051405574,(5:0.045621507109657955,6:0.045621507109657955):18.104330544295916):9.622501472853212):7.194311497974404):76.39111384817484,((7:8.817345903807976,(((((((((8:0.14228355962927808,44:0.14228355962927808):0.01940259336920197,41:0.16168615299848005):0.04582730821158201,45:0.2075…
tree STATE_411000 = ((1:45.74603518672119,((2:0.6517888306421877,3:0.6517888306421877):32.503039139475995,(4:20.880929080333928,(5:0.049167133715904754,6:0.049167133715904754):19.831761946618023):8.273898889784256):7.591207216603003):67.08772179001612,((7:8.739334245753088,(((((((((8:0.15279494363401253,43:0.15279494363401253):0.07058489640653764,(12:0.12644466144462466,(40:5.571212540450913E-4,4…
tree STATE_414000 = ((1:50.344826753559445,((2:0.27205399869933267,3:0.27205399869933267):36.8466650696938,(4:21.967667751245813,(5:0.4000488289824222,6:0.4000488289824222):20.567618922263392):11.15105131714732):8.226107685166312):69.4067123440511,((7:9.821089836418603,((((((8:0.6071837706932405,((9:0.37269692429971113,((38:0.1240049398685209,44:0.1240049398685209):0.19771987634050636,41:0.321724…
tree STATE_417000 = (((1:41.930726135507356,(4:23.555327486454303,(5:0.06781961801001835,6:0.06781961801001835):22.487507868444283):9.375398649053054):8.377241947283764,(2:0.7851054634794732,3:0.7851054634794732):44.522862619311645):76.23689142803747,((7:10.375776059844942,(((8:0.8982569418100718,((((9:0.43088354862803285,36:0.43088354862803285):0.025058844382771006,((35:0.11861974239996698,(39:0…
tree STATE_420000 = ((1:49.19855830509337,((2:0.444359201606094,3:0.444359201606094):32.326303051046736,(4:19.20230603195407,(5:0.1397221258174266,6:0.1397221258174266):18.062583906136645):9.568356220698757):11.427896052440545):90.31802080239768,((7:14.516398557084328,(((((((8:0.20952564924211692,9:0.20952564924211692):0.15688834181209327,(12:0.35739311591736045,37:0.35739311591736045):0.00902087…
tree STATE_423000 = ((1:48.47186616153012,((2:0.5743791332537231,3:0.5743791332537231):36.8697601789456,(4:22.407761929248565,(5:0.29282753518005933,6:0.29282753518005933):21.114934394068506):11.036377382950754):6.027726849330804):78.16396383945664,((7:11.893866850752126,(((((((8:0.6368301973942079,(42:0.09613295805873454,44:0.09613295805873454):0.5406972393354733):0.15010743048435504,35:0.786937…
tree STATE_426000 = ((1:52.27525442329983,((2:0.6660347745842383,3:0.6660347745842383):38.31729824307277,(4:24.21315144867122,(5:0.3633678612392206,6:0.3633678612392206):22.849783587432):10.770181568985791):8.291921405642817):72.02557276049222,((7:9.551344093993501,((((((8:0.2111960521560731,39:0.2111960521560731):0.6477334759836826,(12:0.493231185741992,((29:0.18701350049972618,(31:0.07969607983…
tree STATE_429000 = ((1:56.870285425944815,((2:0.1785246036689312,3:0.1785246036689312):41.12280674735311,(4:23.404688948247937,(5:0.14342054241978452,6:0.14342054241978452):22.261268405828154):13.896642402774106):10.568954074922772):84.1140368672402,((7:12.2973945275651,((((8:0.9263236733619471,(42:0.02609543708695034,43:0.02609543708695034):0.9002282362749967):0.18444181226600675,((((((9:0.2686…
tree STATE_432000 = ((1:60.107412214377895,((2:0.6471127829651468,3:0.6471127829651468):42.85642249024777,(4:28.311242645043706,(5:0.25645311466244536,6:0.25645311466244536):27.05478953038126):11.192292628169213):11.603876941164977):104.73874958689143,((7:9.789538161011905,(((((((8:0.48554596333777666,(((36:0.07157031765274458,37:0.07157031765274458):0.026087495790674736,39:0.09765781344341931):0…
tree STATE_435000 = ((1:52.69811539306305,((2:0.12634328060761035,3:0.12634328060761035):39.07947845946305,(4:24.530495905682336,(5:0.19737870178006744,6:0.19737870178006744):23.33311720390227):10.675325834388325):8.492293652992387):78.1756668682524,((7:14.250704371021637,(((((((((8:0.2569764158542318,41:0.2569764158542318):0.08154280533868641,36:0.3385192211929182):0.01742714249044447,((9:0.1276…
tree STATE_438000 = ((1:50.712805928672985,((2:0.5584058256676343,3:0.5584058256676343):36.21684767629835,(4:19.58379375629179,(5:0.5065902677572645,6:0.5065902677572645):18.077203488534526):13.191459745674194):8.937552426707):92.27505938248655,((7:14.807496428590131,(((((((8:0.1482426941546796,37:0.1482426941546796):0.3545454665372135,(((9:0.13658017173171694,42:0.13658017173171694):0.1390990629…
tree STATE_441000 = ((1:48.332579083674794,((2:0.28215235214489987,3:0.28215235214489987):34.374741007327394,(4:19.33072875125174,(5:0.07994978568189204,6:0.07994978568189204):18.25077896556985):11.326164608220552):8.675685724202502):93.30058683568112,((7:12.861542018463593,((((8:0.7287222402537679,(((9:0.35720446210792894,36:0.35720446210792894):0.15649109712331527,((12:0.17317259742353536,((42:…
tree STATE_444000 = ((1:52.39143228745168,((2:0.33626299343127464,3:0.33626299343127464):37.42368385538963,(4:23.058714629932915,(5:0.05509997271921385,6:0.05509997271921385):22.003614657213703):10.701232218887995):9.631485438630769):74.24804160029207,((7:13.035266287769474,((((((((8:0.48693531981030863,9:0.48693531981030863):0.10553558989586115,(((29:0.14664811989601204,30:0.14664811989601204):0…
tree STATE_447000 = ((1:52.54929059183386,((2:0.5572893377813806,3:0.5572893377813806):35.8559009092659,(4:22.384038096416624,(5:0.07567154428399192,6:0.07567154428399192):21.308366552132632):10.029152150630658):11.136100344786577):74.5995461388826,((7:13.053615510264795,((((((((8:0.5965397564815896,38:0.5965397564815896):0.15098784165869927,9:0.7475275981402889):0.021404078190041864,36:0.7689316…
tree STATE_450000 = ((1:51.879803217877175,((2:1.1806543650814696,3:1.1806543650814696):38.4861536402142,(4:24.67753830424784,(5:0.15535519275823972,6:0.15535519275823972):23.5221831114896):10.989269701047824):7.212995212581511):102.58851887760432,((7:12.385951279959496,(((((8:0.6043302489272168,((((35:0.20689906147717468,45:0.20689906147717468):0.05964123049458747,(39:0.24695557171815985,43:0.24…
tree STATE_453000 = ((1:58.08778531055012,((2:0.4135799298466214,3:0.4135799298466214):42.189198893783285,(4:25.91260069369855,(5:0.08831600987375055,6:0.08831600987375055):24.8242846838248):12.690178129931354):10.485006486920213):86.43066655973527,((7:13.038532046501025,(((((8:0.5442271573755322,36:0.5442271573755322):0.2154969251879606,((((9:0.36746810097597504,(((((37:0.03539230583505525,43:0.…
tree STATE_456000 = ((1:55.30852836516104,((2:0.5993109467122437,3:0.5993109467122437):42.080437855124444,(4:26.484785486394664,(5:0.1604892854650739,6:0.1604892854650739):25.324296200929588):12.194963315442024):7.6287795633243505):86.3733871524094,((7:10.81437301051211,((((((8:0.9606323660788947,(((12:0.4753539421141044,(37:0.001929505274325557,40:0.001929505274325557):0.47342443683977886):0.095…
tree STATE_459000 = ((1:57.21791048713246,((2:1.419910696849179,3:1.419910696849179):42.2201626250876,(4:25.447113487938623,(5:0.19721501487468984,6:0.19721501487468984):24.249898473063933):14.19295983399816):8.577837165195675):96.88260025122207,((7:14.4376410206267,((((((8:0.3393534452670376,(9:0.24371202325248564,37:0.24371202325248564):0.09564142201455195):0.5345865261346381,((12:0.20706033655…
tree STATE_462000 = ((1:58.54071314017144,((2:1.0989952161666832,3:1.0989952161666832):45.01282750736419,(4:22.841228541671185,(5:0.07512192883708657,6:0.07512192883708657):21.7661066128341):19.270594181859693):7.428890416640563):89.34398878721828,((7:12.026546407529356,(((((((((((8:0.3283821794071098,(37:0.18386936540267027,38:0.18386936540267027):0.14451281400443952):0.033296957382139336,(40:0.…
tree STATE_465000 = ((1:70.67930920987733,((2:0.4047311379235836,3:0.4047311379235836):56.233015561836574,(4:37.16370155446044,(5:0.6467091558571081,6:0.6467091558571081):35.51699239860333):15.47404514529972):9.041562510117174):97.78911698608097,((7:13.249437810040817,(((((((((8:0.11250047965600615,(38:0.0244287610386827,42:0.0244287610386827):0.08807171861732345):0.13141905382614238,37:0.2439195…
tree STATE_468000 = ((1:64.95828034243384,((2:1.011129312627359,3:1.011129312627359):44.58881769510654,(4:27.84262664898013,(5:0.015149819066675008,6:0.015149819066675008):26.827476829913454):13.757320358753773):14.358333334699935):89.27372142645392,((7:15.559439999856416,(((((((8:0.7373841560246109,9:0.7373841560246109):0.05185924260044339,(((((29:0.1806406318444448,31:0.1806406318444448):0.0076…
tree STATE_471000 = ((1:61.354547939364764,((2:0.4769654583673404,3:0.4769654583673404):46.035041619069176,(4:28.27443842280801,(5:0.33352050028212865,6:0.33352050028212865):26.940917922525884):14.237568654628504):9.84254086192825):95.14717559460833,((7:14.640788447775574,((((((((8:0.6945147453836993,(((29:0.08887604245414486,34:0.08887604245414486):0.38641184136561635,(30:0.072526594870564,32:0.…
tree STATE_474000 = ((1:59.03680349141579,((2:0.19776271961100989,3:0.19776271961100989):45.04812100446483,(4:28.330228392585745,(5:0.3771778399432666,6:0.3771778399432666):26.95305055264248):12.915655331490093):8.79091976733995):108.62818408112545,((7:12.077063410457173,((((((((((8:0.27954650873021014,(35:0.09092920333841593,45:0.09092920333841593):0.18861730539179422):0.2785214810444778,12:0.55…
tree STATE_477000 = ((1:64.53285097381482,((2:0.31516020760625985,3:0.31516020760625985):43.946508291069655,(4:26.960379283582782,(5:0.030366979720197307,6:0.030366979720197307):25.930012303862583):13.301289215093135):15.2711824751389):80.21973551404534,((7:12.903890818934357,(((((((8:1.1149226204116427,38:1.1149226204116427):0.061191312924959496,((9:0.3261650521676601,((39:0.05753495516991602,42…
tree STATE_480000 = ((1:55.24250349890546,((2:0.859340276780884,3:0.859340276780884):39.46684512323577,(4:26.766283128026338,(5:0.39371166787273637,6:0.39371166787273637):25.3725714601536):9.559902271990318):9.916318098888802):86.73539699277887,((7:17.998171829656105,((((((8:1.658895686023086,((41:0.08625855244611917,45:0.08625855244611917):0.10951699094575555,44:0.19577554339187472):1.4631201426…
tree STATE_483000 = ((1:56.5145096580202,((2:0.3503057595179442,3:0.3503057595179442):38.61680963805232,(4:23.11846748509869,(5:0.0026209479981460504,6:0.0026209479981460504):22.115846537100545):11.84864791247157):12.547394260449941):81.08526583464187,((7:11.945545830908026,(((((8:0.2737173679338587,((29:0.15397104122469252,30:0.15397104122469252):0.07343282385039757,(31:0.19067921595145476,(32:0…
tree STATE_486000 = ((1:45.292794841396955,((2:0.6237197509527519,3:0.6237197509527519):32.11559737220109,(4:18.922100788747827,(5:0.4283656566219918,6:0.4283656566219918):17.493735132125835):9.817216334406012):7.553477718243116):89.01850055642302,((7:12.240237133008439,(((((((((8:0.2038004231331139,44:0.2038004231331139):0.39793352127132287,((36:0.09737560671469203,(37:0.06716385478251895,42:0.0…
tree STATE_489000 = ((1:50.71913245349612,((2:0.74878346356601,3:0.74878346356601):37.399502547114466,(4:22.86320224032314,(5:0.10736725395423186,6:0.10736725395423186):21.75583498636891):11.285083770357332):7.57084644281565):80.22911153355173,((7:9.543887215304565,(((((((((8:0.1680805030714062,((38:0.0037848129179749407,45:0.0037848129179749407):0.15908178718375632,39:0.16286660010173126):0.0052…
tree STATE_492000 = ((1:48.6625319859296,((2:0.9390462923110388,3:0.9390462923110388):35.30384148338927,(4:23.62461091164382,(5:0.0021241046241531336,6:0.0021241046241531336):22.62248680701967):8.61827686405649):7.419644210229286):65.22420820227387,((7:9.119079750687062,((((((8:0.5388371948548304,(12:0.4212238841497127,(43:0.019888209948080438,45:0.019888209948080438):0.40133567420163224):0.11761…
tree STATE_495000 = ((1:47.95610795078386,((2:0.5680314978751362,3:0.5680314978751362):35.426842977659376,(4:18.84168899581876,(5:0.27751123227904095,6:0.27751123227904095):17.564177763539718):13.153185479715756):6.961233475249344):66.41287870111887,((7:10.288257655959466,(((((((8:0.576863822867828,(((9:0.31607543160781776,40:0.31607543160781776):0.0686025155112972,((36:0.06097798568594499,42:0.0…
tree STATE_498000 = ((1:46.930208126193676,((2:0.9102376179332463,3:0.9102376179332463):36.53409299998178,(4:22.711684902041057,(5:0.1935040423519041,6:0.1935040423519041):21.518180859689153):10.732645715873971):4.485877508278648):74.54980100197773,((7:11.846258775003374,((((((((8:0.4520215841197917,(((((36:0.10360509590128436,43:0.10360509590128436):0.10290320924132437,37:0.20650830514260873):0.…
tree STATE_501000 = ((1:50.09912570784361,((2:0.6335040052044647,3:0.6335040052044647):31.178316565726973,(4:17.44213316709951,(5:0.010025805591503456,6:0.010025805591503456):16.432107361508006):10.369687403831929):13.287305136912174):78.53849255238605,((7:12.358769737343415,((((((((8:0.7855185691389225,(12:0.6342715686100784,44:0.6342715686100784):0.1512470005288441):0.007650388802368124,(((((9:…
tree STATE_504000 = ((1:47.30047254461134,((2:0.13669221509218765,3:0.13669221509218765):34.85881080225812,(4:19.589813047080668,(5:0.09596765658706552,6:0.09596765658706552):18.493845390493604):11.405689970269641):7.304969527261029):65.00077876885737,((7:8.08241778799436,((((((((((8:0.3522012861540124,((39:0.1385058262460983,45:0.1385058262460983):0.1726648858438095,(40:0.001660206641848813,44:0…
tree STATE_507000 = ((1:41.37701705552277,((2:0.1634149247676362,3:0.1634149247676362):32.183848252125756,(4:17.640677659916236,(5:0.18355179725776338,6:0.18355179725776338):16.457125862658472):10.706585516977157):4.0297538786293785):68.08134750637059,((7:9.51920210716256,((((((((8:0.826085779699325,(((29:0.20037960889831172,(30:0.19136572219324938,31:0.19136572219324938):0.00901388670506234):0.0…
tree STATE_510000 = ((1:45.61196848092391,((2:0.7247638253727082,3:0.7247638253727082):32.95159675846553,(4:21.423830578184514,(5:0.07345277164114705,6:0.07345277164114705):20.350377806543367):8.252530005653718):6.935607897085681):73.93443290401223,((7:12.579732053761438,((((((8:0.6592253784081678,((38:0.009068395983483324,44:0.009068395983483324):0.03758715987754257,43:0.04665555586102589):0.612…
tree STATE_513000 = ((1:51.54080750928492,((2:0.788865499026338,3:0.788865499026338):37.491396784743245,(4:23.642091858816535,(5:0.6365947986287175,6:0.6365947986287175):22.005497060187817):10.638170424953046):8.260545225515337):77.35599650091876,((7:9.626648838733297,(((((((8:0.6951103060794377,(((((9:0.22085932776919698,12:0.22085932776919698):0.032970130663395325,(((38:0.04566966945626043,42:0…
tree STATE_516000 = ((1:52.7965719190174,((2:1.1651964929594723,3:1.1651964929594723):38.72080584821983,(4:23.64854436450016,(5:0.10228426964147275,6:0.10228426964147275):22.546260094858688):12.237457976679146):7.910569577838096):90.1234418239097,((7:11.826443121053586,((((((8:0.45590685437920464,36:0.45590685437920464):0.13061350018889573,(((29:0.016300688467157303,32:0.016300688467157303):0.190…
tree STATE_519000 = ((1:54.63570204473184,((2:0.7600289211753317,3:0.7600289211753317):40.23238613353824,(4:19.84089069904179,(5:0.11638581700161055,6:0.11638581700161055):18.72450488204018):17.151524355671786):8.643286990018268):83.24799464658882,((7:9.946897899491606,((((((8:0.3345071463964536,(38:0.03595992996319444,42:0.03595992996319444):0.2985472164332592):0.12287865204954845,36:0.457385798…
tree STATE_522000 = ((1:69.58205847761117,((2:0.976785864533726,3:0.976785864533726):47.066904875306555,(4:31.492670640813223,(5:1.4542850675357872,6:1.4542850675357872):29.038385573277438):12.551020099027056):16.53836773777089):103.73708993838501,((7:15.84027018438444,(((((((8:0.6956165564391522,36:0.6956165564391522):0.2086304190825794,(((29:0.23738602888732768,34:0.23738602888732768):0.0934125…
tree STATE_525000 = ((1:54.19386208852847,((2:0.619404341502646,3:0.619404341502646):40.6266220759913,(4:25.004343116321735,(5:0.0380789822388774,6:0.0380789822388774):23.966264134082856):12.241683301172209):7.947835671034525):94.5451473266867,((7:13.573634071863536,((((((((((8:0.5484969696421733,35:0.5484969696421733):0.035385042081999774,((36:0.21267178305886175,37:0.21267178305886175):0.082742…
tree STATE_528000 = ((1:57.91214935326341,((2:0.4595198472630617,3:0.4595198472630617):47.03887929294209,(4:33.73576423722207,(5:0.10007256769781137,6:0.10007256769781137):32.63569166952426):9.76263490298308):5.4137502130582575):104.68571029154486,((7:12.653705343479755,((((((8:1.0388640077908762,(9:0.9609441401743993,((36:0.31015001663192604,((37:0.009738237665503007,44:0.009738237665503007):0.0…
tree STATE_531000 = ((1:66.41309674593113,((2:0.6850441073097429,3:0.6850441073097429):47.06582099970806,(4:27.043334339586494,(5:0.10007256769781137,6:0.10007256769781137):25.943261771888682):16.707530767431308):13.662231638913326):87.65960363720849,((7:12.958273794034184,(((((((8:0.650972904039079,9:0.650972904039079):0.11915300585821875,((((36:0.15462610852416672,43:0.15462610852416672):0.0224…
tree STATE_534000 = ((1:63.43153014898846,((2:1.5922363196070872,3:1.5922363196070872):46.6857913067928,(4:28.51954235378419,(5:0.8446216207439061,6:0.8446216207439061):26.67492073304028):15.758485272615701):10.153502522588568):100.98929946181352,((7:12.541702810327774,(((((((8:0.6274148522346128,(29:0.459640127000263,(30:0.2825791910107924,((31:0.07623074255618567,34:0.07623074255618567):0.17822…
tree STATE_537000 = ((1:55.611851792063526,((2:0.6894444918433891,3:0.6894444918433891):42.61543639130174,(4:28.520117722117945,(5:0.569073167898777,6:0.569073167898777):26.951044554219166):10.784763161027186):7.3069709089183945):92.48381652674473,((7:12.255801612496352,(((((8:0.7756227515834854,(((29:0.4375912422363263,((30:0.42431146858960855,(33:0.21651312383604532,34:0.21651312383604532):0.20…
tree STATE_540000 = ((1:53.99717127931903,((2:0.184970100938191,3:0.184970100938191):39.87937179239822,(4:27.175984402776336,(5:0.07153883695178997,6:0.07153883695178997):26.10444556582455):8.888357490560068):8.932829385982629):86.47323696655941,((7:11.841708408576547,((((8:0.6359275000127609,((((9:0.3009067473887432,(((29:0.0022424207209593835,31:0.0022424207209593835):0.01953425401956484,(32:0.…
tree STATE_543000 = ((1:54.279494819380744,((2:0.5519402769553867,3:0.5519402769553867):38.278070833177985,(4:28.697752101805314,(5:0.05660396962186098,6:0.05660396962186098):27.641148132183453):6.132259008328056):10.449483709247374):70.51746833781871,((7:12.317815208117795,((((((((((8:0.166625147930489,(36:0.1517028499518338,45:0.1517028499518338):0.014922297978655186):0.0842000172331282,35:0.25…
tree STATE_546000 = ((1:49.50314157764851,((2:1.0329574643596242,3:1.0329574643596242):32.73091126634061,(4:17.61413489005132,(5:0.4607371178155688,6:0.4607371178155688):16.153397772235753):12.149733840648917):10.739272846948275):79.55780293421716,((7:7.907154644572103,((((((((((8:0.1537213188613015,42:0.1537213188613015):0.09748576443520648,40:0.251207083296508):0.10872190235328077,(((39:0.06264…
tree STATE_549000 = ((1:50.49173862676582,((2:1.0094098996448082,3:1.0094098996448082):34.35513229576324,(4:23.58374575861609,(5:0.1301447699991929,6:0.1301447699991929):22.4536009886169):7.7807964367919595):10.127196431357774):79.35583757019532,((7:8.895403245460674,((((((8:0.22929735565642356,((35:0.18755134075200106,40:0.18755134075200106):0.016196035637682932,43:0.203747376389684):0.025549979…
tree STATE_552000 = ((1:48.528687680546724,((2:0.464404407086235,3:0.464404407086235):35.10474628769097,(4:23.24784787821956,(5:0.10907211652620674,6:0.10907211652620674):22.138775761693353):8.321302816557647):7.9595369857695175):81.27459064769083,((7:10.055558059205655,(((((((((8:0.4056759033792827,40:0.4056759033792827):0.1442078485155407,(38:0.07356613327634347,44:0.07356613327634347):0.476317…
tree STATE_555000 = ((1:56.79501989345635,((2:0.5848605825685791,3:0.5848605825685791):37.964011316864415,(4:22.80182845081034,(5:0.5049339833626423,6:0.5049339833626423):21.2968944674477):11.747043448622655):13.246147994023353):85.79724399957897,((7:14.323858997268212,(((((((8:0.7719329889234824,(((((29:0.10818887525893374,(31:0.013171453595952252,33:0.013171453595952252):0.0950174216629815):0.0…
tree STATE_558000 = ((1:48.96514493655635,((2:0.3335935206272538,3:0.3335935206272538):36.167610057086506,(4:22.166316677243323,(5:0.07397544239072218,6:0.07397544239072218):21.0923412348526):10.334886900470437):7.46394135884259):85.38184672021245,((7:15.430269137822172,(((((((((8:0.2621815970150933,41:0.2621815970150933):0.1574607704692002,35:0.4196423674842935):0.3962303568151485,12:0.815872724…
tree STATE_561000 = ((1:57.850879320975125,((2:1.0188931605272646,3:1.0188931605272646):39.84047481238938,(4:25.6197897766027,(5:0.21188133162113587,6:0.21188133162113587):24.407908444981565):11.239578196313943):11.99151134805848):85.82212251857293,((7:12.015287043290911,((((((((((8:0.27402481131408557,(((9:0.21154673709080463,((38:0.0310618690052944,40:0.0310618690052944):0.03783872951805599,39:…
tree STATE_564000 = ((1:50.77447378577426,((2:0.6205582756942523,3:0.6205582756942523):35.89825082231351,(4:24.224607337788918,(5:0.05090788555079406,6:0.05090788555079406):23.173699452238125):8.29420176021884):9.255664687766505):73.02625505364334,((7:9.01878157966438,((((((8:0.5356666208900769,12:0.5356666208900769):0.1399003412387586,((9:0.5510722110774595,(((35:0.09145526344750565,(43:0.012366…
tree STATE_567000 = ((1:50.378218871518804,((2:0.8269839825217442,3:0.8269839825217442):36.0400217046446,(4:22.661233435577174,(5:0.2713646592011685,6:0.2713646592011685):21.389868776376005):10.205772251589174):8.511213184352457):86.69010377849114,((7:8.079687428865395,(((((((((((8:0.13960857731036302,(38:0.12399087233685832,43:0.12399087233685832):0.015617704973504704):0.018702842817769738,40:0.…
tree STATE_570000 = ((1:46.91629058972687,((2:0.566913278848526,3:0.566913278848526):31.284592371933094,(4:18.154439304173675,(5:0.3894783127598629,6:0.3894783127598629):16.764960991413812):9.697066346607944):10.064784938945252):66.60940768005943,((7:10.092266940443322,((((8:1.176356938344862,(12:0.5155261878055739,(((29:0.04093668752261603,31:0.04093668752261603):0.1406249143887511,(32:0.1569067…
tree STATE_573000 = ((1:46.339351560304486,((2:0.2906939036341907,3:0.2906939036341907):33.57139219854684,(4:20.30770213205247,(5:0.015226840538081987,6:0.015226840538081987):19.292475291514386):9.554383970128562):7.477265458123455):65.0017450158449,((7:9.685893884340002,((((((8:0.7781776408213645,35:0.7781776408213645):0.17338818911714593,((9:0.3562960878378727,(37:0.06932446403269091,(40:0.0431…
tree STATE_576000 = (((1:37.857779356711596,(4:17.088348803987838,(5:0.10823244822133304,6:0.10823244822133304):15.980116355766505):11.769430552723758):8.658988724842686,(2:0.9318142810429286,3:0.9318142810429286):40.58495380051136):59.838911222856986,((7:7.270804055817502,(((((((8:0.19814232255926134,43:0.19814232255926134):0.007271812151445289,(36:0.04655325034567961,38:0.04655325034567961):0.1…
tree STATE_579000 = ((1:45.71627319819416,((2:0.9558643533714992,3:0.9558643533714992):30.65521627572878,(4:19.451166827957348,(5:0.04691125546937691,6:0.04691125546937691):18.40425557248797):8.159913801142931):9.10519256909388):68.90294815499054,((7:8.474936346762375,(((((8:1.0097632362301023,(9:0.8542248028637913,(12:0.7439755858696001,(((35:0.03713510487270758,44:0.03713510487270758):0.1926057…
tree STATE_582000 = ((1:50.179132332325516,((2:0.5063036318663059,3:0.5063036318663059):35.18503404405445,(4:22.35735523273732,(5:0.328030535594257,6:0.328030535594257):21.02932469714306):9.333982443183437):9.487794656404759):71.34933153133574,((7:9.887747361474977,((((8:0.5999261661384899,41:0.5999261661384899):0.19743865633522772,((((((9:0.14609683761970205,43:0.14609683761970205):0.00234865630…
tree STATE_585000 = ((1:47.265497796951436,((2:0.24368579154975123,3:0.24368579154975123):33.42068234885829,(4:18.276401685670514,(5:0.04149960364776639,6:0.04149960364776639):17.23490208202275):11.38796645473753):8.601129656543392):68.07908618493342,((7:9.36444491735245,((((8:1.2268094500930544,((((((9:0.10633511307541507,42:0.10633511307541507):0.3116826479851831,(36:0.278846634961676,39:0.2788…
tree STATE_588000 = ((1:45.36736628463795,((2:0.558476450348568,3:0.558476450348568):33.16202298935316,(4:22.406355259303062,(5:0.1427280872525376,6:0.1427280872525376):21.263627172050526):7.314144180398664):6.646866844936227):70.64625625160689,((7:11.108994170449115,(((((((8:0.5082569548636011,((12:0.25525366709574776,35:0.25525366709574776):0.0017889534860913159,(40:0.08179182426351365,41:0.081…
tree STATE_591000 = ((1:42.42761781468217,((2:0.7659977027752607,3:0.7659977027752607):32.37459941262246,(4:18.490801919589693,(5:0.005433699615368326,6:0.005433699615368326):17.485368219974326):10.649795195808025):4.287020699284454):62.59662357390801,((7:9.019975561933023,(((((8:0.8496020515113428,((35:0.43344346175895426,((((36:0.02176121386298421,45:0.02176121386298421):0.014238460437587929,40…
tree STATE_594000 = ((1:46.72815489618069,((2:0.3355433703868336,3:0.3355433703868336):30.839794648865887,(4:18.902601619603573,(5:0.07930738867187337,6:0.07930738867187337):17.8232942309317):8.272736399649148):10.55281687692797):61.55773074174207,((7:10.12529994822133,(((((8:0.6805050753630956,9:0.6805050753630956):0.03665729352051128,((((29:0.07692063217963951,32:0.07692063217963951):0.06818026…
tree STATE_597000 = ((1:41.99398046860318,((2:0.8495675763394832,3:0.8495675763394832):29.026823130664603,(4:16.96330342003712,(5:0.12343585765540865,6:0.12343585765540865):15.839867562381713):8.913087286966963):7.117589761599099):63.594060981526326,((7:8.416688991631252,(((((((((8:0.19327046868244444,(36:0.060178223207748155,42:0.060178223207748155):0.13309224547469628):0.005760209376775682,(35:…
tree STATE_600000 = ((1:47.363305029603154,((2:0.10413058472118131,3:0.10413058472118131):33.49730524757918,(4:22.867112590423837,(5:0.39676759956440755,6:0.39676759956440755):21.47034499085943):6.734323241876524):8.761869197302794):70.74619276377332,((7:10.829130733510159,(((((8:0.42116141511028105,((37:0.20700411018707945,(((38:0.015204507310589298,(39:1.889197953046E-4,42:1.889197953046E-4):0.…
tree STATE_603000 = ((1:53.31156804928082,((2:0.562437298320722,3:0.562437298320722):36.992293703177296,(4:25.371037266405366,(5:0.22053560616332035,6:0.22053560616332035):24.150501660242046):8.183693735092653):10.756837047782803):80.68646097933282,((7:10.135246213131209,((((((((((8:0.4941708118217657,(((29:0.1451011838725126,30:0.1451011838725126):0.22838749049370669,(31:0.10230188797672642,32:0…
tree STATE_606000 = ((1:50.189010320453114,((2:0.9662960703759111,3:0.9662960703759111):37.071744043848035,(4:25.386868632314943,(5:0.4083294243753741,6:0.4083294243753741):23.97853920793957):8.651171481909003):7.150970206229168):82.87239361089931,((7:10.429465331872093,((((((((((8:0.27381258781978457,(37:0.031242184697633107,40:0.031242184697633107):0.24257040312215147):0.056051182563375546,9:0.…
tree STATE_609000 = ((1:52.654812826265804,((2:0.8498116223179775,3:0.8498116223179775):36.80374866855207,(4:24.52635768543982,(5:0.12134872050120826,6:0.12134872050120826):23.40500896493861):9.127202605430227):10.001252535395757):73.42164195189525,((7:10.21886076185863,(((((((((8:0.264096822328274,(36:0.19522278046702993,(43:0.0062140953683516315,45:0.0062140953683516315):0.1890086850986783):0.0…
tree STATE_612000 = ((1:54.43783194512527,((2:0.4553989665097333,3:0.4553989665097333):42.00228857955636,(4:23.728402755797013,(5:0.23120067643727715,6:0.23120067643727715):22.497202079359738):14.729284790269077):6.980144399059178):84.58875965749421,((7:10.21991289463764,((((((8:0.448864692221189,((12:0.2825402447582825,(((36:0.022078111761297734,40:0.022078111761297734):0.01688952870676758,41:0.…
tree STATE_615000 = ((1:53.6300757809148,((2:0.9230030841236676,3:0.9230030841236676):38.48802853701096,(4:23.09176431655151,(5:0.28108434868131305,6:0.28108434868131305):21.8106799678702):12.319267304583114):9.219044159780175):69.07458564836818,((7:10.437246554891214,((((((8:0.3389500864492919,36:0.3389500864492919):0.4906124657996641,(((((9:0.2849257613810177,44:0.2849257613810177):0.0516026727…
tree STATE_618000 = ((1:56.781981025816926,((2:0.7483789891190593,3:0.7483789891190593):42.04682562129489,(4:26.30594901124519,(5:0.3276916583742988,6:0.3276916583742988):24.97825735287089):12.489255599168764):8.986776415402971):94.99110227344224,((7:12.089561017259609,((((8:1.0465863284694557,(12:1.0123868252117263,((((29:0.07921563443376053,30:0.07921563443376053):0.20018808738346852,34:0.27940…
tree STATE_621000 = (((1:48.85975063198816,(4:25.782154758571124,(5:0.02997525192592576,6:0.02997525192592576):24.7521795066452):14.077595873417039):15.34035089975582,(2:1.6832384049920002,3:1.6832384049920002):57.516863126751986):96.0302589547937,((7:15.432174791038577,(((((((((8:0.23510549809178993,37:0.23510549809178993):0.012913978458770958,(35:0.1366665606530504,42:0.1366665606530504):0.1113…
tree STATE_624000 = (((1:48.857940000898125,(4:25.638546556909525,(5:0.12195441036130461,6:0.12195441036130461):24.51659214654822):14.2193934439886):9.092615469431863,(2:1.431277098839514,3:1.431277098839514):51.51927837149047):101.69157403828098,((7:15.943828654872728,(((((((((8:0.46686947329503625,(38:0.032772550538837354,43:0.032772550538837354):0.4340969227561989):0.3044409661851998,((9:0.506…
tree STATE_627000 = ((1:59.618982423024526,((2:0.46362969448838953,3:0.46362969448838953):42.14621953581099,(4:22.54146481325308,(5:0.05025672298376449,6:0.05025672298376449):21.491208090269314):16.068384417046303):12.009133192725145):77.48538256973461,((7:14.140812381724109,(((8:2.1352938762955826,((9:1.1923032283556583,35:1.1923032283556583):0.511585612267071,(((12:0.45308193495363336,((((37:0.…
tree STATE_630000 = ((1:69.00596530920998,((2:1.0878352260417579,3:1.0878352260417579):52.11802122809395,(4:33.67821978036431,(5:1.5141595628687856,6:1.5141595628687856):31.164060217495525):15.527636673771397):10.800108855074278):110.09116046633568,((7:15.931042062458609,((((((((8:0.29318957142010943,((36:0.073585659938736,39:0.073585659938736):0.09909943131798868,42:0.17268509125672468):0.120504…
tree STATE_633000 = ((1:66.39450661910186,((2:1.0557029953781942,3:1.0557029953781942):48.66371486427326,(4:29.36302228914876,(5:1.0587958739855257,6:1.0587958739855257):27.304226415163235):16.3563955705027):11.675088759450404):95.42364154309647,((7:17.518985908200687,((((((((((8:0.21782460290339126,35:0.21782460290339126):0.12272679481753099,(42:0.017272044898079937,45:0.017272044898079937):0.32…
tree STATE_636000 = ((1:60.55914705179242,((2:0.5777688165953929,3:0.5777688165953929):43.35417698322606,(4:24.08218526039189,(5:0.07627344527481128,6:0.07627344527481128):23.005911815117077):15.849760539429568):11.627201251970966):96.78181514662762,((7:14.14151082561916,((((8:1.064583319162964,(9:0.7385121462960702,((35:0.5379662803121893,(((41:0.09769461803356926,44:0.09769461803356926):0.03853…
tree STATE_639000 = ((1:61.65549089982079,((2:0.3957876792280839,3:0.3957876792280839):46.44200149751925,(4:29.300911452795667,(5:0.2020021274008208,6:0.2020021274008208):28.098909325394846):13.536877723951669):9.817701723073455):96.83501028719556,((7:16.418838352799703,((((8:1.3480669939144474,(((((9:0.09753859994702944,41:0.09753859994702944):0.09430527835516657,43:0.191843878302196):0.08259818…
tree STATE_642000 = ((1:57.57115288687334,((2:0.2363417152229026,3:0.2363417152229026):36.542124970593036,(4:23.188852502461224,(5:0.1353584562359078,6:0.1353584562359078):22.053494046225318):9.589614183354719):15.7926862010574):98.54626041850594,((7:10.762942891421488,(((((((((8:0.12533604720712263,37:0.12533604720712263):0.09628663340587934,40:0.22162268061300197):0.37504147300938195,((9:0.5600…
tree STATE_645000 = ((1:55.10900165382326,((2:1.28758876675127,3:1.28758876675127):38.75420134429507,(4:25.93733886169494,(5:0.560093866523431,6:0.560093866523431):24.37724499517151):10.1044512493514):10.067211542776924):87.17806545861382,((7:11.283877364044097,(((((8:1.1994615153971315,(((9:0.68408379481315,(35:0.5323360991266949,(39:0.1681036255903899,43:0.1681036255903899):0.36423247353630495)…
tree STATE_648000 = ((1:56.00121622529305,((2:0.5446802836406857,3:0.5446802836406857):41.225322709857,(4:25.860440007586632,(5:0.025768740185849737,6:0.025768740185849737):24.834671267400783):11.909562985911052):9.231213231795365):96.94263411054321,((7:9.671401872981415,((((((((8:0.321929790793501,(41:0.07766086682131436,43:0.07766086682131436):0.24426892397218664):0.19362338179630162,((42:0.023…
tree STATE_651000 = ((1:64.90887843002334,((2:0.6962701570614076,3:0.6962701570614076):46.80697084499445,(4:29.758714265925256,(5:0.2568569224216226,6:0.2568569224216226):28.501857343503634):13.744526736130602):12.405637427967477):92.81484115083198,((7:13.879787240659002,(((((((8:0.5999005728235615,36:0.5999005728235615):0.006010412652719288,((9:0.5709605274234296,(42:0.11727532681438282,43:0.117…
tree STATE_654000 = ((1:58.785004089756306,((2:0.6021259963919761,3:0.6021259963919761):38.15104877972605,(4:22.37471429885393,(5:0.5298377079648944,6:0.5298377079648944):20.844876590889037):12.378460477264092):15.031829313638283):105.79901176553903,((7:15.590493699739529,((((((((8:0.3657865633135277,12:0.3657865633135277):0.18874335879420118,((36:0.5088819437116527,37:0.5088819437116527):0.04440…
tree STATE_657000 = ((1:57.723261285516855,((2:1.0712721027590284,3:1.0712721027590284):37.03535167250273,(4:24.993459139120255,(5:0.07108651222293005,6:0.07108651222293005):23.922372626897324):9.113164636141498):14.616637510255103):87.3183847857847,((7:10.505972627760698,(((((((8:0.12454948484362516,37:0.12454948484362516):0.05219020977717137,(35:0.1571786630162107,40:0.1571786630162107):0.01956…
tree STATE_660000 = ((1:52.44369482373896,((2:0.4957384560442879,3:0.4957384560442879):37.73624735831471,(4:21.14184751455396,(5:0.012866858434009032,6:0.012866858434009032):20.12898065611995):13.09013829980504):9.211709009379959):65.89106964129894,((7:10.293514255345837,((((((8:0.49430353202381827,(((29:0.11310471184918963,(30:0.04208981006039578,32:0.04208981006039578):0.07101490178879385):0.01…
tree STATE_663000 = ((1:56.16265452933126,((2:0.5015944455933568,3:0.5015944455933568):39.77213521747762,(4:21.594385266736587,(5:0.28563164493500004,6:0.28563164493500004):20.308753621801586):14.679344396334386):10.88892486626029):77.88029152139225,((7:12.001599046229284,(((((((((8:0.34193328854297456,37:0.34193328854297456):0.15005123469072912,35:0.4919845232337037):0.04271821645144014,((9:0.34…
tree STATE_666000 = ((1:56.66061022569735,((2:0.7853869463783703,3:0.7853869463783703):41.787291981063774,(4:27.136019528495993,(5:0.45569855516599844,6:0.45569855516599844):25.680320973329994):11.436659398946155):9.0879312982552):84.29683629709575,((7:12.950722251201778,(((((((((8:0.2540794812441964,37:0.2540794812441964):0.005907180226595976,(35:0.23681778042849444,(40:0.017512269388323218,44:0…
tree STATE_669000 = ((1:58.17945465541378,((2:0.9062036658197137,3:0.9062036658197137):41.75506477463827,(4:27.507864938591254,(5:0.36928826356417765,6:0.36928826356417765):26.138576675027075):11.153403501866734):10.51818621495579):78.07736176370575,((7:15.362220338724665,(((((((8:0.6041524251131002,((39:0.12732885327040555,43:0.12732885327040555):0.12688317951270273,42:0.2542120327831083):0.3499…
tree STATE_672000 = ((1:52.57071965218133,((2:0.7326145790813232,3:0.7326145790813232):38.55839456154538,(4:25.880697524028463,(5:0.10871006132509642,6:0.10871006132509642):24.771987462703365):9.410311616598236):8.279710511554633):89.67031649171903,((7:12.03981460100714,((((((8:0.5791539633213693,12:0.5791539633213693):0.3929860742921052,((29:0.24125148445219005,((30:0.03322673224062577,34:0.0332…
tree STATE_675000 = ((1:59.164497097506974,((2:0.6333284802834473,3:0.6333284802834473):41.68995928120621,(4:21.164919977836817,(5:0.07288716746202084,6:0.07288716746202084):20.092032810374796):17.158367783652835):11.841209336017322):85.69766671692497,((7:13.957550416325748,(((((8:0.4552330704151758,(((35:0.0645456538228501,45:0.0645456538228501):0.012290860706916415,40:0.07683651452976652):0.211…
tree STATE_678000 = ((1:55.35774984173159,((2:0.14144861459774205,3:0.14144861459774205):40.348383042911436,(4:24.5678342052719,(5:0.10911753696378668,6:0.10911753696378668):23.458716668308114):11.921997452237278):9.867918184222411):82.29445658005096,((7:11.632423182825313,(((((((8:0.19392430294132362,(36:0.046161501851189404,39:0.046161501851189404):0.14776280109013423):0.13508243917854906,35:0.…
tree STATE_681000 = ((1:52.87296058142021,((2:0.9573962655925143,3:0.9573962655925143):36.57843978313492,(4:21.439305991303797,(5:0.006422596593221641,6:0.006422596593221641):20.432883394710576):12.096530057423635):10.337124532692776):90.68718729947935,((7:11.816821285946594,(((((((8:0.536097864205337,(((39:0.034768853489668156,43:0.034768853489668156):0.1177170008621441,44:0.15248585435181225):0…
tree STATE_684000 = ((1:62.8052261260851,((2:1.6436747256796576,3:1.6436747256796576):44.572653295709756,(4:25.669829106700526,(5:0.4990793731191161,6:0.4990793731191161):24.17074973358141):16.54649891468889):11.588898104695687):88.54182166266708,((7:11.358685932894517,(((((((8:1.0780278687821716,36:1.0780278687821716):0.19795660757561429,(9:0.778913239366628,(((12:0.35143433568717986,((38:0.0121…
tree STATE_687000 = ((1:63.23522404029933,((2:1.6550991875509276,3:1.6550991875509276):45.96373096117648,(4:29.186966219388793,(5:0.515071173131286,6:0.515071173131286):27.671895046257507):14.431863929338618):10.616393891571917):106.9870587284629,((7:14.54281292556672,((((((((((((8:0.30724037410439226,44:0.30724037410439226):0.025321964622303628,40:0.3325623387266959):0.22708207133490638,(35:0.35…
tree STATE_690000 = ((1:70.91064742473415,((2:1.4503017825973004,3:1.4503017825973004):49.92144431122677,(4:29.463927581034042,(5:0.6399499577133767,6:0.6399499577133767):27.823977623320665):17.90781851279003):14.538901330910079):105.96728719295356,((7:13.410136832268659,((((((((((((((8:0.07338790807764187,45:0.07338790807764187):0.14670136936893527,(41:0.055270421186494396,43:0.05527042118649439…
tree STATE_693000 = ((1:63.708922934586084,((2:1.3918887602353731,3:1.3918887602353731):47.547138176628025,(4:30.241762151784755,(5:0.04398292255925895,6:0.04398292255925895):29.197779229225496):14.697264785078644):9.769895997722685):96.87024878823506,((7:15.318639318769907,(((((((((8:0.31355173295079597,41:0.31355173295079597):0.1332840424145949,45:0.4468357753653909):0.07162845262766582,44:0.51…
tree STATE_696000 = ((1:73.2402185265768,((2:1.9105829826578518,3:1.9105829826578518):50.815377794873406,(4:31.72614664280036,(5:0.060576941823207164,6:0.060576941823207164):30.66556970097715):16.999814134730897):15.514257749045541):95.09118899921916,((7:14.937949586567726,((((((8:0.8394097722214383,(9:0.8097718206982547,(12:0.3433090862988704,44:0.3433090862988704):0.4664627343993843):0.02963795…
tree STATE_699000 = ((1:68.87103137270847,((2:0.5426917112522478,3:0.5426917112522478):50.38776268412455,(4:29.72031718259928,(5:0.08003024630215805,6:0.08003024630215805):28.640286936297123):17.210137212777518):12.940576977331673):105.02556316741413,((7:13.510740300880254,((((((8:0.8878478238547476,(35:0.4950834715456953,(38:0.0626682827066247,43:0.0626682827066247):0.4324151888390706):0.3927643…
tree STATE_702000 = ((1:68.98396169015288,((2:0.23290454684879158,3:0.23290454684879158):50.56131112658734,(4:31.126650546898958,(5:0.412025872944513,6:0.412025872944513):29.714624673954447):15.667565126537177):13.189746016716747):105.63922788837212,((7:19.061233632614343,(((((((((((((8:0.5244135272048668,(38:0.41829384390854274,45:0.41829384390854274):0.10611968329632404):0.028515171190832356,12…
tree STATE_705000 = (((1:52.65202870283171,(4:30.218663668119035,(5:0.16270321394109644,6:0.16270321394109644):29.05596045417794):13.433365034712672):13.020880509364055,(2:0.5029657879277778,3:0.5029657879277778):60.169943424267984):98.12567805790904,((7:14.498513751109002,(((((8:1.207532187198072,9:1.207532187198072):0.2717422477308271,(((((((29:0.1911126883328533,32:0.1911126883328533):0.009089…
tree STATE_708000 = ((1:59.28334471514178,((2:0.3414720338520709,3:0.3414720338520709):45.72403740222733,(4:26.983553451795267,(5:0.13192377651549414,6:0.13192377651549414):25.851629675279774):15.081955984284136):8.217835279062378):92.52115000067862,((7:12.171960079050052,((((((((((((8:0.17630801378612931,(35:0.17540944289842536,43:0.17540944289842536):8.985708877039533E-4):0.019224176459771508,3…
tree STATE_711000 = ((1:52.94737741601866,((2:0.5831045615406882,3:0.5831045615406882):40.64426629254857,(4:24.598727046974012,(5:0.1778764053337092,6:0.1778764053337092):23.420850641640303):12.628643807115246):6.720006561929402):97.55772637423482,((7:12.218297322301519,(((((((8:0.9359000965704882,((9:0.45019903970182507,35:0.45019903970182507):0.2143918659700531,((((12:0.3378631256859208,42:0.33…
tree STATE_714000 = ((1:52.27156743238682,((2:0.9376817132547242,3:0.9376817132547242):37.825272309770874,(4:23.058981903237814,(5:0.3012835617112266,6:0.3012835617112266):21.757698341526588):11.703972119787785):8.508613409361217):80.23062355561062,((7:10.437583865535636,(((((((8:0.08093248257221011,41:0.08093248257221011):0.06720571424495844,(43:0.10361361083548302,44:0.10361361083548302):0.0445…
tree STATE_717000 = ((1:52.20903496240625,((2:0.397209700114038,3:0.397209700114038):38.94873969881247,(4:23.812622814465172,(5:0.020784643039732487,6:0.020784643039732487):22.79183817142544):11.533326584461335):7.863085563479743):83.89761803377182,((7:9.674565619660806,((((((((8:0.25717877848277715,(37:0.12982618979207936,38:0.12982618979207936):0.1273525886906978):0.26444631587858747,(9:0.23062…
tree STATE_720000 = ((1:46.73404770123684,((2:0.9581418637899191,3:0.9581418637899191):34.49304031226245,(4:20.279887399315832,(5:0.48372740407382864,6:0.48372740407382864):18.796159995242004):11.171294776736538):6.282865525184469):76.14847960271325,((7:10.413174915308941,((((((((8:0.44501274622169973,((40:0.050648774329802346,43:0.050648774329802346):0.0326996343838549,44:0.08334840871365724):0.…
tree STATE_723000 = ((1:48.4353215167132,((2:0.490828391769524,3:0.490828391769524):35.81295424177574,(4:24.12471681124135,(5:0.20435528278504655,6:0.20435528278504655):22.920361528456304):8.179065822303919):7.131538883167934):72.24168861000477,((7:9.335975166875143,((((((8:0.3713791779105002,35:0.3713791779105002):0.054707050972790994,9:0.4260862288832912):0.44667412600846346,12:0.87276035489175…
tree STATE_726000 = (((1:39.25659672053518,(4:22.262449151362794,(5:0.03013308578196039,6:0.03013308578196039):21.232316065580832):7.994147569172384):9.469549532881999,(2:0.5197645928106684,3:0.5197645928106684):43.20638166060651):64.77706812829072,((7:10.684820159140692,(((((8:1.0012070844392353,45:1.0012070844392353):0.5641028100303258,(((((9:0.4071539142288796,37:0.4071539142288796):0.18478855…
tree STATE_729000 = ((1:53.622150932435595,((2:0.9587755437478123,3:0.9587755437478123):40.25211017834337,(4:27.91851407339172,(5:0.31545010879972146,6:0.31545010879972146):26.603063964591996):9.292371648699465):7.4112652103444105):77.4618796522403,((7:11.406373124607144,((((((8:0.6042604817592893,9:0.6042604817592893):0.1316820222704408,((12:0.18639200785514282,(39:0.09338679102693732,(40:0.0378…
tree STATE_732000 = ((1:55.32037834689461,((2:0.7659597790448025,3:0.7659597790448025):38.46921452896957,(4:23.342369553672526,(5:0.14145208875269866,6:0.14145208875269866):22.200917464919826):11.892804754341853):11.085204038880228):97.97944264656144,((7:14.532134739454927,((((8:1.1869343895984468,((9:0.6697318310574846,(39:0.08860946004386121,(40:0.0703374815069176,(42:0.028948847199508854,45:0.…
tree STATE_735000 = ((1:50.12701162110814,((2:0.697778122545726,3:0.697778122545726):36.35773647513818,(4:21.576666918717855,(5:0.18524978993319507,6:0.18524978993319507):20.39141712878466):11.478847678966055):8.071497023424229):101.28879619603266,((7:10.51748956687019,(((((((8:0.6822611775704429,9:0.6822611775704429):0.017486698566212544,((35:0.40665085016692704,(39:0.16669324305725475,43:0.1666…
tree STATE_738000 = ((1:57.787528949094096,((2:0.49151352736074294,3:0.49151352736074294):40.723433164254715,(4:27.248401079255544,(5:0.40907428302207904,6:0.40907428302207904):25.839326796233465):9.966545612359916):11.572582257478636):86.35002445430844,((7:12.418903862571131,(((((((8:0.9874410229399428,((36:0.6634519817578174,((37:0.12866606131913788,45:0.12866606131913788):0.12137763199641094,3…
tree STATE_741000 = ((1:56.24380562019374,((2:0.6187324083908088,3:0.6187324083908088):41.724395297246204,(4:28.031662069669487,(5:0.26220747496587116,6:0.26220747496587116):26.769454594703618):10.311465635967522):8.90067791455673):93.41220737033225,((7:10.427224669240983,((((((8:1.0280170438358642,((9:0.2984351235279046,((37:0.026129384389457617,40:0.026129384389457617):0.24871387339332168,44:0.…
tree STATE_744000 = ((1:62.36712590052062,((2:0.39024605934625356,3:0.39024605934625356):46.011100736535376,(4:24.152940573587237,(5:0.11885387990351148,6:0.11885387990351148):23.034086693683726):18.248406222294392):10.96577910463899):88.42487264329438,((7:13.274399419063778,(((((((((8:0.2471365126479443,40:0.2471365126479443):0.06079558249718678,((37:0.09788135869263859,39:0.09788135869263859):0…
tree STATE_747000 = ((1:57.45303549696552,((2:0.5518747590326321,3:0.5518747590326321):40.18061054603875,(4:25.555629055690126,(5:0.12271265290902633,6:0.12271265290902633):24.4329164027811):11.176856249381252):11.72055019189414):95.37936354402731,((7:12.631262700701816,((((((((8:0.16898738082310505,38:0.16898738082310505):0.09619367744647833,(35:0.05354836452468416,(41:0.04655806713213982,44:0.0…
tree STATE_750000 = ((1:54.08236447846848,((2:0.9092721643031414,3:0.9092721643031414):39.97185350280608,(4:24.752358508341153,(5:0.1771770316456518,6:0.1771770316456518):23.5751814766955):12.128767158768063):8.20123881135926):90.73363171633916,((7:11.8218204228954,((((((8:0.6043872749890266,(42:0.06875938028063987,44:0.06875938028063987):0.5356278947083867):0.11222749616735805,((36:0.03297123148…
tree STATE_753000 = ((1:53.08827695126219,((2:1.571060166409092,3:1.571060166409092):36.92010965649831,(4:19.276636126752948,(5:0.7600949867137228,6:0.7600949867137228):17.516541140039223):15.214533696154454):9.597107128354786):97.15791648441804,((7:12.222982817994273,((((((((8:0.5645907664922061,45:0.5645907664922061):0.3674326728750881,((9:0.16551169335767324,12:0.16551169335767324):0.504548523…
tree STATE_756000 = ((1:49.12833846925182,((2:0.7220656748481442,3:0.7220656748481442):34.90041994058029,(4:20.7851830693618,(5:0.1461254441652411,6:0.1461254441652411):19.639057625196557):10.837302546066638):8.505852853823384):73.6934575484045,((7:12.027217412737288,(((((((8:0.295928073679291,45:0.295928073679291):0.3099077235688938,(36:0.323805818966913,((38:0.06497074230302,40:0.06497074230302…
tree STATE_759000 = ((1:56.689030154771224,((2:1.5683775412201264,3:1.5683775412201264):39.38272080812564,(4:26.350017905747507,(5:0.2814202087532305,6:0.2814202087532305):25.068597696994274):10.601080443598264):10.737931805425454):85.09070842089909,((7:12.499892244637607,((((((8:0.8801585839551764,((((29:0.08796032565870754,34:0.08796032565870754):0.028895552483557935,30:0.11685587814226547):0.2…
tree STATE_762000 = ((1:48.00015641015683,((2:0.8472009905949953,3:0.8472009905949953):39.848905906899944,(4:23.64637993392069,(5:0.21655797923206066,6:0.21655797923206066):22.42982195468863):13.049726963574244):2.304049512661898):85.70707564241347,((7:11.063731262070572,((((((((8:0.3956508515644591,(36:0.12443174618820592,41:0.12443174618820592):0.2712191053762532):0.03567303630165003,12:0.43132…
tree STATE_765000 = ((1:50.85186338047912,((2:0.5850470070348912,3:0.5850470070348912):34.17568910994656,(4:19.5456219469353,(5:0.17779077444276048,6:0.17779077444276048):18.367831172492536):11.215114170046157):11.091127263497661):66.77682781098524,((7:7.952929698178975,(((((((8:0.23667876578022487,(38:0.002211634958514412,40:0.002211634958514412):0.23446713082171045):0.059635996994672286,12:0.29…
tree STATE_768000 = ((1:46.189316833132956,((2:0.5045350819673953,3:0.5045350819673953):31.288301334788287,(4:18.86814164545729,(5:0.15468993214780546,6:0.15468993214780546):17.71345171330948):8.924694771298395):9.396480416377273):65.06246628295287,((7:10.717910203536205,(((((8:0.568957204559116,((9:0.11480379026754742,(12:0.10629575495153153,40:0.10629575495153153):0.008508035316015891):0.237282…
tree STATE_771000 = ((1:45.269675284181034,((2:0.40710159092054,3:0.40710159092054):34.32414102847885,(4:18.89726101838222,(5:0.9914891885440795,6:0.9914891885440795):16.90577182983814):11.833981601017168):5.538432664781645):66.56560352991127,((7:9.962039096513697,(((((((((8:0.5370408602048514,36:0.5370408602048514):0.004912578252298849,35:0.5419534384571503):0.021163517430022205,12:0.56311695588…
tree STATE_774000 = ((1:46.38706955359709,((2:0.5123632639254527,3:0.5123632639254527):31.870970739317485,(4:21.812027749823343,(5:0.4197330847551477,6:0.4197330847551477):20.392294665068196):6.571306253419593):9.00373555035415):71.56189962701863,((7:10.238149880593852,(((((((((((8:0.26646635824321474,40:0.26646635824321474):0.04594015360779802,(((37:0.01387914045843931,41:0.01387914045843931):0.…
tree STATE_777000 = ((1:45.47617693592428,((2:0.31943393587962277,3:0.31943393587962277):30.174202225122812,(4:19.696267194763394,(5:0.15401854456606046,6:0.15401854456606046):18.542248650197333):6.797368966239041):9.982540774921844):69.57532587002373,((7:10.773956383076246,((((((8:0.3598930989191318,((36:0.05811611393944659,38:0.05811611393944659):0.20993557602610513,(42:0.2008080806682298,44:0.…
tree STATE_780000 = ((1:42.03543614199843,((2:0.393622774060276,3:0.393622774060276):31.44402569827882,(4:21.553333762663748,(5:0.2713199572282132,6:0.2713199572282132):20.282013805435533):6.28431470967535):5.197787669659334):79.81011912137295,((7:9.442855014815304,(((((8:1.0542482791006438,((29:0.3723320588886085,33:0.3723320588886085):0.13436373143088404,(30:0.50089145133232,((31:0.185473931785…
tree STATE_783000 = ((1:41.809935321137075,((2:0.3294313719312765,3:0.3294313719312765):29.74885889593495,(4:18.10785231662575,(5:0.08193568130415585,6:0.08193568130415585):17.025916635321593):7.970437951240481):6.731645053270846):73.2663550947732,((7:8.606379399482703,(((((((8:0.4133766128542154,(12:0.3337362625122684,37:0.3337362625122684):0.079640350341947):0.2565741441505695,((((9:0.211065371…
tree STATE_786000 = ((1:41.86476934034652,((2:0.22439740403565267,3:0.22439740403565267):27.57313062617334,(4:16.7506462259277,(5:0.032390044608877844,6:0.032390044608877844):15.718256181318822):7.046881804281295):9.067241310137526):63.30007967232351,((7:9.708098979849797,((((((8:0.2030737326206899,((37:0.08153244108697583,((40:0.0040039985115441394,43:0.0040039985115441394):0.06665814073531467,4…
tree STATE_789000 = ((1:42.996868242674026,((2:0.330421820757584,3:0.330421820757584):31.564273548561488,(4:19.16496923748703,(5:0.6110964396311207,6:0.6110964396311207):17.55387279785591):8.729726131832045):6.102172873354952):64.84612354134482,((7:9.215110565053276,((((((8:0.6435222521849913,((9:0.2586986301024226,(36:0.2055860001805626,45:0.2055860001805626):0.05311262992186):0.202813163259005,…
tree STATE_792000 = ((1:38.241939832543025,((2:0.4824400102020032,3:0.4824400102020032):27.939641876851,(4:15.997257035713403,(5:0.04124584035760215,6:0.04124584035760215):14.956011195355801):8.4248248513396):4.819857945490021):66.61485883840439,((7:9.616901154820201,((((8:0.8732981368723088,(((29:0.060868951967776634,33:0.060868951967776634):0.29400306063054993,(30:0.1956407320802324,32:0.195640…
tree STATE_795000 = ((1:42.34665751265445,((2:0.4824400102020032,3:0.4824400102020032):28.93731434631119,(4:15.709364457494537,(5:0.146851840396522,6:0.146851840396522):14.562512617098015):9.710389899018658):7.9269031561412575):63.02366943799783,((7:9.990986579056214,(((((((((8:0.1917356966912655,(38:0.13304984496855998,43:0.13304984496855998):0.05868585172270552):0.08124682853012338,((12:0.05235…
tree STATE_798000 = ((1:46.38793884162708,((2:0.3996987296312522,3:0.3996987296312522):32.26273948521726,(4:20.68450889216964,(5:0.153134868029154,6:0.153134868029154):19.531374024140483):7.977929322678875):8.725500626778569):62.82237362058182,((7:8.580111630937296,((((((8:0.2949201928271091,(12:0.25376840485641633,(35:0.183386180421607,39:0.183386180421607):0.07038222443480932):0.041151787970692…
tree STATE_801000 = ((1:43.85823656354177,((2:0.7406060182367895,3:0.7406060182367895):32.01060933450481,(4:18.207853724938907,(5:0.5325648228320734,6:0.5325648228320734):16.675288902106836):10.543361627802689):6.107021210800177):70.45786005436193,((7:7.637064246940733,((((((((8:0.4366327424193802,39:0.4366327424193802):0.11555565720198946,((12:0.4721953455478428,(37:0.12759951561409208,40:0.1275…
tree STATE_804000 = ((1:40.88438704506685,((2:0.6441822925944418,3:0.6441822925944418):29.773986036158888,(4:20.908982089750545,(5:0.28411209414257144,6:0.28411209414257144):19.624869995607973):5.509186239002787):5.46621871631352):64.36731550917548,((7:10.427932446844228,(((((8:0.5406970863920824,((29:0.14402185013558325,((30:0.0824644958471396,(33:0.0011949337423851957,34:0.0011949337423851957):…
tree STATE_807000 = ((1:48.12403393374635,((2:0.4665674145312355,3:0.4665674145312355):33.23457530334601,(4:20.345194222127645,(5:0.1614697954309552,6:0.1614697954309552):19.183724426696692):9.355948495749601):9.4228912158691):71.32393782103365,((7:12.443870989412213,(((8:1.1018767489371655,(((9:0.2317815748135787,12:0.2317815748135787):0.2959282434317397,((36:0.07171536011129356,37:0.07171536011…
tree STATE_810000 = ((1:50.06550195524491,((2:0.4067816644590003,3:0.4067816644590003):37.49777715999602,(4:23.178523678431688,(5:0.6795682568554469,6:0.6795682568554469):21.49895542157624):10.726035146023335):7.160943130789889):77.79605316299129,((7:8.678850800312897,((((((8:0.8443256163317268,12:0.8443256163317268):0.4604111323519995,(((((29:0.2534685659681411,(30:0.1814436047682385,32:0.181443…
tree STATE_813000 = ((1:44.64227550356266,((2:0.23313354977422307,3:0.23313354977422307):31.36825820886196,(4:20.872834075869697,(5:0.23274776816626108,6:0.23274776816626108):19.640086307703434):6.7285576827664855):8.040883744926475):86.24825347813363,((7:10.493577059466979,(((((((((8:0.2265068259232286,((40:0.02177596299743932,44:0.02177596299743932):0.08063269694868146,43:0.10240865994612078):0…
tree STATE_816000 = ((1:52.73913164756268,((2:0.176488040851579,3:0.176488040851579):39.46674292756494,(4:23.335020579751806,(5:0.14170397211447572,6:0.14170397211447572):22.19331660763733):12.308210388664712):8.095900679146162):66.01239656808397,((7:7.3359484103673775,((((((((((8:0.1181610498087966,40:0.1181610498087966):0.004574827074909138,(43:0.08475638783895217,44:0.08475638783895217):0.0379…
tree STATE_819000 = ((1:53.914609371856315,((2:0.5303295459415995,3:0.5303295459415995):40.572440623672534,(4:24.845769282245918,(5:0.37446165471120807,6:0.37446165471120807):23.47130762753471):12.257000887368214):7.811839202242183):86.02748253156973,((7:8.89888656018766,(((((8:1.0039328060991513,(41:0.1674806608459815,43:0.1674806608459815):0.8364521452531697):0.03278794881188851,9:1.03672075491…
tree STATE_822000 = ((1:47.9848674608283,((2:0.8175546593461807,3:0.8175546593461807):36.494022581352695,(4:22.874212281772145,(5:0.5852081977291501,6:0.5852081977291501):21.289004084042993):10.437364958926729):5.673290220129424):79.27702069328646,((7:12.58365843508786,((((((((((8:0.4235593414843851,((12:0.34105091143113764,43:0.34105091143113764):0.03138147298297683,35:0.37243238441411447):0.051…
tree STATE_825000 = ((1:48.36727490532928,((2:0.23786974923482695,3:0.23786974923482695):33.962132715935105,(4:21.557543949895063,(5:0.9633406732148604,6:0.9633406732148604):19.594203276680204):8.642458515274868):9.167272440159351):90.6058492960612,((7:11.43236908721543,(((((((8:0.7312132923468433,12:0.7312132923468433):0.33897123949496377,(41:0.6373079062923545,(42:0.10724809800435196,44:0.10724…
tree STATE_828000 = ((1:43.81470941498552,((2:0.2101151515586892,3:0.2101151515586892):32.94926361795644,(4:20.080024393835593,(5:0.21520961182144305,6:0.21520961182144305):18.86481478201415):9.079354375679536):5.655330645470393):82.22987261554164,((7:11.733698940802586,(((((8:0.26673578764083694,(39:0.11193819787245463,42:0.11193819787245463):0.15479758976838232):0.6240919861752857,(((9:0.310756…
tree STATE_831000 = (((1:40.00125105166698,(4:24.235901393059535,(5:0.04570656442502319,6:0.04570656442502319):23.19019482863451):6.765349658607448):5.734722480776135,(2:0.7616035958964051,3:0.7616035958964051):39.974369936546715):83.9719649988161,((7:10.91149626747584,(((((((((8:0.27884940862395746,39:0.27884940862395746):0.14455479853769782,36:0.4234042071616553):0.09103031805198458,12:0.514434…
tree STATE_834000 = ((1:51.92873851149935,((2:0.6483213192892059,3:0.6483213192892059):39.50776218464962,(4:24.131232584143618,(5:0.051060471974967214,6:0.051060471974967214):23.08017211216865):12.024850919795213):6.772655007560516):82.78681996015797,((7:14.480746482747373,(((((8:0.9798420833941411,(((9:0.6415067870463312,(35:0.4113705396072892,((37:0.07970410408868546,(38:0.05703913905800727,44:…
tree STATE_837000 = ((1:58.059293517606484,((2:0.637926184556326,3:0.637926184556326):41.53786144608756,(4:24.02849267728439,(5:0.03537331986712822,6:0.03537331986712822):22.993119357417264):14.147294953359498):10.883505886962595):91.18554018405266,((7:10.53808721974716,(((((((((8:0.44616414167336993,38:0.44616414167336993):0.18923869348936773,37:0.6354028351627377):0.08457684685931566,9:0.719979…
tree STATE_840000 = ((1:55.641244437794995,((2:0.5990029811979305,3:0.5990029811979305):41.910638753517674,(4:24.207617084908343,(5:0.259925144199844,6:0.259925144199844):22.9476919407085):14.302024649807258):8.131602703079395):92.0243050292525,((7:18.30618794548457,((((((((8:0.3316634797398921,37:0.3316634797398921):0.10043157635156319,9:0.43209505609145527):0.28712068906202204,(((29:0.020924030…
tree STATE_843000 = ((1:54.978342383524044,((2:0.9087905310146258,3:0.9087905310146258):40.22548553918111,(4:24.2117419435994,(5:0.362813105039244,6:0.362813105039244):22.848928838560155):12.922534126596332):8.844066313328312):80.56321373745024,((7:11.79876238258184,((((((8:0.7624997455556978,(38:0.07314396486855844,42:0.07314396486855844):0.6893557806871393):0.11118872967235083,(((9:0.2548654447…
tree STATE_846000 = ((1:59.22530569713262,((2:1.3793791874843286,3:1.3793791874843286):41.520499557518136,(4:28.363933390174033,(5:0.5560847371590025,6:0.5560847371590025):26.80784865301503):10.535945354828435):11.325426952130151):105.57608569273643,((7:13.536466206934959,((((((((8:0.5891706528992201,35:0.5891706528992201):0.23640254201092115,(((9:0.4607003122324637,36:0.4607003122324637):0.01773…
tree STATE_849000 = ((1:63.435906795996885,((2:1.1204032770587098,3:1.1204032770587098):43.50904326373943,(4:30.0138895409455,(5:0.21991491797618679,6:0.21991491797618679):28.793974622969312):10.615556999852636):13.80646025519875):100.83554050802513,((7:9.795363383299263,((((8:0.7065702147738853,((((29:0.07264660790052248,31:0.07264660790052248):0.03729553594395016,(30:0.08164166474122642,34:0.08…
tree STATE_852000 = ((1:69.86004407274666,((2:0.9468134436814193,3:0.9468134436814193):55.92774453994282,(4:36.27550528737301,(5:0.35008525304296434,6:0.35008525304296434):34.925420034330045):16.599052696251235):7.985486089122418):115.90152166032561,((7:12.822381756604583,((((((8:0.44585455050950124,9:0.44585455050950124):0.5963321683049414,(((((37:0.08710090453157955,40:0.08710090453157955):0.05…
tree STATE_855000 = ((1:69.32509339813414,((2:0.421382848072815,3:0.421382848072815):49.114565749077556,(4:34.8123409058907,(5:0.18963688504690168,6:0.18963688504690168):33.6227040208438):10.723607691259673):14.78914480098377):118.37968147801824,((7:19.083933258130568,(((((((((8:0.4733488246438763,(9:0.23974890372926658,(41:0.14520140941965462,45:0.14520140941965462):0.09454749430961196):0.233599…
tree STATE_858000 = ((1:64.59395966025325,((2:0.5197276074840644,3:0.5197276074840644):48.91050626640136,(4:29.485592304914746,(5:0.1553289149925412,6:0.1553289149925412):28.330263389922205):15.944641568970681):10.16372578636782):111.33363559044675,((7:15.03045931843453,(((((((8:0.10051508690256515,41:0.10051508690256515):0.030500047213333006,36:0.13101513411589816):0.2690801000512854,38:0.400095…
tree STATE_861000 = ((1:60.95210989836122,((2:0.6911765740087681,3:0.6911765740087681):40.405819785936544,(4:24.078952552113847,(5:0.37482150492796507,6:0.37482150492796507):22.704131047185882):13.01804380783146):14.855113538415914):88.77880704874997,((7:11.448253049867997,(((((((((8:0.21631589666345905,((37:0.06788440310868468,43:0.06788440310868468):0.06731751551003365,(42:0.023298806048399682,…
tree STATE_864000 = ((1:59.955615613500086,((2:0.2947441105546549,3:0.2947441105546549):41.18755875065624,(4:26.536006869218056,(5:0.6521695656326152,6:0.6521695656326152):24.88383730358544):10.946295991992834):13.473312752289196):90.24879594640008,((7:12.619174905462645,(((((8:0.6422206041573556,(((12:0.13008051321122038,36:0.13008051321122038):0.005194700636796834,(35:0.10240106987894723,(40:0.…
tree STATE_867000 = ((1:55.11049894999736,((2:0.6606568332165654,3:0.6606568332165654):39.51896327492689,(4:22.319177764227128,(5:0.034036281733268225,6:0.034036281733268225):21.28514148249386):13.860442343916326):9.930878841853904):71.01139444889745,((7:8.829895833237904,(((((8:0.5648951286602337,((12:0.324553761698881,(((35:0.06446968652891985,36:0.06446968652891985):0.09467385649220902,(37:0.0…
tree STATE_870000 = ((1:50.908535436723376,((2:0.7058242453036812,3:0.7058242453036812):36.25256346079033,(4:23.004374236069076,(5:0.3566107777129819,6:0.3566107777129819):21.647763458356096):9.954013470024933):8.950147730629368):81.2827668696267,((7:10.869813963602084,(((((8:0.5823669096701962,((9:0.4303507615986214,(35:0.17029314659344916,41:0.17029314659344916):0.2600576150051722):0.0793300901…
tree STATE_873000 = ((1:51.01612487613636,((2:0.5691839968913186,3:0.5691839968913186):35.295429231901444,(4:18.912416577002315,(5:0.5757877945979626,6:0.5757877945979626):17.336628782404354):12.952196651790448):10.151511647343597):81.65536035295716,((7:8.302979604979441,((((((8:0.32044582197393723,((((36:0.19249234287410122,(40:0.07904630384773513,41:0.07904630384773513):0.11344603902636609):0.0…
tree STATE_876000 = ((1:48.499005720290995,((2:0.3202583554466063,3:0.3202583554466063):36.55602578816347,(4:21.393573317100405,(5:0.5335533364286196,6:0.5335533364286196):19.860019980671787):11.482710826509667):6.622721576680924):60.61588882082819,((7:11.21276785803828,(((((((8:0.05154095104452952,40:0.05154095104452952):0.10752568003392107,(41:0.03157302588062117,42:0.03157302588062117):0.12749…
tree STATE_879000 = ((1:45.82161277325171,((2:0.4758257486512143,3:0.4758257486512143):33.60375230986523,(4:19.77758072802678,(5:0.8291551826262982,6:0.8291551826262982):17.948425545400482):10.301997330489666):6.7420347147352615):72.48467605375544,((7:10.35413726890457,((((((8:0.6311777894663324,36:0.6311777894663324):0.1592214618504293,(37:0.14559309956688846,(43:0.0952076808077628,45:0.09520768…
tree STATE_882000 = ((1:43.78109833155612,((2:0.5818620848955582,3:0.5818620848955582):32.789844404320746,(4:19.182167837148242,(5:0.4449255256390039,6:0.4449255256390039):17.737242311509238):10.189538652068059):5.409391842339822):67.19402726071401,((7:6.788617076303032,((((((((8:0.5283123694391655,(38:0.11153668780700234,(42:0.09369492705942545,45:0.09369492705942545):0.017841760747576887):0.416…
tree STATE_885000 = ((1:46.71353878259954,((2:1.2032328028399828,3:1.2032328028399828):34.545416643440745,(4:18.29750261177375,(5:1.1024203559295565,6:1.1024203559295565):16.195082255844195):13.451146834506979):5.964889336318812):74.91821464353421,((7:14.444573857140194,((((((8:0.1843353695238391,39:0.1843353695238391):0.5364496493282304,(9:0.6471354910673655,(((35:0.1317575358308789,44:0.1317575…
tree STATE_888000 = ((1:44.552387484627545,((2:0.4992147169333503,3:0.4992147169333503):29.374845899647994,(4:16.3017175834295,(5:0.02362997886026008,6:0.02362997886026008):15.27808760456924):9.572343033151846):9.678326868046199):71.67765470607742,((7:9.289412502545037,((((8:0.7491833352554215,(35:0.2880647670272965,((36:0.19429530042726773,43:0.19429530042726773):0.036168690830713196,((((37:0.05…
tree STATE_891000 = ((1:44.81950132264012,((2:0.27447688290897787,3:0.27447688290897787):32.58671931800613,(4:21.740742103868158,(5:0.1338095602166831,6:0.1338095602166831):20.606932543651475):7.120454097046952):6.958305121725012):71.10446453852443,((7:11.124866449234634,(((((((8:0.4754807938244712,36:0.4754807938244712):0.20438535962783438,(((((29:0.09565113686786801,34:0.09565113686786801):8.57…
tree STATE_894000 = ((1:45.74301869754746,((2:0.41752252901236453,3:0.41752252901236453):32.532072053915456,(4:22.540350464047705,(5:0.2991067190687744,6:0.2991067190687744):21.24124374497893):6.4092441188801175):7.79342411461964):67.65959732026477,((7:8.750132194635203,(((((((8:0.2774871395540603,((36:0.056242100097426105,(37:0.012668974906418044,(39:0.008575758986940499,43:0.008575758986940499)…
tree STATE_897000 = ((1:40.76387896680514,((2:0.5496810802889822,3:0.5496810802889822):26.432816139436774,(4:17.31008987289937,(5:0.06809293626798407,6:0.06809293626798407):16.241996936631384):5.67240734682639):8.78138174707938):77.86160169882034,((7:10.407014976076093,((((((8:0.3926339188404809,9:0.3926339188404809):0.027370875952028584,36:0.42000479479250946):0.1783829174960569,(((12:0.24304223…
tree STATE_900000 = ((1:41.98196645785428,((2:1.0285094238916361,3:1.0285094238916361):30.314578130094013,(4:17.91001193698166,(5:0.10956346133025363,6:0.10956346133025363):16.800448475651407):9.433075617003986):5.63887890386863):76.14614430715778,((7:10.12189230897521,((((((((8:0.31752611118630797,39:0.31752611118630797):0.1913809503234753,((((12:0.09243313874078345,44:0.09243313874078345):0.073…
tree STATE_903000 = ((1:43.67204766963372,((2:0.154730053395026,3:0.154730053395026):33.80352457670014,(4:19.665218070250692,(5:0.313889168428954,6:0.313889168428954):18.351328901821738):10.293036559844477):4.713793039538551):71.7217545549328,((7:10.837834969349167,(((((((((8:0.3375585383756933,9:0.3375585383756933):0.02823802465801334,12:0.3657965630337066):0.03353558470447121,(40:0.243895225114…
tree STATE_906000 = ((1:45.761994624886505,((2:0.49783234735123116,3:0.49783234735123116):35.11081785988047,(4:18.635146132632517,(5:0.04675247884060951,6:0.04675247884060951):17.588393653791908):12.973504074599187):5.1533444176548):74.37992869664762,((7:12.258975756875698,((((8:0.5613279549027916,(((9:0.125356169217323,(40:0.06999886931195211,43:0.06999886931195211):0.0553572999053709):0.1725124…
tree STATE_909000 = ((1:54.1025885841325,((2:2.02467952949851,3:2.02467952949851):33.767089047599555,(4:21.60508859219874,(5:0.6190215204347318,6:0.6190215204347318):19.98606707176401):10.186679984899328):13.31082000703443):69.492701308253,((7:11.435823630691809,((((((((8:0.12836861422980567,38:0.12836861422980567):0.39192591229858226,(((35:0.07518534026108552,37:0.07518534026108552):0.3157900241…
tree STATE_912000 = (((1:37.59633856656273,(4:20.644475795263887,(5:0.3169917145589327,6:0.3169917145589327):19.327484080704956):7.951862771298842):9.373559523919944,(2:0.7252700904239919,3:0.7252700904239919):41.24462800005868):78.37440575748084,((7:11.279538744961174,((((((((((8:0.08420564232196648,45:0.08420564232196648):0.17722533735812257,37:0.26143097968008905):0.04456124431524122,((40:0.11…
tree STATE_915000 = ((1:47.265102624559674,((2:0.8085283635156237,3:0.8085283635156237):32.54055012838205,(4:19.583969230853732,(5:0.20406725877487553,6:0.20406725877487553):18.379901972078855):9.765109261043946):8.916024132661995):79.90154176611084,((7:11.174666418603795,(((((((8:0.4666372348769204,((12:0.3767848131878157,44:0.3767848131878157):0.017428466591605518,(((38:0.06769117556529218,40:0…
tree STATE_918000 = ((1:50.3108998823493,((2:0.1484991269008642,3:0.1484991269008642):35.118394826341586,(4:21.481400480600755,(5:0.4061534857077618,6:0.4061534857077618):20.075246994892993):9.785493472641697):10.044005929106845):77.58671252197894,((7:8.012689277807945,((((((((8:0.20830838005509023,((38:0.05907100965650186,45:0.05907100965650186):0.02598897285871425,40:0.08505998251521611):0.1232…
tree STATE_921000 = ((1:43.30066165614259,((2:0.12387149089208904,3:0.12387149089208904):31.27276477542573,(4:18.248897561978584,(5:0.06891087308333788,6:0.06891087308333788):17.179986688895248):9.147738704339236):6.904025389824767):68.81014926856255,((7:7.843223862332376,((((((8:0.4708669538186248,(((9:0.22414871323467697,(36:0.1078376910427492,38:0.1078376910427492):0.11631102219192777):0.15402…
tree STATE_924000 = ((1:48.751411885886384,((2:0.4255026568075255,3:0.4255026568075255):34.575754210140346,(4:22.593107354352412,(5:0.2877000669605714,6:0.2877000669605714):21.30540728739184):8.408149512595458):8.750155018938514):70.48869214336511,((7:7.8992283550783675,((((8:0.9679010821402335,((((((((9:0.09778686581065259,37:0.09778686581065259):0.012780462842905307,12:0.1105673286535579):0.056…
tree STATE_927000 = ((1:54.27569119260595,((2:0.3319118758332582,3:0.3319118758332582):44.23392893445807,(4:22.43095888472414,(5:0.009752392995180159,6:0.009752392995180159):21.42120649172896):18.134881925567186):4.70985038231462):64.23466032905333,((7:10.715298058345985,((((((((8:0.4476431308390035,35:0.4476431308390035):0.11862445222452783,37:0.5662675830635313):0.08693313004922154,((36:0.36195…
tree STATE_930000 = ((1:49.77154913573568,((2:0.24729568915814326,3:0.24729568915814326):33.95762495037748,(4:22.20641441340966,(5:0.8381439832062032,6:0.8381439832062032):20.36827043020346):7.998506226125961):10.56662849620006):83.00146629353708,((7:10.11535936391353,((((((((8:0.5620726142023375,(((((29:0.21723278356892983,(32:0.05367459402253359,34:0.05367459402253359):0.16355818954639623):0.07…
tree STATE_933000 = (((1:40.55528287680267,(4:22.59189543142552,(5:0.6219205907430929,6:0.6219205907430929):20.969974840682426):8.963387445377151):10.292854819121551,(2:0.6336105088991637,3:0.6336105088991637):45.214527187025055):86.71438027353527,((7:11.280851518574927,(((((((8:0.22873758481093262,(38:0.08753623682302024,39:0.08753623682302024):0.1412013479879124):0.33093618469592845,(((12:0.184…
tree STATE_936000 = ((1:52.99849584405083,((2:0.6937894175631225,3:0.6937894175631225):39.84227484603028,(4:24.96274393275484,(5:0.053029633671819454,6:0.053029633671819454):23.90971429908302):11.573320330838563):7.462431580457427):80.16720931575026,((7:9.649078999692216,((((((8:0.3989912081662604,35:0.3989912081662604):0.02979268027041626,12:0.42878388843667664):0.6538363757464163,(((((9:0.11621…
tree STATE_939000 = ((1:65.85855718486309,((2:1.004826478321645,3:1.004826478321645):46.800552257169365,(4:26.170210520205707,(5:0.3631344923762345,6:0.3631344923762345):24.807076027829474):17.635168215285304):13.053178449372076):84.63387714499191,((7:13.527996398743612,(((((((8:0.643446529395279,(29:0.2334119220366235,(((30:0.09772120138346888,34:0.09772120138346888):0.006298745389826471,33:0.10…
tree STATE_942000 = ((1:50.64542389836254,((2:0.5243864928461193,3:0.5243864928461193):35.21375205435387,(4:23.439192153242757,(5:0.12442575679201617,6:0.12442575679201617):22.314766396450743):8.29894639395723):9.90728535116255):75.84992294613906,((7:13.318460183145753,(((((((((8:0.2986250734011662,(((39:0.008268250326438248,43:0.008268250326438248):0.02967346675889628,45:0.03794171708533453):0.1…
tree STATE_945000 = ((1:51.083730817632194,((2:0.7455559092194743,3:0.7455559092194743):37.77907952937575,(4:25.598852442438684,(5:0.06767634523430743,6:0.06767634523430743):24.531176097204376):8.925782996156542):7.559095379036968):79.01267471802316,((7:11.491624970190976,((((((((8:0.44731907379189145,12:0.44731907379189145):0.22405823629217297,(38:0.09130307246481491,40:0.09130307246481491):0.58…
tree STATE_948000 = ((1:48.806002936494814,((2:0.8392840798624253,3:0.8392840798624253):33.36324819583852,(4:23.122875047934443,(5:0.04475465314422422,6:0.04475465314422422):22.07812039479022):7.0796572277665035):9.603470660793867):75.94843121992645,((7:7.483686622959981,((((((((8:0.4850790801454505,((9:0.11267688045340268,37:0.11267688045340268):0.361107982817974,(12:0.28837360098959014,(35:0.22…
tree STATE_951000 = ((1:50.329967721982996,((2:0.6810776013668551,3:0.6810776013668551):35.43932088184796,(4:21.230788458172135,(5:0.034152910979099005,6:0.034152910979099005):20.196635547193036):10.889610025042678):9.209569238768182):71.06518893231295,((7:6.323500320189182,(((((((8:0.7270926668442409,(35:0.13829083970781444,(40:0.030799920413540977,43:0.030799920413540977):0.10749091929427347):0…
tree STATE_954000 = ((1:60.771722763107235,((2:0.7662999095397538,3:0.7662999095397538):38.377581811651034,(4:22.684048942106656,(5:0.24671290171723115,6:0.24671290171723115):21.437336040389425):12.459832779084131):16.627841041916447):85.7555222460992,((7:10.650502791711332,((((((8:0.22950932625744808,12:0.22950932625744808):0.09483424586314426,(((38:0.02145679967378824,45:0.02145679967378824):0.…
tree STATE_957000 = ((1:60.320567181224526,((2:0.6869301746833774,3:0.6869301746833774):45.95257548586191,(4:26.16109156322539,(5:0.40950726267084114,6:0.40950726267084114):24.751584300554548):16.47841409731989):8.681061520679243):103.61349006396881,((7:14.219876447456166,((((((((((8:0.249596585697307,12:0.249596585697307):0.07910702794715799,(9:0.28460918909485633,(39:0.23283643148285132,(43:7.3…
tree STATE_960000 = ((1:60.55839712492407,((2:1.340150028622908,3:1.340150028622908):41.05698021196631,(4:29.04975259033342,(5:0.5666780042012896,6:0.5666780042012896):27.48307458613213):9.347377650255801):13.16126688433485):86.93040341335332,((7:11.290464674081276,(((((((8:0.6272942891583705,(((29:0.23849360291786398,30:0.23849360291786398):0.23320495653709933,((31:0.050790765848128756,(33:0.012…
tree STATE_963000 = ((1:51.289762175343135,((2:0.5641393657407043,3:0.5641393657407043):42.26266850014906,(4:27.319700089114377,(5:0.04283092309091607,6:0.04283092309091607):26.27686916602346):11.507107776775392):3.462954309453366):89.10822763540853,((7:11.281293757549914,(((((((((8:0.33185789229833057,40:0.33185789229833057):0.18285897901578302,(9:0.3690368939459093,45:0.3690368939459093):0.1456…
tree STATE_966000 = ((1:45.90564789984078,((2:0.3253630195786581,3:0.3253630195786581):35.254489687840966,(4:19.453986130991645,(5:0.04680652435342303,6:0.04680652435342303):18.407179606638223):12.125866576427981):5.325795192421154):72.64353801452097,((7:12.271623320914312,((((((((8:0.04956619038192075,36:0.04956619038192075):0.03648161214066748,38:0.08604780252258823):0.17788680939703985,(40:0.0…
tree STATE_969000 = ((1:48.56808693344996,((2:0.23185295930939276,3:0.23185295930939276):35.6467476329052,(4:21.069186505981868,(5:0.10218291530954637,6:0.10218291530954637):19.96700359067232):10.809414086232728):7.689486341235366):77.79485649118106,((7:8.944426796672897,((((((8:1.1573466631931226,(9:0.5618622712492481,((((((29:0.0310176179804961,32:0.0310176179804961):0.0024909662297577587,34:0.…
tree STATE_972000 = ((1:43.058128492046556,((2:0.23221965945401912,3:0.23221965945401912):31.01229693985305,(4:20.88362312474205,(5:0.10276657155240443,6:0.10276657155240443):19.780856553189647):6.360893474565017):6.8136118927394875):72.92034975508909,((7:8.940543608554965,((((((8:0.935963091263263,9:0.935963091263263):0.07670179640359298,((((12:0.16285658523359978,(39:0.021711466232863078,43:0.0…
tree STATE_975000 = ((1:56.43621114869859,((2:0.32811427373101054,3:0.32811427373101054):39.89022706240224,(4:23.698353996727718,(5:0.049345248271052355,6:0.049345248271052355):22.649008748456666):12.519987339405532):11.21786981256534):71.1261262413681,((7:10.975803445793037,(((((8:1.0502326170180083,(9:1.0047048890721866,((35:0.2313372257352962,41:0.2313372257352962):0.127361029847318,(37:0.1257…
tree STATE_978000 = ((1:52.51225286362261,((2:0.534615163305574,3:0.534615163305574):40.59174081127381,(4:25.53171439955002,(5:0.22433847438747812,6:0.22433847438747812):24.30737592516254):11.594641575029364):6.385896889043224):86.47893772245372,((7:12.199208532167402,((((8:0.9673140327122263,(9:0.6528104523978928,35:0.6528104523978928):0.31450358031433345):0.5021602864941768,((12:0.4724100061752…
tree STATE_981000 = ((1:61.50090806521047,((2:0.982300625898711,3:0.982300625898711):43.038694083286885,(4:25.891766634967922,(5:0.4249366641757373,6:0.4249366641757373):24.466829970792183):14.129228074217671):12.479913356024873):84.54307522332454,((7:15.314539598791978,((((((((8:0.7257126365417018,(((29:0.13663073194502662,(31:0.0020626154769171376,32:0.0020626154769171376):0.13456811646810948):…
tree STATE_984000 = ((1:59.943332980999436,((2:0.3211674430272158,3:0.3211674430272158):42.44795768299008,(4:26.313776818943616,(5:0.27502532532926693,6:0.27502532532926693):25.03875149361435):12.455348307073677):12.174207854982143):89.23795006266849,((7:11.602833102970608,((((((8:0.9476986667059525,(12:0.8123622251189526,36:0.8123622251189526):0.13533644158699987):0.3073667168846358,9:1.25506538…
tree STATE_987000 = ((1:60.99849581965493,((2:1.273529228023401,3:1.273529228023401):42.53633242727681,(4:26.388392263626372,(5:0.3510969254110403,6:0.3510969254110403):25.03729533821533):13.421469391673838):12.188634164354717):87.89310520781947,((7:11.860594835299208,((((((((8:0.23939020301135047,41:0.23939020301135047):0.11181704469447909,40:0.35120724770582956):0.4363580749486943,(35:0.2695629…
tree STATE_990000 = ((1:56.64220072193742,((2:1.3695331441014353,3:1.3695331441014353):42.30283916228582,(4:25.78094466718524,(5:0.12031796893509572,6:0.12031796893509572):24.66062669825014):13.891427639202021):7.969828415550161):88.96233820016573,((7:8.767550938453443,(((((8:0.9378824320906732,((9:0.24488466414705856,36:0.24488466414705856):0.5848219117369763,(12:0.738505111974181,(42:0.43588125…
tree STATE_993000 = ((1:57.96716486058499,((2:0.4569049097296407,3:0.4569049097296407):42.879746051775825,(4:26.751008192567532,(5:0.5725008564230301,6:0.5725008564230301):25.178507336144502):12.58564276893793):9.630513899079524):91.61381380027247,((7:14.417510334558843,((((((8:0.7357693908342638,(9:0.68817531623333,39:0.68817531623333):0.0475940746009339):0.036583922444774375,(12:0.7576930823290…
tree STATE_996000 = ((1:54.594353506414315,((2:0.6965393802293995,3:0.6965393802293995):42.71673833608821,(4:25.366417454542038,(5:0.1544660874988235,6:0.1544660874988235):24.211951367043213):14.046860261775578):6.181075790096699):87.98248807741564,((7:14.756274487565108,(((((((8:0.7148145422014476,(((12:0.37132143547265756,(35:0.32663383487127384,((36:0.18895602652350152,(43:0.07680675545513885,…
tree STATE_999000 = ((1:60.93781544748096,((2:0.7725428409711821,3:0.7725428409711821):43.004826220382235,(4:26.13640046132938,(5:0.45817378421185495,6:0.45817378421185495):24.678226677117525):13.640968600024038):12.16044638612754):94.63888811579243,((7:14.320824636843152,((((((8:0.4506069032397381,41:0.4506069032397381):0.03926503591492869,(35:0.45767100511948877,39:0.45767100511948877):0.032200…
tree STATE_1002000 = ((1:74.2658375581677,((2:1.2690049581670433,3:1.2690049581670433):56.41136826210547,(4:30.986932403233673,(5:0.030816438057691187,6:0.030816438057691187):29.956115965175982):22.69344081703884):11.58546433789519):125.44575959203542,((7:20.28231883307636,(((8:1.3946907374445467,((29:0.865750614930903,33:0.865750614930903):0.20812436666159229,(((30:0.17268844723508786,31:0.17268…
tree STATE_1005000 = (((1:60.25213489029585,(4:30.979207720675646,(5:0.4298628693460049,6:0.4298628693460049):29.549344851329643):20.272927169620203):15.659634326992133,(2:2.3181962884714835,3:2.3181962884714835):68.5935729288165):104.08924623453454,((7:17.0589962180056,(((((((8:1.0545946838179465,((12:0.43955157656548577,((35:0.06816113746758208,43:0.06816113746758208):8.512450385282921E-4,39:0.…
tree STATE_1008000 = ((1:64.54164040602582,((2:1.2825671861237922,3:1.2825671861237922):43.465171843747854,(4:30.065316107273013,(5:0.16212871207793889,6:0.16212871207793889):28.903187395195076):10.682422922598633):14.793901376154174):92.42582196998985,((7:15.45724927252514,((((((((8:0.46939259999525007,(38:0.002363410221113234,41:0.002363410221113234):0.4670291897741368):0.5100894983815402,(35:0…
tree STATE_1011000 = ((1:62.80348640919729,((2:0.21228851709673613,3:0.21228851709673613):40.82401284449372,(4:23.964253428571254,(5:0.049502511921339476,6:0.049502511921339476):22.914750916649915):13.072047933019206):16.76718504760683):82.65117719370585,((7:10.779104408920675,(((((8:0.9298384209993562,((39:0.13326082490585156,40:0.13326082490585156):0.41613320363219086,45:0.5493940285380424):0.3…
tree STATE_1014000 = ((1:49.10268772178352,((2:0.15371646962664798,3:0.15371646962664798):32.91909090956254,(4:22.80017877107283,(5:0.262125838291567,6:0.262125838291567):21.538052932781262):6.272628608116364):11.029880342594325):83.23987367179524,((7:10.175857492957977,(((8:1.1020944604930445,(40:0.10049086047705591,42:0.10049086047705591):1.0016036000159887):0.2766732553099023,((9:0.48504729109…
tree STATE_1017000 = ((1:59.30857428870162,((2:0.6016739675725162,3:0.6016739675725162):46.30162010786114,(4:29.66531794758717,(5:0.3497737643399912,6:0.3497737643399912):28.315544183247177):13.237976127846487):7.4052802132679645):83.26082465033677,((7:10.592181727363409,(((((((8:0.811896259408535,(((((9:0.28168344581047167,(12:0.2562698953479446,41:0.2562698953479446):0.02541355046252708):0.1618…
tree STATE_1020000 = ((1:58.62718164511393,((2:0.6736775806826785,3:0.6736775806826785):40.3330832594235,(4:24.003624251823744,(5:0.16895848742267638,6:0.16895848742267638):22.834665764401066):13.003136588282437):12.620420805007747):84.51928204642044,((7:9.00206970082899,(((((8:0.5201889980427665,12:0.5201889980427665):0.12927720831060485,(((29:0.17190633463333074,32:0.17190633463333074):0.106057…
tree STATE_1023000 = ((1:60.19926367760183,((2:0.5738668575516339,3:0.5738668575516339):43.245569139387435,(4:27.18723359176753,(5:0.13495711658569576,6:0.13495711658569576):26.052276475181834):12.63220240517154):11.379827680662757):78.19820991602973,((7:11.121150483501216,(((((((8:0.5592505815358862,(9:0.35479021483468465,((39:0.0609790756985664,43:0.0609790756985664):0.19449816164778042,((40:0.…
tree STATE_1026000 = ((1:51.02040932512488,((2:0.3315496785966374,3:0.3315496785966374):38.38414845130051,(4:24.609947628253963,(5:0.08391922498837445,6:0.08391922498837445):23.526028403265588):10.105750501643186):7.304711195227732):89.73130472771214,((7:10.953905965256853,((((((8:0.24766253193886362,((35:0.1695351161627489,(44:0.11440014619131689,45:0.11440014619131689):0.055134969971432024):0.0…
tree STATE_1029000 = ((1:53.68741016950187,((2:0.6410767111619897,3:0.6410767111619897):39.04403268819749,(4:23.754092742810563,(5:0.6979587274714341,6:0.6979587274714341):22.05613401533913):11.93101665654892):9.002300770142384):69.44449176586662,((7:10.270445188559053,((((((((8:0.3130234277677693,44:0.3130234277677693):0.3854023554430818,(37:0.5340780400261226,(38:0.3358780237236907,43:0.3358780…
tree STATE_1032000 = ((1:46.61558675911805,((2:0.6405071372103244,3:0.6405071372103244):32.01963738131009,(4:19.859559181937037,(5:0.38515940467345366,6:0.38515940467345366):18.474399777263585):8.800585336583381):8.955442240597634):65.18870762358816,((7:8.463476448792777,(((((((8:0.44175621648330526,44:0.44175621648330526):0.40754822990969314,((37:0.1258480675042278,41:0.1258480675042278):0.42959…
tree STATE_1035000 = ((1:42.10255630834733,((2:0.3888653791565275,3:0.3888653791565275):32.572813322573666,(4:20.380928431666334,(5:0.11423278798331538,6:0.11423278798331538):19.26669564368302):8.58075027006386):4.140877606617138):77.13353332086837,((7:7.2066430199880145,(((((((8:0.33663748449678654,(38:0.04077047389706314,41:0.04077047389706314):0.2958670105997234):0.20170925255087813,36:0.53834…
tree STATE_1038000 = ((1:44.23926886485219,((2:0.15966700127668254,3:0.15966700127668254):32.64697723919498,(4:17.646357165468203,(5:0.47759706608674257,6:0.47759706608674257):16.16876009938146):11.16028707500346):6.43262462438053):60.93339245094212,((7:7.428908690954348,((((((8:0.6173648985981537,(35:0.5091651255481802,(37:0.1399522361291653,(((39:0.02379895564338149,44:0.02379895564338149):0.02…
tree STATE_1041000 = ((1:45.269442835957115,((2:0.2168365641868295,3:0.2168365641868295):30.47404883671507,(4:19.571563138527388,(5:0.017341364585224284,6:0.017341364585224284):18.554221773942164):7.11932226237451):9.578557435055217):73.72104192407971,((7:8.004596479852312,(((((8:0.5025047551694214,((37:0.1500784858999427,((38:0.009532622236118518,39:0.009532622236118518):0.05238101807383597,41:0…
tree STATE_1044000 = (((1:37.60068991417311,(4:23.343124754857122,(5:0.15078971282702547,6:0.15078971282702547):22.192335042030095):5.257565159315988):7.5346284373455035,(2:1.85532289341133,3:1.85532289341133):38.27999545810728):71.66129585282417,((7:8.401501532151597,(((((((8:0.30736135840895246,(35:0.258057101616443,38:0.258057101616443):0.04930425679250944):0.1306556492110083,((9:0.16721481621…
tree STATE_1047000 = ((1:52.71163962928404,((2:0.4280186649277553,3:0.4280186649277553):36.73253719652994,(4:22.06481882388669,(5:0.5036811941112589,6:0.5036811941112589):20.56113762977543):11.095737037571006):10.551083767826348):75.26657894529527,((7:9.89176405453615,((((((((((((8:0.16413742527957176,42:0.16413742527957176):0.050915887747784466,(43:0.06724207455837711,44:0.06724207455837711):0.1…
tree STATE_1050000 = ((1:45.686812516458595,((2:0.5730674623652092,3:0.5730674623652092):33.40631517509683,(4:21.07464232980915,(5:0.18461993382037534,6:0.18461993382037534):19.890022395988776):8.904740307652887):6.707429878996557):68.3427153213606,((7:10.537231398993868,(((((((((8:0.3486272235229022,(9:0.21309239204646385,((12:0.1533038441034357,(37:0.10874154683617338,44:0.10874154683617338):0.…
tree STATE_1053000 = ((1:48.482413759620854,((2:0.653605627210915,3:0.653605627210915):32.80241995423187,(4:17.571922522494944,(5:0.2051369384116981,6:0.2051369384116981):16.366785584083246):11.884103058947844):10.026388178178067):71.99249445050609,((7:7.779634129953353,(((((((((8:0.2597268173450522,37:0.2597268173450522):0.013756018689042637,(39:0.1887565956621966,((41:0.0015158263046804676,43:0…
tree STATE_1056000 = ((1:41.642881195871816,((2:0.3128468608246955,3:0.3128468608246955):31.07430260964377,(4:19.445766164761423,(5:0.45113818800553496,6:0.45113818800553496):17.994627976755886):7.941383305707042):5.255731725403351):65.88848002359791,((7:10.350008403983812,((((((8:0.31943663654671073,42:0.31943663654671073):0.12157149801965417,(((36:0.1384179183856926,(43:0.033260328824444185,44:…
tree STATE_1059000 = ((1:48.21799743604311,((2:1.055575013477192,3:1.055575013477192):34.54231469721054,(4:19.7524309070373,(5:1.2072207657375955,6:1.2072207657375955):17.545210141299705):11.84545880365043):7.620107725355382):74.95619951086942,((7:10.869126043183483,(((((8:1.129416890252573,((((29:0.144276984629191,33:0.144276984629191):0.04324443923070029,30:0.1875214238598913):0.054657625148231…
tree STATE_1062000 = (((1:41.029279776435885,(4:22.47559989833013,(5:0.19509672339506423,6:0.19509672339506423):21.280503174935067):9.553679878105754):6.317430759064592,(2:0.3870048598639073,3:0.3870048598639073):41.95970567563657):68.3667482255279,((7:10.550975627856515,((((8:0.20565402554651785,(42:0.1355916502844399,44:0.1355916502844399):0.07006237526207795):0.4917734475547944,((9:0.478217012…
tree STATE_1065000 = ((1:48.9611531348592,((2:0.21798638220301747,3:0.21798638220301747):34.9636496412329,(4:20.031743628124048,(5:0.012175893643561864,6:0.012175893643561864):19.019567734480486):11.149892395311866):8.779517111423289):63.4991969242577,((7:10.364339515269487,((((((((8:0.37243972205220277,((35:0.19466033654924975,40:0.19466033654924975):0.16931789107191086,(37:0.006713096148753388,…
tree STATE_1068000 = ((1:43.11545855309984,((2:0.37549271196907164,3:0.37549271196907164):28.92864606918679,(4:17.931015481412576,(5:0.058621169963942066,6:0.058621169963942066):16.872394311448634):7.373123299743288):8.811319771943978):67.90851391403169,((7:8.057177794469373,((((((((8:0.20904848129680437,40:0.20904848129680437):0.11292861066793308,(36:0.037339951748382345,41:0.037339951748382345)…
tree STATE_1071000 = ((1:47.510751401047386,((2:1.0262894255131911,3:1.0262894255131911):33.44264817992106,(4:20.635260416578348,(5:0.053249924569099605,6:0.053249924569099605):19.582010492009246):9.833677188855901):8.041813795613137):79.6113828903397,((7:8.97794413240466,((((8:1.228758190259729,((((9:0.07429164606483636,(36:0.0233671498824604,38:0.0233671498824604):0.05092449618237596):0.3295731…
tree STATE_1074000 = ((1:49.36826310041007,((2:0.5636021885383595,3:0.5636021885383595):36.345425335773285,(4:23.530267376020213,(5:0.4656865630869458,6:0.4656865630869458):22.064580812933265):9.378760148291434):7.459235576098422):73.09462658633481,((7:10.355203878811155,(((((((8:0.5805691138599817,36:0.5805691138599817):0.013432424536749643,(((((((9:0.051357080496831096,38:0.051357080496831096):…
tree STATE_1077000 = ((1:58.499023694451175,((2:1.4981325488701511,3:1.4981325488701511):43.43174383216991,(4:27.891534089742407,(5:0.5299045035334373,6:0.5299045035334373):26.36162958620897):13.038342291297653):8.569147313411115):86.55734349634508,((7:9.644369097276376,((((((8:0.17935683106187983,(39:0.1609483315489578,(42:0.09737530570984951,44:0.09737530570984951):0.06357302583910829):0.018408…
tree STATE_1080000 = ((1:47.286541721454974,((2:0.1393933491365953,3:0.1393933491365953):35.43657754440979,(4:20.73394946739834,(5:0.2759624664261171,6:0.2759624664261171):19.457987000972224):10.842021426148051):6.710570827908583):81.05443400304398,((7:12.936355770735565,((((((8:0.7202771132348681,((35:0.09218886165189773,38:0.09218886165189773):0.06810062770015925,(41:0.0354464369911293,43:0.035…
tree STATE_1083000 = (((1:37.48102292064061,(4:19.486290700045597,(5:0.0855529159662396,6:0.0855529159662396):18.400737784079357):8.994732220595015):4.356113328413066,(2:0.09863402431432888,3:0.09863402431432888):36.73850222473935):62.57258582445305,((7:5.646738235145941,((((((((8:0.24174245167197275,44:0.24174245167197275):0.05448145149689235,((35:0.15464495755374233,40:0.15464495755374233):0.01…
tree STATE_1086000 = ((1:41.02557998978657,((2:0.277421525684721,3:0.277421525684721):25.978801781846947,(4:16.55528388116432,(5:0.0718973257965505,6:0.0718973257965505):15.48338655536777):5.7009394263673485):9.769356682254902):61.25519343907704,((7:8.043455399413638,(((((((((((8:0.16998633617113074,12:0.16998633617113074):0.10452857479774635,44:0.2745149109688771):0.12024178313663642,(38:0.13155…
tree STATE_1089000 = (((1:36.72755829852798,(4:20.61741975065175,(5:0.604005743437277,6:0.604005743437277):19.01341400721447):7.1101385478762325):6.505350251298886,(2:0.7331980401069931,3:0.7331980401069931):37.499710509719876):78.58566880560892,((7:8.5939408938344,(((((((((((8:0.14042300750759643,(43:0.028544625572235947,45:0.028544625572235947):0.11187838193536048):0.014565926193895545,(35:0.14…
tree STATE_1092000 = ((1:41.86225876251022,((2:0.726761309035739,3:0.726761309035739):30.517837897486494,(4:18.460977765561335,(5:0.19471290993224777,6:0.19471290993224777):17.26626485562909):8.783621440960896):5.617659555987991):59.288518882046304,((7:10.500185707271799,((((((((8:0.24832227826342956,9:0.24832227826342956):0.048164784222373025,(12:0.2880451678948224,(40:0.06343245322165666,44:0.0…
tree STATE_1095000 = ((1:43.94510569856075,((2:0.2499639295464906,3:0.2499639295464906):30.37080323103813,(4:17.579885408618672,(5:0.1952703204364603,6:0.1952703204364603):16.384615088182212):9.040881751965948):8.324338537976132):59.64722885612224,((7:8.628123909587835,(((((((8:0.2754938477552333,40:0.2754938477552333):0.053963931919740526,(35:0.09945040693232665,39:0.09945040693232665):0.2300073…
tree STATE_1098000 = ((1:47.738651288587114,((2:0.31741344585566367,3:0.31741344585566367):33.59372415579469,(4:18.154967191144507,(5:0.30018058055054553,6:0.30018058055054553):16.854786610593962):11.756170410505845):8.827513686936761):65.30908210611443,((7:9.922991809006069,(((((((((((8:0.2812866333845265,12:0.2812866333845265):0.04733781422955152,(36:0.1087479539788595,43:0.1087479539788595):0.…
tree STATE_1101000 = ((1:47.52955429413069,((2:0.19600657279281464,3:0.19600657279281464):34.45408505019908,(4:20.598692630112076,(5:0.04777672909454189,6:0.04777672909454189):19.550915901017532):10.051398992879818):7.879462671138796):73.32319201075354,((7:11.221991630802505,((((((8:0.6703993179035727,(((29:0.06507625488105569,(31:0.056151079221155954,34:0.056151079221155954):0.008925175659899733…
tree STATE_1104000 = ((1:44.83342495505382,((2:0.33670082038435645,3:0.33670082038435645):31.570455938710104,(4:19.037642664397247,(5:0.0036430156597475616,6:0.0036430156597475616):18.0339996487375):8.869514094697216):7.926268195959359):66.29332481165525,((7:9.969044084147315,(((((((((8:0.37218695880460734,(39:0.08973181328089064,(40:0.030820165003942062,44:0.030820165003942062):0.058911648276948…
tree STATE_1107000 = ((1:57.10204575453058,((2:0.4603550876117808,3:0.4603550876117808):34.44099678067332,(4:22.92046013007323,(5:0.03106100159961045,6:0.03106100159961045):21.88939912847362):7.980891738211874):17.200693886245475):70.79585573405772,((7:12.727469067857692,((((((8:0.3567009030851379,37:0.3567009030851379):0.09063995587997847,9:0.4473408589651164):0.4739518760671931,((38:0.273180989…
tree STATE_1110000 = ((1:53.42644915483887,((2:0.5061709243781465,3:0.5061709243781465):40.089340486627734,(4:25.171275487272077,(5:0.1555836268612385,6:0.1555836268612385):24.01569186041084):11.424235923733804):7.83093774383299):68.39787320271327,((7:9.677447499601504,(((((((((8:0.5314810399747774,(39:0.14258899754556503,42:0.14258899754556503):0.3888920424292123):0.05404478440248417,((((29:0.14…
tree STATE_1113000 = ((1:52.69424719911728,((2:0.7446575455922773,3:0.7446575455922773):37.69463457883165,(4:23.56351558779818,(5:0.05521141027502097,6:0.05521141027502097):22.508304177523158):10.87577653662575):9.254955074693349):83.22742710001916,((7:13.713348571911377,((((((8:0.7205083961290293,(12:0.6005082372508157,((29:0.10847657227707108,((30:0.03589719773962043,32:0.03589719773962043):0.0…
tree STATE_1116000 = ((1:57.000983822320514,((2:0.6770684444029964,3:0.6770684444029964):39.56537354371946,(4:27.348530244941664,(5:0.0118071341532211,6:0.0118071341532211):26.33672311078844):8.893911743180794):11.758541834198056):95.78995221829038,((7:17.07753304018398,(((((((8:0.2017176718113182,(37:0.05264001290766357,44:0.05264001290766357):0.14907765890365463):0.18425547145800134,((35:0.1157…
tree STATE_1119000 = ((1:61.179678895777144,((2:0.8393077656582761,3:0.8393077656582761):45.2785857388662,(4:31.511310626630035,(5:0.04897249780226076,6:0.04897249780226076):30.462338128827774):10.60658287789444):10.06178539125267):84.29843243902705,((7:11.2643360401028,(((((((8:0.5931711399151058,12:0.5931711399151058):0.03247380448476733,((((37:0.08978147927858392,43:0.08978147927858392):0.0080…
tree STATE_1122000 = ((1:62.92601327403541,((2:0.8214010219289136,3:0.8214010219289136):44.86208473215964,(4:28.958994798719317,(5:0.02269194531470653,6:0.02269194531470653):27.936302853404612):12.724490955369234):12.242527519946862):97.2327167322904,((7:10.401198961183276,(((((((((((8:0.4272042636714939,12:0.4272042636714939):0.005464649162490898,38:0.4326689128339848):0.011438286778949869,44:0.…
tree STATE_1125000 = ((1:64.91436305924246,((2:0.19671920306652524,3:0.19671920306652524):46.395112773450705,(4:28.43199251747641,(5:0.05939571855667225,6:0.05939571855667225):27.372596798919737):14.159839459040825):13.322531082725227):90.61710869827816,((7:13.78391165262316,((((((((8:0.531182768244272,(((12:0.2434943217075788,(37:0.10787075437677483,38:0.10787075437677483):0.13562356733080394):0…
tree STATE_1128000 = ((1:69.1801506821104,((2:0.8302212633588208,3:0.8302212633588208):49.67122225281188,(4:28.745156758166402,(5:0.78277728334057,6:0.78277728334057):26.96237947482583):17.7562867580043):13.678707165939691):102.92161801492281,((7:14.54371749767583,((((((((((8:0.3667697481169651,(37:0.09721378015636657,42:0.09721378015636657):0.26955596796059855):0.10802460667840685,(44:0.10520019…
tree STATE_1131000 = ((1:63.30092496794863,((2:0.1526450696715962,3:0.1526450696715962):47.30986378819958,(4:36.03142130483694,(5:0.2585626519372397,6:0.2585626519372397):34.7728586528997):7.4310875530342315):10.83841611007746):108.19760316458054,((7:17.46017888955038,(((((((8:0.672764838505487,(((35:0.20416804844459216,36:0.20416804844459216):0.22508826652704936,37:0.4292563149716415):0.11188774…
tree STATE_1134000 = ((1:64.09833915483529,((2:0.5166546778397105,3:0.5166546778397105):43.91233561812985,(4:28.031112873209928,(5:0.270719794079028,6:0.270719794079028):26.7603930791309):12.397877422759635):14.669348858865725):102.28767435178122,((7:11.37241733978771,((((((8:0.4416300325469633,40:0.4416300325469633):0.4634307822443855,36:0.9050608147913488):0.16635569153546248,((((9:0.8834621666…
tree STATE_1137000 = ((1:61.400770562259865,((2:0.8293498871580773,3:0.8293498871580773):46.634385416718615,(4:32.044658519089346,(5:0.06907400455173196,6:0.06907400455173196):30.975584514537616):11.41907678478735):8.937035258383169):105.54448503989649,((7:17.839217571498306,(((((((((((8:0.25911956164136474,45:0.25911956164136474):0.041872201879416315,40:0.30099176352078105):0.06306211626364366,(…
tree STATE_1140000 = ((1:68.11730687543033,((2:0.9664468893139091,3:0.9664468893139091):50.685363176483854,(4:35.77914296628919,(5:1.095941376472073,6:1.095941376472073):33.683201589817116):11.872667099508568):11.465496809632569):102.67114927977073,((7:19.250190364820984,((((((8:0.5703968884907386,35:0.5703968884907386):0.4418440005445591,(39:0.27968709346286236,41:0.27968709346286236):0.73255379…
tree STATE_1143000 = ((1:67.67448822322294,((2:0.4624839690775975,3:0.4624839690775975):49.25828451164951,(4:33.43877653086819,(5:0.7873919697416376,6:0.7873919697416376):31.65138456112655):12.281991949858913):12.953719742495835):101.77079353453973,((7:17.313925621481154,((((((8:0.7594553105945485,35:0.7594553105945485):0.021074415206121633,((36:0.6087939087759687,(40:0.4426763885824144,43:0.4426…
tree STATE_1146000 = ((1:69.11615255916755,((2:0.8095009888315268,3:0.8095009888315268):50.35319573269619,(4:29.518381137766518,(5:0.012447684261262637,6:0.012447684261262637):28.505933453505257):17.6443155837612):12.95345583763983):119.33976307227968,((7:13.632688658734926,(((((((((8:0.5033557603230588,(37:0.044657466748433725,43:0.044657466748433725):0.4586982935746251):0.23882814344251113,38:0…
tree STATE_1149000 = ((1:76.49054554241238,((2:1.3055614087087264,3:1.3055614087087264):53.858400655943164,(4:29.959163159888128,(5:0.06842481140773593,6:0.06842481140773593):28.89073834848039):21.204798904763763):16.326583477760487):114.00628746660118,((7:15.82012977356278,(((((((((8:0.2747206370881628,38:0.2747206370881628):0.19080620176374324,43:0.46552683885190604):0.26492719501324313,(35:0.3…
tree STATE_1152000 = ((1:80.55958547368185,((2:0.9636033704673288,3:0.9636033704673288):59.12793899147481,(4:30.557346806434865,(5:0.07258153617822316,6:0.07258153617822316):29.48476527025664):25.534195555507267):15.468043111739718):111.54294199071212,((7:16.634462757858813,(((((((((8:0.3458615923604814,41:0.3458615923604814):0.08066548887696334,(12:0.28644881208470363,36:0.28644881208470363):0.1…
tree STATE_1155000 = ((1:76.688425194515,((2:0.5121983217229875,3:0.5121983217229875):60.21898575569621,(4:40.01818814571575,(5:0.34896675860494497,6:0.34896675860494497):38.6692213871108):16.712995931703453):10.957241117095805):106.30819446948779,((7:14.779166139607423,(((((((((8:0.30539628262687624,35:0.30539628262687624):0.25066036375176926,45:0.5560566463786455):0.18830600620116777,(12:0.1053…
tree STATE_1158000 = ((1:66.11221590627328,((2:1.5483684989970108,3:1.5483684989970108):50.74843240240712,(4:32.976048739563595,(5:0.01575099430129434,6:0.01575099430129434):31.960297745262302):15.320752161840538):8.815415004869145):121.23847702174602,((7:14.832598615971209,(((((((8:0.47022506924601926,(38:0.1484467254913391,39:0.1484467254913391):0.3217783437546802):0.31062056361574686,36:0.7808…
tree STATE_1161000 = ((1:65.65079219465537,((2:0.6362390332107672,3:0.6362390332107672):47.79758040902631,(4:33.275085076701586,(5:0.12582750076133387,6:0.12582750076133387):32.149257575940254):11.158734365535487):12.216972752418293):103.76523289516206,((7:19.202455167847106,((((((8:1.173281165250946,((35:0.46114071365513115,40:0.46114071365513115):0.5632240472444388,((36:0.5214242166939145,(((38…
tree STATE_1164000 = ((1:69.03541171686945,((2:0.6709719344762739,3:0.6709719344762739):49.58234783740956,(4:32.2547319236739,(5:0.5752671180583508,6:0.5752671180583508):30.679464805615552):13.998587848211933):13.782091944983613):118.44255296009447,((7:12.993394170707829,(((((8:1.4538711892486327,(((((12:0.2684633899356283,43:0.2684633899356283):0.03464881780758933,39:0.3031122077432176):0.036270…
tree STATE_1167000 = ((1:74.17944299705013,((2:1.3698625135327873,3:1.3698625135327873):54.113625508874534,(4:37.9649858291827,(5:0.3506202398628311,6:0.3506202398628311):36.614365589319874):13.51850219322462):13.69595497464281):123.00666505517609,((7:13.231677949546961,((((((8:0.7188369897343666,(((9:0.5547531457803373,35:0.5547531457803373):0.04869218683229859,(12:0.5820639595805728,36:0.582063…
tree STATE_1170000 = ((1:70.52213319919456,((2:1.0453655487421738,3:1.0453655487421738):49.88514253801011,(4:27.856587885785352,(5:0.06066342883173448,6:0.06066342883173448):26.795924456953617):19.07392020096693):14.591625112442273):88.77178931966252,((7:12.428640669833253,(((((8:0.8381457463004817,(((((9:0.28356315590101294,((37:0.07448221221888088,((39:0.015015408436987716,45:0.0150154084369877…
tree STATE_1173000 = (((1:51.46801667170152,(4:25.517287460713206,(5:0.11699979723285736,6:0.11699979723285736):24.40028766348035):16.950729210988314):14.655598927196209,(2:1.3048287541917691,3:1.3048287541917691):59.81878684470596):95.6029559570335,((7:14.510980384000652,(((((8:1.019828361488744,(((9:0.4096135358004236,40:0.4096135358004236):0.12072546585145716,(37:0.011573652480600159,39:0.0115…
tree STATE_1176000 = ((1:58.8182667122563,((2:1.304907153958938,3:1.304907153958938):41.57035266266629,(4:26.071450273802498,(5:0.13125504232109186,6:0.13125504232109186):24.940195231481404):12.803809542822727):10.943006895631079):109.88171130409066,((7:13.8723619654205,((((((((8:0.6810222046650036,(((35:0.25748285017995143,(36:0.08609687050280088,43:0.08609687050280088):0.17138597967715055):0.03…
tree STATE_1179000 = ((1:57.29168724744996,((2:1.2451742469160632,3:1.2451742469160632):43.63930528675536,(4:27.1839345665825,(5:0.09081600274137891,6:0.09081600274137891):26.093118563841124):13.700544967088923):7.407207713778533):96.89729840746377,((7:15.776115743127633,((((((8:0.7692615444540962,((((29:0.14030355627813457,32:0.14030355627813457):0.025806683515628037,((30:0.09111539063238064,31:…
tree STATE_1182000 = (((1:48.59944667617765,(4:26.35143385661602,(5:0.4655138649545876,6:0.4655138649545876):24.88591999166143):13.24801281956163):15.419960328285498,(2:1.296342576003374,3:1.296342576003374):57.72306442845977):88.46704771240138,((7:10.465484561516453,((((((((8:1.0257165664647299,((12:0.6319732688906314,41:0.6319732688906314):0.16317354789187832,(38:0.4057213651039566,44:0.4057213…
tree STATE_1185000 = ((1:52.76048853003548,((2:0.15678216347620122,3:0.15678216347620122):39.79385471619545,(4:24.264748800247347,(5:0.05929818544929155,6:0.05929818544929155):23.205450614798053):11.685888079424302):7.809851650363832):90.79614486612573,((7:15.331531155260329,(((((8:0.8381452464990531,44:0.8381452464990531):0.5012908546330774,((12:0.9546505251502687,(((35:0.2989322451202264,(37:0.…
tree STATE_1188000 = ((1:57.832374318919456,((2:0.29498881344788863,3:0.29498881344788863):43.48949115114146,(4:24.389440490201466,(5:0.5609815772500912,6:0.5609815772500912):22.828458912951376):15.395039474387879):9.047894354330111):88.81385225228209,((7:15.02242131787284,(((((8:0.477629588168561,((((36:0.21457453200619328,37:0.21457453200619328):0.028738145931781284,42:0.24331267793797456):0.10…
tree STATE_1191000 = ((1:53.81063506880166,((2:1.1271171168487601,3:1.1271171168487601):38.61687291834441,(4:25.031365632022357,(5:0.026754829420347903,6:0.026754829420347903):24.00461080260201):10.712624403170814):9.066645033608488):81.06373505712317,((7:12.936799112117683,(((((((8:0.6064909378841754,43:0.6064909378841754):0.23653205525074306,(((9:0.48381576614200417,((38:0.0989037721584256,41:0…
tree STATE_1194000 = ((1:64.90655929075523,((2:1.1008199421974236,3:1.1008199421974236):45.26285367481107,(4:27.677572460915925,(5:0.1377323066050007,6:0.1377323066050007):26.539840154310923):14.686101156092569):13.542885673746731):85.25164578319239,((7:12.756275749691625,(((((((((8:0.5631862567956571,(37:0.15186198792111802,44:0.15186198792111802):0.4113242688745391):0.5282042590824443,((29:0.22…
tree STATE_1197000 = (((1:48.20935141641976,(4:26.871925270367598,(5:0.009920948559059894,6:0.009920948559059894):25.862004321808538):12.33742614605216):17.487115047702297,(2:0.42134060374201887,3:0.42134060374201887):60.27512586038004):91.28888329660988,((7:13.628747717988263,((((((((8:0.4121291534009877,41:0.4121291534009877):0.026275895966135054,(9:0.11100238926811908,42:0.11100238926811908):0…
tree STATE_1200000 = ((1:66.19932514696563,((2:0.5947387795068213,3:0.5947387795068213):42.32800147252018,(4:27.45412685435081,(5:1.6284039942782158E-4,6:1.6284039942782158E-4):26.453964013951385):11.468613397676187):18.276584894938637):84.73565795203604,((7:12.384530967041202,(((((((((8:0.32511062952654113,39:0.32511062952654113):0.1739877276638664,(41:0.3365198596210042,42:0.3365198596210042):0…
tree STATE_1203000 = ((1:67.63476940717224,((2:0.5789726817259329,3:0.5789726817259329):50.61619258447364,(4:30.487051320339056,(5:0.2906909213051385,6:0.2906909213051385):29.196360399033917):16.708113945860518):11.43960414097267):113.98303567955877,((7:18.706264278374135,((((((8:0.575520803127624,12:0.575520803127624):0.18657868420977874,(9:0.6316582724528257,((((37:0.04080923309375159,39:0.0408…
tree STATE_1206000 = ((1:61.90177974627542,((2:1.1254702032244168,3:1.1254702032244168):44.33275235413614,(4:27.494622337106605,(5:0.05390385389627639,6:0.05390385389627639):26.44071848321033):13.963600220253952):11.443557188914866):124.17565456843712,((7:12.742223438326159,((((((8:0.8283778945834026,(((9:0.44815597156931936,44:0.44815597156931936):0.22387015391435777,((35:0.25189344601871905,(39…
tree STATE_1209000 = ((1:66.75504038457156,((2:0.4924975399280438,3:0.4924975399280438):51.12543113440756,(4:31.558932002102274,(5:0.22611487859665225,6:0.22611487859665225):30.33281712350562):16.058996672233334):10.13711171023595):108.32550483227554,((7:15.51743541754719,(((((((8:0.3400557329595994,(37:0.1608670069230326,38:0.1608670069230326):0.1791887260365668):0.055042991917120254,(41:0.32287…
tree STATE_1212000 = ((1:62.27120663901506,((2:0.8845597343016216,3:0.8845597343016216):44.13113286099785,(4:29.429365677465604,(5:0.43430218575825386,6:0.43430218575825386):27.99506349170735):11.586326917833865):12.255514043715593):104.245627218624,((7:14.955515123444258,(((((((8:0.823366702072331,((36:0.18614582968197332,43:0.18614582968197332):0.1277323231095517,42:0.31387815279152503):0.50948…
tree STATE_1215000 = ((1:64.10764703311399,((2:0.41937635613611945,3:0.41937635613611945):51.20484886896461,(4:30.124193402916468,(5:0.4016827308699966,6:0.4016827308699966):28.72251067204647):17.500031822184262):7.4834218080132615):134.96901822751454,((7:15.892039939843073,((((((8:1.6199036127650606,9:1.6199036127650606):0.1281181211619098,((((29:0.2519822659954666,(32:0.1386465165802859,33:0.13…
tree STATE_1218000 = (((1:64.90497456675338,(4:34.812436573253194,(5:0.1423504926623771,6:0.1423504926623771):33.67008608059082):21.092537993500187):10.00727656318665,(2:0.26293769960673075,3:0.26293769960673075):69.64931343033331):103.3999513301708,((7:13.308025206558451,(((((8:1.2579712285252926,((29:0.7628609496783025,34:0.7628609496783025):0.1085750564968948,(30:0.5976777866311895,((31:0.0433…
tree STATE_1221000 = ((1:75.59167933179859,((2:0.5455064117709334,3:0.5455064117709334):53.83385904388251,(4:38.08006671243919,(5:0.06592436381582623,6:0.06592436381582623):37.014142348623366):12.299298743214251):16.212313876145146):123.01298160060753,((7:21.271968915472065,((((((8:1.0633050272554005,((39:0.09079040841659033,42:0.09079040841659033):0.3133409192101032,(40:0.08838270555036067,43:0.…
tree STATE_1224000 = ((1:71.75878771371286,((2:1.287716647951152,3:1.287716647951152):58.823412725183196,(4:37.89464608543093,(5:0.15086641405757284,6:0.15086641405757284):36.74377967137335):18.21648328770342):6.647658340578516):123.56702563845387,((7:20.037408043215837,((((((8:2.0409920747894716,(12:1.9905127013064692,(36:1.3701271872761818,(((37:0.12739791994510052,(41:0.10792847523077226,(44:0…
tree STATE_1227000 = ((1:73.68171392739366,((2:1.6729251500744375,3:1.6729251500744375):51.76016188292367,(4:36.008704114897675,(5:0.42638691452819444,6:0.42638691452819444):34.58231720036948):13.424382918100434):15.24862689439555):127.58792247057123,((7:18.777466576572618,((((8:1.2105087392130782,9:1.2105087392130782):0.6821513209073244,(((((12:0.38658724071087813,(37:0.07378977759019825,45:0.07…
tree STATE_1230000 = ((1:87.21471185474454,((2:0.9312850231594698,3:0.9312850231594698):68.56517927190357,(4:50.10259379609551,(5:1.1255879127615156,6:1.1255879127615156):47.977005883333995):15.393870498967537):12.718247559681487):147.4440614918842,((7:24.403590669457543,(((8:1.541905775939496,(((39:0.1302328752448004,44:0.1302328752448004):0.9285871159496811,42:1.0588199911944816):0.032730340337…
tree STATE_1233000 = ((1:82.13266701226027,((2:1.7825329922289423,3:1.7825329922289423):56.58283727563215,(4:36.17281628228816,(5:0.024197728454590006,6:0.024197728454590006):35.14861855383357):18.192553985572935):18.767296744399175):125.33240561838352,((7:21.56382647469243,(((((((8:1.9499240712672201,(((9:1.028708002789279,(36:0.11150228007219187,44:0.11150228007219187):0.9172057227170871):0.779…
tree STATE_1236000 = ((1:82.55933098006405,((2:1.5305791138272795,3:1.5305791138272795):65.61632366632134,(4:39.92385556119926,(5:0.446021057575523,6:0.446021057575523):38.47783450362374):23.22304721894936):10.412428199915425):123.16871692320784,((7:18.150013305038318,(((((((8:0.5976210804246347,(((37:0.15938750263551277,44:0.15938750263551277):0.011126208291807688,43:0.17051371092732046):0.14800…
tree STATE_1239000 = ((1:81.32341060510603,((2:0.7234129598378338,3:0.7234129598378338):56.5590795635473,(4:38.942578188290604,(5:0.24276815028171228,6:0.24276815028171228):37.69981003800889):14.339914335094527):19.040918081720903):153.99648534073197,((7:19.458300254986185,(((((((8:0.5923983939803704,((37:0.15269730167364623,42:0.15269730167364623):0.1303673542711821,43:0.2830646559448283):0.3093…
tree STATE_1242000 = ((1:84.83668187130766,((2:1.1250382871994056,3:1.1250382871994056):61.17350056811412,(4:41.28276340896962,(5:0.3534837558079733,6:0.3534837558079733):39.92927965316165):17.015775446343902):17.538143015994137):158.08548226691516,((7:15.960768285405809,((((((((8:0.6431163609288042,12:0.6431163609288042):0.41070861507518286,9:1.053824976003987):0.11705767549062784,(35:0.84834785…
tree STATE_1245000 = ((1:74.46531362059945,((2:1.7125669450723109,3:1.7125669450723109):56.00091751264961,(4:36.10933980906268,(5:0.604340578144404,6:0.604340578144404):34.50499923091828):17.604144648659236):11.751829162877527):130.80999733857254,((7:18.39881777536037,((((((8:0.6703859309736241,(9:0.6554127213841283,35:0.6554127213841283):0.014973209589495773):0.20936181208707505,36:0.87974774306…
tree STATE_1248000 = ((1:79.81202131758974,((2:1.0303150866173993,3:1.0303150866173993):61.59939665144142,(4:37.278557723135236,(5:0.05467160731503107,6:0.05467160731503107):36.22388611582021):21.35115401492358):12.182309579530923):123.52540911967668,((7:20.34804354583684,(((((8:0.12453268279605555,37:0.12453268279605555):0.7083517651075795,((35:0.32339919242304127,(38:0.3133191685070297,(43:0.14…
tree STATE_1251000 = ((1:77.88147483972648,((2:2.3343697521747035,3:2.3343697521747035):50.217573720941196,(4:31.283592979587674,(5:1.8664685312335862,6:1.8664685312335862):28.417124448354087):17.268350493528224):20.32953136661058):103.09390018414783,((7:17.119650138529185,((((((((8:0.4474141955210603,35:0.4474141955210603):0.15482184090848494,((((12:0.1817663966213694,36:0.1817663966213694):0.22…
tree STATE_1254000 = ((1:80.25063919665575,((2:0.40002146977204944,3:0.40002146977204944):51.796503446127275,(4:36.16426812260571,(5:0.574293278891405,6:0.574293278891405):34.58997484371431):12.032256793293612):23.05411428075643):90.69274729085629,((7:11.95299187314021,((((((8:0.7507461805969446,(12:0.4709196942855139,(((((29:0.05077084635783851,32:0.05077084635783851):0.12459344241606612,(31:0.1…
tree STATE_1257000 = ((1:81.06663719118164,((2:0.9268889419417512,3:0.9268889419417512):59.92983128793186,(4:40.410065017654595,(5:0.896196375196773,6:0.896196375196773):38.51386864245782):16.44665521221902):15.209916961308025):104.07573627343841,((7:16.49799651455483,(((((((8:0.38832719450625225,35:0.38832719450625225):0.20220666939921667,((9:0.3383395293335532,(12:0.07772449483786038,40:0.07772…
tree STATE_1260000 = ((1:70.8925243434153,((2:1.013324604738317,3:1.013324604738317):53.2919254518879,(4:36.133640922782725,(5:0.14201296069321678,6:0.14201296069321678):34.99162796208951):14.17160913384349):11.58727428678909):100.84021408693381,((7:12.534450054605797,((((((((8:0.5413714125878958,9:0.5413714125878958):0.14586337900588464,(((35:0.18257873909636388,37:0.18257873909636388):0.0103642…
tree STATE_1263000 = ((1:82.2724805502387,((2:0.4776011294936282,3:0.4776011294936282):62.24234292190682,(4:40.26144164508162,(5:1.5504421237407389,6:1.5504421237407389):37.71099952134088):18.45850240631883):14.55253649883825):100.67265957213141,((7:11.981294615186389,((((((((8:0.9877762965559684,(((29:0.22378432817415622,(32:0.02456133097132017,34:0.02456133097132017):0.19922299720283604):0.1973…
tree STATE_1266000 = ((1:82.25321846903259,((2:1.027286373100596,3:1.027286373100596):52.490631668286085,(4:34.209202708239175,(5:1.7411129102216947,6:1.7411129102216947):31.46808979801748):15.308715333147504):23.73530042764591):122.67145894982949,((7:17.390019540794356,(((((8:0.6235661850007134,(((9:0.05621047842821982,41:0.05621047842821982):0.09518478522107385,42:0.15139526364929368):0.0073676…
tree STATE_1269000 = ((1:73.65662901786335,((2:0.29449107316796486,3:0.29449107316796486):50.73126507410724,(4:27.976563027377942,(5:0.43182072730186505,6:0.43182072730186505):26.544742300076077):19.04919311989726):17.63087287058815):110.9507266439572,((7:19.292706854377954,(((((((((8:0.3246985823313715,35:0.3246985823313715):0.2827844489740162,12:0.6074830313053877):0.32923618286577894,((40:0.07…
tree STATE_1272000 = ((1:70.49951605335262,((2:1.248237158465324,3:1.248237158465324):48.559350404550976,(4:29.19959836423189,(5:0.5775262722471979,6:0.5775262722471979):27.62207209198469):16.60798919878441):15.691928490336323):110.19249072021411,((7:17.832646041898688,(((((((8:0.14165525199708914,(37:0.015505782896691788,(43:0.012673051968203777,45:0.012673051968203777):0.0028327309284880108):0.…
tree STATE_1275000 = ((1:71.19295722235809,((2:0.17821430877210886,3:0.17821430877210886):53.17932177657785,(4:30.718806911999856,(5:0.022062871791380445,6:0.022062871791380445):29.696744040208475):18.6387291733501):12.835421137008133):109.59790879270072,((7:17.026686284681595,(((((8:0.849364118843097,(12:0.6485757475119323,((37:0.5403128115948755,(40:0.3324005581785088,(43:0.12770967673994094,44…
tree STATE_1278000 = ((1:76.58539533918666,((2:0.9759994133722394,3:0.9759994133722394):57.5715596603185,(4:40.333142621955396,(5:0.09818903978386828,6:0.09818903978386828):39.23495358217153):14.214416451735339):13.037836265495926):111.45384089650882,((7:15.820241542046478,((((8:1.9077369630919654,(((9:1.3058885279075643,((35:0.208916179132285,44:0.208916179132285):1.0152592481351816,43:1.2241754…
tree STATE_1281000 = ((1:75.88534188122087,((2:0.6418243332539859,3:0.6418243332539859):60.428805204228006,(4:32.00947117645195,(5:0.650083284463701,6:0.650083284463701):30.359387891988252):25.06115836103004):9.814712343738876):135.7273257697044,((7:19.694286829861106,((((((((8:0.9770105167333919,9:0.9770105167333919):0.21018455140330972,((35:0.33383672164445416,(42:0.11933006383657051,44:0.11933…
tree STATE_1284000 = ((1:82.92286007029261,((2:0.7542141090231276,3:0.7542141090231276):53.00020623397991,(4:35.70352319815294,(5:0.2090216115246495,6:0.2090216115246495):34.494501586628296):14.05089714485009):24.16843972728958):130.66716125890653,((7:16.913136008688515,(((((8:1.342467802817032,(((9:0.32889480742697935,(38:0.08529173879827741,45:0.08529173879827741):0.24360306862870196):0.1177062…
tree STATE_1287000 = ((1:77.1416726167041,((2:1.8889723723965854,3:1.8889723723965854):58.061124249948925,(4:31.695996605184483,(5:1.190185806379361,6:1.190185806379361):29.505810798805122):24.25410001716103):12.191575994358587):118.0191740870208,((7:16.37464749879985,((((((((8:0.37846108679448515,37:0.37846108679448515):0.3310884624693033,12:0.7095495492637884):0.19286614288306803,((35:0.4997083…
tree STATE_1290000 = ((1:64.46158217562792,((2:1.2152668090133858,3:1.2152668090133858):48.250842502534,(4:25.48238160213218,(5:0.33019999164678815,6:0.33019999164678815):24.152181610485393):19.983727709415206):9.99547286408054):127.64206500465075,((7:17.991953108473115,((((((8:0.15413140808712447,(42:0.06532831562813396,43:0.06532831562813396):0.08880309245899051):1.9269458645833764,(((((9:0.497…
tree STATE_1293000 = ((1:71.56216823354639,((2:1.5766926662417315,3:1.5766926662417315):58.372323897536624,(4:36.07383053505416,(5:0.24210040475885464,6:0.24210040475885464):34.8317301302953):19.8751860287242):6.61315166976803):141.43501415059268,((7:16.992265991950607,((((8:4.066894474327681,(9:1.6932576980738094,((((12:0.4140476646658774,(43:0.2758437669788302,44:0.2758437669788302):0.138203897…
tree STATE_1296000 = ((1:73.31499483607125,((2:0.7678814934300444,3:0.7678814934300444):52.634717035309,(4:35.35955947635327,(5:0.3407070967726433,6:0.3407070967726433):34.01885237958062):14.04303905238578):14.912396307332202):110.19381058337474,((7:18.306725830972926,((((((8:0.5455137344182498,36:0.5455137344182498):0.2711261717536967,(38:0.12351756115844821,44:0.12351756115844821):0.69312234501…
tree STATE_1299000 = ((1:62.948904828282494,((2:0.7957435278143343,3:0.7957435278143343):49.285337120794196,(4:30.127939849330446,(5:0.051657478503406296,6:0.051657478503406296):29.076282370827037):15.953140799278081):7.867824179673967):109.85354422781468,((7:13.526636959713343,((((((8:0.31435302383721725,43:0.31435302383721725):0.7211488576975753,35:1.0355018815347925):0.24329029127205737,(9:0.6…
tree STATE_1302000 = ((1:65.92186665423137,((2:0.8240663897910334,3:0.8240663897910334):49.80213086497055,(4:33.109460325795034,(5:0.28261005756235136,6:0.28261005756235136):31.826850268232683):13.516736928966552):10.29566939946978):99.76697266509811,((7:12.851666376079187,((((((8:1.3536214165524432,(((12:0.7993204294045295,(((29:0.28807882360555154,(31:0.09482394917874802,((32:0.0626517463553586…
tree STATE_1305000 = ((1:61.32323281702911,((2:1.8382020503136989,3:1.8382020503136989):41.09725028708677,(4:27.487047609068874,(5:0.8593295675752088,6:0.8593295675752088):25.627718041493665):11.448404728331596):13.387780479628638):103.64656138491738,((7:14.790254193365701,((((8:1.6664216757886918,(((9:0.75279464063319,((37:0.2611567188828367,41:0.2611567188828367):0.3684015762817933,45:0.6295582…
tree STATE_1308000 = ((1:58.0563250185041,((2:0.5021266601209984,3:0.5021266601209984):42.30015531369957,(4:26.957467322068887,(5:0.014823906320826197,6:0.014823906320826197):25.94264341574806):11.844814651751683):10.254043044683527):86.16118545347182,((7:9.382538650872597,((((((8:0.5634144062461139,12:0.5634144062461139):0.7000024467757626,(((29:0.12411503114838635,(32:0.1000260839258551,33:0.10…
tree STATE_1311000 = ((1:61.772434484906,((2:0.8448346010724244,3:0.8448346010724244):47.59078787440609,(4:27.845931483168563,(5:0.24680353969593938,6:0.24680353969593938):26.599127943472624):16.589690992309947):8.33681200942749):91.63998688827695,((7:10.60439440493053,(((((8:1.0373102028267274,((9:0.8040086489161188,(35:0.3607041327260163,((37:0.10217810629795575,(40:0.003010767897422811,43:0.00…
tree STATE_1314000 = ((1:63.105021109480745,((2:0.9513402423815762,3:0.9513402423815762):49.247232915693736,(4:28.874258410500687,(5:0.13775020751493372,6:0.13775020751493372):27.736508202985753):17.324314747574626):7.906447951405433):96.34294232848275,((7:13.639414443673472,(((((((((8:0.10821352916107253,41:0.10821352916107253):0.17332756601792915,(36:0.15439991480446338,42:0.15439991480446338):…
tree STATE_1317000 = ((1:58.80622436202362,((2:1.0528403258620802,3:1.0528403258620802):36.7892192095211,(4:23.002671251303447,(5:0.12844906216702334,6:0.12844906216702334):21.874222189136425):10.839388284079732):15.964164826640442):95.71040192098721,((7:17.46134153924695,(((((((((8:0.41925489660292475,35:0.41925489660292475):0.20007299332744172,9:0.6193278899303665):0.4818109623023361,((36:0.437…
tree STATE_1320000 = ((1:58.47755636272973,((2:0.6818622292955077,3:0.6818622292955077):42.15370994775276,(4:29.219146664415078,(5:0.33561033416739683,6:0.33561033416739683):27.88353633024768):9.616425512633185):10.641984185681466):106.0187388305763,((7:14.525182142879208,(((((((8:0.5610347822084182,(12:0.3006828412159222,((37:0.20247600083853687,44:0.20247600083853687):0.07427605219157765,39:0.2…
tree STATE_1323000 = ((1:57.00658830865433,((2:0.6270581369910726,3:0.6270581369910726):38.577652920699435,(4:23.936501577839678,(5:0.013468881635017027,6:0.013468881635017027):22.92303269620466):11.268209479850832):12.80187725096382):82.86915519121092,((7:15.829083307327217,(((((8:1.2382074901976339,(((((29:0.16613865726781057,(31:0.0588506632591349,34:0.0588506632591349):0.10728799400867567):0.…
tree STATE_1326000 = ((1:61.36280981656395,((2:1.1514477123112332,3:1.1514477123112332):46.55743550648854,(4:28.68211133393035,(5:0.6916298875317928,6:0.6916298875317928):26.990481446398558):15.026771884869419):8.653926597764183):104.63026965754835,((7:13.89958625796063,(((((((8:0.7801221262347207,(38:0.7499006575913473,(44:0.2139149513442383,45:0.2139149513442383):0.535985706247109):0.0302214686…
tree STATE_1329000 = (((1:48.122951764640334,(4:27.176744589517362,(5:0.01831366549225244,6:0.01831366549225244):26.15843092402511):11.946207175122971):13.752795316658649,(2:1.3416325879936402,3:1.3416325879936402):55.53411449330534):94.18029930417345,((7:15.746661878003568,((((((8:0.8145887204320835,(38:0.13562524278175306,40:0.13562524278175306):0.6789634776503305):0.02050104491046989,(9:0.8227…
tree STATE_1332000 = ((1:61.69863867629786,((2:0.323223918751264,3:0.323223918751264):45.44965006352584,(4:28.80699694107968,(5:0.038765296397739846,6:0.038765296397739846):27.76823164468194):12.965877041197416):10.925764694020764):109.64416333481154,((7:12.483101246434472,(((((((8:0.47869518702445385,(((35:0.19484697249886335,(38:0.16520572322657132,(42:0.00619372308265853,44:0.00619372308265853…
tree STATE_1335000 = ((1:74.24435081589833,((2:0.8296567216729418,3:0.8296567216729418):54.803862520735166,(4:30.30478894264938,(5:0.01786320906685468,6:0.01786320906685468):29.286925733582528):21.328730299758725):13.610831573490223):96.72296485442145,((7:17.07739854467576,((((((((8:0.5030660071200369,((38:0.1670426300454367,44:0.1670426300454367):0.15455351382960272,45:0.32159614387503943):0.181…
tree STATE_1338000 = ((1:74.64693362137099,((2:1.191119420793175,3:1.191119420793175):53.751440610510656,(4:29.555626774276696,(5:0.1354399798401964,6:0.1354399798401964):28.4201867944365):21.38693325702713):14.704373590067163):108.74539246621968,((7:14.458227218723277,(((((8:0.3969220833107265,36:0.3969220833107265):0.6196344206275421,(9:0.9376396148740718,35:0.9376396148740718):0.07891688906419…
tree STATE_1341000 = ((1:73.46408376029633,((2:1.784003582674492,3:1.784003582674492):51.35769189390301,(4:37.87341428648921,(5:0.47515141806190186,6:0.47515141806190186):36.39826286842731):11.268281190088295):15.32238828371883):115.86575586030808,((7:16.369279039581173,((((((8:0.8244547972415002,((((37:0.03589137163330903,38:0.03589137163330903):0.0770874908050527,45:0.11297886243836172):0.11732…
tree STATE_1344000 = ((1:72.3116021639506,((2:1.5507526338171367,3:1.5507526338171367):50.836405728138175,(4:32.0357198007173,(5:0.7596620015530355,6:0.7596620015530355):30.276057799164267):16.351438561238005):14.924443801995288):128.12052599825458,((7:14.116363569793739,((((((((8:0.5384865224444462,40:0.5384865224444462):0.2999541861086231,(35:0.6435968268311204,42:0.6435968268311204):0.19484388…
tree STATE_1347000 = ((1:65.73916400807829,((2:0.7092652934080128,3:0.7092652934080128):46.75811682714942,(4:25.48624452251864,(5:0.004108031269819179,6:0.004108031269819179):24.48213649124882):17.9811375980388):13.271781887520852):104.0657332392718,((7:13.482778594724444,((((((((8:0.6131295678690981,(((35:0.1872172233280724,45:0.1872172233280724):0.04024327004362968,(37:0.07250284800567124,39:0.…
tree STATE_1350000 = ((1:75.18347040755083,((2:0.45757789145567784,3:0.45757789145567784):59.64499611222215,(4:44.576335791015985,(5:0.12929201402005752,6:0.12929201402005752):43.447043776995926):11.526238212661845):10.080896403872998):121.72807107390881,((7:13.622196992465982,((((((8:0.9949891265603511,((29:0.28369503435374277,(((30:0.1078703493595794,32:0.1078703493595794):0.015205588146177146,…
tree STATE_1353000 = ((1:77.73211920697116,((2:1.2082753427068962,3:1.2082753427068962):55.42522757379449,(4:35.2220837001341,(5:0.39736393185496865,6:0.39736393185496865):33.82471976827913):17.411419216367285):16.098616290469778):110.17280170750541,((7:13.563363749779763,(((((8:0.4704274693197594,((29:0.35672404613905423,(30:0.35009997664016157,((32:0.151503010367873,33:0.151503010367873):0.1619…
tree STATE_1356000 = ((1:86.42074395242189,((2:1.681660139759451,3:1.681660139759451):63.631814774356194,(4:34.50356157977429,(5:0.6646139930487802,6:0.6646139930487802):32.83894758672551):26.809913334341353):16.107269038306242):111.43974876766235,((7:15.08766365148432,(((((((((8:0.34510121826932666,((38:0.020233115748185072,42:0.020233115748185072):0.0509611801973277,40:0.07119429594551277):0.27…
tree STATE_1359000 = ((1:81.51529277627762,((2:2.7563457593031835,3:2.7563457593031835):48.18198814328848,(4:33.193384687550825,(5:0.6353862875784557,6:0.6353862875784557):31.55799839997237):13.744949215040833):25.57695887368596):131.39742280509012,((7:22.748692149497575,(((((((8:0.6715963144202534,36:0.6715963144202534):0.2778427977385154,35:0.9494391121587687):0.13925140655567658,(((((29:0.1947…
tree STATE_1362000 = ((1:70.9409657309107,((2:0.6795262607406425,3:0.6795262607406425):56.612692180101604,(4:36.445199351756905,(5:0.20022991167246929,6:0.20022991167246929):35.24496944008443):16.847019089085343):8.648747290068457):118.95692014247209,((7:18.97187472789689,((((((8:1.5566182695949935,(((29:0.20125769015392206,31:0.20125769015392206):0.8370365004828022,(30:0.17365122820599949,(32:0.…
tree STATE_1365000 = (((1:59.666143844107935,(4:34.33693181408104,(5:0.3763743674438036,6:0.3763743674438036):32.96055744663724):16.329212030026895):14.890230135676745,(2:1.1666035923229376,3:1.1666035923229376):68.38977038746174):126.00966111665919,((7:20.2536924902635,(((((8:1.3720887533886588,((12:0.8124610243726622,42:0.8124610243726622):0.4006529814111086,((35:0.08105640288440925,36:0.081056…
tree STATE_1368000 = ((1:73.7543235410104,((2:0.9707909015630207,3:0.9707909015630207):57.88293448954386,(4:37.74111640889524,(5:0.10507781544383654,6:0.10507781544383654):36.6360385934514):17.11260898221164):9.900598149903516):122.81309386304807,((7:16.552567454674303,(((((8:2.1122592871471957,(((9:0.6447878842473251,((38:0.2627962902757088,41:0.2627962902757088):0.2696482909651487,(39:0.3120896…
tree STATE_1371000 = ((1:84.13259374738156,((2:1.1488745731505094,3:1.1488745731505094):67.51057324920829,(4:46.27984211303129,(5:0.5045390816813704,6:0.5045390816813704):44.77530303134992):18.379605709327507):10.473145925022763):132.6850021033573,((7:20.04476893938653,((((8:1.680574317492742,9:1.680574317492742):0.41344077131911905,((((12:0.7177125854457277,(36:0.17546574882462637,43:0.175465748…
tree STATE_1374000 = ((1:85.49442560329665,((2:0.9843671304410506,3:0.9843671304410506):63.40130004731349,(4:39.29215854590922,(5:0.39612811014704974,6:0.39612811014704974):37.89603043576217):21.093508631845324):16.108758425542106):135.5384921956179,((7:22.005660460729917,(((((((((8:0.8369813109642292,38:0.8369813109642292):0.12581184452791216,((39:0.10684270414030729,41:0.10684270414030729):0.70…
tree STATE_1377000 = ((1:79.78111457271962,((2:1.7953872296990827,3:1.7953872296990827):60.86850621282654,(4:38.82133453165568,(5:0.4018485366255682,6:0.4018485366255682):37.419485995030115):19.84255891086994):12.117221130193997):142.84754068774305,((7:19.082069526468867,(((((((8:0.8618946098092917,(42:0.15597949997524746,45:0.15597949997524746):0.7059151098340442):0.248159172222723,(((9:0.333009…
tree STATE_1380000 = ((1:83.99358869183182,((2:0.8054699331203565,3:0.8054699331203565):58.52631208104082,(4:33.74756537504995,(5:0.08717643717670143,6:0.08717643717670143):32.66038893787325):21.584216639111226):19.66180667767064):120.73631175919338,((7:14.949792585489195,((((8:2.001406764865378,(9:1.0486085516312103,((12:0.8555876842809333,(((35:0.18487537465038717,(37:0.04888839815181739,42:0.0…
tree STATE_1383000 = ((1:76.27010878648855,((2:0.4804291582894127,3:0.4804291582894127):54.105754691101296,(4:33.89925054647909,(5:0.3796978042786723,6:0.3796978042786723):32.51955274220042):16.68693330291162):16.683924937097842):131.4843495495871,((7:21.903350903781615,(((((((8:0.6028413471553317,(35:0.27461237385529297,40:0.27461237385529297):0.3282289733000387):0.5303316209853294,(((37:0.00812…
tree STATE_1386000 = ((1:75.57704665137557,((2:0.4703368090448521,3:0.4703368090448521):58.69822014213922,(4:41.23566988869012,(5:0.3699876511108897,6:0.3699876511108897):39.86568223757923):13.932887062493954):11.408489700191495):132.90412469492247,((7:18.72599092883167,(((((((8:0.4383775920797696,((12:0.2799751814709974,39:0.2799751814709974):0.15543824019308894,(36:0.17464329460539096,40:0.1746…
tree STATE_1389000 = ((1:78.09283178426864,((2:1.1058170016126443,3:1.1058170016126443):59.25635635900536,(4:35.20311140682457,(5:0.06493278112497869,6:0.06493278112497869):34.13817862569959):21.159061953793433):12.730658423650638):122.72686975094123,((7:24.067732911775487,((((((((8:0.629439273832717,(9:0.255318250362785,(38:0.10194838854757363,(40:0.043182409541524185,44:0.043182409541524185):0.…
tree STATE_1392000 = ((1:79.03003287130838,((2:1.000246994738852,3:1.000246994738852):52.414954389501574,(4:33.82852895317526,(5:0.020850006346762484,6:0.020850006346762484):32.807678946828496):15.586672431065168):20.614831487067953):115.92738463354797,((7:13.720824331568815,(((((((8:0.7913930517776289,((9:0.19932025662123937,(38:0.09401390518397698,41:0.09401390518397698):0.10530635143726239):0.…
tree STATE_1395000 = ((1:74.9266314619159,((2:0.3599589000071646,3:0.3599589000071646):53.97463043200518,(4:34.391153064862564,(5:0.34092558543075313,6:0.34092558543075313):33.05022747943181):15.943436267149778):15.592042129903561):122.19606450971627,((7:16.24921189689018,((((((8:0.26395702225938017,(12:0.07343602348565063,42:0.07343602348565063):0.19052099877372952):0.11881756332340776,((((35:0.…
tree STATE_1398000 = ((1:79.02432989097107,((2:0.6109078714532128,3:0.6109078714532128):57.49805125833469,(4:39.34539803148286,(5:0.0699933064825835,6:0.0699933064825835):38.27540472500027):14.763561098305047):15.91537076118317):111.54036579979837,((7:17.464193204326104,((((((8:0.31756236746131045,((39:0.1598793392186676,(44:0.03369588270638358,45:0.03369588270638358):0.12618345651228402):0.10190…
tree STATE_1401000 = ((1:66.50051719628263,((2:0.32134797357758593,3:0.32134797357758593):48.116215123007784,(4:26.691439437176243,(5:0.23483399980307418,6:0.23483399980307418):25.45660543737317):17.74612365940913):13.062954099697258):89.56578385059524,((7:12.468833102731008,((((((((8:0.9286352899575822,(12:0.8379840065081657,44:0.8379840065081657):0.09065128344941642):0.20828745664473336,(9:1.05…
tree STATE_1404000 = ((1:70.68038457414262,((2:0.3059258240671294,3:0.3059258240671294):52.90269523727197,(4:36.14265937974461,(5:0.27455039283377936,6:0.27455039283377936):34.868108986910826):13.065961681594494):12.47176351280352):101.31019461650742,((7:15.423727901999019,((((((8:0.8025336543010038,(((37:0.024611182434548656,44:0.024611182434548656):0.19855348528521485,43:0.2231646677197635):0.3…
tree STATE_1407000 = ((1:76.87931061528126,((2:0.8679900155810714,3:0.8679900155810714):54.981243648480834,(4:33.6379381358094,(5:0.06909521014168618,6:0.06909521014168618):32.56884292566771):18.211295528252506):16.03007695121935):116.82757365516527,((7:17.815993541849934,(((((((8:0.7430326691116785,((37:0.5303573767396235,(40:0.4087243925714212,43:0.4087243925714212):0.12163298416820228):0.08345…
tree STATE_1410000 = ((1:75.81118593995717,((2:0.730140227834772,3:0.730140227834772):53.0591369567637,(4:33.46218431418458,(5:0.1043134957066787,6:0.1043134957066787):32.357870818477906):16.327092870413892):17.021908755358695):103.89124689318922,((7:15.768674296492708,(((((8:0.7865612793960011,(42:0.40172036103666126,43:0.40172036103666126):0.3848409183593398):0.4684991984387681,(((9:0.931823903…
tree STATE_1413000 = ((1:73.03405001404974,((2:0.5710967137139384,3:0.5710967137139384):48.538388592325106,(4:32.61466374035033,(5:0.31650715915064787,6:0.31650715915064787):31.298156581199684):12.49482156568871):18.9245647080107):105.99980371655334,((7:14.651892148595959,(((((((((8:0.5047569621348663,(35:0.39952484248382925,(36:0.150316667691301,40:0.150316667691301):0.24920817479252824):0.10523…
tree STATE_1416000 = ((1:67.16380421399379,((2:0.5634161414818433,3:0.5634161414818433):43.957286307670024,(4:29.83567222359312,(5:0.12837116083606226,6:0.12837116083606226):28.70730106275706):10.685030225558748):17.643101764841916):103.7936276160512,((7:17.39479352726124,(((((8:1.4118520661678482,((((29:0.20183561466226924,33:0.20183561466226924):0.058848225070948446,32:0.2606838397332177):0.303…
tree STATE_1419000 = ((1:80.96880280120885,((2:1.8169394187932966,3:1.8169394187932966):60.1013913834265,(4:33.76240436558535,(5:1.7169588595667342,6:1.7169588595667342):31.045445506018613):24.155926436634452):14.050471998989053):117.04850956940004,((7:14.370987239716,(((((((8:0.9872828171949448,((12:0.426746716544564,(36:0.32681062688772317,43:0.32681062688772317):0.09993608965684081):0.40928552…
tree STATE_1422000 = ((1:69.99468834542047,((2:0.5605482469534948,3:0.5605482469534948):48.16235636698878,(4:30.617142584450285,(5:0.12717453034301762,6:0.12717453034301762):29.489968054107266):14.105762029491991):16.271783731478195):101.44022927591236,((7:11.038961915635962,((((((((8:0.8803250798469127,(12:0.8536842739659234,36:0.8536842739659234):0.02664080588098927):0.013705090039415446,38:0.8…
tree STATE_1425000 = (((1:53.85657031220213,(4:37.07306724120276,(5:0.5453763043680411,6:0.5453763043680411):35.527690936834716):7.783503070999373):12.335345696525827,(2:0.9190555773633733,3:0.9190555773633733):60.272860431364585):122.00376157429383,((7:18.05088427139824,(((((8:1.8118892519029486,((((9:0.6141042451087497,12:0.6141042451087497):0.11587474764976968,(((((29:0.27195819869212917,(30:0…
tree STATE_1428000 = ((1:64.39599539359402,((2:0.6771158595407503,3:0.6771158595407503):48.73260811692109,(4:32.99233988586299,(5:0.07936120481485354,6:0.07936120481485354):31.912978681048138):12.417384090598851):9.98627141713218):115.84057889478787,((7:15.05403549421251,((((((((8:0.6177830816327141,(36:0.4655985398360389,(37:0.005824977755898065,44:0.005824977755898065):0.4597735620801408):0.152…
tree STATE_1431000 = ((1:72.83487822499642,((2:0.603283221924368,3:0.603283221924368):53.950790495766356,(4:31.581751337338034,(5:0.7656049699878853,6:0.7656049699878853):29.81614636735015):18.972322380352686):13.280804507305696):115.24182850652595,((7:19.472160563700864,((((((((8:0.452588635042198,(36:0.3614509126517994,(40:0.14934724444108893,42:0.14934724444108893):0.21210366821071047):0.09113…
tree STATE_1434000 = ((1:70.8178562478844,((2:0.7220002665329979,3:0.7220002665329979):51.53064585645927,(4:32.868202561437414,(5:0.7479104494810791,6:0.7479104494810791):31.120292111956335):15.38444356155486):13.565210124892118):117.92657632344755,((7:19.29333800320647,((((((((((8:0.6211440717427246,(((12:0.10900594309489103,(38:0.08296367647199301,(40:0.07341599715872384,43:0.07341599715872384)…
tree STATE_1437000 = ((1:74.67443950735588,((2:0.8926979388368519,3:0.8926979388368519):56.85770274810772,(4:34.83930996813221,(5:0.8177125694138212,6:0.8177125694138212):33.02159739871839):18.91109071881236):11.924038820411312):137.48231793817513,((7:20.310298299625217,((((((((8:0.7703189813189564,((12:0.531366831343718,(37:0.012126651121339519,42:0.012126651121339519):0.5192401802223785):0.0037…
tree STATE_1440000 = ((1:66.98374367306128,((2:0.14986007180382188,3:0.14986007180382188):51.9564084357621,(4:32.41066079296499,(5:0.1432220025269313,6:0.1432220025269313):31.267438790438057):15.695607714600932):9.877475165495362):113.03069873289293,((7:12.207484011789143,((((((((8:0.2369357444660142,(38:0.13365384114230505,((41:0.005732346514453501,44:0.005732346514453501):0.021472105160269477,4…
tree STATE_1443000 = ((1:59.606039733789224,((2:0.2988101366748346,3:0.2988101366748346):47.20145817036443,(4:27.35528912016477,(5:0.3834327242623363,6:0.3834327242623363):25.971856395902435):16.1449791868745):7.105771426749953):106.47750186975824,((7:13.916919099187371,((((((((8:0.5204940578547231,(42:0.14001614856538863,44:0.14001614856538863):0.3804779092893345):0.474320387410856,35:0.99481444…
tree STATE_1446000 = ((1:58.57393100651843,((2:0.22306476441364786,3:0.22306476441364786):44.81123486950248,(4:30.983986185790542,(5:0.1580057340018577,6:0.1580057340018577):29.825980451788684):10.050313448125586):8.539631372602301):90.61300887272097,((7:13.546298337580447,(((((8:1.1756300892848772,9:1.1756300892848772):0.08667795143972001,((12:0.42340733125052493,45:0.42340733125052493):0.360888…
tree STATE_1449000 = ((1:58.97581492177238,((2:0.7598036960780234,3:0.7598036960780234):40.53909911122214,(4:23.412783378748763,(5:0.08460663363859844,6:0.08460663363859844):22.328176745110163):13.886119428551403):12.676912114472216):81.54422198272076,((7:13.50011408441969,((((((((8:0.6552898229167581,41:0.6552898229167581):0.1554144672283495,(36:0.5064980498420755,40:0.5064980498420755):0.304206…
tree STATE_1452000 = ((1:47.38517886802482,((2:0.6504519033317955,3:0.6504519033317955):36.70365016464551,(4:22.120372541153756,(5:0.05435412338464829,6:0.05435412338464829):21.066018417769108):11.233729526823552):5.031076800047515):80.59136425290986,((7:12.520292872030781,((((((8:0.13116590733694694,(35:0.08414805517598725,43:0.08414805517598725):0.04701785216095969):0.009518342307668487,45:0.14…
tree STATE_1455000 = ((1:50.02858091469459,((2:0.4144817955740976,3:0.4144817955740976):37.435111423824836,(4:23.731363016576864,(5:0.04570939060817558,6:0.04570939060817558):22.68565362596869):10.118230202822069):7.178987695295653):60.319434538970555,((7:9.097151488612676,((((((8:0.5326018674138876,12:0.5326018674138876):0.11785441241555428,(35:0.5124487039753111,(((36:0.19396408424169034,38:0.1…
tree STATE_1458000 = ((1:47.37097353456191,((2:0.3148890547801475,3:0.3148890547801475):35.81685615437338,(4:20.51277804609851,(5:2.3193688182132632E-4,6:2.3193688182132632E-4):19.51254610921669):11.618967163055018):6.239228325408384):67.12942986716568,((7:9.306192026366773,((((8:0.7083933661051021,((((((9:0.2608785425108984,39:0.2608785425108984):0.01096793005775848,38:0.2718464725686569):0.0390…
tree STATE_1461000 = ((1:48.76182954623266,((2:0.7223960998245236,3:0.7223960998245236):32.01625529170686,(4:23.362149208244475,(5:0.289739028195962,6:0.289739028195962):22.072410180048514):5.3765021832869095):11.023178154701277):74.03110023387082,((7:11.652262345781345,((((((8:0.40196863558228224,(35:0.3760322164830954,(((36:0.0742412539960524,42:0.0742412539960524):0.05990116602740027,40:0.1341…
tree STATE_1464000 = (((1:40.06145388287347,(4:24.55067077008679,(5:0.1992607692466457,6:0.1992607692466457):23.351410000840144):6.510783112786683):8.559004887855778,(2:0.9884757300698741,3:0.9884757300698741):42.63198304065938):78.4909258396539,((7:9.532601860077293,(((((8:0.42858834230510157,((35:0.027978120140775702,37:0.027978120140775702):0.020667790680334353,45:0.048645910821110055):0.37994…
tree STATE_1467000 = ((1:55.64039739172241,((2:0.6877899033114243,3:0.6877899033114243):39.934345239913895,(4:24.449891081084402,(5:0.4272810606548152,6:0.4272810606548152):23.02261002042959):12.17224406214092):10.018262248497088):84.70560930477848,((7:13.899007067292402,(((((((8:0.9246855490161632,40:0.9246855490161632):0.06141669157942642,(12:0.74312485552339,((36:0.1651170590976596,37:0.165117…
tree STATE_1470000 = (((1:45.70137083745863,(4:24.335181926355595,(5:0.3708255374097167,6:0.3708255374097167):22.96435638894588):12.366188911103038):9.639544780589901,(2:1.3393094165480353,3:1.3393094165480353):49.0016062015005):93.21836692591026,((7:9.870718283782711,((((((((8:0.31810038526047485,37:0.31810038526047485):0.15874771909205942,42:0.4768481043525343):0.12105893180373167,36:0.59790703…
tree STATE_1473000 = ((1:63.50445534334416,((2:2.4162222798977613,3:2.4162222798977613):46.278116287897255,(4:26.473508180849542,(5:1.01204037539671,6:1.01204037539671):24.461467805452834):18.220830386945472):9.810116775549147):77.57366125168399,((7:9.771736549489152,(((((((8:0.5836218249804694,40:0.5836218249804694):0.0859057673503979,((38:0.012585290946392902,44:0.012585290946392902):0.63241441…
tree STATE_1476000 = ((1:64.6919179772685,((2:0.8233308937643464,3:0.8233308937643464):51.384480926801274,(4:33.28424591274179,(5:0.08870575538018066,6:0.08870575538018066):32.195540157361606):14.923565907823829):7.484106156702886):83.06530990788863,((7:10.406361919556678,((((((((8:0.6655682450772062,((12:0.2818905266455117,45:0.2818905266455117):0.23655443747568244,((((35:0.11695762035226068,36:…
tree STATE_1479000 = ((1:63.503058890715465,((2:0.4072900243254196,3:0.4072900243254196):47.675875228678514,(4:29.72168483750071,(5:0.27906481568199837,6:0.27906481568199837):28.442620021818712):14.361480415503223):10.419893637711532):102.51369990087736,((7:14.75501865265931,((((8:0.7921156776282792,(((9:0.2963252995148495,((41:0.048789356924469965,(44:0.04863349776929486,45:0.04863349776929486):…
tree STATE_1482000 = ((1:67.06942092137615,((2:0.374425932338907,3:0.374425932338907):50.40257274929411,(4:28.07377124040662,(5:0.22715695877034747,6:0.22715695877034747):26.846614281636274):18.703227441226396):11.292422239743132):84.84363496283197,((7:15.629952617718267,((((((((((((8:0.26409681496480625,42:0.26409681496480625):0.020000804666914396,41:0.28409761963172064):0.09363531447729612,((37…
tree STATE_1485000 = ((1:70.90459188560267,((2:1.2949195618513798,3:1.2949195618513798):55.41242292194574,(4:36.909931253041606,(5:0.038157987984590136,6:0.038157987984590136):35.871773265057016):15.797411230755515):9.19724940180555):106.49634218367181,((7:17.38183184297018,(((((((8:0.6784705459588828,9:0.6784705459588828):0.08349829442550327,((29:0.39342722032057753,((31:0.0768706502181246,(32:0…
tree STATE_1488000 = ((1:73.40854519923465,((2:0.902520310790619,3:0.902520310790619):58.03090597557764,(4:32.877313061979045,(5:0.48740480264491026,6:0.48740480264491026):31.389908259334135):22.056113224389215):9.475118912866392):123.00874195223756,((7:15.338459384491859,((((((((8:0.8541457964949024,(12:0.6975822169728549,((36:0.09666851065652417,44:0.09666851065652417):0.047402239445082525,40:0…
tree STATE_1491000 = ((1:70.5358724178434,((2:0.7291591932081083,3:0.7291591932081083):53.74659346631931,(4:37.826130312873744,(5:0.10721266674176277,6:0.10721266674176277):36.718917646131985):12.649622346653672):11.060119758315977):114.38290436837667,((7:13.549848674215953,(((((8:1.0437188833730604,((12:0.6320644688075061,((41:0.14352133530577976,45:0.14352133530577976):0.314950457626841,42:0.45…
tree STATE_1494000 = ((1:64.51237676997992,((2:1.1781787922272962,3:1.1781787922272962):48.1452681605288,(4:32.137975508600064,(5:0.059418054086913585,6:0.059418054086913585):31.078557454513152):13.185471444156036):10.188929817223823):98.93351710482015,((7:13.000064975207556,(((((((8:0.3031024163451025,((39:0.20173502418804712,40:0.20173502418804712):0.023359894807812837,(41:0.13572643278550947,4…
tree STATE_1497000 = ((1:68.67890930629432,((2:2.2464133708561196,3:2.2464133708561196):49.562969403851554,(4:29.776575376248736,(5:0.08761884544574983,6:0.08761884544574983):28.688956530802987):18.032807398458935):11.869526531586644):106.93992698463606,((7:17.87373964816914,((((((((8:0.5965168544014368,37:0.5965168544014368):0.39445448807190064,((35:0.4564565636575696,(36:0.07436555213799217,40:…
tree STATE_1500000 = ((1:66.48625904007687,((2:0.40195943228133046,3:0.40195943228133046):48.1390378322943,(4:31.15351206836805,(5:0.41728645703214085,6:0.41728645703214085):29.73622561133591):13.387485196207578):12.945261775501244):93.51341263018557,((7:18.210012905912492,(((((((8:0.3239815236713129,((38:0.02479564450759812,44:0.02479564450759812):0.032496407371235256,43:0.05729205187883338):0.2…
tree STATE_1503000 = ((1:64.47094460631328,((2:0.9971165721880286,3:0.9971165721880286):44.10264068138726,(4:27.150593657139304,(5:4.0174722830244036E-5,6:4.0174722830244036E-5):26.150553482416473):13.94916359643598):14.371187352737998):86.18358511500301,((7:13.709177398073951,((((((8:0.6060485519776266,9:0.6060485519776266):0.005834750035130898,((((37:0.10825086381191949,38:0.10825086381191949):…
tree STATE_1506000 = ((1:58.981995509953876,((2:2.422665548595761,3:2.422665548595761):40.89322895110283,(4:27.72858267826402,(5:0.053546055499408496,6:0.053546055499408496):26.67503662276461):11.587311821434568):10.66610101025529):93.61727357947366,((7:9.927048611504748,((((((8:0.7864566252546348,(((37:0.08663773964088937,44:0.08663773964088937):0.04971134435936793,41:0.1363490840002573):0.61092…
tree STATE_1509000 = ((1:60.63121664550829,((2:1.1878434992947895,3:1.1878434992947895):42.36470604167137,(4:30.171751570886343,(5:0.0032740763306176035,6:0.0032740763306176035):29.168477494555724):9.380797970079811):12.078667104542134):84.61702740667411,((7:10.4950244897806,((((((8:0.07164583068948145,45:0.07164583068948145):0.4566183804883876,((((9:0.3055921970315875,42:0.3055921970315875):0.01…
tree STATE_1512000 = ((1:63.53105394154983,((2:1.1044453513229708,3:1.1044453513229708):46.375349377169506,(4:29.966081426103493,(5:0.3562986991404742,6:0.3562986991404742):28.60978272696302):13.513713302388986):11.05125921305735):90.87639353997741,((7:18.98247079115379,((((8:1.1215162946439505,(((9:0.45545727726294616,12:0.45545727726294616):0.020743444117001242,(37:0.1665092937774632,40:0.16650…
tree STATE_1515000 = ((1:61.12248427587136,((2:0.20419969507803337,3:0.20419969507803337):43.88712736388895,(4:30.901815306123595,(5:0.153616099023413,6:0.153616099023413):29.748199207100182):9.189511752843387):12.031157216904376):79.99955842997772,((7:11.587068662037224,((((8:2.447841370291734,(((((9:0.5483758965936313,(41:0.0990795604942262,42:0.0990795604942262):0.4492963360994051):0.128126565…
tree STATE_1518000 = ((1:55.196843764713854,((2:0.3548885712690808,3:0.3548885712690808):41.78551129496921,(4:25.631881181454688,(5:0.06018331414416345,6:0.06018331414416345):24.571697867310526):12.508518684783603):8.056443898475564):87.29751634570107,((7:16.915219053743435,(((((((((8:0.11845484705816345,41:0.11845484705816345):0.24763111209573763,36:0.3660859591539011):0.10283006865450217,(((37:…
tree STATE_1521000 = ((1:59.053459817791854,((2:0.1958587005536696,3:0.1958587005536696):47.99060764943025,(4:28.10082854653632,(5:0.013439550723813198,6:0.013439550723813198):27.087388995812507):16.085637803447604):5.86699346780793):97.65805091782681,((7:15.120509336301406,(((((((8:0.34755855333112085,39:0.34755855333112085):0.7889270510250258,(35:0.3672372134096237,45:0.3672372134096237):0.7692…
tree STATE_1524000 = ((1:62.994751440504686,((2:0.5058188537457013,3:0.5058188537457013):46.04462334654228,(4:30.921967367987364,(5:0.4639896584657546,6:0.4639896584657546):29.457977709521607):11.628474832300618):11.444309240216704):105.40985744074256,((7:11.377050020194261,(((((8:1.0106208089099429,12:1.0106208089099429):0.8916167411667668,(9:1.4736995402781086,((((((29:0.1335763109091593,30:0.1…
tree STATE_1527000 = ((1:61.083819114137455,((2:0.6467031048251535,3:0.6467031048251535):45.8680478878489,(4:31.356175134324843,(5:0.18488940823463373,6:0.18488940823463373):30.17128572609021):11.15857585834921):9.569068121463403):98.52984943211577,((7:14.639562268587719,(((((((((8:0.19878508380626642,36:0.19878508380626642):0.06282898386357222,(43:0.03947562833875814,44:0.03947562833875814):0.22…
tree STATE_1530000 = ((1:69.6538267530582,((2:0.6158119850328383,3:0.6158119850328383):48.15079525871246,(4:30.99984103129293,(5:0.1377852121936094,6:0.1377852121936094):29.86205581909932):13.766766212452374):15.887219509312892):92.88329019424695,((7:14.15767193546598,((((((((((8:0.34772323971290514,(36:0.19977114382411987,44:0.19977114382411987):0.14795209588878527):0.010833761774696193,43:0.358…
tree STATE_1533000 = ((1:58.07408420741722,((2:1.347327875358701,3:1.347327875358701):45.62461338045216,(4:30.18624924214032,(5:0.2875558069292392,6:0.2875558069292392):28.89869343521108):12.785692013670541):6.1021429516063606):98.82038885640742,((7:12.806578905025706,(((((((8:0.5122262359017159,41:0.5122262359017159):0.03759690500745094,(9:0.49973463485935926,12:0.49973463485935926):0.0500885060…
tree STATE_1536000 = ((1:65.8377900189267,((2:0.7498027575182942,3:0.7498027575182942):51.234530267835034,(4:29.54875297936703,(5:0.03618303126990696,6:0.03618303126990696):28.512569948097124):18.4355800459863):8.853456993573367):113.5533751258133,((7:11.90569785153961,((((((8:0.4752654980281196,40:0.4752654980281196):0.025456986598482112,((9:0.41288485267329733,((41:0.025359763466021826,43:0.025…
tree STATE_1539000 = ((1:67.98861470495463,((2:0.4894650017169795,3:0.4894650017169795):50.07825131433888,(4:30.607070742308593,(5:0.019946918049814855,6:0.019946918049814855):29.58712382425878):15.960645573747264):12.42089838889877):131.09328398594778,((7:14.766760147884973,(((((((((((8:0.4157234283837888,36:0.4157234283837888):0.18860780037299224,((29:0.27464245786979924,((30:0.1948158123780273…
tree STATE_1542000 = ((1:69.93521426948189,((2:1.6754561366586564,3:1.6754561366586564):50.15867075421076,(4:28.730734383973484,(5:0.024982079945809588,6:0.024982079945809588):27.705752304027676):19.10339250689593):13.101087378612476):99.9184778507605,((7:15.582003133920288,((((((8:0.8712342164772671,(((9:0.31656293139493186,(36:0.11482618410381382,39:0.11482618410381382):0.20173674729111804):0.0…
tree STATE_1545000 = ((1:73.16224949290711,((2:0.7365086562669241,3:0.7365086562669241):55.00842899398559,(4:31.89665131713643,(5:1.1986560437092066,6:1.1986560437092066):29.697995273427225):19.848286333116086):12.417311842654591):119.40375772223416,((7:18.833723384794173,((((((((8:0.7200039305749741,45:0.7200039305749741):0.011157582356338125,44:0.7311615129313123):0.20120503588626892,((((9:0.18…
tree STATE_1548000 = ((1:68.14637836495253,((2:0.23664525042097218,3:0.23664525042097218):46.21608295764123,(4:25.505779105936,(5:0.38627333481638715,6:0.38627333481638715):24.119505771119613):16.946949102126197):16.693650156890328):95.77936383295226,((7:13.638857709874873,(((((((8:0.5996448767097802,((((((35:0.10609942348029289,37:0.10609942348029289):0.029329932919853363,(41:0.01273647319003075…
tree STATE_1551000 = ((1:65.2272772030094,((2:0.3159480658706535,3:0.3159480658706535):44.007347707024834,(4:28.895717230418768,(5:0.07320312719622457,6:0.07320312719622457):27.822514103222545):11.427578542476716):15.903981430113909):114.30806935688507,((7:18.90573576203436,((((((((8:0.3170671852659438,((35:0.1816573077407323,(36:0.1639645636231853,37:0.1639645636231853):0.01769274411754701):0.11…
tree STATE_1554000 = ((1:67.72187468121298,((2:0.5254745445168947,3:0.5254745445168947):49.519503973198624,(4:30.13410715407408,(5:0.04297190740628487,6:0.04297190740628487):29.091135246667797):15.91087136364144):12.67689616349746):129.06927539180816,((7:14.773208636676173,((((8:0.7964372382628377,(9:0.6679685838826985,((36:0.15078611356452687,41:0.15078611356452687):0.3849826233220929,38:0.53576…
tree STATE_1557000 = ((1:69.05705472343254,((2:1.467836879486038,3:1.467836879486038):51.63387446438388,(4:33.189228860987996,(5:0.6410651050353895,6:0.6410651050353895):31.548163755952608):15.91248248288192):10.955343379562628):128.15191630864828,((7:17.064847396393073,((((((((8:0.5188776937763091,((12:0.37897535225016005,43:0.37897535225016005):0.06477688897754175,(((36:0.06988040876105608,45:0…
tree STATE_1560000 = ((1:63.39659461502532,((2:0.42804809311074443,3:0.42804809311074443):46.2004695862668,(4:28.81209767258182,(5:0.09932120844446679,6:0.09932120844446679):27.712776464137356):13.816420006795724):11.768076935647777):98.49816022450463,((7:12.601640556107848,((((((((8:0.45609834734490257,12:0.45609834734490257):0.49286910424942904,42:0.9489674515943316):0.11510621417841493,(((9:0.…
tree STATE_1563000 = ((1:64.08047704846408,((2:0.39591047432289805,3:0.39591047432289805):47.444531257296866,(4:28.632817471862886,(5:0.1993823752184518,6:0.1993823752184518):27.433435096644434):15.207624259756876):11.240035316844313):95.59616993243023,((7:11.507172749281748,((((((((((8:0.21832539154438382,(38:0.07606818820680818,41:0.07606818820680818):0.14225720333757563):0.02086389186989171,(4…
tree STATE_1566000 = ((1:60.63037010097712,((2:1.2428134781283866,3:1.2428134781283866):46.76172117115115,(4:32.05269116312533,(5:0.09115719408196199,6:0.09115719408196199):30.96153396904337):11.951843486154203):7.625835451697583):96.5557878115538,((7:14.431078064559268,(((((((8:0.5222893255273203,37:0.5222893255273203):0.03111891301430947,42:0.5534082385416298):0.4619750613674304,(((((9:0.360694…
tree STATE_1569000 = ((1:59.20286115792992,((2:0.38714666325730107,3:0.38714666325730107):43.24731189107345,(4:29.23122620673596,(5:0.11421251423064582,6:0.11421251423064582):28.117013692505317):10.403232347594788):10.568402603599168):94.51360127410801,((7:13.875159641955566,((((((8:0.4682922886049917,(36:0.4387570217020994,((37:0.1300416572434156,43:0.1300416572434156):0.139508273530477,42:0.269…
tree STATE_1572000 = ((1:59.13211425074955,((2:1.9651977601650632,3:1.9651977601650632):44.0766166168511,(4:27.216613115799007,(5:0.10991979849827338,6:0.10991979849827338):26.10669331730073):14.825201261217153):8.090299873733393):86.96318282246365,((7:10.789564224099374,((((((8:0.9875991990878478,((9:0.5466574651445311,(12:0.3671589366696985,(39:0.21338147012059167,44:0.21338147012059167):0.1537…
tree STATE_1575000 = ((1:57.0647311925791,((2:0.25506157786938743,3:0.25506157786938743):42.072949434412564,(4:28.743871342242365,(5:0.2698709681320448,6:0.2698709681320448):27.474000374110318):9.58413967003959):9.736720180297148):90.5461581544318,((7:12.049995221511924,((((((8:0.5491387186590471,((35:0.15184888592907977,42:0.15184888592907977):0.3839774961068557,((((36:0.013230435459270728,43:0.…
tree STATE_1578000 = ((1:57.275544740618564,((2:0.5717811021582531,3:0.5717811021582531):44.40316672010567,(4:27.352944004032587,(5:0.10768943501633288,6:0.10768943501633288):26.245254569016254):13.622003818231342):7.3005969183546355):99.70174899395315,((7:13.883700413712706,((((((((8:0.6527772933999756,(((29:0.13352276559740076,34:0.13352276559740076):0.2863480836014144,32:0.4198708491988152):0.…
tree STATE_1581000 = ((1:50.592221914919975,((2:1.344771678827744,3:1.344771678827744):35.581844178280036,(4:23.828368241892043,(5:0.06734289692473361,6:0.06734289692473361):22.761025344967308):9.09824761521574):8.665606057812191):85.10258388163015,((7:7.920495539644891,(((((8:1.0478552645144277,((9:0.6151091958209989,(12:0.180238811822764,(39:0.05663537336179763,44:0.05663537336179763):0.1236034…
tree STATE_1584000 = ((1:43.63700967225247,((2:0.49728670116036966,3:0.49728670116036966):31.545922741440464,(4:18.296110954428755,(5:0.31966575186954316,6:0.31966575186954316):16.976445202559212):9.747098488172078):6.5938002296516345):80.1527642213162,((7:8.450685298737303,((((((((8:0.25705437668503317,(37:0.06832182015799917,38:0.06832182015799917):0.188732556527034):0.20494671530670977,(40:0.0…
tree STATE_1587000 = ((1:45.692621781109054,((2:0.4639106258646333,3:0.4639106258646333):31.429543232407127,(4:19.844944749748596,(5:0.2714980873766013,6:0.2714980873766013):18.573446662371992):8.048509108523167):8.799167922837292):70.26337951592365,((7:12.200566635568153,((((8:0.7901164863644818,((9:0.43428906185667066,(36:0.3595878982457104,(41:0.023291925012977794,43:0.023291925012977794):0.33…
tree STATE_1590000 = ((1:45.74394477915404,((2:0.48685750059472355,3:0.48685750059472355):33.77048655664069,(4:20.126647228758912,(5:0.07002390057362362,6:0.07002390057362362):19.05662332818529):10.130696828476502):6.486600721918627):74.44323070499235,((7:10.535586858661388,((((((8:0.432651580357452,(35:0.2607643026485572,(36:0.26017505341239516,(41:0.005095830140627532,43:0.005095830140627532):0…
tree STATE_1593000 = ((1:46.226896768776214,((2:0.2350459424294069,3:0.2350459424294069):34.267851130784805,(4:22.664172643245095,(5:0.22919831027216198,6:0.22919831027216198):21.434974332972935):7.838724429969119):6.723999695562):73.64398524079324,((7:9.962495717369112,((((((((8:0.3827929290196874,((((9:0.1258247020204931,40:0.1258247020204931):0.09835793222838041,((37:0.01352306233544636,43:0.0…
tree STATE_1596000 = ((1:43.52998896151357,((2:0.29135939954062984,3:0.29135939954062984):31.680733929871202,(4:21.050874590488206,(5:0.09090556188925625,6:0.09090556188925625):19.959969028598948):6.921218738923628):6.557895632101733):78.76812389613117,((7:12.022365702701695,(((((((((8:0.45779802612183207,9:0.45779802612183207):0.052483283711097894,36:0.51028130983293):0.03174037437835109,38:0.54…
tree STATE_1599000 = ((1:46.15277262337807,((2:0.9048443088307501,3:0.9048443088307501):30.13096998826801,(4:18.981763678009354,(5:0.11185345452321904,6:0.11185345452321904):17.869910223486137):8.054050619089406):10.11695832627931):69.43181730807906,((7:7.628081435375689,(((((((8:0.45898165292837406,(((((29:0.06775778543291366,32:0.06775778543291366):0.010253032372243343,31:0.078010817805157):0.0…
tree STATE_1602000 = ((1:54.39834676614053,((2:0.28720012356805213,3:0.28720012356805213):36.18906955552161,(4:22.64395219586318,(5:0.011513524303243372,6:0.011513524303243372):21.632438671559935):9.83231748322649):12.922077087050859):71.63517092087554,((7:8.118315990434926,(((((((((8:0.3190977630002214,(36:0.11681760106454574,41:0.11681760106454574):0.20228016193567566):0.053520787004564696,(39:…
tree STATE_1605000 = ((1:52.244481127528935,((2:0.3626030318797451,3:0.3626030318797451):34.89024821729213,(4:22.254483775188227,(5:0.37993588533823974,6:0.37993588533823974):20.874547889849985):8.998367473983649):11.99162987835706):80.4991251728801,((7:6.974896645217571,((((((8:0.7685195864594112,(37:0.07318617864553359,44:0.07318617864553359):0.6953334078138776):0.028073465919216223,(((9:0.4562…
tree STATE_1608000 = ((1:48.79686629764202,((2:0.12538679431061972,3:0.12538679431061972):33.87713270664767,(4:22.72912934156956,(5:0.10182500761754554,6:0.10182500761754554):21.627304333952015):7.2733901593887325):9.794346796683726):72.49928560395654,((7:10.75472198070584,(((8:0.5994054173175071,(((((((29:0.038364015675785505,31:0.038364015675785505):9.9541619613195E-4,33:0.039359431871917455):0…
tree STATE_1611000 = ((1:47.119876695723505,((2:0.3242213260684945,3:0.3242213260684945):34.13102977509113,(4:23.21873547767231,(5:0.12380131173661368,6:0.12380131173661368):22.094934165935697):7.236515623487314):7.66462559456388):78.10218217508317,((7:8.499828585486224,((((((((((8:0.40567164898760705,12:0.40567164898760705):0.08838593732116978,9:0.49405758630877683):0.03249621505378841,(36:0.108…
tree STATE_1614000 = ((1:46.770259153039994,((2:1.4986904413228714,3:1.4986904413228714):34.155083877941344,(4:20.62120084191735,(5:0.06568235341225481,6:0.06568235341225481):19.555518488505093):11.032573477346865):6.116484833775779):72.84876467356503,((7:8.663952304684997,((((((8:0.2460199753060788,42:0.2460199753060788):0.23802002423659183,(38:0.1453241068594622,(39:0.11450516336437357,40:0.114…
tree STATE_1617000 = ((1:45.82529358207504,((2:0.06377746069819779,3:0.06377746069819779):34.527751044151664,(4:21.315806684881835,(5:0.15831680234467171,6:0.15831680234467171):20.157489882537163):9.275721819968027):6.233765077225179):68.65232500451751,((7:9.40306096946597,((((((8:0.1899503520460637,(35:0.07710907666795047,(44:0.027288894187585736,45:0.027288894187585736):0.04982018248036474):0.1…
tree STATE_1620000 = ((1:46.440905919182526,((2:1.23371495197852,3:1.23371495197852):32.52745249271007,(4:18.555058005808977,(5:0.0012860059454453676,6:0.0012860059454453676):17.55377199986353):11.206109438879611):7.679738474493938):70.41041511133494,((7:11.584725232637075,((((((8:0.43997455682066366,(35:0.26586948656463144,(39:0.06945673809592205,40:0.06945673809592205):0.19641274846870937):0.17…
tree STATE_1623000 = ((1:45.674421766645885,((2:1.0216526936098322,3:1.0216526936098322):35.17246242937076,(4:25.420692549805814,(5:0.43392678243626115,6:0.43392678243626115):23.986765767369555):6.773422573174777):4.480306643665294):72.67880331708542,((7:10.770176296747735,(((((((8:0.9607173475528331,12:0.9607173475528331):0.015325318156609535,(((((29:0.18379788409671988,31:0.18379788409671988):0…
tree STATE_1626000 = ((1:49.22104854019098,((2:0.29370867256802846,3:0.29370867256802846):36.68992181020485,(4:23.120943167113488,(5:0.5093722931138984,6:0.5093722931138984):21.61157087399959):9.862687315659393):7.237418057418097):81.30778379336361,((7:10.315645332987426,((((((8:0.36695611644594545,(37:0.06180412931573879,42:0.06180412931573879):0.30515198713020664):0.503061928187089,((29:0.24517…
tree STATE_1629000 = ((1:47.89227039247559,((2:0.8899205353629522,3:0.8899205353629522):38.42477505530335,(4:24.41956813254817,(5:0.19842590357924372,6:0.19842590357924372):23.22114222896893):10.895127458118132):3.577574801809284):75.54327095766854,((7:10.023087623612554,((((((8:0.5469175583469248,(((39:0.1787911185154779,(41:0.02568668909897779,43:0.02568668909897779):0.15310442941650013):0.0170…
tree STATE_1632000 = ((1:50.58377901839059,((2:0.24865997517468053,3:0.24865997517468053):37.39222434486216,(4:21.94281846137563,(5:0.11778456657427405,6:0.11778456657427405):20.825033894801358):11.69806585866121):7.942894698353747):78.08199102820915,((7:11.228214968556918,((((((((8:0.41951053072321953,35:0.41951053072321953):0.25123799181825335,(((29:0.09038091073819533,32:0.09038091073819533):0…
tree STATE_1635000 = ((1:46.53207096034011,((2:0.29851792988867487,3:0.29851792988867487):35.006156686995695,(4:22.374048732589735,(5:0.10998750919375944,6:0.10998750919375944):21.264061223395977):8.930625884294635):6.227396343455737):86.83849871305294,((7:11.027480761559659,((((((8:0.47079568279965517,45:0.47079568279965517):0.34821845641197985,12:0.819014139211635):0.012115249464635713,(37:0.38…
tree STATE_1638000 = (((1:35.37200599719951,(4:19.7227796192279,(5:0.37437501155140573,6:0.37437501155140573):18.348404607676493):6.649226377971608):9.43775117894333,(2:0.40891532680617537,3:0.40891532680617537):39.400841849336665):67.74126356762402,((7:11.883082601233298,((((((8:0.5536318918575491,((35:0.3238282783275747,36:0.3238282783275747):0.10185104579914783,39:0.42567932412672255):0.127952…
tree STATE_1641000 = ((1:45.2111880645137,((2:0.36838103023544555,3:0.36838103023544555):31.779992658232302,(4:19.19921900735002,(5:0.33815072015631564,6:0.33815072015631564):17.861068287193703):8.94915468111773):8.06281437604595):70.67658115449791,((7:11.053724646875521,(((((8:0.7226066086655294,((29:0.26008839013283314,30:0.26008839013283314):0.04210161157741277,((31:0.010779322895351611,34:0.0…
tree STATE_1644000 = ((1:41.99481235583358,((2:1.6704818675304463,3:1.6704818675304463):27.344705351522663,(4:17.90436421360817,(5:0.19149800210606216,6:0.19149800210606216):16.712866211502106):7.110823005444942):7.97962513678047):79.32620503026575,((7:9.550974020158915,(((((((8:0.2439963077976602,((((37:0.014878940797415008,45:0.014878940797415008):0.010451805527542322,41:0.02533074632495733):0.…
tree STATE_1647000 = ((1:52.0880163968188,((2:1.6705794661666182,3:1.6705794661666182):34.374677583860716,(4:20.754225341700845,(5:0.21860106577533145,6:0.21860106577533145):19.535624275925514):11.291031708326486):11.04275934679147):72.66022976471842,((7:10.721758950073342,(((((((((8:0.5454278536004933,(12:0.4091212302826809,((38:0.02621003605645089,45:0.02621003605645089):0.32212448764700946,((3…
tree STATE_1650000 = ((1:47.76560273520489,((2:1.1285608956777793,3:1.1285608956777793):34.182199023045406,(4:22.660312919736363,(5:0.1067457551294968,6:0.1067457551294968):21.553567164606868):8.650446998986823):7.454842816481701):68.27848142521256,((7:8.90199471928023,((((((8:0.14841445731263941,(37:0.02839443616525779,41:0.02839443616525779):0.12002002114738163):0.23250664319124148,(35:0.280625…
tree STATE_1653000 = ((1:52.236785908204276,((2:0.2513099771048779,3:0.2513099771048779):36.0919060796852,(4:19.337501761210135,(5:0.35378038320164684,6:0.35378038320164684):17.98372137800849):13.00571429557995):10.893569851414192):71.22911099894156,((7:11.46774622768707,(((((8:0.7128971838665319,(9:0.19005827058258165,36:0.19005827058258165):0.5228389132839503):0.08649432438168403,((12:0.1863465…
tree STATE_1656000 = ((1:59.1812227838589,((2:0.6436096078204336,3:0.6436096078204336):39.89964497415535,(4:24.21339918295042,(5:0.32462908358745857,6:0.32462908358745857):22.888770099362958):12.32985539902537):13.637968201883112):80.76706819876999,((7:13.487978339572283,((((((8:0.684749080864271,(((35:0.06905426850194421,((37:0.038295618394461425,38:0.038295618394461425):0.015935137372095606,40:…
tree STATE_1659000 = ((1:54.19871877209701,((2:0.6655348056273862,3:0.6655348056273862):37.68914886244256,(4:23.968329493137333,(5:0.11890498443352904,6:0.11890498443352904):22.849424508703805):10.386354174932613):10.844035104027064):76.78689505185932,((7:10.029178730425544,(((((((8:0.6048685527271677,(9:0.5743783600091676,36:0.5743783600091676):0.03049019271800002):0.028670195241752294,(35:0.165…
tree STATE_1662000 = (((1:46.372140341828114,(4:27.506759982727345,(5:0.021716622282083264,6:0.021716622282083264):26.48504336044526):9.865380359100769):7.930696213634896,(2:0.2699125878040096,3:0.2699125878040096):49.032923967659):85.24798870707517,((7:8.48219578052384,(((((((8:0.18262842653085729,((39:0.045115388615583105,41:0.045115388615583105):0.11225255920322803,40:0.15736794781881114):0.02…
tree STATE_1665000 = ((1:53.47987096981148,((2:0.3998041916607473,3:0.3998041916607473):39.44938843792919,(4:23.423535413089994,(5:0.04172325984932712,6:0.04172325984932712):22.381812153240666):12.425657216499943):8.630678340221543):86.95230221094792,((7:13.349795087088014,((((((((8:0.6375328437331423,35:0.6375328437331423):0.15015539359907104,((9:0.46312769128012965,36:0.46312769128012965):0.119…
tree STATE_1668000 = ((1:54.69682210043794,((2:0.2695687003241236,3:0.2695687003241236):39.84861469000429,(4:23.92226991237912,(5:0.04092660953882721,6:0.04092660953882721):22.881343302840293):12.19591347794929):9.57863871010953):95.66043345594414,((7:14.648251775613714,(((((((8:1.1499543565054198,(9:1.1386651788822904,((29:0.34324114603638994,34:0.34324114603638994):0.022412317840435902,(((30:0.…
tree STATE_1671000 = ((1:58.14652926640195,((2:1.7089109059702317,3:1.7089109059702317):40.71682002705839,(4:25.509951573633558,(5:0.032754099400284176,6:0.032754099400284176):24.47719747423327):12.91577935939506):10.720798333373331):110.71815175307998,((7:19.40231398602488,((((((((((8:0.27015195800402153,37:0.27015195800402153):0.25830040744353705,((35:0.2036512731388923,43:0.2036512731388923):0…
tree STATE_1674000 = ((1:54.90872506237316,((2:0.2632481115530858,3:0.2632481115530858):40.35707148136888,(4:24.666401831099783,(5:0.13285793316190642,6:0.13285793316190642):23.533543897937875):11.953917761822183):9.288405469451192):100.54527805790613,((7:11.064281518578092,((((((((((8:0.3350743949728861,(36:0.19562841353054036,38:0.19562841353054036):0.13944598144234574):0.010655915669581573,12:…
tree STATE_1677000 = ((1:66.52741112624118,((2:0.5778090909005815,3:0.5778090909005815):40.67180475622951,(4:23.41742911022994,(5:0.6327926558421009,6:0.6327926558421009):21.784636454387837):13.832184736900153):20.277797279111084):87.47773539901199,((7:14.322613934238015,(((((((8:0.4530415953682003,((29:0.2772856843660989,(30:0.2484990259458659,((31:0.056540684893972196,(33:0.024166989151948936,3…
tree STATE_1680000 = ((1:50.510582571996785,((2:0.1399053097543348,3:0.1399053097543348):34.24490820390031,(4:21.620966857696374,(5:0.0312694844837651,6:0.0312694844837651):20.58969737321261):8.763846655958268):11.125769058342144):79.38774395449593,((7:9.975422110045898,(((((((8:0.16904654976568326,39:0.16904654976568326):0.39177124859855106,((29:0.12795917101401144,((31:0.006524888991835275,(33:…
tree STATE_1683000 = ((1:64.02166827869759,((2:0.3481444519846342,3:0.3481444519846342):43.32164661573219,(4:25.39609090824753,(5:0.3646419595135342,6:0.3646419595135342):24.031448948733996):14.273700159469293):15.351877210980767):86.87793425311331,((7:12.103094913829258,((((((8:0.5016959521418156,((37:0.17159476514965288,41:0.17159476514965288):0.19686981691823774,42:0.3684645820678906):0.133231…
tree STATE_1686000 = ((1:62.969723944666015,((2:0.4175160732874339,3:0.4175160732874339):46.06559803085686,(4:23.16179918861942,(5:0.18554756163761077,6:0.18554756163761077):21.976251626981806):19.321314915524873):11.486609840521723):99.26287709403874,((7:15.626140848223404,(((((((((((((8:0.1730734290858033,36:0.1730734290858033):0.03652174452183421,41:0.20959517360763752):0.010477236100756598,9:…
tree STATE_1689000 = ((1:63.0857095532231,((2:0.43095393452800757,3:0.43095393452800757):45.648940530869766,(4:28.649916800981728,(5:0.3308473817305657,6:0.3308473817305657):27.319069419251164):13.429977664416043):12.005815087825326):92.09604047387049,((7:12.271017231619604,(((((((((8:0.2773465825887732,(37:0.07199623672207855,43:0.07199623672207855):0.20535034586669465):0.12373155994424268,(38:0…
tree STATE_1692000 = ((1:62.41143741702329,((2:1.0532611365923543,3:1.0532611365923543):43.33067422178231,(4:26.80318406132662,(5:0.07629462014444499,6:0.07629462014444499):25.726889441182173):13.580751297048046):13.02750205864863):99.64245009846375,((7:15.66916843471289,((((((8:1.3684922763219918,((((29:0.11423470432714615,((30:0.051427355865309374,31:0.051427355865309374):0.04578032419611723,33…
tree STATE_1695000 = ((1:63.664622488156766,((2:1.0690267763376475,3:1.0690267763376475):44.18722250051094,(4:26.455988449715065,(5:0.3800773600221845,6:0.3800773600221845):25.07591108969288):14.80026082713352):13.40837321130818):104.66031218287864,((7:15.376965965652317,((((((8:1.97091042408167,12:1.97091042408167):0.007901840149635575,(((9:1.0665958561262046,(((29:0.31421000448309944,31:0.31421…
tree STATE_1698000 = ((1:56.819895153085255,((2:0.621965205184523,3:0.621965205184523):37.614377279911835,(4:26.8826812447509,(5:0.006450466013998124,6:0.006450466013998124):25.8762307787369):7.35366124034546):13.583552667988897):82.08370708018909,((7:14.876774169294317,((((((8:1.407712133157457,(((9:0.3858708113397331,12:0.3858708113397331):0.013627275761380842,40:0.39949808710111395):0.79871036…
tree STATE_1701000 = ((1:54.165242649309484,((2:0.45973295030523076,3:0.45973295030523076):39.96857142157578,(4:26.016046661025108,(5:0.23822790891654044,6:0.23822790891654044):24.777818752108566):10.412257710855904):8.736938277428472):85.92934055550884,((7:11.584023599457664,((((((((8:0.3852297539269941,36:0.3852297539269941):0.07709895140561229,(12:0.3086688831115064,35:0.3086688831115064):0.15…
tree STATE_1704000 = ((1:56.03290678750834,((2:0.24204580484553517,3:0.24204580484553517):41.68930632170131,(4:25.96043366187662,(5:0.26883164426966744,6:0.26883164426966744):24.691602017606954):11.97091846467022):9.101554660961497):88.09975652917957,((7:17.28632318605469,(((((((((8:0.4315069644225019,((12:0.296403426343523,(37:0.2120437962953693,45:0.2120437962953693):0.08435963004815372):0.0852…
tree STATE_1707000 = ((1:58.85604563367028,((2:1.4849580589832865,3:1.4849580589832865):41.27420966957522,(4:24.74888084718961,(5:0.29458156720509976,6:0.29458156720509976):23.45429927998451):14.010286881368899):11.096877905111768):87.76932744962016,((7:11.856030796568339,(((((8:0.5441534329803999,((((12:0.2102433356533775,(42:0.0029220013410737595,44:0.0029220013410737595):0.20732133431230373):0…
tree STATE_1710000 = ((1:51.854596578207136,((2:2.2313879184718655,3:2.2313879184718655):39.99683733550502,(4:25.61330843234711,(5:0.35174672495631043,6:0.35174672495631043):24.2615617073908):12.614916821629777):4.626371324230249):88.10446853745596,((7:11.115837181008368,(((((((8:0.35522876045576723,37:0.35522876045576723):0.18206435392262277,(((35:0.2073582695845367,36:0.2073582695845367):0.1583…
tree STATE_1713000 = ((1:56.69982841736146,((2:0.3485309819348892,3:0.3485309819348892):38.297270434580184,(4:21.20713978862201,(5:0.067757015383199,6:0.067757015383199):20.139382773238808):13.438661627893069):13.054027000846382):86.12474071770629,((7:13.453922256143274,(((((((8:0.8716028878376464,(12:0.26167898603924883,((37:0.21005398279119336,39:0.21005398279119336):0.012079610033242177,42:0.2…
tree STATE_1716000 = (((1:55.81236197633573,(4:25.926431598122953,(5:0.8255219310490887,6:0.8255219310490887):24.100909667073864):20.885930378212777):9.377845929067057,(2:1.9440232932285593,3:1.9440232932285593):58.246184612174225):95.64264764401995,((7:14.755787137310222,(((((((8:0.421094865349712,(((38:0.06829232056791101,40:0.06829232056791101):0.021848610799578047,(44:0.021913995576095434,45:…
tree STATE_1719000 = ((1:54.86797339231864,((2:0.07158220769502854,3:0.07158220769502854):40.49298069811312,(4:25.079147627828718,(5:0.501048837694789,6:0.501048837694789):23.57809879013393):11.485415277979435):9.303410486510487):105.63264849149556,((7:14.782246715905996,((((((8:0.8299275675423586,((29:0.18711482486626332,(31:0.12308681480104024,((32:0.013776327481209109,33:0.013776327481209109):…
tree STATE_1722000 = ((1:75.29456267994681,((2:0.8428909919229657,3:0.8428909919229657):49.8558171062814,(4:35.17350121125695,(5:0.3000166745802808,6:0.3000166745802808):33.87348453667667):11.525206886947416):19.595854581742444):99.7752683795839,((7:18.627408121600528,(((((((((((8:0.5700861105129098,((((29:0.10506178987265655,(32:0.05726805518701377,(33:1.5924748913006385E-4,34:1.5924748913006385…
tree STATE_1725000 = ((1:76.06291042792579,((2:0.8317114521919233,3:0.8317114521919233):54.67939303317975,(4:38.50122253171212,(5:0.49068319432390695,6:0.49068319432390695):37.01053933738822):13.009881953659551):15.551805942554111):123.09986168836015,((7:16.1217212042017,(((((((((((8:0.21699004283883278,42:0.21699004283883278):0.18131170148533954,((37:0.05777471840987286,39:0.05777471840987286):0…
tree STATE_1728000 = ((1:79.38400013759173,((2:0.2585382953566615,3:0.2585382953566615):57.82562811581005,(4:37.57106173401124,(5:0.04790337109300147,6:0.04790337109300147):36.52315836291824):16.513104677155468):16.29983372642502):130.71344590906062,((7:16.47679022201309,((((((8:1.1374031855882905,(((36:0.2073173371640744,42:0.2073173371640744):0.061342169686603276,((37:0.012813248170167749,39:0.…
tree STATE_1731000 = ((1:64.87044424827425,((2:0.1743761326967661,3:0.1743761326967661):47.11100492673394,(4:31.912339865116806,(5:0.024775983052249373,6:0.024775983052249373):30.887563882064555):11.373041194313899):12.585063188843549):97.78900934953276,((7:14.85770464711441,((((((8:0.5487794652956111,(36:0.12511522712960685,45:0.12511522712960685):0.4236642381660042):0.652996346765967,((29:0.726…
tree STATE_1734000 = ((1:66.15361033903345,((2:0.2612233343835886,3:0.2612233343835886):50.27801037051189,(4:29.972143242384668,(5:0.5192592817300223,6:0.5192592817300223):28.452883960654646):16.567090462510812):10.614376634137969):119.6719960175168,((7:15.730192282469872,(((((8:1.050724308852493,(((29:0.47465881129376053,32:0.47465881129376053):0.22863153060684982,(31:0.22376234105472467,34:0.22…
tree STATE_1737000 = ((1:75.6801021507058,((2:0.24708501055065923,3:0.24708501055065923):51.46722274957365,(4:32.05063090479963,(5:0.9531310470869538,6:0.9531310470869538):30.097499857712677):15.663676855324674):18.9657943905815):93.30252283675719,((7:16.78185300517443,((((((8:0.6939025253754124,38:0.6939025253754124):0.1736913563999012,(35:0.6246469246204733,(39:0.25571719562910755,41:0.25571719…
tree STATE_1740000 = ((1:70.43291537972615,((2:0.9225034919873956,3:0.9225034919873956):55.375361781720784,(4:33.06092121905355,(5:0.5602452615470508,6:0.5602452615470508):31.500675957506495):19.236944054654636):9.135050106017971):117.97203961404779,((7:14.671128516559905,(((((((8:0.20223175425389817,9:0.20223175425389817):0.1281181480301351,(35:0.293695356461352,41:0.293695356461352):0.036654545…
tree STATE_1743000 = ((1:67.29616061452823,((2:0.5620638006821714,3:0.5620638006821714):49.47071897397605,(4:33.210505295017164,(5:0.05675364897580515,6:0.05675364897580515):32.15375164604136):12.822277479641052):12.263377839870017):117.04636669227789,((7:15.805317197902,((((((8:0.597502777098156,41:0.597502777098156):0.0016879935160164505,36:0.5991907706141725):0.36217119695199995,(29:0.34938105…
tree STATE_1746000 = ((1:66.56536425146074,((2:0.4333537856459966,3:0.4333537856459966):49.71101916429942,(4:31.76601892748375,(5:0.13477641037669663,6:0.13477641037669663):30.631242517107054):14.378354022461671):11.420991301515315):100.45990289208267,((7:13.334811685896893,(((((8:0.7362570414353008,(((12:0.30218706023407593,(35:0.09680618747077795,(((38:0.04612137604714723,(40:0.0161272787258995…
tree STATE_1749000 = ((1:64.12700106342392,((2:1.4077121948942484,3:1.4077121948942484):50.99960805126719,(4:33.776399439123814,(5:0.3437318680477386,6:0.3437318680477386):32.432667571076074):14.630920807037619):6.719680817262486):101.60803846948038,((7:11.667639858111766,((((((8:0.4575818695671108,9:0.4575818695671108):0.11185422263224776,(((12:0.15589848387698121,35:0.15589848387698121):0.22804…
tree STATE_1752000 = ((1:68.82128643943551,((2:0.4601047911244951,3:0.4601047911244951):51.11583095203679,(4:31.845058758744173,(5:0.23220633376964983,6:0.23220633376964983):30.612852424974523):15.730876984417108):12.24535069627423):96.32581821840719,((7:14.031200962133726,(((((((8:0.7265573879720084,(((38:0.10984576718023369,42:0.10984576718023369):0.10984205763109871,43:0.2196878248113324):0.10…
tree STATE_1755000 = ((1:65.87030886707986,((2:1.833816470223848,3:1.833816470223848):47.1315533134802,(4:31.216415284252626,(5:0.007397119632411631,6:0.007397119632411631):30.209018164620215):13.748954499451415):11.904939083375815):88.75172934561125,((7:11.234871845703722,(((((((((8:0.26829413178936856,((36:0.19443033914926325,(39:0.011473378356532948,40:0.011473378356532948):0.1829569607927303)…
tree STATE_1758000 = ((1:55.153366001083974,((2:0.44611739480791357,3:0.44611739480791357):40.61739407411613,(4:28.943755032131165,(5:0.11452480488745032,6:0.11452480488745032):27.829230227243713):8.119756436792876):9.089854532159933):85.24009312584673,((7:12.221375704638854,(((((((8:0.308426133245652,((40:0.09034939431951179,43:0.09034939431951179):0.014490407237453054,(44:0.008257369246473545,4…
tree STATE_1761000 = ((1:60.01796416041593,((2:0.765320203370857,3:0.765320203370857):44.33890923240171,(4:25.172937852560338,(5:0.13242283975717228,6:0.13242283975717228):24.040515012803166):15.931291583212229):9.913734724643362):93.96230042535727,((7:13.376381374875235,((((((8:0.6619402623399768,40:0.6619402623399768):0.4645363520186232,(36:0.8442253421652349,(42:0.1300395350028372,44:0.1300395…
tree STATE_1764000 = ((1:54.684486960645856,((2:0.3816966614869308,3:0.3816966614869308):36.31320152127907,(4:22.88198890926457,(5:0.08602370448039487,6:0.08602370448039487):21.795965204784174):9.812909273501432):12.989588777879852):88.19265472480713,((7:13.000253613518362,(((((((8:0.46293150616859013,40:0.46293150616859013):0.1214608255262758,((12:0.19218598322405203,37:0.19218598322405203):0.33…
tree STATE_1767000 = ((1:48.045088905433396,((2:0.627330550661819,3:0.627330550661819):33.289991411477764,(4:21.394405240973654,(5:0.12142948530611797,6:0.12142948530611797):20.272975755667538):8.522916721165927):9.127766943293814):77.59321728179592,((7:7.7018354903557995,(((((((8:0.9988526723732237,(29:0.5283565626080045,((30:0.08278908646986727,((31:0.014061722507712223,34:0.014061722507712223)…
tree STATE_1770000 = ((1:49.186071726398666,((2:0.2733493793507691,3:0.2733493793507691):33.49157572842892,(4:20.492955550582913,(5:0.06551290768657125,6:0.06551290768657125):19.42744264289634):9.271969557196776):10.421146618618977):69.25211592608343,((7:9.78538514216126,(((((((8:0.3486728083714961,(35:0.25264805799074985,(37:0.16037741463460353,41:0.16037741463460353):0.09227064335614632):0.0960…
tree STATE_1773000 = ((1:45.79594318645573,((2:0.48162947427409186,3:0.48162947427409186):34.935662818842715,(4:18.784963289883326,(5:0.18833772129143256,6:0.18833772129143256):17.596625568591893):12.632329003233483):5.378650893338921):80.04413122485786,((7:7.232074004830844,((((((((8:0.3616410663832611,((((36:0.024476929067517982,37:0.024476929067517982):0.015428128964987162,41:0.039905058032505…
tree STATE_1776000 = ((1:47.68609096640511,((2:0.39367187676448623,3:0.39367187676448623):33.38423143128357,(4:21.368344446750243,(5:0.03738965443732667,6:0.03738965443732667):20.330954792312916):8.40955886129781):8.908187658357058):76.21408337196911,((7:11.047697513140886,((((8:0.8010238045874538,(((9:0.7177172185066625,((36:0.22806471313760407,((37:0.142775476712456,(41:0.10495878695368659,42:0…
tree STATE_1779000 = ((1:48.916652607486164,((2:0.07300198557636328,3:0.07300198557636328):37.61181416761566,(4:22.83887224088,(5:0.3390940175707957,6:0.3390940175707957):21.499778223309207):10.845943912312023):6.23183645429414):77.77030936699765,((7:9.58016182004834,((((((((((((8:0.040663215564787365,38:0.040663215564787365):0.056753607160426205,40:0.09741682272521357):0.029394316537280196,45:0.…
tree STATE_1782000 = ((1:48.07232463304466,((2:0.8791106311276184,3:0.8791106311276184):33.6102161714334,(4:23.355460216846595,(5:0.11005735876399747,6:0.11005735876399747):22.2454028580826):7.133866585714422):8.582997830483642):72.19094518575582,((7:11.233941517567443,((((((((8:0.5868041250494385,((37:0.03327980838473113,44:0.03327980838473113):0.357829377354575,((38:0.04183205811290154,(39:0.00…
tree STATE_1785000 = ((1:49.58342222468347,((2:0.9078000253875018,3:0.9078000253875018):34.86923414505755,(4:20.25997319611423,(5:0.09200331463923561,6:0.09200331463923561):19.167969881474995):11.517060974330818):8.806388054238418):87.8976184651035,((7:10.659812743251223,(((8:0.28572535220268225,9:0.28572535220268225):1.1400425848083708,(((((12:0.3708162792394305,(35:0.33485595605225865,(39:0.205…
tree STATE_1788000 = ((1:58.479234067951445,((2:1.7474565166892777,3:1.7474565166892777):42.35258994030453,(4:29.91242557748884,(5:0.3456860340286756,6:0.3456860340286756):28.566739543460166):10.18762087950497):9.379187610957636):85.632309425572,((7:11.039967533630088,((((((((8:0.7035545904115881,36:0.7035545904115881):0.012075287328381812,(9:0.588228217606138,(((35:0.03651084620341425,42:0.03651…
tree STATE_1791000 = ((1:55.93078556545207,((2:0.5183717367272429,3:0.5183717367272429):39.756693532730026,(4:26.866433027750624,(5:0.06865054776367252,6:0.06865054776367252):25.79778247998695):9.408632241706648):10.655720295994797):99.97711366670525,((7:11.703928585342902,(((((((8:0.8222653254366518,9:0.8222653254366518):0.08885048352624259,(((29:0.1564427319147103,(30:0.1451562925575477,33:0.14…
tree STATE_1794000 = ((1:63.494226932692385,((2:0.5716123592890607,3:0.5716123592890607):46.937780346181945,(4:29.59732812413165,(5:0.32868388985516717,6:0.32868388985516717):28.268644234276483):13.912064581339358):10.984834227221377):70.88327963757354,((7:13.564563199293243,(((((((8:0.4508836179580277,37:0.4508836179580277):0.01798904227610415,((35:0.2951399598050205,(42:0.07285101760058328,44:0…
tree STATE_1797000 = ((1:51.60549153957636,((2:0.9693038866172969,3:0.9693038866172969):39.17916421512815,(4:26.55597541363398,(5:0.01983809457536445,6:0.01983809457536445):25.536137319058618):9.592492688111463):6.4570234378309195):86.84523100594875,((7:13.027228198828787,((((((((((8:0.3416201508479426,41:0.3416201508479426):0.11149077167595711,36:0.45311092252389973):0.0432083380333248,(((35:0.0…
tree STATE_1800000 = ((1:53.16742015822345,((2:1.031958423850309,3:1.031958423850309):33.41141193930686,(4:22.26694291113929,(5:0.3198893160308245,6:0.3198893160308245):20.947053595108464):8.176427452017883):13.724049795066279):95.21493024898083,((7:10.004340654936902,(((8:1.3470609047061124,(((((9:0.5382296683572539,((38:0.002772902357255516,39:0.002772902357255516):0.4651555275808278,(41:0.0259…
tree STATE_1803000 = ((1:48.73188542418484,((2:1.5224788083238163,3:1.5224788083238163):33.01365345642018,(4:17.525583324654946,(5:0.06630753431135261,6:0.06630753431135261):16.459275790343593):13.010548940089052):9.19575315944084):88.76283104585457,((7:10.348966398116673,((((((8:0.8189365490477152,(((((9:0.20738803198725622,((((36:0.02204482673725523,42:0.02204482673725523):0.12420107623416195,3…
tree STATE_1806000 = ((1:53.10679747840002,((2:0.4425703674980781,3:0.4425703674980781):40.7969690307192,(4:28.36317473972391,(5:0.1293904285232319,6:0.1293904285232319):27.23378431120068):8.876364658493365):6.867258080182744):81.71093074246679,((7:16.511024786178186,(((8:0.8360478524270875,((29:0.4583129363951416,(((30:0.1541006877669076,34:0.1541006877669076):0.13446382088000736,(31:0.198735850…
tree STATE_1809000 = ((1:57.17456135871304,((2:0.45760192674060285,3:0.45760192674060285):43.09751058343498,(4:26.81996165169133,(5:0.793384720179036,6:0.793384720179036):25.026576931512295):12.735150858484253):8.61944884853746):83.69410258957708,((7:12.879635567253096,((((((((8:0.16740905467050898,(39:0.15704888910170448,40:0.15704888910170448):0.010360165568804508):0.014726254443565595,42:0.182…
tree STATE_1812000 = ((1:55.429247882104455,((2:0.6112573662157423,3:0.6112573662157423):36.167582630926915,(4:23.698998283648258,(5:0.3805153696584096,6:0.3805153696584096):22.318482913989847):9.079841713494403):13.650407884961794):81.26606260160236,((7:13.242038129828174,((((8:0.6428892369335427,12:0.6428892369335427):0.46345801781732565,((9:0.8876032023901914,(((29:0.366847221423766,((30:0.249…
tree STATE_1815000 = ((1:48.95874053808833,((2:0.4657100104741012,3:0.4657100104741012):37.568114478847434,(4:24.86478477597526,(5:0.273416607939426,6:0.273416607939426):23.591368168035835):9.16903971334628):5.924916048766789):81.6096696773565,((7:11.162852797999458,((((((((((8:0.4876767673015475,45:0.4876767673015475):0.06863018834139556,((37:0.1144161569370719,38:0.1144161569370719):0.286312730…
tree STATE_1818000 = ((1:49.893294039757706,((2:0.32989521174413916,3:0.32989521174413916):35.40753863281339,(4:23.50555289110047,(5:0.20455909838000075,6:0.20455909838000075):22.30099379272047):8.231880953457058):9.155860195200177):76.59018890986943,((7:10.926399260160759,((((((((8:0.42445231143317824,((35:0.12985229011535557,39:0.12985229011535557):0.09811567952682562,38:0.2279679696421812):0.1…
tree STATE_1821000 = ((1:46.99616903682358,((2:0.2538823898451401,3:0.2538823898451401):32.74045281014418,(4:17.23806464015528,(5:0.13500485500155257,6:0.13500485500155257):16.103059785153725):11.756270559834036):9.001833836834265):79.1157053218777,((7:9.92174437294167,((((8:1.217058505014423,(((((9:0.2473954289054044,43:0.2473954289054044):0.13246193911509013,((12:0.2858761268945113,(37:0.205001…
tree STATE_1824000 = ((1:45.41320816713897,((2:0.4379928013898411,3:0.4379928013898411):29.770589750483715,(4:19.86970070807657,(5:0.3496636676348679,6:0.3496636676348679):18.520037040441704):6.338881843796983):10.204625615265414):78.6851998252879,((7:11.286923904590035,(((((((8:0.10145465866581464,43:0.10145465866581464):0.7866313384923352,(((9:0.17061009639000715,(38:0.1447611850596864,39:0.144…
tree STATE_1827000 = (((1:35.79907247550145,(4:20.45711709030924,(5:0.0892814541854623,6:0.0892814541854623):19.36783563612378):6.3419553851922075):10.635295776126142,(2:1.6107778862565123,3:1.6107778862565123):39.823590365371075):71.09307057443037,((7:11.721348050425052,(((((8:0.9632374998126091,12:0.9632374998126091):0.02939381617004133,((((((29:0.04224903912071537,31:0.04224903912071537):0.003…
tree STATE_1830000 = ((1:46.709608764004884,((2:0.38640689051426236,3:0.38640689051426236):33.017029988880196,(4:20.713715611676236,(5:0.0457122267495329,6:0.0457122267495329):19.668003384926703):8.68972126771822):8.306171884610428):79.10279564922678,((7:11.018104236934818,((((((8:0.5214931677060591,36:0.5214931677060591):0.01391036466848361,(12:0.4642620064731972,((40:0.07101333445111763,42:0.07…
tree STATE_1833000 = ((1:46.95428534091903,((2:1.0381261561720834,3:1.0381261561720834):34.93992672983788,(4:20.246342366457753,(5:0.5838929909093924,6:0.5838929909093924):18.662449375548363):11.731710519552209):5.976232454909066):59.93831579022354,((7:9.107586760584155,((((((((8:0.21128609149964628,35:0.21128609149964628):0.34221155059396857,(((36:0.2768024541364155,(41:0.20164840023876823,45:0.…
tree STATE_1836000 = ((1:47.30627636045834,((2:0.6804733715198807,3:0.6804733715198807):34.17221750935079,(4:15.970988105493944,(5:0.04635710452452102,6:0.04635710452452102):14.924631000969423):14.881702775376723):7.453585479587673):65.0448464416423,((7:8.216785560528024,(((8:1.2638535799535735,((((((9:0.273454331240668,((37:0.03539591148131982,42:0.03539591148131982):0.0675343665227474,(39:0.090…
tree STATE_1839000 = ((1:49.176370766330734,((2:0.7197716841256696,3:0.7197716841256696):35.765139873530714,(4:22.094265084328285,(5:0.10542068296282103,6:0.10542068296282103):20.988844401365462):10.390646473328097):7.6914592086743525):69.57220555628864,((7:10.453962325676882,(((8:1.526535990055656,(((((9:0.22348771831502479,43:0.22348771831502479):0.0856425118445655,((38:0.05275677405698682,45:0…
tree STATE_1842000 = ((1:50.40666943993476,((2:0.9928634486098193,3:0.9928634486098193):34.62649230723494,(4:20.414372288174086,(5:0.2517824015048955,6:0.2517824015048955):19.16258988666919):11.204983467670672):9.787313684090002):75.16192401703519,((7:9.3587434571245,(((((((8:0.1518862995002366,((36:0.055310634704357056,40:0.055310634704357056):0.04044044440283885,(39:0.005911899206649699,45:0.00…
tree STATE_1845000 = ((1:46.74183194342038,((2:0.6948129927367344,3:0.6948129927367344):34.27479314314163,(4:22.445200025669287,(5:0.05166852788283727,6:0.05166852788283727):21.393531497786448):8.524406110209078):6.772225807542014):72.46724409043046,((7:8.611041574066965,(((((8:0.5895791534069116,((((9:0.30426711983477744,12:0.30426711983477744):0.07160452576169041,(35:0.2752296648878024,(39:0.11…
tree STATE_1848000 = ((1:44.97981995448962,((2:0.4339847465956961,3:0.4339847465956961):30.282527222562116,(4:19.413831491526228,(5:0.020412982762215037,6:0.020412982762215037):18.393418508764015):7.302680477631586):9.263307985331807):67.18439470451565,((7:9.423858599768078,((((((8:0.6356885023249932,(((((9:0.21899906139375616,(29:0.17781501020067192,((((30:0.02979405150696728,33:0.02979405150696…
tree STATE_1851000 = ((1:45.95502834397295,((2:0.20449938286157376,3:0.20449938286157376):34.00283195095619,(4:20.29341574982012,(5:0.047662479749781994,6:0.047662479749781994):19.245753270070338):9.913915583997642):6.747697010155186):65.42068545873329,((7:10.79519069766767,((((((((((8:0.2399344556210401,(40:0.04376097493493236,41:0.04376097493493236):0.19617348068610774):0.1555569133339133,(((29…
tree STATE_1854000 = ((1:46.98723273062329,((2:0.837873625881473,3:0.837873625881473):33.10337147815356,(4:20.505545580795534,(5:0.7118789921876019,6:0.7118789921876019):18.793666588607934):9.4356995232395):8.045987626588257):80.37649119967112,((7:12.353372925516373,(((((((8:0.4257081180847505,((36:0.12279717256253259,(39:0.0398403253180317,45:0.0398403253180317):0.08295684724450089):0.2149013990…
tree STATE_1857000 = ((1:46.47902592819841,((2:0.18186343911269276,3:0.18186343911269276):32.03158043814632,(4:22.517527911822228,(5:0.06829847407289513,6:0.06829847407289513):21.44922943774933):5.695915965436782):9.2655820509394):73.9925236279119,((7:7.787898816827559,(((((((((8:0.44482486766522644,((12:0.13596750918759978,41:0.13596750918759978):0.04785063046963278,(40:0.059857662038092015,42:0…
tree STATE_1860000 = ((1:56.23667979691233,((2:0.21425789945727658,3:0.21425789945727658):41.21900758060896,(4:23.299317968196547,(5:0.15487948530336837,6:0.15487948530336837):22.14443848289318):14.133947511869692):9.803414316846087):94.57848648804698,((7:12.110245822546087,(((((((((8:0.21044640540193418,40:0.21044640540193418):0.0212378003020903,35:0.23168420570402448):0.10092233254417121,((37:0…
tree STATE_1863000 = ((1:51.394021946529506,((2:0.33925548768816505,3:0.33925548768816505):36.49616819699971,(4:22.514352693305582,(5:0.4749959185675756,6:0.4749959185675756):21.039356774738007):10.321070991382292):9.558598261841631):78.42985099616709,((7:8.22259119601681,(((((((((((8:0.23259098545840176,42:0.23259098545840176):0.06339478587459138,(35:0.2217601167226705,40:0.2217601167226705):0.0…
tree STATE_1866000 = ((1:51.891623690369435,((2:0.27466381344188306,3:0.27466381344188306):31.707282199292017,(4:17.494204158868573,(5:0.13879543218044432,6:0.13879543218044432):16.35540872668813):10.487741853865327):14.909677677635536):76.3720814798366,((7:11.366959089280055,(((((8:0.6896754221246661,(12:0.47925475841830323,(((29:0.2689893034202982,(((31:0.1016288064127549,33:0.1016288064127549)…
tree STATE_1869000 = ((1:48.286281009944624,((2:0.2379910185490548,3:0.2379910185490548):35.33239686004241,(4:24.12907819866431,(5:0.050266312686980896,6:0.050266312686980896):23.07881188597733):7.441309679927151):7.7158931313531625):71.71723430992657,((7:11.212731024084903,((((((8:0.3181281571670699,37:0.3181281571670699):0.18903378642737312,(((29:0.06187539479315043,30:0.06187539479315043):0.09…
tree STATE_1872000 = ((1:50.22964417506685,((2:0.23161311119524441,3:0.23161311119524441):34.79895028436093,(4:19.935858326935286,(5:0.04016270984285697,6:0.04016270984285697):18.89569561709243):11.094705068620886):10.19908077951068):78.93718302487594,((7:8.61550948420479,((((((((8:0.4085742775978609,(36:0.10770385149707057,44:0.10770385149707057):0.30087042610079034):0.09983820560172119,12:0.508…
tree STATE_1875000 = ((1:47.364228917167885,((2:0.9505054510462099,3:0.9505054510462099):33.365869613156036,(4:19.900498070752953,(5:3.3492328151574213E-4,6:3.3492328151574213E-4):18.90016314747144):10.415876993449295):8.047853852965638):71.7208484330061,((7:9.850067774429338,(((((8:0.38086509663668916,((((29:0.045769046588258644,32:0.045769046588258644):0.01009230099893891,(33:0.0509796532762418…
tree STATE_1878000 = ((1:50.035093504767914,((2:1.1054049100421857,3:1.1054049100421857):31.41239749669833,(4:20.177094655174592,(5:0.11581959746676951,6:0.11581959746676951):19.061275057707824):8.340707751565922):12.5172910980274):76.36100428025675,((7:10.635014561674415,(((((((((8:0.4729315678454822,(36:0.348553022586773,((37:0.1841663172141054,(40:0.08567300140100452,45:0.08567300140100452):0.…
tree STATE_1881000 = ((1:44.62453104759754,((2:0.22523380305038287,3:0.22523380305038287):31.62432987435483,(4:20.066294083316386,(5:0.1963184954092938,6:0.1963184954092938):18.869975587907092):7.783269594088829):7.7749673701923285):80.05754710270533,((7:11.389205967765093,((((8:0.8378561224748532,((9:0.4851788059938424,((35:0.391977313065508,(41:0.18983110180509075,42:0.18983110180509075):0.2021…
tree STATE_1884000 = ((1:45.76690378929383,((2:0.4193931482018307,3:0.4193931482018307):32.914143871317634,(4:20.674154437930056,(5:0.01699348218350849,6:0.01699348218350849):19.657160955746548):8.659382581589412):7.433366769774359):71.5674762155135,((7:11.288738348989934,((((((8:0.45368769898365285,41:0.45368769898365285):0.18375193409437457,(12:0.6108073476640374,35:0.6108073476640374):0.026632…
tree STATE_1887000 = ((1:45.229960001074616,((2:0.67607039150578,3:0.67607039150578):29.300485494148077,(4:19.665217244515013,(5:0.11351567108875216,6:0.11351567108875216):18.55170157342626):6.311338641138846):10.253404115420757):72.60196008084503,((7:10.851648470907683,((((((((((((8:0.3105537421722355,43:0.3105537421722355):0.003846198636661191,44:0.3143999408088967):0.0541450094945633,41:0.3685…
tree STATE_1890000 = ((1:60.82539657495002,((2:0.36827066764277916,3:0.36827066764277916):36.16476586891882,(4:20.767042103271976,(5:0.2369286607175951,6:0.2369286607175951):19.53011344255438):11.765994433289627):19.292360038388416):80.11342944808408,((7:10.926281522183455,((((((((8:0.643472101964983,12:0.643472101964983):0.0068896107796189154,((((((35:0.09004986295415603,45:0.09004986295415603):…
tree STATE_1893000 = ((1:56.860559730912996,((2:1.088056379147222,3:1.088056379147222):39.53713551697119,(4:26.883680421057107,(5:0.15126121691021943,6:0.15126121691021943):25.732419204146886):9.741511475061301):11.235367834794587):81.99631487860256,((7:11.65228308156496,((((((((((((8:0.14334902959889043,(38:0.12981834348635501,(41:0.03540369364243071,45:0.03540369364243071):0.09441464984392431):…
tree STATE_1896000 = (((1:42.69013134893716,(4:24.176855162472428,(5:0.04416797501959557,6:0.04416797501959557):23.13268718745283):9.51327618646473):11.583484404111303,(2:0.7076718496519341,3:0.7076718496519341):48.56594390339653):84.93775834976901,((7:12.232699561605225,((((((((((8:0.2990383670847184,(36:0.2492303688455806,44:0.2492303688455806):0.04980799823913781):0.11144286029279582,(35:0.092…
tree STATE_1899000 = ((1:53.27263974521553,((2:0.5595365955833405,3:0.5595365955833405):36.05351758647798,(4:23.293013571230517,(5:0.14632718576592296,6:0.14632718576592296):22.146686385464594):9.320040610830802):11.65958556315421):83.13723407330075,((7:9.406669849072554,(((((((((8:0.41490296530379267,(35:0.33293875325567773,((36:0.305858942650821,(39:4.374910511156199E-4,43:4.374910511156199E-4)…
tree STATE_1902000 = ((1:54.61216039628779,((2:0.9991597890143407,3:0.9991597890143407):40.69570281171195,(4:23.200114739955872,(5:0.6193781129311358,6:0.6193781129311358):21.580736627024734):14.494747860770424):7.917297795561495):86.53139627209497,((7:11.664442932872083,((((((((((8:0.45722374913487046,40:0.45722374913487046):0.024915366334864797,12:0.48213911546973526):0.019528435262857136,(((9:…
tree STATE_1905000 = ((1:54.6275753619251,((2:0.6342988574571162,3:0.6342988574571162):37.85863224612406,(4:21.281546792926413,(5:0.22427138930528834,6:0.22427138930528834):20.057275403621126):13.211384310654765):11.134644258343926):79.99652509327976,((7:14.071406094704924,(((((((8:0.3429601922599192,(((38:0.03789257974648251,40:0.03789257974648251):0.0318300480580441,(41:0.015327761016076852,42:…
tree STATE_1908000 = ((1:52.781251305626114,((2:0.4450521213256664,3:0.4450521213256664):35.7591749527212,(4:22.676817811727204,(5:0.011628712717335787,6:0.011628712717335787):21.66518909900987):9.527409262319665):11.577024231579244):95.11593361196816,((7:12.67410019834806,(((((((((8:0.2342165852150411,(((38:0.05012363720855317,41:0.05012363720855317):0.01742064396463719,40:0.06754428117319036):0…
tree STATE_1911000 = ((1:63.53679353805066,((2:0.7613740377112972,3:0.7613740377112972):43.40605517163876,(4:26.82207798680743,(5:0.4556427662526019,6:0.4556427662526019):25.366435220554827):13.345351222542632):14.369364328700598):94.34083387566798,((7:13.624671733200197,((((((((8:0.40053750548715517,43:0.40053750548715517):0.014463359307595625,(36:0.2913472073045376,(39:0.15975701891200852,(41:0…
tree STATE_1914000 = ((1:67.36283495859807,((2:0.566780383489693,3:0.566780383489693):48.29080039927105,(4:26.508705917054748,(5:0.6300502719129799,6:0.6300502719129799):24.87865564514177):18.348874865705994):13.50525417583733):106.07226506773644,((7:13.402408774580199,((((((((8:0.47476837987488335,((((36:0.019629507127173765,39:0.019629507127173765):0.07443167680148972,((38:0.013745305590768548,…
tree STATE_1917000 = ((1:63.02452583552791,((2:0.5116020101725152,3:0.5116020101725152):45.113441661119374,(4:30.404677921180316,(5:0.2668178239724508,6:0.2668178239724508):29.137860097207863):11.220365750111576):12.39948216423602):100.56442772411337,((7:11.734224022796981,((((((((((8:0.5345434406538646,9:0.5345434406538646):0.23900123937227813,(((12:0.17083332635933102,38:0.17083332635933102):0.…
tree STATE_1920000 = ((1:63.17070643618345,((2:0.9544045679206388,3:0.9544045679206388):45.027463818912786,(4:28.514035610635396,(5:0.026402200352887206,6:0.026402200352887206):27.48763341028251):13.46783277619803):12.188838049350025):111.24633774709756,((7:14.618144339838093,(((((8:0.7916938059533241,((((29:0.09756982812291641,32:0.09756982812291641):0.2749275646830296,30:0.372497392805946):0.01…
tree STATE_1923000 = ((1:65.0681037099267,((2:1.0342121084029028,3:1.0342121084029028):49.52023141163233,(4:29.57241641606216,(5:0.16229264190864434,6:0.16229264190864434):28.41012377415352):16.982027103973074):9.513660189891468):110.11776754936116,((7:15.397740067620479,(((((8:1.4099258633311873,((((29:0.2469928376379524,((31:0.06872785361463171,34:0.06872785361463171):0.06189552918575572,32:0.1…
tree STATE_1926000 = ((1:66.77846033099199,((2:0.8260024255017218,3:0.8260024255017218):47.518753476329785,(4:32.94580322429667,(5:0.6971516510147637,6:0.6971516510147637):31.248651573281904):11.398952677534837):13.433704429160485):104.11031391527673,((7:17.017652535051848,(((((((8:0.7962984735958778,(((37:0.07493354310908837,45:0.07493354310908837):0.0016385382678311688,42:0.07657208137691954):0…
tree STATE_1929000 = ((1:67.64087366281778,((2:0.201661188124044,3:0.201661188124044):49.50195748298191,(4:27.893568834443663,(5:0.008138667821551593,6:0.008138667821551593):26.88543016662211):17.810049836662287):12.937254991711832):102.20481207600089,((7:17.391611928239374,(((((((((8:0.5815014680881059,45:0.5815014680881059):0.0037055277324894442,35:0.5852069958205953):0.1734456574404969,(((36:0…
tree STATE_1932000 = ((1:61.885273871246426,((2:1.2649496176698136,3:1.2649496176698136):45.489767894491806,(4:33.63415756153536,(5:0.3535418948819302,6:0.3535418948819302):32.28061566665343):9.120559950626259):10.130556359084807):120.21539654975965,((7:13.16428994881938,((((((((8:0.41501861956086933,(41:0.10145840791529052,45:0.10145840791529052):0.3135602116455788):0.11514983706540088,(40:0.462…
tree STATE_1935000 = ((1:63.17650619019135,((2:1.6593589063098761,3:1.6593589063098761):44.95302238902584,(4:28.733126287202765,(5:0.7865960750015333,6:0.7865960750015333):26.946530212201232):13.87925500813295):11.564124894855631):91.64749251760058,((7:14.80485166967765,(((((((8:0.37613019027144806,(39:0.04784951612349458,45:0.04784951612349458):0.3282806741479535):0.19091214199952528,(((38:0.049…
tree STATE_1938000 = ((1:57.32970260478681,((2:1.325197164459654,3:1.325197164459654):41.367217655487934,(4:26.033107163152344,(5:0.23211849575164756,6:0.23211849575164756):24.800988667400695):12.659307656795242):9.637287784839224):92.65488341216312,((7:14.63151696968347,(((8:1.063909452432613,((((((9:0.24175367135815876,(41:0.01660490949680573,44:0.01660490949680573):0.22514876186135302):0.06261…
tree STATE_1941000 = ((1:56.998032514072065,((2:2.421965407974028,3:2.421965407974028):41.086673835245385,(4:28.086047839887577,(5:0.4411269241360447,6:0.4411269241360447):26.644920915751534):11.422591403331836):8.489393270852652):94.12349263668744,((7:11.768572783066942,(((((((8:0.19220615168077015,((39:0.07239184659278239,44:0.07239184659278239):0.10820305553684637,41:0.18059490212962875):0.011…
tree STATE_1944000 = ((1:48.027481638150576,((2:0.17496492428982435,3:0.17496492428982435):34.35319102065094,(4:20.24627331062974,(5:0.21859353260940395,6:0.21859353260940395):19.027679778020335):10.281882634311025):8.499325693209812):73.71471172144045,((7:13.64507046395045,((((((((8:0.37822183496504114,36:0.37822183496504114):0.13022032217313895,((9:0.4006563126685787,(12:0.14137550263546628,42:…
tree STATE_1947000 = ((1:47.535284678556366,((2:0.5948129372921951,3:0.5948129372921951):33.7169871734326,(4:22.312187953511234,(5:0.019403224385383666,6:0.019403224385383666):21.29278472912585):7.999612157213562):8.22348456783157):70.69019126602024,((7:8.508664297697777,(((((((((8:0.08192479107138208,39:0.08192479107138208):0.32475954420159336,42:0.40668433527297543):0.06052355896170192,36:0.467…
tree STATE_1950000 = ((1:47.352983679854326,((2:0.5118043132800647,3:0.5118043132800647):33.11855536750617,(4:19.4080500070271,(5:0.15538787444979718,6:0.15538787444979718):18.252662132577303):10.222309673759135):8.722623999068091):65.91554006951102,((7:8.843879450211428,(((((((8:0.42516100687716224,(9:0.3350178870232658,((38:0.1885076390106133,41:0.1885076390106133):0.08247180203927584,(42:0.176…
tree STATE_1953000 = (((1:35.015255124940154,(4:18.69976654032978,(5:0.0412846564399576,6:0.0412846564399576):17.65848188388982):7.3154885846103745):6.5201228055438065,(2:0.08208658048380713,3:0.08208658048380713):36.45329135000016):63.33809448866117,((7:7.659331622659854,((((((8:0.3928998298245817,((((29:0.012917344855912448,34:0.012917344855912448):0.10199803965012967,32:0.11491538450604212):0.…
tree STATE_1956000 = ((1:44.56551432607588,((2:0.34191784386728763,3:0.34191784386728763):33.13279237020042,(4:18.733842189606648,(5:0.11170059187733727,6:0.11170059187733727):17.62214159772931):10.740868024461058):6.090804112008172):70.56030935695196,((7:9.329403723352995,((((((8:0.5735151666832121,((9:0.28188463627620447,((37:0.014574818046546319,41:0.014574818046546319):0.19604356679344234,(40…
tree STATE_1959000 = ((1:47.77907502295587,((2:0.3574724750281746,3:0.3574724750281746):33.79157254188528,(4:18.63180563339199,(5:0.17518750789544946,6:0.17518750789544946):17.45661812549654):11.517239383521463):8.630030006042418):69.8376322421066,((7:10.198186240799194,(((((((((8:0.06446195929705122,41:0.06446195929705122):0.03613677854030957,42:0.10059873783736079):0.043301987530842106,43:0.143…
tree STATE_1962000 = ((1:44.75010880292013,((2:0.5082439538476322,3:0.5082439538476322):29.977627350330458,(4:20.696504429187087,(5:0.43879739473331547,6:0.43879739473331547):19.257707034453773):5.789366874991003):9.264237498742041):79.20333168332061,((7:9.749913494347032,((((((8:1.1314598762602504,((((12:0.7148441363061254,42:0.7148441363061254):0.0691927901144006,((29:0.1838731412473934,(((31:0…
tree STATE_1965000 = ((1:50.51703291679312,((2:0.7256499154972573,3:0.7256499154972573):35.61038360551262,(4:20.940033916651373,(5:0.2512181899463677,6:0.2512181899463677):19.688815726705005):11.3959996043585):9.180999395783246):68.70212073921849,((7:10.756167168115745,((((((((8:0.29052801461868644,39:0.29052801461868644):0.2506584578254097,9:0.5411864724440961):0.05972942713771012,(41:0.28825980…
tree STATE_1968000 = ((1:51.98948235990629,((2:0.5517677318204157,3:0.5517677318204157):35.1711567000102,(4:20.35763331871067,(5:0.28116450687684136,6:0.28116450687684136):19.076468811833827):11.365291113119952):11.26655792807567):70.76845379468544,((7:10.769315620495686,((((((8:0.5720382663241748,(38:0.15629316926261677,(39:0.008851806951811357,41:0.008851806951811357):0.1474413623108054):0.4157…
tree STATE_1971000 = ((1:49.329568634758175,((2:0.6899525369965307,3:0.6899525369965307):32.47036873033264,(4:20.692512611293154,(5:0.7440727244471645,6:0.7440727244471645):18.94843988684599):8.467808656036013):11.169247367429008):74.56776961468339,((7:8.790747301405148,(((((((8:0.5529443438525428,43:0.5529443438525428):0.12298431770133311,(38:0.005699159470422776,40:0.005699159470422776):0.67022…
tree STATE_1974000 = ((1:45.74672639355688,((2:0.4686301091241951,3:0.4686301091241951):31.73624199460558,(4:19.36901849879745,(5:0.05486742569250325,6:0.05486742569250325):18.314151073104945):8.835853604932328):8.5418542898271):68.83755914292405,((7:9.469841563917978,(((((((((8:0.2812824505071463,45:0.2812824505071463):0.03947752456525788,(42:0.022317573671900206,44:0.022317573671900206):0.29844…
tree STATE_1977000 = ((1:48.07103745379241,((2:0.418972704190157,3:0.418972704190157):34.77783859449207,(4:22.01083610197933,(5:0.18523404614074934,6:0.18523404614074934):20.82560205583858):9.185975196702891):7.874226155110186):76.49323407064162,((7:9.612759947665861,((((8:1.089928609662483,(((9:0.1235474234430734,39:0.1235474234430734):0.31124698582042004,(35:0.37560093391600347,(42:0.1535800613…
tree STATE_1980000 = ((1:47.828865423494435,((2:0.39018631659551417,3:0.39018631659551417):35.164275747011516,(4:21.15183578941533,(5:0.1086899627770741,6:0.1086899627770741):20.043145826638256):10.402626274191697):7.274403359887408):82.87578105263954,((7:12.903686776341003,((((((((((8:0.2624814423883427,36:0.2624814423883427):0.274477653929458,12:0.5369590963178007):0.17385857111105718,(((37:0.0…
tree STATE_1983000 = ((1:59.150119511778165,((2:0.7481490344658823,3:0.7481490344658823):44.85195463626176,(4:28.002896909967248,(5:0.11437788821411132,6:0.11437788821411132):26.888519021753137):13.597206760760393):8.550015841050524):80.35289137365211,((7:9.454033774771883,((((((8:0.6619212920081268,(29:0.368821328817688,((30:0.13945511329324778,(32:0.010263125195077681,34:0.010263125195077681):0…
tree STATE_1986000 = ((1:48.45854285590735,((2:1.514006089852682,3:1.514006089852682):34.6685431402002,(4:20.104844716728692,(5:0.060867328396536635,6:0.060867328396536635):19.043977388332156):12.077704513324193):7.275993625854468):81.02902039156209,((7:10.96667778436873,((((((8:0.9073556033024285,(((29:0.1259338485525416,33:0.1259338485525416):0.13117732449135658,30:0.2571111730438982):0.0743034…
tree STATE_1989000 = ((1:49.33290899754535,((2:0.4936353884327449,3:0.4936353884327449):35.67739802854285,(4:24.823621071723927,(5:0.8365645196611364,6:0.8365645196611364):22.98705655206279):7.347412345251662):8.161875580569763):82.71154138643837,((7:11.455795103549834,((((((((8:0.3372698955536459,(37:0.19621144648838976,((39:0.009050679572567775,41:0.009050679572567775):0.026695417621815154,45:0…
tree STATE_1992000 = ((1:50.51291809782677,((2:1.6088283404135826,3:1.6088283404135826):36.075945190611534,(4:23.871158909948754,(5:0.2143670548138381,6:0.2143670548138381):22.656791855134916):9.813614621076361):7.8281445668016545):70.69694730051414,((7:11.802631370824553,(((((8:0.6723802102710783,((36:0.15085612741799087,(37:0.021905342610695485,41:0.021905342610695485):0.12895078480729538):0.03…
tree STATE_1995000 = ((1:52.43449421157112,((2:0.7755399108076073,3:0.7755399108076073):32.47121071157397,(4:18.520754671988968,(5:0.12506717942334866,6:0.12506717942334866):17.39568749256562):10.725995950392608):14.187743589189544):77.23075718324114,((7:12.027304633233737,(((((((((8:0.1147509927121214,36:0.1147509927121214):0.12580004154645102,((29:0.07697539053423429,30:0.07697539053423429):0.0…
tree STATE_1998000 = ((1:50.286003359067514,((2:0.2967570381530642,3:0.2967570381530642):34.22825144437803,(4:22.371287605463472,(5:0.05557825893727575,6:0.05557825893727575):21.315709346526198):8.15372087706762):10.760994876536422):71.49618911816239,((7:13.091606805453734,(((((((((8:0.39599199324316736,38:0.39599199324316736):0.0725117748506936,((36:0.10173982439890475,42:0.10173982439890475):0.…
tree STATE_2001000 = ((1:51.224763002608775,((2:0.7014809157324322,3:0.7014809157324322):39.29300460044214,(4:25.049745195016783,(5:0.008995804933066509,6:0.008995804933066509):24.040749390083718):10.944740321157788):6.230277486434204):78.61431077610698,((7:12.50821034802954,((((((((8:0.3989695723932956,(((9:0.13300947185571002,39:0.13300947185571002):0.18336635750886807,(((29:0.28066750510935534…
tree STATE_2004000 = ((1:56.43824925365754,((2:0.6851390347881257,3:0.6851390347881257):35.96915265332514,(4:18.82611106015192,(5:0.13275764826423497,6:0.13275764826423497):17.693353411887685):13.828180627961348):14.78395756554427):80.53133739445002,((7:12.026232232443293,((((((8:0.5954103696257944,9:0.5954103696257944):0.23562570050810572,36:0.8310360701339001):0.160228225930915,(((12:0.50970500…
tree STATE_2007000 = ((1:56.17160231938338,((2:0.804431228697041,3:0.804431228697041):41.713936226128844,(4:23.91035150539677,(5:0.029622979433199248,6:0.029622979433199248):22.88072852596357):14.608015949429117):8.653234864557497):98.7460453463405,((7:10.946110731130537,(((((((((8:0.43858232776509826,((39:0.07797327723749381,41:0.07797327723749381):0.09181619068759156,40:0.16978946792508537):0.2…
tree STATE_2010000 = ((1:51.123645138000136,((2:0.9786465723179898,3:0.9786465723179898):36.49942219531991,(4:18.788762214613733,(5:0.2874431821982206,6:0.2874431821982206):17.501319032415513):14.689306553024167):8.645576370362235):84.79122734976022,((7:12.146015228227226,(((((((8:0.3202322361727474,(((12:0.2251437260464655,((37:0.15992285220664182,(39:0.09980424323561546,45:0.09980424323561546):…
tree STATE_2013000 = ((1:54.56550103272381,((2:0.7958612351348773,3:0.7958612351348773):35.6855430406134,(4:26.310926036498785,(5:0.11068220513583427,6:0.11068220513583427):25.20024383136295):6.170478239249498):13.084096756975526):73.41786188462217,((7:11.993311165052955,(((((((((8:0.3893197492771547,(39:0.3816156182594524,(43:0.03321424012677976,44:0.03321424012677976):0.34840137813267263):0.007…
tree STATE_2016000 = ((1:53.583721573964716,((2:0.9687490818099889,3:0.9687490818099889):38.85037718479211,(4:26.017664854153452,(5:0.10567686979814894,6:0.10567686979814894):24.911987984355303):9.801461412448646):8.764595307362619):71.68092363331087,((7:12.566235559065413,(((((((8:0.41987052742463754,((36:0.09954363400596716,39:0.09954363400596716):0.30503648293511054,((37:0.026292263658621473,4…
tree STATE_2019000 = ((1:53.05357681291076,((2:2.0411340963111204,3:2.0411340963111204):38.06621397943284,(4:26.845111707370812,(5:0.16409736633429262,6:0.16409736633429262):25.68101434103652):9.262236368373145):7.9462287371668054):84.70012527549247,((7:9.98357827468564,((((((8:0.7092255029731455,(9:0.7053888540676494,(12:0.5609041365730316,(35:0.3292780991973824,(((38:0.051657254835998506,41:0.0…
tree STATE_2022000 = ((1:54.13211893545778,((2:0.7396850556738386,3:0.7396850556738386):43.02715372636643,(4:26.31005207932202,(5:0.04767641974375181,6:0.04767641974375181):25.262375659578268):13.456786702718247):5.365280153417515):92.595656128771,((7:10.562942162411263,((((((8:0.6280974474365115,9:0.6280974474365115):0.06445258507233731,((28:0.1720934576717371,(37:0.07769416669715441,(41:7.36130…
tree STATE_2025000 = ((1:62.04547996607465,((2:1.2917969311485091,3:1.2917969311485091):44.43730225879399,(4:25.781553680283842,(5:0.42663774243065866,6:0.42663774243065866):24.354915937853185):15.94754550965866):11.31638077613215):100.56457727244981,((7:11.728200793783907,((((((((8:0.5402335765255615,((((35:0.03158231579786121,44:0.03158231579786121):0.0398406565183826,42:0.07142297231624381):0.…
tree STATE_2028000 = ((1:63.199438912407956,((2:0.5862559913241281,3:0.5862559913241281):42.37564706879857,(4:26.87973274683894,(5:0.08900399566504369,6:0.08900399566504369):25.790728751173894):12.082170313283761):15.237535852285255):91.5117436156009,((7:18.091730273789402,((((8:1.371869003636819,(((9:0.735980369149688,12:0.735980369149688):0.1379639410531941,(((((37:0.00740056053194248,41:0.0074…
tree STATE_2031000 = ((1:62.59907929700212,((2:0.6601525218865874,3:0.6601525218865874):42.74957839089311,(4:29.757672590244248,(5:0.008093240535567148,6:0.008093240535567148):28.749579349708682):9.652058322535453):14.18934838422242):102.61168582980766,((7:11.805166804092694,(((8:1.8467823631679654,((((((9:0.20439126359917828,42:0.20439126359917828):0.316787093828259,(40:0.08057806967793957,41:0.…
tree STATE_2034000 = (((1:46.3030920145125,(4:21.602953101235947,(5:0.03426192643211223,6:0.03426192643211223):20.568691174803835):15.700138913276554):19.313162822033988,(2:0.412129934998406,3:0.412129934998406):60.204124901548084):87.32955784891882,((7:16.600704168705825,((((((((8:0.49819061616897736,12:0.49819061616897736):0.16123123622731167,35:0.659421852396289):0.17565084507673545,(44:0.0752…
tree STATE_2037000 = ((1:65.40869528414235,((2:0.6034503032727727,3:0.6034503032727727):43.41273173011917,(4:26.78925904580118,(5:0.24835782551697605,6:0.24835782551697605):25.540901220284205):13.226922987590761):16.39251325075041):113.33764037249789,((7:13.04626939121908,(((((((8:0.35929731367190193,44:0.35929731367190193):0.38222417537333003,35:0.741521489045232):0.017987872361093005,45:0.75950…
tree STATE_2040000 = ((1:65.6376529196202,((2:0.46609633028135633,3:0.46609633028135633):47.210151821268624,(4:28.955574257101958,(5:0.9107200799318669,6:0.9107200799318669):27.04485417717009):14.720673894448026):12.96140476807021):114.15913802869892,((7:14.472707610301056,((((((((8:0.8348926020363083,12:0.8348926020363083):0.1098119591133363,(((9:0.5727149295602905,43:0.5727149295602905):0.04176…
tree STATE_2043000 = ((1:59.58569674561481,((2:0.4989008979091416,3:0.4989008979091416):44.14141996617238,(4:28.557311481509387,(5:0.06160958815788398,6:0.06160958815788398):27.4957018933515):12.083009382572136):9.945375881533288):91.75041153642898,((7:10.25744665973564,((((((8:1.0668990369286626,(((((9:0.3887132772704491,44:0.3887132772704491):0.03383631727022368,42:0.42254959454067276):0.234383…
tree STATE_2046000 = ((1:61.091753821092794,((2:0.6849144544665133,3:0.6849144544665133):43.58894617209003,(4:30.55860130623696,(5:0.015341704139899548,6:0.015341704139899548):29.54325960209706):9.71525932031959):11.817893194536246):82.4090249619675,((7:18.536877603190256,((((((8:0.6179079906040396,9:0.6179079906040396):0.29192490501336665,(((12:0.6482760220150898,((37:0.08939171545947462,(41:0.0…
tree STATE_2049000 = ((1:57.765669148806246,((2:0.6877288272044577,3:0.6877288272044577):41.07339962803714,(4:30.174413297460575,(5:0.019559364896284848,6:0.019559364896284848):29.15485393256429):7.586715157781022):11.00454069356465):100.5027797574736,((7:9.866975174968118,(((8:1.4913387813063335,((((9:1.0270761335135603,(((37:0.14172697150249453,(40:0.1062923911979189,42:0.1062923911979189):0.03…
tree STATE_2052000 = ((1:69.45835100198626,((2:0.708549846579654,3:0.708549846579654):47.12729458639643,(4:31.4741744340129,(5:1.1715378299793286,6:1.1715378299793286):29.302636604033573):12.36166999896318):16.622506569010177):95.22180103236558,((7:16.73138229225171,((((((8:0.19037117264856845,38:0.19037117264856845):0.13788089653546887,(37:0.3033957968139332,(40:0.12496947371409331,42:0.12496947…
tree STATE_2055000 = ((1:64.39830462675172,((2:0.4954231176767987,3:0.4954231176767987):43.43537364541093,(4:28.884897720637667,(5:0.06770394335655716,6:0.06770394335655716):27.817193777281112):11.04589904245006):15.467507863663997):102.95467461220224,((7:14.914841501088745,(((((((((8:0.44644966675753583,(9:0.413537735606231,(37:0.11481638923040606,42:0.11481638923040606):0.298721346375825):0.032…
tree STATE_2058000 = (((1:51.91559466370026,(4:31.663157440731368,(5:0.01737184609186393,6:0.01737184609186393):30.645785594639506):11.252437222968894):7.8863907626839875,(2:0.7103926696321761,3:0.7103926696321761):54.09159275675207):119.27566096742174,((7:13.09356277699681,((((((((((8:0.33393174299454953,(36:0.27473175146330026,43:0.27473175146330026):0.059199991531249274):0.010561151304603666,4…
tree STATE_2061000 = ((1:70.89520259169831,((2:1.0361317852102712,3:1.0361317852102712):49.63490751857351,(4:31.261070307658045,(5:0.18525925728540038,6:0.18525925728540038):30.075811050372643):15.409968996125741):15.224163287914521):88.10755048261058,((7:14.817668940778981,(((((((8:0.53572221619475,(((29:0.09845303471645817,31:0.09845303471645817):0.23450163433633214,((30:0.07526224273168618,33:…
tree STATE_2064000 = ((1:66.47987724317491,((2:2.3330316403239912,3:2.3330316403239912):47.76126136937128,(4:28.333706590002087,(5:0.11691699699788316,6:0.11691699699788316):27.216789593004204):17.76058641969319):11.385584233479634):91.33361011946437,((7:12.072649087848315,((((((((((8:0.3489185973292677,((((29:0.15824649328840082,30:0.15824649328840082):0.007497707903318218,33:0.16574420119171904…
tree STATE_2067000 = ((1:56.87899010871279,((2:0.6544075906960725,3:0.6544075906960725):38.44904079826186,(4:23.060298485834124,(5:0.052711374882356665,6:0.052711374882356665):22.007587110951768):12.043149903123812):12.775541719754855):90.20660676789151,((7:13.589148721161498,((((((((((8:0.22974193573089913,((36:0.0812906897042617,42:0.0812906897042617):0.09836184977902579,45:0.1796525394832875):…
tree STATE_2070000 = ((1:53.146042158754064,((2:0.4778376560599291,3:0.4778376560599291):38.29334664784422,(4:27.14843594619257,(5:0.17302674770583693,6:0.17302674770583693):25.975409198486734):7.622748357711572):9.374857854849921):86.18292744567583,((7:11.48370402690356,((((((((8:0.5322147790659735,(((35:0.32354670309753875,(37:0.1558397368616683,40:0.1558397368616683):0.16770696623587045):0.054…
tree STATE_2073000 = ((1:53.818795554723295,((2:0.8288137307381671,3:0.8288137307381671):41.0633970691929,(4:26.996066148478548,(5:0.14600123354753514,6:0.14600123354753514):25.85006491493101):10.896144651452524):6.9265847547922235):85.77543023674565,((7:14.461674003301626,(((((((((8:0.3432100149883042,((43:0.022671772807664494,45:0.022671772807664494):0.18155660837411627,44:0.20422838118178077):…
tree STATE_2076000 = ((1:60.890786423516985,((2:1.0519907045260446,3:1.0519907045260446):37.57691708356795,(4:25.96207812737402,(5:0.478309158733488,6:0.478309158733488):24.483768968640533):8.66682966071997):17.261878635422995):80.42069621801211,((7:13.879110421248447,((((((((8:0.36879621216597813,44:0.36879621216597813):0.07640168013106086,40:0.445197892297039):0.32752382948281034,12:0.772721721…
tree STATE_2079000 = ((1:54.00329663793903,((2:1.152451992714136,3:1.152451992714136):41.808507568203,(4:28.997068842643777,(5:0.7196863322274734,6:0.7196863322274734):27.277382510416302):9.963890718273355):6.042337077021898):101.70135769528113,((7:14.723145005676765,((((8:1.04678755442869,12:1.04678755442869):0.024321358382727976,(((9:0.09844676727550548,44:0.09844676727550548):0.330588170942078…
tree STATE_2082000 = ((1:57.022523799061986,((2:0.7358069275083352,3:0.7358069275083352):43.76723976101396,(4:28.62953688452521,(5:0.14811080122090203,6:0.14811080122090203):27.481426083304306):11.873509803997088):7.51947711053969):115.25715631298101,((7:15.717633540493935,(((((((8:0.6152175190218505,((((37:0.0504128235243355,(40:0.0474089837517557,41:0.0474089837517557):0.0030038397725798):0.025…
tree STATE_2085000 = ((1:65.13424043459615,((2:0.483049719728335,3:0.483049719728335):50.64083465699951,(4:31.332860533304384,(5:0.0012151770549593266,6:0.0012151770549593266):30.331645356249425):15.79102384342346):9.010356057868307):85.95343826445539,((7:12.696041768106273,((((((8:0.3524898957326041,40:0.3524898957326041):0.07754586770541488,((36:0.12178058038745167,38:0.12178058038745167):0.016…
tree STATE_2088000 = ((1:55.155777122085595,((2:0.5225459925075153,3:0.5225459925075153):42.64272167683348,(4:29.855724635652926,(5:0.16765615378044885,6:0.16765615378044885):28.688068481872477):9.309543033688072):6.990509452744597):102.0466539954287,((7:11.93810629638292,((((((8:1.140193266131528,(((9:0.7534598105308503,((12:0.6524158432987638,44:0.6524158432987638):0.0015796443711876273,(((29:0…
tree STATE_2091000 = ((1:65.98279236713508,((2:0.8328474264583381,3:0.8328474264583381):49.862903287194044,(4:29.722201905336583,(5:0.5431635034392635,6:0.5431635034392635):28.17903840189732):16.973548808315797):10.287041653482696):100.77601579698374,((7:14.026220991256361,(((8:0.4720491257284424,((((((29:0.10407395749591601,33:0.10407395749591601):0.0012104655559888045,30:0.10528442305190482):0.…
tree STATE_2094000 = ((1:64.65495638123456,((2:0.9412420924949974,3:0.9412420924949974):41.270890851137004,(4:25.134936614111894,(5:0.3225981505644189,6:0.3225981505644189):23.812338463547476):13.077196329520106):17.442823437602556):106.19060870035226,((7:15.415018006863448,((((((((8:0.77219543921451,9:0.77219543921451):0.022392939081068763,(((12:0.5739042127363067,41:0.5739042127363067):0.003363…
tree STATE_2097000 = ((1:67.32244131165052,((2:1.092167155587875,3:1.092167155587875):46.98627740789592,(4:28.48233112067073,(5:0.43844482750181335,6:0.43844482750181335):27.043886293168917):15.596113442813063):14.24399674816673):112.0092824864295,((7:12.353962418390221,(((((((8:0.7009897828214255,((38:0.18876109677856706,43:0.18876109677856706):2.710487705660791E-4,45:0.18903214554913314):0.5119…
tree STATE_2100000 = ((1:66.23377682322601,((2:1.7761448480761821,3:1.7761448480761821):45.4351524038275,(4:32.84669778639684,(5:0.11179640462015783,6:0.11179640462015783):31.73490138177668):10.364599465506842):14.022479571322329):102.40060065175015,((7:15.856561069008272,(((((((((8:0.2591010145752452,36:0.2591010145752452):0.06410160496323214,(35:0.08033870364166444,(43:0.05659064702558945,45:0.…
tree STATE_2103000 = ((1:87.31990384024823,((2:2.2813089075002253,3:2.2813089075002253):59.22883315678995,(4:35.24320020343435,(5:0.7067575934297263,6:0.7067575934297263):33.53644261000462):22.26694186085583):20.80976177595805):112.67627593505406,((7:19.429786055790466,((((((((8:0.7797966548114814,36:0.7797966548114814):0.019811879042810898,(9:0.5905220529831189,((38:0.024610742251350144,39:0.024…
tree STATE_2106000 = ((1:75.85444288511908,((2:0.49011451470228273,3:0.49011451470228273):55.97175415801625,(4:30.80149666251144,(5:0.11941613648217242,6:0.11941613648217242):29.682080526029267):21.660372010207098):14.392574212400547):116.93095626711644,((7:14.955643094064497,((((((8:0.3843118620526673,((37:0.14964149890447467,38:0.14964149890447467):0.0768929756692441,39:0.22653447457371878):0.1…
tree STATE_2109000 = ((1:71.03064711541822,((2:1.1484731359750189,3:1.1484731359750189):56.70926371349078,(4:32.16735052253964,(5:0.0776335520801208,6:0.0776335520801208):31.08971697045952):21.690386326926152):8.172910265952424):103.48486455710025,((7:17.05445924774619,(((((8:0.9776854711171598,((((9:0.6761413705968189,35:0.6761413705968189):0.12824596395947507,((38:0.1728595187896476,44:0.172859…
tree STATE_2112000 = ((1:72.15862826524042,((2:0.5832757572241327,3:0.5832757572241327):52.285209505094144,(4:36.04445557360983,(5:0.3835508724663157,6:0.3835508724663157):34.660904701143515):12.824029688708443):14.29014300292215):122.12772697540967,((7:11.706023172670479,(((((((8:1.1308286207824396,(9:0.6069817143394862,(((35:0.063034974269256,37:0.063034974269256):0.16109149228497008,45:0.22412…
tree STATE_2115000 = ((1:68.55349213017469,((2:2.240957720308044,3:2.240957720308044):51.30510345936459,(4:37.13925813481669,(5:0.2509100751599185,6:0.2509100751599185):35.88834805965678):12.406803044855941):10.007430950502055):105.67306146330817,((7:18.809700049495817,(((((((8:0.4029028023890328,42:0.4029028023890328):0.7717478642433089,(9:1.0385011875574897,(37:0.09150205274434163,38:0.09150205…
tree STATE_2118000 = ((1:74.049466315925,((2:1.597354230941967,3:1.597354230941967):59.47494220006656,(4:40.64729457241124,(5:0.313727618086423,6:0.313727618086423):39.333566954324816):16.425001858597284):7.977169884916478):125.21909650776124,((7:16.199278096189836,((((((8:1.3468908755397881,(((9:0.9697081480567498,((36:0.41013923895391324,43:0.41013923895391324):0.12443618716665661,41:0.53457542…
tree STATE_2121000 = ((1:82.05136304600968,((2:1.6796770784669732,3:1.6796770784669732):58.857096383702505,(4:39.07791135192762,(5:0.45426789444833915,6:0.45426789444833915):37.623643457479275):17.45886211024186):16.514589583840205):114.4899469393486,((7:21.425044272064017,(((((((((8:0.30323688089046474,44:0.30323688089046474):0.020340880209241352,45:0.3235777610997061):0.13424877913512473,42:0.4…
tree STATE_2124000 = ((1:85.1698623271556,((2:1.3568559108785738,3:1.3568559108785738):66.47940985371946,(4:45.58188455087946,(5:0.649282056923699,6:0.649282056923699):43.932602493955756):18.25438121371858):12.33359656255756):133.69602301448737,((7:15.008536916924342,(((((((((8:0.45241048260009603,(36:0.4409889492459732,41:0.4409889492459732):0.011421533354122826):0.33686802527662213,(((37:0.0291…
tree STATE_2127000 = ((1:71.13885215217768,((2:1.1248879658989175,3:1.1248879658989175):52.45490946212746,(4:29.61326001996885,(5:0.17321267816190122,6:0.17321267816190122):28.440047341806945):19.966537408057533):12.559054724151295):105.16028548900225,((7:14.926842914476133,((((8:1.627121325644835,((((9:0.5534200710706545,(36:0.12629167143133557,(41:0.11766559984111717,42:0.11766559984111717):0.0…
tree STATE_2130000 = ((1:67.87592933122333,((2:0.4642754170684906,3:0.4642754170684906):47.24608493316246,(4:28.394911045540326,(5:0.019916968422474923,6:0.019916968422474923):27.37499407711785):15.315449304690624):15.165568980992383):110.50383967103717,((7:19.597418951664263,(((((((8:0.7427431836383455,(((29:0.027148027803946772,34:0.027148027803946772):0.1816317121942668,30:0.20877973999821356)…
tree STATE_2133000 = ((1:65.13383663799348,((2:0.773611185367848,3:0.773611185367848):48.78897591481565,(4:29.7932970723667,(5:0.2874216379099437,6:0.2874216379099437):28.505875434456755):15.769290027816801):10.571249537809983):103.77992477222429,((7:15.588798677057369,(((((((((8:0.7069454739038126,(9:0.420959399707165,36:0.420959399707165):0.28598607419664757):0.03087139331177491,(((29:0.2374750…
tree STATE_2136000 = ((1:62.158356168672356,((2:0.12966219945283264,3:0.12966219945283264):48.06072286058803,(4:29.922741280338663,(5:0.2380001440294528,6:0.2380001440294528):28.68474113630921):14.267643779702198):8.967971108631495):100.887425654689,((7:14.947384232241355,(((((((8:0.421383900451274,(((38:0.023794110960141064,44:0.023794110960141064):0.05126873861833419,39:0.07506284957847525):0.0…
tree STATE_2139000 = ((1:65.35744389807006,((2:0.3099112518124496,3:0.3099112518124496):48.5662731299966,(4:29.20863207676838,(5:0.053918334109107846,6:0.053918334109107846):28.154713742659276):15.667552305040672):11.481259516261005):110.58305553671322,((7:14.731837385539377,((((((8:0.4243114102563166,42:0.4243114102563166):0.5428971937781519,((((9:0.5848103507346945,36:0.5848103507346945):0.0294…
tree STATE_2142000 = ((1:69.06739969634772,((2:0.8964213986098155,3:0.8964213986098155):51.68550968363587,(4:32.16353723805938,(5:0.6233494214500279,6:0.6233494214500279):30.540187816609347):16.418393844186312):11.485468614102032):100.71959609016132,((7:14.925459195005162,((((((8:0.8316652405332103,((29:0.0463883948528759,31:0.0463883948528759):0.16173085237940119,((30:0.10016693521307922,(32:0.0…
tree STATE_2145000 = ((1:64.17032074190318,((2:0.5113243702894206,3:0.5113243702894206):41.185628657096736,(4:23.443067476771304,(5:0.2371044386763117,6:0.2371044386763117):22.205963038094993):14.253885550614854):17.473367714517025):92.23415702642568,((7:14.666993294046254,(((((((8:0.4221893208281569,36:0.4221893208281569):0.3960459482164937,(12:0.5297180539907842,((((35:0.07576115343506643,((39:…
tree STATE_2148000 = ((1:53.18468898197238,((2:0.12020620872935339,3:0.12020620872935339):41.4680311361039,(4:24.827604759656168,(5:0.020907562302800997,6:0.020907562302800997):23.806697197353365):12.760632585177085):6.5964516371391255):91.46480983625992,((7:14.47235596530233,(((((8:1.1147340595797912,36:1.1147340595797912):0.038643782062651955,(((12:0.5132463588698322,(40:0.10449435666484572,44:…
tree STATE_2151000 = ((1:58.75311090415452,((2:0.7980431550886475,3:0.7980431550886475):39.152059047689455,(4:25.886182729499758,(5:0.35801967280455926,6:0.35801967280455926):24.5281630566952):10.063919473278347):13.803008701376413):82.86372291178023,((7:12.614877716888229,(((((((((8:0.8561156295311875,((9:0.3727288221311853,(((((29:0.032797070982992955,34:0.032797070982992955):0.1150153384579513…
tree STATE_2154000 = ((1:56.86225204267635,((2:0.8181583363074783,3:0.8181583363074783):38.13456326698525,(4:23.905323696336914,(5:0.07006007616002563,6:0.07006007616002563):22.83526362017689):11.047397906955815):12.909530439383623):91.50442697994347,((7:10.776999343864375,(((((((8:0.4792621698966841,(9:0.4007992747401738,38:0.4007992747401738):0.07846289515651028):0.6424929670006545,((29:0.32726…
tree STATE_2157000 = ((1:55.86892266254759,((2:0.4238500184563865,3:0.4238500184563865):42.900148261414984,(4:28.53474220099737,(5:0.5079582288652489,6:0.5079582288652489):27.026783972132122):10.789256078873997):7.544924382676221):91.44084670398419,((7:13.695257480693712,(((8:0.9129650132820353,((((37:0.010999003594978506,44:0.010999003594978506):0.11912726700389657,(38:0.06536310562078074,41:0.0…
tree STATE_2160000 = ((1:57.301337369334895,((2:0.6546592851742421,3:0.6546592851742421):40.31730765200865,(4:24.880072904708697,(5:0.008856958931721337,6:0.008856958931721337):23.871215945776974):12.091894032474194):11.329370432152004):98.79138689720239,((7:9.398889299331913,(((((((8:0.5655942489798685,(37:0.017159712546464607,39:0.017159712546464607):0.5484345364334039):0.1109758411265751,((((3…
tree STATE_2163000 = ((1:54.69693601248808,((2:0.7455327105534231,3:0.7455327105534231):34.80151152200958,(4:25.582013070019343,(5:0.8730134043575735,6:0.8730134043575735):23.70899966566177):5.965031162543653):14.149891779925085):86.06929223643711,((7:11.71026359368729,((((((8:0.7476761322898138,((35:0.17382843434484863,(39:0.14538833388619454,41:0.14538833388619454):0.028440100458654083):0.36900…
tree STATE_2166000 = (((1:44.61372543955097,(4:28.27668702875225,(5:0.3296849915001161,6:0.3296849915001161):26.947002037252133):7.337038410798719):7.087341686388477,(2:0.3270544198741838,3:0.3270544198741838):46.37401270606526):72.29090496320754,((7:12.343847584161106,(((((((((8:0.35482879376624177,9:0.35482879376624177):0.03753606044025254,((38:0.019079218138582,39:0.019079218138582):0.06868680…
tree STATE_2169000 = ((1:50.27294216524516,((2:0.9519913259951824,3:0.9519913259951824):33.70132493950655,(4:22.834345933946146,(5:1.0133878994735959,6:1.0133878994735959):20.82095803447255):7.818970331555583):10.619625899743433):64.28920911251205,((7:10.439581495857938,((((((8:0.5656117761328907,9:0.5656117761328907):0.4428853707329252,(((((35:0.02114540645468801,38:0.02114540645468801):0.217079…
tree STATE_2172000 = ((1:43.696184537820905,((2:0.3899384704745774,3:0.3899384704745774):31.326545062970354,(4:21.610224096605968,(5:0.13355408400221513,6:0.13355408400221513):20.476670012603755):6.106259436838961):6.9797010043759755):69.55860730984733,((7:10.821651295453835,(((((8:0.4779538424706527,(39:0.14763867584443674,41:0.14763867584443674):0.33031516662621596):0.08289286676050461,((12:0.1…
tree STATE_2175000 = ((1:49.200036683066735,((2:0.7759108972971926,3:0.7759108972971926):33.59333577238662,(4:18.4422158178434,(5:0.31465925730671884,6:0.31465925730671884):17.127556560536682):11.92703085184041):9.830790013382924):68.81680218725606,((7:8.053338390248161,((((((((8:0.48853357678973325,((((12:0.183064050747454,(37:0.09021446483363137,(((40:0.020013411867607522,43:0.02001341186760752…
tree STATE_2178000 = ((1:46.152473824903126,((2:0.3510250629035596,3:0.3510250629035596):35.56303598707325,(4:20.392208703660152,(5:0.1706793397703823,6:0.1706793397703823):19.221529363889772):11.521852346316656):5.238412774926317):74.92522737957914,((7:6.310730300975791,(((((8:0.6705317532194148,12:0.6705317532194148):0.20996564202192958,(9:0.7856130656358589,(36:0.1668545195251247,(44:0.0033814…
tree STATE_2181000 = ((1:48.07666408487254,((2:0.3593469482369933,3:0.3593469482369933):35.47947476391275,(4:22.59806796564746,(5:0.06092246773176768,6:0.06092246773176768):21.53714549791569):9.240753746502278):7.2378423727228025):68.37490564685223,((7:8.614682017519002,(((((((8:0.4127251829322442,(36:0.39469892021878683,(42:0.23159641819215088,43:0.23159641819215088):0.16310250202663595):0.01802…
tree STATE_2184000 = ((1:45.83735768417514,((2:0.4655471095666499,3:0.4655471095666499):30.43609821008279,(4:17.81769859662239,(5:0.022399376954835404,6:0.022399376954835404):16.795299219667555):9.08394672302705):9.935712364525699):70.73201746633413,((7:8.413399688018519,(((((((8:0.20304680458115637,40:0.20304680458115637):0.2661448452922401,((((29:0.0743530025087449,34:0.0743530025087449):0.0332…
tree STATE_2187000 = ((1:48.25394632935274,((2:0.4861596399953889,3:0.4861596399953889):34.255025113116176,(4:21.544009102024845,(5:0.08213100790905514,6:0.08213100790905514):20.46187809411579):9.197175651086717):8.512761576241182):73.57146473436893,((7:10.179548647034443,((((((8:0.4760863959843989,((38:9.379509755061713E-4,42:9.379509755061713E-4):0.2614024728374037,(40:0.12930369207237175,45:0.…
tree STATE_2190000 = ((1:47.30692543255737,((2:0.5384471159446633,3:0.5384471159446633):33.6923370727843,(4:20.161555152501926,(5:0.15226327485373226,6:0.15226327485373226):19.009291877648195):10.069229036227036):8.07614124382841):67.49973709293616,((7:9.052548784441816,((((((((8:0.09744758767206124,36:0.09744758767206124):0.3531986217249869,((35:0.2051386190066296,39:0.2051386190066296):5.436643…
tree STATE_2193000 = ((1:40.95614971332443,((2:0.6368051342003138,3:0.6368051342003138):28.116027245384664,(4:17.407579784468506,(5:0.18251471801850094,6:0.18251471801850094):16.225065066450007):7.345252595116474):7.203317333739449):62.809064151466195,((7:8.188878303946789,(((((((8:0.32569513823059176,((37:0.05468861575829542,43:0.05468861575829542):0.11257179315590177,(39:0.15448070897789676,44:…
tree STATE_2196000 = ((1:43.171626637681655,((2:0.7975581617167933,3:0.7975581617167933):31.626875480004912,(4:16.300412667239137,(5:0.05393317006816467,6:0.05393317006816467):15.246479497170972):12.124020974482569):5.747192995959949):68.15792533332633,((7:7.701416171113323,((((((((((8:0.2998592052666849,39:0.2998592052666849):0.017302250821972454,(36:0.1578722899210646,((37:0.02042136894088813,4…
tree STATE_2199000 = ((1:42.034315993325016,((2:0.10999719293487331,3:0.10999719293487331):30.482979523326907,(4:19.69063316692972,(5:0.13135261219887084,6:0.13135261219887084):18.55928055473085):6.902343549332059):6.441339277063236):58.51857639914879,((7:9.593263102879291,((((((((((8:0.24409215931155254,36:0.24409215931155254):0.042108860378707536,((29:0.07698204823879552,32:0.07698204823879552)…
tree STATE_2202000 = ((1:38.90199232764264,((2:0.3005345272018225,3:0.3005345272018225):25.30749846017655,(4:17.325234328296833,(5:0.0011270998034618174,6:0.0011270998034618174):16.32410722849337):4.282798659081539):8.293959340264266):59.82241725952776,((7:9.83589803397318,(((((((((8:0.3561983663037258,((9:0.20801947893633388,(35:0.03361215014947897,37:0.03361215014947897):0.17440732878685491):0.…
tree STATE_2205000 = (((1:33.05569789445419,(4:14.940563800684743,(5:0.2759910554914011,6:0.2759910554914011):13.664572745193341):9.115134093769448):8.499627472940283,(2:0.057580436855854344,3:0.057580436855854344):36.497744930538616):60.69649910255593,((7:6.544637743871011,((((((8:0.2674871891891541,41:0.2674871891891541):0.12468293935862201,(((((9:0.19266905980146076,37:0.19266905980146076):0.0…
tree STATE_2208000 = ((1:45.651292361931425,((2:0.6350470977345353,3:0.6350470977345353):31.942135071511288,(4:18.407926200496327,(5:0.34704465018882225,6:0.34704465018882225):17.060881550307506):10.169255968749496):8.074110192685602):64.25317561802534,((7:10.061741295156775,(((((((8:0.6259352523820931,(((9:0.39167078166954933,36:0.39167078166954933):0.04493014386102212,(12:0.3566886865451641,(((…
tree STATE_2211000 = ((1:51.18812016872548,((2:0.5566025102216212,3:0.5566025102216212):37.481912741459055,(4:22.689682022080873,(5:0.09221272034704242,6:0.09221272034704242):21.59746930173383):11.348833229599805):8.149604917044805):72.99433051561462,((7:12.17144992543022,(((((8:0.44198857313439355,(((35:0.11164809646405928,((36:0.011176774574528692,45:0.011176774574528692):0.0906731856171844,41:…
tree STATE_2214000 = ((1:48.024644093940914,((2:0.7972327477903889,3:0.7972327477903889):37.113217000115235,(4:23.84759363992152,(5:0.02864796637821776,6:0.02864796637821776):22.818945673543304):10.062856107984103):5.1141943460352906):87.34942619536412,((7:11.999527140334788,((((((((8:0.31284561570392005,9:0.31284561570392005):0.013155055818796335,(((41:0.004429472529003923,44:0.00442947252900392…
tree STATE_2217000 = ((1:48.6907706671562,((2:0.9013347510024001,3:0.9013347510024001):36.25285938284441,(4:21.709274724489404,(5:0.18282239728488037,6:0.18282239728488037):20.526452327204524):11.44491940935741):6.536576533309386):79.75491471278592,((7:10.873100432256292,((((((((8:0.6707163098514608,39:0.6707163098514608):0.020459375230094334,9:0.6911756850815551):0.07639989645251954,((12:0.31673…
tree STATE_2220000 = ((1:50.82259791525692,((2:0.26338332443739,3:0.26338332443739):39.0734637917902,(4:24.583669989151275,(5:0.02412919293632676,6:0.02412919293632676):23.559540796214947):10.75317712707632):6.485750799029326):84.14120465721754,((7:10.321152119379917,(((((((8:0.5417886912706734,(9:0.2288743277871769,35:0.2288743277871769):0.31291436348349655):0.17179307906238395,43:0.713581770333…
tree STATE_2223000 = ((1:56.30215664715359,((2:2.009475737986115,3:2.009475737986115):39.64410200791177,(4:25.21591870699782,(5:0.6406289009918762,6:0.6406289009918762):23.57528980600594):12.437659038900065):9.648578901255703):81.25179911258971,((7:12.529253757283149,(((((8:0.7768398221159563,(12:0.6057767797911556,36:0.6057767797911556):0.17106304232480063):0.45827758837816623,((((29:0.216125774…
tree STATE_2226000 = ((1:55.91433685547525,((2:0.5988231633002457,3:0.5988231633002457):38.98589222099222,(4:22.839700741373214,(5:0.010996367136344887,6:0.010996367136344887):21.82870437423687):12.745014642919251):11.329621471182783):78.5069823189493,((7:11.069854286151768,(((((8:1.6675800382632213,(((((9:0.4290596315290788,(35:0.17932095206129908,43:0.17932095206129908):0.2497386794677797):0.19…
tree STATE_2229000 = ((1:58.74792913730838,((2:1.4685318293013996,3:1.4685318293013996):42.94381136046366,(4:25.778725419029946,(5:0.09741277834197781,6:0.09741277834197781):24.68131264068797):14.633617770735114):9.335585947543322):92.77152478758052,((7:12.380955280602064,((((((((((8:0.10466696902449574,44:0.10466696902449574):0.03449791814829814,39:0.13916488717279388):0.03913992893652549,45:0.1…
tree STATE_2232000 = ((1:55.78135550131553,((2:0.418738681110975,3:0.418738681110975):42.67820072098963,(4:27.185900876064274,(5:0.1171719993004725,6:0.1171719993004725):26.0687288767638):11.911038526036329):7.684416099214928):93.93896406187314,((7:13.332759439788468,((((((((8:0.1919777176185748,((41:0.030146302399989697,44:0.030146302399989697):0.057920160103206775,43:0.08806646250319647):0.1039…
tree STATE_2235000 = ((1:59.59267426403197,((2:0.732213467681829,3:0.732213467681829):40.18382483007729,(4:24.39702420012008,(5:0.4774341081123321,6:0.4774341081123321):22.919590092007745):12.519014097639044):13.676635966272848):92.56863422564406,((7:10.659937101654924,((((((8:0.8367319005131761,(9:0.7902058921903378,(40:0.3822233101628067,(43:0.04649457978891682,45:0.04649457978891682):0.3357287…
tree STATE_2238000 = ((1:52.419681604904994,((2:0.7305812591975638,3:0.7305812591975638):37.42561216193717,(4:25.490534896346723,(5:0.10770585457283666,6:0.10770585457283666):24.38282904177389):8.665658524788007):9.263488183770264):79.56622194971872,((7:13.929526595923269,((((((8:0.7371050763041831,(9:0.6607479250891092,(((12:0.4295772869430242,36:0.4295772869430242):0.1320108560729244,((37:0.064…
tree STATE_2241000 = ((1:58.875078129150324,((2:0.3518194627589555,3:0.3518194627589555):39.48697256574636,(4:22.974300741317087,(5:0.43257855471464346,6:0.43257855471464346):21.541722186602442):12.86449128718823):14.036286100645007):84.49589796694877,((7:8.603196177233936,((((((8:0.33076698856503306,((39:0.0033541568971961248,44:0.0033541568971961248):0.04730221553233418,41:0.050656372429530305)…
tree STATE_2244000 = ((1:64.59910438876544,((2:0.8088171337400105,3:0.8088171337400105):46.17926157841721,(4:34.568524792577705,(5:1.279116064621583,6:1.279116064621583):32.28940872795612):8.419553919579513):12.611025676608222):126.14882626736106,((7:13.831911421573878,((((((((8:0.8589073392092546,35:0.8589073392092546):0.06585076349246122,9:0.9247581027017158):0.09066302070249388,((39:0.17273970…
tree STATE_2247000 = ((1:61.07154384155919,((2:0.534172592967824,3:0.534172592967824):47.555506876014206,(4:31.05245743150705,(5:0.007259777080326657,6:0.007259777080326657):30.045197654426723):13.037222037474976):7.981864372577164):92.93545084931395,((7:16.561452356565926,(((((8:1.3455955625818448,(((9:0.3210399746242797,43:0.3210399746242797):0.1743407212782308,(36:0.28424011282503,41:0.2842401…
tree STATE_2250000 = ((1:55.320315387767856,((2:0.6798093088941428,3:0.6798093088941428):38.52713293576519,(4:22.45914081415517,(5:0.2584994203191133,6:0.2584994203191133):21.200641393836058):12.747801430504161):11.113373143108525):105.04508892298648,((7:11.34503364717035,((((((8:0.6006680696591972,((((29:0.4471328316148298,32:0.4471328316148298):0.016365896136597835,((31:0.08312968590107857,34:0…
tree STATE_2253000 = (((1:49.149833542763034,(4:25.355740675662567,(5:0.09514200589612365,6:0.09514200589612365):24.260598669766445):14.794092867100467):5.400339512190797,(2:0.15521027574878765,3:0.15521027574878765):49.394962779205045):101.973591957212,((7:15.580409655301636,((((((((8:0.6383373190218379,(((9:0.382205980409382,12:0.382205980409382):0.06143041574591912,(38:0.011242801444346423,45:…
tree STATE_2256000 = ((1:64.8366028743774,((2:0.7584489655956013,3:0.7584489655956013):42.76448883414014,(4:28.578896761653226,(5:1.0375780181023053,6:1.0375780181023053):26.54131874355092):10.94404103808251):16.31366507464167):91.3544648709516,((7:11.71960525600427,(((((((((8:0.6294854486514744,43:0.6294854486514744):0.11606852107254417,(12:0.5176143760477303,((39:0.03600126843786316,45:0.036001…
tree STATE_2259000 = ((1:58.46772995689623,((2:0.6434142015881346,3:0.6434142015881346):42.04807642467785,(4:25.937671657751615,(5:0.3503080560970613,6:0.3503080560970613):24.587363601654552):12.753818968514373):10.77623933063024):83.18193837690461,((7:14.172497910739663,((((((((((8:0.5456302521998176,((29:0.1251621725735185,(31:0.07329589841849195,34:0.07329589841849195):0.05186627415502655):0.2…
tree STATE_2262000 = ((1:51.74862573026684,((2:1.453911079600763,3:1.453911079600763):34.44397022910108,(4:23.119432905437037,(5:0.32466021018175084,6:0.32466021018175084):21.794772695255286):8.778448403264811):10.85074442156499):86.69132677537925,((7:14.725983653689704,(((((8:0.8713546823968223,(((35:0.24943568202213634,(39:0.2353231710862153,43:0.2353231710862153):0.01411251093592103):0.2505763…
tree STATE_2265000 = (((1:45.30807636453743,(4:23.060093860733026,(5:0.13720995104436362,6:0.13720995104436362):21.922883909688665):13.247982503804401):5.722492494071986,(2:1.19608386529333,3:1.19608386529333):44.83448499331608):86.68826938131185,((7:11.083086361475676,((((((8:0.8271451341371889,(((29:0.15180354614801872,32:0.15180354614801872):0.16135949295890267,30:0.3131630391069214):0.0085890…
tree STATE_2268000 = ((1:52.493632833985146,((2:0.43229249655541047,3:0.43229249655541047):36.17329207193271,(4:20.325908604746296,(5:0.2733838779731048,6:0.2733838779731048):19.052524726773193):12.279675963741823):10.888048265497027):88.42986526075649,((7:12.673763132383497,(((((((8:0.5308994389614605,(38:0.06979128407104845,40:0.06979128407104845):0.46110815489041207):0.4007479044472073,((12:0.…
tree STATE_2271000 = ((1:53.190888016456924,((2:0.43156290056025526,3:0.43156290056025526):36.9984117759078,(4:19.60765655853161,(5:0.6333277217783593,6:0.6333277217783593):17.97432883675325):13.822318117936447):10.760913339988868):76.30290506474596,((7:12.773576764241435,((((((((((8:0.16243404213756404,36:0.16243404213756404):0.10083675143265133,45:0.2632707935702154):0.2031350684624229,12:0.466…
tree STATE_2274000 = ((1:43.57330137544977,((2:0.662830210263591,3:0.662830210263591):32.69822286367767,(4:18.385824096733103,(5:0.5148123868780932,6:0.5148123868780932):16.87101170985501):10.975228977208161):5.2122483015085095):84.25497703680273,((7:11.200315084733504,((((((((((8:0.6602047809701577,((9:0.3947148705973808,(39:0.05861220498416447,45:0.05861220498416447):0.33610266561321633):0.1901…
tree STATE_2277000 = ((1:43.18840675227227,((2:0.5681606087861795,3:0.5681606087861795):32.73066019136592,(4:18.370922515025047,(5:0.08636878489207334,6:0.08636878489207334):17.284553730132973):10.927898285127053):4.889585952120171):62.11262011100344,((7:9.683315998156187,(((((((8:0.5513423677888751,36:0.5513423677888751):0.053745924593743055,((40:0.06560537453106356,42:0.06560537453106356):0.243…
tree STATE_2280000 = ((1:42.176760320061135,((2:0.5967965068228231,3:0.5967965068228231):30.854581526196096,(4:21.585465509927396,(5:0.16625431146336211,6:0.16625431146336211):20.419211198464033):5.865912523091524):5.7253822870422155):71.24002485801,((7:10.242594665143596,(((((((((8:0.31298152410749014,40:0.31298152410749014):0.11027657979976091,((38:0.08324686893325865,45:0.08324686893325865):0.…
tree STATE_2283000 = ((1:47.30683892166392,((2:0.34075828879458925,3:0.34075828879458925):33.83318880151808,(4:20.17194476913452,(5:0.25298437683643016,6:0.25298437683643016):18.91896039229809):10.002002321178146):8.132891831351252):75.01629729937392,((7:9.849646304589253,((((((8:0.6016564592745685,(((36:0.2070042076063076,38:0.2070042076063076):0.007975539784739166,45:0.21497974739104678):0.0486…
tree STATE_2286000 = ((1:44.63857176018333,((2:0.17255621342770766,3:0.17255621342770766):33.94277445639514,(4:19.990297921867803,(5:0.006206496369795644,6:0.006206496369795644):18.984091425498008):10.125032747955043):5.523241090360486):73.33437353579569,((7:10.028165093007296,((((((((((8:0.1475125562000952,12:0.1475125562000952):0.01621076636910007,39:0.16372332256919528):0.055823716303033816,((…
tree STATE_2289000 = (((1:42.74021009647088,(4:22.741385827488116,(5:0.5106212386988194,6:0.5106212386988194):21.2307645887893):10.998824268982766):9.0751764907559,(2:0.6129774726473105,3:0.6129774726473105):46.202409114579474):84.04571756432159,((7:10.16952336866347,(((((((8:0.4649566615124794,(40:0.1615690245914497,41:0.1615690245914497):0.30338763692102966):0.1576995211986647,12:0.622656182711…
tree STATE_2292000 = ((1:49.30681305799862,((2:0.3069667133436589,3:0.3069667133436589):32.01409179264196,(4:20.89507028370536,(5:0.28246040632123837,6:0.28246040632123837):19.61260987738412):7.425988222280267):11.985754552012992):70.98421622507175,((7:12.770331983002444,(((((((8:0.2886096574261732,40:0.2886096574261732):0.16682016012081313,36:0.45542981754698636):0.5255429399920617,((9:0.5872142…
tree STATE_2295000 = ((1:49.21292191659291,((2:0.9452316169064581,3:0.9452316169064581):36.69854315865226,(4:22.51581435947513,(5:0.2618511150412903,6:0.2618511150412903):21.25396324443384):11.127960416083589):6.569147141034193):87.67180552594209,((7:11.17460980234039,((((8:0.924571188745072,((9:0.5568296464023524,(((29:0.3257403547718259,(30:0.30750706515442355,((31:0.007141442819655828,(32:0.00…
tree STATE_2298000 = ((1:55.039880695870565,((2:0.34558608574144856,3:0.34558608574144856):37.67029572132134,(4:23.932036582627383,(5:0.1320845757391691,6:0.1320845757391691):22.799952006888212):10.083845224435407):12.023998888807775):74.95762751466906,((7:11.300289554808211,(((((8:0.9606278635330013,(((((((9:0.074557362146435,36:0.074557362146435):0.03980054475442646,(35:0.11208804269938959,39:0…
tree STATE_2301000 = ((1:50.32367448929513,((2:0.1322085922479097,3:0.1322085922479097):38.41081185121466,(4:19.984239971173043,(5:0.3132018350870318,6:0.3132018350870318):18.67103813608601):14.55878047228953):6.780654045832556):83.8815209294605,((7:11.337792878891657,((((((((8:0.3807584916509651,36:0.3807584916509651):0.20880317540057114,12:0.5895616670515362):0.16461432515828045,(((29:0.0918052…
tree STATE_2304000 = (((1:42.032431458354196,(4:25.41770176493374,(5:0.09961742034312415,6:0.09961742034312415):24.318084344590616):7.614729693420458):6.779751104422672,(2:1.576993386643343,3:1.576993386643343):42.235189176133524):80.80839706161329,((7:11.738950816045456,(((((((((8:0.28147962480693645,12:0.28147962480693645):0.003350255963021964,(39:0.05896970719397699,41:0.05896970719397699):0.2…
tree STATE_2307000 = ((1:51.84833815551737,((2:0.4160141439544276,3:0.4160141439544276):36.94559910661572,(4:21.491342458294866,(5:0.12191076586627325,6:0.12191076586627325):20.36943169242859):11.870270792275278):9.486724904947224):83.9104128364783,((7:11.842575593696749,((((((((8:0.34822830131091775,(35:0.2259761060986629,40:0.2259761060986629):0.12225219521225486):0.07924292600775529,9:0.427471…
tree STATE_2310000 = ((1:54.51576641284671,((2:0.46707861750489066,3:0.46707861750489066):42.1273088105214,(4:23.849765936334812,(5:0.2193276322876656,6:0.2193276322876656):22.630438304047146):14.744621491691476):6.9213789848204215):82.97187298526637,((7:11.462805702712126,(((((8:0.3151510526452967,43:0.3151510526452967):0.5026773093634855,((((9:0.44677157905993,(37:0.38287739999436526,45:0.38287…
tree STATE_2313000 = ((1:48.98731612076825,((2:0.8955964097817688,3:0.8955964097817688):35.375479624465804,(4:20.72901410380446,(5:0.06547192681998126,6:0.06547192681998126):19.66354217698448):11.542061930443111):7.716240086520678):85.68974267777861,((7:10.013851915982244,((((((8:0.4551553846680985,((35:0.04473954428415109,(39:0.008980115120064821,44:0.008980115120064821):0.03575942916408627):0.2…
tree STATE_2316000 = ((1:49.57561628056328,((2:1.6655491668755609,3:1.6655491668755609):35.71664627871699,(4:23.168102861545165,(5:0.09683899690807607,6:0.09683899690807607):22.07126386463709):10.214092584047386):7.1934208349707305):84.64600698912764,((7:11.378964840032843,((((((8:0.6149101124799287,12:0.6149101124799287):0.02017484691176674,(9:0.4545790666214816,((((29:0.05975678956999259,32:0.0…
tree STATE_2319000 = ((1:46.524641414642566,((2:0.46062016914274473,3:0.46062016914274473):37.54627732373517,(4:21.580029556318742,(5:0.10755139573674732,6:0.10755139573674732):20.472478160581993):12.42686793655917):3.517743921764655):73.42959278124295,((7:14.80009085890792,((((((8:0.24608554134979302,44:0.24608554134979302):0.3058837752636613,((9:0.35891294711906135,35:0.35891294711906135):0.178…
tree STATE_2322000 = ((1:48.894837810312595,((2:0.5338085128006167,3:0.5338085128006167):34.7627833141466,(4:20.80957688602063,(5:0.31537674867416143,6:0.31537674867416143):19.494200137346468):10.487014940926592):8.598245983365373):74.1715466843521,((7:12.045271608054732,(((((8:0.18955463156189417,((((9:0.08047215237712887,40:0.08047215237712887):0.001459341958255797,41:0.08193149433538467):0.073…
tree STATE_2325000 = ((1:50.25405067897005,((2:0.5494349421014846,3:0.5494349421014846):33.73163090794995,(4:19.183618930527626,(5:0.11529584478182286,6:0.11529584478182286):18.068323085745803):11.097446919523808):10.97298482891862):69.26112177780695,((7:10.558307073177403,((((((((8:0.33016660271798476,35:0.33016660271798476):0.08906991070480325,((((9:0.017202834994575603,37:0.017202834994575603)…
tree STATE_2328000 = ((1:53.42608735398007,((2:0.5739940965799253,3:0.5739940965799253):37.06694210185227,(4:23.424317539638224,(5:0.15297091674432473,6:0.15297091674432473):22.2713466228939):10.21661865879397):10.78515115554788):65.96133504358096,((7:11.399925297489578,(((((((8:0.35396031495637437,(35:0.32584345269899173,(39:0.10812441590538198,43:0.10812441590538198):0.21771903679360977):0.0281…
tree STATE_2331000 = ((1:50.865209592531414,((2:0.36296696898143566,3:0.36296696898143566):36.931820628151925,(4:23.42858733863688,(5:0.02545898696228832,6:0.02545898696228832):22.403128351674592):9.866200258496477):8.570421995398057):83.5536898499121,((7:12.876326740491567,((((((((((8:0.21976651686771403,36:0.21976651686771403):0.044040293103224715,42:0.26380680997093875):0.11095693895834302,12:…
tree STATE_2334000 = ((1:52.62097886690565,((2:0.2797870737847621,3:0.2797870737847621):35.71157726962024,(4:21.747477009061207,(5:0.10756872005087814,6:0.10756872005087814):20.63990828901033):10.243887334343796):11.62961452350065):66.15572091982139,((7:13.211020533630323,((((((8:0.6071124957608939,9:0.6071124957608939):0.16135544715184058,(((((12:0.21501590743019017,(36:0.2088648883430185,42:0.2…
tree STATE_2337000 = ((1:49.34966068487862,((2:0.1640701889514613,3:0.1640701889514613):38.17685027814714,(4:22.949529855641416,(5:0.3035536063043107,6:0.3035536063043107):21.645976249337103):11.39139061145719):6.008740217780016):77.67266233708423,((7:10.772085357551138,((((8:1.2282519163667462,(((37:0.12490198038707648,(40:0.01129918890275979,44:0.01129918890275979):0.11360279148431669):0.451913…
tree STATE_2340000 = ((1:49.5923105128048,((2:1.0909506247915797,3:1.0909506247915797):36.004190376367994,(4:21.01026588804855,(5:0.005431793539235841,6:0.005431793539235841):20.004834094509313):12.084875113111025):7.497169511645225):81.58092646870878,((7:10.683583091157045,(((((((8:0.26731678900175193,37:0.26731678900175193):0.10970305200633185,(38:0.22597534313721804,43:0.22597534313721804):0.1…
tree STATE_2343000 = ((1:48.72048518245082,((2:0.359998069541156,3:0.359998069541156):34.72034767919474,(4:21.45626215214253,(5:0.0396630866113874,6:0.0396630866113874):20.41659906553114):9.624083596593366):8.640139433714928):73.69664196659272,((7:12.923750662556426,((((((8:0.8538105902508646,(36:0.2313352572517529,43:0.2313352572517529):0.6224753329991117):0.5766570113113232,((((12:0.49871874343…
tree STATE_2346000 = (((1:39.25183644492159,(4:18.07956535247833,(5:0.06557177290523519,6:0.06557177290523519):17.013993579573096):12.172271092443257):12.61501694299448,(2:2.29512846841517,3:2.29512846841517):44.571724919500895):70.18648674174675,((7:10.76908277332604,(((((((8:0.4184890106103134,(36:0.2922280016740189,39:0.2922280016740189):0.1262610089362945):0.3627010691463156,((((29:0.26131346…
tree STATE_2349000 = ((1:51.908927045248674,((2:0.3870357577659522,3:0.3870357577659522):37.259816495246845,(4:20.994296214561636,(5:0.5349692054415769,6:0.5349692054415769):19.45932700912006):12.65255603845116):9.262074792235879):75.57844122913795,((7:14.094105098991989,((((((((8:0.12995730617954343,38:0.12995730617954343):0.10921451664991674,12:0.23917182282946017):0.1855585418335375,(39:0.1711…
tree STATE_2352000 = ((1:51.5852663448369,((2:0.6850644951602725,3:0.6850644951602725):36.83757952080957,(4:26.31292299537911,(5:0.320985035739783,6:0.320985035739783):24.99193795963933):7.209721020590727):9.062622328867064):78.42442887546252,((7:13.949453378635967,((((((((((((8:0.26466799591494894,((36:0.12262950415434704,38:0.12262950415434704):0.058927612947494684,(((39:0.033735306067345705,44…
tree STATE_2355000 = ((1:54.55348702321397,((2:0.4527488327780702,3:0.4527488327780702):42.04196044811176,(4:24.87655726649659,(5:0.3513965423761576,6:0.3513965423761576):23.525160724120433):13.618152014393239):7.058777742324139):86.21733229059598,((7:10.522600970800013,((((((8:0.289534569205971,12:0.289534569205971):0.07484191967240983,((35:0.13081045590160972,45:0.13081045590160972):0.207398372…
tree STATE_2358000 = ((1:50.16523885358853,((2:0.8727960974644535,3:0.8727960974644535):34.63740349823433,(4:22.9646861304347,(5:0.24347669365019087,6:0.24347669365019087):21.72120943678451):8.54551346526408):9.655039257889747):80.67909217942483,((7:9.357704677825287,(((((((((8:0.2742971203815765,9:0.2742971203815765):0.30598627491814034,(((12:0.19465735319783192,37:0.19465735319783192):0.0300188…
tree STATE_2361000 = ((1:51.63671369976818,((2:1.0185786510399346,3:1.0185786510399346):37.41805737483236,(4:23.545060897285737,(5:0.42565318806779473,6:0.42565318806779473):22.119407709217942):10.891575128586553):8.20007767389589):97.72589417349612,((7:13.056977897817108,((((((((8:0.6158750866669042,35:0.6158750866669042):0.1558916833384203,(36:0.5430380795813301,((37:0.07312960914122839,41:0.07…
tree STATE_2364000 = (((1:47.8264306705985,(4:23.672949551749795,(5:0.11182772858370527,6:0.11182772858370527):22.56112182316609):15.153481118848703):8.382057116673586,(2:1.4052523538563388,3:1.4052523538563388):49.80323543341574):81.38286455423903,((7:10.435685860520767,((((((8:0.3396439510704994,9:0.3396439510704994):0.15006357849621982,38:0.4897075295667192):0.2734613046568312,((29:0.300130744…
tree STATE_2367000 = (((1:41.31505858073091,(4:23.946330682437768,(5:0.5662688851335176,6:0.5662688851335176):22.38006179730425):8.368727898293145):12.413787737675008,(2:1.9880334728446218,3:1.9880334728446218):46.7408128455613):86.42407124133044,((7:11.579170664743899,((((((((((8:0.3214957069052446,36:0.3214957069052446):0.1395940425013087,(((12:0.17691298494443708,(44:0.0951281147480759,45:0.09…
tree STATE_2370000 = ((1:53.713353229929325,((2:0.4586133051861818,3:0.4586133051861818):40.93660082773289,(4:23.806513275935593,(5:0.130378794426651,6:0.130378794426651):22.676134481508942):13.588700856983479):7.318139097010253):75.84970988765467,((7:13.206280134315833,((((((((8:0.209272551848159,(((12:0.1312308756756284,35:0.1312308756756284):0.044605736007340496,36:0.1758366116829689):0.015181…
tree STATE_2373000 = ((1:62.0595053503623,((2:0.7780560085112214,3:0.7780560085112214):45.04273336914706,(4:30.020385486832133,(5:0.04955728296273598,6:0.04955728296273598):28.970828203869395):11.800403890826146):11.238715972704021):96.44770781349531,((7:14.215886524424246,((((((((8:0.3183885071369951,((37:0.11989280705216789,40:0.11989280705216789):0.16520447472324923,((38:0.009385385783825324,3…
tree STATE_2376000 = ((1:60.300824400836625,((2:0.8898035106036524,3:0.8898035106036524):43.03143980621421,(4:25.59203688049211,(5:0.24333854482708794,6:0.24333854482708794):24.34869833566502):14.329206436325755):11.37958108401876):93.71715572060918,((7:10.676103158582162,((((((((((8:0.18846249621172576,(35:0.09521317180845491,((39:0.013640965846825514,43:0.013640965846825514):0.04089635657558881…
tree STATE_2379000 = ((1:56.6913529187399,((2:1.924976112481879,3:1.924976112481879):39.993799226011845,(4:27.800253953807662,(5:0.1893182614307598,6:0.1893182614307598):26.610935692376902):10.118521384686062):9.772577580246178):95.55738421377268,((7:12.54618011762421,((((((((8:0.513198086146569,(9:0.3842226024340866,((40:0.04421353807990221,43:0.04421353807990221):0.22378149977769554,(42:0.04184…
tree STATE_2382000 = ((1:63.131136151937994,((2:0.5685394663501206,3:0.5685394663501206):44.258532048784204,(4:26.11832567896515,(5:0.0942489891867222,6:0.0942489891867222):25.024076689778425):14.708745836169172):13.304064636803673):81.59845799729587,((7:14.317226349156439,(((((8:1.20110314224415,(36:1.0262833881247422,((37:0.2189553410482862,((40:0.00403328089534803,42:0.00403328089534803):0.180…
tree STATE_2385000 = ((1:64.63621665113787,((2:1.3588395283441113,3:1.3588395283441113):43.76774852371782,(4:30.316555188476762,(5:0.530466190226182,6:0.530466190226182):28.78608899825058):10.810032863585171):14.509628599075938):94.27453654533467,((7:12.91076699311379,(((((((8:0.6343115865825868,((9:0.42180424331657385,((((39:0.044505276995320926,40:0.044505276995320926):0.1351783842313756,(41:0.…
tree STATE_2388000 = ((1:60.10596314470434,((2:0.31800205215652433,3:0.31800205215652433):48.57137062019462,(4:29.708181267288012,(5:0.19934260763731793,6:0.19934260763731793):28.508838659650692):15.181191405063132):6.216590472353197):89.90697377284292,((7:15.846773587717092,((((((8:0.7645692272365845,(((9:0.08279856304963526,38:0.08279856304963526):0.14515013370642033,35:0.22794869675605559):0.2…
tree STATE_2391000 = ((1:62.55386893274536,((2:1.4148390885636566,3:1.4148390885636566):42.47722541584854,(4:27.496586250259043,(5:0.603771210510887,6:0.603771210510887):25.892815039748157):12.395478254153147):13.66180442833317):96.78649033398304,((7:16.14494903733799,((((((8:1.350422166565979,((12:0.7802009305865232,(37:0.43443904086257135,(41:0.3543418317192297,(42:0.21333079079211295,43:0.2133…
tree STATE_2394000 = ((1:63.016296421296474,((2:0.6930182459174716,3:0.6930182459174716):44.35823534455685,(4:28.16284799830906,(5:0.32949992135031714,6:0.32949992135031714):26.833348076958742):12.888405592165263):12.96504283082215):86.75914725205679,((7:10.34301641022117,(((((((((8:0.24548662579501412,((38:0.03645253865327507,40:0.03645253865327507):0.17026400804260647,(44:0.1914729280722484,45:…
tree STATE_2397000 = ((1:60.45915817562696,((2:0.7583127310012703,3:0.7583127310012703):43.651170149580004,(4:30.377935625519427,(5:0.8858809267413399,6:0.8858809267413399):28.492054698778087):10.031547255061845):11.049675295045688):97.57474504995568,((7:14.614650909945011,(((((((((8:0.4137326391821712,12:0.4137326391821712):0.047289641567353435,(((37:0.025388142138785128,42:0.025388142138785128)…
tree STATE_2400000 = ((1:54.67962603657379,((2:0.5968684818535603,3:0.5968684818535603):40.965737513024536,(4:27.837610352116492,(5:0.031929297206968243,6:0.031929297206968243):26.805681054909524):9.724995642761606):8.117020041695689):90.33256398867061,((7:15.625457773985165,((((((8:0.8418024551363273,(12:0.6097223639101506,((35:0.2180431146460298,41:0.2180431146460298):0.09348252758619988,(36:0.…
tree STATE_2403000 = ((1:70.02219364990951,((2:0.5788174243452371,3:0.5788174243452371):54.7570383278389,(4:31.50186393348539,(5:0.6019612251593767,6:0.6019612251593767):29.89990270832601):19.83399181869875):9.686337897725373):99.63213182986986,((7:15.375136688570247,((((((((((8:0.4028618860220577,38:0.4028618860220577):0.006685634566047316,((35:0.281851533622598,((39:0.13175464642197868,42:0.131…
tree STATE_2406000 = ((1:68.82338514966101,((2:0.15655181297087672,3:0.15655181297087672):48.081003203236754,(4:32.067540142250394,(5:0.6027236600385173,6:0.6027236600385173):30.464816482211877):12.170014873957236):15.585830133453378):95.19724545600666,((7:14.58961581655049,((((((((8:0.7415702662003376,(35:0.33075506156407936,45:0.33075506156407936):0.41081520463625826):0.09433817828184188,(((12:…
tree STATE_2409000 = ((1:61.24334828016721,((2:0.5707919683725571,3:0.5707919683725571):41.53088888767721,(4:25.12624128112232,(5:0.33754633277674095,6:0.33754633277674095):23.78869494834558):12.975439574927442):14.14166742411745):109.25743508031364,((7:14.064448870419335,(((((8:1.1679812388667656,(((9:0.25895315491907217,(35:0.15995890937727691,39:0.15995890937727691):0.09899424554179526):0.0868…
tree STATE_2412000 = ((1:63.33114203231233,((2:1.1638905209867954,3:1.1638905209867954):44.986718602226965,(4:30.739862231938545,(5:0.1743548303287774,6:0.1743548303287774):29.565507401609768):11.410746891275217):12.180532909098567):98.35680147219503,((7:13.46068533335176,((((8:1.7442763847994776,(9:1.73981876888229,((29:0.6392168894522032,(((30:0.06775409226619636,31:0.06775409226619636):0.02994…
tree STATE_2415000 = ((1:69.06944344720196,((2:0.6420842902257924,3:0.6420842902257924):47.48899000462734,(4:30.050923206878714,(5:0.11115152647999693,6:0.11115152647999693):28.939771680398717):14.080151087974414):15.938369152348834):110.44706491994287,((7:15.649010532233508,(((((8:0.6059082848099535,12:0.6059082848099535):0.3028644660529788,38:0.9087727508629323):0.9244803232417528,(((((9:0.6043…
tree STATE_2418000 = ((1:65.67434819913512,((2:3.1460404802601047,3:3.1460404802601047):43.26932926578836,(4:33.55119983035574,(5:0.42803869254290916,6:0.42803869254290916):32.12316113781283):8.86416991569272):14.258978453086662):127.1679620726828,((7:19.854369112930996,(((((8:0.8444103996477608,(37:0.16525714300224137,42:0.16525714300224137):0.6791532566455194):0.1281307476068123,(((9:0.79073091…
tree STATE_2421000 = ((1:63.58990413867349,((2:0.824677611470598,3:0.824677611470598):46.61406419425048,(4:32.20058423510991,(5:0.46576396781142115,6:0.46576396781142115):30.73482026729849):11.238157570611172):11.15116233295241):108.94115439960288,((7:13.4821475642908,((((8:1.2068878302275377,(((9:0.3436751110455445,36:0.3436751110455445):0.4962327461344067,12:0.8399078571799512):0.33602577339930…
tree STATE_2424000 = ((1:58.76163625977721,((2:0.8679559105295223,3:0.8679559105295223):42.472274730124134,(4:24.458998049976287,(5:0.07941356082002038,6:0.07941356082002038):23.379584489156265):14.88123259067737):10.421405619123554):101.16760849848976,((7:10.406579364664012,((((((8:0.6879878178954445,((9:0.24875561034770133,12:0.24875561034770133):0.2160787508543665,((((36:0.0866163263912436,44:…
tree STATE_2427000 = ((1:58.299592315814046,((2:0.44794595174525575,3:0.44794595174525575):40.68506398368995,(4:23.527908012654358,(5:0.1887113927285604,6:0.1887113927285604):22.339196619925797):13.605101922780847):12.166582380378841):89.63466359397498,((7:13.412064118069823,(((((8:0.7857996732270978,((9:0.49612017257685,((12:0.35872121068867124,(38:0.025743817878234956,45:0.025743817878234956):0…
tree STATE_2430000 = ((1:54.03151701587493,((2:0.3855458289497147,3:0.3855458289497147):40.09548659908669,(4:23.823797981695662,(5:0.03946705221250468,6:0.03946705221250468):22.784330929483158):12.657234446340745):8.550484587838525):92.36219699520137,((7:14.33683247197005,(((((((8:0.8498148272775958,((41:0.08316796287430041,42:0.08316796287430041):0.2409097016620796,43:0.32407766453638):0.5257371…
tree STATE_2433000 = ((1:59.75106239882391,((2:0.6754416258406764,3:0.6754416258406764):42.91105023663045,(4:28.963988615491616,(5:0.09265772090172675,6:0.09265772090172675):27.87133089458989):10.622503246979512):11.164570536352784):98.07778401079878,((7:12.735452436717653,(((((((((((8:0.18178843901668168,(((9:0.07997959307093677,45:0.07997959307093677):0.07194620067334817,(38:0.0311171318428841,…
tree STATE_2436000 = ((1:55.98848928775811,((2:0.5690126316500965,3:0.5690126316500965):42.35754084155044,(4:27.832234400586287,(5:0.24811118775447483,6:0.24811118775447483):26.584123212831813):11.094319072614248):8.061935814557572):95.79536151220111,((7:14.415759729969842,(((((((8:0.21856527013428406,42:0.21856527013428406):0.24205609855576204,((39:0.02266317079079057,40:0.02266317079079057):0.1…
tree STATE_2439000 = ((1:66.88356101043891,((2:1.8084554103155561,3:1.8084554103155561):45.01155254850636,(4:27.25658869039529,(5:0.13312352239757885,6:0.13312352239757885):26.12346516799771):15.563419268426621):15.063553051617):93.72270183315968,((7:12.826209594084833,(((((8:0.6645997801177141,9:0.6645997801177141):0.3760986803194255,(((12:0.36701348853087556,((40:0.01778914393642945,45:0.017789…
tree STATE_2442000 = (((1:49.32052654544666,(4:24.480228746569722,(5:0.11230274013898978,6:0.11230274013898978):23.367926006430732):15.84029779887694):11.527145817863008,(2:1.1116200525079574,3:1.1116200525079574):54.73605231080171):88.42904972987404,((7:11.5374899456353,((((8:0.8550883501837772,((((9:0.4071683061177404,(38:0.38717151295267493,((39:0.028521670632598573,42:0.028521670632598573):0.…
tree STATE_2445000 = ((1:54.70820815613777,((2:0.5613024119183301,3:0.5613024119183301):39.79236467087895,(4:21.760055244693696,(5:0.016754910063140116,6:0.016754910063140116):20.743300334630554):14.593611838103591):9.354541073340485):91.69089938672346,((7:11.107406681423834,(((((8:0.8282516907400435,36:0.8282516907400435):0.2537410908288813,((((9:0.3746985412591254,(((38:0.0010293023668199064,42…
tree STATE_2448000 = (((1:51.95802741862704,(4:28.01154645984635,(5:0.5389730243302928,6:0.5389730243302928):26.472573435516058):14.94648095878069):6.438115254117918,(2:0.33689617476827927,3:0.33689617476827927):53.05924649797668):92.98903804262636,((7:11.684184663275323,(((((((((8:0.18909167761538775,(43:0.07027541670852173,44:0.07027541670852173):0.11881626090686602):0.1427117806595843,(39:0.25…
tree STATE_2451000 = ((1:60.54334384136858,((2:0.9274716490488508,3:0.9274716490488508):43.43314782290216,(4:25.58746095099898,(5:0.3125844671799296,6:0.3125844671799296):24.27487648381905):14.77315852095203):11.18272436941757):85.6318308366141,((7:10.888234670154025,(((((((8:0.17714648641465405,(39:0.041899224731836646,42:0.041899224731836646):0.13524726168281742):0.07831304551266313,41:0.255459…
tree STATE_2454000 = ((1:59.70462107243902,((2:0.6706096634281131,3:0.6706096634281131):42.23552712302174,(4:29.632470648908956,(5:0.1987335693674659,6:0.1987335693674659):28.43373707954149):9.2736661375409):11.798484285989161):104.19620172194854,((7:14.085163388698488,(((((((8:0.7671326522734097,(((12:0.3600507600669053,((37:0.19624308241973087,(38:0.024714851788500938,42:0.024714851788500938):0…
tree STATE_2457000 = ((1:71.18370054435499,((2:0.8565506494959418,3:0.8565506494959418):52.397074341890026,(4:30.632787529298476,(5:0.22062562768211968,6:0.22062562768211968):29.412161901616358):18.620837462087493):12.930075552969022):106.48818453694679,((7:13.250207613636832,(((8:0.9594586418468095,((((9:0.13508768118158174,12:0.13508768118158174):0.09056640267970148,40:0.22565408386128322):0.35…
tree STATE_2460000 = ((1:64.44474088392795,((2:0.6067536913385947,3:0.6067536913385947):44.501598222123654,(4:27.74692966589607,(5:0.19120672895947344,6:0.19120672895947344):26.555722936936597):13.361422247566182):14.336388970465698):89.32462344282592,((7:10.431163489661389,((((((((8:0.9558887239836691,(40:0.5521857753494879,41:0.5521857753494879):0.4037029486341812):0.18784558184776912,(36:0.465…
tree STATE_2463000 = ((1:62.01330854474847,((2:0.39048517336898847,3:0.39048517336898847):42.75404033161763,(4:27.34696895683618,(5:0.035719407380140566,6:0.035719407380140566):26.311249549456036):11.797556548150439):13.868783039761851):98.74983021564304,((7:15.436876874585721,(((((((8:0.40128141123308325,9:0.40128141123308325):0.8229165234171024,(12:1.2131632302506097,(((35:0.3971454806315878,(4…
tree STATE_2466000 = ((1:62.01382792138382,((2:0.3342602831924868,3:0.3342602831924868):47.126095114407846,(4:26.994572551720665,(5:0.027324303734072686,6:0.027324303734072686):25.967248247986593):16.465782845879666):9.55347252378349):90.94776685346521,((7:13.437526413515386,(((((((8:0.8460927824737211,(35:0.7135844772098117,(44:0.07855602011785943,45:0.07855602011785943):0.6350284570919522):0.13…
tree STATE_2469000 = ((1:67.17617939743653,((2:0.2987240437959784,3:0.2987240437959784):47.814114410401835,(4:29.03438245868866,(5:0.027143957001079855,6:0.027143957001079855):28.00723850168758):15.078455995509152):14.063340943238714):96.32559386258328,((7:13.583153438729966,((((((8:0.6634542374697999,(37:0.411142445050149,(38:0.40884820490676815,39:0.40884820490676815):0.0022942401433808657):0.2…
tree STATE_2472000 = ((1:65.99578211035947,((2:0.3029966713875645,3:0.3029966713875645):48.76931162159046,(4:25.055649281953492,(5:0.033851028403441674,6:0.033851028403441674):24.021798253550052):20.016659011024537):11.923473817381442):94.94676772103443,((7:15.50376137214245,(((((((8:1.0612527073434683,9:1.0612527073434683):0.06843581229955786,12:1.1296885196430262):0.13934329592179573,((((35:0.2…
tree STATE_2475000 = ((1:60.62468745172809,((2:0.36822148789006093,3:0.36822148789006093):39.63212731266537,(4:25.937814158028537,(5:0.529105035130442,6:0.529105035130442):24.408709122898095):10.062534642526892):15.624338651172664):108.34229920357238,((7:14.290871454433402,((((((((8:0.5813001433328213,39:0.5813001433328213):0.7055350132227931,(9:0.8838071988807656,((12:0.13184175236927223,((37:0.…
tree STATE_2478000 = ((1:74.03729690712777,((2:0.9145070668910638,3:0.9145070668910638):48.83711726376608,(4:29.962981436021906,(5:0.686174089298321,6:0.686174089298321):28.276807346723587):15.788642894635238):19.285672576470624):113.99687177068003,((7:14.717865834624156,((((((8:0.8642583602863875,(12:0.8605004237934296,((((29:0.17900238717617367,31:0.17900238717617367):0.17759802743906478,32:0.3…
tree STATE_2481000 = ((1:67.86071701567558,((2:0.7053800010125517,3:0.7053800010125517):48.28442036735826,(4:33.63041202529533,(5:0.5106356848250364,6:0.5106356848250364):32.119776340470295):11.35938834307548):13.870916647304767):114.54475880736648,((7:20.900580930668394,(((((((8:1.1651413245968778,((37:0.027729059264600304,44:0.027729059264600304):0.4234501915512544,38:0.4511792508158547):0.7139…
tree STATE_2484000 = ((1:67.41837381498996,((2:0.3539584277004497,3:0.3539584277004497):50.408518349589755,(4:31.883011920376113,(5:0.19009661696143354,6:0.19009661696143354):30.69291530341468):14.87946485691409):11.65589703769976):115.12247332203333,((7:12.364891585065672,(((((((((8:0.9247975151404391,((9:0.5505899394454865,(37:0.35877208951790324,(38:0.0978788775625657,44:0.0978788775625657):0.…
tree STATE_2487000 = ((1:72.4974728293488,((2:1.3339874592765693,3:1.3339874592765693):51.104393296086435,(4:34.55502519623757,(5:0.8944097849653563,6:0.8944097849653563):32.66061541127222):13.883355559125434):15.059092073985788):101.88132017888174,((7:17.94769035194474,((((((((8:0.3954482602450925,((12:0.22712140036595962,39:0.22712140036595962):0.1417188147591797,(37:0.21584432597233238,42:0.21…
tree STATE_2490000 = ((1:56.52631732850748,((2:0.7843329803453276,3:0.7843329803453276):38.89950153789783,(4:22.517746470121317,(5:0.04143227190581911,6:0.04143227190581911):21.476314198215498):13.166088048121836):11.842482810264329):94.38323817782776,((7:13.662818921909814,(((((((8:0.4013143284785997,44:0.4013143284785997):0.11924385467776577,(36:0.357384339499748,(38:0.28322035766557635,42:0.28…
tree STATE_2493000 = ((1:66.56224711546335,((2:0.8757955315361166,3:0.8757955315361166):46.18507635581969,(4:30.92433239900157,(5:0.5995184791324828,6:0.5995184791324828):29.324813919869086):12.13653948835423):14.501375228107548):102.78532574794559,((7:17.17702592228389,(((((8:0.950126841283256,((12:0.5217522709025835,((35:0.12193125926728204,43:0.12193125926728204):0.04902660354435831,(38:1.5265…
tree STATE_2496000 = ((1:83.27518309653769,((2:0.5271811542443317,3:0.5271811542443317):58.88575542696549,(4:37.27580074104661,(5:0.7928390468079591,6:0.7928390468079591):35.482961694238654):18.13713584016321):18.86224651532787):113.53768359344025,((7:14.368861290714563,((((8:0.9795854556664575,(9:0.8589189572250976,((((35:0.09284259784362119,41:0.09284259784362119):0.30461106594599746,((37:0.083…
tree STATE_2499000 = ((1:78.0991058631927,((2:0.43300503113673194,3:0.43300503113673194):67.65196840992961,(4:45.62187272142578,(5:0.10995713188962775,6:0.10995713188962775):44.51191558953615):18.463100719640558):5.014132422126366):156.0392513263738,((7:19.43114704096465,(((8:1.9570704353817505,((((9:0.7681426418320682,38:0.7681426418320682):0.37831965970505854,((36:0.1867213221961598,37:0.186721…
tree STATE_2502000 = ((1:90.80406982568624,((2:0.736732569445806,3:0.736732569445806):67.85882848165437,(4:46.356313847179855,(5:0.21654714010985288,6:0.21654714010985288):45.13976670707):18.23924720392032):17.208508774586065):149.04589103945833,((7:23.13543514047941,((((((((8:0.6583857023316881,(40:0.4132159175630903,41:0.4132159175630903):0.24516978476859785):0.10945537678145456,(39:0.256165876…
tree STATE_2505000 = ((1:104.32690473360856,((2:0.5649358359688073,3:0.5649358359688073):74.77362464120607,(4:45.4209543251163,(5:0.3079163097575286,6:0.3079163097575286):44.11303801535877):25.917606152058582):23.988344256433678):153.3794865557661,((7:26.1472430293208,((((((((8:1.0108540011240472,43:1.0108540011240472):0.27537934405852216,(((35:0.0811417343355938,39:0.0811417343355938):0.80472466…
tree STATE_2508000 = ((1:86.04473595956459,((2:1.4408703509490888,3:1.4408703509490888):64.21716490223619,(4:47.655176723224656,(5:0.6212381716135411,6:0.6212381716135411):46.033938551611115):14.00285852996062):15.386700706379315):161.04021357727657,((7:22.083331002980458,((((((((8:0.5462919381088489,37:0.5462919381088489):1.224800514800572,((((9:1.1035965624440676,35:1.1035965624440676):0.068402…
tree STATE_2511000 = ((1:88.5006883364158,((2:2.181091649918468,3:2.181091649918468):67.88824802551956,(4:51.0994976179844,(5:0.23641063507380267,6:0.23641063507380267):49.863086982910595):14.969842057453633):13.431348660977775):156.72698725151662,((7:24.275347827118164,(((((8:1.2220457207724138,(((29:0.33012715084848443,((31:0.16804523542215416,34:0.16804523542215416):0.14379748764996458,32:0.31…
tree STATE_2514000 = ((1:103.0533345373926,((2:0.96285174238729,3:0.96285174238729):74.2916331051892,(4:43.44485509300951,(5:0.46841299447421214,6:0.46841299447421214):41.976442098535294):27.809629754566984):22.79884968981611):170.61193134498652,((7:20.09450566581057,(((((((8:0.7092239130247197,(((36:0.02412297222524632,45:0.02412297222524632):0.038509863686635885,43:0.0626328359118822):0.3845483…
tree STATE_2517000 = ((1:85.51751904615722,((2:0.83520474863478,3:0.83520474863478):58.92143836833432,(4:39.6868694979436,(5:0.1256060522095197,6:0.1256060522095197):38.56126344573408):16.069773619025504):20.760875929188117):141.10359409763188,((7:21.5028578875222,((((((8:1.643974822609752,((((((9:0.3816419650048841,12:0.3816419650048841):0.10886099231824875,35:0.49050295732313287):0.236745443483…
tree STATE_2520000 = ((1:89.68287237741096,((2:1.2060028950447226,3:1.2060028950447226):64.62077850701246,(4:43.58857886251507,(5:0.676464864555486,6:0.676464864555486):41.91211399795959):18.238202539542108):18.85609097535378):135.15908307764016,((7:21.43112813124884,((((((((((8:0.1698043746187845,38:0.1698043746187845):0.3690506998614639,((35:0.33049719456670174,42:0.33049719456670174):0.0228280…
tree STATE_2523000 = ((1:84.63724149895006,((2:1.2660107133652527,3:1.2660107133652527):60.54214475920721,(4:34.84221728208526,(5:0.018804959759298967,6:0.018804959759298967):33.82341232232596):22.965938190487208):17.829086026377595):116.0053308335047,((7:17.526817900095075,(((((((((8:0.535046565417228,12:0.535046565417228):0.4376645817704583,((38:0.022276629080508235,44:0.022276629080508235):0.2…
tree STATE_2526000 = ((1:82.34053928421947,((2:1.0259564141803317,3:1.0259564141803317):57.23514753201992,(4:40.701040956992706,(5:0.16264720622842965,6:0.16264720622842965):39.53839375076428):13.560062989207545):19.079435338019223):144.11908245394892,((7:20.783421923576082,(((((((8:0.5128606807669246,((40:0.15440793937221886,42:0.15440793937221886):0.09188320695365956,45:0.24629114632587842):0.2…
tree STATE_2529000 = ((1:80.75353534393098,((2:0.29671925357360784,3:0.29671925357360784):56.10735002639621,(4:35.843784204812216,(5:0.002760337050370154,6:0.002760337050370154):34.84102386776185):16.5602850751576):19.34946606396116):140.47308966217645,((7:21.59740556223474,(((((8:1.2999158166731193,((12:0.978903756064074,40:0.978903756064074):0.08773869682126045,(((35:0.5849546596994876,42:0.584…
tree STATE_2532000 = ((1:78.47304555829243,((2:1.2655824092323655,3:1.2655824092323655):62.375813066563666,(4:42.896838574487006,(5:1.0225793501664864,6:1.0225793501664864):40.87425922432052):16.744556901309025):9.831650082496395):142.5713386741161,((7:22.677967894861535,(((((((((8:0.35587558436190997,(38:0.3041884734641163,44:0.3041884734641163):0.05168711089779365):0.005150593226301348,(36:0.33…
tree STATE_2535000 = ((1:93.44430058284085,((2:1.3732414960604498,3:1.3732414960604498):66.33363579027234,(4:44.83200216353184,(5:0.7047664486310801,6:0.7047664486310801):43.12723571490076):18.874875122800944):20.73742329650807):179.58188429750425,((7:19.899900426223905,(((8:2.183269872596698,((9:1.5770509077906034,((((29:0.13050668115807024,31:0.13050668115807024):0.17557075898857183,32:0.306077…
tree STATE_2538000 = (((1:79.04136428115565,(4:39.213016585071465,(5:0.47994693524788445,6:0.47994693524788445):37.73306964982358):30.828347696084187):10.974932861926078,(2:1.588632424039666,3:1.588632424039666):83.42766471904207):139.81189214593132,((7:23.805068618362935,((((((((((8:0.2275579070743514,(39:0.00943069904348692,45:0.00943069904348692):0.21812720803086447):0.01458435631135685,(40:0.…
tree STATE_2541000 = ((1:100.64662142583552,((2:1.428887904234422,3:1.428887904234422):79.37309688110867,(4:49.92441247792215,(5:1.4875501596412377,6:1.4875501596412377):47.43686231828091):26.877572307420948):14.844636640492425):184.88974398959778,((7:24.18355733855066,(((((((8:0.557814893090353,44:0.557814893090353):0.23060662318239267,37:0.7884215162727457):1.149282629283258,((12:1.580895699586…
tree STATE_2544000 = ((1:88.42274585446955,((2:1.2515769544738014,3:1.2515769544738014):64.16128810639142,(4:44.62932597025062,(5:0.27442169880331946,6:0.27442169880331946):43.354904271447296):16.78353909061461):18.009880793604324):145.76976648963696,((7:18.203669606170795,(((((((((((8:0.8132101749032048,35:0.8132101749032048):0.008518331209673269,(27:0.10486969144982605,44:0.10486969144982605):0…
tree STATE_2547000 = ((1:87.96676067511194,((2:0.5549555399030162,3:0.5549555399030162):68.02244465084515,(4:43.06553347943246,(5:0.18807849886077044,6:0.18807849886077044):41.87745498057169):21.511866711315704):14.389360484363777):142.26529180327776,((7:22.077716901671195,((((((((8:0.5177211381050209,12:0.5177211381050209):0.0719418277990822,(37:0.18940238318007782,(41:0.10803144240285073,42:0.1…
tree STATE_2550000 = ((1:97.0242697299168,((2:3.4514372571363747,3:3.4514372571363747):62.37521050949488,(4:44.939367620835895,(5:1.1182005053855644,6:1.1182005053855644):42.82116711545033):16.88728014579536):26.197621963285542):137.8386866383008,((7:22.363062791634846,(((((8:1.2627369283655125,(((((9:0.2600590694099941,38:0.2600590694099941):0.10372563242083133,(40:0.0695563087250892,43:0.069556…
tree STATE_2553000 = ((1:74.11792795585939,((2:1.618604647328116,3:1.618604647328116):53.339006163494076,(4:34.38743072348461,(5:0.12118045384136522,6:0.12118045384136522):33.26625026964325):16.570180087337583):14.16031714503719):138.2034672655783,((7:20.999391123235988,(((((((((8:0.6075887498306128,42:0.6075887498306128):0.09490697826314709,38:0.7024957280937599):0.2769248967022402,(((9:0.341669…
tree STATE_2556000 = ((1:84.94849405233586,((2:1.6256601716031565,3:1.6256601716031565):64.0905137504627,(4:44.58943697094067,(5:0.46355572122562094,6:0.46355572122562094):43.12588124971505):17.126736951125196):14.232320130269997):169.09913442299532,((7:22.510253762789514,(((((((((8:0.8882593940501576,35:0.8882593940501576):0.05603317971050026,((9:0.7303141682944176,(12:0.7244860834726922,38:0.72…
tree STATE_2559000 = ((1:85.9196422877626,((2:0.3537853008741987,3:0.3537853008741987):69.66461676096289,(4:45.233937031876046,(5:0.039783974793850874,6:0.039783974793850874):44.1941530570822):20.784465029961034):10.90124022592552):144.10599818352202,((7:24.66465512916995,(((((((8:1.0729071899050722,(12:0.8282087616882272,44:0.8282087616882272):0.24469842821684495):0.12501446341967903,37:1.197921…
tree STATE_2562000 = ((1:89.35499810088767,((2:0.5993368677605027,3:0.5993368677605027):61.42679311245085,(4:45.25903294184333,(5:0.019886117398474568,6:0.019886117398474568):44.23914682444486):12.767097038368021):22.32886812067632):154.74102864120073,((7:24.96061081225659,(((((((8:0.9794651177066248,(((29:0.18264869279813634,31:0.18264869279813634):0.03751986567327498,30:0.2201685584714113):0.15…
tree STATE_2565000 = ((1:97.59830386105762,((2:0.9853790788641401,3:0.9853790788641401):67.89294916043553,(4:44.96326324570007,(5:1.1003356014190242,6:1.1003356014190242):42.862927644281044):19.915064993599607):23.71997562175794):170.07668332533484,((7:29.554616824835378,(((((((8:1.4834184201039615,(((((9:0.6583917840265737,(42:0.48138134898584173,45:0.48138134898584173):0.177010435040732):0.1092…
tree STATE_2568000 = ((1:109.44232549704051,((2:3.3960987523448445,3:3.3960987523448445):84.54291894762976,(4:56.81174160866652,(5:0.1221960883798392,6:0.1221960883798392):55.689545520286686):27.127276091308076):16.503307797065915):187.9741532169414,((7:29.554978779323303,(((((((8:0.6885223025576538,(37:0.4752676222120586,(39:0.01973359767882862,42:0.01973359767882862):0.45553402453323):0.2132546…
tree STATE_2571000 = ((1:125.183441844794,((2:3.168913385453454,3:3.168913385453454):87.62034119253619,(4:50.55945878311565,(5:0.3200698682131229,6:0.3200698682131229):49.23938891490253):36.229795794873986):29.394187266804366):168.8801676481075,((7:25.038411755736536,((((8:3.661449051038806,(((((9:0.8872269026687526,39:0.8872269026687526):0.0782818143988595,(12:0.6301762520762881,43:0.63017625207…
tree STATE_2574000 = ((1:128.7835230482886,((2:1.9442766874543462,3:1.9442766874543462):90.60809861985095,(4:56.46152597224278,(5:0.969869648063737,6:0.969869648063737):54.49165632417905):32.090849335062515):31.231147740983303):181.55150111740613,((7:22.03213447880224,((((((8:1.2123977112953435,38:1.2123977112953435):1.0289119546987802,12:2.2413096659941236):0.344496321680658,((((9:1.370719364178…
tree STATE_2577000 = ((1:123.22214639361873,((2:1.5592392866821942,3:1.5592392866821942):88.5184117600494,(4:60.51064012636991,(5:0.8116966247888371,6:0.8116966247888371):58.69894350158107):25.567010920361696):28.144495346887126):242.3092347395393,((7:23.249895020779515,((((8:2.6305313328543947,((((9:0.8930324745280913,(35:0.4440704069096484,(41:0.03341209697619523,44:0.03341209697619523):0.41065…
tree STATE_2580000 = ((1:109.47880327659239,((2:0.5650343469744623,3:0.5650343469744623):88.65025711612766,(4:58.792291985283285,(5:0.2972235230000173,6:0.2972235230000173):57.49506846228327):26.422999477818834):15.263511813490268):210.75006053636918,((7:24.19940799610545,(((((((8:1.7999603111883,((((((29:0.4446825527654291,(30:0.35323325611458023,31:0.35323325611458023):0.09144929665084889):0.09…
tree STATE_2583000 = ((1:124.22942504470916,((2:2.455376455644961,3:2.455376455644961):86.21038778234592,(4:50.35827709428904,(5:0.3596134342902264,6:0.3596134342902264):48.99866365999882):34.30748714370184):30.563660806718275):192.79625798903726,((7:30.632295717385535,(((((((8:1.1392467667154298,9:1.1392467667154298):0.761115032747832,(((((29:0.06972520023048649,32:0.06972520023048649):0.6099501…
tree STATE_2586000 = ((1:126.82591705694048,((2:0.41358034716898473,3:0.41358034716898473):92.19186574223806,(4:57.81732711418101,(5:0.1822890673572637,6:0.1822890673572637):56.63503804682375):30.78811897522604):29.22047096753343):173.52459100763795,((7:30.588603471732974,((((((((8:1.0040112052905439,39:1.0040112052905439):0.010335483346361807,44:1.0143466886369057):0.08491656724635921,(35:0.5604…
tree STATE_2589000 = ((1:117.00761126954049,((2:1.6785248850269383,3:1.6785248850269383):93.09034606548178,(4:59.750456708797046,(5:0.41007938836545144,6:0.41007938836545144):58.34037732043159):31.01841424171168):17.238740319031763):212.38409227587286,((7:27.43425648531317,(((((((((8:0.6086362383499205,39:0.6086362383499205):0.3613220065566849,(37:0.3727073063170842,43:0.3727073063170842):0.59725…
tree STATE_2592000 = ((1:117.55367994742276,((2:1.0088677483927526,3:1.0088677483927526):84.64187918575018,(4:57.94480489332541,(5:0.2675722351327643,6:0.2675722351327643):56.67723265819265):23.705942040817533):26.90293301327982):182.05378626033115,((7:19.003492184416938,(((((((8:2.0407556436703738,(((29:0.417418604770814,(32:0.2903092300552857,33:0.2903092300552857):0.1271093747155283):0.4718585…
tree STATE_2595000 = ((1:116.03385524497357,((2:2.022170119071223,3:2.022170119071223):91.55245413390944,(4:56.86729872089164,(5:0.8169102725594097,6:0.8169102725594097):55.05038844833223):32.707325532089015):17.45923099199291):208.7620743122157,((7:22.42861446306616,((((((((((8:0.5365015354284898,(((37:0.11933664897030002,39:0.11933664897030002):0.01916048686994959,43:0.1384971358402496):0.02943…
tree STATE_2598000 = ((1:117.61533692405747,((2:0.3146287186569978,3:0.3146287186569978):76.05197959604999,(4:50.16303297446708,(5:0.01700212061885331,6:0.01700212061885331):49.146030853848224):22.203575340239915):36.24872860935048):187.8101993437623,((7:25.367056557460902,((((((((((8:0.7124293053069222,(9:0.48192028951678495,44:0.48192028951678495):0.23050901579013722):0.15176804735658667,(36:0.…
tree STATE_2601000 = ((1:112.32239290888018,((2:1.577351100280108,3:1.577351100280108):90.09047660884691,(4:61.48740750012533,(5:0.41780153336359227,6:0.41780153336359227):60.069605966761735):26.180420209001696):15.65456519975315):177.4414841160304,((7:28.53017403847318,(((((((8:1.0597845370416124,38:1.0597845370416124):0.7378235781310518,37:1.7976081151726642):0.6839306672254453,(((29:0.30853699…
tree STATE_2604000 = ((1:107.55481442226754,((2:1.5303648501111002,3:1.5303648501111002):81.46341752876597,(4:47.63422077251903,(5:0.07542051206776357,6:0.07542051206776357):46.558800260451264):31.359561606358042):19.56103204339047):191.70583688770358,((7:30.566152211348424,(((((((8:1.32917121593856,(40:0.49964017554466594,41:0.49964017554466594):0.829531040393894):0.41868820447189514,((((12:0.44…
tree STATE_2607000 = ((1:114.40139623722494,((2:1.5381292853406858,3:1.5381292853406858):85.85515114052504,(4:57.48471076571464,(5:1.3099940198635096,6:1.3099940198635096):55.17471674585113):25.908569660151088):22.008115811359218):163.47463650621808,((7:32.50686426457171,((((((8:0.7521024480220923,((35:0.07043682700376667,38:0.07043682700376667):0.4261870998127136,((37:0.07954849340330905,41:0.07…
tree STATE_2610000 = ((1:114.99811224504651,((2:1.2772877632394852,3:1.2772877632394852):82.94165486815876,(4:53.51967953495584,(5:0.1936116697128636,6:0.1936116697128636):52.326067865242976):26.699263096442408):25.779169613648264):166.95568323499742,((7:26.510426854832385,(((((((8:1.6412014586493153,(((29:0.14487917831692526,30:0.14487917831692526):0.04182793755879227,33:0.18670711587571753):0.2…
tree STATE_2613000 = ((1:108.92582048402345,((2:0.7135827040186147,3:0.7135827040186147):87.74100392417918,(4:52.0624983889483,(5:0.978227263226092,6:0.978227263226092):50.08427112572221):32.3920882392495):15.471233855825645):194.96589581708173,((7:21.39669143446862,(((((((8:1.4267403852349811,((9:0.40620036066406845,(35:0.2908296118930121,42:0.2908296118930121):0.11537074877105635):0.97528878671…
tree STATE_2616000 = ((1:104.7715841739287,((2:1.9213024922036883,3:1.9213024922036883):84.94972884484605,(4:53.561397920214375,(5:0.46473075149898513,6:0.46473075149898513):52.09666716871539):29.309633416835368):12.900552836878958):220.0905455996927,((7:41.10593370303943,(((((((((8:0.8980155498234588,9:0.8980155498234588):0.10944361764761767,(39:0.00917428433410301,42:0.00917428433410301):0.9982…
tree STATE_2619000 = ((1:137.5852897626763,((2:1.1304825679228774,3:1.1304825679228774):103.084031308509,(4:65.3097110288072,(5:1.1958182154627917,6:1.1958182154627917):63.11389281334441):34.90480284762468):28.370775886244417):168.04176154924315,((7:22.2189578276893,((((((8:1.8489190816118486,((9:0.7334404041638215,(40:0.09127595764976185,42:0.09127595764976185):0.6421644465140597):0.667626749004…
tree STATE_2622000 = ((1:141.26562929145902,((2:3.2551804322125033,3:3.2551804322125033):110.89460032167442,(4:73.17165431388511,(5:0.7208796524145296,6:0.7208796524145296):71.45077466147059):36.9781264400018):22.115848537572106):166.4125521356917,((7:32.411710735208814,((((((((8:1.7784051495860285,12:1.7784051495860285):0.7506130425578637,((29:1.1607814473426772,(30:0.165914321292585,(31:0.02284…
tree STATE_2625000 = ((1:130.48800756429733,((2:0.4528323987758647,3:0.4528323987758647):103.96146962602289,(4:73.32474926269109,(5:0.0075603417716667565,6:0.0075603417716667565):72.31718892091942):27.089552762107672):21.073705539498576):194.11976369022722,((7:30.697695808381454,((((((((8:0.9287021740435512,12:0.9287021740435512):1.4454201027891629,(((29:0.14917567122581113,(31:0.1287038926399139…
tree STATE_2628000 = ((1:143.28150426652684,((2:0.9354835941556487,3:0.9354835941556487):106.87891229886728,(4:77.9607079277856,(5:1.8390745324428615,6:1.8390745324428615):75.12163339534274):25.853687965237313):30.46710837350392):230.84057960664114,((7:37.80240756101418,((((((((8:1.7456154371561563,12:1.7456154371561563):1.2749360281058546,(((35:1.4883193075636583,((36:0.42665617541438805,41:0.42…
tree STATE_2631000 = ((1:134.79951848197433,((2:3.621191381649357,3:3.621191381649357):104.51949710640825,(4:74.6039028261665,(5:0.01902785979820898,6:0.01902785979820898):73.58487496636829):29.536785661891102):21.658829993916726):239.73356640793875,((7:27.36359368716561,((((((((8:0.7174544824757269,40:0.7174544824757269):1.7715390230107109,(((9:1.4453915665334445,(((29:0.36874234812428713,33:0.3…
tree STATE_2634000 = ((1:141.28112475901912,((2:2.1213886128895467,3:2.1213886128895467):94.85251037346045,(4:58.33075414979376,(5:0.526307771283939,6:0.526307771283939):56.80444637850982):34.64314483655623):39.30722577266913):210.69237938493688,((7:30.989311838423596,(((((((8:0.8308310526364933,12:0.8308310526364933):0.49181015994914246,35:1.3226412125856357):0.7533063103812085,42:2.075947522966…
tree STATE_2637000 = ((1:120.27392195812499,((2:1.4744954532909116,3:1.4744954532909116):95.21401742971956,(4:62.397872287210404,(5:0.5283417810288711,6:0.5283417810288711):60.86953050618153):30.29064059580007):18.585409075114512):203.07649326585224,((7:23.26035030863796,(((((8:1.5718047281282863,(((29:0.15656430121578374,34:0.15656430121578374):0.7928879377762563,(30:0.6536764487469069,(31:0.326…
tree STATE_2640000 = ((1:122.84877788655888,((2:1.0301112040606686,3:1.0301112040606686):86.9537213244532,(4:56.16736504353932,(5:0.268125291746907,6:0.268125291746907):54.899239751792415):27.816467484974552):29.864945358045006):177.18274165527146,((7:21.874095266105265,(((((8:1.1806911179258155,(37:0.24289281913509117,38:0.24289281913509117):0.9377982987907243):1.30197927463693,(((12:0.856865911…
tree STATE_2643000 = ((1:113.89663582837036,((2:0.8881637634659736,3:0.8881637634659736):89.01243265397845,(4:55.19140373543233,(5:1.0307017389119704,6:1.0307017389119704):53.16070199652036):30.709192682012088):18.996039410925945):214.02383940663495,((7:26.234626011957452,((((((((8:0.8486860942616999,(((39:0.7374235707506425,45:0.7374235707506425):0.012907014704114816,43:0.7503305854547573):0.034…
tree STATE_2646000 = ((1:104.96664642323408,((2:1.3798002418510062,3:1.3798002418510062):83.63335713991634,(4:57.144768425297286,(5:0.08100583256291038,6:0.08100583256291038):56.06376259273438):23.868388956470056):14.953489041466739):182.95874875585076,((7:22.93984580325866,((((8:1.2899755488779405,(((12:0.6085548368882838,(37:0.08211281880908633,(40:2.4614050336109515E-4,45:2.4614050336109515E-4…
tree STATE_2649000 = ((1:118.44175824431743,((2:0.5152625982425523,3:0.5152625982425523):85.43785044840385,(4:47.87288920587746,(5:0.5022762650667953,6:0.5022762650667953):46.370612940810666):34.080223840768944):27.48864519767102):165.412434850966,((7:26.55279802728273,(((((8:2.186538593346057,((((((29:0.4736115376484616,((32:0.2491136802803046,34:0.2491136802803046):0.14598225892016234,33:0.3950…
tree STATE_2652000 = (((1:83.69825398778434,(4:49.13140380753571,(5:0.16894594886981018,6:0.16894594886981018):47.9624578586659):25.56685018024863):27.356794765044498,(2:1.4560178708045264,3:1.4560178708045264):104.59903088202431):201.39521591232705,((7:22.428959642727786,(((((((8:0.8910337291406473,45:0.8910337291406473):0.16745486130488396,43:1.0584885904455312):0.16257943460780644,(((37:0.0542…
tree STATE_2655000 = ((1:108.04515308927449,((2:0.7451266997187158,3:0.7451266997187158):80.38449913493471,(4:53.182487124259964,(5:0.07600996153369799,6:0.07600996153369799):52.106477162726264):23.94713871039346):21.915527254621068):146.07448619986502,((7:22.93353274913077,(((((((((8:0.852413945881205,(12:0.7338824714468765,(((37:0.055892917658701025,44:0.055892917658701025):0.07235231644186749,…
tree STATE_2658000 = ((1:113.42568382587717,((2:1.4951214178064216,3:1.4951214178064216):87.33250825050209,(4:55.07797869458658,(5:0.5921064055244116,6:0.5921064055244116):53.485872289062165):29.749650973721927):19.59805415756867):164.51925266225476,((7:21.76588649957541,((((((((8:1.2561799618882261,((((29:0.1755440146133686,(33:0.10477270074969051,34:0.10477270074969051):0.07077131386367809):0.3…
tree STATE_2661000 = ((1:114.92583890658847,((2:1.0398489397306019,3:1.0398489397306019):84.94800120154429,(4:50.93860753710843,(5:0.1567276992264901,6:0.1567276992264901):49.781879837881945):31.04924260416646):23.937988765313577):178.45934630780238,((7:24.51687680232574,((((((((8:0.5863434136802603,40:0.5863434136802603):0.3097339938400352,(41:0.14269730127309307,44:0.14269730127309307):0.753380…
tree STATE_2664000 = ((1:87.13920417581812,((2:0.8882838769855752,3:0.8882838769855752):74.08423796776498,(4:47.046109761030834,(5:0.27346426179047434,6:0.27346426179047434):45.77264549924036):23.926412083719725):7.1666823310675625):148.06735945489524,((7:21.02975847307236,(((((8:1.5566102037156535,9:1.5566102037156535):0.9984702339788749,((12:1.9890164961092058,((35:0.1743583867062737,41:0.17435…
tree STATE_2667000 = ((1:74.11810366907122,((2:1.0321580427219086,3:1.0321580427219086):53.81100666603084,(4:38.453583153821995,(5:0.2933508879364233,6:0.2933508879364233):37.16023226588557):12.389581554930757):14.274938960318465):121.35472194563957,((7:18.811687056443954,(((((((((8:0.8972882851149132,((((38:0.05311469566737279,(39:0.045445385260316745,(43:0.044106026837292776,44:0.04410602683729…
tree STATE_2670000 = ((1:69.51665224938495,((2:0.8752065694921249,3:0.8752065694921249):51.81101287563355,(4:37.54243762473171,(5:0.49604491137868756,6:0.49604491137868756):36.04639271335302):11.143781820393968):11.830432804259267):115.939757584955,((7:15.19146481227715,((((((8:0.423926889269778,(38:0.0930547029959551,40:0.0930547029959551):0.3308721862738229):0.37487088248969963,((39:0.077826318…
tree STATE_2673000 = ((1:72.57846324020937,((2:1.2066908139045225,3:1.2066908139045225):53.91635071945529,(4:34.14730184454224,(5:0.31638665578500813,6:0.31638665578500813):32.83091518875723):16.97573968881757):12.455421706849563):114.26333107896238,((7:16.9313734971163,(((((((8:1.29068974574756,((37:0.1566481450823153,44:0.1566481450823153):1.0241750121393751,((39:0.010547209290159391,41:0.01054…
tree STATE_2676000 = ((1:63.89651196122166,((2:0.12207301251480018,3:0.12207301251480018):50.69010515896173,(4:34.6677683335807,(5:0.1478376289833161,6:0.1478376289833161):33.519930704597385):12.144409837895822):8.084333789745138):109.83252444986441,((7:12.620897180951825,((((((((8:0.5041521686792596,42:0.5041521686792596):0.3530056092165502,35:0.8571577778958098):0.015542011237938524,(12:0.82732…
tree STATE_2679000 = (((1:47.43047260843159,(4:26.884305561711365,(5:0.4110908524731851,6:0.4110908524731851):25.473214709238178):11.546167046720228):10.452775339979546,(2:0.9699894266263218,3:0.9699894266263218):51.91325852178482):91.14453705331374,((7:12.129842188554669,((((((8:0.1452801557101742,36:0.1452801557101742):0.39249852300767385,(40:0.343444049585904,(41:0.218324122227623,((42:0.03776…
tree STATE_2682000 = ((1:60.100308926072785,((2:0.6928018085082694,3:0.6928018085082694):44.49261670935116,(4:26.361376763985696,(5:0.5671084060343095,6:0.5671084060343095):24.79426835795139):14.824041753873736):9.914890408213353):92.8601406360134,((7:15.31510618141185,(((8:1.2627887002065847,((((((9:0.4179071259633874,12:0.4179071259633874):0.02521962794163174,((37:0.016230788030195138,38:0.0162…
tree STATE_2685000 = ((1:57.8864024504572,((2:0.9378852589439362,3:0.9378852589439362):43.13061015079893,(4:25.451968282095372,(5:0.05563479107956404,6:0.05563479107956404):24.39633349101581):14.616527127647494):8.817907040714331):90.73189504532245,((7:12.32931975876872,((((((8:0.8398186263865461,9:0.8398186263865461):0.01851391812158576,((12:0.37448135440415664,38:0.37448135440415664):0.31573291…
tree STATE_2688000 = ((1:63.28268633572503,((2:1.1094760482329278,3:1.1094760482329278):39.662221298143514,(4:27.96020501272156,(5:0.10258792326492383,6:0.10258792326492383):26.857617089456635):8.811492333654883):17.51098898934859):94.12026469276617,((7:13.471370875059515,((((8:0.5182889688951452,(36:0.44827480325516456,(37:0.04115570804991644,39:0.04115570804991644):0.40711909520524814):0.070014…
tree STATE_2691000 = ((1:60.789214590585395,((2:0.47537759403703994,3:0.47537759403703994):43.744653376666776,(4:28.14464867301266,(5:0.2208740469823116,6:0.2208740469823116):26.92377462603035):12.075382297691156):11.569183619881578):102.9555461457681,((7:12.800784201890323,(((((((8:0.20553266336061993,42:0.20553266336061993):0.18998540254714164,35:0.39551806590776156):0.042239615635402405,36:0.4…
tree STATE_2694000 = (((1:49.305597282526705,(4:29.496257899901664,(5:0.44187846332799907,6:0.44187846332799907):28.054379436573665):10.80933938262504):11.434410721632553,(2:2.3107779856491426,3:2.3107779856491426):53.42923001851011):97.25355710976837,((7:11.460306955983565,(((((8:0.8859628370766222,(((37:0.08788782602731161,45:0.08788782602731161):0.16370306092298914,(38:0.1139841124055709,40:0.…
tree STATE_2697000 = ((1:57.94689800433371,((2:0.20667844011208558,3:0.20667844011208558):39.41747366499137,(4:28.55063086464324,(5:0.2234057616969185,6:0.2234057616969185):27.327225102946322):7.073521240460217):13.322745899230256):102.54188172148304,((7:14.225989129907674,(((((((8:0.37105781187843834,(39:0.11397466138755434,41:0.11397466138755434):0.257083150490884):0.39148185465373264,((((37:0.…
tree STATE_2700000 = ((1:61.996068300769764,((2:0.3301401604972174,3:0.3301401604972174):45.95935523968417,(4:28.355553985753332,(5:0.11741427431919327,6:0.11741427431919327):27.238139711434137):13.933941414428055):10.706572900588377):101.53817697369453,((7:13.385353180033789,((((((((((8:0.37701763691702067,((36:0.1291927942722084,41:0.1291927942722084):0.09910552522792529,39:0.22829831950013368)…
tree STATE_2703000 = ((1:65.15601374165213,((2:0.6084431203749787,3:0.6084431203749787):46.81199117750932,(4:31.827852284925527,(5:0.1094128041909368,6:0.1094128041909368):30.718439480734588):11.592582012958772):12.735579443767833):88.09157205631486,((7:17.09390786637669,((((((8:1.143544619070753,(((29:0.5306416175106992,(33:0.30452280863514775,34:0.30452280863514775):0.2261188088755514):7.297891…
tree STATE_2706000 = ((1:76.61276407441103,((2:0.6677563620909357,3:0.6677563620909357):57.60939786850002,(4:34.70267842965138,(5:0.19973828576017105,6:0.19973828576017105):33.50294014389121):19.574475800939574):13.33560984382008):105.51150953387592,((7:16.96212686652315,(((((8:0.8526876085486734,((12:0.7552729534005325,36:0.7552729534005325):0.02576227840320966,((37:0.0937668725570843,41:0.09376…
tree STATE_2709000 = ((1:67.96122788007304,((2:1.0645190463329293,3:1.0645190463329293):52.71334677667407,(4:28.90483508818128,(5:0.20297246029366534,6:0.20297246029366534):27.701862627887614):20.87303073482572):9.183362057066041):103.92010051310297,((7:18.466560609604247,((((((8:1.0633298179544972,(9:0.5009084582749123,(35:0.3898621975595341,(37:0.3060305536960962,39:0.3060305536960962):0.083831…
tree STATE_2712000 = ((1:71.92458185500698,((2:1.5103484807866305,3:1.5103484807866305):57.85209933620614,(4:34.23486905088082,(5:0.32468129608838225,6:0.32468129608838225):32.91018775479243):21.127578766111952):7.562134038014207):127.35528118968165,((7:16.18785264406527,((((((8:1.3905670768638188,(((9:0.45588258876137466,43:0.45588258876137466):0.6995605252762114,((37:0.09800424915693379,42:0.09…
tree STATE_2715000 = ((1:70.429443694506,((2:2.2836198974620814,3:2.2836198974620814):53.32266576223272,(4:39.76468702215548,(5:0.6226379681680658,6:0.6226379681680658):38.142049053987414):11.84159863753932):9.823158034811208):117.41625696619013,((7:16.132356288918526,((((((8:0.7830567838031935,((38:0.1875220086870338,41:0.1875220086870338):0.15455489373482692,45:0.34207690242186073):0.4409798813…
tree STATE_2718000 = ((1:82.89144129050861,((2:1.113306849039926,3:1.113306849039926):67.94757464316541,(4:43.67734576581831,(5:0.09547825058429638,6:0.09547825058429638):42.58186751523401):21.38353572638703):8.83055979830327):136.1556464163677,((7:14.255486667539056,(((((8:0.3722065709422676,(((36:0.1941362392279193,(37:0.1890800867616014,(44:0.02720711447531217,45:0.02720711447531217):0.1618729…
tree STATE_2721000 = ((1:90.63057628189314,((2:0.6514750259591686,3:0.6514750259591686):61.94565077963492,(4:42.69014868738074,(5:0.015449967889541227,6:0.015449967889541227):41.674698719491204):15.906977118213348):23.033450476299052):137.28727369190779,((7:15.041689588839457,((((((((8:0.4629749496849739,((9:0.22086816925606986,37:0.22086816925606986):0.21963804481593993,36:0.4405062140720098):0.…
tree STATE_2724000 = ((1:87.84795948406129,((2:2.0448431810886074,3:2.0448431810886074):68.01886485610564,(4:45.285459658842605,(5:0.11536387947802496,6:0.11536387947802496):44.17009577936458):20.77824837835164):12.784251446867046):145.7887279381991,((7:18.297668884851806,(((((8:0.5579211797018714,45:0.5579211797018714):1.156782474131147,12:1.7147036538330185):0.27892387075167013,(((9:0.989082678…
tree STATE_2727000 = ((1:85.34627383886594,((2:2.278499684827727,3:2.278499684827727):63.10098384850293,(4:39.0203368897783,(5:0.39049537841458104,6:0.39049537841458104):37.62984151136372):22.359146643552357):14.966790305535284):141.62126308470613,((7:18.348978621709378,((((((8:1.2001307852831016,36:1.2001307852831016):0.8459817623774868,(12:1.6983657677658113,((((29:0.6894014495158851,30:0.68940…
tree STATE_2730000 = ((1:81.12945509935852,((2:0.6031315204507326,3:0.6031315204507326):64.48861819497041,(4:44.24380213786739,(5:0.471323362783286,6:0.471323362783286):42.7724787750841):16.847947577553754):11.037705383937379):126.76299883716612,((7:12.655876299145724,(((((((8:0.4706675404992198,(37:0.04719933185975956,45:0.04719933185975956):0.4234682086394603):0.1636244940095038,36:0.6342920345…
tree STATE_2733000 = ((1:84.53416274670349,((2:1.1512008007261514,3:1.1512008007261514):70.37953046084115,(4:37.48616835771326,(5:0.30259942096112447,6:0.30259942096112447):36.18356893675214):30.044562903854036):8.00343148513619):123.14001907956958,((7:16.081808109119045,((((((8:1.8016290352528121,((9:0.7910357831282777,45:0.7910357831282777):0.6366003773434437,(37:0.7105222979491641,39:0.7105222…
tree STATE_2736000 = ((1:82.45817996796687,((2:1.801528541925526,3:1.801528541925526):62.542516506583574,(4:38.47401215349068,(5:0.2362840601685292,6:0.2362840601685292):37.237728093322154):21.87003289501842):13.114134919457769):136.74876180923786,((7:16.515973755443532,(((((((8:1.2291552938713028,((40:0.31096230732049346,(41:0.10453463004892016,43:0.10453463004892016):0.2064276772715733):0.20876…
tree STATE_2739000 = ((1:84.49186128834441,((2:1.9433272033150093,3:1.9433272033150093):57.02502218372011,(4:41.11932795578328,(5:0.04425493470132835,6:0.04425493470132835):40.07507302108195):13.849021431251842):20.52351190130929):153.68234375562636,((7:18.179546666536652,(((((((((8:0.8046176161042418,40:0.8046176161042418):0.5664255827231319,(36:0.4266162530097374,(41:0.11610448985176695,43:0.11…
tree STATE_2742000 = ((1:98.51622360348838,((2:0.8221187258379956,3:0.8221187258379956):82.16159833690892,(4:50.93079223977691,(5:0.5020144283069268,6:0.5020144283069268):49.428777811469985):28.052924822970006):10.532506540741466):134.7624910805161,((7:19.95426736313038,(((((((((((((8:0.5909034057043031,(((36:0.14875369032249547,43:0.14875369032249547):0.11681826387703437,41:0.26557195419952984):…
tree STATE_2745000 = ((1:92.99399739995934,((2:0.11532168305117452,3:0.11532168305117452):66.60625633712526,(4:41.69294732410375,(5:0.04899519058896473,6:0.04899519058896473):40.64395213351479):21.02863069607269):21.272419379782903):130.0001877799232,((7:18.82367762520174,(((((8:1.1518553171687547,((9:0.9671187588130972,(12:0.505710779644533,(((((38:0.031588259683507286,42:0.031588259683507286):0…
tree STATE_2748000 = ((1:92.99738444292396,((2:1.3879350501472683,3:1.3879350501472683):70.32243666585453,(4:43.220347366704395,(5:0.09909987192935077,6:0.09909987192935077):42.12124749477505):24.490024349297393):16.28701272692217):134.08319634986233,((7:20.10030121475968,((((((8:2.3141944024639565,((9:1.8085173537713557,(((35:0.12092860190275087,(38:0.009759596028420693,41:0.009759596028420693):…
tree STATE_2751000 = ((1:80.20138874583388,((2:1.5616677531813856,3:1.5616677531813856):65.20611045108022,(4:44.02803690651063,(5:0.10069843336983553,6:0.10069843336983553):42.92733847314079):18.739741297750975):8.433610541572278):144.83662296411632,((7:26.153011005635992,((((((((8:1.0122458596054424,44:1.0122458596054424):0.45826491423050575,((40:0.01676633519937656,42:0.01676633519937656):0.169…
tree STATE_2754000 = ((1:79.24937686449488,((2:0.5759362590070563,3:0.5759362590070563):56.97854173378814,(4:36.62073839781137,(5:0.43095815211206023,6:0.43095815211206023):35.18978024569931):16.933739594983827):16.694898871699678):116.28400976127776,((7:26.07737441009302,((((((((8:0.587071775200981,44:0.587071775200981):0.11350445914527785,((9:0.2795341356699266,45:0.2795341356699266):0.18972136…
tree STATE_2757000 = ((1:82.01182251357814,((2:0.677303972233311,3:0.677303972233311):61.585493795554264,(4:32.445311985550944,(5:0.035330420213110614,6:0.035330420213110614):31.409981565337834):25.81748578223663):14.749024745790564):121.02792657740626,((7:20.260727545159632,((((((8:1.6548253962723103,(((9:0.34105560535650226,(35:0.29011818557603447,40:0.29011818557603447):0.050937419780467785):0…
tree STATE_2760000 = ((1:78.39213645657223,((2:0.5904975775782191,3:0.5904975775782191):55.872794748350344,(4:38.81569339637135,(5:0.04231460409276977,6:0.04231460409276977):37.77337879227858):13.647598929557212):16.928844130643668):111.25845560303519,((7:13.66302485736106,(((((((((8:0.5370328936892934,(((37:0.24886290376351727,39:0.24886290376351727):0.06681094617240202,43:0.3156738499359193):0.…
tree STATE_2763000 = ((1:76.14138088463562,((2:0.8609527035690139,3:0.8609527035690139):55.54647250397119,(4:31.811842656784002,(5:0.17216298990570245,6:0.17216298990570245):30.6396796668783):20.5955825507562):14.733955677095423):115.41468715057633,((7:17.6636993133838,(((((((8:0.3770565275176013,45:0.3770565275176013):0.027546333817279556,36:0.4046028613348809):0.3517186754746715,35:0.7563215368…
tree STATE_2766000 = ((1:77.45314282066921,((2:2.040437140302844,3:2.040437140302844):54.39234883376231,(4:31.657069048912817,(5:0.38025645739973335,6:0.38025645739973335):30.276812591513085):20.775716925152338):16.02035684660406):122.0676215894754,((7:16.827121474769218,((((((8:0.8666740546726682,((35:0.17334073035722392,(40:0.03726858899665217,45:0.03726858899665217):0.13607214136057175):0.2149…
tree STATE_2769000 = ((1:67.18577842445019,((2:1.0843842150068408,3:1.0843842150068408):46.589979971364244,(4:27.65089841726669,(5:0.03558500369618045,6:0.03558500369618045):26.615313413570508):16.023465769104398):14.511414238079105):93.355789404264,((7:15.480151319345051,((((((((8:0.4660533952193809,37:0.4660533952193809):0.22252801016236495,40:0.6885814053817458):0.05314804359999603,((((12:0.50…
tree STATE_2772000 = ((1:70.84699409798131,((2:1.151843255390114,3:1.151843255390114):53.231170331404265,(4:32.187797463925264,(5:0.018990264271385726,6:0.018990264271385726):31.168807199653877):18.195216122869112):11.463980511186932):106.46204884886996,((7:15.203557117899713,((((((((8:0.6710338352097693,12:0.6710338352097693):0.348119927427609,(9:1.014432087087275,(((35:0.13630260519427978,(37:0…
tree STATE_2775000 = ((1:67.79850787857282,((2:0.5922024886618775,3:0.5922024886618775):50.47502204975589,(4:26.85406069335002,(5:0.36272544290866904,6:0.36272544290866904):25.491335250441352):20.213163845067747):11.731283340155052):96.79668400344923,((7:15.011157903635073,((((((((8:0.5767171657975543,35:0.5767171657975543):0.40232491600207476,(((12:0.4511073035767846,42:0.4511073035767846):0.114…
tree STATE_2778000 = ((1:60.309117297851465,((2:0.4320389206505073,3:0.4320389206505073):44.18921100554843,(4:25.497206456013394,(5:0.3548058179125775,6:0.3548058179125775):24.142400638100817):15.12404347018554):10.68786737165253):100.69360308836485,((7:11.475979325973908,((((((8:0.30055627334356705,(9:0.29403671331506753,(41:0.27242911660302804,45:0.27242911660302804):0.02160759671203949):0.0065…
tree STATE_2781000 = ((1:56.72396647967079,((2:1.1947346821122018,3:1.1947346821122018):42.06145391830445,(4:28.817172308563165,(5:0.13457342222236512,6:0.13457342222236512):27.6825988863408):10.439016291853484):8.467777879254143):86.3025325296583,((7:11.952402793395999,(((((((8:0.593146205587019,(((12:0.3500003797322237,35:0.3500003797322237):0.14128184937780058,36:0.4912822291100243):0.08553894…
tree STATE_2784000 = ((1:53.860201980968725,((2:1.1850781224081697,3:1.1850781224081697):40.49206190401904,(4:26.422290452241057,(5:0.1207791370337521,6:0.1207791370337521):25.301511315207307):11.254849574186153):7.183061954541515):94.82547738023902,((7:13.123728906995415,(((((((8:0.5358761799970548,((37:0.17280840411389778,38:0.17280840411389778):0.14721003822745402,(40:0.20085032533987504,45:0.…
tree STATE_2787000 = ((1:56.195769354212565,((2:0.25003920222644105,3:0.25003920222644105):44.86089543589149,(4:26.556442138464377,(5:0.12911851484477133,6:0.12911851484477133):25.427323623619607):14.554492499653556):6.084834716094633):92.77774260184003,((7:13.228250803309418,(((((((8:0.7585008767501429,((38:0.2572852092315433,45:0.2572852092315433):0.42522608029223385,43:0.6825112895237772):0.07…
tree STATE_2790000 = ((1:62.95337090492097,((2:0.7050780838225155,3:0.7050780838225155):45.32001704591451,(4:29.079603443373863,(5:0.09401590651123115,6:0.09401590651123115):27.98558753686263):12.945491686363162):11.928275775183948):92.15132661810094,((7:12.212056388049982,(((((((((8:0.3312741298057186,35:0.3312741298057186):0.0467849360979416,((37:0.1639383903494011,40:0.1639383903494011):0.0403…
tree STATE_2793000 = ((1:59.551146829903026,((2:0.7639341443955878,3:0.7639341443955878):44.45037836717461,(4:32.08377099260086,(5:0.24727523213177882,6:0.24727523213177882):30.836495760469084):9.13054151896933):9.336834318332834):89.83169791452002,((7:10.250508307200809,(((((((8:1.237652293500515,((38:0.04134912500121247,(39:0.006794032572324716,45:0.006794032572324716):0.034555092428887754):0.0…
tree STATE_2796000 = ((1:54.5754434163757,((2:1.1863737443951194,3:1.1863737443951194):39.64105021270477,(4:23.16041348840146,(5:0.2267626659977502,6:0.2267626659977502):21.93365082240371):13.667010468698429):8.74801945927581):92.99235145229378,((7:14.014055458454287,((((((((((((8:0.1263554114103306,42:0.1263554114103306):0.07685214326005699,(41:0.20058873049989526,(44:0.07539818992852168,45:0.07…
tree STATE_2799000 = ((1:54.473035161098814,((2:0.9303745999887756,3:0.9303745999887756):39.648234252821496,(4:23.88408280475712,(5:0.20230564496307935,6:0.20230564496307935):22.68177715979404):12.694526048053149):8.894426308288544):87.92272269155967,((7:11.048730211512291,(((((((((8:0.2875855111864334,12:0.2875855111864334):0.11292152132227312,36:0.4005070325087065):0.11283655176037982,((35:0.36…
tree STATE_2802000 = ((1:50.075685626723356,((2:0.8259668751066602,3:0.8259668751066602):36.92334329423112,(4:21.375840494158908,(5:0.12330748294121108,6:0.12330748294121108):20.252533011217697):12.373469675178868):7.326375457385581):84.11783688994646,((7:10.736222935463262,(((((8:0.24968965998869205,(41:0.06637398851371148,42:0.06637398851371148):0.18331567147498057):0.3069803368634084,((9:0.247…
tree STATE_2805000 = ((1:47.45584391045958,((2:1.1578135785677262,3:1.1578135785677262):33.74485919215155,(4:23.10333829861161,(5:0.11865604370508365,6:0.11865604370508365):21.984682254906527):7.799334472107667):7.5531711397403):74.8198198924018,((7:15.780658619946173,(((((8:0.15377431686759455,(36:0.11489465534589662,39:0.11489465534589662):0.03887966152169793):0.21476863166235874,35:0.368542948…
tree STATE_2808000 = ((1:43.93987195661165,((2:0.6118451486602812,3:0.6118451486602812):33.39436457908812,(4:19.052685029299333,(5:0.14098991826797658,6:0.14098991826797658):17.911695111031356):10.953524698449066):4.933662228863248):63.138635929179934,((7:6.9947774509319895,((((((8:0.302713534969235,(39:0.09329771462351415,(42:0.054961910655991625,45:0.054961910655991625):0.03833580396752252):0.2…
tree STATE_2811000 = ((1:44.65257348120643,((2:0.531795498669414,3:0.531795498669414):30.629388956750045,(4:18.093434848694834,(5:0.04227891083003321,6:0.04227891083003321):17.0511559378648):9.067749606724625):8.491389025786972):72.19852577360284,((7:7.820801767730998,((((((8:0.7850988094221923,36:0.7850988094221923):0.08714045542584914,((9:0.5030410511814492,(39:0.199776597791558,41:0.1997765977…
tree STATE_2814000 = ((1:46.00191639438617,((2:0.6152686254818427,3:0.6152686254818427):31.50739293558195,(4:17.72287586593474,(5:0.12789159505794778,6:0.12789159505794778):16.594984270876793):10.399785695129054):8.879254833322378):77.6229723612601,((7:12.110060881471853,((((((((8:0.41445949293983514,12:0.41445949293983514):6.903111912447413E-4,((((35:0.2336461326573302,36:0.2336461326573302):0.0…
tree STATE_2817000 = ((1:43.23231770542659,((2:0.8891101135592852,3:0.8891101135592852):28.701258243695534,(4:17.16636356496943,(5:0.7087135783371483,6:0.7087135783371483):15.457649986632282):8.424004792285388):8.64194934817177):61.7915030426668,((7:10.072938863467762,((((8:0.7700133350692825,((12:0.377564878451494,(41:0.057568183652163055,45:0.057568183652163055):0.31999669479933096):0.282099848…
tree STATE_2820000 = (((1:33.11812679893932,(4:17.128583886892127,(5:0.09138457147588142,6:0.09138457147588142):16.037199315416245):6.989542912047195):4.980991993380691,(2:0.4167431696342483,3:0.4167431696342483):32.68237562268577):64.64954920472299,((7:10.162296978801233,(((((((((8:0.1354862326953679,((39:0.008017681104614878,42:0.008017681104614878):0.09948655462125094,40:0.10750423572586582):0…
tree STATE_2823000 = (((1:31.959767208226694,(4:16.20009400330727,(5:0.022212440295310998,6:0.022212440295310998):15.17788156301196):6.759673204919423):8.475752529814358,(2:0.2676223394438093,3:0.2676223394438093):35.16789739859724):60.429893814322725,((7:9.585044695208145,(((((((((8:0.5325591699614761,(9:0.47396788545147944,((37:0.2852752617896142,(38:0.021954500926770405,41:0.021954500926770405…
tree STATE_2826000 = ((1:38.81587812351588,((2:1.3843145801023944,3:1.3843145801023944):27.1089252991413,(4:15.83189701165239,(5:0.3687695871998127,6:0.3687695871998127):14.463127424452578):8.661342867591305):5.322638244272184):72.11959379010963,((7:9.82747916173227,(((((((8:0.5104407378605846,45:0.5104407378605846):0.0580785585768856,(((9:0.09841870585171367,35:0.09841870585171367):0.09946317165…
tree STATE_2829000 = ((1:41.66477627553622,((2:0.18967806727227554,3:0.18967806727227554):29.819449341311383,(4:16.55879359608904,(5:0.07874225926383893,6:0.07874225926383893):15.4800513368252):9.45033381249462):6.655648866952561):68.55128330128582,((7:8.602065587588337,((((((((8:0.33613123716566334,12:0.33613123716566334):0.033545870311117165,9:0.3696771074767805):0.10127431643908702,(((35:0.271…
tree STATE_2832000 = ((1:43.01674203121068,((2:1.0266865325693466,3:1.0266865325693466):26.920825314885665,(4:18.023250874693048,(5:0.022077392340925428,6:0.022077392340925428):17.001173482352122):5.924260972761964):10.069230183755671):61.643679600000894,((7:9.953767309003355,((((((8:0.533090554557787,(((((29:0.009145588133521168,33:0.009145588133521168):0.13224538119286025,32:0.14139096932638143…
tree STATE_2835000 = ((1:42.19465272783097,((2:1.0976039890230105,3:1.0976039890230105):31.106861520503283,(4:20.466988184750846,(5:0.12438432446662695,6:0.12438432446662695):19.34260386028422):7.737477324775448):4.990187218304676):72.37878176400135,((7:12.483552840529025,(((((((8:0.4640959883066365,(38:0.052352306493374766,45:0.052352306493374766):0.41174368181326176):0.05245335204102014,((((36:…
tree STATE_2838000 = ((1:54.40813046837217,((2:0.5570150525197466,3:0.5570150525197466):37.23313317890396,(4:22.818340452325167,(5:0.05289649893006043,6:0.05289649893006043):21.765443953395106):10.97180777909854):11.617982236948464):83.1682534985344,((7:11.565215314871176,(((((8:1.1202000613818117,(36:0.39238784414202005,(38:0.03910822270706954,45:0.03910822270706954):0.3532796214349505):0.727812…
tree STATE_2841000 = ((1:60.71439566874048,((2:1.3601634838919345,3:1.3601634838919345):42.941920000674614,(4:26.227746619060767,(5:0.033811392982316946,6:0.033811392982316946):25.19393522607845):14.074336865505785):11.412312184173928):104.79561571215677,((7:17.137662402239982,((((((8:0.8562049587598262,(((((29:0.02120080013927524,34:0.02120080013927524):0.0708310537555127,((30:0.0439421315910692…
tree STATE_2844000 = ((1:62.74875545695362,((2:0.6782694158952509,3:0.6782694158952509):43.175893150549136,(4:26.918807025753964,(5:0.09359473445648092,6:0.09359473445648092):25.825212291297483):12.935355540690423):13.89459289050923):90.71195772615287,((7:14.983523981102266,((((((8:0.8029697414332557,(39:0.2224590427827648,44:0.2224590427827648):0.5805106986504909):0.0064221701637753315,(((29:0.0…
tree STATE_2847000 = ((1:60.892004862831655,((2:0.9119074759765642,3:0.9119074759765642):48.26255686566402,(4:25.419169039658726,(5:0.08206112272480759,6:0.08206112272480759):24.337107916933917):19.755295301981853):6.717540521191076):96.56250225811657,((7:13.009914107952461,((((((8:0.8161108360233323,(12:0.7935303937104449,(35:0.22829907542322658,(38:0.005339280948555895,43:0.005339280948555895):…
tree STATE_2850000 = (((1:54.696036579186725,(4:29.468462625265644,(5:0.4185136133886296,6:0.4185136133886296):28.049949011877015):16.22757395392108):14.43310686379202,(2:0.7315537747597034,3:0.7315537747597034):63.39758966821904):93.7104076706645,((7:12.36883816756987,((((((8:0.40186646425954076,((12:0.21759418977729605,35:0.21759418977729605):0.07213684067217346,(38:0.22091143301581845,42:0.220…
tree STATE_2853000 = ((1:64.82125085773367,((2:0.5144965752228519,3:0.5144965752228519):48.45567227064455,(4:27.057645887054036,(5:0.08494354533399928,6:0.08494354533399928):25.972702341720037):17.912522958813362):10.851082011866275):88.9574151263048,((7:10.617677359644128,(((((8:0.21339060770603496,44:0.21339060770603496):0.2337201333504163,36:0.44711074105645127):0.8046349046216064,(9:0.9478865…
tree STATE_2856000 = ((1:61.00155130353784,((2:0.5070345068337119,3:0.5070345068337119):42.73526917895403,(4:21.52032769764515,(5:0.001737968269793555,6:0.001737968269793555):20.518589729375357):17.72197598814259):12.759247617750098):105.58544751244483,((7:12.571017072417165,(((((((((8:0.12495033980950912,42:0.12495033980950912):0.29169789658323175,((39:0.08410314521416319,44:0.08410314521416319)…
tree STATE_2859000 = ((1:68.36815502816862,((2:1.1764469870984833,3:1.1764469870984833):43.64969158731958,(4:29.214168201422403,(5:0.08348406952771548,6:0.08348406952771548):28.13068413189469):11.611970372995664):18.54201645375055):100.36590787593778,((7:13.602091389248105,((((((((((((8:0.3904865477269537,(39:0.09542498620603689,41:0.09542498620603689):0.2950615615209168):0.056667382871878946,42:…
tree STATE_2862000 = ((1:66.92765036944009,((2:0.583244032541387,3:0.583244032541387):47.17913689504618,(4:27.793954334053012,(5:0.4260253180315434,6:0.4260253180315434):26.36792901602147):15.968426593534552):14.165269441852523):102.3847066347855,((7:12.974124540748765,((((((8:1.2201857327976864,(((((9:0.26509205060344687,12:0.26509205060344687):0.036356935525097556,(38:7.246451223294065E-4,39:7.…
tree STATE_2865000 = ((1:64.71049851610296,((2:1.0891984675820954,3:1.0891984675820954):42.51114207801025,(4:27.169781235991053,(5:0.5446713016676572,6:0.5446713016676572):25.625109934323397):12.430559309601293):16.110157970510613):114.18325900589151,((7:13.579643621938926,((((8:1.2031938331194607,((((9:0.498064667649339,41:0.498064667649339):0.5128106484963026,(29:0.6107005261826052,((30:0.31855…
tree STATE_2868000 = ((1:65.77208957940215,((2:0.775375584031627,3:0.775375584031627):49.854987062005556,(4:29.067227083638997,(5:0.49128650722933287,6:0.49128650722933287):27.575940576409664):17.563135562398188):10.141726933364964):98.14764606591311,((7:12.42080748379161,((((8:0.8923386077058193,(9:0.6613927660915716,(36:0.43072179715579795,37:0.43072179715579795):0.23067096893577366):0.23094584…
tree STATE_2871000 = ((1:66.89328195998316,((2:0.39353576154110037,3:0.39353576154110037):46.161865359810115,(4:28.951606489722188,(5:0.6344059411183114,6:0.6344059411183114):27.31720054860388):13.603794631629029):15.33788083863194):94.26616117430414,((7:12.17665687670765,(((((8:0.7847980479102566,(((29:0.129237941914756,30:0.129237941914756):0.02333425282743906,((32:0.07277647685398227,33:0.0727…
tree STATE_2874000 = ((1:60.98426273879065,((2:0.2956859869508417,3:0.2956859869508417):46.663865492728256,(4:29.992134015994935,(5:0.4958897598309804,6:0.4958897598309804):28.496244256163955):12.967417463684164):9.024711259111548):95.69812086399642,((7:12.213331141134642,((((((8:0.8487668342057181,(40:0.07027830791319925,41:0.07027830791319925):0.7784885262925189):0.22795621266611044,(9:0.697907…
tree STATE_2877000 = ((1:58.85040161680501,((2:0.839976695476377,3:0.839976695476377):40.88006824963111,(4:25.35784498718928,(5:0.544834092340853,6:0.544834092340853):23.81301089484843):12.362199957918207):12.13035667169752):90.13335472572476,((7:14.673365451052584,((((((((8:1.2743198807429499,(36:0.6902595739462052,(39:0.0718737330095547,(44:0.03529585610096697,45:0.03529585610096697):0.03657787…
tree STATE_2880000 = ((1:59.638164256613855,((2:0.40214983772290225,3:0.40214983772290225):41.405225431651864,(4:31.150681276204843,(5:0.08416674994836448,6:0.08416674994836448):30.066514526256476):6.656693993169924):12.830788987239089):99.5034298209817,((7:11.116154010440379,(((((((((8:0.4135873620424818,(40:0.40131048114103873,42:0.40131048114103873):0.012276880901443077):0.027692354138848463,(…
tree STATE_2883000 = ((1:58.88830322225478,((2:0.7490991294849305,3:0.7490991294849305):43.4296468681067,(4:23.270516071388293,(5:0.04777408928077698,6:0.04777408928077698):22.222741982107515):16.90822992620334):9.709557224663143):93.31296863385496,((7:13.763311043419098,((((((((8:0.64570049035464,((35:0.21334899136722535,(36:0.11916726091962482,41:0.11916726091962482):0.09418173044760053):0.0686…
tree STATE_2886000 = ((1:54.272393466542795,((2:0.3839765840096323,3:0.3839765840096323):41.08506357391988,(4:23.777830607690518,(5:0.17180600913395772,6:0.17180600913395772):22.60602459855656):13.691209550238995):7.803353308613282):76.49858464009908,((7:10.793920875957294,((((((((((8:0.6508304102993472,((40:0.0337826116488613,43:0.0337826116488613):0.4319026153624088,42:0.46568522701127013):0.18…
tree STATE_2889000 = ((1:54.46588173954719,((2:0.4278396119453287,3:0.4278396119453287):36.05624308406188,(4:22.98976255377982,(5:0.05667912886016602,6:0.05667912886016602):21.93308342491965):9.494320142227394):12.98179904353998):79.60103413452305,((7:12.404126928759828,(((((((((((8:0.2765682973734363,43:0.2765682973734363):0.06718749499488802,35:0.3437557923683243):0.11986800846441786,((37:0.164…
tree STATE_2892000 = ((1:49.20719363957127,((2:0.13655546489783355,3:0.13655546489783355):35.70253010857786,(4:22.798089346244247,(5:0.3844541365932024,6:0.3844541365932024):21.413635209651044):9.040996227231446):8.36810806609558):84.6045371236531,((7:9.54399626269889,((((((8:0.13956903937243836,45:0.13956903937243836):0.029112417961003917,(12:0.13463440942732327,37:0.13463440942732327):0.0340470…
tree STATE_2895000 = ((1:45.37230116696467,((2:0.6118639541652495,3:0.6118639541652495):32.11001068418537,(4:18.934378707112856,(5:0.17289914607623125,6:0.17289914607623125):17.761479561036623):9.787495931237764):7.650426528614048):67.29840844866291,((7:6.580340225959209,((((8:0.8188278152364674,(42:0.4752966932079524,44:0.4752966932079524):0.343531122028515):0.3050608932593657,(((9:0.54588006425…
tree STATE_2898000 = ((1:41.760845516064414,((2:0.345453858902232,3:0.345453858902232):31.484915825240527,(4:18.11221152451537,(5:0.030757114298458177,6:0.030757114298458177):17.081454410216914):9.71815815962739):4.930475831921655):72.6272639414162,((7:10.090679327419824,((((((((((8:0.22955652771447593,(42:0.16844900671770452,44:0.16844900671770452):0.061107520996771414):0.1774623458735511,(37:0.…
tree STATE_2901000 = ((1:49.34703110310425,((2:0.4556106174807564,3:0.4556106174807564):36.99148391473702,(4:26.747483085451208,(5:0.9122633375724902,6:0.9122633375724902):24.835219747878718):6.699611446766568):6.899936570886474):71.91186753502257,((7:11.350448627727127,((((((((8:0.5973440687732606,41:0.5973440687732606):0.15854420757762788,(9:0.5863714136757516,((((12:0.1256734777572513,45:0.125…
tree STATE_2904000 = ((1:49.71809561547686,((2:0.3873122091660193,3:0.3873122091660193):37.04796807381495,(4:18.841516210835668,(5:0.23126528634377053,6:0.23126528634377053):17.610250924491897):14.593764072145301):7.282815332495893):77.45625019153712,((7:9.367362308700994,(((((((8:0.9640148901609781,(((29:0.20957730193455065,((30:0.18291903982163474,(31:0.11114118991649383,(32:0.04011068483357496…
[truncated: 9,033 more rows]
