# Supplementary material for: The European and Japanese outbreaks of H5N8 derive from a single source population providing evidence for the dispersal along the long distance bird migratory flyways
Source: PeerJ. 2015 Apr 30;3:e934. doi: 10.7717/peerj.934 (PMC4419530; doi:10.7717/peerj.934)
Supplement: Supplemental Information 15 [file peerj-03-934-s015.gz › MP_new_aligned.trees]

#NEXUS
Begin taxa;
	Dimensions ntax=57;
		Taxlabels
			KJ509079_A/breeder_duck/Korea/H158/2014_2014/01/26_7_(MP)
			KJ508983_A/Baikal_teal/Korea/H62/2014_2014/01/21_7_(MP)
			KJ509007_A/Baikal_teal/Korea/H68/2014_2014/01/22_7_(MP)
			KJ509127_A/Korean_native_chicken/Korea/H257/2014_2014/01/28_7_(MP)
			KJ508927_A/bean_goose/Korea/H40/2014_2014/01/19_7_(MP)
			KJ509071_A/broiler_duck/Korea/H145/2014_2014/01/25_7_(MP)
			KJ508951_A/broiler_duck/Korea/H48/2014_2014/01/20_7_(MP)
			KJ508959_A/broiler_duck/Korea/H49/2014_2014/01/20_7_(MP)
			A/duck/England/36254/14_|_EPI_ISL_167904_|_2014-11-14_|_Egg_passage_1
			KJ746114_A/mallard/Korea/W452/2014_2014/02/05_7_(MP)
			A/broiler_duck/Korea/Buan2/2014_|_EPI_ISL_157610_|_2014-01-17
			A/baikal_teal/Korea/Donglim3/2014_|_EPI_ISL_157611_|_2014-01-17
			A/Chicken/Kumamoto/1-7/2014_|_EPI_ISL_159719_|_2014-04-13
			KJ508935_A/Baikal_teal/Korea/H41/2014_2014/01/19_7_(MP)
			KJ508999_A/Baikal_teal/Korea/H66/2014_2014/01/21_7_(MP)
			KJ509015_A/Baikal_teal/Korea/H80/2014_2014/01/22_7_(MP)
			KJ509031_A/Baikal_teal/Korea/H84/2014_2014/01/22_7_(MP)
			KJ509039_A/Baikal_teal/Korea/H96/2014_2014/01/23_7_(MP)
			KJ509023_A/Coot/Korea/H81/2014_2014/01/22_7_(MP)
			KJ413853_A/baikal_teal/Korea/Donglim3/2014_2014/01/17_7_(MP)
			KJ509143_A/bean_goose/Korea/H328/2014_2014/02/01_7_(MP)
			KJ508975_A/bean_goose/Korea/H53/2014_2014/01/20_7_(MP)
			KJ509047_A/breeder_chicken/Korea/H122/2014_2014/01/24_7_(MP)
			KJ509119_A/breeder_chicken/Korea/H250/2014_2014/01/28_7_(MP)
			KJ509055_A/breeder_duck/Korea/H128/2014_2014/01/25_7_(MP)
			KJ509087_A/breeder_duck/Korea/H200/2014_2014/01/27_7_(MP)
			KJ509111_A/breeder_duck/Korea/H249/2014_2014/01/28_7_(MP)
			KJ413845_A/broiler_duck/Korea/Buan2/2014_2014/01/17_7_(MP)
			KJ509063_A/broiler_duck/Korea/H133/2014_2014/01/25_7_(MP)
			KJ508903_A/broiler_duck/Korea/H29/2014_2014/01/18_7_(MP)
			KJ508911_A/broiler_duck/Korea/H31/2014_2014/01/19_7_(MP)
			KJ508919_A/broiler_duck/Korea/H32/2014_2014/01/19_7_(MP)
			KJ508943_A/broiler_duck/Korea/H47/2014_2014/01/20_7_(MP)
			KJ508991_A/broiler_duck/Korea/H65/2014_2014/01/21_7_(MP)
			AB932559_A/chicken/kumamoto/1-7/2014_2014/04/13_7_(MP)
			KJ509159_A/common_teal/Korea/H455-30/2014_2014/02/08_7_(MP)
			KJ509095_A/mallard/Korea/H207/2014_2014/01/27_7_(MP)
			KJ509135_A/mallard/Korea/H297/2014_2014/01/29_7_(MP)
			KJ509167_A/spot-billed_duck/Korea/H455-42/2014_2014/02/08_7_(MP)
			KJ509151_A/tundra_swan/Korea/H411/2014_2014/02/06_7_(MP)
			KJ511815_A/waterfowl/Korea/S005/2014_2014/02/15_7_(MP)
			KJ509103_A/white-fronted_goose/Korea/H231/2014_2014/01/28_7_(MP)
			A/Chicken/Netherlands/14015526/2014_|_EPI_ISL_167905_|_2014-11-14_|_Choanal_Swab
			A/Ch/Netherlands/14015526/2014_|_EPI_ISL_167905_|_2014-11-14
			A/turkey/Germany-MV/R2472/2014_|_EPI_ISL_167140_|_2014-11-04_|_original
			A/duck/Chiba/26-372-48/2014_|_EPI_ISL_168024_|_2014-11-18_|_E1
			A/duck/Chiba/26-372-61/2014_|_EPI_ISL_168025_|_2014-11-18_|_E1
			A/duck/Beijing/FS01/2014_|_EPI_ISL_166693_|_2014-01-20
			A/duck/Beijing/FS01/2013_|_EPI_ISL_166584_|_2013-11-10
			KM504104_A/duck/Shandong/Q1/2013_2013/04/25_7_(MP)
			JQ973697_A/duck/Jiangsu/k1203/2010_2010/12/05_7_(MP)
			A/mallard_duck/Shanghai/SH-9/2013_|_EPI_ISL_156815_|_2013-11-18
			A/breeder_duck/Korea/Gochang1/2014_|_EPI_ISL_157609_|_2014-01-16
			KJ508967_A/Baikal_teal/Korea/H52/2014_2014/01/20_7_(MP)
			KJ413837_A/breeder_duck/Korea/Gochang1/2014_2014/01/16_7_(MP)
			KJ476675_A/duck/Zhejiang/W24/2013_2013/11/14_7_(MP)
			KJ476676_A/duck/Zhejiang/6D18/2013_2013/12/14_7_(MP)
			;
End;
Begin trees;
	Translate
		1 KJ509079_A/breeder_duck/Korea/H158/2014_2014/01/26_7_(MP),
		2 KJ508983_A/Baikal_teal/Korea/H62/2014_2014/01/21_7_(MP),
		3 KJ509007_A/Baikal_teal/Korea/H68/2014_2014/01/22_7_(MP),
		4 KJ509127_A/Korean_native_chicken/Korea/H257/2014_2014/01/28_7_(MP),
		5 KJ508927_A/bean_goose/Korea/H40/2014_2014/01/19_7_(MP),
		6 KJ509071_A/broiler_duck/Korea/H145/2014_2014/01/25_7_(MP),
		7 KJ508951_A/broiler_duck/Korea/H48/2014_2014/01/20_7_(MP),
		8 KJ508959_A/broiler_duck/Korea/H49/2014_2014/01/20_7_(MP),
		9 A/duck/England/36254/14_|_EPI_ISL_167904_|_2014-11-14_|_Egg_passage_1,
		10 KJ746114_A/mallard/Korea/W452/2014_2014/02/05_7_(MP),
		11 A/broiler_duck/Korea/Buan2/2014_|_EPI_ISL_157610_|_2014-01-17,
		12 A/baikal_teal/Korea/Donglim3/2014_|_EPI_ISL_157611_|_2014-01-17,
		13 A/Chicken/Kumamoto/1-7/2014_|_EPI_ISL_159719_|_2014-04-13,
		14 KJ508935_A/Baikal_teal/Korea/H41/2014_2014/01/19_7_(MP),
		15 KJ508999_A/Baikal_teal/Korea/H66/2014_2014/01/21_7_(MP),
		16 KJ509015_A/Baikal_teal/Korea/H80/2014_2014/01/22_7_(MP),
		17 KJ509031_A/Baikal_teal/Korea/H84/2014_2014/01/22_7_(MP),
		18 KJ509039_A/Baikal_teal/Korea/H96/2014_2014/01/23_7_(MP),
		19 KJ509023_A/Coot/Korea/H81/2014_2014/01/22_7_(MP),
		20 KJ413853_A/baikal_teal/Korea/Donglim3/2014_2014/01/17_7_(MP),
		21 KJ509143_A/bean_goose/Korea/H328/2014_2014/02/01_7_(MP),
		22 KJ508975_A/bean_goose/Korea/H53/2014_2014/01/20_7_(MP),
		23 KJ509047_A/breeder_chicken/Korea/H122/2014_2014/01/24_7_(MP),
		24 KJ509119_A/breeder_chicken/Korea/H250/2014_2014/01/28_7_(MP),
		25 KJ509055_A/breeder_duck/Korea/H128/2014_2014/01/25_7_(MP),
		26 KJ509087_A/breeder_duck/Korea/H200/2014_2014/01/27_7_(MP),
		27 KJ509111_A/breeder_duck/Korea/H249/2014_2014/01/28_7_(MP),
		28 KJ413845_A/broiler_duck/Korea/Buan2/2014_2014/01/17_7_(MP),
		29 KJ509063_A/broiler_duck/Korea/H133/2014_2014/01/25_7_(MP),
		30 KJ508903_A/broiler_duck/Korea/H29/2014_2014/01/18_7_(MP),
		31 KJ508911_A/broiler_duck/Korea/H31/2014_2014/01/19_7_(MP),
		32 KJ508919_A/broiler_duck/Korea/H32/2014_2014/01/19_7_(MP),
		33 KJ508943_A/broiler_duck/Korea/H47/2014_2014/01/20_7_(MP),
		34 KJ508991_A/broiler_duck/Korea/H65/2014_2014/01/21_7_(MP),
		35 AB932559_A/chicken/kumamoto/1-7/2014_2014/04/13_7_(MP),
		36 KJ509159_A/common_teal/Korea/H455-30/2014_2014/02/08_7_(MP),
		37 KJ509095_A/mallard/Korea/H207/2014_2014/01/27_7_(MP),
		38 KJ509135_A/mallard/Korea/H297/2014_2014/01/29_7_(MP),
		39 KJ509167_A/spot-billed_duck/Korea/H455-42/2014_2014/02/08_7_(MP),
		40 KJ509151_A/tundra_swan/Korea/H411/2014_2014/02/06_7_(MP),
		41 KJ511815_A/waterfowl/Korea/S005/2014_2014/02/15_7_(MP),
		42 KJ509103_A/white-fronted_goose/Korea/H231/2014_2014/01/28_7_(MP),
		43 A/Chicken/Netherlands/14015526/2014_|_EPI_ISL_167905_|_2014-11-14_|_Choanal_Swab,
		44 A/Ch/Netherlands/14015526/2014_|_EPI_ISL_167905_|_2014-11-14,
		45 A/turkey/Germany-MV/R2472/2014_|_EPI_ISL_167140_|_2014-11-04_|_original,
		46 A/duck/Chiba/26-372-48/2014_|_EPI_ISL_168024_|_2014-11-18_|_E1,
		47 A/duck/Chiba/26-372-61/2014_|_EPI_ISL_168025_|_2014-11-18_|_E1,
		48 A/duck/Beijing/FS01/2014_|_EPI_ISL_166693_|_2014-01-20,
		49 A/duck/Beijing/FS01/2013_|_EPI_ISL_166584_|_2013-11-10,
		50 KM504104_A/duck/Shandong/Q1/2013_2013/04/25_7_(MP),
		51 JQ973697_A/duck/Jiangsu/k1203/2010_2010/12/05_7_(MP),
		52 A/mallard_duck/Shanghai/SH-9/2013_|_EPI_ISL_156815_|_2013-11-18,
		53 A/breeder_duck/Korea/Gochang1/2014_|_EPI_ISL_157609_|_2014-01-16,
		54 KJ508967_A/Baikal_teal/Korea/H52/2014_2014/01/20_7_(MP),
		55 KJ413837_A/breeder_duck/Korea/Gochang1/2014_2014/01/16_7_(MP),
		56 KJ476675_A/duck/Zhejiang/W24/2013_2013/11/14_7_(MP),
		57 KJ476676_A/duck/Zhejiang/6D18/2013_2013/12/14_7_(MP)
;
tree STATE_0 = (((((((1:0.2782335288869835,(((4:0.010942219924711543,14:0.010942219924711543):0.04012814965588604,17:0.05107036958059759):0.18255832489283863,(((((8:0.0054378226921018786,41:0.0054378226921018786):0.011770160723848351,44:0.01720798341595023):0.02774251150633371,40:0.04495049492228394):0.027461825511079438,31:0.07241232043336338):0.11326336576889268,11:0.18567568620225605):0.047953…
tree STATE_1000 = (((((((((1:0.03271943630334316,38:0.03271943630334316):0.15405143133932264,(((((5:0.005380431720185972,21:0.005380431720185972):0.06642710871812116,(7:0.047167872434157376,(25:0.009403938354683157,(26:0.0014785189275457577,30:0.0014785189275457577):0.0079254194271374):0.03776393407947422):0.024639668004149753):0.019799614039458777,(((6:0.007781580022414031,28:0.00778158002241403…
tree STATE_2000 = (((((((((((1:0.06568362386507785,((18:0.012489818560305068,(34:0.005491225795252037,37:0.005491225795252037):0.006998592765053031):0.0027564369991452155,((31:6.181559786235602E-4,38:6.181559786235602E-4):0.002567646263631699,41:0.0031858022422552594):0.012060453317195024):0.05043736830562757):0.06582603203311714,((((((5:0.005763695686686613,11:0.005763695686686613):0.02706246149…
tree STATE_3000 = ((((((((((((((((1:0.007234471514855175,34:0.007234471514855175):3.824517458528671E-4,((18:6.547264430348172E-4,31:6.547264430348172E-4):0.0035441548098923757,(33:0.0024643422914893435,38:0.0024643422914893435):0.0017345389614378494):0.0034180420077808494):0.00996621693890963,37:0.017583140199617674):0.026003468215017637,(((((5:0.01398851702440983,43:0.01398851702440983):0.007970…
tree STATE_4000 = (((((((((1:0.027895079575136785,(16:0.0037899110217125627,29:0.0037899110217125627):0.024105168553424223):0.002601879719247236,(4:0.022810008893823754,(12:0.0035368046534563643,34:0.0035368046534563643):0.01927320424036739):0.007686950400560267):9.067569421818758E-4,(2:0.027890044890168254,38:0.027890044890168254):0.0035136713463976427):0.04676027397761021,10:0.07816399021417611…
tree STATE_5000 = (((((((1:0.07311040392609625,(((6:0.03237756249892123,26:0.03237756249892123):0.01613149663350237,((((((10:1.7718903201212567E-5,41:1.7718903201212567E-5):1.6847519480184822E-4,27:1.8619409800306079E-4):6.814875548217566E-4,28:8.676816528248175E-4):0.00477149930776338,35:0.005639180960588197):7.626170038261496E-5,36:0.005715442660970812):0.02755564885393482,40:0.0332710915149056…
tree STATE_6000 = ((((((1:0.08241184692047265,6:0.08241184692047265):0.011499307206228437,(26:0.03223979844084696,42:0.03223979844084696):0.06167135568585413):0.028787517111955263,(19:0.09613648337962223,(45:0.08503461461281742,47:0.08503461461281742):0.011101868766804815):0.026562187859034123):0.19460596688686077,(((2:0.056579369392455746,(31:0.0021469815030303397,37:0.0021469815030303397):0.054…
tree STATE_7000 = ((((((1:0.1265203963894023,6:0.1265203963894023):0.04344956749421275,((((9:0.02509703974215934,46:0.02509703974215934):0.009508844384568543,45:0.03460588412672788):0.04304441010373325,(43:0.022063680413671793,44:0.022063680413671793):0.05558661381678934):0.040771723511501115,47:0.11842201774196225):0.0515479461416528):0.09994573351568495,(((((2:0.005680096969405891,31:0.00568009…
tree STATE_8000 = (((((((1:0.07778397161872043,(6:0.05296145786505353,(15:0.04032551377259669,((18:0.0331536940958811,(23:0.024716223208571142,30:0.024716223208571142):0.008437470887309957):0.0021154358906706958,(20:0.01781991394048283,(24:0.008012283720113979,29:0.008012283720113979):0.009807630220368851):0.017449216046068965):0.0050563837860448935):0.012635944092456844):0.024822513753666897):0.…
tree STATE_9000 = ((((((((1:0.07661924321817196,(5:0.03599207796728053,8:0.03599207796728053):0.040627165250891425):0.01927164260409077,6:0.09589088582226273):0.09446236802642786,(9:0.14181575969635213,(((43:0.0035912197517755924,45:0.0035912197517755924):0.06297098438913712,44:0.06656220414091271):0.06170005827511918,(46:0.031205115589633847,47:0.031205115589633847):0.09705714682639804):0.013553…
tree STATE_10000 = (((((((((1:0.04421601933648814,2:0.04421601933648814):0.08720751965750703,((22:0.0013720465937999556,38:0.0013720465937999556):0.028592551184535683,(26:0.0038178394964109184,29:0.0038178394964109184):0.02614675828192472):0.10145894121565953):0.06721355676770654,((((3:0.02246161014775818,(((7:0.005837381014018808,25:0.005837381014018808):0.006301971709468003,36:0.012139352723486…
tree STATE_11000 = (((((((((1:0.01288841293262876,(39:4.713707266617414E-4,41:4.713707266617414E-4):0.01241704220596702):0.02687457641015701,(25:0.010328621439882493,36:0.010328621439882493):0.029434367902903276):0.050291596996028906,(3:0.061179920290189524,38:0.061179920290189524):0.028874666048625153):0.14976683186950934,(2:0.20244082653938833,(((26:0.00404529063501515,28:0.00404529063501515):0…
tree STATE_12000 = ((((((((1:0.028519906316117345,16:0.028519906316117345):0.05532357155546027,(14:0.04399932948719463,41:0.04399932948719463):0.03984414838438299):0.007422983666272254,4:0.09126646153784987):0.09816904235963908,((((((2:0.009035736274867125,30:0.009035736274867125):0.03872659496769898,22:0.047762331242566104):0.019524746278439316,37:0.06728707752100542):0.0012665067186111295,((9:0…
tree STATE_13000 = (((((((((1:0.049932814607484735,41:0.049932814607484735):0.0034065889413569805,(2:0.02166524376998995,22:0.02166524376998995):0.03167415977885177):0.08544299944223026,7:0.13878240299107197):0.11654403661418428,(4:0.2482930964980356,((26:0.013815009420333712,28:0.013815009420333712):0.13436754528004693,35:0.14818255470038064):0.10011054179765497):0.0070333431072206465):0.0575723…
tree STATE_14000 = (((((((((1:0.08762539227166478,(2:0.06562973750669521,((22:0.0268633945548327,41:0.0268633945548327):0.034043397526309915,27:0.060906792081142615):0.004722945425552592):0.021995654764969577):0.02322321544005107,(((13:0.07522474447672937,(25:0.01822794639976601,42:0.01822794639976601):0.05699679807696337):0.0018910228351152053,40:0.07711576731184458):0.015015439266111888,15:0.09…
tree STATE_15000 = (((((((((((1:0.00578181536525917,28:0.00578181536525917):0.01612554336211718,19:0.02190735872737635):0.0016220456902419009,26:0.02352940441761825):0.0562080857854467,(17:0.005802920923586434,29:0.005802920923586434):0.07393456927947852):0.010115676897055947,(((4:0.011074930151614091,30:0.011074930151614091):0.031166796934106136,(12:0.019471849772190707,33:0.019471849772190707):…
tree STATE_16000 = ((((((((((((1:0.04447793000738624,33:0.04447793000738624):0.0034800312418625176,7:0.04795796124924876):0.004704488041029402,((20:0.004926647405090373,40:0.004926647405090373):0.020348421638109567,(26:0.015178737895906357,35:0.015178737895906357):0.010096331147293584):0.027387380247078222):0.020989311247133075,(((5:0.021603196429984997,13:0.021603196429984997):0.0137399137262546…
tree STATE_17000 = ((((((((((1:0.061480208816874535,23:0.061480208816874535):0.015543551208963252,(3:0.042126031330318614,(((10:0.006706287651752745,35:0.006706287651752745):2.3936963280514131E-4,18:0.006945657284557886):0.016543289173540084,13:0.02348894645809797):0.018637084872220645):0.03489772869551917):0.013615605107966972,7:0.09063936513380476):0.033095454241478486,((((((4:0.009234417508471…
tree STATE_18000 = ((((((((((((1:0.018400232228872437,28:0.018400232228872437):0.0626484096115379,10:0.08104864184041034):0.021583665691554774,(((18:0.012888094449375415,33:0.012888094449375415):0.019279253697345414,25:0.03216734814672083):0.050858659702028255,(27:0.07101082714180547,35:0.07101082714180547):0.012015180706943615):0.019606299683216033):0.01658660727425311,(((((11:0.0068295874771842…
tree STATE_19000 = ((((((((((1:0.03312988815071478,28:0.03312988815071478):0.03644632783790958,((10:0.05676917414495579,((18:0.002443180184406883,27:0.002443180184406883):0.014503905437540545,40:0.016947085621947428):0.039822088523008364):0.006330402994540546,33:0.06309957713949634):0.006476638849128025):0.06721150075103947,17:0.13678771673966383):0.05360272992789883,15:0.19039044666756266):0.013…
tree STATE_20000 = (((((((((((1:0.03893816542246492,(14:0.0015703567496123943,39:0.0015703567496123943):0.037367808672852526):0.11492883008827737,29:0.1538669955107423):0.05510849182640429,((3:0.12697831917665026,((7:0.09230273326819505,(((15:0.014830098024915667,18:0.014830098024915667):0.0075023700050188755,20:0.022332468029934542):0.011871517542348983,36:0.034203985572283525):0.058098747695911…
tree STATE_21000 = (((((((1:0.17127074464684608,((7:0.03603685346626685,(((21:3.8800135424246605E-4,35:3.8800135424246605E-4):0.013890404490955454,32:0.01427840584519792):0.015821670482476357,29:0.030100076327674277):0.005936777138592576):0.012631026019583089,(24:0.01787182661475643,31:0.01787182661475643):0.03079605287109351):0.12260286516099614):0.0313149867629772,(3:0.08186752019900255,((14:0.…
tree STATE_22000 = (((((((1:0.20719300902537874,((7:0.07971669721003574,24:0.07971669721003574):0.1165477023522199,((28:0.0046874806992774935,37:0.0046874806992774935):0.12062793804372615,(29:0.01859435568687102,(38:0.012516949947117441,39:0.012516949947117441):0.006077405739753577):0.10672106305613263):0.070948980819252):0.010928609463123101):0.023728997624434978,(((9:0.04716134058401606,((43:0.…
tree STATE_23000 = (((((((((1:0.11578395242028483,24:0.11578395242028483):0.017033434954434323,(17:0.11450249738788741,(23:0.025616845943452485,35:0.025616845943452485):0.08888565144443493):0.018314889986831742):0.14070191720703668,(((9:0.01713217618621363,(44:0.007924377028931163,45:0.007924377028931163):0.009207799157282467):0.010541954554548164,(46:0.008288559823095891,47:0.008288559823095891)…
tree STATE_24000 = (((((1:0.581836519180681,(((((((4:0.02937995588548099,18:0.02937995588548099):0.0027779874398358544,(22:0.015156211002003938,24:0.015156211002003938):0.017001732323312906):0.0023248668880585174,((29:0.003986573314882506,30:0.003986573314882506):0.020554401475147605,(36:0.008944691461139374,39:0.008944691461139374):0.015596283328890737):0.00994183542334525):0.09443203068337393,1…
tree STATE_25000 = (((((((((1:0.161562168453674,((3:0.0728345092480116,(((16:0.0062586286001644195,25:0.0062586286001644195):0.015519384286430585,34:0.021778012886595005):0.02483556180046058,33:0.046613574687055584):0.02622093456095602):0.08274524315980283,(((20:0.0037516644190762637,27:0.0037516644190762637):0.027386935219819105,35:0.03113859963889537):1.6938857719683148E-4,(37:0.004404969368670…
tree STATE_26000 = ((((((((1:0.11587707828055861,2:0.11587707828055861):0.10464937506992374,(17:0.21809106782086507,31:0.21809106782086507):0.002435385529617279):0.1807911028108903,(((((5:0.026994782997201684,18:0.026994782997201684):0.03672481327930196,22:0.06371959627650364):0.07282488413828658,35:0.13654448041479023):0.10149835351046557,(6:0.08053545518080077,(38:0.005855129158795923,42:0.0058…
tree STATE_27000 = (((((((1:0.24043780144382038,((9:0.01447925849292089,(46:0.0010470272256849226,47:0.0010470272256849226):0.013432231267235967):0.00824701074668609,(43:0.013123722619768376,(44:0.004993081645589798,45:0.004993081645589798):0.00813064097417858):0.009602546619838604):0.2177115322042134):0.15054290921787217,(((((4:0.0846152419096137,12:0.0846152419096137):0.05533048454420936,28:0.1…
tree STATE_28000 = (((((((((1:0.16374867526143222,(((3:0.04827700722470511,(34:0.026313954729717294,38:0.026313954729717294):0.02196305249498782):0.028927634295110125,10:0.07720464151981524):0.05053557121410138,(36:0.07183036096402261,41:0.07183036096402261):0.055909851769894006):0.036008462527515606):0.005426939243428602,2:0.16917561450486082):0.04508302328461852,(19:0.1459817331310453,22:0.1459…
tree STATE_29000 = ((((((((1:0.07301184991366673,19:0.07301184991366673):0.04815068352934902,(13:0.05090538243456554,15:0.05090538243456554):0.0702571510084502):0.35773036507453837,(((((2:0.01710818396297361,12:0.01710818396297361):0.04442780527819935,35:0.06153598924117296):0.025347723609283078,(25:0.0522947888779565,31:0.0522947888779565):0.03458892397249954):0.11144102390977967,((6:0.054248654…
tree STATE_30000 = (((((((((((1:0.08541493534837008,(((10:0.029252983927928616,26:0.029252983927928616):0.007852583555851719,29:0.037105567483780334):0.015732552462080898,((16:0.035765047598238356,42:0.035765047598238356):0.001691850592740074,28:0.03745689819097843):0.015381221754882803):0.03257681540250885):0.013597530953128961,(3:0.014536697703920682,18:0.014536697703920682):0.08447576859757835…
tree STATE_31000 = (((((((1:0.07390868765127749,(23:4.857180722824644E-4,39:4.857180722824644E-4):0.07342296957899502):0.031553457013807726,(14:0.058142653575917046,17:0.058142653575917046):0.04731949108916817):0.5848434945454457,(((((((((((((2:0.014224749620099673,20:0.014224749620099673):0.01456402612091279,22:0.028788775741012462):0.01672536195887206,6:0.04551413769988452):0.010204649354638738…
tree STATE_32000 = (((((((((((1:0.1440396049505681,((23:0.015323250041134918,(31:0.0011344446477113484,39:0.0011344446477113484):0.01418880539342357):0.06131775391548997,40:0.07664100395662489):0.06739860099394322):0.06279826493582902,((10:0.08645609661212736,11:0.08645609661212736):0.07702682543940004,(((14:0.036489582745201275,41:0.036489582745201275):0.030388352599625253,((15:0.021258079114345…
tree STATE_33000 = (((((((((((((1:0.04828195166860684,((17:0.01696327018592177,(34:0.00988983105134655,40:0.00988983105134655):0.00707343913457522):0.0027737301488892536,(31:0.001081870033351132,39:0.001081870033351132):0.01865513030145989):0.028544951333795816):0.015554824337178197,(10:0.005040485453990586,36:0.005040485453990586):0.05879629055179445):0.02982914758864119,((15:0.0133334887644932,…
tree STATE_34000 = ((((((((((1:0.028854456205496114,(10:0.014119622526047596,(36:0.010643724230691352,40:0.010643724230691352):0.0034758982953562445):0.014734833679448518):0.03531592924207453,(5:0.019895245925360534,25:0.019895245925360534):0.044275139522210114):0.06651803574156323,3:0.13068842118913387):0.1593879403556841,((((6:0.13347627863049918,(15:0.00820480542608256,35:0.00820480542608256):…
tree STATE_35000 = ((((((((((1:0.023798567711100057,40:0.023798567711100057):0.11252494612432909,((19:0.03515228456589863,39:0.03515228456589863):0.04940337210252355,33:0.08455565666842219):0.051767857167006964):0.00892422040097568,(((2:0.0839138388892945,((16:0.039456592738333275,21:0.039456592738333275):0.0030130905641343464,28:0.04246968330246762):0.04144415558682688):0.006970514246777387,41:0…
tree STATE_36000 = ((((((((1:0.05676574497523398,37:0.05676574497523398):0.08528918075507877,(((2:0.10731739164835633,(((3:0.03601925260385315,(30:0.031581302786845365,33:0.031581302786845365):0.004437949817007784):0.03957756208128338,((18:0.013954019433800254,25:0.013954019433800254):0.03986083878900011,(27:0.03208443639647617,29:0.03208443639647617):0.021730421826324196):0.02178195646233616):0.…
tree STATE_37000 = ((((((((((1:0.044999267633913945,3:0.044999267633913945):0.019929006267497704,17:0.06492827390141165):0.052902701780336334,(7:0.0024715854804853695,8:0.0024715854804853695):0.11535939020126261):0.12748357108470348,((5:0.07543378341230447,42:0.07543378341230447):0.07940462139466892,(13:0.028725373397639836,24:0.028725373397639836):0.12611303140933355):0.09047614195947806):0.3496…
tree STATE_38000 = (((((((((1:0.08462881222510542,((((15:0.016321329154158522,34:0.016321329154158522):0.00689479552486218,36:0.023216124679020702):0.01393446737985719,(16:0.01799580664835111,29:0.01799580664835111):0.019154785410526783):0.0327458788839867,26:0.0698964709428646):0.014732341282240824):0.03615379048225613,((3:0.03995791258445985,17:0.03995791258445985):0.008710951166322686,(24:0.04…
tree STATE_39000 = ((((((((((1:0.04164878540018159,34:0.04164878540018159):0.0025804815324938224,3:0.04422926693267541):0.005122465539325931,26:0.04935173247200134):0.10356484178341072,((((10:0.009774444991698432,27:0.009774444991698432):0.04628219842251162,((19:0.012451433580181474,(20:0.002900186037333444,37:0.002900186037333444):0.00955124754284803):0.037565474932446344,38:0.050016908512627814…
tree STATE_40000 = ((((((1:0.5718324927218472,(((((((2:0.022016039788356943,30:0.022016039788356943):0.05804300681789613,((15:0.0291273963516641,((25:0.0025714075814550373,36:0.0025714075814550373):0.02422562576344968,38:0.026797033344904717):0.002330363006759383):0.0010417032280513258,(19:0.01082137729924488,29:0.01082137729924488):0.019347722280470547):0.049889947026537644):0.08563017300207987,…
tree STATE_41000 = (((((((((1:0.23494703434833314,((3:0.147836963514166,((16:0.12715244097744594,((18:0.0035322852263610233,41:0.0035322852263610233):0.08900217139423626,(((21:0.02486506940961279,37:0.02486506940961279):0.007953806932165151,28:0.03281887634177794):0.02816978377753302,24:0.060988660119310964):0.03154579650128632):0.03461798435684865):0.00641783663518547,((19:0.01270153740402408,29…
tree STATE_42000 = (((((((((1:0.1889146984045875,(5:0.18133178892340476,((12:0.06442526063706028,(18:0.05120584888285356,(26:0.04985873719960191,41:0.04985873719960191):0.0013471116832516478):0.013219411754206718):0.01728260118653828,(28:0.008037466973069923,37:0.008037466973069923):0.07367039485052863):0.0996239270998062):0.007582909481182731):0.006481436619348219,(16:0.036465138884402365,19:0.0…
tree STATE_43000 = (((((1:0.03459116200647103,30:0.03459116200647103):0.8706147941668585,(((((2:0.06491296434077573,5:0.06491296434077573):0.1816673133853464,((3:0.12527781974567626,12:0.12527781974567626):0.10691955378858553,((19:0.0375150468463724,41:0.0375150468463724):0.046668654215578434,34:0.08418370106195083):0.14801367247231095):0.014382904191860335):0.05275396645547753,(28:0.096003960135…
tree STATE_44000 = (((((((((((((1:0.05608270167079318,39:0.05608270167079318):0.026190510409675828,30:0.082273212080469):6.349475050420467E-4,20:0.08290815958551105):0.012335994179479656,(23:0.08657761580521156,37:0.08657761580521156):0.008666537959779147):0.08955257133675268,(6:0.09214739495898906,11:0.09214739495898906):0.09264933014275432):0.009471998028742212,(((13:9.658532854811919E-4,24:9.6…
tree STATE_45000 = (((((((((((((1:0.11392730906901488,16:0.11392730906901488):7.756913492028839E-4,(((11:0.05526855342928509,39:0.05526855342928509):0.004764643143342524,30:0.060033196572627616):0.04148756026908363,27:0.10152075684171125):0.01318224357650652):0.0868574854356585,(5:0.19022881122346685,((6:0.07585394752885437,((((19:0.007887852895765527,25:0.007887852895765527):0.004422774195932481…
tree STATE_46000 = (((((((1:0.02024850988720754,(24:0.004863011891737374,40:0.004863011891737374):0.015385497995470168):0.09272347164148162,5:0.11297198152868916):1.8553740321507195E-4,6:0.11315751893190423):0.5923284625799006,((((((2:0.06146382092172549,(12:0.035540331167883965,29:0.035540331167883965):0.025923489753841525):0.049632859520019376,20:0.11109668044174487):0.07562408123493455,((22:0.…
tree STATE_47000 = ((((((((1:0.0900136444343318,(5:0.06694508269050191,((21:6.169828587820449E-4,24:6.169828587820449E-4):0.013985715267136087,40:0.01460269812591813):0.052342384564583774):0.023068561743829888):0.4006267781536054,((9:0.20439103528315117,(43:0.07679837889024184,45:0.07679837889024184):0.12759265639290934):0.15902000299904684,(44:0.24777369985232747,(46:0.0991065457938904,47:0.0991…
tree STATE_48000 = ((((((((((1:0.073675696303242,(10:0.006476492351951423,40:0.006476492351951423):0.06719920395129057):0.021278442136834066,(18:0.040457642223899186,(24:0.004625478398434267,27:0.004625478398434267):0.03583216382546492):0.05449649621617688):0.019526243564360238,21:0.1144803820044363):0.0032719347753203953,5:0.1177523167797567):0.3346538793371585,(4:0.2523959852955557,(30:0.054661…
tree STATE_49000 = ((((((((((1:0.11752685876031156,(2:0.062239851339406946,28:0.062239851339406946):0.055287007420904616):0.15107931412201792,(22:0.19367778868974372,(35:0.07903190598419271,(40:0.05918230256745469,41:0.05918230256745469):0.019849603416738026):0.11464588270555101):0.07492838419258574):0.0021128386763890616,(3:0.1332023286291239,(((12:0.0011305894246237545,39:0.0011305894246237545)…
tree STATE_50000 = ((((((1:0.3718560223495793,((3:0.23890957950672195,14:0.23890957950672195):0.003796543981474221,(11:0.0981759085572673,((12:0.007897738878597235,16:0.007897738878597235):0.029722947807661045,29:0.03762068668625828):0.060555221871009014):0.14453021493092888):0.12914989886138314):0.13798984687682142,((((((2:0.03037561003850746,28:0.03037561003850746):0.03721361154819565,25:0.0675…
tree STATE_51000 = (((((((1:0.38792433621799666,(((9:0.14270796289427679,(46:0.004554828769098534,47:0.004554828769098534):0.13815313412517824):0.15509045667409088,(43:0.13530434089767254,(44:0.025171682579120662,45:0.025171682579120662):0.11013265831855187):0.16249407867069512):0.0687870580508056,(21:0.0859104851918712,37:0.0859104851918712):0.2806749924273021):0.021338858598823396):0.0120998318…
tree STATE_52000 = (((((1:0.5497276644137988,((((((4:0.05686014137592188,36:0.05686014137592188):0.00149538363755633,14:0.05835552501347821):0.05352426933974824,(21:0.0062915227261390455,28:0.0062915227261390455):0.10558827162708741):6.356763040514524E-4,19:0.1125154706572779):0.16566505455439945,((9:0.13102847692802344,((44:0.04927188864273749,(46:0.008639093892520058,47:0.008639093892520058):0.…
tree STATE_53000 = ((((((((1:0.01722586520287707,10:0.01722586520287707):0.050027466236695725,((2:0.009608167453018951,28:0.009608167453018951):0.052406460429474874,(32:0.028878854347935353,37:0.028878854347935353):0.033135773534558474):0.0052387035570789706):0.17946959200063384,(11:0.019330849845261296,39:0.019330849845261296):0.22739207359494534):0.13148787787121335,((((5:0.049688144194519425,2…
tree STATE_54000 = ((((((((((1:0.1685210354002159,(14:0.028269059584702827,25:0.028269059584702827):0.14025197581551307):0.14196754745663798,(((7:0.019300244796392384,8:0.019300244796392384):0.037997055353546326,18:0.05729730014993871):0.11592365342867629,(21:0.15886241736777618,39:0.15886241736777618):0.014358536210838824):0.13726762927823888):0.10457564743665121,(((3:0.01630578292656821,40:0.01…
tree STATE_55000 = ((((((((((1:0.04943133414246297,21:0.04943133414246297):0.014853212845741183,(31:0.011342325650987896,32:0.011342325650987896):0.05294222133721626):0.1654183911761266,20:0.22970293816433077):0.019969920035916078,((9:0.18413345691371213,(46:0.03331665154220615,47:0.03331665154220615):0.150816805371506):0.030668248944380916,((43:0.0252083641865276,45:0.0252083641865276):0.0789454…
tree STATE_56000 = (((((((((1:0.0412936543324837,31:0.0412936543324837):0.04622465566353486,20:0.08751830999601856):0.16645695036444458,(((12:0.05813840690202416,24:0.05813840690202416):0.07698284753297271,(16:0.12348579187026351,(17:0.03924693545442888,19:0.03924693545442888):0.08423885641583463):0.011635462564733356):0.029364348021391234,(21:0.015336013177330824,32:0.015336013177330824):0.14914…
tree STATE_57000 = (((((((1:0.7980889295471408,(((((10:0.006159948120927184,21:0.006159948120927184):0.047684309599885864,32:0.05384425772081305):0.14662998179275152,((((16:0.007934205515010397,29:0.007934205515010397):0.059831288490582335,37:0.06776549400559273):0.026637065000497867,24:0.0944025590060906):0.01835831602744556,17:0.11276087503353616):0.08771336448002842):0.46738204351214596,((13:0…
tree STATE_58000 = (((((((((((1:0.0608193707441543,30:0.0608193707441543):0.0473690849414539,15:0.1081884556856082):0.3171573174437,(31:0.006306597481621988,36:0.006306597481621988):0.4190391756476862):0.1669431686195798,2:0.592288941748888):1.2783051416853652E-4,(((((((4:0.021889035159122643,22:0.021889035159122643):0.010241405687735853,(23:0.02519621101649511,37:0.02519621101649511):0.006934229…
tree STATE_59000 = (((((((((((1:0.1506651431744234,(15:0.0084312389876496,36:0.0084312389876496):0.14223390418677379):0.05583385647925734,30:0.20649899965368074):0.22288528689436482,((19:0.061334378037719926,39:0.061334378037719926):0.009334314183688554,26:0.07066869222140848):0.3587155943266371):1.0799294806407289E-5,((((((5:0.029124404936501036,28:0.029124404936501036):0.01814440546424552,35:0.…
tree STATE_60000 = (((((((((1:0.023385312654776013,15:0.023385312654776013):0.016028127169145884,(7:0.033287457519294836,8:0.033287457519294836):0.006125982304627062):0.057617322030662985,(13:0.05566823657898814,37:0.05566823657898814):0.041362525275596744):0.006022589006260556,((11:0.039884465366739355,12:0.039884465366739355):0.05529424383701104,18:0.09517870920375039):0.007874641657095047):0.4…
tree STATE_61000 = (((((((((1:0.05050270972708096,(27:0.01115839545400171,37:0.01115839545400171):0.039344314273079245):0.08805176866530331,(18:0.012897143995866391,21:0.012897143995866391):0.12565733439651788):0.09913642453469593,(((7:0.03215626011655847,8:0.03215626011655847):0.06403383229102935,41:0.09619009240758783):0.08642219039412832,(13:0.01581576096486693,39:0.01581576096486693):0.166796…
tree STATE_62000 = (((((((((((1:0.029089478261892877,5:0.029089478261892877):0.14336458339261907,(7:0.0048200116144397395,8:0.0048200116144397395):0.1676340500400722):0.0499979412084289,(3:0.1269811871161612,((14:0.010587625781166114,18:0.010587625781166114):0.030600845826759628,23:0.04118847160792574):0.08579271550823545):0.09547081574677965):0.011003097271492346,34:0.23345510013443319):0.240448…
tree STATE_63000 = (((((((1:0.19816064818496582,5:0.19816064818496582):0.20098957428180136,(((((2:0.08195490025658654,19:0.08195490025658654):0.1277693903543744,41:0.20972429061096093):0.032240578985674895,(34:0.12493457294794916,35:0.12493457294794916):0.11703029664868667):0.04648104220946836,(((11:0.10947595483008353,33:0.10947595483008353):0.05095157228987672,28:0.16042752711996025):0.07738429…
tree STATE_64000 = ((((((((1:0.09141314739150942,(5:0.015800775653784196,(35:0.014444757579533032,38:0.014444757579533032):0.0013560180742511647):0.07561237173772523):0.11600762197567625,3:0.20742076936718568):0.41487780398949503,(((((2:0.040928491257532555,32:0.040928491257532555):0.184521040067725,41:0.22544953132525755):0.06427069600100846,((((13:9.837634544087042E-4,31:9.837634544087042E-4):0…
tree STATE_65000 = (((((((((((1:0.05637705317508336,((10:0.02305395638768495,11:0.02305395638768495):0.007135395479082887,19:0.030189351866767838):0.026187701308315523):0.011037864773313463,3:0.06741491794839682):0.018816487602412474,36:0.0862314055508093):0.12596327943143407,(26:0.09286643729978991,38:0.09286643729978991):0.11932824768245345):0.08743109840360008,((7:0.013331008952791787,8:0.0133…
tree STATE_66000 = (((((((((((1:0.07441038588625729,(15:0.00846497436839109,36:0.00846497436839109):0.06594541151786619):0.01671650973932265,(4:0.042090430201281795,30:0.042090430201281795):0.04903646542429814):0.0018687197172976011,(((11:0.004751447588641201,32:0.004751447588641201):0.004798226648117484,12:0.009549674236758685):0.04044062828303929,(19:0.04099221262199366,39:0.04099221262199366):…
tree STATE_67000 = ((((((((((((1:0.017690828222817617,(32:0.0031202088132339643,36:0.0031202088132339643):0.014570619409583653):0.003567093604125847,15:0.021257921826943464):0.006913179857354481,(11:0.014635156048348223,30:0.014635156048348223):0.013535945635949722):0.24658902177814765,(4:0.017345456008198104,39:0.017345456008198104):0.2574146674542475):0.03373342829529852,((12:0.0148889276930950…
tree STATE_68000 = (((((((((((((1:0.04594939892186719,39:0.04594939892186719):0.01928905496802557,4:0.06523845388989276):0.04870288276697583,23:0.11394133665686859):0.13824490165248413,((((14:0.03483487108551466,37:0.03483487108551466):0.004070434779768893,19:0.038905305865283554):0.031473067409250044,38:0.0703783732745336):0.034803441187607906,30:0.1051818144621415):0.1470044238472112):0.0365368…
tree STATE_69000 = ((((((((((((((1:0.0637685544328684,((15:0.05133991000656865,(35:0.0233430366218956,41:0.0233430366218956):0.027996873384673052):0.012370198009761801,39:0.06371010801633045):5.844641653794669E-5):0.0427072574921257,(13:0.05937288536166509,((18:0.05102980559813263,27:0.05102980559813263):8.327281002088044E-4,(29:0.035338607978957874,34:0.035338607978957874):0.01652392571938356):0…
tree STATE_70000 = (((((((((1:0.09322838753738788,(((16:0.0423439883885182,35:0.0423439883885182):0.035095582012010004,(32:0.06128964185511788,(36:0.022792586611317955,39:0.022792586611317955):0.03849705524379993):0.01614992854541033):0.002084244220966383,((18:0.01786752940295769,27:0.01786752940295769):0.017520197969706903,29:0.035387727372664594):0.044136087248829996):0.01370457291589329):0.115…
tree STATE_71000 = (((((((((1:0.034012437091692195,15:0.034012437091692195):0.05729064667705023,(((5:0.027111551888192066,27:0.027111551888192066):0.047142685942950686,29:0.07425423783114275):0.006144495963316371,35:0.08039873379445912):0.0109043499742833):0.0758806409806737,((32:0.021212087745670825,39:0.021212087745670825):0.10635534275383798,33:0.1275674304995088):0.03961629424990731):0.280451…
tree STATE_72000 = ((((((((((1:0.03779440417004068,(15:0.008146384620320338,29:0.008146384620320338):0.029648019549720343):0.02146381823142237,26:0.05925822240146305):0.0034836666266138613,23:0.06274188902807691):0.0991861329581444,((((2:0.024602075412754047,(13:0.002568212684183764,(19:0.0017337289425546477,40:0.0017337289425546477):8.344837416291164E-4):0.022033862728570282):0.01092743289640395…
tree STATE_73000 = (((((((((1:0.05592400194776482,30:0.05592400194776482):0.004236003491201658,(((6:0.010525841765786862,17:0.010525841765786862):0.011867424097965488,((10:0.005799227306893163,39:0.005799227306893163):0.0075398872574802,40:0.013339114564373363):0.009054151299378987):0.033474862542190155,19:0.055868128405942505):0.004291877033023972):0.21073596701330194,((7:0.012995990067865837,8:…
tree STATE_74000 = ((((((((((((((1:0.014530139423009718,6:0.014530139423009718):1.0358378298628776E-5,40:0.014540497801308347):0.016082038997581198,10:0.030622536798889544):0.0036635587406153927,((12:0.007209041591420529,(19:0.0014722551305205197,29:0.0014722551305205197):0.00573678646090001):0.024301186157495137,39:0.03151022774891567):0.002775867790589269):0.02274359935536719,13:0.0570296948948…
tree STATE_75000 = ((((((((1:0.11672332920953458,15:0.11672332920953458):0.18598501328293088,((((2:0.061177322452225444,(19:0.011189742983795574,(23:0.0016577843007950165,39:0.0016577843007950165):0.009531958683000557):0.04998757946842987):0.0287548375297286,(((12:0.011342606630335764,(18:0.0031686395367531914,30:0.0031686395367531914):0.008173967093582573):0.003953969879338052,(17:7.099141320193…
tree STATE_76000 = (((((((1:0.14502631949367745,(16:0.10151537615173262,29:0.10151537615173262):0.04351094334194483):0.07600040734102781,((3:0.07224122703752078,31:0.07224122703752078):0.08584949255592958,32:0.15809071959345036):0.0629360072412549):0.35562971120446185,(9:0.2252143712219642,((43:0.07052074138445943,(46:0.011322941972782377,47:0.011322941972782377):0.059197799411677056):0.003760354…
tree STATE_77000 = ((((((1:0.3611276936641485,((3:0.08731612117497962,((6:0.013897384538766556,31:0.013897384538766556):0.07182842832993451,20:0.08572581286870107):0.0015903083062785567):0.14439098633054037,5:0.23170710750552):0.12942058615862848):0.48282309762081127,((4:0.15332101625953384,(18:0.08787674409743468,42:0.08787674409743468):0.06544427216209917):0.12423844353572841,(7:0.0114133505070…
tree STATE_78000 = (((((((1:0.48324307069827,(5:0.3123608329645231,(20:0.07931204185235313,31:0.07931204185235313):0.23304879111216997):0.1708822377337469):0.16908160221755442,((((4:0.279358045133349,((10:0.025243701947613918,(12:0.01873467834702474,15:0.01873467834702474):0.006509023600589178):0.06523801914460711,(18:0.0033513053855307425,38:0.0033513053855307425):0.08713041570669028):0.18887632…
tree STATE_79000 = ((((((1:0.11985764266644447,(26:0.09454952482879793,31:0.09454952482879793):0.02530811783764654):0.5475301227898935,((3:0.05813910716314426,(16:0.01398110185523754,28:0.01398110185523754):0.044158005307906714):0.37788212162226514,(((9:0.07379165750996067,(43:0.06636127073966092,45:0.06636127073966092):0.007430386770299752):0.14473671665169427,44:0.21852837416165494):0.061577312…
tree STATE_80000 = ((((((((1:0.18084926508616483,3:0.18084926508616483):0.23496224152947698,5:0.4158115066156418):0.18183146522204674,(6:0.15936680304972906,(((11:0.0061161945205574775,24:0.0061161945205574775):0.002958951763235162,32:0.00907514628379264):0.04081322739291659,(15:0.031004543826734045,23:0.031004543826734045):0.018883829849975185):0.10947842937301983):0.4382761687879595):0.01151667…
tree STATE_81000 = (((((((1:0.292502371813538,5:0.292502371813538):0.2398857376569774,2:0.5323881094705154):0.09058819603022983,(((((7:0.01822263236182135,8:0.01822263236182135):0.10233206553062542,((17:0.03941817200168243,21:0.03941817200168243):0.042672898486829064,34:0.0820910704885115):0.038463627403935274):0.034787597196293124,42:0.1553422950887399):0.18718392582287166,(19:0.1483545703290409…
tree STATE_82000 = ((((((1:0.588029468628939,(2:0.2538967649886877,5:0.2538967649886877):0.3341327036402513):0.09031097551103073,((27:0.024238243004616387,(38:0.019677948438464012,41:0.019677948438464012):0.0045602945661523744):0.12134399550363789,33:0.14558223850825427):0.5327582056317155):0.049561218855061595,(((((((((3:0.05025934197336876,37:0.05025934197336876):0.019189612349777563,(22:0.0201…
tree STATE_83000 = ((((((((1:0.08045850879405314,(((12:0.003931892870872302,17:0.003931892870872302):0.05624516826808988,18:0.060177061138962186):0.0032188270641735003,(34:0.04012957030614416,35:0.04012957030614416):0.023266317896991524):0.017062620590917454):0.004857670454558524,(2:0.06219869170856329,(7:0.0030600413439426702,8:0.0030600413439426702):0.05913865036462062):0.023117487540048373):0.…
tree STATE_84000 = (((((((((((1:0.12100050984044954,((7:0.001551362737033979,8:0.001551362737033979):0.09011551465233947,34:0.09166687738937344):0.02933363245107609):0.015375214248599264,(2:0.07463115999869571,((15:0.0025024296647619677,32:0.0025024296647619677):0.03949879246494015,(19:0.01858021147194124,40:0.01858021147194124):0.023421010657760876):0.0326299378689936):0.06174456409035309):0.070…
tree STATE_85000 = ((((((((((1:0.07524969910735246,2:0.07524969910735246):0.02166278497360387,29:0.09691248408095633):0.08737995195714003,((((7:0.004823573640432482,8:0.004823573640432482):0.004844779016903896,15:0.009668352657336378):0.03431648289338449,32:0.043984835550720865):0.017855526590439104,14:0.06184036214115997):0.1224520738969364):0.010706614846007795,34:0.19499905088410416):0.0108869…
tree STATE_86000 = (((((((((((1:0.0758269057834256,((2:0.03075783078299659,(19:0.010409777956659058,36:0.010409777956659058):0.02034805282633753):0.04315048766293705,((14:0.010538094960869968,30:0.010538094960869968):0.03534053934959801,23:0.04587863431046798):0.02802968413546566):0.0019185873374919643):0.018651271988746693,4:0.0944781777721723):0.014421396966205341,(16:0.04278916020929003,28:0.0…
tree STATE_87000 = ((((((((((1:0.01658964215423108,10:0.01658964215423108):0.1052223965002817,(((15:0.002628882988585889,19:0.002628882988585889):0.005852725837470336,18:0.008481608826056225):0.058429503230511715,36:0.06691111205656794):0.05490092659794485):0.08619849751666656,((4:0.054255791403820676,14:0.054255791403820676):0.009390396629078722,29:0.0636461880328994):0.14436434813827995):0.0068…
tree STATE_88000 = ((((((((((1:0.050548071493455214,10:0.050548071493455214):0.007551535188858809,4:0.05809960668231402):0.11247286924453741,((13:0.019861107371309132,36:0.019861107371309132):0.10325281393757957,29:0.12311392130888871):0.04745855461796272):0.11614784270365897,(3:0.06624485266716926,((14:0.0115058768055611,22:0.0115058768055611):0.009285047940438858,39:0.02079092474599996):0.04545…
tree STATE_89000 = (((((((((((1:0.025223969238968934,42:0.025223969238968934):0.23223161740931345,((4:0.04770143724622196,(6:0.025179679470433872,10:0.025179679470433872):0.022521757775788086):0.017386149084647307,30:0.06508758633086927):0.19236800031741313):0.004296509012363003,(5:0.14445964003928122,(((7:0.007849623356921848,8:0.007849623356921848):0.02008504086833203,28:0.027934664225253876):0…
tree STATE_90000 = ((((((1:0.19165332010523484,((5:0.1509802372526338,((7:0.027764402312450313,8:0.027764402312450313):0.11227117767872949,(22:0.005564248810903112,28:0.005564248810903112):0.13447133118027668):0.010944657261453994):0.0042115846458918305,((6:0.06723045882934743,10:0.06723045882934743):0.08155258870448372,30:0.14878304753383115):0.006408774364694475):0.036461498206709214):0.1396199…
tree STATE_91000 = ((((((((1:0.13048057404465382,31:0.13048057404465382):0.04292094796794113,(((11:0.003901411705939363,39:0.003901411705939363):0.03070554202083161,19:0.03460695372677097):0.015332683595469548,42:0.04993963732224052):0.12346188469035443):0.13626494070920853,((5:0.04965634084737034,(37:0.0033432831919695664,40:0.0033432831919695664):0.04631305765540077):0.03708695666229294,((7:0.0…
tree STATE_92000 = (((((((((1:0.046375837530363166,(11:0.03546415661042722,12:0.03546415661042722):0.010911680919935947):0.10255471288128751,(4:0.08873069967206387,(26:0.07083982539670257,41:0.07083982539670257):0.017890874275361304):0.06019985073958681):0.049629641809821406,(((2:0.062051138977182604,23:0.062051138977182604):0.039578041671294376,14:0.10162918064847698):0.07396138156586166,((10:0.…
tree STATE_93000 = ((((((((((((((1:0.09296628870448073,(((6:0.01912661966632353,12:0.01912661966632353):0.011314593753524154,11:0.030441213419847683):0.03295589039426251,36:0.06339710381411019):0.02956918489037054):0.003121552051258275,31:0.096087840755739):0.02564850561697403,39:0.12173634637271304):0.047996613070976094,(((15:0.013433546302847856,42:0.013433546302847856):0.012028897651585178,(33…
tree STATE_94000 = ((((((((1:0.10215558757977684,((21:0.0048368311365255875,38:0.0048368311365255875):0.09571663792946956,23:0.10055346906599515):0.0016021185137816973):0.16576955820738937,2:0.2679251457871662):0.11331537411757392,(7:0.04159476310490481,8:0.04159476310490481):0.33964575679983533):0.020639470322756648,(((4:0.0768778981733609,41:0.0768778981733609):0.14425325649058213,(((9:0.078470…
tree STATE_95000 = ((((((((((1:0.2195855547749871,((4:0.06011429049627215,30:0.06011429049627215):0.11679146083152833,((6:0.06411856495459438,31:0.06411856495459438):0.06976998829206861,(24:0.047422169486803216,(39:0.042747633518113476,40:0.042747633518113476):0.00467453596868974):0.08646638375985977):0.04301719808113749):0.04267980344718661):0.05497355084301436,((((((11:0.014401512501854053,(20:…
tree STATE_96000 = ((((((((((1:0.10815064966620576,((10:0.0500555646815643,((11:0.03369388901208771,36:0.03369388901208771):0.014008232435485213,((16:0.034146512835676684,32:0.034146512835676684):0.011336327455087225,(17:0.004426780067897746,38:0.004426780067897746):0.04105606022286616):0.0022192811568090137):0.0023534432339913786):0.04369906015148106,33:0.09375462483304536):0.014396024833160395)…
tree STATE_97000 = ((((((1:0.4343182340331749,(((2:0.10751882500652439,29:0.10751882500652439):0.13189689767075802,(5:0.19222205103385326,((22:0.026814199651746272,35:0.026814199651746272):0.06470944483197691,25:0.09152364448372319):0.10069840655013007):0.047193671643429164):0.03949944519224832,((((((3:0.03590600434794314,33:0.03590600434794314):0.0647982514005067,10:0.10070425574844984):0.010330…
tree STATE_98000 = ((((((((1:0.08428093537742691,(31:0.07417532537261794,35:0.07417532537261794):0.010105610004808974):0.09366946604082167,41:0.17795040141824858):0.14385551139238045,19:0.32180591281062904):0.008943535870856223,6:0.33074944868148526):0.3158505505095557,(3:0.31835723919833436,((((5:0.052080826575446,32:0.052080826575446):0.06133543775578142,25:0.11341626433122742):0.06396196679869…
tree STATE_99000 = ((((((((1:0.23328644476341864,((2:0.12707259380891764,(((14:0.011536513895387105,21:0.011536513895387105):0.022094266261063325,31:0.03363078015645043):0.01428086059669878,(22:0.017379040247838814,41:0.017379040247838814):0.030532600505310394):0.07916095305576842):0.03442700628575249,((10:0.03913531278498052,33:0.03913531278498052):0.06311025432099789,((12:0.03212188841855221,39…
tree STATE_100000 = ((((((1:0.46771359012953945,((((2:0.1192847424876932,(4:0.08390487085461817,23:0.08390487085461817):0.03537987163307503):0.028192672183005793,(((7:0.030667483442057265,8:0.030667483442057265):0.05293362410351783,(11:0.06497110369782672,(30:0.031814955642800985,37:0.031814955642800985):0.03315614805502573):0.018630003847748378):0.0037378488577858165,27:0.08733895640336091):0.06…
tree STATE_101000 = (((((1:0.37490727890470366,(((((12:0.0024253352237092935,15:0.0024253352237092935):0.09041297522687018,34:0.09283831045057947):0.03544799752643682,((20:1.6532076936229975E-4,32:1.6532076936229975E-4):0.0012183237401663066,38:0.0013836445095286064):0.1269026634674877):0.018431427047768345,17:0.14671773502478463):0.00603764675918908,((13:0.029604110130427047,36:0.029604110130427…
tree STATE_102000 = ((((((1:0.3413339457970764,((2:0.2237698753011796,((((4:0.1671111140282108,((((11:0.03246342286908935,(14:0.012701549275201049,(22:0.009140288384718205,26:0.009140288384718205):0.003561260890482844):0.0197618735938883):0.02550358021390648,23:0.05796700308299583):0.020172004989235402,37:0.07813900807223123):0.08341851835281494,(21:0.0011996058412561165,41:0.0011996058412561165)…
tree STATE_103000 = (((((((1:0.2570036639051962,(5:0.12110717956176485,(21:0.03765109018377529,41:0.03765109018377529):0.08345608937798957):0.13589648434343132):0.22507478822453952,((((3:0.07211053982578941,42:0.07211053982578941):0.056876484341345346,((22:0.11323695879054842,(26:0.022957454227959653,29:0.022957454227959653):0.09027950456258876):0.0011004234486583914,40:0.11433738223920681):0.014…
tree STATE_104000 = (((((((((1:0.12402198624912412,4:0.12402198624912412):0.09098042229492583,(((18:0.016759642381669562,(19:3.377626882656461E-4,40:3.377626882656461E-4):0.016421879693403914):0.01536553572105226,36:0.03212517810272182):0.020533261560373342,(30:0.018756739409540722,42:0.018756739409540722):0.03390170025355444):0.1623439688809548):0.10397672970270544,((((((6:0.011136464081824915,3…
tree STATE_105000 = ((((((((1:0.18379182968421942,(2:0.16690717814595193,13:0.16690717814595193):0.016884651538267487):0.06500242927955102,((3:0.06531528950418489,4:0.06531528950418489):0.01590620756073574,21:0.08122149706492063):0.16757276189884981):0.32827938021462105,(36:0.05934970679655824,41:0.05934970679655824):0.5177239323818332):0.029841085830925485,(((9:0.039818981824113586,(43:0.0028742…
tree STATE_106000 = ((((((((1:0.2861840002489616,(((((3:0.06570460039137688,31:0.06570460039137688):0.024885698289284053,21:0.09059029868066093):0.029900056304287936,11:0.12049035498494887):0.002272773044549342,41:0.12276312802949821):0.023207955898612187,34:0.1459710839281104):0.14021291632085123):0.040213204359250354,((2:0.12382659658647498,((15:0.03240469928612084,(18:0.0010193659755643085,37:…
tree STATE_107000 = (((((((((1:0.06871605944066621,(3:0.0562011127046937,31:0.0562011127046937):0.012514946735972511):0.05152549132358468,(40:0.09136795678937856,42:0.09136795678937856):0.028873593974872325):0.17946543016476116,(4:0.28212548243686164,(6:0.05701290642300537,(10:0.05417169587464115,(19:0.026430890668684082,(26:0.026221881977724588,28:0.026221881977724588):2.090086909594946E-4):0.02…
tree STATE_108000 = ((((1:0.6498765190656173,(((2:0.36926528993005253,((((9:0.011192447933039026,45:0.011192447933039026):0.002667005598464625,43:0.01385945353150365):0.03373123050341341,44:0.047590684034917057):0.19852084931017616,(46:0.06986080389009144,47:0.06986080389009144):0.17625072945500178):0.1231537565849593):0.0077937095862919414,(40:0.30630022672863183,42:0.30630022672863183):0.070758…
tree STATE_109000 = (((((((1:0.06873644466042464,25:0.06873644466042464):0.061664621415690624,42:0.13040106607611526):0.4733325325942005,(((((2:0.1723054765294663,((4:0.0471260700381094,39:0.0471260700381094):0.03000491249880459,((((13:0.01879496794803245,30:0.01879496794803245):0.0012510613051864294,(21:0.016894221301768327,(27:0.006468674717325524,32:0.006468674717325524):0.010425546584442802):…
tree STATE_110000 = (((((((((1:0.10014044830635921,(36:0.01733227985605077,42:0.01733227985605077):0.08280816845030844):0.1916715764204941,(4:0.18621692608707308,(((5:0.14067684362434452,(17:0.014222784618171181,39:0.014222784618171181):0.12645405900617335):0.02801194973157406,(((15:0.010866178541888538,32:0.010866178541888538):0.04477188349642172,33:0.05563806203831026):0.008470372236095619,29:0…
tree STATE_111000 = ((((((((((1:0.1302112493641265,(36:0.03315855035730641,42:0.03315855035730641):0.09705269900682009):0.06953442176608826,13:0.19974567113021477):0.0414360195887723,((((5:0.06558935537073987,29:0.06558935537073987):0.002007691602375669,(7:0.0049334914298551635,8:0.0049334914298551635):0.06266355554326038):0.07170332341813003,33:0.13930037039124557):0.01273012456200287,39:0.15203…
tree STATE_112000 = (((((((((1:0.069004346848063,27:0.069004346848063):0.030867345501496724,(36:0.08813432518599319,42:0.08813432518599319):0.011737367163566534):0.030500721591587232,((3:0.05849468690332477,18:0.05849468690332477):0.02184921471435517,(((4:0.0198388951878365,(16:0.01871515122077073,40:0.01871515122077073):0.0011237439670657677):0.01630908816496785,(19:0.035954042047656135,31:0.035…
tree STATE_113000 = ((((((((1:0.09110271966507581,((3:0.06932046377976277,27:0.06932046377976277):0.02147344378277455,(11:0.002684331707875593,37:0.002684331707875593):0.08810957585466173):3.088121025384971E-4):0.07164671823299833,((6:0.02514686632806131,31:0.02514686632806131):0.12235542378649569,((18:0.01642809987624735,25:0.01642809987624735):0.04103988970483442,36:0.05746798958108177):0.09003…
tree STATE_114000 = (((((((1:0.18723998062454397,(((((11:0.0011402952542500801,17:0.0011402952542500801):0.0023745935853937737,25:0.003514888839643854):0.10167289158243585,(12:0.07076608574021857,(18:0.014751670912467608,36:0.014751670912467608):0.056014414827750963):0.034421694681861126):0.03023468423394264,((14:0.04848514958399142,29:0.04848514958399142):0.03361582937440059,(20:0.03027087628871…
tree STATE_115000 = ((((((((1:0.056562417240922806,((32:0.013076481795113264,34:0.013076481795113264):0.03875421532156484,41:0.05183069711667811):0.0047317201242447):0.1789819939020233,(((18:0.0030234598940532876,40:0.0030234598940532876):0.030710022664705322,35:0.03373348255875861):0.012389655310381269,20:0.04612313786913988):0.18942127327380623):0.10563999947714131,(22:0.03554686308016901,33:0.…
tree STATE_116000 = (((((1:0.45895885717980134,(((5:0.17939063347672213,((18:0.10064473025351081,((35:0.005084689776101078,41:0.005084689776101078):0.0588290865783173,40:0.06391377635441838):0.036730953899092436):0.007951193471094811,(20:0.0364774997767875,22:0.0364774997767875):0.07211842394781812):0.0707947097521165):0.13249697846529096,(((((10:0.014902527813552148,16:0.014902527813552148):0.00…
tree STATE_117000 = ((((((1:0.18722417185046453,41:0.18722417185046453):0.29353268692691886,(((((4:0.16016598401825768,6:0.16016598401825768):0.13061185970700642,((7:0.02918550415284716,8:0.02918550415284716):0.20762405594244143,((12:1.1050999044724154E-4,14:1.1050999044724154E-4):0.041000621159188406,24:0.041111131149635646):0.19569842894565292):0.05396828362997552):0.026039103987414214,((9:0.11…
tree STATE_118000 = (((((((1:0.0872092226903392,26:0.0872092226903392):0.0916616507135643,(((((2:0.05744288081381409,21:0.05744288081381409):0.07525233616399653,(((((((11:0.020187172243145216,(18:0.011965880201984313,19:0.011965880201984313):0.008221292041160903):0.007842868556038385,32:0.0280300407991836):0.014190852938501128,(16:0.038215317979326716,37:0.038215317979326716):0.004005575758358013…
tree STATE_119000 = (((((((((1:0.022323021921528925,26:0.022323021921528925):0.06238544492999752,18:0.08470846685152644):0.09730613215784328,(((2:0.11157245630912141,40:0.11157245630912141):0.03477877342507857,((3:0.08291052306013354,((19:0.037028124419668705,39:0.037028124419668705):0.041702950949420996,(((21:0.017894242634282218,35:0.017894242634282218):0.030340315873900802,33:0.048234558508183…
tree STATE_120000 = (((((((((1:0.09666529309368146,((((5:0.006446586411218913,(11:8.562876656002822E-4,27:8.562876656002822E-4):0.005590298745618631):0.028778498593100835,(22:0.014428494120416658,30:0.014428494120416658):0.020796590883903093):0.04947952019385838,18:0.08470460519817813):0.004027174778169898,40:0.08873177997634803):0.007933513117333438):0.020709493534252457,(3:0.11296184737713219,(…
tree STATE_121000 = (((((((((((1:0.03136407436965243,((12:0.01763686539598023,13:0.01763686539598023):0.0054227185651872685,(23:0.017352530692283694,39:0.017352530692283694):0.005707053268883804):0.008304490408484935):0.06618016416382039,10:0.09754423853347283):0.05867379089831143,(14:0.04211900761479578,26:0.04211900761479578):0.11409902181698847):0.02250141426820923,((6:0.0010050854691193128,(1…
tree STATE_122000 = ((((((((((1:0.05357348169857917,6:0.05357348169857917):0.008682001470781742,(((((((12:0.0014046276623717777,15:0.0014046276623717777):0.0019325162404504267,39:0.0033371439028222045):0.003021085413190291,18:0.006358229316012496):0.01608709104993996,30:0.022445320365952457):0.026273088842705638,((17:0.030009868353717217,((21:0.013074474249181458,36:0.013074474249181458):0.005571…
tree STATE_123000 = (((((((1:0.18176235198942398,(((3:0.059678393119253055,21:0.059678393119253055):0.03060204009213973,32:0.09028043321139279):0.01935353305713952,29:0.1096339662685323):0.07212838572089167):0.007987277944058319,((4:0.06318229119836682,((10:0.004252492279083602,24:0.004252492279083602):0.045899231014095765,((14:0.0034782324364276635,23:0.0034782324364276635):2.977310705479493E-4,…
tree STATE_124000 = ((((((1:0.20614878198980136,(2:0.17715877258256366,(((9:0.07538962875522932,(46:0.015672471683822804,47:0.015672471683822804):0.05971715707140652):0.01339189502856275,((43:0.0016146242236802712,45:0.0016146242236802712):0.00182137251827947,44:0.0034359967419597412):0.08534552704183233):0.07772686387814608,31:0.16650838766193815):0.010650384920625505):0.0289900094072377):0.1634…
tree STATE_125000 = (((((1:0.238721663507022,((4:0.03289033003704902,13:0.03289033003704902):0.0027617351665035483,(((14:0.0080980579661366,23:0.0080980579661366):0.01462729418451111,36:0.02272535215064771):0.006578009934095123,((15:0.0013846236346796398,17:0.0013846236346796398):0.016673800341566902,42:0.018058423976246542):0.011244938108496291):0.0063487031188097336):0.20306959830346943):0.0897…
tree STATE_126000 = ((((((((1:0.04968068485032922,((((14:0.0021740242963652944,37:0.0021740242963652944):0.01454017173858611,27:0.016714196034951403):0.008637098494243316,(17:0.02038933356609035,23:0.02038933356609035):0.0049619609631043685):1.6229354056181838E-4,36:0.025513588069756538):0.024167096780572682):0.07050047520457561,(((4:0.03803347863732826,(13:0.005821689136152321,16:0.0058216891361…
tree STATE_127000 = (((((((1:0.05705691417611878,((5:0.007354085517814578,35:0.007354085517814578):0.0331712079710298,((15:0.022242823220401543,37:0.022242823220401543):0.008280673920303228,25:0.03052349714070477):0.010001796348139608):0.0165316206872744):0.01846467189892955,27:0.07552158607504833):0.22620426770440677,(((((2:0.024388013025817373,42:0.024388013025817373):0.01204368501579806,(26:0.…
tree STATE_128000 = ((((((1:0.3148290186246493,(((((4:0.02321380902749619,32:0.02321380902749619):0.018972336555311015,(26:0.007405108459597837,39:0.007405108459597837):0.03478103712320937):0.0207368997182358,27:0.062923045301043):0.020305651816430403,(((15:0.009747216090877048,37:0.009747216090877048):0.005843396845892433,19:0.015590612936769482):0.013703276959505468,(18:0.007974802369531693,25:…
tree STATE_129000 = ((((((((((1:0.06227628735016916,29:0.06227628735016916):0.0019513026701223901,17:0.06422759002029155):0.04872614597320403,((5:0.06270185268093018,(14:0.050230317387315204,34:0.050230317387315204):0.012471535293614971):0.031574334185512726,((10:0.0043045864731340285,24:0.0043045864731340285):0.0032053367672653316,36:0.00750992324039936):0.08676626362604355):0.018677549127052676…
tree STATE_130000 = (((((((((1:0.030524122884436063,19:0.030524122884436063):0.02560947536117145,((10:8.809981876328357E-4,18:8.809981876328357E-4):0.00973913070330142,36:0.010620128890934255):0.04551346935467326):0.006963843527083138,41:0.06309744177269065):0.25130125021469535,((9:0.1823328900771268,(43:0.16868953182080154,((44:0.03363310044682247,45:0.03363310044682247):0.07603229792717817,(46:…
tree STATE_131000 = ((((((((1:0.025764057806560253,14:0.025764057806560253):0.10458400878343842,(((13:0.0077232972717524075,17:0.0077232972717524075):0.009922443589250709,41:0.017645740861003116):0.0446839745457413,29:0.06232971540674442):0.06801835118325425):0.01561934626615577,(7:7.189989453616813E-4,8:7.189989453616813E-4):0.14524841391079277):0.20037111052838646,(((9:0.14263945642418935,(43:0…
tree STATE_132000 = ((((((((((((1:0.06222265990094476,14:0.06222265990094476):0.0021246946875314032,25:0.06434735458847617):0.033085227921848495,(((10:0.007515938019283875,16:0.007515938019283875):0.013322942026446306,31:0.02083888004573018):0.052464240065600305,36:0.07330312011133049):0.024129462398994175):0.1947801948270908,(((((2:0.011411056244526138,22:0.011411056244526138):0.0064772563879506…
tree STATE_133000 = (((((((((1:0.10064000721224248,21:0.10064000721224248):0.0010645881286008713,(((15:0.018322754708032903,(29:0.014401735662423532,36:0.014401735662423532):0.003921019045609372):0.002750368106772521,30:0.021073122814805424):0.0050447565633106595,32:0.026117879378116084):0.07558671596272726):0.12723621099249183,(7:0.05152976391601648,8:0.05152976391601648):0.1774110424173187):0.1…
tree STATE_134000 = (((((((((((((1:0.04088459259611848,15:0.04088459259611848):0.031740495772524364,29:0.07262508836864284):0.0010729194816441329,(21:0.0375802026346246,((32:0.006826151472639245,36:0.006826151472639245):0.021408422331258337,42:0.028234573803897583):0.00934562883072702):0.03611780521566237):0.09872830614609478,14:0.17242631399638175):0.08753397251648187,((((((2:0.01995489000218585…
tree STATE_135000 = (((((((1:0.16676650253851627,(7:0.002871844525444948,8:0.002871844525444948):0.16389465801307132):0.09873087314108642,((((((10:0.014230831124990677,31:0.014230831124990677):0.02508730225248694,23:0.03931813337747762):0.0020150184806264695,(19:2.783758719195584E-4,30:2.783758719195584E-4):0.041054775986184525):0.06576636859355321,(((11:0.016551952597896633,37:0.0165519525978966…
tree STATE_136000 = ((((((1:0.2537826068607063,(((((7:0.011128921819283533,8:0.011128921819283533):0.051040081395219775,((22:0.00667151974783955,23:0.00667151974783955):0.006224524099059506,30:0.012896043846899055):0.04927295936760425):0.08511891759014667,16:0.14728792080464997):0.0356842712350251,(12:0.01097703620091142,14:0.01097703620091142):0.17199515583876365):0.061993117806171893,31:0.24496…
tree STATE_137000 = (((((((((1:0.15257321432849194,((((((((3:0.022126597356018882,(21:0.0033753008579263067,23:0.0033753008579263067):0.018751296498092575):9.892884915111977E-4,22:0.02311588584753008):0.002317957906844869,24:0.02543384375437495):0.006182608574789333,30:0.03161645232916428):0.0095494753551012,(7:0.008172702139735191,8:0.008172702139735191):0.03299322554453029):0.05571489844037224,…
tree STATE_138000 = ((((((((((((1:0.029678156400714625,(10:0.01713167017978337,23:0.01713167017978337):0.012546486220931255):0.01501573413487043,4:0.044693890535585055):0.05133962953309932,(((13:0.014681925348455504,37:0.014681925348455504):0.003846363186841237,34:0.01852828853529674):0.0028048213593410073,32:0.02133310989463775):0.07470041017404663):0.14448577120998066,((((3:0.0408720222670447,(…
tree STATE_139000 = (((((((((((((1:0.03316961156411273,35:0.03316961156411273):0.010435624259356166,(15:0.029205686973601375,17:0.029205686973601375):0.014399548849867522):4.308514744524941E-4,25:0.04403608729792139):0.08407072292517515,(12:0.007552785541797602,21:0.007552785541797602):0.12055402468129893):0.09442343369996992,5:0.22253024392306645):0.22683516460313943,(7:0.0639453372449686,8:0.06…
tree STATE_140000 = ((((((((((1:0.016135721137032523,35:0.016135721137032523):0.005075457442139299,15:0.021211178579171822):0.03345390181895408,(((4:0.014255597966898067,26:0.014255597966898067):0.011010577067135853,40:0.02526617503403392):0.0013374207733491336,27:0.026603595807383053):0.02806148459074285):0.0030061116103450303,21:0.057671192008470935):0.18289825974674614,((5:0.17101771688313092,…
tree STATE_141000 = ((((((((((1:0.1295008461842913,(((3:0.00998597496719624,22:0.00998597496719624):0.013842651196044336,12:0.023828626163240576):0.09892474420842887,((13:0.01752992525914524,34:0.01752992525914524):0.004137572648681968,37:0.021667497907827207):0.10108587246384224):0.0067474758126218615):0.07945578749221804,(2:0.08463607733520939,((4:0.004471108262926629,14:0.004471108262926629):0…
tree STATE_142000 = (((((((((((1:0.09435822212456828,32:0.09435822212456828):0.011024313951594117,(34:0.042693940322860106,37:0.042693940322860106):0.0626885957533023):0.011768579974011775,(((13:0.008134932080512114,20:0.008134932080512114):0.05849353169195464,40:0.06662846377246676):0.020061866864834257,(19:0.018724671752210164,42:0.018724671752210164):0.06796565888509085):0.030460785412873156):…
tree STATE_143000 = ((((((((((1:0.10095730829351451,(19:0.0021669430794240595,40:0.0021669430794240595):0.09879036521409046):0.0026345752215115315,42:0.10359188351502605):0.06994890154835043,34:0.17354078506337647):0.24610391520536265,5:0.4196447002687391):0.008215152208496668,((((2:0.010010215341435329,17:0.010010215341435329):0.10059748895818373,(28:0.03240706586963062,31:0.03240706586963062):0…
tree STATE_144000 = ((((((((1:0.3504001960715804,10:0.3504001960715804):0.019657421351478688,((5:0.14753802525420204,22:0.14753802525420204):0.21271565476058077,(((17:0.025973197705288824,34:0.025973197705288824):0.06611469845174184,31:0.09208789615703065):0.2237816450021134,(19:0.14151942432667583,24:0.14151942432667583):0.17435011683246823):0.044384138855638744):0.009803937408276286):0.29055291…
tree STATE_145000 = (((((((1:0.25261540916012876,((12:0.007632367913514819,28:0.007632367913514819):0.13778702984878297,((13:0.04211009292815611,37:0.04211009292815611):0.01664896641326044,14:0.05875905934141655):0.08666033842088124):0.10719601139783097):0.1579800532371317,(((((9:0.08842966283258448,(43:0.07230025567450014,45:0.07230025567450014):0.016129407158084336):0.028806349955774788,(44:0.0…
tree STATE_146000 = (((((1:0.44452297292090237,((((((3:0.06892252441985336,(7:0.002030213326784063,8:0.002030213326784063):0.0668923110930693):0.008461929977235896,13:0.07738445439708926):0.05578098881677952,(17:0.08291349386654898,(38:0.07797642507759048,40:0.07797642507759048):0.0049370687889584985):0.0502519493473198):0.01909604988907379,((11:0.0204166959104288,14:0.0204166959104288):0.0860204…
tree STATE_147000 = ((((((((((1:0.08892154751160493,((18:0.019589358370603323,32:0.019589358370603323):0.016216847453529862,24:0.035806205824133186):0.05311534168747174):0.08547958336200821,5:0.17440113087361314):0.13615877321202557,2:0.3105599040856387):0.011160771973147188,(15:0.024592266243627568,29:0.024592266243627568):0.2971284098151583):0.021282258690849543,(((((3:0.030612327111298878,13:0…
tree STATE_148000 = (((((1:0.08362973545210982,(24:0.04292954096142365,30:0.04292954096142365):0.04070019449068617):0.5417523837744979,(((2:0.07436434770075677,5:0.07436434770075677):0.2850257784719666,((4:0.22321757836177428,((9:0.09334430811630585,((43:0.0011388884409482727,44:0.0011388884409482727):0.05085516876129724,(45:0.008202627004483452,(46:0.002663538100215463,47:0.002663538100215463):0…
tree STATE_149000 = ((((((1:0.17716729045169882,(6:0.04932623557548846,((14:0.00419663479351643,37:0.00419663479351643):0.011547576031173148,23:0.01574421082468958):0.03358202475079888):0.12784105487621036):0.15895961727054603,(((12:0.0018433235241399983,18:0.0018433235241399983):0.009203568461889796,39:0.011046891986029794):0.18916542905229167,15:0.20021232103832146):0.1359145866839234):0.202171…
tree STATE_150000 = (((((((1:0.11237231929354133,((6:0.04226876951845481,((36:0.002498739532232752,42:0.002498739532232752):9.987959168637531E-4,(37:8.744367852492668E-4,41:8.744367852492668E-4):0.0026230986638472384):0.038771234069358305):0.021385701342004772,((25:0.004386561724302237,32:0.004386561724302237):0.019792989696215384,(28:0.006973541963650863,29:0.006973541963650863):0.01720600945686…
tree STATE_151000 = (((1:0.8126650771595907,(((((((2:0.17224885544604082,(((14:0.07009621766808183,24:0.07009621766808183):0.018175144017179623,(19:0.06112315610445325,25:0.06112315610445325):0.027148205580808202):0.016646149314554007,33:0.10491751099981546):0.06733134444622536):0.004982242105651069,((4:0.09600461391859079,((7:0.0029094795109982654,8:0.0029094795109982654):0.07798940234082624,(11…
tree STATE_152000 = ((((((((1:0.11634696913587142,19:0.11634696913587142):0.08503456929451861,((2:0.09218342995668673,28:0.09218342995668673):0.025761710713665592,(5:0.0696704146644464,26:0.0696704146644464):0.04827472600590592):0.08343639776003771):0.05075778596589675,10:0.2521393243962868):0.191987080736448,6:0.44412640513273477):0.0022931368144226694,((((((3:0.025868426345850185,(22:0.01571538…
tree STATE_153000 = ((((((((1:0.09381428698725859,(33:0.02170396689481278,36:0.02170396689481278):0.0721103200924458):0.14181869759639415,(19:0.16514578848588202,28:0.16514578848588202):0.07048719609777071):0.07296504342049603,((5:0.046646195861574265,26:0.046646195861574265):0.018174148054741886,(10:0.009721238332805188,13:0.009721238332805188):0.055099105583510964):0.24377768408783262):0.187478…
tree STATE_154000 = (((((1:0.6097514408686906,(((((4:0.030833411057714293,40:0.030833411057714293):0.013040000092372352,27:0.043873411150086646):0.022176870857336585,(14:0.03442095582255868,38:0.03442095582255868):0.031629326184864553):0.18962595584394537,6:0.2556762378513686):0.042057380149268964,11:0.2977336180006376):0.312017822868053):0.23867460708109567,((((2:0.05004494136153118,((16:0.01156…
tree STATE_155000 = ((((((1:0.21204342726200764,38:0.21204342726200764):0.21613031217090906,((((((2:0.06924323734016889,31:0.06924323734016889):0.07269583473603992,17:0.14193907207620882):0.028728972094519134,((3:0.026651962830439652,((10:0.008592166017735757,35:0.008592166017735757):0.01092896249806649,((14:7.717257995646344E-4,(20:3.150076120355392E-4,29:3.150076120355392E-4):4.5671818752909517…
tree STATE_156000 = ((((((((1:0.09323653170477739,38:0.09323653170477739):0.08933063244408623,(6:0.0685513192159647,39:0.0685513192159647):0.11401584493289892):0.3783035570763075,((9:0.1107668290178559,45:0.1107668290178559):0.08544629762641698,(43:0.13960426441947538,(44:0.10074014819226337,(46:0.025790770547773678,47:0.025790770547773678):0.0749493776444897):0.038864116227212):0.056608862224797…
tree STATE_157000 = ((((((((1:0.21091076861879396,39:0.21091076861879396):0.06399771637078402,6:0.274908484989578):0.08454248521789648,(((3:0.2002413477474965,(18:0.07231651080879353,38:0.07231651080879353):0.12792483693870296):0.09267896965525554,((((4:0.11009366631436687,(21:0.037960659733759304,24:0.037960659733759304):0.07213300658060756):0.06239977168394292,(((13:0.02982048384563952,14:0.029…
tree STATE_158000 = (((((((((1:0.1879644289351749,(((10:0.03250686885039951,37:0.03250686885039951):0.037329950007684506,41:0.06983681885808402):0.008388011522876021,(31:0.04180961023833025,34:0.04180961023833025):0.03641522014262979):0.10973959855421486):0.1436251802486027,((((2:0.17933411864608925,((((4:0.01931155176165836,26:0.01931155176165836):0.012984002670924793,(19:7.690323918216431E-4,42…
tree STATE_159000 = ((((((1:0.08513333110920308,37:0.08513333110920308):0.047434213097180114,(22:0.04823261367731998,25:0.04823261367731998):0.08433493052906321):0.6391277464935414,(((7:0.07613453029014654,8:0.07613453029014654):0.20971429796599333,((11:0.006603190589050131,(15:0.005307083022308383,29:0.005307083022308383):0.0012961075667417476):0.10722882232172623,(((16:0.02026891915383374,(21:0…
tree STATE_160000 = (((((((1:0.1707211678531837,(20:0.10946863515580929,37:0.10946863515580929):0.06125253269737441):0.04522820988843662,16:0.21594937774162032):0.40372360284136116,5:0.6196729805829815):0.09266205541927319,(27:0.021083320373487424,41:0.021083320373487424):0.6912517156287672):0.14968778831859086,(((((((2:0.039315716001746936,((13:0.03039579438903357,(15:0.011526587149765209,29:0.0…
tree STATE_161000 = ((((((((1:0.1472584505792846,37:0.1472584505792846):0.10313214635345674,(((((10:0.0021931120934826566,34:0.0021931120934826566):0.06848047264508048,19:0.07067358473856314):0.0354048728815264,16:0.10607845762008954):0.056931564349021205,18:0.16301002196911074):0.0701318456148019,20:0.23314186758391264):0.017248729348828706):0.18283674269546268,(6:0.12688003769962344,(17:0.02615…
tree STATE_162000 = (((((((1:0.20849803753691637,((16:0.11278011427191988,36:0.11278011427191988):0.022121948518168136,(27:0.09216348641227785,(33:0.06600282310732608,34:0.06600282310732608):0.026160663304951773):0.04273857637781016):0.07359597474682836):0.20433772017716617,(((4:0.037786382352462615,13:0.037786382352462615):0.08978563486924121,(((24:0.010312660980827549,28:0.010312660980827549):0…
tree STATE_163000 = ((((((1:0.48273689455233787,(((2:0.3618505637834657,(((((7:0.0032701737095179556,8:0.0032701737095179556):0.04392373323653422,(12:0.006131577591850675,37:0.006131577591850675):0.041062329354201496):0.01642343339411409,17:0.06361734034016626):0.01732014826794219,11:0.08093748860810845):0.1983198720755242,((((24:0.10336772354967194,((26:0.002929053665969885,33:0.0029290536659698…
tree STATE_164000 = ((((((1:0.5663359906950075,((((((2:0.15781326839658613,(14:0.0158675737150842,15:0.0158675737150842):0.14194569468150192):0.006908688687004699,40:0.16472195708359083):0.09838392941241447,(28:0.012943645840706544,30:0.012943645840706544):0.25016224065529874):0.09137606741476839,((9:0.05927977746098188,((43:0.0035207114049786888,44:0.0035207114049786888):0.032945899691515124,45:…
tree STATE_165000 = ((((((1:0.503712863962239,((((12:0.04445654651420745,(23:0.023455683958997074,(33:0.017793289434547433,39:0.017793289434547433):0.005662394524449641):0.021000862555210373):0.06653085942337852,41:0.11098740593758596):0.08215489795768224,(20:0.008910462138143914,21:0.008910462138143914):0.1842318417571243):0.12937059383385413,((16:0.19909699131714143,(34:0.055709885869050055,38:…
tree STATE_166000 = (((((((((1:0.14910636699234267,3:0.14910636699234267):0.11760775813935562,(((2:0.044735517327071726,30:0.044735517327071726):0.010114805572087875,(10:0.021327177689967412,27:0.021327177689967412):0.03352314520919219):0.04940690936777585,14:0.10425723226693545):0.16245689286476284):0.1307707256026025,(6:0.1116675658588008,(15:0.08395767599680805,(17:0.007020099067063324,26:0.00…
tree STATE_167000 = (((((((1:0.7682705978765549,(10:0.11562520213203152,27:0.11562520213203152):0.6526453957445234):0.020958487051246144,((((((2:0.07670555389183657,30:0.07670555389183657):0.022131156571053925,16:0.0988367104628905):0.0715430192388577,21:0.1703797297017482):0.13056687151310875,(3:0.2956375565925119,(6:0.2584664638064918,15:0.2584664638064918):0.0371710927860201):0.005309044622345…
tree STATE_168000 = (((((((((1:0.2842002770253731,(4:0.1235145889489015,6:0.1235145889489015):0.1606856880764716):0.119509280237795,2:0.4037095572631681):0.08312860302458103,(((9:0.11788653929650918,(46:0.01565667640685004,47:0.01565667640685004):0.10222986288965913):0.016577366274241292,43:0.13446390557075047):0.025098420435414964,(44:0.04809945935019836,45:0.04809945935019836):0.111462866655967…
tree STATE_169000 = ((((((1:0.4589641786361304,((15:0.030053430632765974,39:0.030053430632765974):0.24587758635978477,37:0.27593101699255074):0.1830331616435797):0.10825291045803703,(((2:0.23120285372846913,(11:0.1008473383378648,(40:0.03296051625339651,41:0.03296051625339651):0.06788682208446829):0.13035551539060433):0.061900196655499645,(6:0.14012194157666458,(36:0.04480187476145126,42:0.044801…
tree STATE_170000 = (((((((1:0.22631178889800335,28:0.22631178889800335):0.010379008638873616,37:0.23669079753687697):0.26210666801791727,(((2:0.21627788352557772,((7:0.1123293603282258,8:0.1123293603282258):0.06243960945502719,((((19:0.017487357045017936,24:0.017487357045017936):0.02371713023992842,(23:0.027682419570624256,(25:0.01736701361521903,35:0.01736701361521903):0.010315405955405227):0.0…
tree STATE_171000 = (((((1:0.48735182701770186,(((4:0.14944982297532322,(12:0.1191494064837294,((15:0.05979384351905446,22:0.05979384351905446):0.04800497487406006,17:0.10779881839311452):0.011350588090614885):0.030300416491593818):0.062154299436978755,(7:0.1674760797532434,8:0.1674760797532434):0.044128042659058564):0.001120298514667828,(37:0.05723439163915821,42:0.05723439163915821):0.155490029…
tree STATE_172000 = ((((((((1:0.1950652515928848,(37:0.06073740227331276,42:0.06073740227331276):0.13432784931957203):0.09211594276544488,((10:0.006207563035944052,29:0.006207563035944052):0.009924478184334614,38:0.016132041220278667):0.271049153138051):0.25484900263084576,(((((3:0.040239621134668974,36:0.040239621134668974):0.01590915989043603,31:0.056148781025105):0.06273577230445504,((14:0.077…
tree STATE_173000 = (((((((((1:0.27569730685336763,((6:0.1543306671097092,(26:0.0022605653928766023,34:0.0022605653928766023):0.15207010171683258):0.0634168217882331,((((9:0.030162851150871212,45:0.030162851150871212):0.042982408769130134,(43:0.06128594840171149,44:0.06128594840171149):0.011859311518289853):0.09177807583906075,(46:0.05368028811679658,47:0.05368028811679658):0.11124304764226552):0…
tree STATE_174000 = (((((((((1:0.16887825387363453,3:0.16887825387363453):0.01633710557327339,12:0.18521535944690792):0.09799421312742895,((6:0.156424745728452,((20:0.05087917504141663,22:0.05087917504141663):0.01119021482324993,(21:0.03093759796340775,41:0.03093759796340775):0.031131791901258813):0.09435535586378543):0.017076935396912463,(17:0.07883301981960669,(24:0.03465332725761277,29:0.03465…
tree STATE_175000 = ((((((1:0.24900940696202556,3:0.24900940696202556):0.3181550231489513,12:0.5671644301109768):0.28397568049818556,(((2:0.3158978351013697,((((9:0.06721695569465479,44:0.06721695569465479):0.06578273940463385,(43:0.016689276678989066,45:0.016689276678989066):0.11631041842029957):0.01464042958649997,(46:0.06301226133498739,47:0.06301226133498739):0.08462786335080122):0.1127424673…
tree STATE_176000 = (((((((((1:0.12857338274643543,10:0.12857338274643543):0.011096199610178381,((((11:0.0034491625990420876,15:0.0034491625990420876):0.015183017290604716,37:0.018632179889646803):0.05281158672743541,(21:0.02801304606433815,35:0.02801304606433815):0.043430720552744065):0.03865123105484103,(12:0.04304509910027843,18:0.04304509910027843):0.06704989857164481):0.02957458468469057):0.…
tree STATE_177000 = ((((((((((((1:0.06988013407371611,40:0.06988013407371611):0.0108952505329111,(((11:0.0012270906431109058,12:0.0012270906431109058):0.02542815007609816,(15:0.01136076161902273,37:0.01136076161902273):0.015294479100186335):0.05195696713488275,((13:0.0039047929111325906,36:0.0039047929111325906):0.03970657557503785,21:0.04361136848617044):0.03500083936792137):0.002163176752535398…
tree STATE_178000 = (((((((((1:0.13675960925895958,39:0.13675960925895958):0.022803070766380662,(((((10:0.0077221292623625105,23:0.0077221292623625105):0.021056139305137247,30:0.028778268567499758):0.025064987844972873,20:0.05384325641247263):0.03780671313897706,((13:0.008644602115381471,34:0.008644602115381471):0.06602526851864038,40:0.07466987063402185):0.01698009891742784):0.04382691803647848,…
tree STATE_179000 = (((((((((1:0.02872880501225461,39:0.02872880501225461):0.041669143210112905,(17:0.01369870743036002,33:0.01369870743036002):0.0566992407920075):0.2666407015688805,((((7:0.024866961595985077,8:0.024866961595985077):0.09186214482696588,26:0.11672910642295095):0.010469033207760658,((((((12:0.019721895766804567,34:0.019721895766804567):0.024068940221091045,40:0.04379083598789561):…
tree STATE_180000 = (((((((1:0.17355833390378853,(10:0.04817729098457208,(13:0.03804614650568096,31:0.03804614650568096):0.010131144478891123):0.12538104291921645):0.3858981788798559,((6:0.17523471602668994,(29:0.0699357697048563,38:0.0699357697048563):0.10529894632183365):0.1600716427043028,(12:0.05980729737187907,(((14:0.028009711321668067,30:0.028009711321668067):0.004639233807907796,(19:0.008…
tree STATE_181000 = ((((((((1:0.1627843657249304,(29:0.002572554847305023,38:0.002572554847305023):0.16021181087762537):0.09701686860727746,((12:0.012510351847754312,(13:0.0017389465292047515,31:0.0017389465292047515):0.010771405318549561):0.22808313990258253,20:0.24059349175033684):0.019207742581871023):0.0798464142856315,(((19:9.657262256161211E-4,34:9.657262256161211E-4):0.051521695273644086,3…
tree STATE_182000 = ((((((((1:0.08570523587442151,11:0.08570523587442151):0.04227112828273545,19:0.12797636415715696):0.01963564158653111,((17:0.034777335061928503,24:0.034777335061928503):0.09187603426027333,(27:0.026028450414640632,30:0.026028450414640632):0.1006249189075612):0.020958636421486238):0.12008836158521666,((9:0.08162756485279939,(44:0.07822360172251648,(46:0.019863223945759505,47:0.…
tree STATE_183000 = (((((((((((1:0.08080734260507104,11:0.08080734260507104):0.012097446613638707,19:0.09290478921870975):0.014893734127319272,(6:0.09190654554891364,22:0.09190654554891364):0.015891977797115375):0.0021179292622880014,(17:0.009295543586112311,(24:0.006748910581299325,39:0.006748910581299325):0.0025466330048129864):0.1006209090222047):0.001906325256786967,(27:0.07312841266947333,(3…
tree STATE_184000 = (((((((1:0.13556738880011684,(3:0.009171675643392508,27:0.009171675643392508):0.12639571315672435):0.2558214236492231,((9:0.13532541793358369,(44:0.08712130591048589,(46:0.006762426181711775,47:0.006762426181711775):0.08035887972877412):0.048204112023097795):0.08895919183655068,(43:0.018055377055982102,45:0.018055377055982102):0.20622923271415228):0.16710420267920562):0.059652…
tree STATE_185000 = (((((((1:0.006056479690729083,30:0.006056479690729083):0.15933965614010173,((9:0.06751017766559365,44:0.06751017766559365):0.010988565535785672,((43:0.028483117821190465,45:0.028483117821190465):0.04749144274716437,(46:0.0013011543412922183,47:0.0013011543412922183):0.07467340622706262):0.0025241826330244937):0.0868973926294515):0.12352990573317776,(7:0.022370405717848957,8:0.…
tree STATE_186000 = ((((((1:0.34381411784947746,((((9:0.06443274480168398,44:0.06443274480168398):0.010026563482855605,(43:3.750914173050389E-4,45:3.750914173050389E-4):0.07408421686723454):0.014431070022911191,(46:0.0015164256173068056,47:0.0015164256173068056):0.08737395269014397):0.253351180594395,(14:0.0967006613361533,(31:0.047672241033253536,36:0.047672241033253536):0.04902842030289977):0.2…
tree STATE_187000 = ((((((((1:0.3666065732879185,(((24:0.026516782189536632,26:0.026516782189536632):0.04289499464909708,30:0.06941177683863371):0.017133435074443135,(33:0.01568870678428113,36:0.01568870678428113):0.07085650512879571):0.28006136137484167):0.10067002129997021,((((3:0.0518653305878021,(15:0.02932066707318709,(35:0.017840490372278642,42:0.017840490372278642):0.011480176700908448):0.…
tree STATE_188000 = (((((((((((1:0.07388660549516154,(4:0.054617440624022795,12:0.054617440624022795):0.01926916487113875):0.0038497847679346137,(((3:0.030049842029927956,((16:0.019982696588356635,34:0.019982696588356635):0.006386171475906595,(35:0.01583842948567912,42:0.01583842948567912):0.01053043857858411):0.003680973965664726):0.02902056482804937,(7:0.0068404108142802985,8:0.0068404108142802…
tree STATE_189000 = ((((((((1:0.042520829544191806,31:0.042520829544191806):0.023079457363067067,((12:0.02797142092527668,(32:0.02180468615563174,41:0.02180468615563174):0.006166734769644938):0.009242522696610404,23:0.03721394362188708):0.02838634328537179):0.028401400673921204,13:0.09400168758118008):0.019909473439501835,6:0.11391116102068191):0.03185472554164567,(((26:0.05781589169742367,(27:0.…
tree STATE_190000 = ((((((((((1:0.02307475407889293,13:0.02307475407889293):0.09607185679098793,(11:0.08765048037180728,(15:0.0036011220819120197,40:0.0036011220819120197):0.08404935828989527):0.03149613049807358):0.04539168275421844,(12:0.010043847235338023,41:0.010043847235338023):0.15449444638876128):6.447264996523316E-4,(2:0.11842568571368181,((5:0.016390139074211045,18:0.016390139074211045):…
tree STATE_191000 = (((((((1:0.14455268578295574,(6:0.02787504831418461,30:0.02787504831418461):0.11667763746877113):0.033304764601377435,(4:0.1299054215113035,(29:0.049547453715693905,32:0.049547453715693905):0.08035796779560958):0.047952028873029684):0.10873023124377859,(((((((2:0.01498562110922391,(11:0.00352687639436941,15:0.00352687639436941):0.0114587447148545):0.005106158831813751,26:0.020…
tree STATE_192000 = (((((((((((((1:0.11334491120605632,(((((7:0.010671825086878289,8:0.010671825086878289):0.05402252820098183,(20:0.011119591675066176,38:0.011119591675066176):0.053574761612793946):0.005672890933111366,(21:0.024980157387264387,36:0.024980157387264387):0.045387086833707097):0.01594743171334649,35:0.08631467593431798):0.0018297161687870073,(37:0.007542545205081952,39:0.00754254520…
tree STATE_193000 = ((((((((((1:0.06172169574701023,((7:0.0021601310981068335,8:0.0021601310981068335):0.055033614802499166,18:0.057193745900606):0.004527949846404235):0.011718721287828991,((17:0.0399963308758543,20:0.0399963308758543):0.026232020084859933,38:0.06622835096071424):0.007212066074124987):0.02704056892239995,((((30:0.008506805273522227,31:0.008506805273522227):0.004077733979423294,32…
tree STATE_194000 = ((((((((1:0.12830028692313755,(17:0.06325553396677844,(38:0.05329685444981786,(40:0.010702931827840769,42:0.010702931827840769):0.042593922621977094):0.009958679516960577):0.06504475295635911):0.037482382752661914,(((((7:0.022788628064486414,8:0.022788628064486414):0.042290392993853405,(10:0.04403827672923453,29:0.04403827672923453):0.021040744329105292):0.0014599375604550519,…
tree STATE_195000 = (((((((((1:0.04572858749045494,33:0.04572858749045494):0.042291224119396176,24:0.08801981160985112):0.20993178867904938,(16:0.21264124504175666,19:0.21264124504175666):0.08531035524714384):0.20182092871114327,(((10:0.0020717001552448214,15:0.0020717001552448214):0.006176468494491187,30:0.008248168649736008):0.03447691544066822,12:0.04272508409040423):0.45704744490963956):0.080…
tree STATE_196000 = ((((((((1:0.15431980799782627,(5:0.04260957723204516,(13:0.006940213452050252,(17:0.006713075184360025,27:0.006713075184360025):2.2713826769022675E-4):0.035669363779994905):0.11171023076578111):0.08567016988355672,(3:0.19851835991214414,(((((14:0.08126776875831025,33:0.08126776875831025):0.005835850640183257,((16:0.0018140341296661057,29:0.0018140341296661057):0.04850445100302…
tree STATE_197000 = (((((((((1:0.041226719663250394,(31:0.013741672114159961,33:0.013741672114159961):0.02748504754909043):0.12226172903060717,4:0.16348844869385756):0.194825812257618,(27:0.027198725100697214,36:0.027198725100697214):0.33111553585077835):0.15058828509751465,(7:0.2225538623556201,8:0.2225538623556201):0.2863486836933701):0.08733903105098362,(((2:0.31627984324854824,(20:0.005601212…
tree STATE_198000 = ((((((((((((1:0.03750625247400606,(((15:0.003654681331822148,23:0.003654681331822148):0.010883761162633857,28:0.014538442494456004):0.02257949135597071,17:0.037117933850426714):3.883186235793465E-4):0.007078763708134886,33:0.044585016182140946):0.014868331968312914,10:0.05945334815045386):0.0458939071612518,37:0.10534725531170566):0.036760055276887055,(36:0.040596837212952604,…
tree STATE_199000 = ((((((((((((1:0.03657836535709946,3:0.03657836535709946):0.05656435604196744,27:0.0931427213990669):0.010123786659247319,((6:0.0924193551880824,20:0.0924193551880824):0.0017844685972648322,38:0.09420382378534724):0.009062684272966984):0.04268335361526873,10:0.14594986167358295):0.08193006784833057,((16:6.007981227543524E-4,31:6.007981227543524E-4):0.04540862362468204,18:0.0460…
tree STATE_200000 = (((((((((((1:0.06718550839810752,(10:0.016207002165980155,(20:0.011688374650463889,34:0.011688374650463889):0.004518627515516266):0.050978506232127366):0.15748758269515264,(((((7:0.011767081796542338,8:0.011767081796542338):0.09933957875039784,35:0.11110666054694018):0.03316648550207363,33:0.1442731460490138):0.04349818500519534,((11:0.10448788443887852,(12:0.08922539074336025…
tree STATE_201000 = ((((((((((1:0.015489295725652259,20:0.015489295725652259):0.19741481577403122,5:0.21290411149968347):0.0803681910266903,((6:0.1165187962980767,(((16:2.0028301177349488E-4,19:2.0028301177349488E-4):0.01992645873099774,23:0.020126741742771233):0.05176302938034269,(26:0.036553616506412215,28:0.036553616506412215):0.03533615461670171):0.04462902517496277):0.08298139991415256,25:0.…
tree STATE_202000 = (((((((1:0.3483068837398754,5:0.3483068837398754):0.061565758506450186,((4:0.06676847778105369,24:0.06676847778105369):0.23031667860736935,(16:0.0675113422103818,((19:0.021948250572098777,(23:0.009009292507075127,29:0.009009292507075127):0.01293895806502365):0.012896185310299676,(25:0.031349373330436074,26:0.031349373330436074):0.0034950625519623787):0.032666906327983344):0.22…
tree STATE_203000 = (((((1:0.16143965097356258,((7:0.0037082202827036074,8:0.0037082202827036074):0.028836445160674164,19:0.03254466544337777):0.1288949855301848):0.7149978722512534,(((((3:0.06026678995459967,38:0.06026678995459967):0.093275867413296,32:0.15354265736789566):0.0028757025206508635,(24:0.03828320736248522,27:0.03828320736248522):0.1181351525260613):0.1109801941893977,(((((17:0.01652…
tree STATE_204000 = (((((((((1:0.1205219501755106,(17:0.03183743101166748,(41:0.0073351277206547836,42:0.0073351277206547836):0.024502303291012696):0.08868451916384312):0.07953019841209216,((16:0.014171687433245986,20:0.014171687433245986):0.02572825446122508,31:0.03989994189447107):0.16015220669313168):0.022468318009818328,(18:0.13676286927473186,23:0.13676286927473186):0.08575759732268923):0.25…
tree STATE_205000 = (((((((1:0.07021145851357252,12:0.07021145851357252):0.16616551827028492,26:0.23637697678385744):0.12691044398545553,((6:0.1659586708906574,29:0.1659586708906574):0.023970536982754087,(((7:0.035536952360380465,8:0.035536952360380465):0.04117864485974234,((17:0.004440841584636518,41:0.004440841584636518):0.02921337213084937,(36:0.008057135631833037,42:0.008057135631833037):0.02…
tree STATE_206000 = ((((((((((1:0.11991725418230119,18:0.11991725418230119):0.06863303510077833,(3:0.03962151262375048,5:0.03962151262375048):0.14892877665932902):0.011443947956062184,((14:0.053755539710911196,15:0.053755539710911196):0.04242095796381758,(16:0.056720724214617727,27:0.056720724214617727):0.039455773460111046):0.10381773956441293):0.03355610895826189,2:0.23355034619740359):0.192322…
tree STATE_207000 = (((((((((1:0.29978663664281907,2:0.29978663664281907):0.04877790073216276,3:0.34856453737498183):0.0878394410375894,((5:0.16546762798937262,18:0.16546762798937262):0.08476441742141091,13:0.25023204541078353):0.1861719330017877):0.005606971029992691,(4:0.22663298128277054,((10:0.1881446095426043,28:0.1881446095426043):0.028433697009530218,23:0.21657830655213453):0.0100546747306…
tree STATE_208000 = (((((((((((1:0.14758655976208873,(3:0.1082032607095062,((16:0.08259017456284211,20:0.08259017456284211):0.014789024544331134,40:0.09737919910717324):0.010824061602332957):0.03938329905258253):0.041976411689712306,(17:0.03700027247808417,(28:0.009404414443996615,41:0.009404414443996615):0.027595858034087553):0.15256269897371688):0.04793256815734001,2:0.23749553960914105):0.0293…
tree STATE_209000 = (((((((((((1:0.11744054025209999,6:0.11744054025209999):0.031652678019832625,(27:0.0847067959161537,39:0.0847067959161537):0.06438642235577892):0.04086897054458999,(3:0.159927574458828,21:0.159927574458828):0.03003461435769461):0.09870316575937582,(5:0.13674300084002144,((10:0.009888899088980545,42:0.009888899088980545):0.10507025736989742,13:0.11495915645887797):0.02178384438…
tree STATE_210000 = (((((((((1:0.03557966060705394,(10:0.010343769083270024,(16:0.007687184652861357,35:0.007687184652861357):0.002656584430408667):0.025235891523783915):0.18657894243540163,(((7:0.08634991406021243,8:0.08634991406021243):0.022390530841900555,(11:0.04957114144303951,37:0.04957114144303951):0.05916930345907348):0.10643397472860244,(28:0.0553479762412964,(29:6.451320405457219E-4,41:…
tree STATE_211000 = ((((((((((1:0.048345953740912495,((13:0.006805059097921647,25:0.006805059097921647):0.020076631774633764,40:0.02688169087255541):0.021464262868357085):0.06292717373155335,(30:0.018835339871496725,39:0.018835339871496725):0.09243778760096912):0.045020798010493523,(((16:0.028203849584206547,(22:0.022173442141429734,35:0.022173442141429734):0.006030407442776813):0.005817059653311…
tree STATE_212000 = ((((((((1:0.01099200786980481,21:0.01099200786980481):0.11574341478017125,((7:0.010449597433628803,8:0.010449597433628803):0.0528617260621496,20:0.06331132349577841):0.06342409915419765):0.03789517107360177,((((4:0.03253396258712006,23:0.03253396258712006):0.014003096761134287,35:0.04653705934825435):0.016775064724529942,((16:0.014655386361532326,33:0.014655386361532326):0.047…
tree STATE_213000 = ((((((((1:0.06013985552751598,(32:2.7113313675495925E-4,37:2.7113313675495925E-4):0.05986872239076102):0.1885781479405242,((((((3:0.002868729735738982,15:0.002868729735738982):0.0015496746713185299,23:0.004418404407057512):0.04175319561737927,(35:0.0045410120562359565,39:0.0045410120562359565):0.04163058796820083):0.043063053746741804,30:0.08923465377117859):0.1301548164447483…
tree STATE_214000 = (((((((((1:0.20900315070163816,((19:0.0481280892943611,27:0.0481280892943611):0.08429061040212962,36:0.13241869969649073):0.07658445100514744):0.024735894492547678,((((3:0.04619552477948556,15:0.04619552477948556):0.0019648490918379447,(6:0.028683626782171266,24:0.028683626782171266):0.01947674708915224):0.08214292342593386,(31:0.04236801307337483,33:0.04236801307337483):0.087…
tree STATE_215000 = ((((((1:0.31597508355818243,(19:0.0018147470016727715,27:0.0018147470016727715):0.31416033655650966):0.09096012309484913,5:0.40693520665303157):0.13549676329995314,((((((((((2:0.03481073754341467,4:0.03481073754341467):0.023962825762961645,24:0.058773563306376314):0.010311705448587283,(31:0.03644600034736859,33:0.03644600034736859):0.032639268407595005):0.008366032180491992,(1…
tree STATE_216000 = ((((((1:0.1632455528216617,(5:0.10573719436228556,((((11:0.001494769511791573,26:0.001494769511791573):0.0018620189515602655,37:0.0033567884633518385):0.0017560717313141023,39:0.005112860194665941):0.016974356621940422,36:0.022087216816606362):0.0836499775456792):0.057508358459376144):0.24808860451154463,((9:0.10149896690817066,(((43:5.499413975926789E-4,45:5.499413975926789E-…
tree STATE_217000 = ((((((1:0.2027741083735496,(((((11:0.008722005321409695,39:0.008722005321409695):1.3053588098158042E-4,37:0.008852541202391276):0.023911715895645544,36:0.03276425709803682):0.006030515594309151,30:0.03879477269234597):0.12112016197449865,26:0.15991493466684462):0.04285917370670497):0.15148113288427828,5:0.35425524125782787):0.1847415284700487,((((2:0.07546165874249357,33:0.075…
tree STATE_218000 = (((((((1:0.36141610219327364,((((2:0.07493687501286901,(((17:0.00967834199182335,19:0.00967834199182335):0.013612179135298039,(27:0.016258253950530804,34:0.016258253950530804):0.007032267176590584):0.013173026340427083,33:0.03646354746754847):0.03847332754532054):0.01512434742434103,((20:0.05224355609443687,(39:0.006024394208095092,40:0.006024394208095092):0.04621916188634178)…
tree STATE_219000 = (((((((1:0.039922416089257895,41:0.039922416089257895):0.26865791581294346,2:0.30858033190220135):0.1735954072740893,(5:0.4230133047924672,((((9:0.032321951978081645,44:0.032321951978081645):0.03163522279796792,43:0.06395717477604956):0.025781389003957572,(45:0.03655834099469499,(46:0.0037434148675126815,47:0.0037434148675126815):0.03281492612718231):0.05318022278531215):0.288…
tree STATE_220000 = ((((((1:0.38148109724524326,((5:0.19861376433120778,(9:0.1618939477899749,(((43:0.01696007610676274,44:0.01696007610676274):0.03683884399893243,45:0.05379892010569517):0.022798935366291705,(46:0.02114797323924514,47:0.02114797323924514):0.055449882232741735):0.08529609231798803):0.03671981654123288):0.057571985304603585,((((11:0.05817337511001911,(((15:0.013419726794330162,37:…
tree STATE_221000 = ((((((((((((1:0.06246045106911873,((12:0.0290100926668037,(14:0.010632175290942028,25:0.010632175290942028):0.018377917375861672):0.014495494912486712,(24:0.003437405376404608,(29:7.65486963858577E-4,37:7.65486963858577E-4):0.0026719184125460313):0.040068182202885806):0.01895486348982832):0.06883196786583737,(30:0.04632658343345379,(32:0.040118193389404776,36:0.040118193389404…
tree STATE_222000 = (((((((1:0.12605523090773996,(((26:0.011814151695607292,33:0.011814151695607292):0.006671816465727634,28:0.018485968161334927):0.048109423627957185,27:0.06659539178929211):0.05945983911844785):0.20124288154727848,((4:0.07786583105458893,(14:3.475244472331577E-4,19:3.475244472331577E-4):0.07751830660735577):0.06784833401876263,(6:0.14237479393897046,(22:0.015688399633138894,34:…
tree STATE_223000 = ((((((((1:0.09411387321233272,(3:0.018543608817943695,(11:0.005018172869924137,21:0.005018172869924137):0.013525435948019558):0.07557026439438902):0.41406540226111915,(23:0.008248138560826106,26:0.008248138560826106):0.49993113691262575):0.014240889469760432,(2:0.5010705048003468,((5:0.02806545209067129,31:0.02806545209067129):0.060706663262420704,6:0.088772115353092):0.412298…
tree STATE_224000 = ((((((1:0.25821526538530576,(((3:0.17429498448852718,((11:0.010489476177028507,(21:0.007079716377021948,26:0.007079716377021948):0.0034097598000065593):0.011326732123722372,23:0.02181620830075088):0.1524787761877763):0.002162733051382537,30:0.17645771753990971):0.0494936172419905,(5:0.13368232445377015,((10:0.04949392957167803,(18:0.017145143108535224,31:0.017145143108535224):…
tree STATE_225000 = ((((((((((((1:0.058814584791044636,(30:0.02867665746030664,37:0.02867665746030664):0.030137927330737994):0.0362559983261629,(23:0.0320352496726983,26:0.0320352496726983):0.06303533344450923):0.047552935697777216,11:0.14262351881498475):0.01741799886976758,(12:0.0947102320212699,(38:0.05312294838937377,(41:0.022548068164737003,42:0.022548068164737003):0.03057488022463677):0.041…
tree STATE_226000 = ((((((((((1:0.08615270722706812,(((10:0.004347537749572088,18:0.004347537749572088):0.05253944837377109,((20:0.032278287056672114,(24:6.153951505384263E-4,35:6.153951505384263E-4):0.03166289190613369):0.007659979912980855,25:0.03993826696965297):0.016948719153690214):0.026563222452170188,(12:0.028230432076936714,32:0.028230432076936714):0.05521977649857666):0.00270249865155475…
tree STATE_227000 = (((((((((((((1:0.01581344188003752,33:0.01581344188003752):0.02875505776453121,((15:0.004362770990680773,38:0.004362770990680773):0.02807332598072494,36:0.03243609697140571):0.012132402673163019):0.0036380703938658013,26:0.04820657003843453):0.031217762609298837,(17:0.06578966579487497,(21:0.011470771110667199,42:0.011470771110667199):0.054318894684207766):0.013634666852858399…
tree STATE_228000 = ((((((((((((((((((1:0.04420766556997986,(26:0.026951762089822667,33:0.026951762089822667):0.017255903480157195):0.02720919753492987,((14:0.00846248907783787,37:0.00846248907783787):0.04386745689873276,16:0.05232994597657063):0.019086917128339098):0.020983706777069303,(15:0.08574267817619964,38:0.08574267817619964):0.006657891705779392):0.004555999691055065,(5:0.062642054114517…
tree STATE_229000 = (((((((((((1:0.0456952073120017,(18:3.151521065577701E-5,21:3.151521065577701E-5):0.04566369210134592):0.021867897906948104,(27:0.021324207978853704,32:0.021324207978853704):0.0462388972400961):0.059406284008440544,(6:0.11579076002107448,(31:0.003328529858911403,39:0.003328529858911403):0.11246223016216308):0.011178629206315863):0.020728358013478526,((5:0.0731348505372074,(12:…
tree STATE_230000 = ((((((((((1:0.07555848264719227,(27:0.006568805651654812,32:0.006568805651654812):0.06898967699553746):0.060688968294240656,21:0.13624745094143292):0.01753357927276125,(6:0.08327679367430363,18:0.08327679367430363):0.07050423653989055):0.12012315836364759,(5:0.1905042411896099,(((13:0.14208899618183468,14:0.14208899618183468):0.013240343022299483,39:0.15532933920413416):0.0149…
tree STATE_231000 = ((((((((((((1:0.1421632599572119,(25:0.053869609083556806,37:0.053869609083556806):0.0882936508736551):0.013513213457509277,11:0.15567647341472118):0.0014684039252423065,(6:0.09217947934263236,18:0.09217947934263236):0.06496539799733113):0.015425406361982225,16:0.17257028370194571):0.05011470714854749,(((9:0.0984884429427092,44:0.0984884429427092):0.0022470540530779987,43:0.10…
tree STATE_232000 = (((((((1:0.07326936448460271,((21:0.008390117726647345,34:0.008390117726647345):0.011760999814672417,27:0.020151117541319763):0.053118246943282946):0.19784594838022013,((((3:0.05696948450146998,38:0.05696948450146998):7.641866269321798E-4,39:0.05773367112840216):0.0389378522405611,5:0.09667152336896326):0.021836032514143386,(((4:0.035545805940324915,17:0.035545805940324915):0.…
tree STATE_233000 = (((((((((((1:0.043384568309924335,5:0.043384568309924335):0.03462826147362007,(29:0.002367839224145464,37:0.002367839224145464):0.07564499055939894):0.0673982277036298,18:0.1454110574871742):0.11291058572133317,((6:0.07499981754677444,13:0.07499981754677444):0.01990398197742864,(20:0.050167749907113576,27:0.050167749907113576):0.044736049617089504):0.1634178436843043):0.065562…
tree STATE_234000 = (((((((((1:0.17857337729197442,((2:0.0328750112691451,(16:0.01630094108350621,((21:6.546098004964067E-4,40:6.546098004964067E-4):0.003715443810516847,22:0.0043700536110132535):0.011930887472492959):0.016574070185638886):0.0046802780734307645,37:0.03755528934257586):0.14101808794939857):0.019577501038099854,(5:0.1812479699388201,(((6:0.04815577876845913,34:0.04815577876845913):…
tree STATE_235000 = (((((((((1:0.10680169005689272,((2:0.06325076225806164,3:0.06325076225806164):0.008982403159109587,((((11:0.01572067333330918,37:0.01572067333330918):0.015844448824050613,16:0.03156512215735979):0.0011244505302370894,(20:0.0017036257125244867,26:0.0017036257125244867):0.030985946975072395):0.0025587292972052422,(15:0.03210685979816793,(17:0.0010070610227056733,35:0.00100706102…
tree STATE_236000 = ((((((((((1:0.0494281623967044,35:0.0494281623967044):0.0923010603555688,((17:0.07179219164843322,26:0.07179219164843322):0.018693771614125568,28:0.09048596326255878):0.05124325948971442):0.09913146320914518,((11:0.04266710358049829,((16:0.0022898907902576117,37:0.0022898907902576117):0.01499009080995799,20:0.017279981600215603):0.02538712198028269):0.05496623420036378,(((14:0…
tree STATE_237000 = (((((((((1:0.10795648181696557,37:0.10795648181696557):0.12282654016585826,(((16:0.03351449370902062,(28:0.0023797629160113285,33:0.0023797629160113285):0.03113473079300929):0.08572811233004127,39:0.1192426060390619):0.02329950251197288,(17:4.051477743998643E-4,22:4.051477743998643E-4):0.1421369607766349):0.08824091343178905):0.08336704473607812,(((((5:0.027438830995598757,(13…
tree STATE_238000 = (((((((((1:0.10305322848885082,13:0.10305322848885082):0.11479474039738008,16:0.2178479688862309):0.040941437918858875,(((7:0.014136231378401606,8:0.014136231378401606):0.09293046907495117,26:0.10706670045335277):0.14470317717541337,((15:0.0066916758835586015,30:0.0066916758835586015):0.22748832384423806,(20:0.02536950385216543,(25:0.01961891133387235,37:0.01961891133387235):0…
tree STATE_239000 = ((((((1:0.0869001097649649,13:0.0869001097649649):0.22637810627341834,((((((((11:1.2652103860799483E-4,28:1.2652103860799483E-4):0.0015122815907595783,40:0.001638802629367573):0.003605367876659076,20:0.005244170506026649):0.05568454427902704,(30:0.04018370306892359,37:0.04018370306892359):0.0207450117161301):0.050565679848548546,39:0.11149439463360224):0.018518152561105686,21:…
tree STATE_240000 = (((((((((1:0.1265329763641324,(13:0.08599011535710874,16:0.08599011535710874):0.04054286100702367):0.01604671778426403,40:0.14257969414839644):0.18005898376224744,(((2:0.1793606416981442,((((6:0.031052385654635837,37:0.031052385654635837):0.018996021526795085,30:0.05004840718143092):0.011229169480527726,19:0.06127757666195865):0.11308150776903891,42:0.17435908443099757):0.0050…
tree STATE_241000 = ((((1:0.7949374192470877,(((((2:0.18573850152418356,((3:0.1687436004547283,((7:0.015425202009665477,8:0.015425202009665477):0.07378597177227424,((9:0.055264979679364626,(46:0.023123717818229653,47:0.023123717818229653):0.03214126186113497):0.008307379912920868,((43:0.03944526787644401,44:0.03944526787644401):0.018925753321750505,45:0.05837102119819451):0.005201338394090982):0.…
tree STATE_242000 = (((((((((1:0.15093289441463792,30:0.15093289441463792):0.014584045491671555,((7:0.007462672445212366,8:0.007462672445212366):0.11447662545269922,(((9:0.025236154633314314,(44:0.017804395272197966,45:0.017804395272197966):0.007431759361116348):0.0359285540042488,43:0.06116470863756311):0.004776307902215254,(46:0.03619577840210981,47:0.03619577840210981):0.029745238137668557):0.…
tree STATE_243000 = (((((((((((((1:0.0882770298677229,(2:0.0805149731622046,((26:0.05085933878791897,(30:0.00756160808264191,32:0.00756160808264191):0.04329773070527706):9.396990964909285E-4,35:0.0517990378844099):0.028715935277794702):0.0077620567055183):0.07737900799101999,(21:0.029097728399273055,(22:0.018865222119041132,(31:0.008464975470967799,36:0.008464975470967799):0.010400246648073333):0…
tree STATE_244000 = (((((((((((1:0.08851154023681293,(30:0.053171431966090615,35:0.053171431966090615):0.035340108270722315):0.08334298900299028,((10:0.04888519521279225,13:0.04888519521279225):0.12162495606924364,(24:0.15341971296298806,37:0.15341971296298806):0.01709043831904783):0.0013443779577673176):0.10969681788683583,((2:0.09018965357088644,32:0.09018965357088644):0.04910675213724559,11:0.…
tree STATE_245000 = ((((((((1:0.31762690669023474,(((2:0.08831800903999397,((17:0.0432096147997284,38:0.0432096147997284):0.02381924206615821,18:0.06702885686588661):0.02128915217410736):0.17271241852560915,(((7:0.013077314402459937,8:0.013077314402459937):0.18822639845840367,((((15:0.008106413945772661,31:0.008106413945772661):0.12540073953046543,(19:0.062432213549294305,21:0.062432213549294305)…
tree STATE_246000 = ((((((((1:0.1175953691102857,21:0.1175953691102857):0.18941617369601313,(24:0.06326439776054811,(25:0.01774619760031761,33:0.01774619760031761):0.045518200160230504):0.24374714504575073):0.19681910361242005,((2:0.15590322706003074,(18:0.09144599661230239,38:0.09144599661230239):0.06445723044772834):0.22604961772013543,(10:0.21435140609538078,(((((11:0.00136854677620286,32:0.00…
tree STATE_247000 = ((((((((1:0.106911222792424,25:0.106911222792424):0.03694333028893977,((10:0.008673449461257034,33:0.008673449461257034):0.04433423568927887,(((17:0.02236574576254631,42:0.02236574576254631):0.001479477468693445,29:0.023845223231239755):0.017300160533144378,24:0.04114538376438413):0.011862301386151769):0.09084686793082787):0.280478217964921,((((2:0.1155804291483366,(18:0.05373…
tree STATE_248000 = (((((((((1:0.06740814865930247,(22:0.0555257458040468,42:0.0555257458040468):0.011882402855255672):0.04484013562151759,10:0.11224828428082007):0.11031620234220665,((2:0.09895942811044335,39:0.09895942811044335):0.08035436954043378,29:0.17931379765087713):0.04325068897214959):0.20742831230500783,((7:0.08318768051129931,8:0.08318768051129931):0.24569187438150486,37:0.32887955489…
tree STATE_249000 = (((((((1:0.26365841205262447,((22:0.06659134469719383,(23:0.010548006695515866,32:0.010548006695515866):0.05604333800167796):0.06632499595420474,(29:0.043391504844933065,37:0.043391504844933065):0.0895248358064655):0.1307420714012259):0.11434709071960025,(((9:0.16537319230502723,(43:0.10349086423725216,(46:0.007760150734575596,47:0.007760150734575596):0.09573071350267656):0.06…
tree STATE_250000 = (((((((1:0.24778720353418002,((((4:0.05695976296735787,(((13:0.0359383209966579,(14:0.005150065903292415,30:0.005150065903292415):0.030788255093365482):6.741569417533094E-4,(39:0.021240839891483992,41:0.021240839891483992):0.015371638046927216):0.0038892782022188557,34:0.04050175614063006):0.01645800682672781):0.08351885646495923,(24:0.04314306199983217,27:0.04314306199983217)…
tree STATE_251000 = (((((((((1:0.04925453708101111,19:0.04925453708101111):0.040672744648744256,(15:0.025975848665355142,(23:0.01811348206248277,36:0.01811348206248277):0.007862366602872373):0.06395143306440022):0.022560406630345198,((13:0.01650456161407604,21:0.01650456161407604):0.02985150371650784,26:0.04635606533058388):0.06613162302951668):0.16733993392122717,((11:0.002904609752177501,42:0.0…
tree STATE_252000 = ((((((((((1:0.11714797580940328,((26:0.008284795058440082,28:0.008284795058440082):0.005408727109530715,32:0.013693522167970797):0.10345445364143249):0.0077585355231577086,((14:0.005862090184189206,19:0.005862090184189206):0.025217767382673957,27:0.031079857566863163):0.09382665376569782):0.01348896759742775,((35:0.00799496868228274,42:0.00799496868228274):0.04762064918133783,…
tree STATE_253000 = ((((((((1:0.22770700210116485,(((6:0.01998351211441594,17:0.01998351211441594):0.0062453139601849825,16:0.026228826074600923):0.12443976009644803,12:0.15066858617104895):0.0770384159301159):0.007003920924870705,(7:0.05441514984816909,8:0.05441514984816909):0.18029577317786646):0.005514969004730169,((((14:0.015882636239931587,27:0.015882636239931587):0.062000313573005554,(39:0.…
tree STATE_254000 = (((((((1:0.28086547712289006,(((11:0.12263924467281027,(((23:0.004427228316796342,36:0.004427228316796342):0.03202358930555109,38:0.036450817622347434):0.0062022137432419175,35:0.04265303136558935):0.07998621330722092):0.007335169982368064,((18:0.003627185666007561,25:0.003627185666007561):0.007522664568182125,30:0.011149850234189686):0.11882456442098865):0.03886802829373548,2…
tree STATE_255000 = (((((((1:0.3649989243779683,2:0.3649989243779683):0.11236222441331412,(((4:0.3148203629825646,(11:0.018910810323947674,36:0.018910810323947674):0.29590955265861696):0.03935398542412838,5:0.354174348406693):0.006680628987447923,((12:0.16879788237147947,39:0.16879788237147947):0.09199113521966273,(26:0.0711569035750607,41:0.0711569035750607):0.1896321140160815):0.100065959802998…
tree STATE_256000 = ((((1:0.4543918562010377,((((2:0.09718443269596404,(24:0.02225855732146652,42:0.02225855732146652):0.07492587537449752):0.0063581097121170604,25:0.1035425424080811):0.11192875189110989,(((9:0.05737053970162831,((43:0.010012833058109648,45:0.010012833058109648):0.0025413420348436543,44:0.012554175092953302):0.04481636460867501):0.035681369631752446,(46:5.579208067086364E-4,47:5…
tree STATE_257000 = ((((((((1:0.24158087539604364,(14:0.13051644489966902,31:0.13051644489966902):0.11106443049637463):0.08347357904339667,(((15:0.008922970348682458,34:0.008922970348682458):0.10681835981345641,16:0.11574133016213888):0.00700679449229083,35:0.1227481246544297):0.20230632978501062):0.24186472550810229,((3:0.09041731997618221,(29:0.011620489144101765,37:0.011620489144101765):0.0787…
tree STATE_258000 = (((((((1:0.13602475213930623,(14:0.027001940582016118,35:0.027001940582016118):0.10902281155729011):0.06804168307912697,(19:0.1280439436913291,(31:0.09742132904875665,34:0.09742132904875665):0.030622614642572446):0.07602249152710411):0.13898071625780345,(((10:0.09370450242060341,((12:0.008428776458356105,20:0.008428776458356105):0.03266646199769618,33:0.041095238456052285):0.0…
tree STATE_259000 = ((((((((((1:0.08738047232755894,(12:0.005819910889785138,20:0.005819910889785138):0.08156056143777381):0.03096870514749714,((4:0.029716956734946034,31:0.029716956734946034):0.02089880984797746,15:0.050615766582923494):0.06773341089213258):0.004332448030598388,(13:0.015623400346665714,(21:1.1424925045200936E-4,40:1.1424925045200936E-4):0.015509151096213704):0.10705822515898875)…
tree STATE_260000 = ((((((((((1:0.1020738912984882,4:0.1020738912984882):0.007721370773577554,(13:0.03311161956239161,21:0.03311161956239161):0.07668364250967416):0.1091074341394394,(((26:0.005901438341425262,39:0.005901438341425262):0.06369517142977231,33:0.06959660977119757):0.05494629519881421,37:0.12454290497001178):0.09435979124149338):0.05001866745352462,2:0.2689213636650298):0.008602725049…
tree STATE_261000 = (((((((1:0.026063162101349138,18:0.026063162101349138):0.03265433635119512,(((7:0.0020725426874646114,8:0.0020725426874646114):0.019952005414775847,40:0.02202454810224046):0.03133773860765188,16:0.053362286709892334):0.005355211742651925):0.04459689890372011,42:0.10331439735626437):0.4704848559920949,((2:0.47097162001824766,(((((3:0.05194618535274382,(12:0.00607127565359071,15…
tree STATE_262000 = ((((((((((1:0.02118130361033313,17:0.02118130361033313):0.010616001395082689,25:0.03179730500541582):0.12391645178852291,(3:0.15232207160174288,(((10:0.033598237361250144,29:0.033598237361250144):0.06516783084954228,20:0.09876606821079242):0.00530332063357862,(13:0.038775801175909286,24:0.038775801175909286):0.06529358766846176):0.04825268275737184):0.003391685192195848):0.090…
tree STATE_263000 = (((((((((1:0.15461245568115672,(7:0.0121324499091605,8:0.0121324499091605):0.1424800057719962):0.0041805975276120455,33:0.15879305320876877):0.02334817253300467,(17:0.014992414966889597,21:0.014992414966889597):0.16714881077488383):0.18853803094841576,(((2:0.02364707591876426,37:0.02364707591876426):0.20893663122674255,((3:0.07084667926283052,5:0.07084667926283052):0.005156293…
tree STATE_264000 = (((((((((1:0.09236665754449451,(19:0.024182433935012113,38:0.024182433935012113):0.0681842236094824):0.09950224437936513,14:0.19186890192385964):0.07769043554571647,((((5:0.03749097929240148,36:0.03749097929240148):9.944327760682686E-4,(((10:0.015470001006469948,15:0.015470001006469948):0.00667020683606607,24:0.02214020784253602):0.013098822199140086,(26:0.007771798064667735,3…
tree STATE_265000 = ((((((((1:0.10558019649185962,(25:0.013463617674176745,38:0.013463617674176745):0.09211657881768288):0.05155108293058158,(11:0.03763727755369219,17:0.03763727755369219):0.119494001868749):0.04027102061119314,(((2:0.009336070253974222,20:0.009336070253974222):0.0374256124278239,((10:0.006602359559722118,(26:0.0038478051955101356,30:0.0038478051955101356):0.0027545543642119824):…
tree STATE_266000 = (((((((((1:0.04764906127406251,((((15:0.0038743055894769774,20:0.0038743055894769774):0.013965301715189183,26:0.01783960730466616):0.021955876946957775,27:0.039795484251623936):0.00317370609991436,(37:0.012814072942282692,39:0.012814072942282692):0.030155117409255604):0.0046798709225242124):0.015515580824839344,(22:0.02974413010397431,24:0.02974413010397431):0.0334205119949275…
tree STATE_267000 = (((((((1:0.021865966441870333,(37:0.008323372915671326,39:0.008323372915671326):0.013542593526199007):0.1464558160115782,(((15:0.007788043390074257,(20:0.0029842261959431788,26:0.0029842261959431788):0.0048038171941310786):0.053253710967579096,(18:0.05717603034759132,(((24:0.017178068319610627,27:0.017178068319610627):0.007406497090336361,34:0.02458456540994699):0.020991098155…
tree STATE_268000 = ((((((((((1:0.046391568202638685,3:0.046391568202638685):0.008099807152683526,(((20:0.007238398102779155,26:0.007238398102779155):0.006598513455095581,(39:0.009214186484443946,41:0.009214186484443946):0.00462272507343079):0.03941546017874968,(21:0.025153102732080324,31:0.025153102732080324):0.02809926900454409):0.0012390036186977968):0.012905905550943092,((11:0.008725403558174…
tree STATE_269000 = ((((((((1:0.08819498947085307,(28:0.02452504406141635,34:0.02452504406141635):0.06366994540943671):0.051532031414896165,((((3:0.0176206024306443,17:0.0176206024306443):0.013012367054984438,33:0.030632969485628738):0.0524660137578363,15:0.08309898324346504):0.02208815740811619,(((16:0.002937740951143226,23:0.002937740951143226):0.014714414366245007,(20:0.002957842802641463,26:0…
tree STATE_270000 = (((((((((1:0.06224401647121135,40:0.06224401647121135):0.03980328362092918,24:0.10204730009214052):0.054606575860902895,((2:0.05623886473546145,17:0.05623886473546145):0.07807598847255492,38:0.13431485320801637):0.022339022745027054):0.1377693010578352,((9:0.04284672653025927,(44:0.005325460671527438,45:0.005325460671527438):0.037521265858731834):0.0992945475080521,(43:0.07232…
tree STATE_271000 = (((((1:0.17379761683413833,(((13:0.03970073059047791,(((16:6.364734402912946E-4,40:6.364734402912946E-4):0.02704773905562276,41:0.027684212495914056):0.003783958911552924,19:0.03146817140746698):0.008232559183010933):0.05382979780468664,24:0.09353052839516456):0.046531153125666344,(((((22:3.583562170951127E-4,33:3.583562170951127E-4):0.00906705394208269,38:0.009425410159177803…
tree STATE_272000 = ((((((((((1:0.03625238781070318,3:0.03625238781070318):0.04831173503740359,(13:0.055822209468520505,42:0.055822209468520505):0.028741913379586266):0.034544294652625734,(4:0.09908564905169123,35:0.09908564905169123):0.020022768449041273):0.026619079815737107,((5:0.029550478693015768,14:0.029550478693015768):0.021354246797832606,(21:0.005721237403826824,26:0.005721237403826824):…
tree STATE_273000 = (((((((((1:0.08327094160750437,12:0.08327094160750437):0.00928574503219104,(4:0.07472752049774481,(7:0.02703033529206863,8:0.02703033529206863):0.04769718520567618):0.017829166141950598):0.13729275852303183,((2:0.12345075537978381,(15:0.09767333371805155,(((30:0.011176256720415088,41:0.011176256720415088):0.003168799159547169,39:0.014345055879962256):0.07179369245497605,34:0.0…
tree STATE_274000 = ((((((((1:0.1090498401918115,15:0.1090498401918115):0.05590164876863905,(((((4:0.03149250805337341,19:0.03149250805337341):0.01653153785889639,(10:0.006122660037892758,13:0.006122660037892758):0.04190138587437704):0.03504049889603829,(16:0.019511128543348483,20:0.019511128543348483):0.06355341626495961):0.02794121158347837,((7:0.01277841030642388,8:0.01277841030642388):0.03084…
tree STATE_275000 = (((((((1:0.26298068773475214,(((3:0.16253339262845062,(15:0.12669569650852044,(18:0.04394432467174181,36:0.04394432467174181):0.08275137183677864):0.03583769611993018):0.0784668079328299,((5:0.0911690711812416,6:0.0911690711812416):0.007282576343133146,(12:0.04804146051892493,33:0.04804146051892493):0.05041018700544981):0.14254855303690578):0.0031735874350284077,((30:0.0256840…
tree STATE_276000 = (((((((((((((1:0.1867351192312312,((3:0.08813358358698914,24:0.08813358358698914):0.028392952775262395,6:0.11652653636225153):0.07020858286897967):0.004680882044057255,(((4:0.0905277464514922,35:0.0905277464514922):0.053201890804574714,(((12:0.020487957301680945,27:0.020487957301680945):0.028873360738980933,(23:0.028550108131262564,40:0.028550108131262564):0.020811209909399313…
tree STATE_277000 = ((((((((((1:0.12945213372453102,18:0.12945213372453102):0.01820246180777832,((12:2.1113469756916988E-4,17:2.1113469756916988E-4):0.1414931143421321,24:0.14170424903970127):0.005950346492608061):0.006192333603526279,(13:0.07621908028714741,((19:0.011360407629911369,34:0.011360407629911369):0.041720541629351904,25:0.05308094925926327):0.02313813102788414):0.0776278488486882):0.2…
tree STATE_278000 = (((((((((((1:0.010691273671878701,20:0.010691273671878701):0.00292620680596423,37:0.013617480477842931):0.1648432027228811,((((21:0.02930070476345107,32:0.02930070476345107):0.014450556464692982,(34:0.04219280553835966,35:0.04219280553835966):0.0015584556897843896):0.09924004121911392,((24:0.04513471256430473,38:0.04513471256430473):0.024460258530333824,36:0.06959497109463855)…
tree STATE_279000 = (((((((((1:0.04440886146754229,22:0.04440886146754229):0.14986950820896666,35:0.19427836967650897):0.04745077070207904,5:0.241729140378588):0.14191315700305768,((((2:0.1752581481001637,24:0.1752581481001637):0.028113983588163416,((9:0.15697930697382562,((43:0.0026375845327603546,45:0.0026375845327603546):0.07435464752523464,44:0.07699223205799499):0.07998707491583062):0.007084…
tree STATE_280000 = (((((((1:0.031248831081829832,22:0.031248831081829832):0.18617643351550822,(4:0.16785385618121768,(5:0.12735152998420418,((7:0.00910669186043534,8:0.00910669186043534):0.041245011673135046,35:0.05035170353357039):0.0769998264506338):0.040502326197013494):0.04957140841612037):0.05383119788843402,(((17:0.00560628462319654,19:0.00560628462319654):0.03663975592315855,26:0.04224604…
tree STATE_281000 = ((((((((((((1:0.05372535588741342,32:0.05372535588741342):0.026053379597177448,(((2:0.03423711978943219,(10:0.004537814392658509,36:0.004537814392658509):0.02969930539677368):0.019798408831291907,(((11:0.0028823512966218976,14:0.0028823512966218976):0.01732211616710704,18:0.020204467463728937):0.03259447651875076,((15:1.406697503828379E-4,37:1.406697503828379E-4):0.01052452360…
tree STATE_282000 = (((((((((1:0.09194624198492563,((((2:0.009226677971293226,36:0.009226677971293226):0.07016629547187042,(((((10:0.008459436790503774,21:0.008459436790503774):0.008781447505329103,34:0.017240884295832877):0.003929831666361003,11:0.02117071596219388):0.013250950364424141,20:0.03442166632661802):0.003598054205095992,28:0.03801972053171401):0.04137325291144964):0.00272273596081829,…
tree STATE_283000 = ((((((((1:0.15861794271865265,((29:0.04769355806387081,35:0.04769355806387081):0.038988261198383806,36:0.08668181926225461):0.07193612345639804):0.012463569836955152,(2:0.1091135566986678,(((((13:0.013536511857309499,41:0.013536511857309499):0.006856011662212613,(19:0.0020748980087069856,20:0.0020748980087069856):0.018317625510815127):0.008047710144485385,32:0.0284402336640074…
tree STATE_284000 = (((((((((((1:0.11703615540344316,((13:0.030290189682966893,41:0.030290189682966893):0.03998971954501399,(21:0.03194844056324428,(23:0.024032498912326426,31:0.024032498912326426):0.007915941650917854):0.038331468664736607):0.04675624617546227):0.04469605989546015,(14:0.01650857253675637,30:0.01650857253675637):0.14522364276214694):0.02271199397747528,(((2:0.024330284400400526,2…
tree STATE_285000 = ((((((((((1:0.009240609499656749,(13:0.0017439636520781472,41:0.0017439636520781472):0.007496645847578602):0.0052491032796927895,23:0.014489712779349538):0.03348251811246808,21:0.04797223089181762):0.13368833718749562,(5:0.15042867923224787,(22:0.032975780922607695,25:0.032975780922607695):0.11745289830964017):0.031231888847065375):0.025370803974213124,(37:0.02173404983474314,…
tree STATE_286000 = (((((((((1:0.08005905117610039,30:0.08005905117610039):0.029481901801512722,(((2:0.05659491876378073,4:0.05659491876378073):0.012620552578220465,10:0.06921547134200119):0.0036400730288250055,(((6:0.042700695627124786,35:0.042700695627124786):0.0254326154256495,26:0.06813331105277429):0.0017941660996715625,(29:0.03505809231418525,36:0.03505809231418525):0.034869384838260596):0.…
tree STATE_287000 = ((((((((((1:0.06637523162551352,41:0.06637523162551352):0.02330304045094851,(3:0.06289914780389295,((16:0.004738802557487179,38:0.004738802557487179):0.01785527112219631,39:0.02259407367968349):0.040305074124209465):0.02677912427256908):0.013643763089428051,(11:0.023350107054130355,42:0.023350107054130355):0.07997192811175974):0.00432117231175172,27:0.1076432074776418):0.04027…
tree STATE_288000 = ((((((((((((1:0.0667215121773265,((24:4.753181017319837E-4,29:4.753181017319837E-4):0.03330736702951329,42:0.03378268513124528):0.03293882704608122):0.003501687169007256,(33:0.03026521169015868,38:0.03026521169015868):0.03995798765617507):0.0022225436802368465,27:0.0724457430265706):0.036318526929501896,3:0.1087642699560725):0.042707934081461174,((((((2:0.013116586983008067,28…
tree STATE_289000 = ((((((((1:0.016136070692513566,33:0.016136070692513566):0.0316972542105846,(24:0.02821850223043347,29:0.02821850223043347):0.019614822672664692):0.05665365118410205,(((4:0.03709823753270184,20:0.03709823753270184):0.044903562508109944,28:0.08200180004081178):0.019354530940298806,(5:0.0599329637247575,((((11:0.01035926632265611,(25:0.0019858085153278606,26:0.0019858085153278606…
tree STATE_290000 = ((((((((((((1:0.0047912657648044145,42:0.0047912657648044145):0.02820697983383415,((16:0.018945743695767864,19:0.018945743695767864):0.005317147790311238,(35:0.0024009164787580912,37:0.0024009164787580912):0.02186197500732101):0.008735354112559462):0.010148998689802444,15:0.04314724428844101):0.02577551118724107,(23:0.008345777902921476,36:0.008345777902921476):0.0605769775727…
tree STATE_291000 = ((((((((((1:0.13714960177552876,((13:0.0028955649289917557,40:0.0028955649289917557):0.003542256057733224,24:0.00643782098672498):0.13071178078880377):0.006897266229597437,(25:0.0060540766300116265,34:0.0060540766300116265):0.13799279137511458):0.08064942054364946,((((2:0.04739194589702214,28:0.04739194589702214):0.05717457155295039,(12:0.1035865283596712,((31:0.00832287274103…
tree STATE_292000 = ((((((1:0.22019216547984438,(7:0.0024501239769702315,8:0.0024501239769702315):0.21774204150287416):0.0123217957928477,((((2:0.07109307922470506,(20:0.02070753623498751,35:0.02070753623498751):0.05038554298971755):0.10086359105232354,((((3:0.04883782626845559,36:0.04883782626845559):0.004960608971223912,(38:0.011039420151515843,39:0.011039420151515843):0.04275901508816366):0.02…
tree STATE_293000 = ((((((((1:0.26731382125834796,((((2:0.06832424542387351,15:0.06832424542387351):0.06621209802980145,10:0.13453634345367496):0.0632552818302575,(((3:0.048944721112619445,40:0.048944721112619445):0.05606879105997261,(25:0.0012744566723630313,29:0.0012744566723630313):0.10373905550022902):0.03361550403090724,(16:0.13166473528580505,38:0.13166473528580505):0.006964280917694243):0.…
tree STATE_294000 = ((((((((1:0.047768836931632946,((12:0.016624375401647355,(18:1.2108435277245557E-4,39:1.2108435277245557E-4):0.0165032910488749):0.011157077420676242,30:0.027781452822323596):0.01998738410930935):0.07112682080125696,33:0.1188956577328899):0.04969511731968268,((20:0.025421812581993403,23:0.025421812581993403):0.026296968117221275,28:0.05171878069921468):0.1168719943533579):0.40…
tree STATE_295000 = ((((((((1:0.17653504380989063,((((18:0.002840116613833905,39:0.002840116613833905):0.01004589212590078,(23:0.003056370260672477,41:0.003056370260672477):0.009829638479062208):0.037041283335303606,(30:0.027919677633750882,35:0.027919677633750882):0.02200761444128741):0.03768698348414892,24:0.08761427555918722):0.08892076825070341):0.05225207185367542,(((12:0.0321585475758143,33…
tree STATE_296000 = ((((((1:0.45279607685395673,(((3:0.024845722528581436,39:0.024845722528581436):0.060728082450927416,36:0.08557380497950885):0.14500968024431493,(12:0.1284022753979334,18:0.1284022753979334):0.10218120982589038):0.22221259163013296):0.016765712178686276,((4:0.2635735803831944,((((((((10:0.018411196926413645,42:0.018411196926413645):0.023789741435943652,33:0.0422009383623573):0.…
tree STATE_297000 = ((((((((((((1:0.02103744198960372,21:0.02103744198960372):0.017584771637746095,26:0.03862221362734981):0.0646917379698854,22:0.1033139515972352):0.08722912825229691,(7:0.17780566770925565,8:0.17780566770925565):0.01273741214027646):0.039596388034189994,17:0.2301394678837221):0.0319232831170658,((((((13:0.014286053132900135,39:0.014286053132900135):0.06357917211540531,42:0.0778…
tree STATE_298000 = (((((((((1:0.044946344640494594,(2:0.00434098613485155,14:0.00434098613485155):0.04060535850564304):0.07461207382844276,((11:0.0017502591645145156,40:0.0017502591645145156):0.020028390203207846,28:0.021778649367722364):0.09777976910121498):0.12609957810618982,15:0.24565799657512716):0.14331691256394735,(((12:0.09076482110209322,(26:0.012091917247388503,42:0.012091917247388503)…
tree STATE_299000 = (((((((((((1:0.061189369262326494,20:0.061189369262326494):0.012581686312758807,39:0.0737710555750853):0.012550874753617894,40:0.0863219303287032):0.020055247677431665,12:0.10637717800613486):0.008090829299302313,(23:0.021336989167749756,38:0.021336989167749756):0.09313101813768741):0.15739691670453476,(((3:0.01958954892291195,13:0.01958954892291195):0.01755704550445601,33:0.0…
tree STATE_300000 = (((((((((1:0.06206687595838392,25:0.06206687595838392):0.05605744570857875,3:0.11812432166696267):0.027172064619820455,((12:0.029849176987147084,(38:0.005218867484489902,39:0.005218867484489902):0.024630309502657183):0.04544010140683472,36:0.0752892783939818):0.07000710789280132):0.2772703347976525,(((((7:0.007471146399848673,8:0.007471146399848673):0.14349147944686025,40:0.15…
tree STATE_301000 = ((((((1:0.1208561695938005,(((17:0.011869401839970676,25:0.011869401839970676):0.0282772942881232,24:0.04014669612809388):0.021822724471306412,39:0.06196942059940029):0.058886748994400204):0.2565066227107974,3:0.3773627923045979):0.054977926365274876,((2:0.2342503661926228,(((4:0.16903720020306534,(21:0.09748154672304825,40:0.09748154672304825):0.07155565348001709):0.064003020…
tree STATE_302000 = (((((((1:0.22093230106389344,(24:0.06342980411239992,(25:0.019889848810897615,39:0.019889848810897615):0.0435399553015023):0.15750249695149354):0.06052116627857457,((4:0.13089127947740734,(18:4.349843509309278E-4,21:4.349843509309278E-4):0.1304562951264764):0.10508837622589476,(5:0.19504354820479738,(((17:0.04801437909059289,40:0.04801437909059289):0.0021093941417019563,28:0.0…
tree STATE_303000 = ((((((((((1:0.2180103544147864,(25:0.026516819666810743,27:0.026516819666810743):0.19149353474797565):0.007683333293048489,29:0.22569368770783488):0.00886171196751348,40:0.23455539967534836):0.12329666755229271,(((5:0.1785018758120271,13:0.1785018758120271):0.12433876392361498,((17:0.08118515117409805,(21:0.08056957039339366,28:0.08056957039339366):6.155807807043945E-4):0.0296…
tree STATE_304000 = ((((((((1:0.15614234034251406,4:0.15614234034251406):0.037717778841498184,((12:0.13128031303996718,20:0.13128031303996718):0.03147073702016703,(25:0.016612188642742054,27:0.016612188642742054):0.14613886141739216):0.031109069123878036):0.007403202550149174,(5:0.1948873096695168,39:0.1948873096695168):0.0063760120646446095):0.06304373538777727,(13:0.0663069650162979,34:0.066306…
tree STATE_305000 = (((((((((((1:0.12923313081117538,12:0.12923313081117538):0.007861166744886378,(2:0.016223227163862118,4:0.016223227163862118):0.12087107039219963):0.02746526432077287,35:0.16455956187683463):0.07563183998607803,(11:0.019249857177564802,16:0.019249857177564802):0.22094154468534785):0.17726984190004758,((((3:0.1287614356292862,(5:0.0036988750724271293,27:0.0036988750724271293):0…
tree STATE_306000 = ((((((1:0.23976570605253011,(4:0.23300634937780756,(11:0.0505891794174768,(16:0.01733844802671169,26:0.01733844802671169):0.033250731390765106):0.18241716996033075):0.00675935667472255):0.3053386029678222,(((((2:0.22334101766658496,((14:0.04064101208212066,25:0.04064101208212066):0.008741458617249273,22:0.049382470699369935):0.17395854696721502):0.029886256122162308,((10:0.203…
tree STATE_307000 = (((((((((1:0.04286583809515343,26:0.04286583809515343):0.028886243772096462,28:0.07175208186724989):0.12308831728833246,((11:0.011391600027525338,40:0.011391600027525338):0.08303257007089257,37:0.09442417009841791):0.10041622905716444):0.02930004529239419,(((3:0.11657090382432723,38:0.11657090382432723):0.045827613212393856,(7:0.11218584174602451,8:0.11218584174602451):0.05021…
tree STATE_308000 = ((((((((((1:0.044909521386317756,38:0.044909521386317756):0.005630495376500844,((7:0.01322836452962749,8:0.01322836452962749):0.022244979808132923,25:0.035473344337760414):0.015066672425058186):0.01121666283838963,(15:0.05516255154554572,34:0.05516255154554572):0.006594128055662514):0.11699599384274295,26:0.17875267344395118):0.00464648127848491,30:0.1833991547224361):0.088875…
tree STATE_309000 = ((((((((((((((1:0.009969384196893718,18:0.009969384196893718):0.017515192590950288,21:0.027484576787844005):0.022609994270423008,27:0.050094571058267014):0.011326699006683379,30:0.06142127006495039):5.12690301323053E-4,41:0.061933960366273445):0.021190167009569112,(20:0.0029325596590832775,42:0.0029325596590832775):0.08019156771675928):0.0821588739184655,5:0.16528300129430806)…
tree STATE_310000 = ((((((((((1:0.04951087744185459,21:0.04951087744185459):0.009836745236153195,30:0.059347622678007785):0.16547370460046054,((((6:0.08898218709066087,((10:0.0010876525277559376,34:0.0010876525277559376):0.02657460461256354,12:0.027662257140319477):0.0613199299503414):0.0030439746789095723,(((7:0.0026993771226898494,8:0.0026993771226898494):0.057622930644888666,(22:0.030753884903…
tree STATE_311000 = ((((((((((1:0.022931483731211573,(19:0.014422317082187065,23:0.014422317082187065):0.008509166649024508):0.0023317709397103308,(18:0.0011668165269744768,21:0.0011668165269744768):0.024096438143947428):0.021510717744150237,16:0.04677397241507214):0.3030213912768998,3:0.34979536369197195):0.006103901245439081,(((((2:0.011147436741015369,(10:0.004151573624845963,41:0.004151573624…
tree STATE_312000 = ((((((((1:0.040111778677519465,(11:0.00886551231514933,21:0.00886551231514933):0.031246266362370136):0.07926737558305344,((16:0.038054995593366,(18:0.004981469579845443,23:0.004981469579845443):0.03307352601352056):0.017500329502070082,19:0.055555325095436085):0.06382382916513682):0.12708408001071858,(17:0.017345144551927375,37:0.017345144551927375):0.2291180897193641):0.26057…
tree STATE_313000 = ((((((((((((1:0.025770580281251274,(10:0.01782296523953434,(11:0.007194584267901045,14:0.007194584267901045):0.010628380971633294):0.007947615041716934):0.031159423674076918,6:0.05693000395532819):0.06480146168277154,(((15:0.0021532953382732245,17:0.0021532953382732245):0.05397322118553691,16:0.05612651652381013):0.0532473725709783,27:0.10937388909478843):0.012357576543311294)…
tree STATE_314000 = ((((((((((1:0.0327633003756975,3:0.0327633003756975):0.15017378093588832,((7:0.004951675592702849,8:0.004951675592702849):0.09415243159793503,24:0.09910410719063788):0.08383297412094794):0.08865395203499021,(((12:0.0030519731208925103,23:0.0030519731208925103):0.10088032149626483,((21:0.03399299975579145,28:0.03399299975579145):0.03119215461665084,(30:0.04768671131281632,39:0.…
tree STATE_315000 = ((((((((((((1:0.03428802310265525,40:0.03428802310265525):0.013886578805486709,3:0.04817460190814196):0.03155839758469173,((4:0.0668077687639153,11:0.0668077687639153):0.012652227176255595,(((17:0.022877425315699293,24:0.022877425315699293):0.04279326423834602,30:0.06567068955404531):0.012892924945632878,21:0.07856361449967819):8.963814404926995E-4):2.730035526627983E-4):0.047…
tree STATE_316000 = (((((((((((1:0.016708785087067,40:0.016708785087067):0.04520555387959686,((19:0.00409861064466187,28:0.00409861064466187):0.03286930572616404,26:0.03696791637082591):0.02494642259583795):0.020371348053042235,(3:0.058575847194690736,(((4:0.006177643610294569,24:0.006177643610294569):0.02469744080229581,(10:4.569120608307186E-4,41:4.569120608307186E-4):0.03041817235175966):0.016…
tree STATE_317000 = (((((((((((1:0.07620671683438461,19:0.07620671683438461):0.0017082028659339832,(14:0.028356456777229998,20:0.028356456777229998):0.049558462923088596):0.004395704266027797,(10:0.012674758353500808,41:0.012674758353500808):0.06963586561284558):0.022924112035227026,11:0.10523473600157342):0.10559197664455826,((((3:0.03113442952022051,(28:0.006185870618738253,34:0.006185870618738…
tree STATE_318000 = ((((((((((1:0.07760581208542974,(10:0.04169600981902371,(11:0.03628188642005001,27:0.03628188642005001):0.005414123398973701):0.035909802266406034):0.13827546168980767,(3:0.1135954346454119,(29:0.09675291861885259,41:0.09675291861885259):0.016842516026559312):0.10228583912982551):0.06902691311543052,((((13:0.019688776403085455,22:0.019688776403085455):0.05636300068547791,31:0.…
tree STATE_319000 = (((((((((((1:0.20734174856985133,(29:0.12115447206127687,36:0.12115447206127687):0.08618727650857445):0.003646357694240737,(7:0.14874583956030968,8:0.14874583956030968):0.062242266703782384):0.06262672955735768,((28:0.04103960843069429,30:0.04103960843069429):0.006110306078069269,37:0.04714991450876356):0.2264649213126862):0.03301545122822641,((((10:0.043810191009734954,(11:0.…
tree STATE_320000 = ((((((((((1:0.11911691426014641,(29:0.029980031482925617,36:0.029980031482925617):0.08913688277722079):0.3160915968453311,(7:0.08448980187772996,8:0.08448980187772996):0.35071870922774756):0.04587261223397743,(((((5:0.03205164014294519,(15:0.0024532289937360553,23:0.0024532289937360553):0.029598411149209136):0.004390451207178028,27:0.03644209135012322):8.393396649568133E-4,40:…
tree STATE_321000 = (((((((1:0.16837407786138747,(5:0.11661031511650227,38:0.11661031511650227):0.0517637627448852):0.16300308989009993,((2:0.09325623805916013,26:0.09325623805916013):0.11871874393702238,(11:0.19047970600990263,(14:0.03037904198280552,31:0.03037904198280552):0.1601006640270971):0.02149527598627987):0.1194021857553049):0.1698688217443327,(19:0.17514153859997736,21:0.17514153859997…
tree STATE_322000 = ((((((1:0.7099972534023873,(12:0.19081896000110882,34:0.19081896000110882):0.5191782934012785):0.16158949541590273,(16:0.04577824360006238,(27:0.033438737642708764,28:0.033438737642708764):0.012339505957353614):0.8258085052182277):0.05891872339896287,((((2:0.384142798327438,(((15:0.10815872010054395,((18:0.0466222902731142,22:0.0466222902731142):0.02393126569804719,41:0.070553…
tree STATE_323000 = ((((((((((1:0.10868829500514741,(20:0.05021063812969152,31:0.05021063812969152):0.05847765687545589):0.010383463497520007,(12:0.061063504051532554,34:0.061063504051532554):0.05800825445113487):0.20926268949201715,((3:0.07442873440797557,33:0.07442873440797557):0.11372749575836258,(11:0.038371128356919644,42:0.038371128356919644):0.1497851018094185):0.14017821782834644):0.35790…
tree STATE_324000 = ((((((((1:0.2045585630855774,11:0.2045585630855774):0.16411852977926078,(((5:0.012291710716077377,14:0.012291710716077377):0.03109812366410894,10:0.043389834380186315):0.11614672804112261,((22:0.02832280668255757,40:0.02832280668255757):0.05211216277118119,35:0.08043496945373876):0.07910159296757016):0.20914053044352926):0.09278195955146085,((4:0.08460347610480486,(13:0.032621…
tree STATE_325000 = (((((((1:0.21522996741890388,((28:0.015313141990954465,35:0.015313141990954465):0.06591630391371468,34:0.08122944590466914):0.13400052151423475):0.09812749503517926,((9:0.006968872856796436,43:0.006968872856796436):0.09392582090258352,((44:5.032863353471229E-4,45:5.032863353471229E-4):0.022321968414863877,(46:0.006240192140177684,47:0.006240192140177684):0.016585062610033317):…
tree STATE_326000 = ((((((((1:0.27542626998305575,((26:0.0022070887327893577,37:0.0022070887327893577):0.05588240496578823,31:0.05808949369857759):0.21733677628447817):0.039825717349136314,(21:0.2193781584067922,(36:0.0010578874085765458,42:0.0010578874085765458):0.21832027099821566):0.09587382892539986):0.2810380695636313,(((5:0.15213733908815752,(((11:0.0025657531036820383,17:0.0025657531036820…
tree STATE_327000 = ((((((((((((1:0.18680476053705794,((((2:0.041212598879484155,10:0.041212598879484155):0.04819795042303808,(17:0.05447321020870375,40:0.05447321020870375):0.034937339093818486):0.021971508932613362,(5:0.1103649595426359,11:0.1103649595426359):0.0010170986924997044):0.012692313538526609,42:0.1240743717736622):0.06273038876339573):0.0661456446830351,35:0.25295040522009304):0.1871…
tree STATE_328000 = ((((((((((((1:0.042309602205726944,(14:0.021448249644961823,25:0.021448249644961823):0.02086135256076512):0.017444766242521892,18:0.059754368448248836):0.06615742736668964,36:0.12591179581493847):0.0144579857528436,((13:0.007705956604644394,37:0.007705956604644394):0.12595946372603883,35:0.13366542033068324):0.006704361237098833):0.022654548989050227,(21:0.14667829500115995,28…
tree STATE_329000 = ((((((((((1:0.03190195043179782,(10:7.827099803210812E-4,21:7.827099803210812E-4):0.031119240451476737):0.03649439130610217,18:0.06839634173789999):0.056843029933134365,36:0.12523937167103436):0.04268963306512408,29:0.16792900473615843):0.043354552923515366,13:0.2112835576596738):0.14843378651881692,((9:0.17608364590246514,43:0.17608364590246514):0.08628057509488021,((44:0.037…
tree STATE_330000 = ((((((((1:0.0813402511529479,29:0.0813402511529479):0.18288677257908104,35:0.26422702373202894):0.17787101063967387,(((2:0.09898606042368219,(5:0.06018568123268624,42:0.06018568123268624):0.038800379190995944):0.09884041045214376,(10:0.013201347567259795,26:0.013201347567259795):0.18462512330856615):0.14433043390397032,(6:0.14256742279550055,11:0.14256742279550055):0.199589481…
tree STATE_331000 = (((((((1:0.15713513175927274,20:0.15713513175927274):0.1467228291559411,25:0.30385796091521383):0.1394457323402859,(11:0.19718070742931412,13:0.19718070742931412):0.2461229858261856):0.5015403093110984,((9:0.1506658124871291,(46:0.05769704351321703,47:0.05769704351321703):0.09296876897391207):0.43204049036012115,((43:0.05191917521809262,44:0.05191917521809262):0.01781802382655…
tree STATE_332000 = (((((((1:0.31267727681167,((11:0.01606772530476939,36:0.01606772530476939):0.1486443477991917,40:0.16471207310396108):0.14796520370770894):0.36657948280907227,((20:0.10647147705451995,21:0.10647147705451995):0.27534851658894166,41:0.3818199936434616):0.2974367659772807):0.03551227622064257,(((((2:0.21228384534460965,(3:0.20521896230798392,((7:0.008120414418031567,8:0.008120414…
tree STATE_333000 = ((((((((1:0.1348426525560247,(2:0.01231512815852318,20:0.01231512815852318):0.12252752439750153):0.295392671893563,(((((6:0.009382925347839476,36:0.009382925347839476):0.019335402523172382,35:0.028718327871011858):0.010676358917241047,32:0.039394686788252906):0.24181021181461082,33:0.28120489860286374):0.025564245922517992,((13:0.06043501228649829,25:0.06043501228649829):0.072…
tree STATE_334000 = ((((((((1:0.02828610178051601,12:0.02828610178051601):0.5449128498030023,(((9:0.15537396731593117,(43:0.021703033026028665,(44:0.019318076980420703,45:0.019318076980420703):0.0023849560456079624):0.1336709342899025):0.135230207727991,(46:0.05088825072279298,47:0.05088825072279298):0.23971592432112918):0.24759081667682964,20:0.5381949917207518):0.0350039598627665):0.09384425582…
tree STATE_335000 = (((((((((1:0.42854257195989937,5:0.42854257195989937):0.014210098592786824,((9:0.11111212273431896,(46:0.04020532632396913,47:0.04020532632396913):0.07090679641034983):0.046447463425032795,((43:0.007326771195979812,44:0.007326771195979812):0.09749860346614081,45:0.10482537466212062):0.052734211497231134):0.28519308439333446):0.08124446012569353,((4:0.19229696690533485,((17:0.0…
tree STATE_336000 = (((((((((1:0.18874504310571422,2:0.18874504310571422):0.1361299879020273,(((11:0.0035104480048576032,14:0.0035104480048576032):0.002320146742100888,39:0.005830594746958491):0.23621367604305954,16:0.24204427079001803):0.08283076021772348):0.03775225877432947,(34:0.06604623008107877,38:0.06604623008107877):0.29658105970099224):0.05977738364010021,(((5:0.058347909962808135,(10:0.…
tree STATE_337000 = ((((((((1:0.14407511125642836,28:0.14407511125642836):0.001523490541131406,24:0.14559860179755976):0.042864109950616014,32:0.18846271174817578):0.4334014790723597,((((((3:0.28208839717324163,((((6:0.09136244161401169,((16:0.04764418653854463,(19:0.0038431365592708345,31:0.0038431365592708345):0.043801049979273796):0.04092093779445505,(20:0.005540790617450614,25:0.0055407906174…
tree STATE_338000 = (((((((((1:0.060415098608014424,33:0.060415098608014424):0.12315401292962064,39:0.18356911153763505):0.043107731267523375,(((11:0.007586540173267074,41:0.007586540173267074):0.08987763629013575,(15:0.02579327592178189,21:0.02579327592178189):0.07167090054162092):0.0023578848284028647,14:0.09982206129180568):0.12685478151335275):0.10532863251272773,(7:0.009127862698530222,8:0.0…
tree STATE_339000 = ((((((1:0.2994116553375,(((11:0.039878260439760296,14:0.039878260439760296):0.12007757374265969,(15:0.03195242265282761,21:0.03195242265282761):0.12800341152959238):0.046432168302474014,41:0.206388002484894):0.09302365285260603):0.17061075631808054,(7:0.013468643165946238,8:0.013468643165946238):0.4565537684896343):0.2132075080662923,((2:0.4436714265687859,(((((9:0.06131110072…
tree STATE_340000 = ((((((1:0.2532676451958996,(19:0.009827240166037442,20:0.009827240166037442):0.24344040502986217):0.23093495890141202,(((2:0.04279985627441418,(24:0.0025385581206193207,40:0.0025385581206193207):0.04026129815379486):0.0037335450464513475,(13:0.019722394874612147,30:0.019722394874612147):0.026811006446253383):0.30889061061750667,(7:0.007594020246950728,8:0.007594020246950728):0…
tree STATE_341000 = (((((1:0.5027675914823304,(((4:0.04037610758136326,(((14:0.00829767230304193,36:0.00829767230304193):0.011121221892185548,(24:0.015412901028744309,42:0.015412901028744309):0.00400599316648317):0.011824305394971962,16:0.03124319959019944):0.009132907991163817):0.06568931753174137,13:0.10606542511310463):0.2345546040194868,(6:0.27008756787256955,((((11:7.823958866786491E-4,27:7.…
tree STATE_342000 = (((((((((1:0.028389541449046044,12:0.028389541449046044):0.047944312274689066,(3:0.042257969558554515,(5:0.02314085051482773,33:0.02314085051482773):0.019117119043726784):0.03407588416518059):0.0832376079949812,(17:0.0430909718041299,21:0.0430909718041299):0.1164804899145864):0.06660236704224126,((18:0.0030418097894033005,35:0.0030418097894033005):0.15228163528064617,(30:0.021…
tree STATE_343000 = (((((((((1:0.03925010574721875,(((10:0.012056391612405442,(16:0.0012138570660499978,36:0.0012138570660499978):0.010842534546355444):0.004890539392427954,42:0.016946931004833396):0.00994418066946277,24:0.026891111674296166):0.012358994072922586):0.008571000926617306,31:0.04782110667383606):0.1111154904223484,6:0.15893659709618446):0.31208212698445803,((((23:0.010472371586664217…
tree STATE_344000 = (((((((((((((1:0.07960709246047051,19:0.07960709246047051):0.04851536045652563,6:0.12812245291699614):0.08851840565383517,((11:0.08456865857057323,(((13:0.010569008906808872,38:0.010569008906808872):0.02373761871243153,32:0.0343066276192404):0.048012151419147664,25:0.08231877903838807):0.0022498795321851672):0.07326386645849413,(30:0.10973296182049466,35:0.10973296182049466):0…
tree STATE_345000 = ((((((((((((1:0.20889585757813747,35:0.20889585757813747):0.007465198667718637,(6:0.11175253499849432,19:0.11175253499849432):0.1046085212473618):0.04377256444507571,(30:0.0612144328852957,34:0.0612144328852957):0.1989191878056361):0.019079754377021085,(33:0.004407196367184288,38:0.004407196367184288):0.2748061787007686):0.1265166567242606,(4:0.18971587318948627,32:0.189715873…
tree STATE_346000 = (((((((((1:0.6062576735365064,(38:0.020897244229586703,39:0.020897244229586703):0.5853604293069197):0.026595407829790196,((2:0.2136651923177027,(21:0.1285445099327355,29:0.1285445099327355):0.0851206823849672):0.2937718171018702,(((7:0.02285319184621156,8:0.02285319184621156):0.05435240202400347,(14:0.010868201050883016,(26:0.006262916426448565,37:0.006262916426448565):0.00460…
tree STATE_347000 = ((((((((1:0.24670776955966167,(((17:0.02554120853512117,23:0.02554120853512117):0.07620761930707752,39:0.10174882784219869):0.13595946764859693,25:0.2377082954907956):0.008999474068866059):0.1688728110913743,22:0.415580580651036):0.21577427281653994,(2:0.44540173120479315,((7:0.015246812407298825,8:0.015246812407298825):0.21699635765605174,(29:0.041417908305678715,41:0.0414179…
tree STATE_348000 = (((((((((((((1:0.04295708709838562,25:0.04295708709838562):0.03586420766111934,39:0.07882129475950496):0.017909174142329926,33:0.09673046890183488):0.25712760768527587,(34:0.03822640343348838,36:0.03822640343348838):0.3156316731536224):0.06495940195936334,(3:0.2505997597612719,(((10:0.0021242926424357134,18:0.0021242926424357134):0.012955269844208838,31:0.015079562486644552):0…
tree STATE_349000 = (((((((((((((1:0.0681879577715213,(12:0.008175917417148295,24:0.008175917417148295):0.060012040354373006):0.027913749064956986,31:0.09610170683647828):0.024476625745959185,(10:0.08165691540584065,13:0.08165691540584065):0.03892141717659682):0.11137572233785967,(((7:0.0730566452312623,8:0.0730566452312623):0.014201877563763468,14:0.08725852279502577):0.023740755362385527,41:0.1…
tree STATE_350000 = ((((((1:0.31168476553264385,6:0.31168476553264385):0.08400552841339215,(((9:0.14272965497850015,(46:0.02232509289306411,47:0.02232509289306411):0.12040456208543604):0.06846258383668027,(43:0.1076894107299583,(44:0.049632542328262426,45:0.049632542328262426):0.058056868401695876):0.10350282808522213):0.14715746793200216,39:0.3583497067471826):0.037340587198853414):0.02719886060…
tree STATE_351000 = (((((((((1:0.17130975377497398,29:0.17130975377497398):0.009389351445502903,39:0.18069910522047689):0.12997767250881087,((((((4:0.03990609726059298,33:0.03990609726059298):0.005027504316813307,(16:0.021380648170908324,28:0.021380648170908324):0.023552953406497962):0.03738504550067929,31:0.08231864707808557):0.06868832177688176,(23:0.0010469831281344254,42:0.0010469831281344254…
tree STATE_352000 = ((((((((1:0.024865243195853093,33:0.024865243195853093):0.200466807816262,((4:0.07894692524081982,16:0.07894692524081982):0.007175045996214907,(15:0.01286853591535751,31:0.01286853591535751):0.07325343532167722):0.13921007977508038):0.032306464872702195,((3:0.09447805460667155,(((10:0.013900014116128165,(12:0.007204799400037385,22:0.007204799400037385):0.00669521471609078):0.0…
tree STATE_353000 = (((((((((1:0.18529417114673988,36:0.18529417114673988):0.01829740978951183,(((3:0.047590039178307134,((10:0.0015400219073645758,29:0.0015400219073645758):6.330937529897898E-4,41:0.0021731156603543656):0.04541692351795277):2.492457452760097E-4,(14:0.008020334678257822,15:0.008020334678257822):0.03981895024532532):0.02817702531241089,((((6:0.04656280220948327,28:0.04656280220948…
tree STATE_354000 = ((((((((((1:0.1288935136153605,36:0.1288935136153605):0.016681987976732926,(4:0.04225560859351825,(((16:0.002484784819369846,32:0.002484784819369846):0.0037756467513784604,(17:0.0042766417063437485,24:0.0042766417063437485):0.001983789864404558):0.03195929185962678,(31:0.03684428139975656,40:0.03684428139975656):0.001375442030618526):0.004035885163143162):0.10331989299857518):…
tree STATE_355000 = (((((((((1:0.12056149021974892,((((4:0.017304705577765738,40:0.017304705577765738):0.04357746938476831,32:0.06088217496253405):0.031900317577842605,24:0.09278249254037665):3.8483060633681676E-4,(16:0.002761188619689339,17:0.002761188619689339):0.09040613452702413):0.02739416707303545):0.06333645668396666,5:0.18389794690371558):0.10680075272900463,((((7:0.09395072175440652,8:0.…
tree STATE_356000 = ((((((((((((1:0.03505195945458259,35:0.03505195945458259):0.024218989357527067,38:0.059270948812109654):0.07945632888665005,(10:0.008047317720042014,34:0.008047317720042014):0.13067995997871767):0.10818237364463745,(((3:0.03736855139735741,15:0.03736855139735741):0.0018990235571921046,(29:0.01960722345798169,32:0.01960722345798169):0.019660351496567825):0.041820120582074634,((…
tree STATE_357000 = (((((((((((1:0.029589075130758622,10:0.029589075130758622):0.022455554142231656,42:0.05204462927299028):0.08437397365545854,13:0.13641860292844882):0.1278355480959774,((((7:0.007673275574053449,8:0.007673275574053449):0.16140173440362507,(11:0.0682317557850608,(31:0.06051825965818308,39:0.06051825965818308):0.007713496126877717):0.10084325419261772):0.004763091562185878,((17:0…
tree STATE_358000 = (((((1:0.7085777320705403,((((((((2:0.04508065409834984,(12:0.036076319614227276,35:0.036076319614227276):0.009004334484122564):0.010793797491319701,(16:0.017214010358911767,38:0.017214010358911767):0.03866044123075778):0.005654841292004699,(11:0.04884989417454941,((15:0.005707640153959883,30:0.005707640153959883):0.037679070770146955,26:0.04338671092410684):0.0054631832504425…
tree STATE_359000 = (((((1:0.6979590075811576,((((2:0.01201078230341635,(11:0.009123728266252443,12:0.009123728266252443):0.0028870540371639074):0.029577343699001883,(20:0.005351147363882739,35:0.005351147363882739):0.0362369786385355):0.3645217313479942,((((3:0.11136163515805177,((16:0.024546630681360156,39:0.024546630681360156):0.00468770042770077,33:0.029234331109060926):0.08212730404899084):0…
tree STATE_360000 = (((((((1:0.4147494669280298,((4:0.07550051152886803,21:0.07550051152886803):0.027939236079089422,6:0.10343974760795745):0.31130971932007234):0.18983909798606985,((((5:0.2110329705508487,((13:0.05111183227432103,(26:0.04735184478689501,(38:0.011760559898403878,42:0.011760559898403878):0.035591284888491136):0.0037599874874260156):0.14076842641511414,(25:0.0683366857379933,36:0.0…
tree STATE_361000 = ((((((((((1:0.08292871395928252,((13:0.005229371269870735,42:0.005229371269870735):0.0077646595318853,24:0.012994030801756035):0.06993468315752648):0.009233452811536133,(((2:0.007680013058291491,11:0.007680013058291491):0.0017160924550802207,40:0.009396105513371712):5.534117599455875E-4,12:0.009949517273317299):0.08221264949750134):0.16798100956679343,((5:0.18990665746254715,(…
tree STATE_362000 = ((((((((((1:0.118795008466603,29:0.118795008466603):0.03933678128147704,(19:0.12600847842763238,((21:0.005242994370883238,36:0.005242994370883238):0.010886796035687384,41:0.016129790406570622):0.10987868802106177):0.032123311320447656):0.03778519109417269,((2:0.06791688607997429,(35:0.0023617090667402323,37:0.0023617090667402323):0.06555517701323406):0.09755398403299409,((15:0…
tree STATE_363000 = (((((((((((((1:0.049491259529505664,14:0.049491259529505664):0.04474910702085629,28:0.09424036655036196):0.024347407745628116,3:0.11858777429599007):0.008684750780632577,25:0.12727252507662265):0.029359190455602202,((26:0.04184445192342446,32:0.04184445192342446):0.004053589087349423,29:0.04589804101077388):0.11073367452145097):0.06354937665148566,(((12:0.014661545710698307,39…
tree STATE_364000 = ((((((((((1:0.1131227388892031,31:0.1131227388892031):0.1067016631875232,(14:0.11251025655794439,28:0.11251025655794439):0.1073141455187819):0.06573196937958684,((7:0.06873768051685865,8:0.06873768051685865):0.1596937739105358,(((12:0.005762432402193598,(23:0.0015657757576279076,33:0.0015657757576279076):0.004196656644565691):0.019380178626452464,21:0.025142611028646063):0.116…
tree STATE_365000 = (((((((((((((1:0.06939379565896231,((11:0.03976332251957153,20:0.03976332251957153):0.001436759782235869,(13:0.03886519133214888,30:0.03886519133214888):0.0023348909696585193):0.028193713357154912):0.0215479807900176,((2:0.003038184914860529,25:0.003038184914860529):0.04648903849609514,((16:0.025615356031865006,37:0.025615356031865006):0.006148153350954932,(27:0.02586478285703…
tree STATE_366000 = ((((((((((1:0.10582584642225723,32:0.10582584642225723):0.0045494358522741585,40:0.11037528227453139):0.03182577274908885,((16:0.018324713386871343,37:0.018324713386871343):0.054709449375019564,27:0.07303416276189091):0.06916689226172933):0.13171061794060146,(4:0.15480556284305172,((14:0.022497970610622427,36:0.022497970610622427):0.0794869404796483,((28:0.02557345475874944,(2…
tree STATE_367000 = ((((((1:0.05988472321074997,(4:0.05008325414705906,31:0.05008325414705906):0.009801469063690907):0.49957158678769403,(((((2:0.08387796915574729,27:0.08387796915574729):0.013767401267898466,30:0.09764537042364575):0.032326995985899956,((13:0.10249746771915623,15:0.10249746771915623):0.02002896622907567,((((((17:0.03253265714647479,20:0.03253265714647479):0.010663278193761692,35…
tree STATE_368000 = (((((((1:0.20160418762764243,14:0.20160418762764243):0.05128137738744293,((((9:0.15006443213521917,(46:0.03286004200816761,47:0.03286004200816761):0.11720439012705156):0.001740055148437919,(44:0.005036858231313711,45:0.005036858231313711):0.14676762905234336):0.007356270976161788,43:0.15916075825981887):0.07034697094076633,((29:0.009292454255135781,42:0.009292454255135781):0.0…
tree STATE_369000 = (((((((((1:0.04829585137983633,32:0.04829585137983633):0.025579658163205524,((29:0.035899780215781864,42:0.035899780215781864):0.011235573825101118,36:0.04713535404088298):0.02674015550215887):0.3048561431191938,((5:0.038765483683348506,38:0.038765483683348506):0.00545922990413597,(13:0.02977217383067834,27:0.02977217383067834):0.014452539756806135):0.33450693907475115):0.1062…
tree STATE_370000 = ((((((((1:0.19796475363280244,30:0.19796475363280244):0.22304829403370544,((((13:0.009327153548753195,27:0.009327153548753195):0.02848076789813416,(19:0.026011590082307974,33:0.026011590082307974):0.01179633136457938):0.19072695706450338,(25:0.027780418237013098,40:0.027780418237013098):0.20075446027437763):0.03865393712636242,(((18:0.014579074090304832,(29:0.01416700388533929…
tree STATE_371000 = (((((((1:0.12052885199780264,(3:0.04988127472725673,27:0.04988127472725673):0.07064757727054591):0.5312635701560072,((2:0.09755524172454796,31:0.09755524172454796):0.5323427106181685,(6:0.4405014625686271,(((9:0.0697985556469387,(43:0.010409100209872065,45:0.010409100209872065):0.05938945543706663):0.17790332482040455,(44:0.037858957305831664,(46:0.015381693407175314,47:0.0153…
tree STATE_372000 = (((((((1:0.32750130854173376,((3:0.15191470655449013,(5:0.07213740768302455,((10:0.0013710094458288752,18:0.0013710094458288752):0.018229602887593687,22:0.019600612333422564):0.05253679534960199):0.07977729887146558):0.06846732211383175,((23:0.1218153429153239,41:0.1218153429153239):0.04058474754800076,((29:0.008632427186412099,42:0.008632427186412099):0.018479099466448778,35:…
tree STATE_373000 = (((((((((((1:0.17818109557225748,((((6:0.02731595367578857,32:0.02731595367578857):0.03896206979441269,(10:0.011226867390250498,(20:0.003943022378214748,22:0.003943022378214748):0.007283845012035751):0.05505115607995076):0.026316765722847774,14:0.09259478919304903):0.03787033118966526,28:0.1304651203827143):0.04771597518954318):0.02207530046363468,25:0.20025639603589215):0.082…
tree STATE_374000 = ((((((((((((1:0.13151045705935813,31:0.13151045705935813):0.020980987989761224,5:0.15249144504911935):0.003265423791756733,2:0.15575686884087608):0.08331725089307207,(7:0.04393230519616005,8:0.04393230519616005):0.19514181453778812):0.03576011116303124,(6:0.0033149666307698126,(22:0.002662332522503732,23:0.002662332522503732):6.526341082660806E-4):0.2715192642662096):0.0780043…
tree STATE_375000 = (((((((((((1:0.15118067983052066,((6:0.07208451958920756,30:0.07208451958920756):0.05070512615630558,31:0.12278964574551314):0.028391034085007524):0.12243502004430892,4:0.2736156998748296):0.06731570453252733,((9:0.1602690963352462,43:0.1602690963352462):0.10009510547057573,((44:0.008437028268279087,45:0.008437028268279087):0.2282062478149006,(46:0.0021442853518554832,47:0.002…
tree STATE_376000 = (((((((((1:0.28280867312784835,3:0.28280867312784835):0.008994717957405418,(((5:0.03368330347036271,(((16:0.00823073163142298,22:0.00823073163142298):0.011437631444053941,24:0.01966836307547692):0.0029814232668395196,(18:0.017316178941633942,37:0.017316178941633942):0.005333607400682498):0.011033517128046271):0.14586243610286984,(12:0.011155610913581571,39:0.011155610913581571…
tree STATE_377000 = (((((((1:0.3150397976469061,((3:0.1646359587075551,((16:0.01677188468700312,24:0.01677188468700312):0.13761789203148145,((22:0.017502013141159792,35:0.017502013141159792):0.0344775226173486,37:0.05197953575850839):0.10241024095997617):0.01024618198907054):0.003913863165884046,(((12:0.004186575525804698,32:0.004186575525804698):0.005588050627425272,27:0.00977462615322997):0.049…
tree STATE_378000 = ((((((((1:0.23476626686162105,(((15:0.0041623246216335365,39:0.0041623246216335365):0.007235417553136425,18:0.011397742174769961):0.13323922880597835,(25:0.04235048178381071,34:0.04235048178381071):0.10228648919693761):0.09012929588087273):0.00578069269821288,((((7:0.011002211428764232,8:0.011002211428764232):0.023058800314289557,11:0.03406101174305379):0.002144162313565172,17…
tree STATE_379000 = (((((((((((1:0.07543601506613931,(4:0.047633345764515514,((17:0.0048963925483604355,19:0.0048963925483604355):0.0012484154513694974,23:0.006144807999729933):0.04148853776478558):0.027802669301623797):0.0018384897958205748,(7:0.009316425282999571,8:0.009316425282999571):0.06795807957896031):0.07770800425565877,34:0.15498250911761866):0.019814674507031255,(13:0.04629159430540479…
tree STATE_380000 = ((((((((((1:0.164663606729966,(15:0.03280440366456376,(24:0.024216541464401983,30:0.024216541464401983):0.008587862200161778):0.13185920306540222):0.04269525765088614,25:0.20735886438085213):0.013188467274560078,32:0.2205473316554122):0.28812999181015164,((((3:0.057468211203275686,(35:0.033328660378712426,38:0.033328660378712426):0.02413955082456326):0.02853653535789038,(18:0.…
tree STATE_381000 = ((((((((1:0.3825634158719249,((15:0.013255092696777418,19:0.013255092696777418):0.08267202733252191,(22:0.03181008918732192,37:0.03181008918732192):0.06411703084197741):0.28663629584262557):0.05852727335825331,((7:0.010915759345241315,8:0.010915759345241315):0.41094722583367244,((((9:0.025572303435181222,43:0.025572303435181222):0.0035366253468971723,(46:0.010367496163875419,4…
tree STATE_382000 = (((((((1:0.3463839179764491,(14:0.08525687947277524,(19:0.07890414647887375,36:0.07890414647887375):0.006352732993901489):0.2611270385036738):0.03163858958539295,(4:0.2684174490491782,(((((10:0.07141881198885691,(15:0.05742956467522532,(28:0.018037584671120224,29:0.018037584671120224):0.0393919800041051):0.01398924731363159):0.03401515190245072,12:0.10543396389130763):0.088926…
tree STATE_383000 = ((((((((1:0.02777809601564055,(22:0.014134731261412228,37:0.014134731261412228):0.013643364754228322):0.058573174448013174,14:0.08635127046365372):0.00891751582424119,40:0.09526878628789491):0.3629707562488528,(3:0.2520144159818857,23:0.2520144159818857):0.20622512655486203):0.06644599039328036,((((4:0.32930259415838803,(((5:0.06449017334868223,((10:0.03825908741660272,(((12:0…
tree STATE_384000 = ((((((((((1:0.0684548823515687,14:0.0684548823515687):0.13684544601700088,30:0.20530032836856957):0.09676321955196113,((3:0.06786228924378168,22:0.06786228924378168):0.037422916537286605,(29:0.003074869028838842,42:0.003074869028838842):0.10221033675222944):0.1967783421394624):0.181711711806387,(((2:0.18946076077857935,(11:0.11853980282592334,41:0.11853980282592334):0.07092095…
tree STATE_385000 = (((((((((1:0.1408272887700921,(((4:0.020049678220160894,32:0.020049678220160894):0.024172697359348298,(7:0.0026882948038676334,8:0.0026882948038676334):0.04153408077564156):0.012985091664902658,25:0.05720746724441185):0.08361982152568025):0.06985565017643103,(((2:0.02085230413399399,15:0.02085230413399399):0.026391109610074535,23:0.04724341374406853):0.054491094277493934,28:0.…
tree STATE_386000 = (((((((((((1:0.11446982106648637,((15:0.009655378199755043,23:0.009655378199755043):0.07117033106983182,28:0.08082570926958686):0.03364411179689951):0.03906107581869617,(25:0.006705959807745795,32:0.006705959807745795):0.14682493707743674):0.01808209725444851,42:0.17161299413963105):0.006804059088464959,4:0.178417053228096):0.04625733064743817,(2:0.1928711564987357,((7:0.00228…
tree STATE_387000 = ((((((((((1:0.08768520121244065,29:0.08768520121244065):0.024361746555465136,10:0.11204694776790579):0.009836852819109593,(21:0.11645760013023429,37:0.11645760013023429):0.005426200456781091):0.23114336769824417,(((12:0.00627297768079802,34:0.00627297768079802):0.08135887728365376,40:0.08763185496445178):0.021559838829856293,(17:0.056892649008520466,19:0.056892649008520466):0.…
tree STATE_388000 = (((((((1:0.4848630029758159,6:0.4848630029758159):0.0042362700544824605,(((((((5:0.006254744140123936,31:0.006254744140123936):0.009290425863447527,32:0.015545170003571463):0.008856445511760406,34:0.02440161551533187):0.011480340191706795,38:0.035881955707038664):0.040766128463260255,19:0.07664808417029892):0.036328468909722605,(16:0.02047606112123801,25:0.02047606112123801):0…
tree STATE_389000 = (((((((1:0.5255588776975957,3:0.5255588776975957):0.19435037057334137,40:0.719909248270937):0.031244618753650033,((9:0.4471686448451664,(43:0.2838546790087681,(44:0.039375044565147406,(45:0.02720628365494156,(46:8.413908475590603E-4,47:8.413908475590603E-4):0.026364892807382502):0.012168760910205845):0.2444796344436207):0.1633139658363983):0.2149341602322995,(((10:0.0232383111…
tree STATE_390000 = ((((((((1:0.38889690459582205,(3:0.20635935613448556,40:0.20635935613448556):0.1825375484613365):0.07116508171711017,((7:0.020059974926872632,8:0.020059974926872632):0.4393722504080502,39:0.45943222533492284):6.297609780093749E-4):0.10902626101778118,(((((((4:0.03680499696134648,(((23:0.005233685038256885,35:0.005233685038256885):0.021679919597977982,32:0.026913604636234868):0…
tree STATE_391000 = (((((((1:0.20635935613448556,3:0.20635935613448556):0.1754335504432397,(18:0.023139797608753836,(21:0.004278347265882501,33:0.004278347265882501):0.018861450342871334):0.3586531089689714):0.1441991632899704,((9:0.07077708046003443,(46:0.012268688587286292,47:0.012268688587286292):0.058508391872748144):0.21368520994450885,((43:0.013564041950760605,44:0.013564041950760605):0.117…
tree STATE_392000 = (((((((((((1:0.042351990276445615,40:0.042351990276445615):0.0017358917224504014,(13:0.00312145806739027,24:0.00312145806739027):0.04096642393150575):0.011764002198036104,(18:0.033875497275685965,(21:0.016833504281092534,33:0.016833504281092534):0.01704199299459343):0.021976386921246156):0.05400767886601269,11:0.10985956306294481):0.1086395331812296,(((2:0.07802307140894091,3:…
tree STATE_393000 = ((((((((1:0.040997698248755224,(13:0.0069411660596127665,24:0.0069411660596127665):0.03405653218914246):0.09123956749132246,(((5:0.08481201281677511,17:0.08481201281677511):0.010110484704984352,38:0.09492249752175946):0.013069926211873847,40:0.10799242373363331):0.024244842006444375):0.04227833102986733,(4:0.14997836033059336,(14:0.044182523216139136,(32:0.008742836313393456,3…
tree STATE_394000 = (((((((((((1:0.090811613208004,(17:0.024411541833174684,34:0.024411541833174684):0.06640007137482931):0.016837327250512304,13:0.1076489404585163):0.029810565884941742,((3:0.029026231417631918,4:0.029026231417631918):0.09116386148859515,((6:0.036478788248653304,(11:0.02584815791198668,(19:0.010288278142210384,31:0.010288278142210384):0.015559879769776297):0.010630630336666624):…
tree STATE_395000 = ((((((((((((1:0.07375370998522876,(14:0.04253241602451673,39:0.04253241602451673):0.031221293960712028):0.03742877468618287,((3:0.03573890438218925,18:0.03573890438218925):0.06379463188055329,(4:0.0925341007187155,((7:0.005832140101029526,8:0.005832140101029526):0.07016250408465657,32:0.0759946441856861):0.016539456533029392):0.00699943554402703):0.011648948408669105):0.113190…
tree STATE_396000 = ((((((((1:0.08530202587660114,14:0.08530202587660114):0.06020193447364526,(((((6:0.02131300203618999,(15:0.012153266233720357,(41:4.534943980897378E-5,42:4.534943980897378E-5):0.012107916793911383):0.009159735802469633):0.08994049559052261,(18:0.046035608596900576,24:0.046035608596900576):0.06521788902981203):0.01855126422288994,(11:0.09301933219099416,(31:0.06732036777904787,…
tree STATE_397000 = ((((((((((1:0.11400040309610637,((7:0.04067353329875109,8:0.04067353329875109):0.06102615861305408,(14:0.0034353582100909996,27:0.0034353582100909996):0.09826433370171417):0.012300711184301205):0.02340719933707089,2:0.13740760243317726):0.021322458923077325,(23:0.062366571768163646,28:0.062366571768163646):0.09636348958809093):0.016472797065818806,(4:0.06402151543266227,(((11:…
tree STATE_398000 = ((((((((((((1:0.06460784789701865,2:0.06460784789701865):0.0334405240172205,(7:0.03375972132947189,8:0.03375972132947189):0.06428865058476727):0.017046391260097493,((14:0.049714987326579925,42:0.049714987326579925):0.007806678092272014,(24:0.04167956402245357,41:0.04167956402245357):0.01584210139639837):0.057573097755484706):0.10902120530077458,(((((3:0.025973199734906846,(15:…
tree STATE_399000 = (((((((((((1:0.10245948260777103,(7:0.07040007461963985,8:0.07040007461963985):0.032059407988131186):0.025349337614756398,((12:0.006619343137813603,16:0.006619343137813603):0.06882030873123425,(((13:0.0013989315870465042,30:0.0013989315870465042):0.020252440224780958,(20:0.017680894060653443,29:0.017680894060653443):0.003970477751174019):0.023461979988252626,(23:0.007128954249…
tree STATE_400000 = (((((((((1:0.07631329829105715,(7:0.003317414799495275,8:0.003317414799495275):0.07299588349156187):0.03438411769942866,((((27:0.034758361473762496,32:0.034758361473762496):0.011399942105452594,40:0.04615830357921509):0.006124321410633113,41:0.0522826249898482):0.032440119300932435,(35:0.00787744661207718,38:0.00787744661207718):0.07684529767870346):0.025974671699705174):0.080…
tree STATE_401000 = (((((((((((1:0.07226371449337898,(((2:0.03872434628370498,(15:0.018125613516937512,22:0.018125613516937512):0.02059873276676747):0.003738073162781963,14:0.042462419446486946):0.013830938973876328,12:0.056293358420363274):0.01597035607301571):0.042290973440508514,(18:0.08728170087799766,21:0.08728170087799766):0.027272987055889833):0.04248804914555816,(25:0.04569100791972291,37…
tree STATE_402000 = (((((((1:0.34572723163435676,(((((((2:0.0773170129686776,((12:0.015731377998557842,14:0.015731377998557842):0.058370005641195766,35:0.0741013836397536):0.0032156293289239968):0.04638399908169952,5:0.12370101205037712):0.0018150091124523038,((15:0.08358160602576277,(16:0.009409420882040363,(17:0.007903366386557552,29:0.007903366386557552):0.0015060544954828108):0.07417218514372…
tree STATE_403000 = (((((((1:0.0850054643139602,31:0.0850054643139602):0.01106749868360321,(((3:0.032396764523379355,19:0.032396764523379355):0.009112364020101252,25:0.04150912854348061):0.012006279991154521,(23:0.011584582761295988,36:0.011584582761295988):0.04193082577333914):0.042557554462928276):0.33003528324242376,(((((((2:0.032599384501971834,35:0.032599384501971834):0.018940412826239962,(1…
tree STATE_404000 = ((((((((1:0.1510751164435885,(23:0.10170271001133467,36:0.10170271001133467):0.04937240643225384):0.05291036213252853,(4:0.08937771894082716,6:0.08937771894082716):0.11460775963528988):0.13592237489931325,(((((((((3:0.0036143248003591604,41:0.0036143248003591604):0.01981061216925275,35:0.02342493696961191):0.003679528983926577,39:0.027104465953538485):0.019052538861497444,(15:…
tree STATE_405000 = (((((((((1:0.031066640317765275,23:0.031066640317765275):0.1616981406166274,(((2:0.08257977400773812,39:0.08257977400773812):0.008460874164847837,30:0.09104064817258596):0.02279377280619921,(12:0.08588463415120708,(((18:0.030785905361175613,24:0.030785905361175613):0.00788445727472089,(31:0.0072957926938326985,41:0.0072957926938326985):0.03137456994206381):0.01621661793718466,…
tree STATE_406000 = ((((((((((((((1:0.13249573671790976,(((11:0.02218619689344562,16:0.02218619689344562):0.00441644913732752,21:0.02660264603077314):0.04098625726995893,(12:0.0031265452920367733,40:0.0031265452920367733):0.06446235800869529):0.06490683341717769):0.06622377754919215,3:0.1987195142671019):5.0986924280369E-4,23:0.1992293835099056):0.01057528963203444,((2:0.08315271059807028,35:0.08…
tree STATE_407000 = ((((((1:0.028744227847282332,(4:0.023130619486424323,42:0.023130619486424323):0.005613608360858009):0.25857854067296854,((((2:0.10398767282900703,35:0.10398767282900703):0.06336290147979376,((24:0.01428635539024942,25:0.01428635539024942):0.04175626919300171,39:0.05604262458325113):0.11130794972554967):0.04549656727282747,(((((5:0.0234216899843095,36:0.0234216899843095):0.0147…
tree STATE_408000 = (((((((((((1:0.013741195711962974,4:0.013741195711962974):0.034605350492952665,42:0.04834654620491564):0.030434025876584093,((15:0.011780763350981398,34:0.011780763350981398):0.05662811395817158,((17:4.7596155167813694E-4,30:4.7596155167813694E-4):0.025794829153017635,(((18:0.0052827744897340125,40:0.0052827744897340125):0.00968098097629659,27:0.014963755466030602):0.004402097…
tree STATE_409000 = ((((((((((1:0.05022861679348444,(17:0.016671393144639585,30:0.016671393144639585):0.03355722364884486):0.0647337489527583,(37:0.056019310236486264,41:0.056019310236486264):0.05894305550975648):0.05992796698858888,(((5:0.051246979014513715,13:0.051246979014513715):0.016940007472449177,(10:0.021022321237305408,36:0.021022321237305408):0.047164665249657484):0.01224679434799858,((…
tree STATE_410000 = (((((((((((1:0.09054732441926917,((12:0.04218966511553687,37:0.04218966511553687):0.0464789190696972,19:0.08866858418523407):0.0018787402340351006):0.026843921014777797,((3:0.0794238398648548,(30:0.011768054065580841,41:0.011768054065580841):0.06765578579927395):0.0067970592880057246,17:0.08622089915286052):0.03117034628118645):0.14222401800785248,(5:0.035158304321986134,(11:0…
tree STATE_411000 = ((((((((1:0.06990977042013394,5:0.06990977042013394):0.008098626763722638,41:0.07800839718385658):0.26450748980932837,(12:0.012760950349261639,30:0.012760950349261639):0.3297549366439233):0.16441398694732012,((((2:0.07732204227355088,29:0.07732204227355088):0.004737021720295859,10:0.08205906399384674):0.291109522571415,((((6:0.012183633861843533,34:0.012183633861843533):0.0300…
tree STATE_412000 = (((((((1:0.13717495268900085,(((((2:0.03722754585624193,(((12:0.022188881853918947,30:0.022188881853918947):0.00379291636726186,33:0.025981798221180807):0.006530439923251242,39:0.03251223814443205):0.004715307711809884):0.0254745856147889,(23:0.03620467989456003,(29:0.006247546108079533,34:0.006247546108079533):0.029957133786480496):0.026497451576470807):0.05463792576095451,((…
tree STATE_413000 = (((((((((((1:0.10814801399510825,(12:0.027838887840591978,33:0.027838887840591978):0.08030912615451627):0.09494775995508091,30:0.20309577395018916):0.1551915091832136,(((13:0.044512457310954934,14:0.044512457310954934):0.05231248662486557,36:0.0968249439358205):0.08198060082943845,28:0.17880554476525895):0.1794817383681438):0.07305245245936864,(5:0.37916734913140937,(6:0.25623…
tree STATE_414000 = ((((((((1:0.1191714333405208,(12:0.017202086736886155,33:0.017202086736886155):0.10196934660363464):0.06365564829012613,14:0.18282708163064693):0.050513355486092065,5:0.233340437116739):0.009100557271627036,((4:0.06461566433461689,27:0.06461566433461689):0.012217517903019434,((7:0.02740071647019587,8:0.02740071647019587):0.03354784577625343,(19:0.0534935404353831,(29:0.0156684…
tree STATE_415000 = ((((((((((((1:0.06742987707744438,(2:0.03399956177234583,(4:0.02356191419635664,27:0.02356191419635664):0.010437647575989192):0.03343031530509855):0.058807714690874646,(((11:0.028184803244767565,40:0.028184803244767565):0.03201900516334742,34:0.060203808408114984):0.038928930155734134,36:0.09913273856384912):0.02710485320446991):0.08891857854318752,(12:0.06651821267703986,((22…
tree STATE_416000 = ((((((((((1:0.052742010838091734,11:0.052742010838091734):0.021653081353598065,((7:0.006151431951784949,8:0.006151431951784949):0.04679950480397875,14:0.0529509367557637):0.0214441554359261):0.06698733736997511,29:0.1413824295616649):0.054663029686489784,12:0.1960454592481547):0.17021759692163074,((4:0.1742656252134741,((((6:0.08549824728613827,28:0.08549824728613827):0.020763…
tree STATE_417000 = ((((((((((1:0.06792032118222696,((11:0.012253412623452992,17:0.012253412623452992):0.024130842401289484,12:0.036384255024742476):0.031536066157484485):5.509810434567441E-4,37:0.0684713022256837):0.007400369737204579,13:0.07587167196288828):0.004826641186820191,((30:0.02774541160898361,(32:0.009596226116202809,41:0.009596226116202809):0.0181491854927808):0.014033068392013168,31…
tree STATE_418000 = (((((1:0.6463365334104629,(((2:0.4250243746216277,((((10:0.0025120889109790687,39:0.0025120889109790687):0.07810471249095033,(15:0.02561638488547586,25:0.02561638488547586):0.055000416516453536):0.00645405537019117,((18:0.00519353428132411,26:0.00519353428132411):0.018790003694697157,19:0.023983537976021266):0.0630873187960993):0.05900544004465233,(((20:0.007331833386461127,38…
tree STATE_419000 = (((((((((((((1:0.03985769560677353,14:0.03985769560677353):0.009381012526127372,(36:0.012905247678862256,37:0.012905247678862256):0.03633346045403865):0.013652626242244004,16:0.06289133437514491):0.0497073168280906,30:0.1125986512032355):0.0014055136609578828,28:0.11400416486419339):0.011844842669157876,(4:0.057899097141923275,34:0.057899097141923275):0.06794991039142799):0.04…
tree STATE_420000 = (((((((((1:0.017248033562493482,30:0.017248033562493482):0.2653256323207235,38:0.282573665883217):0.13493255601077925,((15:0.009112663477950957,31:0.009112663477950957):0.0016278606954145472,18:0.010740524173365504):0.4067656977206307):0.07284694698750344,(((4:0.05453821307864361,34:0.05453821307864361):0.044699875605913195,(((12:0.0068307170155794865,40:0.0068307170155794865)…
tree STATE_421000 = (((((((((1:0.09343520574135268,((22:0.015062149666388922,39:0.015062149666388922):0.016643775665393323,(35:0.006710060361021458,(37:0.0013553968203111274,41:0.0013553968203111274):0.005354663540710331):0.024995864970760784):0.06172928040957044):0.01430397640141333,6:0.10773918214276601):0.2038989829807431,((2:0.24540709992134463,((12:0.016334816791388616,(25:0.0133906552517063…
tree STATE_422000 = (((((((((1:0.2953310847503767,((((6:0.030685466433548445,41:0.030685466433548445):0.032454691297664415,22:0.06314015773121286):0.028750711356092515,19:0.09189086908730537):0.08315292940162489,(23:0.005724844621713569,35:0.005724844621713569):0.16931895386721668):0.12028728626144647):0.10750527608455829,((2:0.22303736656165624,(((12:0.022688821219370978,30:0.022688821219370978)…
tree STATE_423000 = ((((((1:0.44441014094210285,((((4:0.06512045055344715,36:0.06512045055344715):0.002499499747964276,12:0.06761995030141142):0.21620291256209967,(((((7:0.009796214800693837,8:0.009796214800693837):0.15004056459606552,40:0.15983677939675936):0.0030160748785782454,(((16:0.02831894786057724,41:0.02831894786057724):0.0405749166645348,19:0.06889386452511204):0.048856326394093014,25:0…
tree STATE_424000 = (((((((((((((1:0.049370968053192035,3:0.049370968053192035):0.011082887851211656,30:0.06045385590440369):0.03309021948659277,(18:0.011155198281649745,22:0.011155198281649745):0.08238887710934671):0.013446302184070932,(29:0.0523195405744376,40:0.0523195405744376):0.054670837000629795):0.02596334511886743,((15:0.0031860198856915136,33:0.0031860198856915136):0.12928568624191225,(…
tree STATE_425000 = (((((((((((1:0.012076441091177515,25:0.012076441091177515):0.047599762360566435,3:0.05967620345174395):0.022526248922750146,22:0.0822024523744941):0.07773403962454863,(5:0.10198336173134284,(28:0.016580622047411755,39:0.016580622047411755):0.08540273968393108):0.05795313026769988):0.03204694755405163,(((10:0.0049221458596412915,41:0.0049221458596412915):0.1392377354168902,(12:…
tree STATE_426000 = ((((((((((((1:0.04758930469226798,10:0.04758930469226798):0.13078564036386803,((16:0.07235076393572837,30:0.07235076393572837):0.038566895079555005,(33:0.08572440810476208,35:0.08572440810476208):0.025193250910521298):0.06745728604085262):0.004632782295958676,(5:0.11579063056481073,(19:6.57692830483426E-4,39:6.57692830483426E-4):0.11513293773432731):0.06721709678728394):0.0056…
tree STATE_427000 = ((((((((((((((1:0.0687912358534939,29:0.0687912358534939):0.05590301247492509,(33:0.04406903057920479,35:0.04406903057920479):0.0806252177492142):0.010234625806907482,(16:0.007205178442565451,30:0.007205178442565451):0.127723695692761):0.039693454856966376,4:0.17462232899229285):0.004684307434615315,(((13:0.025037931512374417,25:0.025037931512374417):0.019471490311197524,28:0.…
tree STATE_428000 = (((((((((((1:0.032809439930244544,24:0.032809439930244544):0.012441741972576567,27:0.04525118190282111):0.0657254183560524,(3:0.07549235526643909,((15:0.010093913186924833,36:0.010093913186924833):0.010882737272270748,22:0.02097665045919558):0.054515704807243506):0.035484244992434424):0.04020631178215686,5:0.15118291204103038):0.15224991394448598,(((13:0.09100004684009919,37:0…
tree STATE_429000 = ((((((((((1:0.05129566721955003,41:0.05129566721955003):0.11699177271869751,16:0.16828743993824755):0.026679478536020373,(4:0.15131714633761734,39:0.15131714633761734):0.04364977213665058):0.10599196149727583,((9:0.15073984764474732,(44:0.025668398794079228,(46:8.137641670837307E-4,47:8.137641670837307E-4):0.024854634626995498):0.1250714488506681):0.005380936301809941,(43:0.04…
tree STATE_430000 = ((((((((((((1:0.10076573558256913,39:0.10076573558256913):0.0653133709620845,35:0.16607910654465363):0.0995581017263717,((7:0.008392159959298356,8:0.008392159959298356):0.09757319106943996,(31:0.0014527611157881457,37:0.0014527611157881457):0.10451258991295018):0.159671857242287):0.04489683378318471,(16:0.03359780792284309,41:0.03359780792284309):0.2769362341313669):0.07880191…
tree STATE_431000 = ((((((((1:0.15787964481403755,((5:0.06621494773402213,10:0.06621494773402213):0.04218721828869826,29:0.10840216602272039):0.049477478791317156):0.10170598313549656,(((((11:0.0034219235403210686,24:0.0034219235403210686):0.024696692781836466,(12:0.018372149569964642,17:0.018372149569964642):0.009746466752192894):0.02297129945276112,18:0.05108991577491866):0.08176410649855888,28…
tree STATE_432000 = ((((((((1:0.159746725155994,(10:0.03519116269991966,27:0.03519116269991966):0.12455556245607434):0.15280571732054507,6:0.31255244247653907):0.161410064247077,(((4:0.11576477097757873,(16:0.05043717490771168,(30:0.05004206366230569,38:0.05004206366230569):3.9511124540599074E-4):0.06532759606986704):0.16198590746151123,((11:0.09223983676990677,((12:0.03465064644984826,28:0.03465…
tree STATE_433000 = (((((((1:0.16569332929115488,((5:0.1096880043021427,6:0.1096880043021427):0.020988188322160733,10:0.13067619262430344):0.03501713666685144):0.3884657331715191,((((4:0.05935123849548844,((11:0.03481908090675079,16:0.03481908090675079):0.014445301253678954,(13:0.04238710211152296,27:0.04238710211152296):0.006877280048906781):0.010086856335058701):0.017178687746701532,(17:0.06229…
tree STATE_434000 = (((((1:0.4906954859745106,((6:0.18911926465009488,(10:0.11561535799219425,((21:0.0306687802334331,42:0.0306687802334331):0.03798740017445493,(24:0.05115738952722945,32:0.05115738952722945):0.017498790880658574):0.04695917758430622):0.07350390665790063):0.14353842792535249,(7:0.079115497180781,8:0.079115497180781):0.2535421953946664):0.15803779339906326):0.006081174307515147,((…
tree STATE_435000 = ((((((1:0.22557762534416598,(7:0.057588212588730876,8:0.057588212588730876):0.1679894127554351):0.29532054010953673,((((2:0.023153677443427292,37:0.023153677443427292):0.19893680121170781,36:0.2220904786551351):0.1826420932133367,(11:0.0551653686166455,27:0.0551653686166455):0.3495672032518263):0.09831597735785258,(((13:0.03434148216107185,14:0.03434148216107185):0.03171676632…
tree STATE_436000 = (((((((((((((((1:0.14382025704376003,22:0.14382025704376003):0.02541710300394967,((23:0.10361487053655653,((32:0.009055165944251082,35:0.009055165944251082):0.015356154373670982,37:0.024411320317922064):0.07920355021863447):0.039087006409304195,36:0.14270187694586073):0.026535483101848972):0.008089430865735797,((17:0.037652021589728205,19:0.037652021589728205):0.05540000808585…
tree STATE_437000 = ((((((((((1:0.22713825300830576,((((12:0.08412991936298404,39:0.08412991936298404):0.0910546902524582,34:0.17518460961544224):0.025579711433283164,20:0.2007643210487254):0.019350575832074862,(23:0.19983011310589477,(32:0.11197172730857459,(35:0.03646394813645983,37:0.03646394813645983):0.07550777917211476):0.08785838579732018):0.0202847837749055):0.007023356127505487):0.126307…
tree STATE_438000 = ((((((1:0.397469474984826,((((((6:0.07154516374420944,36:0.07154516374420944):0.0022445248616293906,(19:0.0227926510264744,38:0.0227926510264744):0.050997037579364426):0.09191337038615545,((((12:0.037096702583160716,20:0.037096702583160716):0.02368627676158603,34:0.060782979344746746):0.027931125228924186,((24:0.005911005325426047,35:0.005911005325426047):0.0543407225976326,33…
tree STATE_439000 = ((((((((((1:0.14163549800428446,((32:0.005359998935953501,41:0.005359998935953501):0.03501969860099695,34:0.04037969753695045):0.10125580046733401):0.15214313740776028,((3:0.04953732140951057,(((17:0.041592799315920415,20:0.041592799315920415):1.0773601269935956E-4,23:0.041700535328619774):0.003991154525506489,28:0.04569168985412626):0.003845631555384303):0.016343616246102984,…
tree STATE_440000 = (((((((((1:0.06905677620358579,((2:0.013908930329001602,34:0.013908930329001602):0.04343433645703403,(32:0.0122895474449391,41:0.0122895474449391):0.04505371934109653):0.011713509417550151):0.12221342727120736,26:0.19127020347479315):0.09496730975401538,((7:0.014699270270940638,8:0.014699270270940638):0.05223061010499313,42:0.06692988037593377):0.21930763285287475):0.082914127…
tree STATE_441000 = (((((((((((1:0.03765534229337254,(20:0.004583403721194797,23:0.004583403721194797):0.033071938572177745):0.005414083481243864,(((10:0.001122869495268004,33:0.001122869495268004):0.001314404263125847,32:0.002437273758393851):0.03362387915529212,27:0.03606115291368597):0.007008272860930434):0.0073302582979141995,25:0.05039968407253061):0.008054612352764168,(12:0.0441922395544696…
tree STATE_442000 = ((((((((((1:0.060708799624656654,(((((23:0.031492557827014336,32:0.031492557827014336):7.914762276104576E-4,33:0.032284034054624794):3.461074315138507E-4,42:0.032630141486138645):0.0013035898050531777,27:0.03393373129119182):0.016202318416117377,25:0.0501360497073092):0.010572749917347454):0.006353417681549622,((7:0.002623619651689994,8:0.002623619651689994):0.0594147189055901…
tree STATE_443000 = ((((((((1:0.08595934769901327,34:0.08595934769901327):0.0392774811744442,20:0.12523682887345747):0.27015975000396164,25:0.39539657887741914):0.046033822434725924,((4:0.21638001059914141,((((16:0.0044702085974252905,21:0.0044702085974252905):0.007973949756930988,30:0.012444158354356277):0.005404157408562694,37:0.01784831576291897):0.09726528693997293,(26:0.006113715093332029,41…
tree STATE_444000 = (((((((1:0.3628626700402094,(5:0.35271361717425337,(6:0.2744073717162614,(((16:0.06934049075060661,35:0.06934049075060661):0.006059201080666168,((26:0.04528191240487137,41:0.04528191240487137):0.002552134540186088,38:0.04783404694505746):0.027565644886215317):0.04630406367263294,28:0.12170375550390572):0.15270361621235568):0.07830624545799197):0.01014905286595602):0.0375157889…
tree STATE_445000 = (((((1:0.5309980340420534,((2:0.32631402269929766,(((((3:0.015188129743419074,34:0.015188129743419074):0.01166135242574606,20:0.026849482169165134):0.004506359743855416,41:0.03135584191302055):0.176470108447068,((28:0.005295397446726927,42:0.005295397446726927):0.055047103462190994,32:0.06034250090891792):0.14748344945117065):0.05620301619484913,(((10:0.08183738918361856,(18:0…
tree STATE_446000 = (((((1:0.5013096342778427,(5:0.3100473852879981,((21:0.1079922465971252,(24:0.0761534147227146,29:0.0761534147227146):0.0318388318744106):0.009894223588064563,37:0.11788647018518976):0.1921609151028083):0.19126224898984462):0.3581417352230658,(((((2:0.1584127698272311,(26:0.0761735679742983,38:0.0761735679742983):0.08223920185293279):0.10893456659079734,(((10:0.151902392937144…
tree STATE_447000 = (((((((((((1:0.05086837501305063,29:0.05086837501305063):0.18656747010633068,2:0.23743584511938132):0.016145509018640924,38:0.25358135413802224):0.14906938796031,((((((3:0.03978688140432927,(((17:0.026309385737818623,28:0.026309385737818623):0.002026647824963146,20:0.02833603356278177):0.0031536060362734944,19:0.031489639599055264):0.008297241805274004):0.01200678822378997,32:…
tree STATE_448000 = (((((((((1:0.20504697075000053,(10:0.03091157013076215,38:0.03091157013076215):0.17413540061923838):0.1640302422336625,((9:0.05704257176238777,(43:0.030334648982745013,45:0.030334648982745013):0.02670792277964276):0.09588189223920321,(44:0.032812492770600665,(46:0.007427094182875598,47:0.007427094182875598):0.025385398587725067):0.12011197123099032):0.21615274898207204):0.0570…
tree STATE_449000 = ((((((1:0.09670123702934352,(31:0.07553183270138715,38:0.07553183270138715):0.021169404327956373):0.35115355354036376,((3:0.03827208981075527,28:0.03827208981075527):0.33638096911627763,((7:0.01846587329576648,8:0.01846587329576648):0.2534286130263031,19:0.2718944863220696):0.1027585726049633):0.0732017316426744):0.30815047426654757,((((2:0.08673543910013873,41:0.0867354391001…
tree STATE_450000 = (((((((1:0.17182369563112715,(19:0.04680036880530139,(23:0.04140497711547013,(24:0.015678412456668057,32:0.015678412456668057):0.025726564658802072):0.005395391689831261):0.12502332682582576):0.09333120099756015,(17:0.017144736835412972,(27:0.014508162178864805,31:0.014508162178864805):0.0026365746565481674):0.24801015979327432):0.06669560983784983,(6:0.19541094557371738,(7:0.…
tree STATE_451000 = ((((((1:0.2939327654765028,(((12:5.907375279933987E-4,32:5.907375279933987E-4):0.003439961311262773,23:0.004030698839256172):0.004030677413534322,19:0.008061376252790494):0.2858713892237123):0.28215150396362376,((((4:0.1327558391631951,(17:0.020819350236570968,27:0.020819350236570968):0.11193648892662414):0.00961953728926812,((((10:0.004920197273683183,39:0.004920197273683183)…
tree STATE_452000 = (((((((1:0.07927242819445854,13:0.07927242819445854):0.3210502831760035,((((((4:0.06279046450960982,((12:0.03055886543986121,27:0.03055886543986121):0.03054001689162548,(18:0.02111649958874406,19:0.02111649958874406):0.03998238274274263):0.0016915821781231244):0.026394842000583313,((10:0.011654278959804944,14:0.011654278959804944):0.06530348604972364,17:0.07695776500952858):0.…
tree STATE_453000 = (((((((1:0.4779447032737616,(((((4:0.08025835132461237,12:0.08025835132461237):0.04057135318366996,((10:0.03103893183925405,33:0.03103893183925405):0.05681322493650555,19:0.0878521567757596):0.03297754773252273):0.010344228687029569,27:0.1311739331953119):0.06765414731607111,6:0.198828080511383):0.19474591984393058,(((11:0.06904648547382332,15:0.06904648547382332):0.0325028289…
tree STATE_454000 = ((((((1:0.17595089397649402,((4:0.12132146446814424,6:0.12132146446814424):0.031249622696409157,(12:0.1104492609488101,27:0.1104492609488101):0.0421218262157433):0.02337980681194063):0.37678235856584763,(7:0.2992295012870929,8:0.2992295012870929):0.2535037512552487):0.17074162210779475,((((((2:0.07627655765448695,((29:0.005398825215503753,41:0.005398825215503753):0.05461304544…
tree STATE_455000 = (((((((1:0.27856768204136384,(7:0.11411716582507855,8:0.11411716582507855):0.1644505162162853):0.051720117605334126,(4:0.20747465930086526,6:0.20747465930086526):0.12281314034583271):0.36477023795342844,((((3:0.10725789046889264,40:0.10725789046889264):0.008385237397236817,33:0.11564312786612946):0.4831320978513199,(((9:0.2270718717596954,((43:0.004736573742746352,44:0.0047365…
tree STATE_456000 = (((((((((1:0.08677265525292185,(((((11:0.0016684547474216003,28:0.0016684547474216003):0.012390170313282626,((17:0.009833318134923405,(18:0.00674126075659041,34:0.00674126075659041):0.0030920573783329948):0.0027233183249920894,19:0.012556636459915494):0.0015019886007887322):0.02117019041140584,(21:0.0024057151240386866,38:0.0024057151240386866):0.03282310034807138):0.019015616…
tree STATE_457000 = (((((((((1:0.13342232670486048,32:0.13342232670486048):0.15497906457595684,18:0.2884013912808173):0.035110513837337876,((((6:0.04943649819623629,(23:0.012895678926961703,38:0.012895678926961703):0.03654081926927459):0.023552316757852125,(29:0.007151952332026875,33:0.007151952332026875):0.06583686262206154):0.07014477930551653,(13:0.10895783578289302,40:0.10895783578289302):0.0…
tree STATE_458000 = (((((1:0.6451080339563503,(4:0.6038694255742512,((((10:0.003190273698146877,13:0.003190273698146877):0.017275973639619097,24:0.020466247337765975):0.08099663540255954,((12:0.016465592261656926,23:0.016465592261656926):0.04266469704871898,38:0.05913028931037591):0.042332593429949605):0.027840903553609173,(15:0.06730224097880863,19:0.06730224097880863):0.062001545315126055):0.47…
tree STATE_459000 = (((((((1:0.3286146620265445,(((2:0.13264688466842664,31:0.13264688466842664):0.004763275962250568,(10:0.11530902878527607,((11:0.06421158152731624,37:0.06421158152731624):0.02887385097107402,((12:0.023234658965518344,17:0.023234658965518344):0.013228654252131253,13:0.0364633132176496):0.05662211928074066):0.02222359628688582):0.022101131845401134):0.015692400603060985,(22:0.09…
tree STATE_460000 = ((((((((((((1:0.028930659068297327,(21:0.014321334706595405,36:0.014321334706595405):0.014609324361701922):0.04533584464826457,(3:0.016868601655379165,16:0.016868601655379165):0.057397902061182726):0.119280660675313,(5:0.1801999280363958,((((6:0.024298991666854397,(((26:0.0012052980056636718,38:0.0012052980056636718):0.0031822982122230764,30:0.004387596217886748):0.00273457374…
tree STATE_461000 = (((((1:0.2926733238837156,(((14:0.03183654763156957,36:0.03183654763156957):0.1741467576254255,(15:0.06224424861800786,27:0.06224424861800786):0.1437390566389872):0.02916114405313522,(((20:0.00434155403234293,23:0.00434155403234293):0.02180707579930643,33:0.02614862983164936):0.15936161046172329,28:0.18551024029337265):0.049634209016757636):0.0575288745735853):0.23430338266259…
tree STATE_462000 = ((((((((1:0.07781552345538134,3:0.07781552345538134):0.09748977330880512,((((6:0.02697841769361495,((26:0.0165293268906289,28:0.0165293268906289):0.008824990207046166,40:0.025354317097675067):0.001624100595939884):0.0346134547640483,39:0.06159187245766325):0.008842301372507584,(11:0.05107826583767381,29:0.05107826583767381):0.019355907992497028):0.07231804250957291,37:0.142752…
tree STATE_463000 = ((((((((((((1:0.06620518051074174,21:0.06620518051074174):0.08213763448984927,3:0.14834281500059102):0.03881291038436896,(6:0.11946132380956195,((11:0.0037910463500457374,42:0.0037910463500457374):0.04464002256053606,29:0.0484310689105818):0.07103025489898016):0.06769440157539802):0.007769796293772752,(4:0.13057893341397916,(14:0.12784564055435374,(39:0.06471201836868995,40:0.…
tree STATE_464000 = (((((((((((((1:0.10284541377766895,((21:0.04431789919963399,34:0.04431789919963399):0.017656104416181997,35:0.06197400361581599):0.040871410161852965):0.0020577911955736994,(11:0.02977604056381095,20:0.02977604056381095):0.07512716440943171):0.02356931195974149,(15:0.051095384108534606,(18:0.021241578614002818,27:0.021241578614002818):0.029853805494531788):0.07737713282444954)…
tree STATE_465000 = ((((((((((1:0.18734079503328124,(26:0.06839688868742201,(28:0.0166370825251655,35:0.0166370825251655):0.05175980616225651):0.11894390634585923):0.06485027651514333,(14:0.12175286581161134,34:0.12175286581161134):0.13043820573681325):0.07665456473642246,((((10:0.014354612058919193,33:0.014354612058919193):0.010498557465087125,31:0.02485316952400632):0.0736932990263709,36:0.0985…
tree STATE_466000 = ((((((((1:0.10559228370077543,11:0.10559228370077543):0.18320792622124493,((5:0.10553248733951551,(14:0.06776663136480975,(37:0.019359342090572385,42:0.019359342090572385):0.04840728927423736):0.03776585597470576):0.021873000075200683,((10:0.012858970181978197,31:0.012858970181978197):0.01733571720922208,33:0.03019468739120028):0.09721080002351591):0.1613947225073042):0.023082…
tree STATE_467000 = (((((((((1:0.18932679029588687,2:0.18932679029588687):0.0209638209516029,(11:0.141517222442543,38:0.141517222442543):0.06877338880494677):0.20486560519041203,((((3:0.25397982834396404,(((16:0.1367102488458086,(36:0.11572611244110906,(37:0.04428171769427757,42:0.04428171769427757):0.07144439474683148):0.020984136404699538):0.018050792990433773,(24:0.10007419566840953,27:0.10007…
tree STATE_468000 = ((((((((((((1:0.0842997060931947,6:0.0842997060931947):0.02813285790810177,29:0.11243256400129648):0.07436470845667789,((14:0.057730719829040746,27:0.057730719829040746):0.01874418797319296,23:0.0764749078022337):0.11032236465574066):0.034626778729306446,(11:0.07980299317517811,15:0.07980299317517811):0.1416210580121027):0.07252099672889023,2:0.29394504791617104):0.14010668509…
tree STATE_469000 = (((((((((1:0.024012994666216984,(4:0.020214343786503483,6:0.020214343786503483):0.0037986508797135006):0.06056544768814834,2:0.08457844235436532):0.007142854742885146,(11:0.06039000470048696,((14:0.004802340391498023,24:0.004802340391498023):0.04846856228204215,15:0.05327090267354018):0.00711910202694678):0.03133129239676351):0.1508479679999178,37:0.24256926509716825):0.195203…
tree STATE_470000 = (((((((((1:0.2833025433744332,(((2:0.05496763168276197,(4:0.053886767489425925,11:0.053886767489425925):0.0010808641933360424):0.00449192820652778,14:0.05945955988928975):0.015797211850219886,(15:0.015921882857370544,24:0.015921882857370544):0.059334888882139086):0.2080457716349236):0.051189413646654636,(((5:0.05248863313636195,12:0.05248863313636195):0.06909492899446992,(7:6.…
tree STATE_471000 = (((((((((((1:0.0303469083325897,19:0.0303469083325897):0.034691414183110766,(((18:0.008566645895721432,42:0.008566645895721432):0.0056494444311786796,40:0.014216090326900112):0.0328809471491461,29:0.04709703747604621):0.017941285039654253):0.09663857127250783,34:0.1616768937882083):0.06360608761888556,(((10:0.12215194748408101,(22:0.01932578778695473,26:0.01932578778695473):0.…
tree STATE_472000 = ((((((((((((1:0.08980530850449699,27:0.08980530850449699):0.0930358727887143,3:0.18284118129321128):0.002372095976485439,(((6:0.0500664824165793,25:0.0500664824165793):0.02301899208928692,37:0.07308547450586622):0.06678489229888329,26:0.1398703668047495):0.045342910464947206):0.022651347923616172,((((2:0.05370166625475612,((15:0.025195020083340108,31:0.025195020083340108):0.02…
tree STATE_473000 = (((((((((1:0.25658470066422756,(3:0.041742073503986475,6:0.041742073503986475):0.21484262716024108):0.13896454751922238,((((2:0.02986651069816279,33:0.02986651069816279):0.08471829215959187,(14:0.005696781639676187,16:0.005696781639676187):0.10888802121807847):0.063358665673344,(((23:0.0034371108906524855,35:0.0034371108906524855):0.030282842222329808,36:0.033719953112982294):…
tree STATE_474000 = (((((1:0.37584151448654435,((((((((2:0.03063648919152549,13:0.03063648919152549):0.003022778101915414,14:0.0336592672934409):0.127722174769158,(10:0.15939414673915256,(((16:0.004023629723476477,25:0.004023629723476477):0.036033516836742274,29:0.04005714656021875):0.059468611422123716,(((17:0.031127793660127332,20:0.031127793660127332):0.025711833842676068,39:0.0568396275028034…
tree STATE_475000 = ((((((((1:0.33776076520753756,((7:0.017625461318790798,8:0.017625461318790798):0.23207927204410128,(11:0.03398957025506807,(12:0.011935164945801043,26:0.011935164945801043):0.022054405309267024):0.21571516310782402):0.08805603184464547):0.18866371059040382,16:0.5264244757979414):0.028704084609598612,((((9:0.09666845940713464,(46:0.0012328076293773073,47:0.0012328076293773073):…
tree STATE_476000 = ((((1:0.5061622970987341,((((((4:0.11602155633545633,(32:0.05728396298400113,39:0.05728396298400113):0.058737593351455196):0.022457560979007113,5:0.13847911731446344):0.058086747915901876,18:0.19656586523036532):0.001040804713295651,10:0.19760666994366097):0.04960917974722878,(((7:0.0040836774275635306,8:0.0040836774275635306):0.06158421550117356,(23:0.029833248561756683,26:0.…
tree STATE_477000 = (((((((((1:0.06794698732623614,(18:0.0466983274819547,25:0.0466983274819547):0.021248659844281433):0.11885871926676814,((7:0.029054472294127987,8:0.029054472294127987):0.13803484010549394,(((14:0.07849862766639888,((20:0.07174374191411645,31:0.07174374191411645):0.006113046867299174,28:0.07785678878141562):6.41838884983259E-4):0.02276900100096657,42:0.10126762866736545):0.0061…
tree STATE_478000 = (((((1:0.2892944004551464,((((3:0.03351022417268843,(16:0.02213907416291498,39:0.02213907416291498):0.011371150009773453):0.02827519511381591,32:0.06178541928650434):0.09305699309619327,((4:0.0674013748513394,(((17:0.01753318674790915,28:0.01753318674790915):0.039026233196444216,26:0.056559419944353366):0.009408591363594544,(25:0.06201954214677605,((31:0.013511251823364568,36:…
tree STATE_479000 = ((((((((((((1:0.020034900565206893,31:0.020034900565206893):0.026508947705845543,12:0.046543848271052436):0.06074989032032068,40:0.10729373859137312):0.019063623853934286,((17:0.028651004600955186,25:0.028651004600955186):0.007555571950477329,33:0.036206576551432515):0.09015078589387489):0.0492911017529091,(((16:9.761290776977904E-4,39:9.761290776977904E-4):0.02421555775726122…
tree STATE_480000 = ((((((((((1:0.1440182115393755,(((((((3:0.03777491898460211,26:0.03777491898460211):0.01944445316727879,(29:0.015912204223748627,34:0.015912204223748627):0.04130716792813227):0.008171716524223646,(17:0.019922433248432996,35:0.019922433248432996):0.04546865542767155):0.0014889617338405964,14:0.06688005040994514):0.018194072145682555,(18:0.03370835069991977,20:0.0337083506999197…
tree STATE_481000 = ((((((((((1:0.12408131905162843,15:0.12408131905162843):0.016254988526622563,((3:0.06399335658558133,5:0.06399335658558133):0.05489255144667399,(14:0.05908625192524647,20:0.05908625192524647):0.05979965610700885):0.021450399545995674):0.029838909064813707,2:0.1701752166430647):0.009338796829990781,(4:0.1330897272146706,(13:0.08441986900776574,42:0.08441986900776574):0.04866985…
tree STATE_482000 = ((((((((1:0.20778752026747443,(((15:0.008807966789188635,36:0.008807966789188635):0.042581336170099904,28:0.05138930295928854):0.08813307971823428,19:0.13952238267752282):0.06826513758995162):0.025846767798336473,((4:0.10302193540599931,(11:0.08253528213320482,(17:0.006483284803601489,25:0.006483284803601489):0.07605199732960334):0.02048665327279449):0.10272500987438941,16:0.2…
tree STATE_483000 = (((((((((1:0.10940032129428565,(12:3.367794609338857E-4,17:3.367794609338857E-4):0.10906354183335176):0.08350605935805341,((4:0.1265817826637043,(13:0.07916228271661593,21:0.07916228271661593):0.047419499947088356):0.01753790222569057,((25:0.059299740601513384,(27:0.009680328780134041,40:0.009680328780134041):0.04961941182137934):0.0031280308973705567,29:0.06242777149888394):0…
tree STATE_484000 = (((((((1:0.14460954229741874,17:0.14460954229741874):0.11249633328747016,((4:0.11416168095434372,39:0.11416168095434372):0.03313562613325978,((11:0.043275837510312706,34:0.043275837510312706):0.07579698019814898,(((20:0.011601418454843528,37:0.011601418454843528):0.04285315121221229,25:0.054454569667055815):0.011807482826997694,29:0.06626205249405351):0.05281076521440818):0.02…
tree STATE_485000 = ((((((((((((1:0.08875433555355038,(4:0.06943651934317921,17:0.06943651934317921):0.019317816210371166):0.03856657801707185,39:0.12732091357062222):0.01399816501074247,(((13:0.04443806892213819,(24:0.039728516373487406,26:0.039728516373487406):0.004709552548650783):0.016999988066572075,(18:0.05560151057680984,(28:0.03497995337056368,(35:0.003847780882117884,36:0.003847780882117…
tree STATE_486000 = (((((((1:0.04493008853284317,((14:0.0159580970710181,37:0.0159580970710181):6.592064338579347E-4,21:0.016617303504876033):0.02831278502796714):0.10545353935166471,(4:0.12755640984882882,39:0.12755640984882882):0.022827218035679053):0.10155909305513283,(((((12:0.04326900448529582,13:0.04326900448529582):0.024034382583410077,(26:0.05628435402364705,28:0.05628435402364705):0.0110…
tree STATE_487000 = ((((((((((1:0.05230095565476828,37:0.05230095565476828):0.05421618856253885,14:0.10651714421730712):0.08593114225624984,(4:0.18619058765675053,((((12:0.00729393826347753,22:0.00729393826347753):0.011043365635028623,(20:0.011195336871001656,28:0.011195336871001656):0.007141967027504498):0.11269744563806541,31:0.13103474953657157):0.001040240604873205,(((30:0.01415401553143901,4…
tree STATE_488000 = (((((((((1:0.1326439061444887,((15:0.012040179736883939,31:0.012040179736883939):0.023512608174430252,(17:0.03431722083256458,40:0.03431722083256458):0.001235567078749611):0.09709111823317451):0.015935418207136315,(4:0.1216395380780235,((14:0.008964747710108028,37:0.008964747710108028):0.05228550074093338,(23:0.04434570695413129,30:0.04434570695413129):0.01690454149691012):0.0…
tree STATE_489000 = (((((((((1:0.05993092464142356,(((19:0.006095137125995927,27:0.006095137125995927):0.0014736309404365855,34:0.007568768066432512):0.027250386860597785,(26:0.0037561929629769744,33:0.0037561929629769744):0.031062961964053323):0.02511176971439326):0.013508388852930743,17:0.0734393134943543):0.024720539419160678,(12:0.011241058714755166,31:0.011241058714755166):0.0869187941987598…
tree STATE_490000 = (((((((((1:0.13052579609798515,31:0.13052579609798515):0.12441764201484284,37:0.254943438112828):0.09214733360649335,((4:0.220384419056393,(((14:0.01912686285040744,(19:0.011199391094930287,27:0.011199391094930287):0.007927471755477153):0.07889128505372739,20:0.09801814790413482):0.006513185518597697,(16:0.014331110195529765,(23:0.001322133249716739,42:0.001322133249716739):0.…
tree STATE_491000 = ((((((1:0.11276346764752103,(((15:0.003867314591913021,30:0.003867314591913021):0.056195967878563936,(34:0.03293932565486724,36:0.03293932565486724):0.027123956815609716):0.04572265476111009,31:0.10578593723158705):0.006977530415933977):0.18647807127608257,((7:0.06754731676312495,8:0.06754731676312495):0.22888227475079556,((25:0.03199330601041363,37:0.03199330601041363):0.0452…
tree STATE_492000 = ((((((1:0.2211080374584858,(((7:0.017390289735065522,8:0.017390289735065522):0.018227435889642183,15:0.035617725624707705):0.05524737229245959,28:0.09086509791716729):0.13024293954131852):0.011705995828423604,(((18:0.029635134751952313,19:0.029635134751952313):0.01748724911072423,30:0.047122383862676545):0.04993550829439901,((20:0.018031091044757877,26:0.018031091044757877):0.…
tree STATE_493000 = (((((1:0.2167295748615979,((18:0.009993602826765601,19:0.009993602826765601):0.09367636179260361,((20:0.07995966888142429,30:0.07995966888142429):0.005125269595780635,(22:0.047673610920832964,26:0.047673610920832964):0.037411327556371964):0.018585026142164285):0.1130596102422287):0.17323454642324512,(((3:0.2006649489471047,((23:0.010608709959307577,34:0.010608709959307577):0.0…
tree STATE_494000 = ((((((((1:0.3482602600807984,(14:0.09166326082862992,((29:0.02790049513735993,39:0.02790049513735993):0.00724626353580193,(35:0.020696892519454835,(41:0.007424901843164383,42:0.007424901843164383):0.013271990676290452):0.014449866153707025):0.056516502155468065):0.2565969992521685):0.06177628435398491,(4:0.259744866187958,((((((11:0.03906013204860355,26:0.03906013204860355):0.…
tree STATE_495000 = ((((((1:0.46578893160488183,((2:0.18911642143931712,(24:0.0559726682934183,38:0.0559726682934183):0.13314375314589882):0.25764189000720567,(((4:0.11755936285757788,((13:0.05900935441201176,(20:0.030083082820933763,34:0.030083082820933763):0.028926271591077996):0.030448303731935925,(25:0.02662780204289053,27:0.02662780204289053):0.06282985610105715):0.0281017047136302):0.188296…
tree STATE_496000 = (((((((1:0.38328347523189515,(3:0.28485059653793426,5:0.28485059653793426):0.09843287869396089):0.3637252572174901,(((11:0.05729070287613523,(25:0.015014119915880378,27:0.015014119915880378):0.042276582960254855):0.015563364294666274,18:0.0728540671708015):0.03676479662179448,((14:0.01115886517085765,15:0.01115886517085765):0.07513768741037602,(22:0.04061197632810376,40:0.0406…
tree STATE_497000 = (((((((1:0.2281272860619486,((5:0.2123674262817399,((12:0.02175675956878438,(26:0.009408013797638594,((30:3.1351651940230845E-4,36:3.1351651940230845E-4):0.0015847032993522008,31:0.0018982198187545093):0.007509793978884085):0.012348745771145787):0.1302990475565705,14:0.15205580712535488):0.06031161915638503):0.004974104006139929,37:0.21734153028787984):0.010785755774068762):0.…
tree STATE_498000 = ((((((((1:0.07892571753145307,6:0.07892571753145307):0.1441215940665279,(11:0.09452688711347648,((28:0.0017469618498569793,35:0.0017469618498569793):0.04260073304728219,29:0.04434769489713917):0.050179192216337314):0.1285204244845045):0.15030509202280967,((((2:0.18647910738824813,3:0.18647910738824813):0.00893631547909346,(((((14:0.020010428473227808,26:0.020010428473227808):0…
tree STATE_499000 = (((((((1:0.2899696363317715,(((((10:0.018450312694881392,29:0.018450312694881392):0.0016343934618968659,19:0.020084706156778258):0.0025132910947297284,11:0.022597997251507986):0.0011232979800774763,42:0.023721295231585462):0.14152743454189942,31:0.16524872977348487):0.1247209065582866):0.1739486240769404,(13:0.15124559024821818,24:0.15124559024821818):0.3126726701604937):0.157…
tree STATE_500000 = ((((((((1:0.14696775846171597,18:0.14696775846171597):0.03512564007288993,((24:0.0029287130526155472,42:0.0029287130526155472):7.182808682440044E-4,25:0.0036469939208595517):0.17844640461374636):0.2736396542122881,(((12:0.01107213076897662,41:0.01107213076897662):0.13592384861084755,(13:0.01999912743679114,(20:0.0011055304750765922,38:0.0011055304750765922):0.01889359696171454…
tree STATE_501000 = ((((((((((1:0.1228002064056678,(4:0.11338128199211646,(23:0.04580722599893081,(28:0.004802776582518212,40:0.004802776582518212):0.0410044494164126):0.06757405599318564):0.009418924413551341):0.13434124591865032,((5:0.08722026426770439,((10:0.037287632865618925,14:0.037287632865618925):0.008640417178566305,(11:0.04592723141539542,21:0.04592723141539542):8.186287898115374E-7):0.…
tree STATE_502000 = (((((((1:0.3396202790315229,(((((10:0.06597769348679605,11:0.06597769348679605):0.025968401338375788,14:0.09194609482517184):0.02697454736472704,(21:0.03501664260984595,(22:0.020608184028618255,35:0.020608184028618255):0.014408458581227697):0.08390399958005293):0.10202596265885853,19:0.22094660484875742):0.0056329618813778515,(((18:0.01983740138811811,31:0.01983740138811811):0…
tree STATE_503000 = ((((((1:0.3696506079467985,(5:0.16565173027850139,39:0.16565173027850139):0.2039988776682971):0.014528575656417075,(((12:0.002551791670890702,41:0.002551791670890702):0.0015667691492956912,32:0.004118560820186393):0.13415969108675804,(((13:0.021802821259894873,34:0.021802821259894873):0.056504824850336324,(((16:0.03946736370867954,25:0.03946736370867954):0.029046172367080347,(…
tree STATE_504000 = (((((1:0.4830490240807224,(((((((2:0.06284982770114435,((30:0.002682128739440492,40:0.002682128739440492):0.029592158991914898,34:0.03227428773135539):0.030575539969788956):0.007147380483726401,(18:2.487940385757299E-4,31:2.487940385757299E-4):0.06974841414629501):0.0026192185531663803,20:0.07261642673803713):0.24846879079363426,((3:0.29551751105630775,(((((12:0.00136960822869…
tree STATE_505000 = (((((((((1:0.13176246124200108,(4:0.06229331792904891,(28:0.04620596999944372,38:0.04620596999944372):0.016087347929605186):0.06946914331295218):0.2343776895805435,((10:0.03883698821110178,14:0.03883698821110178):0.09462736447690918,(((18:0.03269250462539841,(31:0.008067275969630095,(34:0.004858985095100785,40:0.004858985095100785):0.003208290874529311):0.024625228655768314):0…
tree STATE_506000 = ((((((((1:0.08785937304699734,(24:0.006702714926869768,27:0.006702714926869768):0.08115665812012757):0.07389710909072053,((4:0.09632262601378581,((21:0.004059886136441276,23:0.004059886136441276):0.027732391182787367,42:0.031792277319228644):0.06453034869455718):0.018439080070039596,37:0.11476170608382541):0.04699477605389246):0.4053202834057247,((((2:0.13486934806103823,((12:…
tree STATE_507000 = (((((((1:0.08121928443012255,(((((((2:0.02649506627932034,25:0.02649506627932034):0.0020009429356316367,40:0.028496009214951976):0.01335324576274343,(20:0.025411154074251676,34:0.025411154074251676):0.01643810090344373):0.01588002216515786,16:0.057729277142853266):0.0025721273966513233,37:0.06030140453950459):0.0041447566061358285,13:0.06444616114564042):0.00389769010244026,10…
tree STATE_508000 = (((((((((1:0.025045978999468962,(13:0.008741695458068487,34:0.008741695458068487):0.016304283541400476):0.05642757770902515,20:0.08147355670849411):0.0781483356396107,3:0.1596218923481048):0.012492719240072864,((6:0.03196720420977981,26:0.03196720420977981):0.11167878153710015,(19:0.021276056357975585,35:0.021276056357975585):0.12236992938890437):0.028468625841297723):0.082148…
tree STATE_509000 = (((((((((((1:0.015618336360277813,34:0.015618336360277813):0.01416238010805155,(6:0.022335756699218935,15:0.022335756699218935):0.007444959769110429):0.06748334327725974,(11:0.008006267686866296,12:0.008006267686866296):0.0892577920587228):0.02006366049323481,4:0.11732772023882392):0.04355384551683518,(19:0.027783043100425352,35:0.027783043100425352):0.13309852265523375):0.197…
tree STATE_510000 = (((((((((((((1:0.05698801234656681,(19:0.018340263723477152,34:0.018340263723477152):0.03864774862308966):0.015276978898941168,((12:0.050052952174599305,(15:0.011340114798514763,20:0.011340114798514763):0.03871283737608454):0.012942306702947576,28:0.06299525887754688):0.009269732367961095):0.1447323422616302,(((11:0.013374279064950674,16:0.013374279064950674):0.012973176584292…
tree STATE_511000 = ((((((((1:0.020635608092551442,12:0.020635608092551442):0.015342406467093322,(13:0.00783664287337243,(36:0.0019756841045104447,38:0.0019756841045104447):0.005860958768861985):0.028141371686272336):0.0995322009733993,(((11:0.028715255669028987,(16:0.013615557048497704,35:0.013615557048497704):0.015099698620531283):0.06954172059764671,(23:0.0018852099161067247,29:0.0018852099161…
tree STATE_512000 = (((((((((1:0.09202576313239125,(12:0.026345822685844567,18:0.026345822685844567):0.06567994044654668):0.12708583374775262,42:0.21911159688014387):0.07314174238777943,((((10:0.05199650053344554,(33:0.039309180038671676,(34:0.03046797225446811,40:0.03046797225446811):0.008841207784203567):0.012687320494773863):0.0021956808239035133,(16:0.013944222987439275,28:0.01394422298743927…
tree STATE_513000 = ((((((((1:0.12480434317565683,(18:0.007734780652073283,42:0.007734780652073283):0.11706956252358355):0.11626684714725746,((((7:0.006756503847294164,8:0.006756503847294164):0.048210133357492295,39:0.05496663720478646):0.014583174228638758,((23:0.050654720040887766,(30:0.009458006818034959,(37:3.794192010652052E-4,40:3.794192010652052E-4):0.009078587616969754):0.0411967132228528…
tree STATE_514000 = ((((((((1:0.12745276380814483,42:0.12745276380814483):0.22593182337428605,18:0.3533845871824309):0.0017640173699576267,(((2:0.021271458031310655,25:0.021271458031310655):0.09280832458906872,(((6:0.013734750945872213,28:0.013734750945872213):0.0032207755203729257,16:0.016955526466245138):0.04578381156958637,31:0.06273933803583151):0.05134044458454787):0.12009805147670705,((((((…
tree STATE_515000 = ((((((1:0.19090574767991966,(((11:0.01929957743515823,42:0.01929957743515823):0.0018983483591463353,27:0.021197925794304566):0.13713125260650147,((13:0.07928421184663724,37:0.07928421184663724):0.02645287813287145,(23:0.06355112837917443,30:0.06355112837917443):0.04218596160033426):0.05259208842129735):0.03257656927911362):0.2225311833384653,((12:0.18067847268121898,33:0.18067…
tree STATE_516000 = ((((((((((((((1:0.012420886399167962,17:0.012420886399167962):0.015745108603676214,18:0.028165995002844176):0.004028917722069765,14:0.03219491272491394):0.0010585105042221071,28:0.03325342322913605):0.006202054794011758,((5:0.03281195402114656,20:0.03281195402114656):0.0064761640474214135,40:0.039288118068567975):1.6735995457983072E-4):0.0724732920413363,((16:0.013295731287266…
tree STATE_517000 = (((((((((((((1:0.026289226308496744,17:0.026289226308496744):0.024756015588971222,(5:0.012777563525025648,28:0.012777563525025648):0.03826767837244232):0.012281685502845738,38:0.0633269274003137):0.01539634347556225,14:0.07872327087587595):0.05409982097268935,(35:0.10645097174529092,39:0.10645097174529092):0.026372120103274388):0.2943829029412024,((7:0.04655629053943628,8:0.04…
tree STATE_518000 = ((((((((((1:0.03322408866223498,31:0.03322408866223498):0.1275817954886694,5:0.16080588415090438):0.005699900199988062,((11:0.017607001689831484,41:0.017607001689831484):0.05200050423235676,40:0.06960750592218824):0.0968982784287042):0.09916762088264672,((16:0.10307469716812055,37:0.10307469716812055):0.011412429133160984,(29:0.01982355873209829,34:0.01982355873209829):0.09466…
tree STATE_519000 = (((((((((1:0.0897357002786835,(7:0.006783568696646455,8:0.006783568696646455):0.08295213158203704):0.01660298894592993,(5:0.10267901588696371,26:0.10267901588696371):0.003659673337649716):0.158823407200138,((((3:0.07266217952704514,21:0.07266217952704514):0.06280225995827725,(10:0.008583492761438554,36:0.008583492761438554):0.12688094672388384):0.038554003179296054,(((11:0.006…
tree STATE_520000 = (((((((((1:0.15635391374097363,((11:0.04122135254057816,40:0.04122135254057816):0.027542787728113256,((19:0.021364334222060428,41:0.021364334222060428):0.0032222349723484457,20:0.024586569194408874):0.044177571074282544):0.08758977347228221):0.032235138543248415,(((13:0.025955688174738662,(18:0.01500406243167524,26:0.01500406243167524):0.010951625743063423):0.07518516986030029…
tree STATE_521000 = (((((((((1:0.12337622444780494,((4:0.018814953920988045,21:0.018814953920988045):0.06276410284446962,31:0.08157905676545767):0.04179716768234727):0.007899206119536178,(5:0.11704898615474514,((15:0.015358676390126755,18:0.015358676390126755):0.02397376570879965,26:0.039332442098926404):0.07771654405581874):0.014226444412595976):0.031619762958274594,((6:0.08210130565065038,(((12…
tree STATE_522000 = (((((((((((((1:0.027801776628439263,21:0.027801776628439263):0.051197614301745714,31:0.07899939093018497):0.025205158342382766,4:0.10420454927256774):0.025545855629523426,(((5:0.026550335488268077,18:0.026550335488268077):0.0746891562019505,26:0.10123949169021858):0.014125979758763604,6:0.11536547144898218):0.014384933453108983):0.04672019814304629,((19:0.0951942218089359,((32…
tree STATE_523000 = (((((((((((1:0.10410571015870113,((19:0.009375988220117822,39:0.009375988220117822):0.0032434509278739757,(22:0.003542999600911297,23:0.003542999600911297):0.009076439547080501):0.09148627101070933):0.05268613175747655,2:0.15679184191617768):0.139527221939462,((((11:6.093271151862714E-4,33:6.093271151862714E-4):7.240285057083148E-4,29:0.0013333556208945862):0.00292455836199799…
tree STATE_524000 = ((((((((((1:0.11248154886375011,(14:0.013570618813840632,(21:7.01424387038689E-4,40:7.01424387038689E-4):0.012869194426801943):0.09891093004990949):0.021841916169346803,(4:0.06778814650770368,(11:0.04601729529319214,((15:0.01943813602284269,28:0.01943813602284269):0.011623726653263129,((18:4.8241659434487675E-4,27:4.8241659434487675E-4):5.189604633367838E-4,35:0.00100137705768…
tree STATE_525000 = ((((((((((1:0.1524983683116307,(14:0.1122760383524017,((20:0.06884401571508023,35:0.06884401571508023):0.03628269398764136,41:0.10512670970272159):0.007149328649680112):0.04022232995922899):0.046393521159001666,(3:0.17534578909576873,(4:0.09097153794826647,((15:0.019563107036973802,28:0.019563107036973802):0.03512661521938802,40:0.054689722256361824):0.03628181569190465):0.084…
tree STATE_526000 = ((((((((((1:0.04460021902597245,((18:0.00623150335875261,30:0.00623150335875261):0.02583657166993153,(23:0.02676075550504733,32:0.02676075550504733):0.005307319523636809):0.01253214399728831):0.005373088735000579,41:0.04997330776097303):0.02365926852422065,(28:0.02183635431560701,40:0.02183635431560701):0.051796221969586664):0.045311634717109014,((((2:0.011655849878625038,31:0…
tree STATE_527000 = ((((((((((1:0.029216110692421037,(19:0.02138914308841215,25:0.02138914308841215):0.007826967604008889):0.01920892143846591,((26:0.005677158641697339,38:0.005677158641697339):0.026624705142517666,36:0.032301863784215006):0.01612316834667194):0.012772731206096885,((17:0.026169419818011224,22:0.026169419818011224):0.01040771806868437,34:0.036577137886695595):0.024620625450288237)…
tree STATE_528000 = ((((((((((1:0.06130252073603882,(12:0.05298431812300582,19:0.05298431812300582):0.008318202613032996):0.009369631833837218,33:0.07067215256987604):0.021129909154088425,((13:0.026478030781049787,(26:0.025064667903013187,(37:0.017912216979448243,42:0.017912216979448243):0.0071524509235649444):0.0014133628780365996):5.029841078398045E-5,25:0.026528329191833767):0.0652737325321307…
tree STATE_529000 = (((((((((((1:0.12824503070630153,(2:0.11849722070540307,(((13:0.020226007345680835,26:0.020226007345680835):0.05277200914209841,33:0.07299801648777925):4.8294672428794705E-4,(16:0.019049757257980207,32:0.019049757257980207):0.054431205954086986):0.045016257493335876):0.009747810000898458):0.023466641631809365,39:0.1517116723381109):0.07554106416592846,(((11:0.01184031690809793…
tree STATE_530000 = (((((((((((1:0.08762237615840028,25:0.08762237615840028):0.17005853224574002,((((13:8.832887679212576E-4,22:8.832887679212576E-4):0.00930471307500546,20:0.010188001842926717):0.04932945740772339,34:0.05951745925065011):0.018138715569280386,19:0.07765617481993049):0.18002473358420984):0.018375469137081157,(((3:0.06688997335659624,36:0.06688997335659624):0.06668473856752419,24:0…
tree STATE_531000 = (((((((((1:0.011741572603075139,23:0.011741572603075139):0.031068757534016195,(14:0.023191709434587315,33:0.023191709434587315):0.019618620702504017):0.13156166602093183,39:0.17437199615802315):0.322178855190157,((7:0.10409579054521194,8:0.10409579054521194):0.2813422304761252,(((9:0.024658275125844342,43:0.024658275125844342):0.11242922796537297,(44:0.01715006085031081,45:0.0…
tree STATE_532000 = (((((((((1:0.05839999635871134,6:0.05839999635871134):0.009319065943260048,18:0.06771906230197139):0.009585363023144819,(14:0.03749421095279431,((17:0.006447457577027972,24:0.006447457577027972):0.012744964758367991,33:0.01919242233539596):0.018301788617398347):0.0398102143723219):0.351971816360738,29:0.4292762416858542):0.082711615844546,((9:0.19915075001158364,((43:0.0207467…
tree STATE_533000 = ((((((((1:0.3432956051980003,((((9:0.11981640020623593,(43:0.029426130811313688,44:0.029426130811313688):0.09039026939492224):0.08501103129459556,45:0.2048274315008315):0.003622118959185794,(46:0.1316140236031644,47:0.1316140236031644):0.07683552685685288):0.07098535830991876,((30:7.763791194821729E-4,32:7.763791194821729E-4):0.02126582891466669,36:0.02204220803414886):0.25739…
tree STATE_534000 = (((((((1:0.11863277861376702,(30:0.024607467919382005,36:0.024607467919382005):0.09402531069438501):0.1905350467733961,((14:0.009666656259516128,24:0.009666656259516128):0.017094165449436247,31:0.026760821708952377):0.28240700367821076):0.09272174943469541,(7:0.005141523066274162,8:0.005141523066274162):0.39674805175558436):0.04168776346566888,((((2:0.0720528936585617,41:0.072…
tree STATE_535000 = (((((((((((1:0.02539966283277658,(23:0.023837603637383156,27:0.023837603637383156):0.0015620591953934247):0.08004718829861993,((((13:0.025405710630376336,31:0.025405710630376336):0.013560356221266324,(25:0.004429401237523719,32:0.004429401237523719):0.034536665614118944):0.002059329556559561,22:0.04102539640820222):0.0329894363761234,((16:0.015146101847028588,39:0.015146101847…
tree STATE_536000 = ((((((((((1:0.07884278256659245,(23:0.04907729981635079,27:0.04907729981635079):0.029765482750241663):0.1418571783283633,3:0.22069996089495575):0.04436983800983263,(((((((2:0.003807485097518997,30:0.003807485097518997):0.007852021560670714,28:0.011659506658189711):0.006513165276269776,20:0.018172671934459487):0.021217497215510733,(22:0.012270715277022847,((29:0.004352094074925…
tree STATE_537000 = ((((((1:0.06321360059605374,33:0.06321360059605374):0.015762477670451733,25:0.07897607826650548):0.37853041939946297,((((((2:0.12066936425217797,(28:0.02101126063149379,39:0.02101126063149379):0.09965810362068418):0.004485061411538899,29:0.12515442566371687):0.00962569072882033,24:0.1347801163925372):0.16475589589080733,(((6:0.06867702038166237,38:0.06867702038166237):0.009006…
tree STATE_538000 = (((((((1:0.23083598736332647,((((10:0.03538028859246828,41:0.03538028859246828):0.016336461677647116,14:0.051716750270115394):0.06018770696665378,13:0.11190445723676917):0.023967622627702773,(25:0.0037646947028563754,37:0.0037646947028563754):0.13210738516161558):0.09496390749885453):0.042836767467194586,(2:0.26633101939919696,((3:0.14797752156130273,(28:0.12567883542446517,39…
tree STATE_539000 = ((((((((1:0.03764523177830645,(((14:0.008351487102075863,27:0.008351487102075863):5.282446095869406E-4,33:0.008879731711662803):0.009307604139287218,41:0.01818733585095002):0.019457895927356427):0.03703724633859076,(34:0.05608904411959742,40:0.05608904411959742):0.01859343399729979):0.03459164192822056,(16:0.03484134784060771,28:0.03484134784060771):0.07443277220451006):0.1299…
tree STATE_540000 = (((((((1:0.13605733091401465,((6:0.0746645074518377,12:0.0746645074518377):0.042843932747973115,(((10:0.0035177814772924185,25:0.0035177814772924185):0.06041418186599457,(22:0.04125861518443111,35:0.04125861518443111):0.022673348158855883):0.008187727390635377,29:0.07211969073392237):0.045388749465888445):0.018548890714203833):0.15430775157289225,((9:0.06578400535128787,(46:0.…
tree STATE_541000 = (((((((((1:0.08199412497783408,((6:0.06407075920626694,(33:0.03185897275050758,35:0.03185897275050758):0.03221178645575936):0.002660618235136275,22:0.06673137744140321):0.015262747536430865):0.07557455758987101,((((4:0.04032861030397474,13:0.04032861030397474):0.03631808641468324,14:0.07664669671865798):0.0044962553860087295,((11:0.024469088070908845,(12:0.005124517731749881,3…
tree STATE_542000 = (((((((((((1:0.04343936069768247,(28:0.043164058617873015,37:0.043164058617873015):2.7530207980945576E-4):0.01337764624831319,6:0.05681700694599566):0.006846817136755889,35:0.06366382408275155):0.013810187247494471,(11:0.01762429848849137,12:0.01762429848849137):0.05984971284175465):0.021592015323052924,4:0.09906602665329894):0.008089464306891392,(13:0.01453955414557554,(16:0.…
tree STATE_543000 = ((((((((1:0.05143353997227312,(11:0.036079157504168374,28:0.036079157504168374):0.01535438246810475):0.05214291110912503,(6:0.03742583352805938,24:0.03742583352805938):0.06615061755333877):0.27785504010931084,35:0.381431491190709):0.32113670221564156,(((2:0.10732405357120131,20:0.10732405357120131):0.11187646450102526,(15:0.07807773211510587,37:0.07807773211510587):0.141122785…
tree STATE_544000 = (((((((((1:0.03253849628073163,28:0.03253849628073163):0.148526146521084,(((3:0.02179744781502338,((12:0.00980045632087079,(17:0.0037263017826663193,39:0.0037263017826663193):0.0060741545382044715):0.009856108782731573,16:0.019656565103602364):0.002140882711421016):0.047920841509916434,((11:0.0030012369142430467,22:0.0030012369142430467):0.023312711366131098,31:0.0263139482803…
tree STATE_545000 = ((((((((((1:0.041008546816766585,(12:6.487879167704493E-4,17:6.487879167704493E-4):0.040359758899996136):0.01462649993093635,(28:0.04638967185905293,39:0.04638967185905293):0.009245374888650001):0.002612637355075255,(((10:0.03719009166455669,14:0.03719009166455669):0.0046199295026320975,34:0.041810021167188786):8.961751437935178E-5,36:0.04189963868156814):0.01634804542121005):…
tree STATE_546000 = ((((((((((1:0.05151101831048959,19:0.05151101831048959):0.01831115077662595,(17:0.025844221882142224,35:0.025844221882142224):0.04397794720497332):0.02023395724681465,40:0.09005612633393019):0.14654117272770206,(7:0.020367893390910278,8:0.020367893390910278):0.216229405670722):0.06047851823060993,24:0.2970758172922422):0.047483125936624904,(9:0.11006143551547463,(43:0.08883642…
tree STATE_547000 = (((((((((1:0.10959873875877421,((17:0.05589987042344138,19:0.05589987042344138):0.003408421312290799,35:0.05930829173573218):0.05029044702304203):0.07190005938295152,(4:0.08139656640003476,22:0.08139656640003476):0.10010223174169097):0.019365520249245094,(7:0.022022924746721115,8:0.022022924746721115):0.17884139364424972):0.10677499796242149,36:0.3076393163533923):0.1285757513…
tree STATE_548000 = (((((((1:0.10908070885690963,(19:0.022471388807576508,37:0.022471388807576508):0.08660932004933311):0.08821912265680792,((((10:0.02331096572957895,18:0.02331096572957895):0.09607380028167667,((17:0.04585492419525243,35:0.04585492419525243):0.014130995570656703,(25:0.04983302373601368,33:0.04983302373601368):0.010152896029895456):0.05939884624534649):0.006235397064470308,(28:0.…
tree STATE_549000 = ((((((((1:0.36039611826112683,((((6:0.11070503530880978,34:0.11070503530880978):0.08040055423049457,((13:0.06851475135100842,17:0.06851475135100842):0.02224090447097264,33:0.09075565582198106):0.10034993371732329):0.062200902757625576,((10:0.026208564393378386,25:0.026208564393378386):0.025340275629495434,(19:0.04427786724575961,37:0.04427786724575961):0.007270972777114207):0.…
tree STATE_550000 = ((((((1:0.37628260400643326,(2:0.28608832220335434,(((3:0.1510694028975833,20:0.1510694028975833):0.06819733477317841,((11:0.011331796249835786,14:0.011331796249835786):0.04536723439523832,30:0.0566990306450741):0.16256770702568762):0.007546908666334867,(7:0.025629316714098065,8:0.025629316714098065):0.2011843296229985):0.05927467586625776):0.09019428180307892):0.0448596740005…
tree STATE_551000 = ((((((((1:0.5136795516875821,((5:0.10023457061331838,(13:0.03945296558823829,34:0.03945296558823829):0.060781605025080086):0.14235239218762846,(10:0.021899164504089904,19:0.021899164504089904):0.22068779829685692):0.27109258888663523):0.02921932763424928,4:0.5428988793218313):0.015370590500749293,((((7:0.090658041267662,8:0.090658041267662):0.12550777319973416,((14:0.012040471…
tree STATE_552000 = (((((((1:0.097993968001943,37:0.097993968001943):0.31786218886925505,(24:0.17088789263839013,26:0.17088789263839013):0.2449682642328079):0.25285762353287666,((((((2:0.0410186436413237,38:0.0410186436413237):0.029334876643214568,6:0.07035352028453827):0.04127316995745765,(3:0.09771004768751648,((11:0.03851786546686893,(21:0.03189843787686497,36:0.03189843787686497):0.0066194275…
tree STATE_553000 = ((((((((1:0.3498957132074424,6:0.3498957132074424):0.09703485815961749,((9:0.18136412186984935,(46:0.08420294600889362,47:0.08420294600889362):0.09716117586095573):0.03919418926263721,((43:0.0036202768888990494,44:0.0036202768888990494):0.02159053595644104,45:0.02521081284534009):0.19534749828714648):0.22637226023457332):7.910025783864905E-4,((24:0.046076340764638096,37:0.0460…
tree STATE_554000 = (((((((1:0.4037682029798717,((13:0.1493525264105333,((19:0.05571335180714945,37:0.05571335180714945):0.08249284842291152,(24:0.04816355233663697,30:0.04816355233663697):0.090042647893424):0.011146326180472316):0.13917469854693773,(39:0.01224250702917253,41:0.01224250702917253):0.2762847179282985):0.11524097802240069):0.19481338137848736,14:0.5985815843583591):0.162483994720963…
tree STATE_555000 = ((((((1:0.5244062264510608,(((((4:0.05658201763214526,14:0.05658201763214526):0.03126026610149057,(30:0.008192214584536924,37:0.008192214584536924):0.0796500691490989):0.02131079105970643,((5:0.04458736239553573,19:0.04458736239553573):1.7385537348624247E-4,35:0.04476121776902197):0.06439185702432029):0.1904804552719832,20:0.29963353006532545):0.11083567964664615,((6:0.2279702…
tree STATE_556000 = ((((((((1:0.10996257111543435,39:0.10996257111543435):0.048175282862515864,((30:0.031077976779508694,33:0.031077976779508694):0.05717327011784878,36:0.08825124689735747):0.06988660708059274):0.07171079177615697,41:0.22984864575410718):0.14671050906599137,(((6:0.13078864304194265,16:0.13078864304194265):0.05588196884079444,12:0.1866706118827371):0.14700517013684716,((21:0.07854…
tree STATE_557000 = (((((((((1:0.027995118874064157,39:0.027995118874064157):0.2288604198585609,((3:0.07811235230268446,23:0.07811235230268446):0.11358299970324864,((17:5.554496648645942E-4,27:5.554496648645942E-4):0.1492196860156513,32:0.1497751356805159):0.0419202163254172):0.06516018672669197):0.04554463918172441,4:0.3024001779143495):0.23684069938036012,(((5:0.13869038932683328,(((11:0.038022…
tree STATE_558000 = (((((1:0.8613172576639486,(((3:0.2712910311421903,23:0.2712910311421903):0.17650108865037445,(((5:0.1190110001192433,19:0.1190110001192433):0.050470319574537334,(((11:0.03361536564622758,18:0.03361536564622758):0.05256070886107009,(17:0.021790731207769375,31:0.021790731207769375):0.06438534329952829):0.040429029477476175,35:0.12660510398477384):0.04287621570900679):0.169491819…
tree STATE_559000 = (((((1:0.7981238535649802,((((((4:0.048224662215102514,29:0.048224662215102514):0.0022664618268235445,31:0.05049112404192606):0.04741624781580489,6:0.09790737185773095):0.03139631080109516,((13:0.04735057508051221,33:0.04735057508051221):0.01461335076722032,22:0.061963925847732526):0.06733975681109358):0.36932183076669867,((((12:0.11467312559166863,(25:0.07795609809665692,40:0…
tree STATE_560000 = (((((((((1:0.17428880255507187,((26:0.01796468497018186,(36:0.010853602053088092,41:0.010853602053088092):0.0071110829170937685):0.06375052218382293,39:0.0817152071540048):0.09257359540106708):0.030985189480630476,((16:0.024683552061657135,29:0.024683552061657135):0.005533480525762895,28:0.03021703258742003):0.1750569594482823):0.13408113054214493,(10:0.060275009970088056,(18:…
tree STATE_561000 = (((((((((1:0.07889926451179749,14:0.07889926451179749):0.02379932770424982,15:0.10269859221604731):0.26589893628861233,(((4:0.0690461778074916,22:0.0690461778074916):0.01383748421898906,(13:0.040793910391128715,25:0.040793910391128715):0.042089751635351946):0.1138071356476688,((19:0.03359935037280357,35:0.03359935037280357):0.06296546937323227,33:0.09656481974603585):0.1001259…
tree STATE_562000 = ((((((((1:0.08243751746538189,(13:0.05035283286469339,(39:0.026781520670776347,41:0.026781520670776347):0.023571312193917046):0.032084684600688494):0.01175419944331331,(33:0.011064201698276844,35:0.011064201698276844):0.08312751521041835):0.13722018594253327,(4:0.0970768803368823,25:0.0970768803368823):0.13433502251434618):0.42767091179629024,((((((2:0.053277314805504156,(24:0…
tree STATE_563000 = (((((((1:0.0795967917885166,6:0.0795967917885166):0.2537997489693015,(((4:0.11036105306832279,(((12:0.004173817370354735,40:0.004173817370354735):0.02580038752423941,25:0.029974204894594146):0.0037861249718327272,35:0.03376032986642687):0.07660072320189593):0.0846977409433534,38:0.1950587940116762):0.0302648612314749,((24:0.08462516247210082,26:0.08462516247210082):0.066289042…
tree STATE_564000 = ((((((((((1:0.13531355165670456,((7:0.01260447020014164,8:0.01260447020014164):0.08644537016814953,24:0.09904984036829118):0.03626371128841338):0.07623189443911443,((31:0.006502990023962189,39:0.006502990023962189):0.013043551828548074,33:0.019546541852510264):0.19199890424330873):0.03995398171785142,(4:0.2298948130316407,((((((14:0.005288035255138356,41:0.005288035255138356):…
tree STATE_565000 = (((((((((1:0.3936582136862176,(((3:0.21108047634467378,((11:0.02564835702390219,26:0.02564835702390219):0.09157878657202062,((33:2.4817534300452415E-4,36:2.4817534300452415E-4):0.06660661774370885,38:0.06685479308671338):0.050372350509209435):0.09385333274875096):0.08247229897263772,(((4:0.08043578569634581,(6:0.07630306620232813,(41:0.04568999542170502,42:0.04568999542170502)…
tree STATE_566000 = (((((((1:0.4248550143834009,((4:0.1676332175272531,(6:0.10309496489420854,41:0.10309496489420854):0.06453825263304457):0.12145574651218985,(11:0.04198516530725908,16:0.04198516530725908):0.24710379873218388):0.13576605034395794):0.16219742652967029,(((3:0.1957902673721235,((10:0.08298662688807924,(26:0.07655351196468438,40:0.07655351196468438):0.006433114923394864):0.004446829…
tree STATE_567000 = (((((((1:0.02448202300360261,(18:0.007722685370504801,34:0.007722685370504801):0.01675933763309781):0.35443654490455145,((((3:0.04413875986922436,40:0.04413875986922436):0.004355682116440045,15:0.048494441985664404):0.1337475208488724,(((20:0.12867103892453535,((26:0.010365327721174617,27:0.010365327721174617):0.006975114731256012,39:0.01734044245243063):0.11133059647210472):0…
tree STATE_568000 = ((((((((((1:0.06025858168997292,((16:0.014530772199591962,((22:0.0034463680332965005,35:0.0034463680332965005):0.004612642575307139,36:0.00805901060860364):0.006471761590988322):0.028412946297462435,34:0.042943718497054396):0.01731486319291852):0.030610474839926974,(10:0.05408105352941941,24:0.05408105352941941):0.03678800300048048):0.03504937749410193,(((2:0.03243457261595817…
tree STATE_569000 = (((((((((1:0.06869490589870227,(20:0.0015323040558760362,39:0.0015323040558760362):0.06716260184282623):0.03630489623925147,((16:0.01467423774688704,42:0.01467423774688704):0.0023688853309402156,34:0.017043123077827255):0.08795667906012648):0.04439446881615369,((12:0.09091653597207171,24:0.09091653597207171):0.010876989979788199,((27:0.009101826553992953,40:0.00910182655399295…
tree STATE_570000 = ((((((((((1:0.12585178701275243,(5:0.10419996752781466,(13:0.06315578917162835,(29:0.04118586050509934,38:0.04118586050509934):0.021969928666529012):0.0410441783561863):0.021651819484937773):0.21250918557765777,(9:0.17799200650632624,(((43:0.04435801481974921,45:0.04435801481974921):0.007485879682440771,44:0.05184389450218998):0.03521067712678517,(46:0.009645546112817567,47:0.…
tree STATE_571000 = ((((((((((1:0.05352720597246828,((14:0.01837145991335594,29:0.01837145991335594):0.01558153324193861,38:0.03395299315529455):0.019574212817173732):0.0610037342225838,(5:0.08704562696514563,13:0.08704562696514563):0.027485313229906452):0.029379473388640304,(27:0.009769861982492576,30:0.009769861982492576):0.1341405516011998):0.0070197370267129355,11:0.15093015061040532):0.10214…
tree STATE_572000 = ((((((((((((((1:0.05211495536418937,((21:0.022283847636855612,(25:0.014967141030299596,42:0.014967141030299596):0.007316706606556016):0.022877217362117598,31:0.04516106499897321):0.00695389036521616):0.017117107493024357,23:0.06923206285721373):0.0012279969087921894,14:0.07046005976600592):0.0036795311123043323,13:0.07413959087831025):0.1502120084032279,((22:0.0052343134811441…
tree STATE_573000 = (((((((((((1:0.035618040681362394,3:0.035618040681362394):0.04042099487795068,23:0.07603903555931307):0.0023945055566822887,(17:0.05123293724021446,39:0.05123293724021446):0.027200603875780903):0.012764902601588718,((30:0.02461502852696851,33:0.02461502852696851):0.0068436082009757405,34:0.03145863672794425):0.05973980698963983):0.21792118731367566,((4:0.06945716261937042,15:0…
tree STATE_574000 = ((((((((1:0.32379651104932,11:0.32379651104932):0.2213257734266177,((2:0.21327776268438994,(((((12:0.023109003865269307,(19:0.007470673533252807,28:0.007470673533252807):0.0156383303320165):0.027194451990374627,34:0.050303455855643935):0.03551755748052778,36:0.08582101333617172):0.08530213480958364,23:0.17112314814575535):0.04208899245275924,32:0.2132121405985146):6.5622085875…
tree STATE_575000 = (((((((1:0.21231278409259183,(11:0.16284365017769073,((23:0.0549455488561419,34:0.0549455488561419):0.06747658012661809,42:0.12242212898275998):0.040421521194930754):0.0494691339149011):0.09204840431525993,(((12:0.0012214347823480856,28:0.0012214347823480856):0.11756012183497942,32:0.1187815566173275):0.09296632439968891,19:0.21174788101701641):0.09261330739083534):0.396062191…
tree STATE_576000 = (((((1:0.6455922690398587,((18:0.061354080118991114,28:0.061354080118991114):0.180122480784909,40:0.24147656090390013):0.40411570813595854):0.1985555492987059,((((2:0.08391311579080299,29:0.08391311579080299):0.17110234016595474,(14:0.06678191534930504,(24:0.011300747226670266,34:0.011300747226670266):0.055481168122634775):0.18823354060745268):0.18914610283343325,(5:0.21677258…
tree STATE_577000 = (((((((((1:0.11772415158412038,(2:0.06981823539095108,33:0.06981823539095108):0.04790591619316929):0.04476600640845409,6:0.16249015799257446):0.10854177848104787,((14:0.027040978733303654,17:0.027040978733303654):0.1469759309233632,(15:0.06107030416748659,28:0.06107030416748659):0.11294660548918026):0.09701502681695548):0.27949506539974156,13:0.5505270018733639):0.009699388153…
tree STATE_578000 = ((((((1:0.40017258263349514,(((6:0.004208180648924354,27:0.004208180648924354):0.16645623225342365,((((9:0.07208357542740369,(43:0.041691403154566084,44:0.041691403154566084):0.03039217227283761):0.006194137191110102,(46:0.020709307829616632,47:0.020709307829616632):0.05756840478889716):0.04816261642519093,45:0.12644032904370472):0.02852652538388334,((13:0.02649071359280224,19…
tree STATE_579000 = (((((((((1:0.261243939429577,((((9:0.012780313046961858,45:0.012780313046961858):0.023543595132200522,44:0.03632390817916238):0.017807239340317485,(46:7.159455902396812E-4,47:7.159455902396812E-4):0.05341520192924019):0.013360904541615787,43:0.06749205206109565):0.19375188736848137):0.0791940611580445,((26:0.05388007805734492,35:0.05388007805734492):0.06508043729928224,27:0.11…
tree STATE_580000 = ((((((((1:0.24098121682602436,((((2:0.029784626392887262,40:0.029784626392887262):0.012515004156102887,14:0.04229963054899015):0.16826212431757387,3:0.21056175486656403):0.006598793826595839,((12:0.006003751137240398,22:0.006003751137240398):0.04285138493490706,(13:0.038679878781212554,24:0.038679878781212554):0.010175257290934908):0.1683054126210124):0.023820668132864486):0.0…
tree STATE_581000 = ((((((((((1:0.15760480927353046,28:0.15760480927353046):0.1544402077458397,(3:0.22429827571977945,41:0.22429827571977945):0.0877467412995907):0.031279007896976296,((12:0.11082025409178349,(20:0.013095873386278076,42:0.013095873386278076):0.09772438070550542):0.11343204058673682,35:0.22425229467852031):0.11907173023782613):0.004905436054294332,((9:0.08724458354050792,(43:0.0193…
tree STATE_582000 = (((((((((((1:0.14499132680729318,(3:0.0853396672103494,(12:0.014482913973235192,26:0.014482913973235192):0.07085675323711421):0.05965165959694378):0.10467016704794785,(19:0.16871410761024339,36:0.16871410761024339):0.08094738624499764):0.0019698198188817517,(25:0.18506010042563553,41:0.18506010042563553):0.06657121324848725):0.005475294301272138,(((10:0.037483464809826554,(16:…
tree STATE_583000 = (((((((((((1:0.05187943503155805,3:0.05187943503155805):0.014153348834193363,13:0.06603278386575141):0.03595561151399586,33:0.10198839537974727):0.015693544732334905,36:0.11768194011208218):0.1631045741741317,(((2:0.07306545916707412,(11:0.04000957200370861,22:0.04000957200370861):0.03305588716336551):0.005267463066082667,(20:0.013612430358468602,42:0.013612430358468602):0.064…
tree STATE_584000 = (((((((1:0.3792369307681651,((((5:0.020082573921576183,(23:0.017939877315947823,39:0.017939877315947823):0.0021426966056283595):0.030703993327399794,24:0.050786567248975976):0.09024356902906264,16:0.14103013627803862):0.045963995500919896,(21:0.07025497864232308,36:0.07025497864232308):0.11673915313663544):0.1922427989892066):0.046491708876815196,((3:0.20417006795223727,(((((1…
tree STATE_585000 = (((((1:0.33357844873988596,(((5:0.02716343692402281,(6:0.010261733481311208,26:0.010261733481311208):0.0169017034427116):0.011351206060853297,((19:0.01060937606625705,29:0.01060937606625705):0.022151278565051065,39:0.03276065463130812):0.005753988353567989):0.012779171935455864,24:0.05129381492033197):0.282284633819554):0.2262861116988435,(((((2:0.1479242866929183,(16:0.008754…
tree STATE_586000 = (((((((((((1:0.03153828074718307,((6:0.0183071926578746,15:0.0183071926578746):0.0036968110537978424,((19:0.003617901546447101,24:0.003617901546447101):0.011385066274105658,26:0.015002967820552758):0.0070010358911196825):0.009534277035510626):0.027946398570730807,18:0.059484679317913874):8.809173440130352E-4,39:0.06036559666192691):0.048560919971061,31:0.10892651663298791):0.0…
tree STATE_587000 = (((((1:0.3210450773571606,(((2:0.1816874169668763,((((6:0.0015208059622459386,15:0.0015208059622459386):0.006662953845882201,18:0.00818375980812814):0.08356594972116307,34:0.0917497095292912):0.08678776936714042,(10:0.06522592573013983,((21:0.012105681464873723,23:0.012105681464873723):0.03882403749868109,35:0.05092971896355481):0.014296206766585016):0.1133115531662918):0.0031…
tree STATE_588000 = (((((((((1:0.17439544271916035,((11:0.01633041257401297,(34:0.005482192121287151,36:0.005482192121287151):0.01084822045272582):0.12216869492811491,20:0.13849910750212788):0.03589633521703248):0.008143604857978798,((4:0.028985835026421516,30:0.028985835026421516):0.11107641660516113,((13:0.020135841885006955,16:0.020135841885006955):0.1081530267651719,((17:0.023078406810861197,…
tree STATE_589000 = ((((((((((1:0.21567147929064517,((15:0.03501048181610578,36:0.03501048181610578):0.036796888843308444,39:0.07180737065941423):0.14386410863123095):0.056354530537019165,18:0.27202600982766434):0.0550814199484585,((6:0.21418226958708447,(7:0.05133050219490194,8:0.05133050219490194):0.16285176739218254):0.032750549867453294,((10:0.007634007721551386,42:0.007634007721551386):0.226…
tree STATE_590000 = (((((((1:0.191888375211515,2:0.191888375211515):0.1710386808337188,(((((4:0.012371436083857584,22:0.012371436083857584):0.017563137502755982,21:0.029934573586613566):0.08553515226748525,(13:0.011916503487897868,30:0.011916503487897868):0.10355322236620094):0.08935622847685679,((((5:0.04817980795010914,37:0.04817980795010914):0.04729979336877211,((25:0.04941157489988791,28:0.04…
tree STATE_591000 = (((((((((1:0.19792844000481344,2:0.19792844000481344):0.03864483992201348,(18:0.04333505602827728,(29:0.011574055880872345,34:0.011574055880872345):0.03176100014740493):0.19323822389854964):0.0032097512609010337,41:0.23978303118772795):0.12066101799622028,(((((((3:0.014335942963079627,37:0.014335942963079627):0.06697135099445847,23:0.08130729395753811):0.016826893997950246,((1…
tree STATE_592000 = (((((((1:0.0769454218897849,(14:0.01567025042978955,29:0.01567025042978955):0.06127517145999535):0.14187218957062234,2:0.21881761146040724):0.0035062440460009447,6:0.22232385550640818):0.32880606554095404,((((((((3:0.11700108632948358,37:0.11700108632948358):0.012294925066880957,((4:0.058074216913044124,(19:0.010727364883471393,25:0.010727364883471393):0.04734685202957273):0.0…
tree STATE_593000 = ((((((((1:0.18780082231759543,(2:0.17685466002221611,(6:0.056898583858623265,(14:0.014848983407055425,40:0.014848983407055425):0.04204960045156784):0.11995607616359286):0.010946162295379314):0.034214366624968684,(((((3:0.0675142911218623,((18:0.029998110270618675,36:0.029998110270618675):0.034392422780688076,42:0.06439053305130675):0.0031237580705555518):0.051522239975427084,3…
tree STATE_594000 = ((((((((((1:0.060849129335336816,(11:0.047270775844692234,21:0.047270775844692234):0.013578353490644582):0.15805038747258496,(20:0.04799088388606115,(24:0.04712008615588748,33:0.04712008615588748):8.707977301736711E-4):0.17090863292186062):0.07665621306042883,12:0.2955557298683506):0.03818854339496719,(((3:0.05436659115782973,35:0.05436659115782973):0.037401328148597465,(((4:0…
tree STATE_595000 = ((((((1:0.33018939687103865,(((((3:0.016301385379107556,35:0.016301385379107556):0.005294379592341466,(31:0.010709191021152977,39:0.010709191021152977):0.010886573950296045):0.01603337818371993,19:0.03762914315516895):0.11134055344202283,((((4:0.0032156778140370996,25:0.0032156778140370996):0.012712695650148547,13:0.015928373464185647):0.0012642666241912438,26:0.01719264008837…
tree STATE_596000 = (((((1:0.377176996183669,(((((2:0.050335701119121695,6:0.050335701119121695):0.20859675153184307,34:0.25893245265096476):0.043296995045207176,((((10:0.001650222535143477,18:0.001650222535143477):0.01644936352654474,((11:0.001697682680933327,33:0.001697682680933327):4.776562686988591E-4,37:0.002175338949632186):0.015924247112056034):0.013574222015794411,(17:0.003438114386634655…
tree STATE_597000 = ((((((((1:0.24830266282336036,(((10:0.03158844691915988,14:0.03158844691915988):0.005973080031658938,(18:0.006354259224507363,(25:0.005140839476142292,27:0.005140839476142292):0.0012134197483650716):0.031207267726311452):0.03847639442233231,21:0.07603792137315113):0.17226474145020923):0.14083548826503697,4:0.38913815108839733):0.011668469891660094,5:0.4008066209800574):0.12474…
tree STATE_598000 = (((((((((1:0.07408674628876007,4:0.07408674628876007):0.046563534157596495,(((16:0.032705228042838805,(35:0.011476894331442118,39:0.011476894331442118):0.021228333711396687):0.006383693917212427,32:0.03908892196005123):0.022548924404988756,((22:0.029982653944759727,(33:0.012041377495706052,40:0.012041377495706052):0.017941276449053675):0.007081986548994106,((23:0.0080342151609…
tree STATE_599000 = (((((((((1:0.08477462912128575,(4:0.03971303643966674,((13:0.012854712844672529,14:0.012854712844672529):0.012564483104516912,(((25:0.01754786804985551,41:0.01754786804985551):0.0014321430665404956,30:0.018980011116396005):0.0013695740642182819,26:0.020349585180614287):0.005069610768575154):0.0142938404904773):0.04506159268161901):0.07001301643034649,10:0.15478764555163224):0.…
tree STATE_600000 = (((((((1:0.13828125529669413,(5:0.09632740463010493,(10:0.08859903278084719,((13:0.03235119153584053,(36:0.02136708860056712,40:0.02136708860056712):0.010984102935273413):0.01024468306819843,38:0.042595874604038964):0.04600315817680822):0.007728371849257745):0.0419538506665892):0.10126465071356985,((((((3:0.027137571078251738,(12:0.00727849936441445,28:0.00727849936441445):0.0…
tree STATE_601000 = (((((((((1:0.11879543621441203,(17:0.009532264088001065,19:0.009532264088001065):0.10926317212641097):0.013999181810936831,((4:0.047111322502516956,10:0.047111322502516956):0.06761251352203372,5:0.11472383602455068):0.01807078200079819):0.18260994677130926,((((((3:0.020239445792585034,33:0.020239445792585034):0.022492740901927592,15:0.042732186694512626):0.021307134381635333,(…
tree STATE_602000 = ((((((((((1:0.10577769131857946,31:0.10577769131857946):0.07301745180703774,(5:0.07532345865070753,11:0.07532345865070753):0.10347168447490968):0.052054539226820185,((6:0.12800681880743975,15:0.12800681880743975):0.049981289143331,13:0.17798810795077075):0.05286157440166664):0.11688573837268887,(((3:0.019055211817506003,33:0.019055211817506003):0.015012473168288992,18:0.034067…
tree STATE_603000 = ((((((((((1:0.07681399986215248,5:0.07681399986215248):0.047214194342232146,37:0.12402819420438463):0.008873328393976532,(18:0.041065913677055595,33:0.041065913677055595):0.09183560892130557):0.24564270932656693,((29:0.007994093311056435,42:0.007994093311056435):0.19638206878202613,38:0.20437616209308257):0.17416806983184552):0.14470317811195726,((((6:0.07389503655841176,((14:…
tree STATE_604000 = ((((((((((1:0.053145710111372924,(32:0.025942081916355195,38:0.025942081916355195):0.027203628195017728):0.0109970205194405,(18:0.01012380333327611,33:0.01012380333327611):0.054018927297537316):0.07465392227488817,((((14:0.005032379572444623,23:0.005032379572444623):0.004120010899830441,35:0.009152390472275064):0.041526219922275946,((17:0.014954775853839055,42:0.01495477585383…
tree STATE_605000 = ((((((((((1:0.0901446079891377,30:0.0901446079891377):0.046628643016347865,((17:0.056705598430068976,29:0.056705598430068976):0.020735539438724165,(25:0.05027325124857954,(35:0.03986034507435691,38:0.03986034507435691):0.010412906174222629):0.027167886620213605):0.05933211313669243):0.013738014284476158,13:0.15051126528996173):0.09220251898181764,23:0.24271378427177936):0.2687…
tree STATE_606000 = ((((((((1:0.22949810531248402,(17:3.1125642200392805E-4,29:3.1125642200392805E-4):0.22918684889048008):0.08974899999475985,(((((7:0.0012802286189304965,8:0.0012802286189304965):0.0315125599679764,20:0.0327927885869069):0.05070194304767538,(36:0.007380064923416633,39:0.007380064923416633):0.07611466671116565):0.05754126544497552,(23:0.011225795985478255,32:0.011225795985478255)…
tree STATE_607000 = (((((((((((1:0.20980472267448894,((4:0.08404003563354595,13:0.08404003563354595):0.026975209620280965,((17:0.02263991463523239,31:0.02263991463523239):0.08778105643173927,29:0.11042097106697166):5.942741868552592E-4):0.09878947742066202):0.01186161099031871,6:0.22166633366480765):0.10079576329690287,((33:0.022363599427584844,40:0.022363599427584844):0.03060268019922287,41:0.05…
tree STATE_608000 = ((((((((((1:0.2884783890443214,13:0.2884783890443214):0.009118014822996179,((6:0.10070994643325513,((7:0.006944624350052307,8:0.006944624350052307):0.08060280917245483,38:0.08754743352250713):0.013162512910748006):0.0038102555230633273,(22:0.041137928727135786,(30:0.004223952449161291,32:0.004223952449161291):0.03691397627797449):0.06338227322918268):0.1930762019109991):0.0023…
tree STATE_609000 = ((((((1:0.3970850028446752,(((2:0.100116708933639,37:0.100116708933639):0.03277879810263057,(12:0.10280849939731262,(13:0.033036171128494045,23:0.033036171128494045):0.06977232826881857):0.030087007638956942):0.21886617229404803,((9:0.19366047832710032,((43:0.10681611996935211,44:0.10681611996935211):0.021824377936260186,45:0.1286404979056123):0.06501998042148802):0.0699980966…
tree STATE_610000 = ((((((((((1:0.12932040616226975,(5:0.07315391646126897,14:0.07315391646126897):0.056166489701000785):0.01834654510725167,27:0.14766695126952142):0.23929507517177043,(3:0.362560434543466,(((6:0.020517563557428915,11:0.020517563557428915):0.002322291443138228,33:0.022839855000567143):0.10910471682303574,16:0.1319445718236029):0.2306158627198631):0.02440159189782587):0.1024662078…
tree STATE_611000 = ((((((((1:0.15154254791327754,(((14:0.0014822123960945785,19:0.0014822123960945785):0.00711154956044279,31:0.008593761956537369):0.02271394257012159,(32:0.024969626176831516,38:0.024969626176831516):0.006338078349827442):0.12023484338661858):0.13106608025143057,(3:0.08439220844049504,34:0.08439220844049504):0.19821641972421306):0.241984113179201,((((4:0.11738312232396235,24:0.…
tree STATE_612000 = (((((((((1:0.18240507183206428,(((6:0.027745397844821617,(17:0.020679448823589613,30:0.020679448823589613):0.007065949021232004):0.023693913910209485,34:0.0514393117550311):0.09570387835913197,((14:0.05143562607066122,(18:0.018463851218905352,36:0.018463851218905352):0.03297177485175587):0.05567537490643123,((19:0.044783980374843435,(20:0.041154607723139565,22:0.04115460772313…
tree STATE_613000 = (((((((((1:0.25515947410257006,((27:0.007446179808253334,40:0.007446179808253334):0.05931185343394259,(35:0.007391163875389363,41:0.007391163875389363):0.05936686936680656):0.18840144086037414):0.06435919706623511,(2:0.3160370389795136,(((3:0.01359134579228601,28:0.01359134579228601):0.13869076265864558,6:0.1522821084509316):0.008039272061589053,((19:0.027545218041497444,(21:0…
tree STATE_614000 = ((((((((((1:0.09713963748302135,18:0.09713963748302135):0.1352135767885036,((2:0.06957879125673741,28:0.06957879125673741):0.16249065059697612,3:0.23206944185371353):2.8377241781141205E-4):0.0054237448322473625,31:0.2377769591037723):0.03505205991487878,(((4:0.008953707738135582,15:0.008953707738135582):0.009367567180862589,39:0.01832127491899817):0.008516877325922066,25:0.026…
tree STATE_615000 = (((((((((1:0.08441138204823108,((11:0.017268851856171854,25:0.017268851856171854):0.004664564156784828,38:0.02193341601295668):0.0624779660352744):0.0199967220746963,3:0.10440810412292738):0.29032001649847333,(((5:0.02262498153089408,(12:5.296529076470354E-4,37:5.296529076470354E-4):0.022095328623247045):0.11338905730896527,30:0.13601403883985935):0.10377837183461108,(22:0.006…
tree STATE_616000 = (((((((((((1:0.0832721685033798,((11:3.207333497279969E-4,38:3.207333497279969E-4):0.06410330037308083,(25:0.0069377772097057,41:0.0069377772097057):0.05748625651310313):0.01884813478057097):0.09810330965449453,31:0.18137547815787433):0.02109618533180932,((((6:0.030462906414944136,13:0.030462906414944136):0.04860824707512022,((10:0.01379640881086313,40:0.01379640881086313):0.0…
tree STATE_617000 = ((((((((((1:0.10084497571364044,(((13:0.007052083133430093,30:0.007052083133430093):0.054998908948621854,39:0.06205099208205195):0.024021794230455848,27:0.0860727863125078):0.014772189401132646):0.0029292341718140102,(12:0.017689645351747583,28:0.017689645351747583):0.08608456453370687):0.030085823939015446,(15:0.07164731783898165,(((17:0.017230270871122447,29:0.01723027087112…
tree STATE_618000 = ((((((((((((1:0.03772128569599675,(19:0.017218508601631516,30:0.017218508601631516):0.02050277709436523):0.10083625060518764,((3:0.0943699227075849,(((15:0.03746875377279056,17:0.03746875377279056):0.0033373257767489797,27:0.04080607954953954):0.03654217350993987,39:0.07734825305947941):0.01702166964810549):0.013931126646158004,((13:0.05560100975466948,35:0.05560100975466948):…
tree STATE_619000 = (((((((((1:0.22379728935637822,((3:0.07457091015713917,(((15:0.03072998062740033,30:0.03072998062740033):0.003963669854382075,24:0.034693650481782405):0.03609172058764457,27:0.07078537106942698):0.003785539087712189):0.04753360970735904,25:0.1221045198644982):0.10169276949188001):0.023303614888077778,((((4:0.08959595075790606,12:0.08959595075790606):0.030667923713389347,(14:3.…
tree STATE_620000 = ((((((((1:0.6620482771863294,((((4:0.30451014042155217,(((10:0.025593671762496675,18:0.025593671762496675):0.0194034340670953,(14:0.02889864195890175,16:0.02889864195890175):0.016098463870690225):0.059963093112290436,38:0.10496019894188241):0.19954994147966976):0.04456131687762466,(((12:0.0052954646933591094,35:0.0052954646933591094):0.03877305771787766,40:0.04406852241123677)…
tree STATE_621000 = ((((((1:0.2246023112058686,(((20:0.04695755603622555,(28:0.011515651410997559,41:0.011515651410997559):0.03544190462522799):0.058113529576246395,32:0.10507108561247194):0.07417777663813682,25:0.17924886225060876):0.045353448955259834):0.36923738748919566,(2:0.5318487138565624,((((3:0.0075232654109547974,37:0.0075232654109547974):0.05186769526316946,24:0.059390960674124256):0.0…
tree STATE_622000 = (((((((((1:0.01969436652100868,((22:0.01590303496786028,38:0.01590303496786028):1.245076804947537E-5,41:0.015915485735909757):0.0037788807850989217):0.033736078203971065,5:0.05343044472497974):0.044343947134385324,(25:0.01176665739674634,33:0.01176665739674634):0.08600773446261872):0.2489856252799076,(4:0.1770482483083248,((14:0.0067745738013019535,18:0.0067745738013019535):0.…
tree STATE_623000 = ((((((1:0.191198001510329,((7:0.016397088891594157,8:0.016397088891594157):0.15102079492406723,((((12:1.4834206506708397E-4,17:1.4834206506708397E-4):9.593194633754881E-4,26:0.001107661528442572):0.005114726817892732,37:0.006222388346335304):0.1582814347175891,22:0.16450382306392441):0.0029140607517369743):0.02378011769466762):0.21911489998709494,(((3:0.20806590871048875,((((2…
tree STATE_624000 = (((((((((1:0.14894472096249411,((7:0.050642253235809155,8:0.050642253235809155):0.09568848003978728,((12:0.03160531338453791,((22:0.003703742359019792,37:0.003703742359019792):0.023353339794120492,26:0.027057082153140285):0.0045482312313976266):0.021286182269539128,16:0.05289149565407704):0.09343923762151939):0.0026139876868976897):0.056476181280670223,5:0.20542090224316434):0…
tree STATE_625000 = (((((((((1:0.15612269392391712,((6:0.04527430392198469,39:0.04527430392198469):0.031361768625647136,41:0.07663607254763183):0.07948662137628529):0.05526821692387035,(20:0.005919082744395637,35:0.005919082744395637):0.20547182810339182):0.0023743907794060437,((4:0.09691202747364461,33:0.09691202747364461):0.09649146291509897,(5:0.12721707764715964,24:0.12721707764715964):0.0661…
tree STATE_626000 = ((((((((1:0.28956923744553864,((4:0.017607802229672453,28:0.017607802229672453):0.013278466656911507,(20:0.02245185112645305,33:0.02245185112645305):0.00843441776013091):0.2586829685589547):0.09583073828193833,((((((((5:0.0998509993225331,(24:0.07141460774133433,34:0.07141460774133433):0.02843639158119876):0.014697204815060746,(((21:0.012390045220198593,27:0.012390045220198593…
tree STATE_627000 = (((((((((((1:0.09004931191175758,26:0.09004931191175758):0.02430670832231349,(15:0.019051786153636917,18:0.019051786153636917):0.09530423408043415):0.02095796162469052,((((2:0.036020075317386754,27:0.036020075317386754):8.299141430920948E-5,21:0.036103066731695964):0.0275573080732038,((10:0.04998320972389086,(20:0.03794508461350285,((30:0.0019088884405252652,(41:3.335858028065…
tree STATE_628000 = (((((((((((1:0.009305357846950277,17:0.009305357846950277):0.06928111289017709,(3:0.05210960753686285,((10:0.003835556621634491,20:0.003835556621634491):0.005354476634454194,42:0.009190033256088685):0.04291957428077416):0.026476863200264517):0.010064517395475633,(21:0.01819650922247014,23:0.01819650922247014):0.07045447891013286):0.010332139857797074,(14:0.09204425794539037,((…
tree STATE_629000 = ((((((((((((1:0.020461501332664046,3:0.020461501332664046):0.019686355183123002,17:0.04014785651578705):0.002972727381700631,(14:0.04221205219372552,15:0.04221205219372552):9.085317037621568E-4):0.011678462076771,10:0.05479904597425868):0.08244620688844294,((20:0.001394336216483825,37:0.001394336216483825):0.001370720533917052,29:0.002765056750400877):0.13448019611230075):0.05…
tree STATE_630000 = (((((((((((((1:0.028855371691203544,23:0.028855371691203544):0.0017313017673078017,12:0.030586673458511345):0.023797107668160896,(32:0.006443066120753493,41:0.006443066120753493):0.047940715005918746):0.06577601417477627,(3:0.11880628273851151,((29:0.016277385013563,37:0.016277385013563):0.0024733699179356437,(40:0.009890517109424858,42:0.009890517109424858):0.0088602378220737…
tree STATE_631000 = (((((((((1:0.04299190902806967,(((5:0.017932967593675263,14:0.017932967593675263):0.013044788309909693,10:0.030977755903584956):0.006584377863795957,30:0.03756213376738091):0.00542977526068876):0.13193545024154812,((12:4.4655417903580777E-4,23:4.4655417903580777E-4):0.06603218935537601,32:0.06647874353441181):0.10844861573520599):0.16293131869454477,((((((((3:0.028285312281356…
tree STATE_632000 = ((((((((((((1:0.05823381573345857,30:0.05823381573345857):0.02462465866870662,13:0.08285847440216519):0.019436167153073766,(((17:0.006577898138136874,37:0.006577898138136874):0.020438058301558433,(38:0.006617279822373155,41:0.006617279822373155):0.020398676617322153):0.02775809403654434,34:0.05477405047623965):0.04752059107899931):0.07264109875638156,(3:0.07125464839487598,(16…
tree STATE_633000 = ((((((((((((1:0.05504114497271742,(19:0.04171531191445113,21:0.04171531191445113):0.01332583305826629):0.00926772595530917,(27:0.024640395439917917,34:0.024640395439917917):0.03966847548810867):0.0031537075532332426,30:0.06746257848125983):0.14737310911248358,((6:0.06264460939492719,36:0.06264460939492719):0.053354936888748344,(13:0.10510527275729273,(17:0.07209148702333021,(3…
tree STATE_634000 = (((((((((1:0.1819041406788642,26:0.1819041406788642):0.011069178723686596,((((13:0.002322584765791184,17:0.002322584765791184):0.03523151165251143,29:0.03755409641830261):0.012455897552752282,20:0.05000999397105489):0.02085713093598042,18:0.07086712490703531):0.12210619449551549):0.07519585382715821,((((4:0.05601127377766425,(12:0.047279546134905814,23:0.047279546134905814):0.…
tree STATE_635000 = (((((((1:0.10594803691301596,(((17:0.03351247797258159,20:0.03351247797258159):0.008171645615718981,18:0.04168412358830057):0.0153687196997142,(24:0.013255808653143712,26:0.013255808653143712):0.04379703463487106):0.04889519362500119):0.053134843515201896,14:0.15908288042821786):0.055557504486376946,(((((4:0.0012235953921040758,19:0.0012235953921040758):0.00922670404757386,23:…
tree STATE_636000 = (((((((((1:0.07217192427675452,(22:0.01727612204827022,38:0.01727612204827022):0.0548958022284843):0.030901413752613363,26:0.10307333802936788):0.01734796221604723,12:0.12042130024541511):0.22204688886810434,(((16:0.033322871033090395,34:0.033322871033090395):0.13848238267812102,(28:0.05594947488461973,(31:0.015768354191291207,36:0.015768354191291207):0.04018112069332852):0.11…
tree STATE_637000 = ((((((((1:0.1596584324167388,((3:0.06265196226473317,(((23:0.015321239402307741,(24:0.006499365966864008,39:0.006499365966864008):0.008821873435443734):0.00426415006211627,41:0.01958538946442401):0.009850292687862638,25:0.02943568215228665):0.033216280112446525):0.04167628836965896,18:0.10432825063439213):0.055330181782346666):0.0881716025252876,(((2:0.0451851980907333,(((6:0.…
tree STATE_638000 = ((((((((1:0.09713207327082415,20:0.09713207327082415):0.24151994010494335,((((5:0.04750254737222477,34:0.04750254737222477):0.013710803680523659,30:0.06121335105274843):0.03773019131332635,(7:0.014255745697481345,8:0.014255745697481345):0.08468779666859343):0.0038257658352497254,(18:0.023746550957973237,41:0.023746550957973237):0.07902275724335127):0.23588270517444299):0.02760…
tree STATE_639000 = ((((((((1:0.24926125058676904,(((2:0.07173043154884688,6:0.07173043154884688):0.0026441122652448024,11:0.07437454381409168):0.056593321341551164,(13:0.01573681761670668,((17:0.009854686201259077,26:0.009854686201259077):0.0048682727716743025,35:0.01472295897293338):0.0010138586437732997):0.11523104753893618):0.11829338543112619):0.06224389408952449,((((12:0.008957101147587295,…
tree STATE_640000 = ((((((((((1:0.08178340050776362,(6:0.07883430995906515,((10:0.01665024768938658,19:0.01665024768938658):0.006031846475590224,12:0.022682094164976803):0.05615221579408835):0.002949090548698463):0.005399044470957293,11:0.08718244497872091):0.1775645617860917,31:0.2647470067648126):0.15509535208263042,((((((3:0.031263854760026154,23:0.031263854760026154):0.013745747793463298,32:0…
tree STATE_641000 = ((((((((((1:0.05932111605989727,(19:0.044153647398374136,28:0.044153647398374136):0.015167468661523131):0.07348331210436712,5:0.13280442816426438):0.03696127382531972,((2:0.06754061365358176,29:0.06754061365358176):9.061118059212891E-5,40:0.06763122483417389):0.10213447715541021):0.028644077788833933,(((11:0.002887254366198184,25:0.002887254366198184):0.09567637947148872,(41:0…
tree STATE_642000 = ((((((((((1:0.11000148163798737,(6:0.10040191137247373,(15:0.022625984702793128,27:0.022625984702793128):0.0777759266696806):0.00959957026551364):0.11546643402495987,(16:0.009478768753669552,35:0.009478768753669552):0.2159891469092777):0.1162124836892233,((17:0.1276736684501924,39:0.1276736684501924):0.08661261914175811,28:0.2142862875919505):0.12739411176022003):0.05561350093…
tree STATE_643000 = (((((((((((1:0.11836298286495262,(((15:0.030425342437333622,27:0.030425342437333622):0.00224198857130542,35:0.03266733100863904):0.032366210007570964,16:0.06503354101621):0.05332944184874261):0.09787765275629864,3:0.21624063562125126):0.05749152874730415,(20:0.07857618791370144,40:0.07857618791370144):0.19515597645485397):0.07035128961444304,(10:0.011908442704040545,39:0.01190…
tree STATE_644000 = (((((((((((1:0.07648178132078991,(3:0.03181115403026994,39:0.03181115403026994):0.04467062729051997):0.0758504610529835,20:0.1523322423737734):0.14862212779332884,17:0.30095437016710225):0.05821515417907597,(19:0.04012926205797339,36:0.04012926205797339):0.3190402622882048):0.009993595322818238,(5:0.23204472817463961,((7:0.02542222357924293,8:0.02542222357924293):0.08034705520…
tree STATE_645000 = ((((((1:0.2021101544172718,(((4:0.011393644931309553,21:0.011393644931309553):0.015944629186499915,6:0.027338274117809466):0.0010085672638929961,10:0.028346841381702462):0.17376331303556933):0.10593233554745649,(((7:0.026420990813610837,8:0.026420990813610837):0.08969267867090738,17:0.11611366948451822):0.18250904570040893,39:0.29862271518492717):0.009419774779801104):0.589025…
tree STATE_646000 = ((((1:0.5916802963387032,((10:0.022952107124522395,35:0.022952107124522395):0.31152815668777634,(16:0.015424030540681427,24:0.015424030540681427):0.3190562332716173):0.2572000325264045):0.9418066714769459,((((2:0.27903939698130653,(11:0.10369003265640993,(30:0.03665182613324485,42:0.03665182613324485):0.06703820652316508):0.17534936432489662):0.6009297716928174,((((4:0.2046357…
tree STATE_647000 = (((((((1:0.450918192083765,((((14:0.041161696587152435,33:0.041161696587152435):0.049006999200689405,16:0.09016869578784184):0.060576227836588975,(18:0.09058958120587628,32:0.09058958120587628):0.06015534241855454):0.04017494845724445,31:0.19091987208167527):0.2599983200020897):0.05113712223958139,(((9:0.11307851283083022,(46:0.017421950451176327,47:0.017421950451176327):0.095…
tree STATE_648000 = ((((((((1:0.5314223900476605,(((2:0.251392283203269,(5:0.1868782142145151,13:0.1868782142145151):0.06451406898875392):0.02766622248471373,39:0.27905850568798274):0.005174757264824248,15:0.284233262952807):0.24718912709485347):0.1597268861583433,((3:0.09626101513428154,28:0.09626101513428154):0.3552648865367105,(((4:0.1540528373698271,14:0.1540528373698271):0.04221992936119667,…
tree STATE_649000 = ((((((1:0.4028815858113182,15:0.4028815858113182):0.5114799529217204,((9:0.3934153132037834,((43:0.121026177272211,45:0.121026177272211):0.18196109824713386,(46:0.14000785341222607,47:0.14000785341222607):0.16297942210711877):0.09042803768443858):0.44093464044385744,44:0.8343499536476409):0.08001158508539785):0.12559472302230368,((((((((2:0.3188455978099337,5:0.318845597809933…
tree STATE_650000 = ((((((((((1:0.09420914908329894,10:0.09420914908329894):0.060714696873998386,15:0.15492384595729733):0.09977027032687233,(5:0.1007944710828811,(13:0.023083016841794684,35:0.023083016841794684):0.07771145424108641):0.15389964520128857):0.32344835722249393,(((24:0.01300778595899679,37:0.01300778595899679):0.035446720517800755,40:0.04845450647679755):0.2515522143183763,((25:0.126…
tree STATE_651000 = ((((((((((1:0.12731034310712494,38:0.12731034310712494):0.18778045286647746,((11:0.05249382740376768,((12:0.02680252076265101,21:0.02680252076265101):0.024356131837741487,19:0.0511586526003925):0.0013351748033751804):0.017012689777902906,(28:0.05297044334501512,41:0.05297044334501512):0.016536073836655465):0.24558427879193181):0.015996481627844394,(((10:0.03407226609954774,24:…
tree STATE_652000 = (((((((((1:0.10917191993954184,38:0.10917191993954184):0.05471114258655846,(((12:0.013986046723545958,42:0.013986046723545958):0.013747755905389573,16:0.02773380262893553):0.06350462583956797,(25:0.04364160998856972,41:0.04364160998856972):0.04759681847993378):0.0726446340575968):0.2005598013149354,(6:0.21234322420296364,(((10:0.03181809004133999,24:0.03181809004133999):0.0859…
tree STATE_653000 = (((((((((1:0.3327306822192512,(3:0.32118281929901055,(11:0.29196755535226127,16:0.29196755535226127):0.02921526394674928):0.011547862920240626):0.005572712145840708,((((6:0.07057809624712708,26:0.07057809624712708):0.04977222625995727,25:0.12035032250708434):0.04863206435402599,(12:0.1533318614605818,37:0.1533318614605818):0.015650525400528525):0.11642403810546481,((((10:0.010…
tree STATE_654000 = (((((((((1:0.32260154657484236,((9:0.08659065986027771,(43:0.04789380850344854,(44:0.011692368847267933,45:0.011692368847267933):0.03620143965618061):0.03869685135682917):0.13871822686569757,(46:0.11872438197470585,47:0.11872438197470585):0.10658450475126945):0.09729265984886706):0.004725271543150222,16:0.3273268181179926):0.06101452147389275,((((3:0.07782037920346596,(7:0.037…
tree STATE_655000 = (((((1:0.5514240481095151,(((((3:0.11195913259638282,5:0.11195913259638282):0.059851509701603356,16:0.17181064229798618):0.19423923077079383,((12:0.07045232714378301,35:0.07045232714378301):0.24492695953345894,((15:0.002646083548467596,39:0.002646083548467596):0.21043698119405072,((23:0.004856876107958855,33:0.004856876107958855):0.004981443205348312,31:0.009838319313307167):0…
tree STATE_656000 = (((((((((((((1:0.039870724301455024,40:0.039870724301455024):0.18198606031454928,26:0.2218567846160043):0.033396794690040726,(3:0.2208306088304699,(5:0.07623823013975257,28:0.07623823013975257):0.14459237869071734):0.03442297047557513):0.002891303707274029,(2:0.09198801511159198,18:0.09198801511159198):0.16615686790172707):5.9182224784681825E-5,((((12:0.0011713241439951494,39:…
tree STATE_657000 = (((((((((((1:0.17824816344576055,40:0.17824816344576055):0.1736792030486235,((7:0.09857708915684953,8:0.09857708915684953):0.08698026767937746,17:0.18555735683622698):0.16637000965815707):0.11721628112812021,(((2:0.12733259631463018,(3:0.10857393759915084,(18:0.012135181409500827,41:0.012135181409500827):0.09643875618965):0.01875865871547934):0.011219418216737248,(5:0.08064866…
tree STATE_658000 = (((((((((((((((1:0.13597375210038984,34:0.13597375210038984):0.026593551121445458,25:0.1625673032218353):4.1213748729015953E-4,2:0.16297944070912546):0.0819115558822,17:0.24489099659132546):0.04617952517550605,(((7:0.04765445107168786,8:0.04765445107168786):0.09884054990795352,40:0.14649500097964138):0.10574555281854295,(20:0.021070233275641587,24:0.021070233275641587):0.23117…
tree STATE_659000 = ((((((((((1:0.06509931074123673,35:0.06509931074123673):0.026321751630589918,(7:0.021004359323058292,8:0.021004359323058292):0.07041670304876836):0.1347302982705841,34:0.22615136064241076):0.2606551465461899,(24:0.040955245929569645,40:0.040955245929569645):0.44585126125903096):0.04293525540973253,((((2:0.10459936324785465,((27:0.028207362758564364,38:0.028207362758564364):0.0…
tree STATE_660000 = (((((((((1:0.023616758472103157,39:0.023616758472103157):0.10416173648078567,32:0.12777849495288882):0.045325449146711605,34:0.17310394409960042):0.20135517677075573,(((((2:0.11661800977483243,4:0.11661800977483243):0.03898697809967304,(37:0.06677474983579586,41:0.06677474983579586):0.08883023803870961):0.004493263619612997,(((21:0.06176483041785062,38:0.06176483041785062):0.0…
tree STATE_661000 = (((((((((((1:0.06784376929074477,21:0.06784376929074477):0.02793746475436347,30:0.09578123404510824):0.021996315735400576,39:0.11777754978050882):0.39910665818945035,(((13:0.025101554142404166,40:0.025101554142404166):0.2453487579208264,((20:0.00451786754302269,27:0.00451786754302269):0.24986290952495416,23:0.25438077706797685):0.01606953499525371):0.1046093723452532,(16:0.069…
tree STATE_662000 = (((((((1:0.6764734534955101,6:0.6764734534955101):0.041375252788648065,(((((((2:0.1178311790746667,25:0.1178311790746667):0.010258225842717877,24:0.12808940491738458):0.07667416410917047,((4:0.16078876262643324,37:0.16078876262643324):0.03168984992936405,((7:6.889117974996037E-4,8:6.889117974996037E-4):0.1344493291427295,((11:0.08652091590018388,19:0.08652091590018388):0.03174…
tree STATE_663000 = (((((((1:0.36177216457449435,((((2:0.13505866280100307,(28:0.1205354318450942,38:0.1205354318450942):0.014523230955908864):0.05981196639056524,((15:0.03859577359118135,42:0.03859577359118135):0.08019035260793442,((((16:0.009294031458932563,32:0.009294031458932563):0.0030142342035369175,26:0.01230826566246948):0.04591792154182162,17:0.058226187204291104):0.026738292113029895,22…
tree STATE_664000 = (((((((1:0.3176776160284685,20:0.3176776160284685):0.18188218435141068,(((4:0.13320536317614895,(11:0.0013765712965241566,28:0.0013765712965241566):0.1318287918796248):0.058205690786729436,(13:0.013110146999501585,40:0.013110146999501585):0.1783009069633768):0.2585886303699404,(((17:0.05685471146359914,36:0.05685471146359914):0.10490523691786746,((21:0.10734174584457797,25:0.1…
tree STATE_665000 = ((((((1:0.40682733165254564,(9:0.31328297202865146,(((43:0.021433489062741756,44:0.021433489062741756):0.11000687358809472,45:0.13144036265083647):0.0577582266395861,(46:0.08888094674335446,47:0.08888094674335446):0.10031764254706811):0.12408438273822889):0.09354435962389418):0.20046386277277733,(((((2:0.21441831146344653,((16:0.08194106259292874,41:0.08194106259292874):0.0525…
tree STATE_666000 = ((((((((((1:0.15828619513972525,38:0.15828619513972525):0.16337515638712075,(((7:0.03498997390054585,8:0.03498997390054585):0.09427836172440207,(25:0.04022140675822499,40:0.04022140675822499):0.08904692886672291):0.15216214880627618,(((10:0.018646860775750913,39:0.018646860775750913):0.04744063473661542,34:0.06608749551236633):0.2128268944840238,32:0.2789143899963901):0.002516…
tree STATE_667000 = (((((((1:0.056644000192996403,41:0.056644000192996403):0.027935571059821217,23:0.08457957125281762):0.5866767800822974,(((9:0.07105501655263637,45:0.07105501655263637):0.01576260620359922,44:0.08681762275623559):0.25113504794901365,(43:0.2751064134349631,(46:0.05949455870201884,47:0.05949455870201884):0.21561185473294428):0.06284625727028609):0.3333036806298659):0.079373410229…
tree STATE_668000 = ((((((1:0.36381829174266134,((3:0.21882417361195128,(5:0.2024524382299825,(11:0.06963893554916968,41:0.06963893554916968):0.13281350268081282):0.01637173538196879):0.13247742394863737,((18:0.10273918292837236,(21:0.07540347483037425,27:0.07540347483037425):0.02733570809799811):0.20293152805188575,((22:0.029787307898459226,(25:0.017682315268922576,31:0.017682315268922576):0.012…
tree STATE_669000 = ((((((((((1:0.1591555346687905,36:0.1591555346687905):0.03468697983129668,5:0.1938425145000872):0.03819161269237731,(((12:0.021077101795102134,28:0.021077101795102134):0.0253667321482783,14:0.04644383394338043):0.07443568610885037,29:0.12087952005223081):0.11115460714023369):0.20625604048624394,(4:0.13025653878356933,13:0.13025653878356933):0.3080336288951391):0.07209046515633…
tree STATE_670000 = (((((((((1:0.18925217034740535,(2:0.15732516018665155,12:0.15732516018665155):0.031927010160753805):0.11144944611955962,36:0.30070161646696497):0.2442424318791127,((((11:0.012085113264298218,21:0.012085113264298218):0.012001313616699255,((25:0.009594969906537859,29:0.009594969906537859):0.0026620163577411402,33:0.012256986264278999):0.011829440616718475):0.060906598769482526,2…
tree STATE_671000 = ((((((((((((1:0.0658080888921555,12:0.0658080888921555):0.01364310135450808,23:0.07945119024666358):0.004224148746082831,((14:0.050699762674225414,39:0.050699762674225414):4.735715936420512E-4,28:0.051173334267867465):0.03250200472487895):0.09157657324103978,2:0.1752519122337862):0.09633235224543776,36:0.27158426447922396):0.0068216064632029005,38:0.27840587094242686):0.065817…
tree STATE_672000 = ((((((((((((1:0.03077740890045161,14:0.03077740890045161):0.015096353103823627,28:0.04587376200427524):0.029437055164758787,(3:0.050861953239745024,((17:0.018434085329329542,30:0.018434085329329542):0.010928632406527264,(27:0.024407448211912007,40:0.024407448211912007):0.004955269523944799):0.021499235503888218):0.024448863929289):0.017775752449529905,36:0.09308656961856393):0…
tree STATE_673000 = ((((((((((((1:0.06302908329702875,(17:0.02684467363928022,((21:0.003833943672310423,30:0.003833943672310423):0.010008456989617599,25:0.013842400661928022):0.013002272977352196):0.03618440965774853):0.01413813772227765,(3:0.03571303500527233,12:0.03571303500527233):0.04145418601403407):0.0331877998334837,36:0.1103550208527901):0.10998684627612844,((((((14:0.011074757246580537,3…
tree STATE_674000 = ((((((((1:0.176790322369858,33:0.176790322369858):0.02752906171332778,(2:0.1125779761662343,((((24:0.017043543938779396,28:0.017043543938779396):0.012429126963348032,29:0.029472670902127428):0.026151738876853875,26:0.0556244097789813):0.043504294487864296,42:0.0991287042668456):0.013449271899388701):0.09174140791695148):0.0802936172966639,(((((((13:0.007997853036531524,15:0.00…
tree STATE_675000 = (((((((((1:0.10627007544065672,(7:0.01767650863986663,8:0.01767650863986663):0.0885935668007901):0.02031649622014231,4:0.12658657166079904):0.012109620579732583,22:0.13869619224053162):0.20020088301435643,((2:0.2611259309619526,42:0.2611259309619526):0.07133510378913321,((9:0.196852146376365,(((43:0.07032822824044523,45:0.07032822824044523):0.03259692128766574,(46:0.0111353430…
tree STATE_676000 = (((((((((1:0.0877400927253382,(23:0.0449958443734482,33:0.0449958443734482):0.042744248351889995):0.07932066421917458,34:0.16706075694451278):0.18498205653939798,(((9:0.07522313331879024,(43:0.004493760297621227,44:0.004493760297621227):0.07072937302116901):0.036309455268876786,(45:0.10467342554659972,(46:4.3178939578313697E-4,47:4.3178939578313697E-4):0.1042416361508166):0.00…
tree STATE_677000 = ((((((((((1:0.017713081631856753,34:0.017713081631856753):0.050228162574419824,(17:0.031722766481384605,(29:0.023129246732604372,42:0.023129246732604372):0.008593519748780233):0.03621847772489197):0.1312446365474692,6:0.19918588075374577):0.3066112441613701,(((10:8.955439840743031E-4,14:8.955439840743031E-4):0.1342837239620038,18:0.1351792679460781):0.3081840002842212,((15:0.0…
tree STATE_678000 = (((((((((((1:0.0665438568302087,(29:0.029141667066264827,34:0.029141667066264827):0.03740218976394388):0.010080934027008576,(17:0.005413969468197717,42:0.005413969468197717):0.07121082138901956):0.23547847334320637,((3:0.09483133872164048,16:0.09483133872164048):0.07258472884011011,(13:0.10384911826022257,(18:0.09879184575519756,24:0.09879184575519756):0.0050572725050250095):0…
tree STATE_679000 = ((((((1:0.2650428991087948,6:0.2650428991087948):0.5166403079049873,((((9:0.02993955293244644,((43:0.017756562528364314,44:0.017756562528364314):0.0035359429739548094,45:0.021292505502319124):0.008647047430127317):0.0971223545218502,(46:0.004897451546895239,47:0.004897451546895239):0.1221644559074014):0.28022298935580126,(((11:0.12082960243245992,20:0.12082960243245992):0.0354…
tree STATE_680000 = ((((((((((((((1:0.05822474611675452,(5:0.017624089851497587,42:0.017624089851497587):0.040600656265256926):0.04992938476994238,(11:8.660455893336225E-4,16:8.660455893336225E-4):0.10728808529736328):0.057756791570676175,(((12:0.005532494001910341,14:0.005532494001910341):0.011167867667243066,18:0.016700361669153407):0.05806354275253278,24:0.07476390442168619):0.0911470180356868…
tree STATE_681000 = ((((((((((1:0.1135700300368629,((16:3.4063086895735835E-4,23:3.4063086895735835E-4):1.6503681862999276E-4,31:5.056676875873511E-4):0.11306436234927555):0.08865158589482465,5:0.20222161593168755):0.20225822176321648,(12:0.03467046184481007,(27:0.009984165689317084,35:0.009984165689317084):0.024686296155492983):0.369809375850094):0.017186825518805016,(((7:0.12829217797018666,8:0…
tree STATE_682000 = ((((((((1:0.08991426567307517,(18:0.018181637929925026,27:0.018181637929925026):0.07173262774315015):0.2938550523746617,(4:0.17018965137236952,((5:0.08713653966418973,35:0.08713653966418973):0.048652547437222096,((12:0.018058296614765153,14:0.018058296614765153):0.007384395230336925,32:0.02544269184510208):0.11034639525630975):0.034400564270957695):0.21357966667536737):0.13857…
tree STATE_683000 = (((((((((((1:0.06273586124332081,(16:0.016775461536197734,27:0.016775461536197734):0.04596039970712308):0.08457510381201433,35:0.14731096505533514):0.06126292999866639,(((11:0.04159942074747037,29:0.04159942074747037):0.006015341583492151,25:0.04761476233096252):0.15012970869097206,((21:0.1033260115143117,(22:0.02404813734175873,24:0.02404813734175873):0.07927787417255297):0.0…
tree STATE_684000 = ((((((((((((((1:0.03140605391427157,35:0.03140605391427157):0.00506821876162996,(16:0.0021243508488251544,21:0.0021243508488251544):0.03434992182707638):0.006295393599422924,30:0.042769666275324456):0.029850633822810946,27:0.0726203000981354):0.013845366891075434,17:0.08646566698921083):0.11705550405163996,(11:0.016682034838780006,24:0.016682034838780006):0.1868391362020708):0…
tree STATE_685000 = ((((((((((1:0.08373558097406411,((21:0.01053395245638283,(27:0.006512291643160875,34:0.006512291643160875):0.004021660813221955):0.011868828235162072,33:0.022402780691544902):0.06133280028251921):0.04526635198646076,((25:0.06841548849340665,29:0.06841548849340665):0.022521559764786148,36:0.09093704825819279):0.038064884702332075):0.11356453781538278,(4:0.19711626333088578,18:0…
tree STATE_686000 = (((((((1:0.1019666766870508,15:0.1019666766870508):0.1214956243512774,(14:0.003508860695932984,25:0.003508860695932984):0.21995344034239522):0.010851770075721912,(((((16:0.013614217705799046,41:0.013614217705799046):0.01320981746820601,(21:0.0037847983484031924,28:0.0037847983484031924):0.023039236825601862):0.012968498133215496,17:0.03979253330722055):0.04193183797946761,(34:…
tree STATE_687000 = ((((((1:0.11163129845564741,(27:0.0973386600767332,42:0.0973386600767332):0.014292638378914216):0.696816517402939,((((3:0.34397475328033317,((((6:0.0950231958552738,13:0.0950231958552738):0.03286242976438836,((12:0.035951512976376096,16:0.035951512976376096):0.017645097972970217,38:0.05359661094934631):0.07428901467031584):0.06326291843692167,19:0.19114854405658382):0.03514657…
tree STATE_688000 = (((((((((((1:0.02494372206745246,36:0.02494372206745246):0.004793529867069032,27:0.02973725193452149):0.08032233700077998,(21:0.04398111298301796,(((23:0.0018601485827649772,41:0.0018601485827649772):0.009962996933793372,28:0.01182314551655835):0.003987180514717937,35:0.015810326031276287):0.028170786951741675):0.06607847595228351):0.18041166404761105,18:0.29047125298291254):0…
tree STATE_689000 = (((((((((1:0.02646895377374943,36:0.02646895377374943):0.14028167706857902,(((3:0.0224268564480549,19:0.0224268564480549):0.06743040391252772,32:0.08985726036058261):0.004645220182872167,6:0.09450248054345478):0.07224815029887369):0.06308093296437756,(11:0.041983104691600985,35:0.041983104691600985):0.18784845911510503):0.042586605069864863,((9:0.08904078625172387,((43:0.01782…
tree STATE_690000 = (((((((((((1:0.06438673055921272,((27:0.00323112299840826,28:0.00323112299840826):0.04527067818090132,36:0.048501801179309585):0.015884929379903136):0.0077024546883547595,6:0.07208918524756748):0.016815489278995358,4:0.08890467452656284):0.042710652555372625,3:0.13161532708193546):0.005977112520312744,(35:0.022050365224233877,37:0.022050365224233877):0.11554207437801434):0.236…
tree STATE_691000 = (((((((((((1:0.030655313509549028,((27:0.023316135486354708,36:0.023316135486354708):0.002413147417148185,28:0.025729282903502893):0.004926030606046135):0.09646313263129547,6:0.1271184461408445):0.004103239735979591,(4:0.1014605454568411,(35:0.02440001866468612,37:0.02440001866468612):0.07706052679215498):0.029761140419982984):0.027776339276573303,(3:0.023664794023055616,10:0.…
tree STATE_692000 = (((((((((1:0.07193012519437755,(((11:0.026496002804123894,19:0.026496002804123894):0.016579138876299474,15:0.04307514168042337):0.004901411094486614,39:0.04797655277490998):0.02395357241946757):0.056542783193944374,(((6:0.02415142583945803,23:0.02415142583945803):0.006378267386924326,(27:0.029685512385508893,36:0.029685512385508893):8.441808408734645E-4):0.03822512573543428,18…
tree STATE_693000 = (((((((((((1:0.03157022989059677,31:0.03157022989059677):0.08774227895005658,(15:0.017630417782920783,(19:0.009339328516475462,39:0.009339328516475462):0.00829108926644532):0.10168209105773257):0.001465321364106112,5:0.12077783020475946):0.08635744908730064,((9:0.07158633109079841,(44:0.021130075605262217,(46:0.004633018129842428,47:0.004633018129842428):0.01649705747541979):0…
tree STATE_694000 = (((((((((((((1:0.019636660196454853,22:0.019636660196454853):0.040736038626370166,21:0.06037269882282502):0.060591505723572955,((24:0.02547649486498927,33:0.02547649486498927):0.09539772485859518,31:0.12087421972358445):8.998482281352693E-5):0.0017009609075429727,(((12:0.01548742879393288,14:0.01548742879393288):0.026439140341005495,(((16:0.0027718881221939513,41:0.00277188812…
tree STATE_695000 = ((((((1:0.0869985964247925,(25:0.03839460989864197,(30:0.014245568557670906,36:0.014245568557670906):0.024149041340971063):0.048603986526150535):0.285022368654392,((((3:0.11594581565245728,16:0.11594581565245728):0.1113225984303597,((((9:0.04048948905651748,45:0.04048948905651748):0.06094297971071402,44:0.1014324687672315):0.008377474869628948,43:0.10980994363686045):0.0470468…
tree STATE_696000 = (((((((1:0.2312442119109312,((5:0.10286506513187313,((15:0.03292768076845341,20:0.03292768076845341):0.026047509291396334,(19:0.05729566150685194,((25:0.031296963097917165,32:0.031296963097917165):0.006362305250945971,31:0.037659268348863136):0.019636393157988805):0.0016795285529978068):0.04388987507202338):0.09273557653357781,(((23:0.005237714740093726,34:0.005237714740093726…
tree STATE_697000 = (((((((1:0.16702847457505124,((5:0.04012803643562374,10:0.04012803643562374):0.0782106949868102,36:0.11833873142243394):0.0486897431526173):0.033651643551422306,((((((4:0.009526863755305585,(33:0.005385240741131847,37:0.005385240741131847):0.004141623014173738):0.01325029891252005,35:0.022777162667825635):0.03042961840235627,17:0.053206781070181904):0.0485540557326937,18:0.101…
tree STATE_698000 = (((((1:0.5890957602395014,((((3:0.19789329489131788,20:0.19789329489131788):0.008429329364445348,((17:0.06309438892358507,26:0.06309438892358507):0.12876424550901422,(31:0.012014386797760634,42:0.012014386797760634):0.17984424763483867):0.014463989823163936):0.043855312249703765,((((7:0.011074898953847587,8:0.011074898953847587):0.05378136380074562,(32:0.009018522017823313,38:…
tree STATE_699000 = (((((1:0.19643469185685242,(5:0.10006501040985331,((12:0.013376908707319807,25:0.013376908707319807):0.00545119519871402,36:0.018828103906033827):0.08123690650381948):0.0963696814469991):0.34513072036016207,((((2:0.11002846943981195,(3:0.04279672020542753,20:0.04279672020542753):0.06723174923438442):0.1284807115497845,(((7:0.004623775399690299,8:0.004623775399690299):0.0232771…
tree STATE_700000 = ((((((((((1:0.014158743746452382,41:0.014158743746452382):0.024110835526409052,30:0.03826957927286143):0.07635996130641917,(16:0.019532472807092926,21:0.019532472807092926):0.09509706777218767):0.06452251260514719,((((17:0.010788622777650895,31:0.010788622777650895):7.995838741115379E-4,26:0.011588206651762432):0.033861992675509094,39:0.045450199327271526):0.06974945576212704,…
tree STATE_701000 = ((((((((((1:0.020690272600513433,(32:0.014596145951385298,41:0.014596145951385298):0.006094126649128135):0.04020154384039461,((13:0.04931027581287051,(22:0.027579599261368444,39:0.027579599261368444):0.021730676551502064):0.0024230801697345816,25:0.05173335598260509):0.009158460458302951):0.09620286204778947,(3:0.06466189482056106,12:0.06466189482056106):0.09243278366813645):0…
tree STATE_702000 = ((((((((((1:0.08448928175443958,32:0.08448928175443958):0.13389122304643464,(39:0.09166800982539157,41:0.09166800982539157):0.12671249497548265):0.01799679360034767,(6:0.19798975194032492,(22:0.10149896733112415,25:0.10149896733112415):0.09649078460920077):0.03838754646089698):0.03565434141919427,((((4:0.024957500765091487,34:0.024957500765091487):0.05825963078881653,(15:0.023…
tree STATE_703000 = (((((((((1:0.2238895180986924,(5:0.12939309261476112,18:0.12939309261476112):0.09449642548393128):0.008069746423259305,20:0.2319592645219517):0.015217620428619016,(13:0.05138131143455693,(22:0.010340310082399187,32:0.010340310082399187):0.04104100135215774):0.1957955735160138):0.06517929235781073,((((2:0.06095495542816218,(31:0.0235867476915014,37:0.0235867476915014):0.0373682…
tree STATE_704000 = (((((((((((1:0.1295144807695891,11:0.1295144807695891):0.12397925126065429,((19:0.012820382687523165,30:0.012820382687523165):0.03246023411840973,38:0.0452806168059329):0.2082131152243105):0.04537327787679313,3:0.2988670099070365):0.13046853780256962,10:0.42933554770960614):0.3254228200392717,28:0.7547583677488778):0.025786223007798537,(((((4:0.06110430621936115,42:0.061104306…
tree STATE_705000 = (((((((((1:0.2614911411054501,6:0.2614911411054501):0.06939384753267197,((19:0.012599786339883285,42:0.012599786339883285):0.06568598237317551,32:0.0782857687130588):0.25259921992506323):0.43424733494948803,(((2:0.11618252167299323,14:0.11618252167299323):0.2472747080507484,((11:3.8491703137528564E-4,27:3.8491703137528564E-4):0.11611599074002411,21:0.1165009077713994):0.246956…
tree STATE_706000 = ((((((((1:0.03351955944341955,36:0.03351955944341955):0.22074736008451928,(32:0.009949142026467154,42:0.009949142026467154):0.24431777750147168):0.10490335850094418,(((11:0.15199411656170103,((24:0.040279075263155585,25:0.040279075263155585):0.06491444381586461,41:0.10519351907902019):0.04680059748268084):0.06440222744565521,(21:0.03217300404490206,(22:0.020949179352460524,28:…
tree STATE_707000 = ((((((((1:0.06168472483154107,(40:0.003725701142213154,42:0.003725701142213154):0.05795902368932791):0.07984880764261316,36:0.14153353247415423):0.5731970225448774,((2:0.17667078789798923,21:0.17667078789798923):0.19008743725236665,((((4:0.03350086524998764,(12:0.014783208590069803,17:0.014783208590069803):0.018717656659917835):0.023466439328041003,22:0.05696730457802864):0.03…
tree STATE_708000 = ((((((((1:0.11667907930941404,37:0.11667907930941404):0.05372054125574635,(23:0.06107817896480834,(40:0.0017736970051876158,42:0.0017736970051876158):0.05930448195962072):0.10932144160035205):0.035776266422248765,(5:0.18685301008134964,15:0.18685301008134964):0.019322876906059522):0.012039552630438932,((2:0.019507589123508636,21:0.019507589123508636):0.14971910039165873,19:0.1…
tree STATE_709000 = ((((((((((1:0.2127471909163048,((5:0.15840972140469045,(((11:0.12112867161542398,(26:0.05222481132836681,35:0.05222481132836681):0.06890386028705717):0.010065188529528923,(25:0.02186858931858092,31:0.02186858931858092):0.10932527082637199):0.0039359061429181386,((18:0.013992596480277826,32:0.013992596480277826):0.08497388598466675,22:0.09896648246494458):0.03616328382292647):0…
tree STATE_710000 = (((((((1:0.24705018892259714,(((3:0.02059830239561095,22:0.02059830239561095):0.05759423966051164,(33:0.02000720861209216,36:0.02000720861209216):0.05818533344403042):0.03475260326643645,(((11:0.029390834341305582,40:0.029390834341305582):0.014454876477727353,14:0.043845710819032935):0.04237401183378023,(32:0.05436008335725443,(35:0.04409644441918715,37:0.04409644441918715):0.…
tree STATE_711000 = ((((1:1.1082658223091617,(((((((((2:0.027567736722734965,(10:0.015950835601933454,32:0.015950835601933454):0.01161690112080151):0.1805336906190451,12:0.20810142734178005):0.012627712015977288,((33:0.09927602939535525,36:0.09927602939535525):0.06469996148006442,38:0.16397599087541967):0.05675314848233767):0.009279098859515528,(((20:0.036720411885492105,(30:0.02895458617114743,4…
tree STATE_712000 = ((((((1:0.4048396389453014,42:0.4048396389453014):0.0013866866692924251,(((3:0.08205207349871406,((((6:0.015160337668272177,17:0.015160337668272177):3.826740870708639E-4,39:0.01554301175534304):0.004029507231842488,11:0.01957251898718553):0.053309758884212924,(13:0.027527012315634716,31:0.027527012315634716):0.04535526555576373):0.00916979562731561):0.15437384297260726,(4:0.13…
tree STATE_713000 = ((((((((1:0.30534004753578475,(2:0.2760476657222747,((((3:0.04337981230397661,29:0.04337981230397661):0.040778009132301535,25:0.08415782143627815):0.09359643325415651,24:0.17775425469043465):0.057666739852568816,((10:0.002143864719355021,32:0.002143864719355021):0.06127749167268847,((12:0.004034134596764425,42:0.004034134596764425):0.020493488892348977,((18:0.00123692819392438…
tree STATE_714000 = (((((1:0.5801425949677479,((7:0.07511241288838529,8:0.07511241288838529):0.4333997217170274,23:0.5085121346054127):0.07163046036233522):0.1038949778367253,(((((((2:0.05571890036475094,3:0.05571890036475094):0.06596448175967838,(((10:0.03227173455575713,(18:0.028355908324360322,((25:0.00887066555990936,36:0.00887066555990936):0.016826414577120044,35:0.025697080137029406):0.0026…
tree STATE_715000 = (((((((((((((1:0.08355343868271471,(6:0.05749960222721424,(20:0.0012799831219936027,21:0.0012799831219936027):0.056219619105220636):0.026053836455500475):0.07317840916386355,4:0.15673184784657826):0.011523957331023404,22:0.16825580517760166):0.027398081808918562,(11:0.12157969059758955,28:0.12157969059758955):0.07407419638893067):0.031168911622715928,(2:0.12197417347419427,(((…
tree STATE_716000 = ((((((((((1:0.06528053322395681,(20:0.036498785270673705,21:0.036498785270673705):0.02878174795328311):0.1859653857627147,4:0.25124591898667153):0.0014991261420413404,22:0.2527450451287129):0.10305907661209174,((((3:0.07286670142129707,(6:0.055383330046878655,31:0.055383330046878655):0.017483371374418417):0.02183996979965358,(17:0.08401988087407296,(25:0.031155699703688207,30:…
tree STATE_717000 = ((((((((((1:0.11947806049092802,(6:0.09959931894896139,((16:0.012323037992429876,30:0.012323037992429876):0.08013446744927008,37:0.09245750544169995):0.007141813507261438):0.01987874154196663):0.022853041638909666,(28:0.004302776312002956,32:0.004302776312002956):0.13802832581783472):0.014094954457339492,(13:0.0405685413135916,35:0.0405685413135916):0.11585751527358558):0.0862…
tree STATE_718000 = ((((((((((1:0.017283726646741764,28:0.017283726646741764):0.16199131909865347,(7:0.0075911405708550365,8:0.0075911405708550365):0.1716839051745402):0.09409599602079535,((((10:0.017008299521728446,30:0.017008299521728446):0.014105604338442133,37:0.03111390386017058):0.11579922605621337,14:0.14691312991638394):0.05539039754980707,((11:0.039139550132110644,21:0.039139550132110644…
tree STATE_719000 = (((((((((1:0.11419129239856436,(((7:0.019676376817525244,8:0.019676376817525244):0.05054985065552082,22:0.07022622747304606):8.304314435917115E-4,(23:0.024598192624642065,39:0.024598192624642065):0.04645846629199571):0.04313463348192659):0.053719396951388346,(14:0.1317880580934378,28:0.1317880580934378):0.03612263125651491):0.10776059145495212,((16:0.006880133571419498,41:0.00…
tree STATE_720000 = (((((((((1:0.04169972157061295,11:0.04169972157061295):0.07405436116386571,((((21:0.01158980743872565,28:0.01158980743872565):0.005021667967153542,40:0.016611475405879192):0.06713454512057894,36:0.08374602052645813):0.004916591684200625,38:0.08866261221065876):0.02709147052381991):0.16069492362918114,(6:0.14400136507287858,(16:0.02417947915222536,35:0.02417947915222536):0.1198…
tree STATE_721000 = ((((((((((1:0.26822288202051575,24:0.26822288202051575):0.1575358762065402,((6:0.1533340073593773,36:0.1533340073593773):0.1438632590195122,(15:0.0357151725187242,32:0.0357151725187242):0.2614820938601653):0.12856149184816645):0.015870391918570648,(((9:0.05915929319068499,45:0.05915929319068499):0.0533425994118971,(46:0.08480712310219234,47:0.08480712310219234):0.0276947695003…
tree STATE_722000 = ((((((((((1:0.22814011299757445,(12:0.013808018379712184,21:0.013808018379712184):0.21433209461786226):0.048780469321290015,((14:0.014689100261087412,18:0.014689100261087412):0.029984150930992395,25:0.04467325119207981):0.23224733112678464):0.07546662514924912,(((16:0.025953919360607165,(22:0.007532512574662648,28:0.007532512574662648):0.018421406785944516):0.02697866101192205…
tree STATE_723000 = (((((((((((1:0.13095599304779762,21:0.13095599304779762):0.05965177506995947,(18:0.037792984551816976,37:0.037792984551816976):0.1528147835659401):0.07231540498563543,41:0.2629231731033925):0.03409888459302729,((2:0.04737275195823439,(31:0.007226472514530622,39:0.007226472514530622):0.04014627944370377):0.19721301241013,((4:0.13575030694639967,20:0.13575030694639967):0.0686514…
tree STATE_724000 = (((((((((((1:0.061746116789356625,(11:0.02913576451896765,(26:0.005577342301494276,32:0.005577342301494276):0.023558422217473375):0.03261035227038897):0.07091160475448749,(12:0.04341999726906237,38:0.04341999726906237):0.08923772427478174):0.09705703305288871,(((((2:0.04617277479505882,31:0.04617277479505882):0.0791024785571614,(4:0.0719860331881855,39:0.0719860331881855):0.05…
tree STATE_725000 = ((((((((((((1:0.05863481367317598,11:0.05863481367317598):0.1045967167722892,((2:0.10105137572145159,(21:0.019249099884270888,31:0.019249099884270888):0.08180227583718071):0.008253285850636394,17:0.10930466157208799):0.05392686887337719):0.02511685932590399,((22:0.0029808708250634,41:0.0029808708250634):0.024180816466926873,(26:0.02086773864684346,40:0.02086773864684346):0.006…
tree STATE_726000 = (((((((((1:0.31814583149349335,(11:0.003004108644084952,36:0.003004108644084952):0.3151417228494084):0.07410099213258997,(((((2:0.09955008736609866,(21:0.0741967269615488,31:0.0741967269615488):0.025353360404549857):0.0031300808910410954,17:0.10268016825713976):0.022042165396694235,29:0.12472233365383399):0.08072149835165222,(25:0.003620638669345502,39:0.003620638669345502):0.…
tree STATE_727000 = ((((((((1:0.27352828705755944,(6:0.08611912319690634,32:0.08611912319690634):0.1874091638606531):0.5498365904362248,(((7:0.31875784766936427,8:0.31875784766936427):0.25772101104030093,((((((((11:0.002653523708813511,36:0.002653523708813511):0.003946881760197116,(33:2.901596999740242E-4,34:2.901596999740242E-4):0.006310245769036603):0.033873722131860434,17:0.04047412760087106):…
tree STATE_728000 = (((((((((((1:0.06977738373223714,(11:0.02501777818517533,18:0.02501777818517533):0.04475960554706181):0.07944545196459545,(15:0.04411820493821366,21:0.04411820493821366):0.10510463075861892):0.07070410870793367,(33:0.0019450768648622452,34:0.0019450768648622452):0.217981867539904):0.03753731289606524,(13:0.07014985225138534,31:0.07014985225138534):0.18731440504944616):0.041792…
tree STATE_729000 = (((((((1:0.7464216111490221,((((5:0.17514688488416494,41:0.17514688488416494):0.037043447312618744,(21:0.04619487881678054,38:0.04619487881678054):0.16599545338000316):0.16264605443362307,(6:0.23627237105423873,14:0.23627237105423873):0.13856401557616801):0.19791047200062284,20:0.5727468586310296):0.17367475251799247):0.013347288080186481,((9:0.25548133539001544,((43:0.1874007…
tree STATE_730000 = (((((((((1:0.16692852653559992,(7:0.11894138220710389,8:0.11894138220710389):0.04798714432849603):0.035413530588279146,18:0.20234205712387907):0.48702479386084097,(((((5:0.09519325094588749,(21:0.019825698872463816,38:0.019825698872463816):0.07536755207342367):0.006075945303702965,25:0.10126919624959045):0.13066883523597506,(22:0.050157592292550374,34:0.050157592292550374):0.1…
tree STATE_731000 = (((((1:0.36209349095414767,(((((17:0.03873928503311082,25:0.03873928503311082):0.02497308767111267,26:0.06371237270422349):0.04592102296454127,29:0.10963339566876476):0.025698883936305345,18:0.1353322796050701):0.012127166633000147,(21:0.06412070885834105,(27:0.018719262840249856,(34:0.015521974489859237,39:0.015521974489859237):0.003197288350390619):0.04540144601809119):0.083…
tree STATE_732000 = (((((1:0.49950084561510505,((((16:0.022144444024925405,37:0.022144444024925405):0.005692641178182464,36:0.02783708520310787):0.019346050332464435,21:0.0471831355355723):0.3740170698418356,(((25:0.02415049495911163,34:0.02415049495911163):0.008750769836637907,35:0.032901264795749535):0.0790656288253054,26:0.11196689362105494):0.30923331175635294):0.07830064023769717):0.20871883…
tree STATE_733000 = (((((((1:0.11713452929914873,(19:0.0386877572687081,24:0.0386877572687081):0.07844677203044063):0.049306207043670516,14:0.16644073634281925):0.6565373408192727,(((((2:0.17650808955459163,(((12:0.07343395707142027,37:0.07343395707142027):0.0012112046850389219,16:0.07464516175645919):0.0024244657609956144,38:0.0770696275174548):0.09943846203713683):0.18104706661017045,(15:0.0622…
tree STATE_734000 = (((((((((1:0.2924421704181895,((((13:0.04660231649922315,31:0.04660231649922315):0.05497191291699354,40:0.10157422941621669):0.013435119663282424,15:0.11500934907949911):0.13095155972273942,(37:0.007887923987574739,38:0.007887923987574739):0.2380729848146638):0.04648126161595095):0.14114883328468375,((((11:0.05061931937845478,35:0.05061931937845478):0.021783739631153556,(17:0.…
tree STATE_735000 = ((((((((((((1:0.12850809325097057,(13:0.01118741580608495,15:0.01118741580608495):0.11732067744488561):0.0588369399185914,((((10:0.0032178447602091184,32:0.0032178447602091184):0.07632912116846234,37:0.07954696592867146):0.03870793699702284,40:0.1182549029256943):0.0690443687137772,38:0.1872992716394715):4.576153009047679E-5):0.10757498434404328,(31:3.7514267452509287E-4,34:3.…
tree STATE_736000 = (((((((1:0.31616750449091235,34:0.31616750449091235):0.06650834515812526,11:0.3826758496490376):0.1704632702489582,6:0.5531391198979958):0.036622147895154944,((4:0.23724136905311055,(7:0.01349441476247085,8:0.01349441476247085):0.2237469542906397):0.19154248261047735,(((12:0.02712056068907718,30:0.02712056068907718):0.17428713697721246,(((26:0.026853717808025278,32:0.026853717…
tree STATE_737000 = ((((((1:0.1626422198991067,(17:0.004571549694657518,27:0.004571549694657518):0.1580706702044492):0.3655082096479642,(5:0.3837462087234519,(11:0.014074386146267987,16:0.014074386146267987):0.3696718225771839):0.14440422082361903):0.2493359332989521,(((((((2:0.22876403755677002,(20:0.008609949332316808,34:0.008609949332316808):0.2201540882244532):0.0035200452278993377,((((14:0.0…
tree STATE_738000 = (((((((1:0.44494179060628813,((18:0.010277810555895163,36:0.010277810555895163):0.1499636946501677,20:0.16024150520606287):0.2847002854002253):0.06787231759441414,((((14:0.1407497922791504,(((17:0.00273666138067352,30:0.00273666138067352):0.02488238780933138,(25:0.011253220550433391,27:0.011253220550433391):0.016365828639571506):0.08392935896744409,(22:0.058726277070176164,24:…
tree STATE_739000 = ((((((1:0.07409055533532817,((((14:0.04176673595789793,33:0.04176673595789793):0.0035094257041148186,(17:0.017341807928438795,25:0.017341807928438795):0.02793435373357395):0.005760408890913345,(29:0.011431160160450513,38:0.011431160160450513):0.039605410392475573):0.018098243338757487,31:0.06913481389168358):0.004955741443644593):0.21715754714552293,(28:0.1953576049587351,30:0…
tree STATE_740000 = ((((((((((1:0.10007742986074197,18:0.10007742986074197):0.01126548279021991,(16:0.08612065620848067,(19:0.06453629246650659,(28:0.05891035501665909,(30:0.03964785073952965,36:0.03964785073952965):0.019262504277129437):0.005625937449847504):0.021584363741974075):0.025222256442481217):0.0023202524527294877,(((7:0.005031459028163604,8:0.005031459028163604):0.039978027106853206,35…
tree STATE_741000 = ((((((((((((1:0.10624914081540315,18:0.10624914081540315):0.04976317128992555,38:0.1560123121053287):0.02018883383357581,((((7:0.004738497807027044,8:0.004738497807027044):0.025868183332003417,((17:0.0052214486866905075,35:0.0052214486866905075):0.024940104028090736,(30:0.014166658497168668,36:0.014166658497168668):0.015994894217612576):4.451284242492186E-4):0.0913948358138657…
tree STATE_742000 = ((((((((1:0.018994238564251288,23:0.018994238564251288):0.05228173566152045,19:0.07127597422577174):0.0010032607889509382,(21:0.028945195433423488,33:0.028945195433423488):0.043334039581299194):0.07087266603750451,20:0.1431519010522272):0.5870161902560842,(((((((((2:0.09220298699491175,(10:0.063945628999172,18:0.063945628999172):0.02825735799573975):0.05683146452138463,(3:0.02…
tree STATE_743000 = (((((((1:0.01485478015561757,19:0.01485478015561757):0.09572251772926776,(20:0.003328456480731075,21:0.003328456480731075):0.10724884140415426):0.38843553381612256,(5:0.2027982104501178,17:0.2027982104501178):0.2962146212508901):0.19944677368446012,(((((((2:0.007669127058259447,14:0.007669127058259447):0.008054243276641528,34:0.015723370334900975):0.06496251989811189,(15:0.032…
tree STATE_744000 = (((((((1:0.28242118736735433,((((((7:0.01179281983191615,8:0.01179281983191615):0.010733500923704772,34:0.022526320755620922):0.006106296894465707,40:0.02863261765008663):0.04360350478605645,33:0.07223612243614308):0.0648513140766947,(14:0.029545040686922115,18:0.029545040686922115):0.10754239582591567):0.03422524288220197,((((10:0.0043484094111156625,27:0.0043484094111156625)…
tree STATE_745000 = (((((((((1:0.0992314805186841,(6:0.09859845483447766,(7:0.01374048577908005,8:0.01374048577908005):0.08485796905539761):6.330256842064508E-4):0.058380882178156485,(12:0.03332368819287609,35:0.03332368819287609):0.1242886745039645):0.11671109773918809,((((2:0.19804973395934833,41:0.19804973395934833):0.00572166985634967,(4:0.12684938121739556,(16:0.03741618646692332,37:0.037416…
tree STATE_746000 = ((((((((1:0.14195455034164045,(21:0.04052690329397694,32:0.04052690329397694):0.10142764704766351):0.046127483478503206,((7:0.008001191007476963,8:0.008001191007476963):0.09209367613977713,((((14:7.917641561064328E-4,18:7.917641561064328E-4):0.0076230568038148224,40:0.008414820959921255):0.03107857123254769,(23:0.036242051906505764,28:0.036242051906505764):0.003251340285963182…
tree STATE_747000 = (((((1:0.9237634922901232,(21:0.010858918772090772,32:0.010858918772090772):0.9129045735180324):0.032075975967935544,((((((((2:0.02031233550232168,(19:0.012718184840598912,24:0.012718184840598912):0.0075941506617227695):0.020227724426099828,(13:0.004472822798084094,38:0.004472822798084094):0.036067237130337416):0.02182093450341961,(17:0.005460847299300885,26:0.0054608472993008…
tree STATE_748000 = (((((1:0.4741065755248048,((((((((2:0.02476396061024799,(17:3.955343046630786E-4,26:3.955343046630786E-4):0.02436842630558491):0.013812345146534889,40:0.03857630575678288):0.05091970210350984,((13:0.002639439194675888,38:0.002639439194675888):0.0017837190598596268,36:0.004423158254535515):0.0850728496057572):0.032064368644395144,42:0.12156037650468786):0.02403163517159425,35:0…
tree STATE_749000 = (((((((((1:0.0684676683218229,40:0.0684676683218229):0.058164363762163315,((13:0.005890603945421138,38:0.005890603945421138):0.0705244337855018,35:0.07641503773092294):0.050216994353063274):0.04732362510986135,(19:0.05148987881633377,(27:0.02644040809240523,37:0.02644040809240523):0.025049470723928536):0.1224657783775138):0.18899248246962305,(4:0.0999473478161184,42:0.09994734…
tree STATE_750000 = ((((((1:0.08479345818653006,40:0.08479345818653006):0.35801930820780004,(((((5:0.08400115770809839,(7:0.045177476630166025,8:0.045177476630166025):0.03882368107793237):0.009641233330918875,((10:0.02360804090576248,23:0.02360804090576248):0.0034509159409880155,(20:0.023893435317459424,31:0.023893435317459424):0.0031655215292910703):0.06658343419226677):0.012530459286716714,15:0…
tree STATE_751000 = ((((((((((((1:0.057008854819329303,(29:0.04808291701377797,31:0.04808291701377797):0.008925937805551336):0.0319120813029636,(17:0.018879993001830415,(26:0.004074792086477987,37:0.004074792086477987):0.014805200915352429):0.0700409431204625):0.10241857921178196,(((19:8.693909507077185E-5,22:8.693909507077185E-5):0.019549222494837835,35:0.019636161589908607):0.02797403487657072,…
tree STATE_752000 = (((((((((((((1:0.03983975970555512,33:0.03983975970555512):0.05034621167933176,32:0.09018597138488688):0.01804939549076992,21:0.1082353668756568):0.1331811525572483,12:0.2414165194329051):0.03576723957073302,((((((11:0.044995467618120163,(14:0.01184575712562397,34:0.01184575712562397):0.033149710492496196):0.02699053218149025,18:0.07198599979961041):0.01086690090361539,28:0.08…
tree STATE_753000 = ((((((((((((1:0.07174988249630714,32:0.07174988249630714):0.17436435400342054,6:0.2461142364997277):0.021314310347055387,2:0.2674285468467831):0.1624009845773245,((((4:0.11882628295399177,(((7:0.003226187756357036,8:0.003226187756357036):0.06879479268078821,14:0.07202098043714525):0.012465103203513045,((18:0.016827236086226056,34:0.016827236086226056):0.04064002924097781,26:0.…
tree STATE_754000 = ((((((((((1:0.16931770411384192,22:0.16931770411384192):0.06323321016143815,((6:0.1783820577232964,(12:0.006593912317861454,42:0.006593912317861454):0.17178814540543494):0.036982826994192586,(((7:0.0534158808945037,8:0.0534158808945037):0.10148861963049091,((18:0.02989550154461796,((28:0.010004891239392657,38:0.010004891239392657):0.007781320732776948,34:0.017786211972169605):…
tree STATE_755000 = ((((((((1:0.3123101190047498,(((4:0.13023302364908068,((5:0.07140420871840904,(10:0.047509825480300305,30:0.047509825480300305):0.023894383238108732):0.03211087304064235,((20:0.04621198740167101,31:0.04621198740167101):0.011108658863093687,32:0.0573206462647647):0.04619443549428669):0.026717941890029295):0.0019051835978244613,16:0.13213820724690514):0.12125638394451324,(15:0.0…
tree STATE_756000 = ((((((((1:0.3460003802406701,4:0.3460003802406701):0.0979702171817744,(((((2:0.04174569381002418,(37:0.04012026346690918,39:0.04012026346690918):0.0016254303431149988):0.07593160331361096,41:0.11767729712363513):0.003164470851290513,((11:0.05330317559182597,(28:0.03383638678960793,33:0.03383638678960793):0.01946678880221804):0.053847890718114216,(18:0.004286358201535472,29:0.0…
tree STATE_757000 = (((((1:0.3033956419262779,(2:0.2657830442965923,(((3:0.009189502611508638,34:0.009189502611508638):0.05185797167440544,(7:0.034299650252149344,8:0.034299650252149344):0.02674782403376473):0.006459473065427254,39:0.06750694735134133):0.19827609694525095):0.03761259762968561):0.026994348077989394,(((((((4:0.03588042219933424,28:0.03588042219933424):0.06757651318173044,(16:0.0015…
tree STATE_758000 = (((((((1:0.401648090127815,((6:0.06902830518291711,(((12:0.010888854038204094,18:0.010888854038204094):0.0044655325283731,37:0.015354386566577194):0.014118085757813982,42:0.029472472324391177):0.03955583285852593):0.3282034397288073,((((9:0.12335249697246836,(46:0.0018541681626659647,47:0.0018541681626659647):0.1214983288098024):7.945220836467759E-4,44:0.12414701905611514):0.0…
tree STATE_759000 = ((((((((1:0.3098844144675899,3:0.3098844144675899):0.09120339659365062,29:0.40108781106124053):0.03676333701616519,(((2:0.09909694538445167,(24:0.02010104353814971,30:0.02010104353814971):0.07899590184630195):0.06325372160347086,((16:0.014927941468328425,41:0.014927941468328425):0.0061514437774337245,(19:0.011428894734824087,34:0.011428894734824087):0.009650490510938062):0.141…
tree STATE_760000 = ((((((((1:0.07728978294351788,29:0.07728978294351788):0.23388849805617742,(((5:0.03700466623812792,40:0.03700466623812792):0.024917299331228826,11:0.061921965569356745):0.10970332099755664,(((6:0.05225770865710127,39:0.05225770865710127):0.003603926672602238,26:0.05586163532970351):0.036782193840888114,(7:0.049141520346910474,8:0.049141520346910474):0.04350230882368115):0.0789…
tree STATE_761000 = (((((((((1:0.07799155567877808,29:0.07799155567877808):0.04564849950781602,6:0.1236400551865941):0.16224443210305883,(((12:0.003499439831564019,33:0.003499439831564019):0.014040192192763284,(27:0.015400508374121191,36:0.015400508374121191):0.0021391236502061126):0.12024657668638365,(((14:0.0010928028306180203,40:0.0010928028306180203):0.09249409193765053,(26:0.0299863554249560…
tree STATE_762000 = (((((((((((1:0.019218138596331643,33:0.019218138596331643):0.023890018179700972,(16:0.01956676996463471,(29:0.009333590704168166,36:0.009333590704168166):0.010233179260466544):0.023541386811397905):0.11145298998139588,((24:0.06486274610716185,42:0.06486274610716185):0.033982636122786514,(27:0.04884049600597663,32:0.04884049600597663):0.05000488622397173):0.05571576452748013):0…
tree STATE_763000 = (((((((((1:0.029168431965710236,42:0.029168431965710236):0.017132440184076315,(((16:0.014377932223006751,36:0.014377932223006751):0.0014693671243994726,39:0.015847299347406224):0.0015526527907804948,40:0.01739995213818672):0.028900920011599832):0.07679011283165622,21:0.12309098498144277):0.14134821762569127,((11:0.026267808200566255,33:0.026267808200566255):0.02776504301323715…
tree STATE_764000 = (((((((((1:0.07618836271752075,((21:0.041989930640784726,30:0.041989930640784726):0.0010020910170339611,39:0.04299202165781869):0.03319634105970206):0.002008143217361036,((11:0.006197027776593971,42:0.006197027776593971):0.06742230440320814,(15:0.010131840414060275,29:0.010131840414060275):0.06348749176574184):0.004577173755079669):0.06360104535667407,(16:0.00632998301883884,3…
tree STATE_765000 = (((((((((1:0.205579447570422,(17:0.03925244704775625,35:0.03925244704775625):0.16632700052266575):0.08697993802340653,((14:0.1229997654839227,37:0.1229997654839227):0.08625601604802817,(19:0.04580907662400536,(28:0.023886918564605245,31:0.023886918564605245):0.021922158059400114):0.16344670490794552):0.08330360406187767):0.12671501523360335,((((9:0.11677490140535297,45:0.11677…
tree STATE_766000 = ((((((((1:0.11824395619850356,(14:0.09925911436380197,31:0.09925911436380197):0.018984841834701588):0.089266020040141,(((10:0.0021499047668771688,18:0.0021499047668771688):0.0010205351197732316,37:0.0031704398866504004):0.050961378249827834,36:0.05413181813647824):0.15337815810216632):0.05225955635683752,((((9:0.06153065850245525,45:0.06153065850245525):0.05270111841792655,44:…
tree STATE_767000 = ((((((((1:0.12546239791871108,2:0.12546239791871108):0.01316573332833132,(((12:6.091728387042505E-4,25:6.091728387042505E-4):0.030704473812296143,30:0.03131364665100039):0.0831350939825603,((15:0.007919164646424682,41:0.007919164646424682):0.10141957388939563,19:0.10933873853582031):0.005110002097740388):0.024179390613481705):0.14732575500718056,((4:0.08857109576309194,16:0.08…
tree STATE_768000 = (((((((1:0.3335690628474178,(((((3:0.057092645887099704,((24:0.03459586830155394,42:0.03459586830155394):2.8707694990855875E-4,31:0.0348829452514625):0.0222097006356372):0.00963841109505819,23:0.0667310569821579):0.027863681894226278,(29:0.023331606169472045,36:0.023331606169472045):0.07126313270691212):0.07921622335987433,(12:0.014908239917300005,18:0.014908239917300005):0.15…
tree STATE_769000 = ((((((((1:0.1665171164864761,(15:0.03714012392909949,(29:0.03357060742317126,42:0.03357060742317126):0.0035695165059282316):0.1293769925573766):0.17142443712614885,(3:0.03101314081773447,36:0.03101314081773447):0.30692841279489047):0.03618673236797343,(12:0.07691892554994277,18:0.07691892554994277):0.2972093604306556):0.09120431163956594,(((9:0.05584791285716489,(44:0.03719075…
tree STATE_770000 = (((((((1:0.1340375142360389,((15:0.10415344425401032,(17:0.029983238337716937,37:0.029983238337716937):0.07417020591629339):0.0022606445816492488,29:0.10641408883565957):0.027623425400379334):0.17637745659137347,12:0.3104149708274124):0.4833167624099027,((3:0.5579917886984358,(((6:0.1160406518374376,((14:0.012686740935072377,27:0.012686740935072377):0.06447503089130216,(19:0.0…
tree STATE_771000 = ((((((((1:0.06833801374299622,(15:0.004878329325862375,33:0.004878329325862375):0.06345968441713384):0.03963194492497983,21:0.10796995866797605):0.15969133743595565,((((6:0.023574252786352053,27:0.023574252786352053):0.050258765712993037,(18:0.04563177020670461,32:0.04563177020670461):0.028201248292640486):0.07483015809459248,(19:0.033445490482805325,34:0.033445490482805325):0…
tree STATE_772000 = (((((((((1:0.18349372229249106,(((14:0.030148078553765927,(32:0.0017262451277368052,39:0.0017262451277368052):0.028421833426029122):0.017902876158901074,36:0.048050954712667):0.08511446235163027,(23:0.03040837326655892,31:0.03040837326655892):0.10275704379773835):0.05032830522819379):0.02057208309707792,(5:0.09494727658214994,((10:0.01242791224927985,40:0.01242791224927985):0.…
tree STATE_773000 = ((((((((((1:0.17952010971630677,14:0.17952010971630677):0.3029369175241797,((3:0.09654506886475005,31:0.09654506886475005):0.011003897753724096,(((15:0.08131718427062766,23:0.08131718427062766):0.009570952693440049,(19:0.005027988426727276,39:0.005027988426727276):0.08586014853734043):0.012591237998730992,20:0.1034793749627987):0.004069591655675442):0.3749080606220124):0.14848…
tree STATE_774000 = ((((((((1:0.2105243819397412,(14:0.0932621719442064,28:0.0932621719442064):0.11726220999553481):0.17582077375502253,((7:0.020796240553953956,8:0.020796240553953956):0.04719342408975781,18:0.06798966464371177):0.318355491051052):0.005574125639878635,(((2:0.141154237517998,5:0.141154237517998):0.036955096855027625,(24:0.035199757244548054,(26:0.007619640261361606,37:0.0076196402…
tree STATE_775000 = (((((((((1:0.1847468397637159,((10:0.08031035294859856,22:0.08031035294859856):0.07271414056314107,(29:0.06708742013305438,(35:0.012339235772187863,36:0.012339235772187863):0.05474818436086652):0.08593707337868525):0.03172234625197626):0.22229341208059658,(((((((5:0.030649653520174402,15:0.030649653520174402):4.1075774676910953E-4,32:0.031060411266943512):0.031092663008707347,…
tree STATE_776000 = (((((((1:0.18911310131939818,(25:0.06723195708292068,31:0.06723195708292068):0.1218811442364775):0.05748264732595443,(((3:0.06094399029453089,(19:0.03442770176564341,27:0.03442770176564341):0.02651628852888748):0.0016150924106038411,42:0.06255908270513473):0.0973674855816347,((10:0.10254756646055564,22:0.10254756646055564):0.023979602056545438,((16:0.0433672316238479,35:0.0433…
tree STATE_777000 = (((((((((((1:0.005572396119689377,39:0.005572396119689377):0.03340656333834072,23:0.038978959458030094):0.11787309120370154,(((2:0.03117297663475785,4:0.03117297663475785):0.028636509794121412,(7:0.026747933287413428,8:0.026747933287413428):0.03306155314146583):0.02774889078561335,24:0.08755837721449261):0.06929367344723902):0.019334863676396086,((((5:0.0556284343952668,35:0.0…
tree STATE_778000 = ((((((((((((1:0.0073803196282600314,(23:0.0033282990183538842,39:0.0033282990183538842):0.004052020609906147):0.0018284856962567193,12:0.00920880532451675):0.07043244222626831,(7:0.010736041127324797,8:0.010736041127324797):0.06890520642346026):0.14114127000035182,((18:0.017389271585203873,24:0.017389271585203873):0.16208624425494944,40:0.1794755158401533):0.04130700171098356)…
tree STATE_779000 = ((((((((((1:0.02133076009211993,39:0.02133076009211993):0.003063785179074508,(23:0.002402030210863544,41:0.002402030210863544):0.021992515060330894):0.3233205290191382,4:0.34771507429033266):0.059767901852879335,((6:0.12882115911145314,(12:0.022060115385416162,27:0.022060115385416162):0.10676104372603698):0.10822945923586641,(7:0.04179663135082437,8:0.04179663135082437):0.1952…
tree STATE_780000 = (((((((((1:0.1039592923815624,(4:0.06998005790644424,(28:0.03894413642094634,41:0.03894413642094634):0.0310359214854979):0.033979234475118164):0.11019837245152517,((6:0.0585132190984091,12:0.0585132190984091):0.12412668208013933,39:0.18263990117854842):0.03151776365453915):0.37064725162649365,(((9:0.06495405397143601,43:0.06495405397143601):0.02274208389023455,(44:0.0304400559…
tree STATE_781000 = ((((((1:0.3359932009366174,((6:0.23914945813164296,(((11:0.003136399235728498,22:0.003136399235728498):0.014718071139921358,(18:0.004935317138373432,24:0.004935317138373432):0.012919153237276423):0.026853998284783617,(30:0.0032918913513106406,31:0.0032918913513106406):0.041416577309122835):0.19444098947120947):0.0862077962206485,21:0.32535725435229146):0.010635946584325928):0.…
tree STATE_782000 = ((((((((((1:0.18948359984223354,5:0.18948359984223354):0.09349073230459662,(((((12:0.01610230620634349,25:0.01610230620634349):0.010246871523483553,31:0.026349177729827044):0.04727500251693592,33:0.07362418024676297):0.1261618088986204,14:0.19978598914538334):0.02917190609077011,13:0.22895789523615345):0.0540164369106767):0.032075607821064,((10:0.0617742253709483,(17:0.0169356…
tree STATE_783000 = ((((((((((((1:0.15789929802484337,(((5:0.07113443316526497,38:0.07113443316526497):0.012757964016572212,(35:0.04612421463123193,(41:0.024629615355012832,42:0.024629615355012832):0.0214945992762191):0.037768182550605246):0.030494946175030443,39:0.11438734335686762):0.04351195466797575):0.023090783147439786,(25:0.015335616733836899,31:0.015335616733836899):0.16565446443844625):0…
tree STATE_784000 = ((((((((((1:0.2105340327798961,(7:0.05981777955559326,8:0.05981777955559326):0.15071625322430285):0.04714651336025974,(36:0.1398322305111886,40:0.1398322305111886):0.11784831562896725):0.14456582289154296,(13:0.17391157437180133,((17:0.009882803103738467,29:0.009882803103738467):0.15224592879256946,(25:0.08734636933778969,(((26:0.010178712371982668,(32:0.002798719858501412,33:…
tree STATE_785000 = ((((1:0.6604988971356931,((7:0.05348148353386195,8:0.05348148353386195):0.6060432482828578,(((9:0.06862232662965109,43:0.06862232662965109):0.06779729863237108,(44:0.04627696100102302,45:0.04627696100102302):0.09014266426099915):0.025278233686324175,(46:0.0700401820239493,47:0.0700401820239493):0.09165767692439705):0.49782687286837346):9.74165318973319E-4):0.03787476763813846,…
tree STATE_786000 = (((((1:0.2577713755876128,(((((3:0.027936505415549866,16:0.027936505415549866):0.00408451932847783,(11:0.009461185058906136,29:0.009461185058906136):0.022559839685121562):0.03470078384854487,25:0.06672180859257257):0.0900315533586836,4:0.15675336195125616):0.017111578539627637,28:0.1738649404908838):0.08390643509672902):0.2566138865890987,((7:0.0020799032775666144,8:0.00207990…
tree STATE_787000 = ((((((((1:0.09177739487614327,4:0.09177739487614327):0.10898908322685759,(3:0.08856323778173528,(16:0.039116205544097955,25:0.039116205544097955):0.04944703223763732):0.11220324032126558):0.25558681372295994,((((5:0.10554915662000088,35:0.10554915662000088):0.04709167128384416,(((11:0.07597073319881747,29:0.07597073319881747):0.04655251937570208,(((((12:0.013143944230901221,31…
tree STATE_788000 = ((((((((((((1:0.03900765133770367,32:0.03900765133770367):0.01118182444619669,(25:0.008335039991882853,39:0.008335039991882853):0.0418544357920175):0.08217396067657025,2:0.1323634364604706):0.034215968932791774,(((6:0.017080248948020467,28:0.017080248948020467):0.003788551783688785,15:0.020868800731709252):8.572705595783874E-4,35:0.02172607129128764):0.14485333410197473):0.135…
tree STATE_789000 = (((((((1:0.3733311173811903,((12:0.004052085408775472,31:0.004052085408775472):0.018761504879939644,(38:0.005851606696794048,40:0.005851606696794048):0.016961983591921068):0.3505175270924752):0.08076458016388055,((((((6:0.07484096012069794,((34:0.013370388382319104,35:0.013370388382319104):0.0073344676868694406,41:0.020704856069188544):0.05413610405150939):0.023002681509307718…
tree STATE_790000 = ((((((((1:0.003813632897936103,37:0.003813632897936103):0.041802248905747415,(24:0.0053072177035740145,29:0.0053072177035740145):0.040308664100109505):0.1650126926064559,((5:0.052944302009343705,((14:0.008505456696528503,21:0.008505456696528503):0.009334994027011587,(26:0.01471449880415261,36:0.01471449880415261):0.0031259519193874794):0.035103851285803615):0.08226194629073795…
tree STATE_791000 = (((((((((((1:0.10713366545901037,((5:0.028230301852126362,((22:0.01313747401979824,31:0.01313747401979824):0.0021967921342606177,33:0.015334266154058859):0.012896035698067503):0.068940349974555,(((11:0.0036629664645684047,28:0.0036629664645684047):0.010915566887916395,19:0.0145785333524848):0.0061809208942853085,12:0.020759454246770108):0.07641119757991124):0.00996301363232901…
tree STATE_792000 = ((((((((((((1:0.0656126792898985,(21:0.04102871321363718,25:0.04102871321363718):0.024583966076261322):0.010584216166210858,5:0.07619689545610936):0.02805007929416041,(29:0.01916540929050373,32:0.01916540929050373):0.08508156545976604):0.004929322756559842,20:0.10917629750682961):0.0033412946164925322,(12:0.023066846356017964,33:0.023066846356017964):0.08945074576730418):0.146…
tree STATE_793000 = (((((((((1:0.04041536374027423,(29:0.0023147367272238198,32:0.0023147367272238198):0.038100627013050406):0.033358265386080194,(19:0.0065793417853055505,38:0.0065793417853055505):0.06719428734104888):0.03128736406496299,(21:0.026345878727507877,31:0.026345878727507877):0.07871511446380954):0.11429055340078269,(2:0.1532150996111269,12:0.1532150996111269):0.06613644698097321):0.2…
tree STATE_794000 = (((((((((((1:0.011601963579542348,42:0.011601963579542348):0.0317056293917882,(((10:0.00851320484922141,22:0.00851320484922141):0.022535264465914646,41:0.031048469315136055):0.0012018041285145227,28:0.03225027344365058):0.011057319527679965):0.040968087828365175,((13:0.0017189861695338538,36:0.0017189861695338538):0.07418626608468534,27:0.0759052522542192):0.008370428545476524…
tree STATE_795000 = (((((((((((((1:0.0678024200132313,(38:0.03518472897678883,42:0.03518472897678883):0.032617691036442464):0.011458418515682967,3:0.07926083852891426):0.011947886936742466,18:0.09120872546565673):0.03036279193663291,(((15:0.00681710697545926,17:0.00681710697545926):0.033769431986424736,26:0.040586538961883994):0.04064970085544303,19:0.08123623981732703):0.04033527758496261):0.061…
tree STATE_796000 = ((((((((1:0.05595883605022681,38:0.05595883605022681):0.10977476782093568,(((3:0.07984210827859439,26:0.07984210827859439):0.036689175439451494,((6:0.017282935687318174,37:0.017282935687318174):0.014217184663166675,22:0.03150012035048485):0.08503116336756103):0.007658320480870798,42:0.12418960419891668):0.0415439996722458):0.048206350318854035,((((((10:0.0035455330160615965,40…
tree STATE_797000 = ((((((((1:0.12251316627160372,(13:0.004319878986222161,((14:0.0010430058801925378,30:0.0010430058801925378):4.6318828204568803E-4,18:0.0015061941622382259):0.0028136848239839352):0.11819328728538156):0.06427967246075605,4:0.18679283873235977):0.23024014564177273,((((((3:0.03456868240049091,29:0.03456868240049091):0.005221038883057583,(17:0.01696884133259702,27:0.01696884133259…
tree STATE_798000 = ((((((((((1:0.24027657802856944,((4:0.14479483010050342,((((((15:0.00285005767874342,34:0.00285005767874342):0.0026919010086439567,16:0.005541958687387377):0.016408816019697528,36:0.021950774707084904):0.03509262658793315,19:0.05704340129501805):0.0077542006246093045,21:0.06479760191962736):0.021483097233195053,37:0.08628069915282241):0.058514130947681015):0.03422518110044517,…
tree STATE_799000 = ((((((((((1:0.061033764665675956,20:0.061033764665675956):0.03658362753928666,(21:0.02084567583341245,22:0.02084567583341245):0.07677171637155017):0.051625367936432145,(((15:0.05164460541178143,19:0.05164460541178143):0.05739491988039656,((16:0.010136572959616647,34:0.010136572959616647):0.007901020156524965,36:0.01803759311614161):0.09100193217603637):0.022753236036018018,32:…
tree STATE_800000 = (((((((((1:0.15004879632307844,(4:0.030770977693295894,24:0.030770977693295894):0.11927781862978254):0.0743549574938017,((7:0.017484108708226486,8:0.017484108708226486):0.2057576673163858,(((15:0.02475226491259897,(34:0.02107697915439246,36:0.02107697915439246):0.003675285758206512):0.02203894217159587,19:0.04679120708419484):0.08448364427531466,16:0.1312748513595095):0.091966…
tree STATE_801000 = ((((((((((1:0.13226613103166499,((22:0.0011705857519963116,24:0.0011705857519963116):0.07979899792166029,42:0.0809695836736566):0.051296547358008385):0.002809966109669021,((7:0.03164310408483848,8:0.03164310408483848):0.08678907435507685,29:0.11843217843991533):0.01664391870141868):0.015574647673785108,(((18:0.009295473881764285,25:0.009295473881764285):0.025960671451850853,41…
tree STATE_802000 = ((((((((1:0.2554848587823188,28:0.2554848587823188):0.07480019460415227,(((((7:0.02557461145061648,8:0.02557461145061648):0.06406448950885979,(21:0.03020790727427921,(26:0.02618503909701735,(37:0.0192217556695421,(38:0.005777227124606706,42:0.005777227124606706):0.013444528544935393):0.00696328342747525):0.00402286817726186):0.059431193685197066):0.0056538469557784465,33:0.095…
tree STATE_803000 = (((((((1:0.059283314837206544,18:0.059283314837206544):0.26057190599860114,(17:0.00918409202809782,32:0.00918409202809782):0.31067112880770986):0.027649194485856843,(((2:0.11131545308296457,((6:0.02288996679016545,22:0.02288996679016545):0.02131296799774373,21:0.04420293478790918):0.06711251829505539):0.06876007708546221,28:0.18007553016842678):0.012086649037845454,(((5:0.0713…
tree STATE_804000 = (((((((((1:0.03509375575498807,39:0.03509375575498807):0.013475253255101995,32:0.048569009010090064):0.1315997713962597,(12:0.09802650187370188,(28:0.006655005860623298,(34:9.741159095363412E-4,42:9.741159095363412E-4):0.005680889951086956):0.09137149601307858):0.08214227853264788):0.018318113916863887,4:0.19848689432321365):0.011405164251513361,((((3:0.08159677308092335,(27:0…
tree STATE_805000 = ((((((((((((1:0.008939389614586212,34:0.008939389614586212):1.0921793058827484E-4,28:0.009048607545174487):0.12046945091740295,(4:0.09197944201502083,20:0.09197944201502083):0.037538616447556614):0.009812332046463451,(((3:0.0635896264734341,31:0.0635896264734341):0.006696073247643208,27:0.0702856997210773):0.010624879285001554,12:0.08091057900607886):0.058419811502962035):0.08…
tree STATE_806000 = (((((((1:0.0661232444844856,(28:0.00826279017928241,34:0.00826279017928241):0.05786045430520319):0.01933129710800359,(6:0.08037131341713408,(16:0.025445871778320462,41:0.025445871778320462):0.05492544163881362):0.0050832281753551145):0.2257527027268373,((((2:0.12733185338744413,17:0.12733185338744413):0.023651457458782277,((3:0.12697011112603573,(13:0.04131425484952318,25:0.04…
tree STATE_807000 = (((((((((1:0.12190471099118262,((11:0.042890683477736925,32:0.042890683477736925):0.003362930910048474,(16:0.04458081922071755,(24:0.01219558832006622,((27:0.007825603916375512,34:0.007825603916375512):0.0026813559864386095,31:0.010506959902814122):0.0016886284172520985):0.03238523090065133):0.0016727951670678504):0.07565109660339722):0.049457110141726116,((((22:0.002623301511…
tree STATE_808000 = (((((((1:0.2297587688568282,((((7:0.023332838138953194,8:0.023332838138953194):0.04179858421655448,(17:0.01993564516369547,21:0.01993564516369547):0.045195777191812204):0.0010559366368106116,(15:0.049404061284621444,33:0.049404061284621444):0.01678329770769684):1.5395384425025138E-4,23:0.06634131283656854):0.16341745602025964):0.037373688346008765,((((((11:0.02458603684443422,…
tree STATE_809000 = ((((((1:0.4600452419825142,((((10:0.037061429151554644,(18:0.012636791397777701,34:0.012636791397777701):0.024424637753776943):0.004158015755878985,13:0.04121944490743363):0.04765965101917254,(12:0.026973815235147528,39:0.026973815235147528):0.06190528069145865):0.054670855764559045,28:0.14354995169116522):0.31649529029134893):0.033634684040959484,(((4:0.18407590251430725,((((…
tree STATE_810000 = (((((((1:0.3965115108106438,3:0.3965115108106438):0.18183011861635895,(((((2:0.0033301343796538455,32:0.0033301343796538455):0.03752028058696574,31:0.04085041496661959):0.09130368082856008,24:0.13215409579517967):0.04671224142306926,5:0.17886633721824893):0.2025057916004476,(((7:0.03440714568348138,8:0.03440714568348138):0.010783264257487282,(12:0.013794714324615848,22:0.01379…
tree STATE_811000 = (((((((1:0.42997855567675825,(((9:0.04729241193308403,(46:0.015013405221447115,47:0.015013405221447115):0.032279006711636915):0.015588864047688833,44:0.06288127598077287):0.0065408011755743595,(43:0.047960961379328225,45:0.047960961379328225):0.021461115777019):0.360556478520411):0.0029068629327779205,(3:0.2643765349023949,(27:0.12523952606860878,29:0.12523952606860878):0.1391…
tree STATE_812000 = (((((1:0.45410309387264824,((((((2:0.07772314005372347,(21:0.00950900617289331,39:0.00950900617289331):0.06821413388083016):0.018652280429061724,19:0.09637542048278519):0.12684306154975908,(((9:0.017470544264725007,44:0.017470544264725007):0.0870921192813937,(43:0.05766820054144875,(46:0.03234393836862496,47:0.03234393836862496):0.02532426217282379):0.046894463004669956):0.021…
tree STATE_813000 = (((((((1:0.10303101756113393,(35:0.037206048073378815,36:0.037206048073378815):0.06582496948775513):0.22750334133116706,(((19:0.012926981664653489,37:0.012926981664653489):0.021665723767206754,(31:0.008972994227777606,41:0.008972994227777606):0.025619711204082636):0.001588502490567252,27:0.036181207922427495):0.29435315096987347):0.061459503393398895,2:0.3919938622856999):0.06…
tree STATE_814000 = ((((((((((1:0.09157799803759378,30:0.09157799803759378):0.11995166269423499,6:0.21152966073182877):0.08930062529030058,((((5:0.007663321852657249,16:0.007663321852657249):0.021480142252930517,24:0.02914346410558777):0.16724317724325005,(((((11:1.143506799586662E-4,17:1.143506799586662E-4):0.0034975624532179363,37:0.0036119131331766026):0.003758548463931021,26:0.007370461597107…
tree STATE_815000 = ((((((((((1:0.019041377466975005,30:0.019041377466975005):0.07831092964822614,(3:0.026770507918306905,23:0.026770507918306905):0.07058179919689424):0.02888044831663071,(20:0.013707918208181845,27:0.013707918208181845):0.11252483722365):0.21318728324009098,(((2:0.10945450760301904,((((14:0.0012997155130949495,18:0.0012997155130949495):0.012436251029966094,19:0.01373596654306104…
tree STATE_816000 = ((((((((1:0.07127768843010045,(((14:0.04821085005938246,(((16:0.006273247112972525,(18:0.005740088102383593,29:0.005740088102383593):5.331590105889317E-4):0.0011819162642353834,33:0.007455163377207908):0.01187253625715021,19:0.01932769963435812):0.02888315042502434):0.009170806892004585,22:0.05738165695138704):0.010221591860751389,(20:0.002681401004374574,27:0.0026814010043745…
tree STATE_817000 = (((((((((1:0.03476507467514017,28:0.03476507467514017):0.092242492149165,6:0.12700756682430517):0.16283637142289684,((5:0.19597750301672157,(((11:0.053164415378956976,17:0.053164415378956976):0.06217244041671174,(34:0.05582944777992562,(35:0.0386801488886618,36:0.0386801488886618):0.01714929889126382):0.05950740801574309):0.038991590114153596,(13:0.06884282673118171,19:0.06884…
tree STATE_818000 = ((((1:0.2616150137627146,(10:0.014651433057170402,15:0.014651433057170402):0.24696358070554422):0.45987881319108054,((((2:0.048581047848878345,(22:0.0013607297935953715,42:0.0013607297935953715):0.04722031805528297):0.1353884467258562,(((12:0.020699789243931507,37:0.020699789243931507):0.002006285742312597,39:0.022706074986244103):0.041654013305421816,26:0.06436008829166592):0…
tree STATE_819000 = (((((((1:0.05836408739223871,(10:0.04172502200414839,28:0.04172502200414839):0.01663906538809032):0.02749622708285393,((4:0.009197772706594871,20:0.009197772706594871):0.03796558416765834,29:0.047163356874253215):0.038696957600839424):0.27718017174582205,(((((((2:0.11761156014365805,((22:0.006527637922507489,42:0.006527637922507489):0.007904240811735103,24:0.01443187873424259)…
tree STATE_820000 = ((((((((1:0.022313504962898106,10:0.022313504962898106):0.13716004224031556,(4:0.08614810695434144,20:0.08614810695434144):0.07332544024887222):0.04078667101564071,29:0.20026021821885437):0.35557930455034886,6:0.5558395227692032):0.27990585912641164,((((2:0.1222749851035474,(17:0.01045318843114551,38:0.01045318843114551):0.11182179667240189):0.08178901856620771,(23:0.017164920…
tree STATE_821000 = ((((((((1:0.0880961329049493,19:0.0880961329049493):0.2851022740348772,((11:0.13067962128744107,(((12:0.0043352362405467745,40:0.0043352362405467745):0.023739849467252022,(26:0.002170003323268891,35:0.002170003323268891):0.025905082384529904):0.002317705191336207,(21:0.028358812802517994,32:0.028358812802517994):0.0020339780966170083):0.10028683038830606):0.06897887321993915,(…
tree STATE_822000 = (((((((((1:0.14153390296987847,(3:0.08297760871836192,(32:0.04745451601735119,42:0.04745451601735119):0.03552309270101073):0.05855629425151655):0.05455374672149094,19:0.1960876496913694):0.018247062721518048,((5:0.11120630633850451,((12:0.004327043344856061,35:0.004327043344856061):0.03088535685144103,((26:0.018782338324215532,28:0.018782338324215532):0.014741407675209463,27:0…
tree STATE_823000 = (((((((((1:0.025976421972786764,27:0.025976421972786764):0.07837929848132344,32:0.1043557204541102):0.12657798937005083,(33:0.014039664713151219,36:0.014039664713151219):0.21689404511100982):0.03077528708280622,((2:0.17881504624939648,((14:0.11141846504087463,20:0.11141846504087463):0.019034781575474335,17:0.13045324661634897):0.048361799633047514):0.05598803630825311,(((3:0.1…
tree STATE_824000 = ((((((((((((1:0.11012311134758104,(19:0.020188876625524512,37:0.020188876625524512):0.08993423472205653):0.0927466510950935,(2:0.12302826699793479,39:0.12302826699793479):0.07984149544473976):0.13316240025932344,((27:0.11081394730322583,(33:0.026768524051741675,36:0.026768524051741675):0.08404542325148415):0.20422904638645936,40:0.3150429936896852):0.02098916901231279):0.03522…
tree STATE_825000 = (((((((((((1:0.03419113742777089,29:0.03419113742777089):0.055056918705135745,3:0.08924805613290664):0.24332038069536976,(6:0.18448017716287052,((((12:0.004596896703213618,16:0.004596896703213618):0.015867292630780627,41:0.020464189333994246):0.052149599812477854,36:0.0726137891464721):0.10757770225754329,((27:0.02372178664008406,40:0.02372178664008406):0.0023616162394461473,3…
tree STATE_826000 = (((((((((((((1:0.1285271278571542,35:0.1285271278571542):0.040468192016323234,(15:0.003245665584168355,29:0.003245665584168355):0.16574965428930907):1.7190391836502394E-4,3:0.16916722379184246):0.0033563669049393174,(4:0.08227119488731917,((22:0.0010111921513455543,24:0.0010111921513455543):0.030985540567537523,41:0.03199673271888308):0.05027446216843609):0.09025239580946261):…
tree STATE_827000 = (((((((((((1:0.0791443232197312,(15:0.02265054194130882,35:0.02265054194130882):0.056493781278422375):0.022083033299691662,(26:0.08820622961409595,29:0.08820622961409595):0.013021126905326905):0.006785785885010165,((17:0.001260342900830562,20:0.001260342900830562):0.0019966833260790136,42:0.003257026226909576):0.10475611617752345):0.08663519845770515,((10:0.05297783421531431,1…
tree STATE_828000 = (((((((((((1:0.0335443728709536,29:0.0335443728709536):0.002520940744237435,26:0.03606531361519103):0.04077120567668436,20:0.07683651929187539):0.06104326891372923,27:0.13787978820560462):0.17300974518548026,(17:0.01902677717258933,42:0.01902677717258933):0.29186275621849556):0.20017544699735618,((7:0.10051161614649737,8:0.10051161614649737):0.3019833393085657,(((19:0.03265191…
tree STATE_829000 = ((((((((((((((1:0.03376223089558589,(19:0.022691732794251154,22:0.022691732794251154):0.011070498101334734):0.02767792889938303,15:0.06144015979496892):0.04284808285813446,(14:0.002007184923056871,37:0.002007184923056871):0.1022810577300465):0.1963685288222738,((26:0.03435214739957479,39:0.03435214739957479):0.0858760460828873,34:0.1202281934824621):0.18042857799291506):0.0220…
tree STATE_830000 = (((((((((((1:0.04928573703191449,(30:0.021245912223131953,37:0.021245912223131953):0.028039824808782535):0.01711345547582884,(18:0.0032640500438122647,31:0.0032640500438122647):0.06313514246393107):0.04165217643058078,(14:6.240168634960677E-4,34:6.240168634960677E-4):0.10742735207482804):0.29303021090605874,((11:0.14601773502356893,(24:0.06657022346369326,(40:0.004410035486325…
tree STATE_831000 = (((((((((((1:0.06594466741834053,20:0.06594466741834053):0.008022200426477694,(15:0.045753878429968864,37:0.045753878429968864):0.028212989414849357):0.09211918942666332,(3:0.12364770080660926,33:0.12364770080660926):0.042438356464872276):0.12039540145615882,28:0.28648145872764036):0.14464519569095874,(((14:0.009179072488899568,31:0.009179072488899568):0.02950544598094404,18:0…
tree STATE_832000 = (((((((((1:0.05058253527737621,31:0.05058253527737621):0.044240459400021796,16:0.094822994677398):0.2068632470676251,(6:0.18071376147537055,25:0.18071376147537055):0.12097248026965257):0.16680896276612733,(7:0.01774802477557354,8:0.01774802477557354):0.45074717973557693):0.5210991540849504,((((2:0.1340161900751039,18:0.1340161900751039):0.11500282449735538,30:0.249019014572459…
tree STATE_833000 = (((((((1:0.16188459332972105,(3:0.08360514732404897,((22:0.05919119539012563,40:0.05919119539012563):0.00854227543890844,31:0.06773347082903407):0.015871676495014905):0.07827944600567208):0.1702853614486256,(((13:0.1391757607095334,19:0.1391757607095334):0.0043966218569556625,26:0.14357238256648908):0.1155718195753695,25:0.25914420214185857):0.07302575263648808):0.548302116314…
tree STATE_834000 = (((((1:0.6502052249824295,(((2:0.2613321720842627,(((4:0.15821949870564564,39:0.15821949870564564):0.011849731699938887,32:0.17006923040558453):0.04564890629418111,(((10:0.0032884324260929005,(13:0.002800013209602409,26:0.002800013209602409):4.884192164904917E-4):0.01998181893691136,17:0.02327025136300426):0.12193383394723142,27:0.14520408531023568):0.07051405138952996):0.0456…
tree STATE_835000 = ((((((((1:0.14795837589117888,26:0.14795837589117888):0.4340562410045159,(11:0.20537578450834715,(((15:0.007295655107677808,34:0.007295655107677808):0.006998457239221282,25:0.01429411234689909):0.0288517897363801,(18:0.01641082298374855,(30:0.01320993386055174,42:0.01320993386055174):0.0032008891231968106):0.02673507909953064):0.16222988242506797):0.37663883238734763):0.084958…
tree STATE_836000 = (((((((((1:0.19721936993432357,((4:0.0916532672847526,13:0.0916532672847526):0.003337714956045429,14:0.09499098224079802):0.10222838769352555):0.258036090157331,(((43:0.01112778060713484,44:0.01112778060713484):0.043926517750779194,45:0.05505429835791403):0.2872708299430461,(46:0.007983464751339642,47:0.007983464751339642):0.33434166354962047):0.1129303317906944):0.05621432708…
tree STATE_837000 = ((((((1:0.29531311968336116,(((2:0.11905563828415229,(((26:0.00703598872132465,39:0.00703598872132465):0.06310788880952024,36:0.07014387753084489):0.016943987774133792,29:0.08708786530497868):0.03196777297917361):0.009436815390771833,13:0.12849245367492412):0.05165033748245851,(((3:0.03672246656493991,25:0.03672246656493991):0.005954676980662807,20:0.042677143545602717):0.0919…
tree STATE_838000 = (((((((1:0.21997635243255242,9:0.21997635243255242):0.061005237109257204,(((4:0.0361870359918314,41:0.0361870359918314):0.10871621811800314,27:0.14490325410983454):0.0525728003259788,(((16:0.04140618377086064,33:0.04140618377086064):0.03738767252769244,19:0.07879385629855308):0.015226562818632466,22:0.09402041911718555):0.1034556353186278):0.08350553510599629):0.16926157368739…
tree STATE_839000 = ((((((((1:0.0958325029715259,((((12:0.0022497952146913096,40:0.0022497952146913096):0.009284032887156363,39:0.011533828101847674):0.06350771720160005,((16:0.009967621980186346,33:0.009967621980186346):0.03284012422446777,19:0.042807746204654114):0.03223379909879361):0.012387360709195896,22:0.08742890601264362):0.008403596958882278):0.14482992025319158,(((5:0.05177039719840448,…
tree STATE_840000 = ((((((((((1:0.057102850618602145,10:0.057102850618602145):0.063718540164511,(((11:0.012348583177586994,31:0.012348583177586994):0.005119818385669737,40:0.01746840156325673):0.07774078818642029,(16:0.058578120812337924,33:0.058578120812337924):0.03663106893733909):0.025612201033436144):0.0377101063998001,(((22:8.419939259674417E-4,23:8.419939259674417E-4):0.03994518564071721,42…
tree STATE_841000 = (((((((((((((((1:0.0232351698616354,10:0.0232351698616354):0.007176590990946797,24:0.030411760852582195):0.0015403172752478378,40:0.03195207812783003):0.018782144716958264,22:0.0507342228447883):0.04887988000193843,2:0.09961410284672673):0.0020171075032229813,(17:0.01704326746530127,(23:0.008497332002965376,42:0.008497332002965376):0.008545935462335895):0.08458794288464844):0.…
tree STATE_842000 = (((((((((((1:0.030913694279471066,10:0.030913694279471066):0.03130199217757472,40:0.06221568645704578):0.01337682306287763,(18:0.0077149185921318395,21:0.0077149185921318395):0.06787759092779157):0.04053844593821736,(((17:0.0037913296644812326,42:0.0037913296644812326):0.002366226111366671,22:0.006157555775847904):0.018268017851675464,24:0.024425573627523366):0.091705381830617…
tree STATE_843000 = ((((((((1:0.13102959172993944,6:0.13102959172993944):0.05492940821230971,((20:0.029945001902798724,(23:0.019603544969960182,42:0.019603544969960182):0.010341456932838541):0.0014492987889529602,40:0.031394300691751684):0.15456469925049748):0.13528871906383913,((13:0.1449906734342182,16:0.1449906734342182):0.015043711970705087,(27:0.018927834914915145,(31:0.008764135332528409,36…
tree STATE_844000 = ((((((((1:0.17985683551390824,6:0.17985683551390824):0.04306763900789612,(((((10:0.023207171734466858,24:0.023207171734466858):0.012491168124073287,(23:0.014254690795834071,42:0.014254690795834071):0.02144364906270607):0.042525268837689166,26:0.07822360869622931):0.04914984733862919,(17:0.10986690429722552,(((20:0.011530255418249436,40:0.011530255418249436):0.00537798899072822…
tree STATE_845000 = ((((((((((((1:0.07978227721047601,((24:0.051779929826968614,28:0.051779929826968614):0.027618613359198525,42:0.07939854318616714):3.8373402430887105E-4):0.07297825844391462,((7:0.01212693956335591,8:0.01212693956335591):0.06846415501161661,30:0.08059109457497252):0.07216944107941811):0.001991282154837709,(((14:0.037651057962152144,21:0.037651057962152144):0.01694074981149303,(…
tree STATE_846000 = ((((((((((1:0.07022837414655736,(((4:0.016760589443186466,32:0.016760589443186466):0.007641071493469782,10:0.024401660936656248):0.014388228540728343,(7:0.007203459819763883,8:0.007203459819763883):0.03158642965762071):0.03143848466917277):0.013352350441739227,24:0.08358072458829659):0.1573547314315149,(((13:0.0682849009774329,(17:0.03530426448289183,35:0.03530426448289183):0.…
tree STATE_847000 = ((((((((((1:0.08035958712516175,(((13:0.006661360271531584,17:0.006661360271531584):0.04059536334449901,15:0.047256723616030595):0.003297525123474483,35:0.05055424873950508):0.029805338385656674):0.013222223142266454,((4:0.05252301461102779,(((7:0.008791751953764335,8:0.008791751953764335):0.014155273976777422,30:0.022947025930541758):0.003423011776254096,10:0.0263700377067958…
tree STATE_848000 = (((((1:0.04563352140403236,3:0.04563352140403236):0.7449789092446847,(((2:0.2920991615290085,(((7:0.0025748694635829975,8:0.0025748694635829975):0.06046944542053853,29:0.06304431488412153):0.010834861035858442,34:0.07387917591997997):0.21821998560902853):0.2838740959909609,((((4:0.08044157553353028,(24:0.017499995110266276,36:0.017499995110266276):0.062941580423264):0.02836216…
tree STATE_849000 = (((((((1:0.09004736895223696,33:0.09004736895223696):0.04511864709412837,((4:0.11042753589323553,(10:0.028556575272342823,(15:0.01624083355630592,24:0.01624083355630592):0.012315741716036901):0.08187096062089272):0.0154527858212542,5:0.12588032171448973):0.009285694331875594):0.0034386001244839093,3:0.13860461617084924):0.5852826124511079,((9:0.14837301214526497,(46:0.11741292…
tree STATE_850000 = ((((((((1:0.15336060847278643,((21:0.005585658528146201,33:0.005585658528146201):0.07913129642297546,42:0.08471695495112166):0.06864365352166477):0.054234578223061186,((15:0.14153188287333845,39:0.14153188287333845):0.047007495430105684,(32:0.04550445750389216,37:0.04550445750389216):0.143034920799552):0.019055808392403478):0.12508639655496037,(7:0.12625720309057115,8:0.126257…
tree STATE_851000 = ((((((((1:0.08079746925017756,(19:0.009907901486422918,39:0.009907901486422918):0.07088956776375464):0.10674238309452869,((((3:0.06706872645773135,10:0.06706872645773135):0.044720017510754634,41:0.11178874396848598):0.04255667461676055,(24:0.08413454181723506,(30:0.035598891384245636,36:0.035598891384245636):0.04853565043298943):0.07021087676801147):0.024768936578926842,(15:0.…
tree STATE_852000 = (((((((1:0.223287718785319,(19:0.13941157062490545,37:0.13941157062490545):0.08387614816041356):0.037844976154997934,((2:0.06093417327930194,(39:0.030832349234433214,42:0.030832349234433214):0.030101824044868723):0.1831710982197688,(((((((3:0.02814978335258622,41:0.02814978335258622):0.0070977410093978725,10:0.03524752436198409):0.08252339174225645,(18:0.00871922363665296,(21:…
tree STATE_853000 = (((((((((1:0.07544194982448738,(16:0.03139411149910124,((30:0.011340466300359552,38:0.011340466300359552):0.008327117381179654,40:0.019667583681539206):0.011726527817562036):0.044047838325386134):0.027895156528909948,15:0.10333710635339732):0.11203741282402052,(14:0.016936180733781264,26:0.016936180733781264):0.1984383384436366):0.07186703930030919,(((((3:0.0733688747332717,((…
tree STATE_854000 = (((((((((1:0.05154140579348777,(13:0.01049981622724359,(14:0.0077447082808545014,34:0.0077447082808545014):0.002755107946389089):0.04104158956624418):0.1589693181710834,((15:0.013711787074826736,16:0.013711787074826736):0.11924308084132229,30:0.13295486791614902):0.07755585604842213):0.21185773254237183,((((3:0.06939389377160585,(17:0.008568921574832614,19:0.008568921574832614…
tree STATE_855000 = (((((((((1:0.08342142395805846,36:0.08342142395805846):0.12319057073719772,(5:0.03004159184516168,40:0.03004159184516168):0.1765704028500945):0.01255401097410791,(15:0.008173689381069955,28:0.008173689381069955):0.21099231628829412):0.046259622614272605,(((4:0.05349300701298449,12:0.05349300701298449):0.040489754716413175,(11:0.08171069332209605,13:0.08171069332209605):0.01227…
tree STATE_856000 = (((((((1:0.11072853100423857,(((14:0.010362687542946676,25:0.010362687542946676):0.019416028347752353,32:0.02977871589069903):0.041014187383219824,(((16:0.0013544585841584256,26:0.0013544585841584256):0.02273645594734915,(35:0.013905941719986943,42:0.013905941719986943):0.010184972811520632):0.014457888748517566,(22:0.022783173963448044,23:0.022783173963448044):0.0157656293165…
tree STATE_857000 = ((((((((((1:0.056699087925083234,15:0.056699087925083234):0.0841043101289454,((14:0.04619133613738451,(25:0.011489715157669651,39:0.011489715157669651):0.03470162097971486):0.026760576477159563,(22:0.03301415355842689,(23:0.021243103503371927,35:0.021243103503371927):0.011771050055054966):0.039937759056117184):0.06785148543948456):0.05658895036658923,((2:0.08415193376152445,(2…
tree STATE_858000 = ((((((((1:0.1454905198205955,((4:0.12194056756891444,(28:0.04339033861156007,38:0.04339033861156007):0.07855022895735438):0.01287021927381582,(6:0.09685323780622307,((((10:0.0025141672212065525,24:0.0025141672212065525):0.010869771814452478,18:0.01338393903565903):0.01454268924068045,(17:0.0030016248958952716,34:0.0030016248958952716):0.02492500338044421):0.062071037159954524,…
tree STATE_859000 = (((((((((1:0.07674604016187773,(7:0.0047974575241866305,8:0.0047974575241866305):0.0719485826376911):0.1164119267572181,((2:0.06885033567906539,((13:0.007144521361465278,39:0.007144521361465278):0.04369607231492696,27:0.05084059367639224):0.01800974200267315):0.09729076351019615,3:0.16614109918926154):0.027016867729834304):0.11693311383878366,(((4:0.09329706881608514,19:0.0932…
tree STATE_860000 = ((((((((((((((1:0.04588612268716572,(29:6.31536326737054E-4,41:6.31536326737054E-4):0.045254586360428666):0.02442810686912427,(14:0.06222336044585945,(28:0.057145784114072874,30:0.057145784114072874):0.005077576331786578):0.00809086911043054):0.011104316403902276,(22:0.04735170842419701,40:0.04735170842419701):0.03406683753599526):0.07207006912774927,((18:0.07198913673364292,3…
tree STATE_861000 = ((((((((((((1:0.026033700445538384,14:0.026033700445538384):0.010688003693070706,(26:0.028073443137333426,27:0.028073443137333426):0.008648261001275664):0.25380550882835584,(5:0.25927524462020174,((15:0.007043325771836384,17:0.007043325771836384):0.015072470252718488,37:0.022115796024554872):0.23715944859564686):0.03125196834676319):0.002608183296646027,((36:0.0294033641773556…
tree STATE_862000 = ((((((((((((1:0.03605791387404031,18:0.03605791387404031):0.18757356441375678,3:0.2236314782877971):0.002728869964126468,(6:0.19759061019490504,(((11:0.042084495435626174,41:0.042084495435626174):0.008199369810429874,((23:0.0022168130892338007,38:0.0022168130892338007):0.028542304378658012,30:0.03075911746789181):0.019524747778164236):0.06817082747296789,(22:0.0671773216794528…
tree STATE_863000 = (((((((((1:0.06741129714589916,(10:0.005275890764934499,28:0.005275890764934499):0.06213540638096467):0.048994477368291295,(24:0.028537413974573964,34:0.028537413974573964):0.0878683605396165):0.0057718015417397295,(((((17:0.001516005961407325,21:0.001516005961407325):0.003645813637890562,20:0.005161819599297887):0.011842964932287335,35:0.017004784531585222):0.0018891136723247…
tree STATE_864000 = ((((((1:0.23088418081978246,(22:0.13560646559700543,((27:0.01839826263918369,28:0.01839826263918369):0.06850167919656998,37:0.08689994183575367):0.04870652376125176):0.09527771522277703):0.07132860529074075,((((3:0.011240274464974234,((11:4.2142568705727415E-4,41:4.2142568705727415E-4):0.00872425780736137,14:0.009145683494418643):0.002094590970555591):0.053319414904587706,((((…
tree STATE_865000 = ((((((((((1:0.011201151137846099,16:0.011201151137846099):0.004362193471239029,(20:0.009792576724346651,21:0.009792576724346651):0.0057707678847384765):0.024268990899508326,27:0.039832335508593456):0.03890659566286454,24:0.078738931171458):0.14878459969642818,((((3:0.0329816992396797,(30:0.02064076412199542,(34:0.0023595137213050814,39:0.0023595137213050814):0.0182812504006903…
tree STATE_866000 = ((((((((((1:0.04484189495147993,16:0.04484189495147993):0.010074158596276195,26:0.054916053547756125):0.08879724050997757,(2:0.1104284259518028,(5:0.07218567329750608,33:0.07218567329750608):0.03824275265429672):0.0332848681059309):0.1669859911529082,((((((4:0.03591033532238703,(23:0.026908923694816445,31:0.026908923694816445):0.009001411627570583):0.06952775527677427,(15:0.05…
tree STATE_867000 = ((((((((((1:0.030385878664490648,26:0.030385878664490648):0.06701361941427779,16:0.09739949807876844):0.014501724350524589,2:0.11190122242929303):0.026023874906608527,((18:0.006965482045267238,((30:0.004610590770064807,35:0.004610590770064807):2.489044715602547E-4,39:0.004859495241625062):0.002105986803642176):0.12046943695156183,(27:0.1273193242445898,(28:0.06607301005486564,…
tree STATE_868000 = (((((((((1:0.09038928017523808,11:0.09038928017523808):0.12199819014296527,(5:0.03213874091725677,36:0.03213874091725677):0.18024872940094658):0.20505753006427332,(((3:0.039593073251349316,42:0.039593073251349316):0.1381327473479438,((((18:0.0027858143407358694,35:0.0027858143407358694):0.036370367790545255,((28:0.006941024493569997,34:0.006941024493569997):0.02077346418173733…
tree STATE_869000 = ((((((((((1:0.22814761404565215,(5:0.1254083536503244,36:0.1254083536503244):0.10273926039532774):0.034046754456611206,((11:0.034415761500555364,24:0.034415761500555364):0.19316824151620526,16:0.22758400301676063):0.034610365485502725):0.09752992331632365,((2:0.11208497416444847,(14:0.009420163016583301,20:0.009420163016583301):0.10266481114786517):0.1418043229173082,(6:0.2141…
tree STATE_870000 = ((((((((((((1:0.1295695503981885,(6:0.07553033338101806,36:0.07553033338101806):0.05403921701717043):0.05611688546677843,11:0.18568643586496691):0.11883747908897802,(5:0.05516714871100064,26:0.05516714871100064):0.24935676624294428):0.24887531926802342,(((13:0.05204046645036837,37:0.05204046645036837):0.09549976393938428,((21:0.022716357509116263,(39:0.0011054121439225382,40:0…
tree STATE_871000 = (((((((1:0.0668536267324267,13:0.0668536267324267):0.19691710010801564,(6:0.19044613910514901,((((20:0.009896353927353187,28:0.009896353927353187):0.03197157619098673,39:0.04186793011833991):0.09778739652274088,37:0.1396553266410808):0.008059243928332904,38:0.1477145705694137):0.042731568535735315):0.07332458773529332):0.3875344664440886,(((((((2:0.11189100231841805,((14:0.008…
tree STATE_872000 = (((((((1:0.41284225397011093,(((((2:0.045463026692027536,(38:0.021317654670094284,40:0.021317654670094284):0.024145372021933252):0.18388620308547698,(16:0.14813392966918082,20:0.14813392966918082):0.0812153001083237):0.09174576537155102,(6:0.18076530153835627,39:0.18076530153835627):0.14032969361069927):0.06848683587713794,(4:0.14184611466514335,31:0.14184611466514335):0.24773…
tree STATE_873000 = ((((((1:0.4895036392433838,((((16:0.02084282797083462,37:0.02084282797083462):0.25523290648043495,(26:0.001437128251416138,31:0.001437128251416138):0.2746386061998535):0.033442957216843205,((20:0.023886755618761017,24:0.023886755618761017):0.00474140743031537,33:0.028628163049076387):0.2808905286190364):0.018604110206629165,39:0.32812280187474197):0.16138083736864184):0.150249…
tree STATE_874000 = ((((((((1:0.4951428845937089,(((15:0.017079245544587198,39:0.017079245544587198):0.046741877518827996,31:0.0638211230634152):0.29635494570972526,(20:0.3020719584290529,(26:0.11528527645841988,37:0.11528527645841988):0.186786681970633):0.05810411034408758):0.13496681582056846):0.005285127294450409,(19:0.1943534759156869,28:0.1943534759156869):0.3060745359724724):0.0876781553655…
tree STATE_875000 = ((((((1:0.3294286036384734,(((((2:0.08040370500152523,((21:0.012536115845008062,37:0.012536115845008062):0.015657807652793128,26:0.02819392349780119):0.052209781503724045):0.04305188555020745,23:0.12345559055173268):0.03591015184133141,28:0.15936574239306409):0.018923620800973456,((((16:0.002268297843295956,39:0.002268297843295956):0.09730546700780325,(18:0.05622588017509695,2…
tree STATE_876000 = ((((((((1:0.4573822629332074,((((3:0.03501278817787692,42:0.03501278817787692):0.006083941356256957,17:0.041096729534133875):0.029617675555032086,33:0.07071440508916596):0.35457320398659375,((((5:0.124179883106855,22:0.124179883106855):0.006552515888402791,(((12:0.01455917238535205,35:0.01455917238535205):0.00911652419575028,30:0.02367569658110233):0.012308398228784892,20:0.03…
tree STATE_877000 = (((((1:0.09875228818406641,4:0.09875228818406641):0.41007959998975935,(6:0.03778820537640276,15:0.03778820537640276):0.471043682797423):0.32244812324373207,((((2:0.3683810148953808,10:0.3683810148953808):0.06367442507268728,(((3:0.2182101499503067,((13:0.024713121776152473,(25:0.009898487393031674,40:0.009898487393031674):0.014814634383120799):0.06500339415233011,27:0.08971651…
tree STATE_878000 = ((((((1:0.4733817349898993,((2:0.4084142701325266,((((3:0.17314410222829668,(11:0.06438298416026066,30:0.06438298416026066):0.10876111806803603):0.03502518387617515,35:0.20816928610447183):0.1026247076513257,((9:0.11659937557908513,45:0.11659937557908513):0.0019722667497352186,((43:0.038441414083698215,44:0.038441414083698215):0.054365159117966445,(46:0.042505595497482056,47:0…
tree STATE_879000 = (((((((1:0.36962822620165664,((7:0.01987423621426347,8:0.01987423621426347):0.28940858913547535,34:0.30928282534973883):0.06034540085191781):0.16641509529635795,((3:0.2319365412094968,37:0.2319365412094968):0.19626779323043891,(((9:0.06254826983941478,(43:0.031185603786119766,44:0.031185603786119766):0.03136266605329501):0.03576110151508652,(46:8.278526014256268E-5,47:8.278526…
tree STATE_880000 = ((((((1:0.24443068585454394,(((11:0.07907883423745021,40:0.07907883423745021):0.01872085972206386,37:0.09779969395951407):0.002198928762528418,(20:0.01905947311464809,(26:0.005171894974669808,30:0.005171894974669808):0.013887578139978282):0.0809391496073944):0.14443206313250145):0.4038669824416189,((((2:0.1475790653001423,(((12:0.0025282193658337365,27:0.0025282193658337365):0…
tree STATE_881000 = ((((((((((1:0.11912888254312116,42:0.11912888254312116):0.019722663152033484,31:0.13885154569515465):0.001312738208858688,(37:0.13133839003481082,(38:0.0639861882305435,40:0.0639861882305435):0.06735220180426732):0.008825893869202517):0.008772280731142112,11:0.14893656463515545):0.17558209206945788,((9:0.20876816443596863,(46:0.07674953192770594,47:0.07674953192770594):0.13201…
tree STATE_882000 = (((((((1:0.1158497569989566,11:0.1158497569989566):0.0530650251161834,((4:0.08966087515239399,42:0.08966087515239399):0.03751773660882082,36:0.1271786117612148):0.041736170353925184):0.10834658616423776,((((2:0.0072859244035543376,24:0.0072859244035543376):0.13275085232050995,32:0.14003677672406428):0.08054423510422584,((12:0.04149592218426742,40:0.04149592218426742):0.0842392…
tree STATE_883000 = (((((((((((1:0.04782263870846635,23:0.04782263870846635):0.06901897248177638,36:0.11684161119024272):0.044309734102017495,(24:0.12024402063940717,25:0.12024402063940717):0.040907324652853044):0.01637754739185926,(9:0.16065982256437053,((43:0.0936553106942081,45:0.0936553106942081):0.027800131360582472,(44:0.03695875861850759,(46:0.00797264721852298,47:0.00797264721852298):0.02…
tree STATE_884000 = ((((((((((((1:0.05372056107759433,14:0.05372056107759433):0.10127831920357999,((15:0.017446077466478513,36:0.017446077466478513):0.004071739012952005,23:0.021517816479430518):0.1334810638017438):0.03686948372984372,((((9:0.009922734393363171,44:0.009922734393363171):0.004953137540383195,43:0.014875871933746366):0.060162304395311124,(46:0.009676438838797482,47:0.009676438838797…
tree STATE_885000 = (((((((((((1:0.0634729925942214,((15:0.011634996925999501,22:0.011634996925999501):0.009263421049211969,(23:0.003630435650757801,36:0.003630435650757801):0.01726798232445367):0.04257457461900993):0.1143537483079681,((27:0.02882501671514251,38:0.02882501671514251):0.06403619766653999,39:0.0928612143816825):0.084965526520507):0.13327475796880187,((7:0.05121202440423999,8:0.05121…
tree STATE_886000 = ((((((((((1:0.08193689665836218,((((12:0.02659198430413596,(14:0.008622229255260216,25:0.008622229255260216):0.01796975504887574):0.01640168098524846,19:0.04299366528938442):0.018796144694644315,28:0.061789809984028735):0.008188962134747735,(23:0.018954361356475713,29:0.018954361356475713):0.051024410762300756):0.01195812453958571):0.030049422273277157,(6:0.05276642610541265,3…
tree STATE_887000 = ((((((((((1:0.02761880354055,32:0.02761880354055):0.05744761014388536,(4:0.084695267119275,36:0.084695267119275):3.711465651603657E-4):0.11976424232406731,((((((2:0.0398346789001224,(12:9.863892701510295E-5,14:9.863892701510295E-5):0.0397360399731073):0.01888106589909421,40:0.05871574479921661):0.012091668662899818,(11:0.005876593511434278,25:0.005876593511434278):0.0649308199…
tree STATE_888000 = ((((((((1:0.05178031290735337,13:0.05178031290735337):0.024793503628458544,(4:0.07307825656235101,(32:0.016060208518809255,36:0.016060208518809255):0.057018048043541755):0.0034955599734609044):0.03757342156524526,(24:0.07564417875858491,28:0.07564417875858491):0.038503059342472265):0.11243329724276427,((((2:0.013563069880162098,25:0.013563069880162098):0.05645374417568625,11:0…
tree STATE_889000 = (((((((((((1:0.015340135593052126,32:0.015340135593052126):0.05985898741544289,31:0.07519912300849502):0.1345230248399466,(7:0.03441150892230884,8:0.03441150892230884):0.17531063892613277):0.022846149019735335,(((((((2:0.013068282127754514,42:0.013068282127754514):0.0038570807497352467,10:0.01692536287748976):0.006720789242094488,26:0.02364615211958425):0.004614151499795684,(1…
tree STATE_890000 = (((((((((((1:0.027938118661177774,(12:0.008622531542075441,21:0.008622531542075441):0.019315587119102334):0.009465250291994371,11:0.037403368953172145):0.0180008243063896,5:0.055404193259561745):0.034057750825597595,14:0.08946194408515934):0.09668493008703263,(((13:0.025651234225304118,28:0.025651234225304118):0.0129193536512179,39:0.03857058787652202):0.09948975431857932,((((…
tree STATE_891000 = ((((((((1:0.03359645335341258,11:0.03359645335341258):0.014799000245618192,4:0.048395453599030774):0.07286452272060977,((5:0.07539342177036082,21:0.07539342177036082):0.01956465643218809,((9:0.04071578466566701,43:0.04071578466566701):0.03189599438566339,((44:0.02798933934196711,45:0.02798933934196711):0.015824421572957707,(46:0.03074234108263083,47:0.03074234108263083):0.0130…
tree STATE_892000 = (((((((((1:0.15634731388256246,(4:0.07231725790650138,30:0.07231725790650138):0.08403005597606107):0.06597258489949745,(((9:0.020007207499858196,43:0.020007207499858196):0.09868998494245705,((44:0.04113410835726041,45:0.04113410835726041):0.015895768237130438,(46:0.021201984153109765,47:0.021201984153109765):0.03582789244128108):0.0616673158479244):0.06203812935913855,38:0.180…
tree STATE_893000 = (((((((((1:0.06663423035579662,25:0.06663423035579662):0.1887294365356738,((2:0.1140850129130202,(((3:0.011367437390574619,27:0.011367437390574619):0.04640245010348218,((5:0.049226633220694496,21:0.049226633220694496):0.0034488698027801065,14:0.0526755030234746):0.005094384470582199):0.006948274398814111,(16:0.05106572425148283,37:0.05106572425148283):0.013652437641388085):0.0…
tree STATE_894000 = (((((((((1:0.03766117335282933,25:0.03766117335282933):0.0460538862568933,2:0.08371505960972263):0.10414004432529568,16:0.1878551039350183):0.12210770179519098,((14:0.00812109582010799,(24:0.005606906493121676,28:0.005606906493121676):0.002514189326986314):0.27163290615794045,34:0.27975400197804845):0.03020880375216084):0.13505620377939748,((((((4:0.07421907945348945,40:0.0742…
tree STATE_895000 = ((((((((((1:0.025193599575132942,25:0.025193599575132942):0.0021504012701564386,16:0.02734400084528938):0.10499555665808047,((6:0.03604501089819698,15:0.03604501089819698):0.02305816739998999,((31:1.18042247102778E-4,40:1.18042247102778E-4):0.0012525707616641993,32:0.0013706130087669773):0.05773256528941999):0.07323637920518287):0.0431086675783067,(2:0.13512918849447403,((7:0.…
tree STATE_896000 = ((((((((1:0.030588797668464875,(39:0.004950911417343171,42:0.004950911417343171):0.025637886251121705):0.021061165581796958,((26:0.034006100820490416,41:0.034006100820490416):4.723021323362747E-5,(30:0.0071227025920494085,36:0.0071227025920494085):0.026930628441674636):0.01759663221653779):0.1903198460904782,(((21:0.003254385439249669,22:0.003254385439249669):0.045817172472147…
tree STATE_897000 = ((((((((1:0.03181819150023063,(31:0.02835825707716244,(33:0.024881111762068617,34:0.024881111762068617):0.0034771453150938235):0.0034599344230681894):0.24308947129400715,(((4:0.12939914949175255,((((12:0.011356409057666342,27:0.011356409057666342):0.023869190953503837,39:0.03522560001117018):0.04745942038133057,(13:0.039148936623249246,(19:0.023902955839813042,29:0.02390295583…
tree STATE_898000 = ((((((((1:0.1465797830771248,42:0.1465797830771248):0.04155448522779376,((((2:0.0886079872429747,(18:0.04857803370217734,40:0.04857803370217734):0.04002995354079736):0.04956231835298061,(14:0.026651028840834434,30:0.026651028840834434):0.11151927675512087):0.018781544008483864,41:0.15695184960443917):0.015971342917300374,((10:0.038372628992965174,11:0.038372628992965174):0.011…
tree STATE_899000 = (((((((((((1:0.08464290302816506,(16:0.001275683485212269,41:0.001275683485212269):0.08336721954295279):0.076151639950586,3:0.16079454297875106):0.045634531962785024,(((7:0.0031352029791265035,8:0.0031352029791265035):0.15250214904712614,11:0.15563735202625265):0.042609794499555875,((10:0.03408094883426165,(28:0.02996366158058305,29:0.02996366158058305):0.004117287253678603):0…
tree STATE_900000 = ((((1:0.5954347288027428,(((2:0.06977867934492457,((17:0.0145422937200089,18:0.0145422937200089):0.04860275398445625,41:0.06314504770446515):0.0066336316404594226):0.40579339448161356,((9:0.32442468871975877,(46:0.06182365820674093,47:0.06182365820674093):0.26260103051301786):0.009106901628673836,((43:0.09071002474834808,45:0.09071002474834808):0.07107541414521212,44:0.1617854…
tree STATE_901000 = (((((((1:0.4297264989555381,((((3:0.15470842347614616,(28:0.038223985991226714,39:0.038223985991226714):0.11648443748491945):0.036453695803106145,((7:0.010357637717724483,8:0.010357637717724483):0.0264003572398421,37:0.036757994957566584):0.1544041243216857):0.058149536415913916,(13:0.00958228131363571,27:0.00958228131363571):0.23972937438153052):0.0901167259296296,(((4:0.0337…
tree STATE_902000 = ((((((((1:0.13192073009440008,20:0.13192073009440008):0.052878780686025084,((4:0.034231649968028084,21:0.034231649968028084):0.07075820384557216,24:0.10498985381360024):0.07980965696682493):0.12999572891867733,(3:0.17614728717005587,(29:0.1221119689318599,37:0.1221119689318599):0.054035318238195976):0.13864795252904663):0.025944250417841763,(9:0.2706180118215666,(((43:0.020254…
tree STATE_903000 = (((((((((1:0.07790817237369853,24:0.07790817237369853):0.042906611470193964,(20:0.02343052399904721,34:0.02343052399904721):0.09738425984484528):0.05579008996897175,(11:0.10626270179527651,40:0.10626270179527651):0.07034217201758773):0.40817801051384417,(9:0.2285241225245676,(((43:0.07349279441071108,45:0.07349279441071108):0.0036106285256403,44:0.07710342293635138):0.07411194…
tree STATE_904000 = (((((((((((((((1:0.032291440908647384,18:0.032291440908647384):0.006833884423529932,(11:0.02499016302705149,32:0.02499016302705149):0.014135162305125827):0.03409906680991305,((14:0.008489413684884303,16:0.008489413684884303):0.021938645794950723,35:0.030428059479835026):0.04279633266225534):0.11613054109931761,((13:0.023457040351385936,24:0.023457040351385936):0.00148203161555…
tree STATE_905000 = ((((((((((((1:0.032665460979597175,22:0.032665460979597175):0.02112127686505154,18:0.05378673784464871):0.033045647698461716,((15:0.039220284036311205,(25:0.03396608059602266,40:0.03396608059602266):0.005254203440288548):0.009004616460459906,((23:6.643892594118475E-4,28:6.643892594118475E-4):0.02924623588115789,34:0.029910625140569736):0.018314275356201375):0.03860748504633932…
tree STATE_906000 = ((((((((((1:0.19843852290264108,(18:0.023560606404470812,37:0.023560606404470812):0.17487791649817028):0.03371864308657896,(10:0.08340158911306397,22:0.08340158911306397):0.14875557687615606):0.09664172764064499,(((((2:0.037948718056160465,((3:0.019266865137006508,14:0.019266865137006508):0.014013158899509836,28:0.033280024036516344):0.004668694019644121):0.02809850098350771,(…
tree STATE_907000 = ((((((((((1:0.10454872314887627,((2:0.02128837842916995,10:0.02128837842916995):0.057686434686328836,38:0.07897481311549878):0.025573910033377487):0.025447983219645434,((6:0.08747016633474461,((14:0.004829066470895662,33:0.004829066470895662):0.07818140077325657,35:0.08301046724415223):0.004459699090592378):0.021155607482716235,((((17:0.023031750285081788,40:0.0230317502850817…
tree STATE_908000 = (((((((((1:0.11257553170958433,(((((6:0.0575761721602281,(17:0.03826831451844104,(26:0.009341617352881066,40:0.009341617352881066):0.02892669716555997):0.019307857641787066):0.012153516222990865,39:0.06972968838321897):0.017889591809191613,36:0.08761928019241058):0.002103904752370392,((27:0.02536049882782387,33:0.02536049882782387):0.05834912505622644,(29:0.04852297704328103,3…
tree STATE_909000 = (((((((((((1:0.10882695242646497,(21:0.07896400910928242,(33:0.05608434095158151,35:0.05608434095158151):0.022879668157700907):0.029862943317182547):0.06847146323074603,(3:0.08029249105688775,((18:0.001026878398344802,22:0.001026878398344802):0.07313832598638252,(27:0.028648854897167213,31:0.028648854897167213):0.0455163494875601):0.006127286672160434):0.09700592460032324):0.0…
tree STATE_910000 = (((((((((((1:0.044912301886335784,(22:0.006681929559345453,(27:0.0028666794319003957,34:0.0028666794319003957):0.0038152501274450576):0.03823037232699033):0.07767926448138773,(2:0.0993569930493132,23:0.0993569930493132):0.02323457331841032):0.028718370937385787,((((3:0.057383825728640224,31:0.057383825728640224):0.0016445245162337238,25:0.05902835024487395):0.00468040073492082…
tree STATE_911000 = ((((((((((((1:0.04830440858700641,3:0.04830440858700641):0.06654235948696842,26:0.11484676807397483):0.0658074655413602,((11:0.014407312828536504,28:0.014407312828536504):0.009980278622036912,42:0.024387591450573416):0.1562666421647616):0.03353647648295763,(((2:0.030067261860633455,32:0.030067261860633455):0.10157061057868506,23:0.13163787243931852):0.01574194464889611,((5:0.0…
tree STATE_912000 = ((((((((((((1:0.01876733979958534,37:0.01876733979958534):0.08044763719890471,28:0.09921497699849005):0.004676363061555347,3:0.1038913400600454):0.028611701664669545,((29:0.0013093660242480677,33:0.0013093660242480677):0.05597364934501148,40:0.057283015369259546):0.0752200263554554):0.030189404234505585,(((5:0.017129591661157854,(18:0.005209292780691638,24:0.005209292780691638…
tree STATE_913000 = ((((((((((1:0.20945265931628243,(((2:0.07641829002168285,(((20:0.015074226925423583,37:0.015074226925423583):0.008019117673014413,((22:0.001383433603147339,42:0.001383433603147339):0.004707571178440256,38:0.0060910047815875955):0.017002339816850398):0.009759712886889108,34:0.0328530574853271):0.04356523253635575):0.04729830764852,(19:0.003879041534620271,41:0.00387904153462027…
tree STATE_914000 = ((((((1:0.06951438744720748,(33:0.03388390483972203,41:0.03388390483972203):0.03563048260748545):0.04521784578121717,(((5:0.017483486382218708,17:0.017483486382218708):0.0801639937850433,(27:0.050091086788706725,(37:0.016081735153330258,38:0.016081735153330258):0.03400935163537647):0.04755639337855528):5.858924494874657E-4,(29:0.08991454753144923,34:0.08991454753144923):0.0083…
tree STATE_915000 = ((((((((((1:0.06576733709859371,17:0.06576733709859371):0.05382773699901687,(5:0.07300301079090936,((27:0.009672255046116037,37:0.009672255046116037):0.016864083716308507,38:0.026536338762424543):0.04646667202848481):0.04659206330670122):0.055989923473313746,(11:0.02090049384563248,((22:0.0017167743174811274,31:0.0017167743174811274):0.006401671409214256,30:0.00811844572669538…
tree STATE_916000 = (((((((((((1:0.02437982208885123,25:0.02437982208885123):0.01175061435318862,(16:0.010876687469841086,17:0.010876687469841086):0.025253748972198765):0.02718897660035391,((20:0.024752012163617675,39:0.024752012163617675):0.02210906709270172,38:0.046861079256319396):0.016458333786074364):0.049174280952079846,((3:0.07218358434322107,12:0.07218358434322107):0.03043567348655357,(13…
tree STATE_917000 = ((((((((((((((1:0.024728743948521075,35:0.024728743948521075):0.043731867904419186,(((16:0.007763995826130734,25:0.007763995826130734):0.04203112353903767,17:0.04979511936516841):0.013201167736964017,32:0.06299628710213243):0.005464324750807839):0.07031310817189375,(3:0.1071566632846263,((23:0.03121842553339535,26:0.03121842553339535):0.0017843735984881398,24:0.033002799131883…
tree STATE_918000 = ((((((1:0.1040396857889763,((12:0.0219147885240712,29:0.0219147885240712):0.060672361407392954,27:0.08258714993146415):0.02145253585751214):0.027980702640117844,(13:0.05776689207903888,((19:2.2626771134902398E-4,22:2.2626771134902398E-4):0.020248596594046285,42:0.02047486430539531):0.03729202777364357):0.07425349635005526):0.1828926415218004,(((2:0.08626553233863107,(11:0.0178…
tree STATE_919000 = ((((((((1:0.16092403602234,(((((17:0.003919455518845466,22:0.003919455518845466):0.018429626345241406,42:0.02234908186408687):0.022760396093666528,23:0.0451094779577534):0.0019070455123823271,20:0.047016523470135727):0.012231528866114512,35:0.05924805233625024):0.10167598368608977):0.14764935769057524,((12:0.009536407657466498,27:0.009536407657466498):0.013220160803383112,29:0…
tree STATE_920000 = ((((((1:0.21443143973593137,4:0.21443143973593137):0.17129900645821605,((3:0.06742770907605715,39:0.06742770907605715):0.027125789929344682,(13:0.00493589745859669,34:0.00493589745859669):0.08961760154680515):0.2911769471887456):0.5059701676462179,((((((((2:0.12672584083838054,((6:0.05512290866631702,(19:0.04011053982563227,20:0.04011053982563227):0.01501236884068475):0.034110…
tree STATE_921000 = ((((((1:0.379937962744425,((4:0.08566177979654085,28:0.08566177979654085):0.04902296345917037,39:0.13468474325571123):0.24525321948871376):0.2994212204785361,(((((((((2:0.049415687068310135,((26:0.013753097310100904,42:0.013753097310100904):0.02030389730096626,(27:0.00864676006987607,29:0.00864676006987607):0.025410234541191092):0.015358692457242973):0.0798865416727481,17:0.12…
tree STATE_922000 = (((((((1:0.04960777188344755,14:0.04960777188344755):0.4257821912327419,(((((((6:0.03509561578077836,10:0.03509561578077836):0.008376242776495117,38:0.04347185855727348):7.907590347705773E-4,(20:0.01466527998486424,36:0.01466527998486424):0.029597337607179815):0.01835041569993441,19:0.06261303329197847):0.03508530756546702,(((17:0.01560908978564223,21:0.01560908978564223):0.04…
tree STATE_923000 = ((((((((1:0.08801047017455134,(22:0.04068095740851006,25:0.04068095740851006):0.047329512766041276):8.034893278348748E-4,((17:0.012193793951461713,28:0.012193793951461713):0.0240110313069463,42:0.03620482525840801):0.0526091342439782):0.20908017508202784,29:0.29789413458441405):0.25950552236154134,(2:0.26060923366213234,((16:0.06450931913457016,34:0.06450931913457016):0.011658…
tree STATE_924000 = ((((((((((((1:0.06948272942234399,((13:0.040240470814771986,(18:0.0063325978448019685,21:0.0063325978448019685):0.03390787296997002):0.020880487367692616,33:0.0611209581824646):0.008361771239879384):0.04588475083052612,(25:0.009584187268862506,40:0.009584187268862506):0.1057832929840076):0.12481040355128939,(20:0.06818708903039936,23:0.06818708903039936):0.17199079477376014):0…
tree STATE_925000 = ((((((((((((((1:0.03704774401614821,21:0.03704774401614821):0.02884065773732359,13:0.0658884017534718):0.08612120248934399,((((4:0.07623256296867793,18:0.07623256296867793):0.0017760434695367616,(16:0.027202564105203598,26:0.027202564105203598):0.0508060423330111):0.041527118786890166,42:0.11953572522510486):0.015097841691438851,(20:0.08720827120354824,23:0.08720827120354824):…
tree STATE_926000 = (((((((((1:0.12826312409288917,((17:0.013182508021600333,30:0.013182508021600333):0.10575006124732066,(((19:0.006769326728765141,39:0.006769326728765141):0.00837897967522121,((21:0.0032047404727608255,37:0.0032047404727608255):0.009553234364120068,28:0.012757974836880894):0.002390331567105457):0.058544849083343585,27:0.07369315548732994):0.04523941378159105):0.0093305548239681…
tree STATE_927000 = ((((((((((((((1:0.11042937284380777,(21:0.08960205243021979,37:0.08960205243021979):0.02082732041358798):0.01621643165047673,(17:0.10755676194880281,((19:0.00478423489218908,27:0.00478423489218908):0.05602577105980307,28:0.060810005951992145):0.04674675599681067):0.019089042545481688):0.049789335245343874,(((9:0.07646046630475055,((44:0.06137316820152608,(46:0.0287768420074917…
tree STATE_928000 = (((((((((1:0.10468470319916164,15:0.10468470319916164):0.02857995737996831,34:0.13326466057912995):0.3305485888906634,3:0.46381324946979335):0.09241389453641075,(19:0.10383542607031246,(36:0.02804768321092086,40:0.02804768321092086):0.0757877428593916):0.4523917179358916):0.010849777757794499,(4:0.36512012197405674,(((10:0.031786177994728035,33:0.031786177994728035):0.03814645…
tree STATE_929000 = ((((((((1:0.25927677405576466,(((9:0.0789366078607344,(46:0.06536867054083488,47:0.06536867054083488):0.013567937319899526):0.006485107649540647,(43:0.023104855100627066,(44:0.019114690580605873,45:0.019114690580605873):0.003990164520021194):0.062316860409647984):0.03221157186438797,20:0.11763328737466303):0.14164348668110163):0.04759806382909426,((24:0.004975054744890001,25:0…
tree STATE_930000 = (((((((((1:0.06606769775390052,((24:0.0018443142999004032,26:0.0018443142999004032):0.045301267242315944,42:0.04714558154221635):0.018922116211684173):0.06924087624999688,(((9:0.07015286137200429,((43:0.021889394820676773,45:0.021889394820676773):0.04241393365788451,44:0.06430332847856128):0.005849532893443005):0.005288657218605178,(46:0.011197011577579179,47:0.011197011577579…
tree STATE_931000 = ((((((((1:0.05594301358935211,((15:0.004030177019093486,(19:0.0024602394094380277,32:0.0024602394094380277):0.001569937609655458):0.05127128437518175,35:0.055301461394275234):6.415521950768749E-4):0.02499754969563911,6:0.08094056328499122):0.19809157176536618,(((12:0.016483136395176023,(33:0.0010150376566248512,38:0.0010150376566248512):0.015468098738551171):0.1108003251294493…
tree STATE_932000 = (((((((((((1:0.0606629530873644,(7:0.028780743468476207,8:0.028780743468476207):0.03188220961888819):0.01146425832875378,20:0.07212721141611818):0.18291105013308517,(19:0.03616026205410812,33:0.03616026205410812):0.21887799949509523):0.1706590381997482,((((3:0.14318174296461036,12:0.14318174296461036):0.05489351197530257,(5:0.09646502959752543,(14:0.0034842704868349172,29:0.00…
tree STATE_933000 = (((((((1:0.1890177938563283,((11:0.020031645487129754,19:0.020031645487129754):0.10810138439932161,38:0.12813302988645137):0.06088476396987694):0.16613347137453002,(((7:0.008706576785911743,8:0.008706576785911743):0.046573160143312434,21:0.05527973692922417):0.008890686009040048,(20:0.026488196768679816,35:0.026488196768679816):0.0376822261695844):0.29098084229259413):0.265850…
tree STATE_934000 = (((((1:0.4474777997661253,(((9:0.05440598156923159,(45:0.04950551574252577,(46:0.017415189623668482,47:0.017415189623668482):0.03209032611885729):0.0049004658267058215):0.020262895035016652,43:0.07466887660424824):0.06214544870759765,44:0.1368143253118459):0.3106634744542794):0.1665443935395044,(((2:0.378374483317394,((11:0.03369808367476058,(19:0.01591629384281073,38:0.015916…
tree STATE_935000 = ((((((1:0.2875591075874882,((((14:0.0015928307576853074,15:0.0015928307576853074):0.1345272515948112,34:0.1361200823524965):0.01242089012933642,31:0.14854097248183293):0.0117095145445133,36:0.16025048702634623):0.12730862056114198):0.1042922039485365,((9:0.14154729532778385,((43:0.033771664107756845,44:0.033771664107756845):0.10625399246067688,45:0.14002565656843372):0.0015216…
tree STATE_936000 = ((((((((((1:0.09784275494340004,(31:0.01687187853987386,34:0.01687187853987386):0.08097087640352618):0.10696358650316544,41:0.20480634144656548):0.06767551986439316,(((2:0.21440064002808376,12:0.21440064002808376):0.012003093554042027,(14:0.13526362534604808,20:0.13526362534604808):0.09114010823607771):0.0446432070484552,3:0.271046940630581):0.0014349206803776493):0.0830390265…
tree STATE_937000 = ((((((((((1:0.15464441403692536,41:0.15464441403692536):0.042798925246797404,(14:0.05135010113454577,21:0.05135010113454577):0.146093238149177):0.38439743748929006,(2:0.435862805815331,((((3:0.1457570787323597,(20:0.050203534506190674,34:0.050203534506190674):0.09555354422616905):0.024990979009197417,30:0.17074805774155713):0.07209611148425513,15:0.24284416922581226):0.1322805…
tree STATE_938000 = ((((((((((((1:0.10195122370476921,25:0.10195122370476921):0.23302169092764335,(2:0.179438681216285,((10:0.03249709344541527,40:0.03249709344541527):3.88771872382683E-4,((12:0.00616515911245197,42:0.00616515911245197):0.008393826229942565,(26:0.014401281542251116,29:0.014401281542251116):1.577038001434189E-4):0.018326879975403422):0.14655281589848707):0.15553423341612757):0.042…
tree STATE_939000 = ((((((((1:0.029478137766852194,25:0.029478137766852194):0.036054616079943716,28:0.06553275384679591):0.6121535537315657,(14:0.3058895038746541,(17:0.06818623834447565,37:0.06818623834447565):0.23770326553017843):0.3717968037037075):0.07375012692377136,(((((3:0.024878756575173747,30:0.024878756575173747):0.17813220001105226,(5:0.0472522139077554,34:0.0472522139077554):0.1557587…
tree STATE_940000 = ((((((((((1:0.04935526220071898,29:0.04935526220071898):0.11504462917298727,37:0.16439989137370625):0.009303142703362743,(((2:0.07384670765822146,41:0.07384670765822146):0.03855765678336216,((12:0.03271256744981327,38:0.03271256744981327):0.04512119696487875,((19:0.007432747299663028,21:0.007432747299663028):0.010564994546346726,39:0.017997741846009753):0.059836022568682264):0…
tree STATE_941000 = ((((((((((1:0.05608294692157392,((3:0.036107564639074996,(22:0.00783428540450346,32:0.00783428540450346):0.028273279234571534):0.0019360465140055919,(27:0.020442385209910322,(28:0.010273205148778159,31:0.010273205148778159):0.010169180061132163):0.017601225943170266):0.018039335768493335):0.1524901415429187,((7:0.003656686298707192,8:0.003656686298707192):0.11194518950059786,2…
tree STATE_942000 = ((((((((((((1:0.058267897607300424,(27:0.030636778145172357,28:0.030636778145172357):0.027631119462128068):0.019643975213179253,5:0.07791187282047968):0.1586399315296438,((3:0.030241938177147664,31:0.030241938177147664):0.0055771609825775205,32:0.035819099159725185):0.20073270519039832):0.058088859448739455,(10:0.23725631749545406,((15:0.13764646012928478,(36:0.086964006155012…
tree STATE_943000 = (((((((((1:0.1917385026928399,(((2:0.011622443510955177,25:0.011622443510955177):0.08719985697675675,12:0.09882230048771193):0.00836895423972972,(4:0.09270659756519435,(((14:0.015883034116330644,30:0.015883034116330644):0.048796708981755824,(16:0.04786772019277738,(17:0.04243988660633474,(37:0.018298384189766998,40:0.018298384189766998):0.024141502416567744):0.0054278335864426…
tree STATE_944000 = ((((((((((1:0.15145963904929424,(2:0.08473485500987527,((((((17:0.016150757760403135,26:0.016150757760403135):0.010905094318068891,37:0.027055852078472026):0.004072051682942546,25:0.031127903761414572):0.0026988175761879403,33:0.03382672133760251):0.0015428139560078047,35:0.03536953529361032):0.014554530082123589,28:0.049924065375733906):0.03481078963414136):0.0667247840394189…
tree STATE_945000 = (((((((((1:0.02279050218311754,28:0.02279050218311754):0.031516625322271376,11:0.054307127505388915):0.042162510561562776,(((7:0.022535163881848334,8:0.022535163881848334):0.06259581988915311,((10:0.023951594908994702,41:0.023951594908994702):0.0022186302947337887,40:0.02617022520372849):0.058960758567272946):0.0012341929971665944,(26:0.01604895316497927,37:0.01604895316497927…
tree STATE_946000 = ((((((((((1:0.013697142981290248,36:0.013697142981290248):0.0452321517445283,((11:0.0037337920602806083,16:0.0037337920602806083):0.03184461641301603,23:0.03557840847329664):0.023350886252521907):0.01715665925282147,(19:0.027599620636771884,28:0.027599620636771884):0.04848633334186813):0.19488204347898294,(7:0.01654297310321184,8:0.01654297310321184):0.2544250243544111):0.0431…
tree STATE_947000 = ((((((((1:0.23340376779577449,(((3:0.09389548348194166,(29:0.04105809699095516,35:0.04105809699095516):0.052837386490986495):0.0018464794183990774,10:0.09574196290034073):0.06561648551938432,(7:0.019546083723662636,8:0.019546083723662636):0.1418123646960624):0.07204531937604944):0.011050263479251254,((6:0.032721334624476524,34:0.032721334624476524):0.05662647175084561,(((21:0.…
tree STATE_948000 = (((((((1:0.1853644159180396,(7:0.04367299685653083,8:0.04367299685653083):0.14169141906150876):0.24081864343601916,((((2:0.09488102443714791,((((14:0.025030214183287235,29:0.025030214183287235):0.028300532992042653,37:0.05333074717532989):0.010869693069450723,(21:0.001976271161706069,42:0.001976271161706069):0.06222416908307454):0.015104641904166022,(32:0.025188287750923806,39…
tree STATE_949000 = ((((((((1:0.15247533692344611,35:0.15247533692344611):0.0032825550597664344,((24:0.037974074168568545,38:0.037974074168568545):0.09107355751839322,(30:0.01155457909376839,36:0.01155457909376839):0.11749305259319337):0.026710260296250787):0.0355919078735257,34:0.19134979985673825):0.3313659159348621,((((((2:0.01767162519472399,(20:0.0055255415580956245,(23:0.0015887130785248805…
tree STATE_950000 = ((((((((((1:0.3832260404187343,((16:0.013126056737316979,42:0.013126056737316979):0.03498585366293379,21:0.04811191040025077):0.33511413001848356):0.040670998299269734,18:0.42389703871800405):0.05715930835400351,15:0.48105634707200756):0.01605896085471531,(24:0.2626153792478569,38:0.2626153792478569):0.234499928678866):0.054519892962635486,((((3:0.044101063182675405,31:0.04410…
tree STATE_951000 = (((((((((1:0.05718733429480843,22:0.05718733429480843):0.03078858774176261,5:0.08797592203657104):0.014929671523511198,(12:0.0718411564953966,14:0.0718411564953966):0.031064437064685632):0.315141095191296,((((7:0.00848161995690992,8:0.00848161995690992):0.09204595153187912,((13:0.011922962732264676,37:0.011922962732264676):0.06603705880129947,23:0.07796002153356414):0.02256754…
tree STATE_952000 = ((((((((1:0.2047222957028246,22:0.2047222957028246):0.1435612269499368,(((((((15:0.008578421977423731,25:0.008578421977423731):0.016840780261458545,20:0.025419202238882277):0.006072150958657034,(28:0.0115900157698851,41:0.0115900157698851):0.01990133742765421):0.005248727585618396,33:0.03674008078315771):0.04607241619025656,(21:0.010866418523010945,31:0.010866418523010945):0.0…
tree STATE_953000 = (((((((1:0.1264855774637295,(6:0.02385367133947037,21:0.02385367133947037):0.10263190612425913):0.2536231112145908,(((12:0.011693684020323517,(27:0.003095985077750392,31:0.003095985077750392):0.008597698942573125):0.021962411593058354,40:0.03365609561338187):0.10163372943047591,(19:0.09637260796322814,22:0.09637260796322814):0.038917217080629646):0.24481886363446248):0.0817336…
tree STATE_954000 = (((((((1:0.056559073844641636,21:0.056559073844641636):0.318670813559484,((6:0.20170962395937725,((18:0.0015571397414112865,31:0.0015571397414112865):0.08862372427151276,(19:0.007996305328698928,22:0.007996305328698928):0.08218455868422513):0.1115287599464532):0.10700901358310838,32:0.30871863754248563):0.06651124986164003):0.16090015264293622,(((((((2:0.016427631861268287,26:…
tree STATE_955000 = (((((((1:0.21578859504554657,((((15:0.01701351106782023,33:0.01701351106782023):0.06193993983030999,21:0.07895345089813022):0.03787751055365268,32:0.1168309614517829):0.09839534230670519,27:0.21522630375848809):5.622912870584806E-4):0.1370024383639131,((25:0.011332609380044364,42:0.011332609380044364):0.048800645767702426,39:0.06013325514774679):0.29265777826171285):0.12329403…
tree STATE_956000 = (((((((1:0.4828461032633383,((4:0.16890746775515392,(((10:0.007098267576756309,27:0.007098267576756309):0.09566355096999336,38:0.10276181854674968):0.045884852743542925,((((15:0.005262355681625202,41:0.005262355681625202):0.04145532834752237,18:0.046717684029147576):0.013785735553740054,((24:0.030165038413108913,40:0.030165038413108913):0.0276271682581717,33:0.0577922066712806…
tree STATE_957000 = ((((((((((1:0.08835188783962465,(15:0.02284327881185288,(((18:0.006707786498943767,34:0.006707786498943767):0.007213852951912682,41:0.013921639450856449):0.00778951365740831,24:0.02171115310826476):0.001132125703588123):0.06550860902777177):0.09898540400844107,(((33:0.0033346252492184422,40:0.0033346252492184422):0.009658150571612473,36:0.012992775820830915):0.1490477193058312…
tree STATE_958000 = (((((((((((1:0.05439317312729711,37:0.05439317312729711):0.002160689957951996,((12:0.0034258077738800142,25:0.0034258077738800142):0.04801256394149702,23:0.05143837171537703):0.005115491369872077):0.04113667993680181,17:0.09769054302205092):0.012418477909152445,5:0.11010902093120337):0.10928519096193257,(4:0.17263202405712344,((((10:9.68941599307193E-4,11:9.68941599307193E-4):…
tree STATE_959000 = ((((((((((1:0.06931021890653251,(10:0.01999292124173338,39:0.01999292124173338):0.04931729766479913):0.02186840983861793,4:0.09117862874515044):0.0077962419293228225,33:0.09897487067447326):0.01752472350869068,(5:0.04651551499575591,23:0.04651551499575591):0.06998407918740804):0.04990193459702055,((12:0.04602064062775373,25:0.04602064062775373):0.0064866600341153755,17:0.05250…
tree STATE_960000 = (((((((((1:0.22827285093828803,3:0.22827285093828803):0.09473236321326395,(2:0.2481387532963057,18:0.2481387532963057):0.07486646085524629):0.002976059353829996,(6:0.02464729284370881,32:0.02464729284370881):0.30133398066167316):0.05085304957919112,(((4:0.0432971127778105,26:0.0432971127778105):0.07943132530858066,(((21:0.009700318935327263,35:0.009700318935327263):0.008034629…
tree STATE_961000 = (((((((1:0.1090199409172264,((7:0.019746556168261244,8:0.019746556168261244):0.011122396037970696,(12:0.020866370419220723,27:0.020866370419220723):0.010002581787011217):0.07815098871099446):0.1761288149167916,(((5:0.041151198857062046,32:0.041151198857062046):0.010345600110102646,(15:0.012085440848231982,25:0.012085440848231982):0.03941135811893271):0.0725278581681463,((((10:…
tree STATE_962000 = (((((((((1:0.13509560523723813,40:0.13509560523723813):0.028271977800912895,6:0.16336758303815102):0.018080070373757695,19:0.18144765341190872):0.1007099320356879,((11:0.012740199295376344,28:0.012740199295376344):0.022337795460363026,14:0.03507799475573937):0.24707959069185725):0.07935179537603365,(2:0.31608698280710745,(3:0.09304283380689783,(22:0.043779076027959496,(24:0.03…
tree STATE_963000 = (((((((((((((1:0.05600338991424487,40:0.05600338991424487):0.08750590784784387,(10:0.07701382700303924,(((18:0.023444705052532943,29:0.023444705052532943):0.0231059386306525,(25:0.016188247301912317,39:0.016188247301912317):0.030362396381273124):0.004256686165819153,19:0.050807329849004594):0.02620649715403465):0.06649547075904949):0.06097535849158636,6:0.2044846562536751):0.0…
tree STATE_964000 = (((((((((1:0.17761097238213855,2:0.17761097238213855):0.1176784062706839,3:0.29528937865282245):0.02799901848346431,(((((4:0.05732127603265193,(35:0.020071116337568563,42:0.020071116337568563):0.037250159695083364):0.019422627678367235,(22:0.028584534658542077,(32:0.003916200640556314,40:0.003916200640556314):0.024668334017985762):0.048159369052477086):0.03265360271162668,27:0…
tree STATE_965000 = (((((((1:0.02487285609033619,5:0.02487285609033619):0.030399075443107382,(3:0.03309460240776914,12:0.03309460240776914):0.022177329125674432):0.4370767301086561,((9:0.024812001408393482,(46:0.0010471899946884271,47:0.0010471899946884271):0.023764811413705057):0.09773646781113592,(43:0.007873588830682817,(44:0.005913013637903685,45:0.005913013637903685):0.001960575192779132):0.…
tree STATE_966000 = ((((((1:0.1387238239029322,12:0.1387238239029322):0.13348013711630613,3:0.2722039610192383):0.2515840424581182,((((((((2:0.011672467783171473,(34:0.006984527062907189,36:0.006984527062907189):0.004687940720264284):0.05394958512047992,31:0.06562205290365139):0.010157628377016018,(19:0.03880462503434595,32:0.03880462503434595):0.036975056246321455):0.008763419553420013,((21:0.01…
tree STATE_967000 = ((((((1:0.47058973288241773,3:0.47058973288241773):0.09971522295406338,(((17:0.08093242706873635,30:0.08093242706873635):0.05773447557587694,(23:0.01221640885937042,38:0.01221640885937042):0.12645049378524287):0.009261623913958517,26:0.1479285265585718):0.4223764292779093):0.15332859037913316,(((((((((2:0.01660275469156067,15:0.01660275469156067):0.0012738891034702812,34:0.017…
tree STATE_968000 = (((((((((1:0.08251944966218856,20:0.08251944966218856):0.23688905452111236,(5:0.2965865457953204,((13:0.06753001111258836,29:0.06753001111258836):0.22665537374844838,((18:0.03355244283067264,36:0.03355244283067264):0.0035987109029017236,31:0.03715115373357436):0.2570342311274624):0.0024011609342836637):0.022821958387980512):0.07615155733616086,23:0.39556006151946177):0.0660696…
[truncated: 9,033 more rows]
