# Supplementary material for: The European and Japanese outbreaks of H5N8 derive from a single source population providing evidence for the dispersal along the long distance bird migratory flyways
Source: PeerJ. 2015 Apr 30;3:e934. doi: 10.7717/peerj.934 (PMC4419530; doi:10.7717/peerj.934)
Supplement: Supplemental Information 16 [file peerj-03-934-s016.gz › NP_new_aligned.trees]

#NEXUS
Begin taxa;
	Dimensions ntax=56;
		Taxlabels
			GQ923576_A/avian/Colorado/456648/2006_2006//_5_(NP)
			GU049975_A/unknown/New_Jersey/456488/2006_2006//_5_(NP)
			GU051348_A/ruddy_turnstone/New_Jersey/1851/2001_2001//_5_(NP)
			CY144239_A/ruddy_turnstone/New_Jersey/828227/2001_2001//_5_(NP)
			EU743131_A/duck/NY/191255-59/2002_2002//_5_(NP)
			CY134104_A/mallard/California/2559P/2011_2011/08/12_5_(NP)
			CY015092_A/turkey/Ireland/1378/1983_1983//_5_(NP)
			KJ746112_A/mallard/Korea/W452/2014_2014/02/05_5_(NP)
			KJ508981_A/Baikal_teal/Korea/H62/2014_2014/01/21_5_(NP)
			KJ413843_A/broiler_duck/Korea/Buan2/2014_2014/01/17_5_(NP)
			KJ509061_A/broiler_duck/Korea/H133/2014_2014/01/25_5_(NP)
			KJ509165_A/spot-billed_duck/Korea/H455-42/2014_2014/02/08_5_(NP)
			KJ511813_A/waterfowl/Korea/S005/2014_2014/02/15_5_(NP)
			KJ509013_A/Baikal_teal/Korea/H80/2014_2014/01/22_5_(NP)
			KJ509021_A/Coot/Korea/H81/2014_2014/01/22_5_(NP)
			KJ509125_A/Korean_native_chicken/Korea/H257/2014_2014/01/28_5_(NP)
			KJ413851_A/baikal_teal/Korea/Donglim3/2014_2014/01/17_5_(NP)
			KJ509085_A/breeder_duck/Korea/H200/2014_2014/01/27_5_(NP)
			KJ508901_A/broiler_duck/Korea/H29/2014_2014/01/18_5_(NP)
			KJ508909_A/broiler_duck/Korea/H31/2014_2014/01/19_5_(NP)
			KJ508917_A/broiler_duck/Korea/H32/2014_2014/01/19_5_(NP)
			KJ508941_A/broiler_duck/Korea/H47/2014_2014/01/20_5_(NP)
			KJ509157_A/common_teal/Korea/H455-30/2014_2014/02/08_5_(NP)
			KJ509149_A/tundra_swan/Korea/H411/2014_2014/02/06_5_(NP)
			KJ509093_A/mallard/Korea/H207/2014_2014/01/27_5_(NP)
			KJ509053_A/breeder_duck/Korea/H128/2014_2014/01/25_5_(NP)
			KJ509077_A/breeder_duck/Korea/H158/2014_2014/01/26_5_(NP)
			AB932557_A/chicken/kumamoto/1-7/2014_2014/04/13_5_(NP)
			KJ509133_A/mallard/Korea/H297/2014_2014/01/29_5_(NP)
			KJ509101_A/white-fronted_goose/Korea/H231/2014_2014/01/28_5_(NP)
			KJ508933_A/Baikal_teal/Korea/H41/2014_2014/01/19_5_(NP)
			KJ508997_A/Baikal_teal/Korea/H66/2014_2014/01/21_5_(NP)
			KJ509005_A/Baikal_teal/Korea/H68/2014_2014/01/22_5_(NP)
			KJ509029_A/Baikal_teal/Korea/H84/2014_2014/01/22_5_(NP)
			KJ509037_A/Baikal_teal/Korea/H96/2014_2014/01/23_5_(NP)
			KJ509141_A/bean_goose/Korea/H328/2014_2014/02/01_5_(NP)
			KJ508925_A/bean_goose/Korea/H40/2014_2014/01/19_5_(NP)
			KJ508973_A/bean_goose/Korea/H53/2014_2014/01/20_5_(NP)
			KJ509045_A/breeder_chicken/Korea/H122/2014_2014/01/24_5_(NP)
			KJ509117_A/breeder_chicken/Korea/H250/2014_2014/01/28_5_(NP)
			KJ509109_A/breeder_duck/Korea/H249/2014_2014/01/28_5_(NP)
			KJ509069_A/broiler_duck/Korea/H145/2014_2014/01/25_5_(NP)
			KJ508949_A/broiler_duck/Korea/H48/2014_2014/01/20_5_(NP)
			KJ508957_A/broiler_duck/Korea/H49/2014_2014/01/20_5_(NP)
			KJ508989_A/broiler_duck/Korea/H65/2014_2014/01/21_5_(NP)
			A/Chicken/Netherlands/14015526/2014_|_EPI_ISL_167905_|_2014-11-14_|_Choanal_Swab
			A/chicken/Netherlands/14015531_|_EPI_ISL_168075_|_2014-11-15_|_choanal_swabs
			A/duck/England/36254/14_|_EPI_ISL_167904_|_2014-11-14_|_Egg_passage_1
			A/turkey/Germany-MV/R2472/2014_|_EPI_ISL_167140_|_2014-11-04_|_original
			A/duck/Chiba/26-372-48/2014_|_EPI_ISL_168024_|_2014-11-18_|_E1
			A/duck/Chiba/26-372-61/2014_|_EPI_ISL_168025_|_2014-11-18_|_E1
			KM504102_A/duck/Shandong/Q1/2013_2013/04/25_5_(NP)
			KJ476671_A/duck/Zhejiang/W24/2013_2013/11/14_5_(NP)
			KJ508966_A/Baikal_teal/Korea/H52/2014_2014/01/20_5_(NP)
			KJ413835_A/breeder_duck/Korea/Gochang1/2014_2014/01/16_5_(NP)
			KJ476672_A/duck/Zhejiang/6D18/2013_2013/12/14_5_(NP)
			;
End;
Begin trees;
	Translate
		1 GQ923576_A/avian/Colorado/456648/2006_2006//_5_(NP),
		2 GU049975_A/unknown/New_Jersey/456488/2006_2006//_5_(NP),
		3 GU051348_A/ruddy_turnstone/New_Jersey/1851/2001_2001//_5_(NP),
		4 CY144239_A/ruddy_turnstone/New_Jersey/828227/2001_2001//_5_(NP),
		5 EU743131_A/duck/NY/191255-59/2002_2002//_5_(NP),
		6 CY134104_A/mallard/California/2559P/2011_2011/08/12_5_(NP),
		7 CY015092_A/turkey/Ireland/1378/1983_1983//_5_(NP),
		8 KJ746112_A/mallard/Korea/W452/2014_2014/02/05_5_(NP),
		9 KJ508981_A/Baikal_teal/Korea/H62/2014_2014/01/21_5_(NP),
		10 KJ413843_A/broiler_duck/Korea/Buan2/2014_2014/01/17_5_(NP),
		11 KJ509061_A/broiler_duck/Korea/H133/2014_2014/01/25_5_(NP),
		12 KJ509165_A/spot-billed_duck/Korea/H455-42/2014_2014/02/08_5_(NP),
		13 KJ511813_A/waterfowl/Korea/S005/2014_2014/02/15_5_(NP),
		14 KJ509013_A/Baikal_teal/Korea/H80/2014_2014/01/22_5_(NP),
		15 KJ509021_A/Coot/Korea/H81/2014_2014/01/22_5_(NP),
		16 KJ509125_A/Korean_native_chicken/Korea/H257/2014_2014/01/28_5_(NP),
		17 KJ413851_A/baikal_teal/Korea/Donglim3/2014_2014/01/17_5_(NP),
		18 KJ509085_A/breeder_duck/Korea/H200/2014_2014/01/27_5_(NP),
		19 KJ508901_A/broiler_duck/Korea/H29/2014_2014/01/18_5_(NP),
		20 KJ508909_A/broiler_duck/Korea/H31/2014_2014/01/19_5_(NP),
		21 KJ508917_A/broiler_duck/Korea/H32/2014_2014/01/19_5_(NP),
		22 KJ508941_A/broiler_duck/Korea/H47/2014_2014/01/20_5_(NP),
		23 KJ509157_A/common_teal/Korea/H455-30/2014_2014/02/08_5_(NP),
		24 KJ509149_A/tundra_swan/Korea/H411/2014_2014/02/06_5_(NP),
		25 KJ509093_A/mallard/Korea/H207/2014_2014/01/27_5_(NP),
		26 KJ509053_A/breeder_duck/Korea/H128/2014_2014/01/25_5_(NP),
		27 KJ509077_A/breeder_duck/Korea/H158/2014_2014/01/26_5_(NP),
		28 AB932557_A/chicken/kumamoto/1-7/2014_2014/04/13_5_(NP),
		29 KJ509133_A/mallard/Korea/H297/2014_2014/01/29_5_(NP),
		30 KJ509101_A/white-fronted_goose/Korea/H231/2014_2014/01/28_5_(NP),
		31 KJ508933_A/Baikal_teal/Korea/H41/2014_2014/01/19_5_(NP),
		32 KJ508997_A/Baikal_teal/Korea/H66/2014_2014/01/21_5_(NP),
		33 KJ509005_A/Baikal_teal/Korea/H68/2014_2014/01/22_5_(NP),
		34 KJ509029_A/Baikal_teal/Korea/H84/2014_2014/01/22_5_(NP),
		35 KJ509037_A/Baikal_teal/Korea/H96/2014_2014/01/23_5_(NP),
		36 KJ509141_A/bean_goose/Korea/H328/2014_2014/02/01_5_(NP),
		37 KJ508925_A/bean_goose/Korea/H40/2014_2014/01/19_5_(NP),
		38 KJ508973_A/bean_goose/Korea/H53/2014_2014/01/20_5_(NP),
		39 KJ509045_A/breeder_chicken/Korea/H122/2014_2014/01/24_5_(NP),
		40 KJ509117_A/breeder_chicken/Korea/H250/2014_2014/01/28_5_(NP),
		41 KJ509109_A/breeder_duck/Korea/H249/2014_2014/01/28_5_(NP),
		42 KJ509069_A/broiler_duck/Korea/H145/2014_2014/01/25_5_(NP),
		43 KJ508949_A/broiler_duck/Korea/H48/2014_2014/01/20_5_(NP),
		44 KJ508957_A/broiler_duck/Korea/H49/2014_2014/01/20_5_(NP),
		45 KJ508989_A/broiler_duck/Korea/H65/2014_2014/01/21_5_(NP),
		46 A/Chicken/Netherlands/14015526/2014_|_EPI_ISL_167905_|_2014-11-14_|_Choanal_Swab,
		47 A/chicken/Netherlands/14015531_|_EPI_ISL_168075_|_2014-11-15_|_choanal_swabs,
		48 A/duck/England/36254/14_|_EPI_ISL_167904_|_2014-11-14_|_Egg_passage_1,
		49 A/turkey/Germany-MV/R2472/2014_|_EPI_ISL_167140_|_2014-11-04_|_original,
		50 A/duck/Chiba/26-372-48/2014_|_EPI_ISL_168024_|_2014-11-18_|_E1,
		51 A/duck/Chiba/26-372-61/2014_|_EPI_ISL_168025_|_2014-11-18_|_E1,
		52 KM504102_A/duck/Shandong/Q1/2013_2013/04/25_5_(NP),
		53 KJ476671_A/duck/Zhejiang/W24/2013_2013/11/14_5_(NP),
		54 KJ508966_A/Baikal_teal/Korea/H52/2014_2014/01/20_5_(NP),
		55 KJ413835_A/breeder_duck/Korea/Gochang1/2014_2014/01/16_5_(NP),
		56 KJ476672_A/duck/Zhejiang/6D18/2013_2013/12/14_5_(NP)
;
tree STATE_0 = (((((1:0.20514670682450742,2:0.20514670682450742):2.180995301517658,(6:0.02923073909028462,((((((8:0.06924508568321275,(((11:0.004220154221734646,19:0.004220154221734646):0.01269375593015638,22:0.016913910151891025):0.015222427311808541,(18:0.021298403064529903,(37:0.005767278964409343,48:0.005767278964409343):0.01553112410012056):0.010837934399169663):0.03710874821951318):0.203119…
tree STATE_1000 = (((((1:0.014753490878687714,2:0.014753490878687714):0.5331359914169358,(6:0.46845371756904886,(((((8:0.23111005482541908,(((((9:0.017107265081748507,46:0.017107265081748507):0.012172848924970975,13:0.029280114006719482):0.014663652167842087,38:0.04394376617456157):0.06696214895213534,(((((((((10:6.008379980462158E-4,21:6.008379980462158E-4):0.0025293899906760325,36:0.00313022798…
tree STATE_2000 = (((((1:0.014753490878687714,2:0.014753490878687714):2.0651267822561916,(6:1.7045038795058804,(((((((((((8:0.029473669133600656,50:0.029473669133600656):0.007921890540381001,((19:0.012435236335876013,(20:0.00891104267389018,22:0.00891104267389018):0.0035241936619858326):0.0036802098454595707,(47:0.00801676491323234,51:0.00801676491323234):0.008098681268103244):0.02128011349264607…
tree STATE_3000 = ((((1:0.01332922382928814,2:0.01332922382928814):6.296597731516,(5:0.9741006790319044,(6:6.526813271808596,((((((((8:0.03480626874303201,16:0.03480626874303201):0.03505410475008432,20:0.06986037349311633):0.028661874600455342,50:0.09852224809357167):0.0628332546662518,(((26:0.03164439487701252,33:0.03164439487701252):0.002065308121668767,30:0.033709702998681285):0.08122305894801…
tree STATE_4000 = ((((1:0.01332922382928814,2:0.01332922382928814):7.658607502415329,(5:1.7313345218107479,(6:6.755644215748923,((((((8:0.18286065969661158,(46:0.12894419337985394,48:0.12894419337985394):0.053916466316757644):0.21274394517699274,((9:0.035430462515117764,(16:0.010460739959533344,20:0.010460739959533344):0.02496972255558442):0.2775491821004384,13:0.31297964461555616):0.082624960258…
tree STATE_5000 = ((((1:0.021247058445574396,2:0.021247058445574396):7.254828658755438,(5:1.981733458665305,(6:8.588996007193144,(((8:0.4788243177442888,(((((9:0.029738425668340247,16:0.029738425668340247):0.041254482361151965,20:0.07099290802949221):0.15123890389779432,(47:0.09054397869480861,51:0.09054397869480861):0.1316878332324779):0.06576045836181893,(((((10:0.024160468734601002,(12:0.02020…
tree STATE_6000 = ((((1:0.021247058445574396,2:0.021247058445574396):7.980696567173656,(5:2.6806377999123043,(6:8.024081541691704,(((((8:0.3465129133999637,((((((10:0.011345175297381053,(14:0.006281688019493298,22:0.006281688019493298):0.005063487277887755):0.018621605111773656,17:0.02996678040915471):0.00852950663171069,(11:0.028437537230355574,((19:0.0094620880006098,20:0.0094620880006098):2.62…
tree STATE_7000 = (((1:0.021247058445574396,2:0.021247058445574396):9.82790485179973,((3:0.013354141912440554,4:0.013354141912440554):3.162339225365816,(5:3.390909175276482,(6:8.936293527645853,((((8:0.2703639184754684,(((9:0.10604195169618467,((12:0.05324818845212076,13:0.05324818845212076):0.02511805120278568,23:0.07836623965490644):0.027675712041278236):0.01579474893870632,(((10:0.049873109751…
tree STATE_8000 = (((1:0.021247058445574396,2:0.021247058445574396):9.82790485179973,((3:0.013354141912440554,4:0.013354141912440554):3.6940123339351736,(5:3.8225155862462774,(6:8.967626214989172,((((((8:0.0785207889188014,10:0.0785207889188014):0.0680711099365599,(((11:0.041285559918721536,(19:6.380680464630783E-4,20:6.380680464630783E-4):0.04064749187225846):0.008702232272524257,16:0.0499877921…
tree STATE_9000 = (((1:0.055408382469856576,2:0.055408382469856576):11.957636711295986,((3:0.06877612358753993,4:0.06877612358753993):4.2518011427454745,(5:3.839314205585101,(6:8.707108576210388,((((((((8:0.041960083636799005,10:0.041960083636799005):0.024337311148986122,(11:0.059436211284842985,(16:0.030409875290057616,(19:0.004849344857575244,20:0.004849344857575244):0.025560530432482374):0.029…
tree STATE_10000 = (((1:0.024855287023608952,2:0.024855287023608952):10.929698926320736,((3:0.01920798932155421,4:0.01920798932155421):4.362308662763375,(5:3.278435235480419,(6:10.259204364182523,(((((((((8:0.05853136247664645,((16:0.044510427877871205,20:0.044510427877871205):0.012036320579236072,19:0.056546748457107276):0.0019846140195391715):0.0029572017022621994,(10:0.02571382815190842,14:0.0…
tree STATE_11000 = (((1:0.024855287023608952,2:0.024855287023608952):11.10869042423736,((3:0.01920798932155421,4:0.01920798932155421):4.292983753825688,(5:3.4887164356295486,(6:8.914487517695735,((((((((8:0.03083835917415898,14:0.03083835917415898):0.03284066644868427,(16:0.04556499481594631,20:0.04556499481594631):0.01811403080689694):0.08346319925915516,(9:0.08892399178882032,10:0.0889239917888…
tree STATE_12000 = (((1:0.024855287023608952,2:0.024855287023608952):11.330243533255686,((3:0.01920798932155421,4:0.01920798932155421):4.738258647804916,(5:3.6483572429669753,(6:9.488696026242371,((((((((8:0.08825497107778374,19:0.08825497107778374):0.07490308441595245,((10:0.05614682919651888,(16:0.035093457413049124,20:0.035093457413049124):0.021053371783469756):0.03445801875011327,((11:0.02798…
tree STATE_13000 = ((((((1:0.03660133996249115,2:0.03660133996249115):4.7751509927216595,6:9.81175233268415):2.897704537321024,5:3.709456870005175):1.9996491905021347,(3:0.03826432127960899,4:0.03826432127960899):4.670841739227701):1.8741435386395437,((((((((((((8:0.006883165542143031,11:0.006883165542143031):0.022639191238635434,19:0.029522356780778466):0.014093235339803872,18:0.0436155921205823…
tree STATE_14000 = (((((1:0.02105974565903246,2:0.02105974565903246):7.832866994498746,(5:1.6034116505071143,6:10.603411650507114):2.250515089650664):3.000875923717558,(3:0.054331797789078706,4:0.054331797789078706):5.800470866086258):7.0306027195393845,((((((((((8:0.02327915157518596,11:0.02327915157518596):0.047374783781164574,(((12:0.031049087088931403,(15:0.015871460820379303,19:0.01587146082…
tree STATE_15000 = ((((1:0.02105974565903246,2:0.02105974565903246):10.86724812886718,((3:0.054331797789078706,4:0.054331797789078706):4.818087453029765,(5:2.648595826006126,6:11.648595826006126):3.2238234248127178):1.0158886237073688):8.93413429457171,((((((((((8:0.041860206979931515,(11:0.03842538598529546,16:0.03842538598529546):0.0034348209946360522):0.05605021074374452,(15:2.0527331088099587…
tree STATE_16000 = ((((1:0.02105974565903246,2:0.02105974565903246):12.720118207763816,((3:0.054331797789078706,4:0.054331797789078706):5.15799953167501,(5:3.9147220724776,6:12.9147220724776):2.2976092569864885):2.52884662395876):6.00619794477511,((((((((8:0.07757438003761485,(16:0.005316925616550482,24:0.005316925616550482):0.07225745442106438):0.05550343828320592,(15:0.05538336404017129,(17:0.0…
tree STATE_17000 = ((((1:0.014382358306217924,2:0.014382358306217924):11.786544923581985,((3:0.04346430236951626,4:0.04346430236951626):5.153705590234507,(5:3.251995155881831,6:12.251995155881831):2.9451747367221923):1.6037573892841799):7.636344822404528,(((((((8:0.11956647309032706,(14:0.028631540698976478,(15:0.02401900372913765,17:0.02401900372913765):0.004612536969838828):0.09093493239135059)…
tree STATE_18000 = ((((1:0.014382358306217924,2:0.014382358306217924):11.865511765283678,((3:0.04346430236951626,4:0.04346430236951626):4.751986466206516,(5:3.1193640632846353,6:12.119364063284635):2.6760867052913966):2.084443355013864):7.168706361888727,(((((((8:0.1457339197029291,(15:0.060275349492769026,17:0.060275349492769026):0.08545857021016007):0.06212346809025232,11:0.20785738779318141):0…
tree STATE_19000 = ((((1:0.1190052497846601,2:0.1190052497846601):12.464400575467014,((3:0.04346430236951626,4:0.04346430236951626):5.4699865148002385,(5:3.069707859301527,6:12.069707859301527):3.4437429578682277):2.0699550080819193):7.719134638303874,(((((((8:0.23308917576370083,((18:0.0624661104172327,21:0.0624661104172327):0.010986695041511244,(22:0.0204357138991764,23:0.0204357138991764):0.05…
tree STATE_20000 = ((((1:0.10287931940875339,2:0.10287931940875339):12.828049120452135,((3:0.06011137937332656,4:0.06011137937332656):5.39796828673755,(5:3.0889409848993896,6:12.08894098489939):3.3691386812114867):2.4728487737500124):7.197385564397546,((((((8:0.4367881011114977,(((10:0.23342214360549635,18:0.23342214360549635):0.03209135295662485,(((11:0.06859754297639332,14:0.06859754297639332):…
tree STATE_21000 = ((((1:0.07847594510368872,2:0.07847594510368872):12.218866934961786,((3:0.0207783504717014,4:0.0207783504717014):5.505151241322423,(5:4.530349145264882,6:13.530349145264882):1.9955804465292424):1.7714132882713507):7.737709889470381,(((((((8:0.15811981039857234,16:0.15811981039857234):0.2591379068171481,(9:0.2849852284737317,(13:0.1445993314709216,19:0.1445993314709216):0.140385…
tree STATE_22000 = ((((1:0.07847594510368872,2:0.07847594510368872):12.37284991792077,((3:0.0207783504717014,4:0.0207783504717014):5.8445312158348415,(5:4.284102811947683,6:13.284102811947683):2.5812067543588597):1.586016296717915):10.184593312451398,((((((8:0.38621469904633376,9:0.38621469904633376):0.02795608452963394,(10:0.33438927134801255,((11:0.2562086093668781,18:0.2562086093668781):0.0019…
tree STATE_23000 = ((((1:0.07847594510368872,2:0.07847594510368872):12.592542550134324,((3:0.0207783504717014,4:0.0207783504717014):5.3283477273223205,(5:3.9559580506355747,6:12.955958050635575):2.3931680271584472):2.3218924174439906):9.911762093605688,(((((8:0.3578735286722239,((((((9:0.09729424182683548,20:0.09729424182683548):0.047988703885758335,17:0.14528294571259381):0.0716679245194852,19:0…
tree STATE_24000 = ((((1:0.013576016311491301,2:0.013576016311491301):12.657442478926521,((3:0.0207783504717014,4:0.0207783504717014):6.559473283883992,(5:5.28478871468511,6:14.28478871468511):2.295462919670584):1.0907668608823187):7.87408847793855,((((((((((8:0.0788963869513575,15:0.0788963869513575):0.1174509879567027,11:0.1963473749080602):0.03577438159061522,19:0.23212175649867542):0.00979711…
tree STATE_25000 = ((((1:0.013576016311491301,2:0.013576016311491301):14.939242648074876,((3:0.01622436351313894,4:0.01622436351313894):6.246981317302094,(5:4.585930870984548,6:13.585930870984548):2.677274809830685):3.689612983571134):8.99464153059657,((((((((8:0.05712007284483284,(16:0.012048493640229767,23:0.012048493640229767):0.04507157920460307):0.1583554264133713,11:0.21547549925820414):0.0…
tree STATE_26000 = ((((1:0.058000969261987834,2:0.058000969261987834):15.43038378518491,((3:0.08838255528235273,4:0.08838255528235273):7.0909516713938725,(5:4.677878485518168,6:13.677878485518168):3.5014557411580576):3.3090505277706725):8.271259891497845,(((((((8:0.09394364280501134,11:0.09394364280501134):0.0814077660128859,((17:0.07464309947532485,(18:0.04295145450871721,20:0.04295145450871721)…
tree STATE_27000 = ((((1:0.03708021813975115,2:0.03708021813975115):14.49194059532502,((3:0.054401572272270826,4:0.054401572272270826):7.072541641945756,(5:4.634578199706166,6:13.634578199706166):3.4923650145118614):2.402077599246745):9.80191035206644,(((((((8:0.10410243946998894,((9:0.04775725558924836,((15:0.016855575648449375,23:0.016855575648449375):0.01422875409629571,16:0.031084329744745086…
tree STATE_28000 = ((((1:0.032744394238072516,2:0.032744394238072516):16.01515472973993,((3:0.048834654628437946,4:0.048834654628437946):7.683969775058982,(5:3.9819006758477435,6:12.981900675847744):4.750903753839676):3.3150946942905826):10.458963983656805,((((((8:0.26385250408411803,((9:0.07044581392526289,13:0.07044581392526289):8.976597490222143E-4,((19:0.020275644668614076,24:0.02027564466861…
tree STATE_29000 = ((((1:0.032744394238072516,2:0.032744394238072516):14.091740197699771,((3:0.00873185551060729,4:0.00873185551060729):6.46602059247428,(5:4.261527597877258,6:13.261527597877258):3.213224850107629):2.6497321439529564):9.176773243174846,((((((((8:0.01425091720643149,24:0.01425091720643149):0.01375211595729454,11:0.02800303316372603):0.002896854059214027,13:0.030899887222940056):0.…
tree STATE_30000 = ((((1:0.035450998120030164,2:0.035450998120030164):14.560175493238347,((3:0.10690028086346182,4:0.10690028086346182):6.998375813014148,(5:5.327225247451864,6:14.327225247451864):2.778050846425746):2.4903503974807677):7.945406724855964,((((((8:0.08905807339912072,11:0.08905807339912072):0.14457744480270232,(13:0.1992729348832381,24:0.1992729348832381):0.03436258331858494):0.2559…
tree STATE_31000 = ((((1:0.10907729999929927,2:0.10907729999929927):15.333233744963298,((3:0.22699467220579095,4:0.22699467220579095):7.458822898606012,(5:4.91744267967627,6:13.91744267967627):3.768374891135533):2.756493474150794):8.149238580196872,(((((((8:0.052122915494156374,((11:0.021303424985824222,21:0.021303424985824222):0.01650909374493735,15:0.03781251873076157):0.014310396763394802):0.0…
tree STATE_32000 = ((((1:0.020948542484442,2:0.020948542484442):14.63066034114363,((3:0.08324482706407288,4:0.08324482706407288):6.761096431777011,(5:4.308945734418952,6:13.308945734418952):3.535395524422132):2.807267624786988):10.440345015167104,((((((8:0.4693501345225578,12:0.4693501345225578):0.03057346808465966,(((((9:0.1172456843465944,18:0.1172456843465944):0.055539441038308865,20:0.1727851…
tree STATE_33000 = ((((1:0.020948542484442,2:0.020948542484442):14.163921115793295,((3:0.08324482706407288,4:0.08324482706407288):6.374512240850043,(5:4.813784159754867,6:13.813784159754867):2.643972908159249):2.727112590363621):12.120567272689723,((((((8:0.48140124809265206,12:0.48140124809265206):0.02144894041617451,((((((9:0.14736286775549878,18:0.14736286775549878):0.06170337179266849,(11:0.1…
tree STATE_34000 = ((((1:0.020948542484442,2:0.020948542484442):14.86024959266924,((3:0.08324482706407288,4:0.08324482706407288):6.139628611771419,(5:4.245063616405268,6:13.245063616405268):2.977809822430224):3.6583246963181892):10.987162644089622,(((((((8:0.2487333345470048,12:0.2487333345470048):0.04192210598744878,(18:0.056862252375128326,22:0.056862252375128326):0.23379318815932526):0.1243768…
tree STATE_35000 = ((((1:0.06530553909028392,2:0.06530553909028392):17.224811642005726,((3:0.1555970486640028,4:0.1555970486640028):7.667440731435494,(5:5.098666068033321,6:14.098666068033321):3.7243717120661763):4.467079400996511):8.532437810413533,((((((((8:0.10755238104103333,((9:0.08593462069544287,17:0.08593462069544287):0.0058704797499787575,(18:0.055318375517624446,22:0.055318375517624446)…
tree STATE_36000 = ((((1:0.050647104021566136,2:0.050647104021566136):17.16058663925933,((3:0.002281339169556418,4:0.002281339169556418):8.733859152431343,(5:4.738021659905272,6:13.738021659905272):4.998118831695628):3.4750932516799935):11.539233425298129,(((((((((8:0.03969785110705472,(21:0.02875044343061841,23:0.02875044343061841):0.010947407676436309):0.03543837855442089,16:0.07513622966147561…
tree STATE_37000 = (((1:0.05497629085701661,2:0.05497629085701661):17.166331604086896,((3:0.05344704816407919,4:0.05344704816407919):8.219423431004936,(5:5.141928160842458,6:14.141928160842458):4.130942318326557):3.9484374157748974):17.038017337938996,(7:5.657472492698631,(((((((((((8:0.10696062402349754,11:0.10696062402349754):0.004309292068775339,((13:0.044713298362147165,19:0.04471329836214716…
tree STATE_38000 = (((1:0.05497629085701661,2:0.05497629085701661):17.70420548942175,((3:0.007664105877490002,4:0.007664105877490002):11.207928095922822,(5:9.26985981520042,6:18.26985981520042):2.945732386599893):1.5435895784784535):20.663778477051338,(7:10.519733353620417,((((((8:0.10261674173011799,(11:0.07198190195750338,(13:0.04269815159365337,19:0.04269815159365337):0.02928375036385001):0.03…
tree STATE_39000 = (((1:0.05497629085701661,2:0.05497629085701661):21.952170003947455,((3:0.10930621103345217,4:0.10930621103345217):12.610995794784518,(5:7.576900110222624,6:16.576900110222624):6.143401895595346):4.286844288986501):15.136724528902079,(7:9.19673767793617,(((((8:0.4308960694030792,(9:0.3933469172240504,(10:0.08149900887213359,24:0.08149900887213359):0.31184790835191684):0.03754915…
tree STATE_40000 = (((1:0.06208128998422069,2:0.06208128998422069):19.062641998803763,((3:0.12086944918889664,4:0.12086944918889664):9.582185457971347,(5:6.630881781893471,6:15.630881781893471):4.072173125266772):4.42166838162774):18.284955996875503,(7:7.803703704106212,((((((((((8:0.19206582474922862,((10:0.018632198739960578,21:0.018632198739960578):0.016483453868578784,24:0.03511565260853936):…
tree STATE_41000 = (((1:0.6635875766981574,2:0.6635875766981574):22.009882052926315,((3:0.42548315678441107,4:0.42548315678441107):11.454015655746327,(5:7.063415768862384,6:16.063415768862384):5.816083043668353):5.793970817093733):19.979289013515938,(7:8.361879080952676,(((((((((8:0.11078494233935382,10:0.11078494233935382):0.003782529044595778,((18:0.0013984292400098493,20:0.0013984292400098493)…
tree STATE_42000 = (((1:0.46038246736618227,2:0.46038246736618227):22.769657344078873,((3:0.11058742236064667,4:0.11058742236064667):12.740196742401983,(5:8.1025873874034,6:17.1025873874034):5.7481967773592295):5.379255646682424):20.4214923549115,(7:12.089023502627775,((((((((((8:0.10389903908337264,18:0.10389903908337264):0.002584653507243309,24:0.10648369259061595):0.09369009489961845,(((14:0.0…
tree STATE_43000 = (((1:0.5206730234182615,2:0.5206730234182615):28.782676799357475,((3:0.20401636708181847,4:0.20401636708181847):15.91965528261892,(5:8.88078117207641,6:17.88078117207641):8.242890477624329):8.179678173074997):16.1523900709864,(7:11.517657361240857,((((((8:0.3605913613297186,(((14:0.017102170541759325,19:0.017102170541759325):0.11180668665819057,23:0.1289088571999499):0.06065402…
tree STATE_44000 = (((1:0.059286993649518394,2:0.059286993649518394):27.44959596675891,((3:0.0045772221819397885,4:0.0045772221819397885):15.55640373554462,(5:10.946847213394808,6:19.946847213394808):5.6141337443317525):6.947902002681868):16.322155070080342,(7:12.985147901433756,((((((((8:0.3263077952126886,15:0.3263077952126886):0.03252715647231841,23:0.358834951685007):0.23715902162134872,12:0.…
tree STATE_45000 = (((1:0.059286993649518394,2:0.059286993649518394):22.23214471909774,((3:0.02576213102584468,4:0.02576213102584468):13.737215107969371,(5:8.45836801690779,6:17.45836801690779):6.304609222087425):3.528454473752042):19.857854391984556,(7:11.096222448652142,(((((((8:0.16065397734843215,11:0.16065397734843215):0.06676119873424391,13:0.22741517608267606):0.09680739848449324,((((12:0.…
tree STATE_46000 = (((1:0.04481444312903271,2:0.04481444312903271):27.53940810832647,((3:0.002370979841172627,4:0.002370979841172627):17.690393690412222,(5:13.602445849608195,6:22.602445849608195):5.090318820645198):4.891457881202111):18.054792083207836,(7:14.257910086816615,(((((((((8:0.1085427007529269,11:0.1085427007529269):0.05418613589710945,15:0.16272883665003635):0.13627137775432563,(17:0.…
tree STATE_47000 = (((1:0.07425826734945495,2:0.07425826734945495):27.65548309800338,((3:0.049959339807156056,4:0.049959339807156056):16.38580929211242,(5:11.861482733525637,6:20.861482733525637):5.5742858983939385):6.293972733433261):16.75212063771211,(7:10.733862212195362,((((((((8:0.13454507536558455,(11:0.12491623280753454,(15:0.12275722046988669,(21:0.0500598456424101,24:0.0500598456424101):…
tree STATE_48000 = (((1:0.07425826734945495,2:0.07425826734945495):27.608992587642568,((3:0.049959339807156056,4:0.049959339807156056):15.810623152402819,(5:10.94836195164497,6:19.94836195164497):5.912220540565006):6.82266836278205):16.04428768063201,(7:10.733862212195362,(((((((((8:0.24074670044175167,((((18:0.03570641108637021,22:0.03570641108637021):0.012863236291589107,19:0.04856964737795932)…
tree STATE_49000 = (((1:0.28251421398775456,2:0.28251421398775456):27.88723133480304,((3:0.12124656829335834,4:0.12124656829335834):13.97376463572575,(5:10.071825797095489,6:19.07182579709549):5.02318540692362):9.074734344771684):17.329679282093558,(7:10.942840859270895,((((((((((8:0.12399345739495254,21:0.12399345739495254):0.20095240380054685,11:0.3249458611954994):0.09165671890268462,((12:0.19…
tree STATE_50000 = (((1:0.24887164685138607,2:0.24887164685138607):29.913300208282777,((3:0.06794965781644713,4:0.06794965781644713):14.945203405674059,(5:9.5475625776889,6:18.5475625776889):6.465590485801606):10.149018791643655):24.140906129767053,(7:11.917395977121345,((((((((8:0.33371695535600043,(18:0.07773345445806921,19:0.07773345445806921):0.2559835008979312):0.08390341668678925,((21:0.007…
tree STATE_51000 = (((1:0.16209183226660073,2:0.16209183226660073):29.883595095285646,((3:0.015393906478969654,4:0.015393906478969654):18.264024132147785,(5:11.271382211801011,6:20.27138221180101):8.008035826825743):6.766268888925492):16.544734506518466,(7:13.022127043958776,((((((((((8:0.2242340261651366,(18:0.14210045531595186,19:0.14210045531595186):0.08213357084918474):0.11187537333947706,(21…
tree STATE_52000 = (((1:0.15350045663205236,2:0.15350045663205236):26.58691179043813,((3:0.001693970190565608,4:0.001693970190565608):18.31400089743837,(5:10.707781925872226,6:19.707781925872226):8.607912941756709):3.4247173794412475):20.789661160657516,(7:12.696562462981085,((((((((8:0.43404874059166365,(13:0.1786281126842724,20:0.1786281126842724):0.2554206279073913):0.1536542918637952,((10:0.3…
tree STATE_53000 = (((1:0.23601341259889885,2:0.23601341259889885):30.04615692984853,((3:0.13327036584577456,4:0.13327036584577456):18.533752314435986,(5:10.699452742794552,6:19.699452742794552):8.967569937487209):6.615147662165668):16.927916396931437,(7:12.513563235810352,((((((8:0.12119339968202356,(13:0.08883718273502264,20:0.08883718273502264):0.032356216947000915):0.22812582924026173,(((11:0…
tree STATE_54000 = (((1:0.1775568748609171,2:0.1775568748609171):29.823465673140902,((3:0.04005469507115578,4:0.04005469507115578):19.40031966133499,(5:13.223175973726878,6:22.223175973726878):7.217198382679268):5.560648191595675):16.82299379291547,(7:12.943874392502963,((((((8:0.6111494534584674,((9:0.25652989955757677,((15:0.01323150439207336,23:0.01323150439207336):0.0019572782449913968,16:0.0…
tree STATE_55000 = (((1:0.04068930487376399,2:0.04068930487376399):32.36795572061961,((3:0.032732013490614165,4:0.032732013490614165):20.576345537943624,(5:12.727796423647817,6:21.727796423647817):8.881281127786423):6.799567474059138):16.905107592765738,(7:12.939128824876121,((((((8:0.4785267699458545,10:0.4785267699458545):0.20439789557056665,(9:0.30401814334712496,((15:0.1275938815997757,16:0.1…
tree STATE_56000 = (((1:0.010899395249863275,2:0.010899395249863275):36.22861647369403,((3:0.039117917483087794,4:0.039117917483087794):22.032438903696317,(5:16.900915736716488,6:25.900915736716488):6.170641084462918):9.16795904776449):18.599110502744672,(7:16.218017468942243,(((((8:0.8998065883844191,(((((9:0.16909307927557282,((17:0.07612559446277097,19:0.07612559446277097):0.05069481301968563,…
tree STATE_57000 = (((1:0.02387518338247574,2:0.02387518338247574):36.90297555978421,((3:0.11014952763019892,4:0.11014952763019892):22.417015386942403,(5:13.875300281295537,6:22.875300281295537):9.651864633277064):9.399685828594087):11.811762162132268,(7:13.946620579257072,((((8:0.8103200607945868,((((9:0.1473645026962755,(((17:0.07312935829720893,22:0.07312935829720893):0.0064793271545692255,24:…
tree STATE_58000 = (((1:0.03267473340466687,2:0.03267473340466687):35.03741034609746,((3:0.12452704646370627,4:0.12452704646370627):21.979294430271032,(5:12.763575090993967,6:21.763575090993967):10.34024638574077):7.966263602767391):22.894468959934137,(7:20.190864067342133,((((8:1.249280806243327,(((((((9:0.09438150346994051,14:0.09438150346994051):0.10647906593337597,(20:0.1139606718514554,22:0.…
tree STATE_59000 = (((1:0.03267473340466687,2:0.03267473340466687):32.233663636493475,((3:0.12452704646370627,4:0.12452704646370627):17.439769337631567,(5:10.834019500904216,6:19.834019500904216):7.73027688319106):9.702041985802868):26.41749856509488,(7:18.43115896971961,(((((8:0.63216414761514,((12:0.5065270379868,23:0.5065270379868):0.04445548333857874,16:0.5509825213253787):0.08118162628976122…
tree STATE_60000 = (((1:0.020583449531681453,2:0.020583449531681453):29.006131621548594,((3:0.10477118836110755,4:0.10477118836110755):17.77119889722227,(5:14.186118138674168,6:23.186118138674168):4.689851946909208):6.1507449854969):23.79271198263355,(7:19.16468987005971,(((((((((8:0.08749381597521767,21:0.08749381597521767):0.05250968479116978,(15:0.021414822047663273,17:0.021414822047663273):0.…
tree STATE_61000 = (((1:0.4372810793761346,2:0.4372810793761346):32.0422841226232,((3:0.785610322846118,4:0.785610322846118):20.860908413700436,(5:16.47815757201194,6:25.47815757201194):6.168361164534613):5.833046465452782):24.5598919388423,(7:20.294492099779603,(((((8:0.19920787630403083,23:0.19920787630403083):0.21402557743804992,(15:0.05594926386346649,(17:0.0435819901124219,21:0.0435819901124…
tree STATE_62000 = (((1:0.06539237115279306,2:0.06539237115279306):35.206659709054605,((3:0.3021172116055375,4:0.3021172116055375):20.590492262679486,(5:15.222930309532334,6:24.222930309532334):6.66967916475269):9.379442605922378):25.449803527787353,(7:16.603480680830714,((((((8:0.19153394586155942,((19:0.014009485646548485,20:0.014009485646548485):0.14909975623561122,22:0.16310924188215972):0.02…
tree STATE_63000 = (((1:0.0983395411066148,2:0.0983395411066148):35.84137080570943,((3:0.3564564298789037,4:0.3564564298789037):20.166190666303827,(5:13.370871889004857,6:22.370871889004857):8.151775207177874):10.41706325063332):14.860530821787364,(7:16.034168375595627,((((((((8:0.2758434349818799,14:0.2758434349818799):0.030739828474667052,13:0.30658326345654696):0.5600627614520144,(((9:0.258735…
tree STATE_64000 = (((1:0.06110253021010337,2:0.06110253021010337):37.5873508304483,((3:0.2950420484376668,4:0.2950420484376668):20.30822802161834,(5:13.822527823528269,6:22.82252782352827):7.780742246527737):12.045183290602402):16.90074604335266,(7:15.943818197417173,(((((((((8:0.15350221706823483,(14:0.04586786863141848,22:0.04586786863141848):0.10763434843681635):0.25973800476896447,(19:0.2717…
tree STATE_65000 = (((1:0.09581457082165024,2:0.09581457082165024):35.59690265621565,((3:0.22664270295351763,4:0.22664270295351763):22.12770749628482,(5:12.912966373257838,6:21.912966373257838):10.441383825980502):8.33836702779896):18.215427819122418,(7:19.161410656023108,((((((((((8:0.18007119783866113,19:0.18007119783866113):0.06838565379282854,(14:0.1427362040878479,(21:0.026451279498578888,22…
tree STATE_66000 = (((1:0.13669248873846662,2:0.13669248873846662):37.80703884802951,((3:0.17158166019634713,4:0.17158166019634713):23.91850857236377,(5:16.57131514385799,6:25.57131514385799):8.518775088702125):8.85364110420786):23.40239014186502,(7:15.685976789470772,((((((((8:0.9485701792607503,(11:0.5194721327566617,(14:0.13898976831326154,((19:0.038744829739006045,21:0.038744829739006045):0.0…
tree STATE_67000 = (((1:0.47164007789568885,2:0.47164007789568885):38.448808816943156,((3:0.6860583358919303,4:0.6860583358919303):25.114797183543914,(5:17.855586744586844,6:26.855586744586844):8.945268774848998):8.119593375403):25.991278713776026,(7:25.615007433489232,(((((((((8:0.3016306718561137,9:0.3016306718561137):0.061743730450602996,18:0.3633744023067167):0.3073583056538556,12:0.670732707…
tree STATE_68000 = (((1:0.06817554618714539,2:0.06817554618714539):37.93584808407242,((3:0.03425548937651968,4:0.03425548937651968):24.58163622965766,(5:16.433705005746422,6:25.433705005746422):9.18218671328776):8.38813191122538):22.661234293091972,(7:24.034969261890502,((((((((8:0.17508387434880088,21:0.17508387434880088):0.28245403979506234,(12:0.4312315123301627,(15:0.07116732200337486,19:0.07…
tree STATE_69000 = (((1:0.29986568935494695,2:0.29986568935494695):37.068664240223114,((3:0.06872040409120572,4:0.06872040409120572):22.094700755598776,(5:16.414188054733266,6:25.414188054733266):6.749233104956716):10.205108769888078):22.74560765046401,(7:19.116059740062823,(((((((((8:0.06699029897041144,16:0.06699029897041144):0.10824718444249119,(22:0.13671058542198092,24:0.13671058542198092):0…
tree STATE_70000 = (((1:0.27871801351895975,2:0.27871801351895975):35.34337264761184,((3:0.16856521136570457,4:0.16856521136570457):20.356297791486114,(5:14.953857505442517,6:23.953857505442517):6.571005497409299):10.097227658278982):23.120340437767652,(7:17.09528268130577,((((((((((8:0.3365073972379262,11:0.3365073972379262):0.04580594748709188,16:0.3823133447250181):0.002419293727408567,((14:0.…
tree STATE_71000 = (((1:0.19672042544864432,2:0.19672042544864432):38.61861848840983,((3:0.18566121663237212,4:0.18566121663237212):20.382725224442343,(5:13.727324796696713,6:22.727324796696713):7.8410616443780015):13.24695247278376):21.084580813659876,(7:16.139608530886072,((((((((((8:0.3190865002016447,10:0.3190865002016447):0.001796637969210868,((15:0.02398548526490272,22:0.02398548526490272):…
tree STATE_72000 = (((1:0.15601415802480645,2:0.15601415802480645):33.17798091291178,((3:0.12017904525344925,4:0.12017904525344925):20.281501244515354,(5:12.371901513491032,6:21.371901513491032):9.029778776277773):7.932314781167783):22.332055392028963,(7:17.94761375479529,(((((8:0.45897993285239125,18:0.45897993285239125):0.3851923975198587,(((9:0.3241553568907331,((16:0.13199466247433564,21:0.13…
tree STATE_73000 = (((1:0.14374889530945545,2:0.14374889530945545):36.400347838231376,((3:0.10044852005516347,4:0.10044852005516347):22.437160818277096,(5:13.437103924502047,6:22.437103924502047):10.100505413830213):9.006487395208573):18.94637242967631,(7:17.89225897228102,((((((8:0.3077755229674362,(18:0.13905789695961926,22:0.13905789695961926):0.16871762600781695):0.3793667565244662,10:0.68714…
tree STATE_74000 = (((1:0.5205050135085401,2:0.5205050135085401):34.51318639120929,((3:0.06015274243417856,4:0.06015274243417856):23.010986226756422,(5:15.799624406121332,6:24.799624406121332):8.271514563069267):6.962552435527229):18.085587790640908,(7:13.541418804437129,(((((((((8:0.19910300918114673,10:0.19910300918114673):0.2712861230855821,22:0.47038913226672885):0.13995951976619736,(9:0.4269…
tree STATE_75000 = (((1:0.5098661551230705,2:0.5098661551230705):37.04344356464957,((3:0.043845596871909365,4:0.043845596871909365):22.743539346399615,(5:16.12782824585588,6:25.12782824585588):7.6595566974156455):9.765924776501116):19.944250581420945,(7:18.119934758161918,(((((8:0.28309401319254085,(((14:0.13980685850337018,17:0.13980685850337018):0.054374697576689696,((15:0.07379806681280855,21:…
tree STATE_76000 = (((1:0.538922078652682,2:0.538922078652682):37.31878783030884,((3:0.09740564659790074,4:0.09740564659790074):22.357488059813065,(5:15.625066188227962,6:24.62506618822796):7.829827518183002):10.40281620255056):21.718355033001117,(7:15.412764331380899,(((((((8:0.44388490757712806,((9:0.17256602517484232,(16:0.12271551864876516,20:0.12271551864876516):0.04985050652607716):0.021511…
tree STATE_77000 = (((1:0.4002472411648199,2:0.4002472411648199):34.797981841091314,((3:0.16442429172908213,4:0.16442429172908213):20.848808540824507,(5:15.766422007658903,6:24.766422007658903):6.246810824894688):9.184996249702543):24.093792961504363,(7:19.81398019039019,((((((((8:0.17878963863337977,((16:0.016147327601335693,23:0.016147327601335693):0.04216391243299919,21:0.05831124003433488):0.…
tree STATE_78000 = (((1:0.4002472411648199,2:0.4002472411648199):37.132485403169426,((3:0.16442429172908213,4:0.16442429172908213):27.242775132713717,(5:19.701659988353853,6:28.701659988353853):8.705539436088948):5.1255332198914445):27.9899070155345,(7:23.66995971913215,(((((((((8:0.06561849732499477,17:0.06561849732499477):0.02898090696131879,15:0.09459940428631355):0.04467841590387056,19:0.1392…
tree STATE_79000 = (((1:0.5687754760425889,2:0.5687754760425889):40.6112748528669,((3:0.5272347407474065,4:0.5272347407474065):26.246106210151357,(5:17.205422932372098,6:26.205422932372098):10.567918018526665):9.406709378010724):19.77441006504334,(7:27.256549520836373,(((((((((((8:0.02121207009360514,17:0.02121207009360514):0.0033803553175300698,15:0.02459242541113521):0.15257929855976377,21:0.17…
tree STATE_80000 = (((1:0.3715656183309264,2:0.3715656183309264):44.577781070733145,((3:0.21590623810269527,4:0.21590623810269527):24.55999052781,(5:15.77622686592834,6:24.77622686592834):9.999669899984358):15.173449923151374):14.55145190851924,(7:15.401680538241848,((((((8:0.4320292980108364,(15:0.025227805488847954,(17:0.0101283301082609,21:0.0101283301082609):0.015099475380587054):0.4068014925…
tree STATE_81000 = (((1:0.44405051386904404,2:0.44405051386904404):42.56790013742893,((3:0.1339469423160793,4:0.1339469423160793):27.246122742047724,(5:17.320798289843516,6:26.320798289843516):11.059271394520287):10.631880966934169):26.738783245701775,(7:22.571677995402545,(((((((((8:0.045844187984688055,22:0.045844187984688055):0.151684060165974,14:0.19752824815066206):0.10727690297387793,((10:0…
tree STATE_82000 = (((1:0.4362778566578953,2:0.4362778566578953):42.18281230930489,((3:0.12185728614403502,4:0.12185728614403502):26.90631717689928,(5:18.659379964680948,6:27.659379964680948):9.368794498362366):10.590915702919474):26.642432001511395,(7:24.084470833402897,(((((8:0.16525979407811345,22:0.16525979407811345):1.5443121824413737,((9:0.6990741202320573,(17:0.4452438462724524,18:0.445243…
tree STATE_83000 = (((1:0.4633392472678075,2:0.4633392472678075):44.0957744481975,((3:0.1639487999112852,4:0.1639487999112852):31.20535949638297,(5:25.093765995809264,6:34.093765995809264):7.275542300484993):8.189805399171057):24.713140522904553,(7:26.463971760739902,((((((8:0.13153088043714098,22:0.13153088043714098):0.3919244454465459,(9:0.4205553647083386,17:0.4205553647083386):0.1028999611753…
tree STATE_84000 = (((1:0.4849034846484166,2:0.4849034846484166):45.86098258388225,((3:0.19748999547178592,4:0.19748999547178592):31.00925492865813,(5:17.32711902784672,6:26.32711902784672):14.879625896283194):10.139141144400746):23.897955433430965,(7:27.4796693042924,(((((((((8:0.35217335724475024,12:0.35217335724475024):0.0800217735989881,((15:0.03912574707153717,21:0.03912574707153717):0.35419…
tree STATE_85000 = (((1:0.7146415666014363,2:0.7146415666014363):42.283983099133444,((3:0.32606266722139843,4:0.32606266722139843):25.982514480914645,(5:20.314633656940273,6:29.314633656940273):6.993943491195772):11.690047517598835):28.007484491160554,(7:30.055886689778546,((((((((8:0.1200924331377948,16:0.1200924331377948):0.025519667891046843,(15:0.04735555073078848,21:0.04735555073078848):0.09…
tree STATE_86000 = (((1:0.546605937154613,2:0.546605937154613):39.77950463754671,((3:0.19762464257888013,4:0.19762464257888013):22.08093029754192,(5:14.876808664880993,6:23.876808664880993):8.401746275239805):13.047555634580526):25.29336722474593,(7:22.912577130653965,((((((((8:0.3245275543541791,((15:0.043815166958401534,21:0.043815166958401534):0.04878331937917015,16:0.09259848633757169):0.2319…
tree STATE_87000 = (((1:0.4800479303231189,2:0.4800479303231189):39.312827289052656,((3:0.09484611299889956,4:0.09484611299889956):24.933766423024665,(5:19.8707566662679,6:28.8707566662679):6.1578558697556645):9.764262683352207):22.748636226629415,(7:22.288368240562264,((((((((((8:0.17162398657000486,19:0.17162398657000486):0.07027821328571318,(15:0.08160503008426077,(16:0.04643611072971512,17:0.…
tree STATE_88000 = (((1:0.4621338573609961,2:0.4621338573609961):37.62212068702159,((3:0.03944600894078931,4:0.03944600894078931):24.77968978829109,(5:17.06091633972587,6:26.06091633972587):8.758219457506009):8.265118747150709):24.51647795695237,(7:23.47672064655861,((((((8:0.13778683045498935,(9:0.10319126865668832,18:0.10319126865668832):0.03459556179830103):0.04196977933409876,15:0.17975660978…
tree STATE_89000 = (((1:0.6054997652594096,2:0.6054997652594096):38.40611295677534,((3:0.01985567341958827,4:0.01985567341958827):21.223001377224602,(5:14.93382587861884,6:23.93382587861884):7.30903117202535):12.768755671390558):22.54837147444477,(7:15.548701766687081,((((((((8:0.180187272464233,24:0.180187272464233):0.17308130706808905,((9:0.19708720657398765,18:0.19708720657398765):0.0463821915…
tree STATE_90000 = (((1:0.643782282318675,2:0.643782282318675):38.254172501849276,((3:0.077775940751307,4:0.077775940751307):23.776951527776106,(5:17.15342821071176,6:26.15342821071176):7.701299257815656):10.043227315640536):26.57596879475726,(7:29.19732805359621,((((((((8:0.7067393900230382,(((15:0.0240052966691778,18:0.0240052966691778):0.030348156564456198,23:0.054353453233634):0.0052752289620…
tree STATE_91000 = (((1:0.5411805695332959,2:0.5411805695332959):35.94291819139278,((3:0.077775940751307,4:0.077775940751307):23.383124059676703,(5:17.15342821071176,6:26.15342821071176):7.307471789716253):8.023198760498062):32.26239292025693,(7:27.2569399176449,((((((((((8:0.6176000523273347,(((((14:0.07987334386798314,15:0.07987334386798314):0.07523723292892251,17:0.15511057679690565):0.0028158…
tree STATE_92000 = (((1:0.4920175410067511,2:0.4920175410067511):40.614002697823764,((3:0.0025002728966416754,4:0.0025002728966416754):24.143916071633747,(5:18.102652063254006,6:27.102652063254006):7.043764281276381):11.95960389430013):28.418169953946055,(7:21.543884067995613,(((((((8:0.5111764380033963,(((9:0.17089747317759854,21:0.17089747317759854):0.04584878866241959,13:0.21674626184001813):0…
tree STATE_93000 = (((1:0.6320255419133556,2:0.6320255419133556):38.01917627930984,((3:0.2168726598123687,4:0.2168726598123687):24.72095785285545,(5:14.75053813835439,6:23.75053813835439):11.187292374313426):8.71337130855538):25.338477698287548,(7:24.7631830316382,((((((((((8:0.15606480675205808,16:0.15606480675205808):0.0406860019372956,13:0.19675080868935368):0.24256852082714553,10:0.4393193295…
tree STATE_94000 = (((1:0.7159621387266277,2:0.7159621387266277):40.94861694469512,((3:0.3488276101321528,4:0.3488276101321528):26.038393282911223,(5:17.242964593988905,6:26.242964593988905):10.144256299054472):10.277358190378365):26.157865831173083,(7:26.379911158307763,((((((((8:0.5421042387337199,((14:0.19850298960501803,22:0.19850298960501803):0.03243780300766083,(20:0.07237516282702201,23:0.…
tree STATE_95000 = (((1:0.5006112180703735,2:0.5006112180703735):42.65074221633421,((3:0.01900948222280263,4:0.01900948222280263):24.244963407105583,(5:17.41553915967774,6:26.41553915967774):7.8484337296506475):13.887380545076198):29.80091155719616,(7:26.58749276070835,((((((((((8:0.12147574703135067,20:0.12147574703135067):0.07564277273956488,14:0.19711851977091555):0.28410425515775456,(((16:0.1…
tree STATE_96000 = (((1:0.7430323002436694,2:0.7430323002436694):43.611382343431515,((3:0.3765311752865905,4:0.3765311752865905):27.23063968244406,(5:21.657951557053522,6:30.657951557053522):6.949219300677129):11.747243785944534):26.910406628412716,(7:30.031507835065725,(((((((((8:0.11507265535178414,19:0.11507265535178414):0.1673533990230861,((18:0.12775808126754526,24:0.12775808126754526):0.010…
tree STATE_97000 = (((1:0.6704150048793167,2:0.6704150048793167):37.21651980521884,((3:0.36288005803587886,4:0.36288005803587886):24.875815896299656,(5:15.81939369523646,6:24.81939369523646):10.419302259099073):7.648238855762621):28.122904773675387,(7:21.093505502162095,(((((((((((8:0.2585966099386684,21:0.2585966099386684):0.05220417205928496,20:0.31080078199795336):0.20816329349378448,19:0.5189…
tree STATE_98000 = (((1:0.32043725495348596,2:0.32043725495348596):39.881599857506345,((3:0.11658457424884361,4:0.11658457424884361):21.84584154085248,(5:15.41482713971386,6:24.41482713971386):7.547598975387462):13.239610997358511):30.593881674472783,(7:24.957932257383177,((((((8:0.43937415728961626,19:0.43937415728961626):0.6750078727640209,17:1.1143820300536371):0.39623419203894694,((((9:0.4320…
tree STATE_99000 = (((1:0.323087064672249,2:0.323087064672249):43.8134989840992,((3:0.12076181304253097,4:0.12076181304253097):30.483366152871252,(5:13.718183858088072,6:22.71818385808807):17.88594410782571):8.532458082857666):20.765883410621996,(7:24.766233052984894,((((((8:0.6555106150415299,(17:0.15630803000226182,19:0.15630803000226182):0.49920258503926807):0.4600623279934063,((10:0.289846876…
tree STATE_100000 = (((1:0.00603219559777024,2:0.00603219559777024):41.010752204156034,((3:0.12076181304253097,4:0.12076181304253097):23.426595662055494,(5:17.010399710656777,6:26.010399710656777):7.536957764441247):12.469426924655778):24.738381417942946,(7:24.798317637114337,((((((((8:0.26500862426893235,10:0.26500862426893235):0.34606537899559797,24:0.6110740032645303):0.2814761175396767,(12:0.…
tree STATE_101000 = (((1:0.29238503018878603,2:0.29238503018878603):41.23431899572692,((3:0.014042047449974504,4:0.014042047449974504):21.89764923790956,(5:15.337632462809257,6:24.337632462809257):7.574058822550281):14.615012740556168):23.62856263047773,(7:23.349270645650755,((((((((8:0.16338139118255648,16:0.16338139118255648):0.32269262425899814,10:0.4860740154415546):0.4033217692509621,9:0.889…
tree STATE_102000 = (((1:0.306564200838352,2:0.306564200838352):41.07500024411394,((3:0.07391310401773055,4:0.07391310401773055):26.57403276072122,(5:19.02131585861738,6:28.02131585861738):8.62663000612157):9.733618580213339):21.09670698081179,(7:21.636612805901557,((((((((8:0.26963923131167483,(9:0.19417471450885232,16:0.19417471450885232):0.07546451680282251):0.5389078692798368,(11:0.5254737510…
tree STATE_103000 = (((1:0.4346326170917507,2:0.4346326170917507):43.21007988230624,((3:0.15760036978463532,4:0.15760036978463532):28.463233869704364,(5:19.787072862638723,6:28.787072862638723):9.833761376850276):10.02387825990899):20.762133015180176,(7:23.558733704358076,((((8:1.2549024802982722,((((9:0.49408512730685133,((13:0.37051656154570733,23:0.37051656154570733):0.015483680705755842,16:0.…
tree STATE_104000 = (((1:0.3771020317488123,2:0.3771020317488123):44.21603077869778,((3:0.06785556579065144,4:0.06785556579065144):28.969595059124444,(5:21.28664932983122,6:30.28664932983122):8.750801295083875):10.555682185531495):22.932345212195003,(7:21.374280412554768,((((((8:1.3696954775869754,((17:0.0038516055397392404,20:0.0038516055397392404):0.20365744187770443,(19:0.007137388047511925,24…
tree STATE_105000 = (((1:0.35890493432608395,2:0.35890493432608395):46.62301219237382,((3:0.039469013981255685,4:0.039469013981255685):25.838105492651053,(5:15.021617358775075,6:24.021617358775075):11.855957147857232):16.104342620067598):27.29162219916541,(7:23.899917923495778,((((((8:0.804217731499373,(11:0.6055207765536148,((12:0.1969874461504777,(14:0.009830619413418173,18:0.009830619413418173…
tree STATE_106000 = (((1:0.5147074706282844,2:0.5147074706282844):45.906142153232466,((3:0.039469013981255685,4:0.039469013981255685):26.42895119077884,(5:16.945712468153857,6:25.945712468153857):10.522707736606236):14.952429419100653):33.337620892087656,(7:23.089914965334927,(((((8:1.4861234228660518,((13:0.19460747861382166,14:0.19460747861382166):0.4253779142714451,(18:0.2726877423399547,21:0.…
tree STATE_107000 = (((1:0.5178863117225703,2:0.5178863117225703):42.26269140356982,((3:0.04433710840402938,4:0.04433710840402938):26.20194730432376,(5:19.852103237318378,6:28.852103237318378):7.394181175409411):11.534293302564599):21.35628914118326,(7:22.24081206514736,(((((((((8:0.15519352235025066,((15:0.046107676951491885,20:0.046107676951491885):0.06060040368963053,19:0.10670808064112242):0.…
tree STATE_108000 = (((1:0.5178863117225703,2:0.5178863117225703):42.26269140356982,((3:0.04433710840402938,4:0.04433710840402938):28.226806337047428,(5:19.529366057793293,6:28.529366057793293):9.741777387658164):9.50943426984093):24.536281956449464,(7:22.673313866840054,((((((((8:0.1826473014350552,10:0.1826473014350552):0.40845647195249585,18:0.591103773387551):0.02718364031640541,13:0.61828741…
tree STATE_109000 = (((1:0.49821219091716884,2:0.49821219091716884):35.44944362198055,((3:0.16440657912269785,4:0.16440657912269785):25.93441968960728,(5:17.739290697322076,6:26.739290697322076):9.359535571407903):4.848829544167735):28.555576753543683,(7:25.940121450203392,((((((8:1.149327392898289,(9:0.6216448728919592,((((((10:0.15033724779834406,17:0.15033724779834406):0.011281388202026288,14:…
tree STATE_110000 = (((1:0.37750824479851275,2:0.37750824479851275):37.51510166678848,((3:0.0836172393346839,4:0.0836172393346839):24.648368194594482,(5:14.545744662852535,6:23.545744662852535):11.186240771076633):8.160624477657827):22.963437961666934,(7:19.336810578733797,(((((8:0.9215242148987923,(((((9:0.1513312633055477,(13:0.1006633124830251,16:0.1006633124830251):0.050667950822522595):0.002…
tree STATE_111000 = (((1:0.24717052267779138,2:0.24717052267779138):33.2641155825514,((3:0.0836172393346839,4:0.0836172393346839):17.87367294096081,(5:12.917427441321454,6:21.917427441321454):6.0398627389740405):10.553995924933695):19.10677891447505,(7:18.515422441655254,(((((((((((8:0.3596852221562976,(12:0.0665887508674567,23:0.0665887508674567):0.2930964712888409):0.077232793577232,(((14:0.097…
tree STATE_112000 = (((1:0.02795919824636961,2:0.02795919824636961):30.306405743377773,((3:0.0016400758131727144,4:0.0016400758131727144):19.9680312113913,(5:14.789270577227686,6:23.789270577227686):6.180400709976784):5.364693654419675):30.6609707298569,(7:20.166393626887007,(((((((((8:0.18404428187419097,18:0.18404428187419097):0.0965333365452466,(9:0.11181831948199665,22:0.11181831948199665):0.…
tree STATE_113000 = (((1:0.10496567922504241,2:0.10496567922504241):36.36000974562319,((3:0.3775411261663759,4:0.3775411261663759):16.138058182787844,(5:10.912301047083346,6:19.912301047083346):6.603298261870872):14.949376115894008):24.009705600521876,(7:17.649862180611706,((((((((((8:0.1117630388643463,(14:0.014822936389352656,17:0.014822936389352656):0.09694010247499364):0.12103969908676784,12:…
tree STATE_114000 = (((1:0.005319223488774227,2:0.005319223488774227):33.8064759300747,((3:0.05297668712684178,4:0.05297668712684178):19.519275972712606,(5:10.630605888526855,6:19.630605888526855):9.941646771312595):9.239542493724024):21.87174271659329,(7:16.893771734361017,((((((((((8:0.21093760868389827,(14:0.1472619505269108,17:0.1472619505269108):0.06367565815698747):0.15451351113948597,12:0.…
tree STATE_115000 = (((1:0.14125039024286856,2:0.14125039024286856):36.81303195849711,((3:0.8530740967600448,4:0.8530740967600448):22.881034552331194,(5:16.70320515108266,6:25.70320515108266):8.03090349800858):8.22017369964874):18.800674054393056,(7:21.534995214983063,((((((8:0.43422505131130074,10:0.43422505131130074):0.12549985516996698,13:0.5597249064812677):0.29226098511833376,((9:0.362654763…
tree STATE_116000 = (((1:0.034103948649660154,2:0.034103948649660154):37.62587392306541,((3:0.6707547326026937,4:0.6707547326026937):21.900677823668374,(5:16.325444224094806,6:25.325444224094806):7.245988332176264):10.088545315444001):25.595788279054645,(7:20.018261187983327,((((((((8:0.12106048543466859,(10:0.03405534679117722,11:0.03405534679117722):0.08700513864349137):0.077338220608705,13:0.1…
tree STATE_117000 = (((1:0.19361974864503928,2:0.19361974864503928):35.83392666690457,((3:0.4855057341531577,4:0.4855057341531577):25.031951186234693,(5:15.767858322165544,6:24.767858322165544):10.749598598222306):5.510089495161758):18.488956434335464,(7:17.615902982196417,((((((((((8:0.15094433442219288,13:0.15094433442219288):0.1261603776910941,20:0.27710471211328697):0.2100313013883695,(14:0.0…
tree STATE_118000 = (((1:0.3218033758774883,2:0.3218033758774883):36.68872925690436,((3:0.3422766794593475,4:0.3422766794593475):21.591759551512922,(5:12.912304046303454,6:21.912304046303454):10.021732184668814):10.076496401809578):18.359216297881154,(7:16.322464468220815,((((((8:0.30461565310916483,((((11:0.024978070656884396,14:0.024978070656884396):0.014978149315533627,18:0.03995621997241802):…
tree STATE_119000 = (((1:0.21015581009989326,2:0.21015581009989326):35.3436706680233,((3:0.1894686827022234,4:0.1894686827022234):19.04509203873533,(5:15.181036854101347,6:24.181036854101347):5.053523867336207):11.319265756685638):16.18833758364857,(7:15.306728979745664,((((((8:0.41770508907044407,((13:0.2905596077796259,((17:0.11686968467812354,(18:0.10875446201426231,20:0.10875446201426231):0.0…
tree STATE_120000 = (((1:0.26923903136418126,2:0.26923903136418126):33.54792387702285,((3:0.1894686827022234,4:0.1894686827022234):20.333316090035726,(5:15.537857746487763,6:24.537857746487763):5.984927026250187):8.294378135649083):23.50187195862175,(7:18.997261754904585,((((((8:0.3467503029734498,(16:0.008515929954143008,21:0.008515929954143008):0.33823437301930676):0.2634538207970374,(15:0.4664…
tree STATE_121000 = (((1:0.16174101921583528,2:0.16174101921583528):29.734815084411867,((3:0.018008931774037507,4:0.018008931774037507):17.219704422439136,(5:11.704142877955775,6:20.704142877955775):6.533570476257399):7.658842749414529):19.950428294903396,(7:16.72057095517569,((((((((8:0.27077118865006755,16:0.27077118865006755):0.02364448916203643,21:0.294415677812104):0.44388634373412406,(((10:…
tree STATE_122000 = (((1:0.10569985733379816,2:0.10569985733379816):29.726807815745786,((3:0.0879842503900008,4:0.0879842503900008):16.597562249252732,(5:11.473410834357786,6:20.473410834357786):6.212135665284947):8.14696117343685):23.102102382463208,(7:11.880656550802058,((((((8:0.27579822907281987,10:0.27579822907281987):0.016138936318855934,(((12:0.17144902369286205,(16:0.03624377932647208,20:…
tree STATE_123000 = (((1:0.05299411889654415,2:0.05299411889654415):28.19572514741978,((3:0.0028821757125339076,4:0.0028821757125339076):14.273032360754632,(5:10.704992078127443,6:19.704992078127443):4.570922458339723):8.972804729849155):19.52190318172753,(7:10.329929185093015,(((((((8:0.1746090401836229,((16:0.09892710181127932,21:0.09892710181127932):0.021352891042348596,18:0.12027999285362792)…
tree STATE_124000 = (((1:0.05299411889654415,2:0.05299411889654415):29.429323666583166,((3:0.0028821757125339076,4:0.0028821757125339076):15.948936783079782,(5:11.919964003092876,6:20.919964003092876):5.0318549556994405):8.530498826687392):24.233589761263246,(7:16.935011761714634,(((((8:0.5237322087834353,(10:0.4247608753055224,((11:0.10076049191984172,20:0.10076049191984172):0.12275715042093809,…
tree STATE_125000 = (((1:0.06594380605377914,2:0.06594380605377914):28.248964038010044,((3:0.023791573364114527,4:0.023791573364114527):18.86321915073516,(5:9.274126840477905,6:18.274126840477905):10.612883883621368):4.427897119964552):22.811477391674607,(7:13.729242445337107,((((((8:0.5110169391701601,(13:0.1916405867741153,20:0.1916405867741153):0.3193763523960448):0.21230239493098557,((9:0.559…
tree STATE_126000 = (((1:0.06594380605377914,2:0.06594380605377914):33.68564776358308,((3:0.05903942199831391,4:0.05903942199831391):22.130416487469738,(5:18.885448277830626,6:27.885448277830626):4.304007631637425):6.562135660168806):21.518858178483505,(7:12.76823285944829,(((((((8:0.05124712150628158,13:0.05124712150628158):0.44620804838112205,20:0.4974551698874036):0.04734213089962874,10:0.5447…
tree STATE_127000 = (((1:0.29696199450360083,2:0.29696199450360083):29.040690580186986,((3:0.1532279324172574,4:0.1532279324172574):19.15010206276066,(5:14.60712313673762,6:23.60712313673762):5.6962068584402985):5.0343225795126685):23.241366369376692,(7:17.397998407322987,(((((((8:0.1996580181841989,13:0.1996580181841989):0.09834516875298197,((14:0.07056498091355279,20:0.07056498091355279):0.1522…
tree STATE_128000 = (((1:0.26186092484403645,2:0.26186092484403645):32.56428723036208,((3:0.09758197788477396,4:0.09758197788477396):20.828356589573517,(5:11.971312987533675,6:20.971312987533675):9.954625579924613):6.900209587747831):24.923011184974037,(7:15.402203289850839,(((((8:0.1750566820040572,16:0.1750566820040572):1.0571221805761761,((((((9:0.22800443586052174,19:0.22800443586052174):0.05…
tree STATE_129000 = (((1:0.26186092484403645,2:0.26186092484403645):36.49520492441555,((3:0.09758197788477396,4:0.09758197788477396):21.2902235428801,(5:14.155155974928512,6:23.155155974928512):8.23264954583636):10.369260328494718):16.19658039253661,(7:12.654797345945376,((((((((8:0.33059765691502435,((9:0.2675752411578496,19:0.2675752411578496):0.062088925794297756,(16:0.2389392403822737,20:0.23…
tree STATE_130000 = (((1:0.27467302722545206,2:0.27467302722545206):34.046279310568245,((3:0.11789308730384462,4:0.11789308730384462):21.393046211259655,(5:13.584636675593792,6:22.584636675593792):8.926302622969708):7.810013039230199):17.243977804489276,(7:13.978237440568535,((((((8:0.5455590912475943,(15:0.09000412921803065,21:0.09000412921803065):0.45555496202956364):0.022093299098711938,((10:0…
tree STATE_131000 = (((1:0.25690079046040815,2:0.25690079046040815):33.0463735685086,((3:0.08971864451449996,4:0.08971864451449996):20.747560618142394,(5:11.987758372759561,6:20.98775837275956):9.849520889897331):7.465995096312113):17.86043648474137,(7:14.559558124297716,(((((8:1.0500141779457397,(((46:0.17495275160616597,47:0.17495275160616597):0.2594830727181878,48:0.4344358243243538):0.0198357…
tree STATE_132000 = (((1:0.21558646974976448,2:0.21558646974976448):32.35166589614171,((3:0.007105957756035508,4:0.007105957756035508):20.80508584339339,(5:13.533639288327727,6:22.533639288327727):8.278552512821697):6.7550605647420525):21.476917123655213,(7:17.355378316217774,((((8:0.8604761255968849,(9:0.8065947397637372,((46:0.1653886561615232,47:0.1653886561615232):0.2986396434646693,((48:0.41…
tree STATE_133000 = (((1:0.22103457303758667,2:0.22103457303758667):35.90666012931762,((3:0.013527757477099556,4:0.013527757477099556):19.79747679992235,(5:14.642160674564565,6:23.642160674564565):6.168843882834885):11.316690144955757):20.04001258357284,(7:14.981250878665378,((((((8:0.16382713011929223,9:0.16382713011929223):0.8420681928473068,(((46:0.29038117866437946,47:0.29038117866437946):0.2…
tree STATE_134000 = (((1:0.2222377036913734,2:0.2222377036913734):34.74565639937042,((3:0.015432259157494244,4:0.015432259157494244):19.92463877109337,(5:14.092369402557562,6:23.092369402557562):6.847701627693301):10.027823072810932):21.120125828081882,(7:16.296700825092813,(((((((8:0.44679501692770884,((10:0.3083313613800749,(14:0.04944999693905219,22:0.04944999693905219):0.2588813644410227):0.0…
tree STATE_135000 = (((1:0.24838284709162828,2:0.24838284709162828):29.045130998297985,((3:0.05681884454886621,4:0.05681884454886621):17.1051542717125,(5:12.041684233200055,6:21.041684233200055):6.120288883061313):7.131540729128243):21.70364915864426,(7:17.053217487958953,(((((((8:0.29634059521439116,((17:0.05997921781182791,18:0.05997921781182791):0.1263815966381762,23:0.1863608144500041):0.1099…
tree STATE_136000 = (((1:0.01728412495039322,2:0.01728412495039322):30.016017759031513,((3:0.07099348242260994,4:0.07099348242260994):17.810858933651616,(5:13.501167491284306,6:22.501167491284306):5.3806849247899216):7.151449467907678):21.45784086193821,(7:16.3133246519832,((((((((((((8:0.11120395182597237,16:0.11120395182597237):0.07097070750324391,(20:0.036935297146782606,21:0.03693529714678260…
tree STATE_137000 = (((1:0.26556823461357304,2:0.26556823461357304):30.27751039751103,((3:0.027989348663828295,4:0.027989348663828295):17.33083090807098,(5:12.080452724592725,6:21.080452724592725):6.278367532142084):8.184258375389796):24.834439830295892,(7:18.90715803712179,(((((8:0.5117275548026841,(((((12:0.1491075786835289,15:0.1491075786835289):0.029849183282228686,(21:0.045615609591164036,22…
tree STATE_138000 = (((1:0.27097369130124527,2:0.27097369130124527):33.863791688477164,((3:0.03650929915637313,4:0.03650929915637313):20.247435255705263,(5:14.415923847774504,6:23.415923847774504):6.86802070708713):8.850820824916774):18.64164344426535,(7:18.693138311976313,(((((((((8:0.3395197127776842,(((14:0.08910172624416685,17:0.08910172624416685):0.11695226984314153,(((16:0.08585022751187202…
tree STATE_139000 = (((1:0.26328076749638285,2:0.26328076749638285):35.42962859619532,((3:0.02438389815004882,4:0.02438389815004882):19.83786139398576,(5:15.087643145544114,6:24.087643145544114):5.774602146591697):10.830664071555894):22.64429087914366,(7:17.82786153228338,((((((((8:0.33865166118337997,((12:0.029620075040068205,15:0.029620075040068205):0.18103051553105004,(14:0.17880924088423994,1…
tree STATE_140000 = (((1:0.28989648663830003,2:0.28989648663830003):35.48010982562556,((3:0.06633495289252345,4:0.06633495289252345):19.306921645524525,(5:13.08838496096903,6:22.08838496096903):7.2848716374480205):11.396749713846809):17.225333875781423,(7:20.37505823796839,(((((((8:0.9440723247203775,((10:0.2022495691024061,(19:0.021043810646854164,24:0.021043810646854164):0.18120575845555192):0.…
tree STATE_141000 = (((1:0.28989648663830003,2:0.28989648663830003):39.36219957073174,((3:0.06633495289252345,4:0.06633495289252345):17.90106362478449,(5:14.95184141680592,6:23.95184141680592):4.015557160871097):16.68469747969302):17.776448647712208,(7:16.71465944708747,((((8:0.8444788145312894,((10:0.41536028154496496,((13:0.25466539730824383,(18:0.03651691256249979,23:0.03651691256249979):0.218…
tree STATE_142000 = (((1:0.7200002476738661,2:0.7200002476738661):32.5604285922573,((3:0.1424278570749049,4:0.1424278570749049):18.628099893532728,(5:13.992374849177523,6:22.992374849177523):5.778152901430108):9.509901089323538):22.819125041237818,(7:22.869750781829417,((((((((8:0.28105672898802764,13:0.28105672898802764):0.17259792952037228,((16:0.03302425460512701,22:0.03302425460512701):0.2199…
tree STATE_143000 = (((1:0.725651836620866,2:0.725651836620866):30.74043208582128,((3:0.1509457008712527,4:0.1509457008712527):17.446755926383815,(5:10.845110813902426,6:19.845110813902426):7.75259081335264):8.868382295187079):25.905126654013266,(7:18.346657787505947,(((((((8:0.004965361282912059,15:0.004965361282912059):0.45863228829133146,(21:0.05754129760899241,23:0.05754129760899241):0.406056…
tree STATE_144000 = (((1:0.131911757534116,2:0.131911757534116):30.76708929641843,((3:0.27149041047623435,4:0.27149041047623435):21.20689477270742,(5:13.708259135155743,6:22.708259135155743):8.770126048027912):4.420615870768891):24.2277375563093,(7:21.60053799387795,((((((((8:0.1430720539214579,10:0.1430720539214579):0.12270106355125698,23:0.26577311747271487):0.06856215531472892,21:0.33433527278…
tree STATE_145000 = (((1:0.09092839850632117,2:0.09092839850632117):35.341900981456554,((3:0.20460450805327923,4:0.20460450805327923):19.720462658031884,(5:13.437665415575317,6:22.437665415575317):7.4874017505098465):10.507762213877712):18.268020570724865,(7:13.548740845097512,((((((8:0.5774857275519529,13:0.5774857275519529):0.03122527669159325,(16:0.09833700292796461,(19:0.018132562380644267,23…
tree STATE_146000 = (((1:0.10059234414981688,2:0.10059234414981688):30.90908806126633,((3:0.22037631740871078,4:0.22037631740871078):17.990295568280022,(5:13.81235628840431,6:22.81235628840431):5.398315597284423):7.7990085197274155):18.94569851360332,(7:16.15569767344566,((((((((8:0.18700018311118627,16:0.18700018311118627):0.2736464329511877,((13:0.17833732258824084,19:0.17833732258824084):0.046…
tree STATE_147000 = (((1:0.003211089239611553,2:0.003211089239611553):28.77977816136275,((3:0.06144758954794227,4:0.06144758954794227):17.53510577301412,(5:13.520051276779505,6:22.520051276779505):5.076502085782558):6.1864358880403):25.006944166338975,(7:16.520761606616944,((((((((8:0.026348276956079466,19:0.026348276956079466):0.1479214883279642,13:0.17426976528404367):0.19869582423932888,(16:0.…
tree STATE_148000 = (((1:0.025009242708900814,2:0.025009242708900814):32.512176572618245,((3:0.006475099309891874,4:0.006475099309891874):22.513113225771217,(5:13.329798721354567,6:22.329798721354567):10.189789603726542):5.0175974902460325):17.765110230556168,(7:13.31798610915947,((((((((8:0.2237406310885755,(16:0.05097510470261689,19:0.05097510470261689):0.1727655263859586):0.0017325298270846057…
tree STATE_149000 = (((1:0.0726329290689467,2:0.0726329290689467):29.829275496807377,((3:0.08366084103873028,4:0.08366084103873028):16.709715225836085,(5:12.023985183714071,6:21.02398518371407):5.769390883160742):8.108532359001508):22.688580571622772,(7:14.312267069430796,((((((((8:0.09901771185877922,(13:0.09147134114822206,22:0.09147134114822206):0.007546370710557165):0.003678254138431619,(18:0…
tree STATE_150000 = (((1:0.03091941335872228,2:0.03091941335872228):35.31468163930673,((3:0.3167616548110992,4:0.3167616548110992):18.00720263081397,(5:12.058315407878414,6:21.058315407878414):7.265648877746656):12.02163676704038):19.137992167444416,(7:13.01511676263415,((((((((((8:0.1292350274305481,(15:0.07616532504944423,21:0.07616532504944423):0.05306970238110387):0.006079150354354607,(10:0.0…
tree STATE_151000 = (((1:0.16033935937428545,2:0.16033935937428545):29.34976356453525,((3:0.531364054083209,4:0.531364054083209):16.24868240821035,(5:11.923334771805198,6:20.923334771805198):5.8567116904883605):7.730056461615977):24.561171880269534,(7:18.8459867332178,(((((((((8:0.032874444951152035,23:0.032874444951152035):0.010636729606915016,((15:0.02509716760510641,21:0.02509716760510641):0.0…
tree STATE_152000 = (((1:0.02775711866012287,2:0.02775711866012287):31.90608401517174,((3:0.31151798062934866,4:0.31151798062934866):15.3516719343675,(5:10.159639590663375,6:19.159639590663375):6.5035503243334745):11.270651218835013):17.95146334649126,(7:14.260152191928896,((((((8:0.4280932100917149,14:0.4280932100917149):0.16942778161085742,10:0.5975209917025723):0.4720529435539409,(((9:0.379776…
tree STATE_153000 = (((1:0.06385220434687788,2:0.06385220434687788):32.049542869174616,((3:0.18190503758225773,4:0.18190503758225773):20.20606513384838,(5:13.696227969354837,6:22.696227969354837):7.691742202075801):6.725424902090857):23.06991063052488,(7:18.169119596391447,((((((8:0.7491148971126657,(11:0.3045841021019993,((15:0.0541313840106215,17:0.0541313840106215):0.15833366617898895,24:0.212…
tree STATE_154000 = (((1:0.029198200765756965,2:0.029198200765756965):31.960087781378128,((3:0.12525645663082052,4:0.12525645663082052):19.002363706866994,(5:12.857096992246376,6:21.857096992246376):7.27052317125144):7.861665818646067):19.0647675370562,(7:15.04533174614248,(((((((8:0.48233553507055577,((12:0.15979739154879025,((18:0.015733607566722277,23:0.015733607566722277):0.031914308080090964…
tree STATE_155000 = (((1:0.0333579456047417,2:0.0333579456047417):29.198402545627957,((3:0.13205635326316312,4:0.13205635326316312):18.018529090876818,(5:9.423821117316464,6:18.423821117316464):9.726764326823517):6.081175047092717):21.557595355513882,(7:15.008463604607776,((((((8:0.1836135330950776,((((16:0.02355558399662789,21:0.02355558399662789):0.13180810776151658,(19:0.01794961191779764,22:0…
tree STATE_156000 = (((1:0.07320579460326826,2:0.07320579460326826):30.683586016810168,((3:0.19481838929435824,4:0.19481838929435824):17.010911754927193,(5:14.250009776197615,6:23.250009776197615):3.955720368023936):8.551061667191885):23.93582512816547,(7:10.772947232657074,((((((((((8:0.02542108418205624,22:0.02542108418205624):0.015327523880793559,(14:0.038276960469645065,(18:0.0026701302619062…
tree STATE_157000 = (((1:0.08583356249905627,2:0.08583356249905627):32.77433340916986,((3:0.0021506123102579267,4:0.0021506123102579267):18.228541541725512,(5:12.142652910469742,6:21.142652910469742):7.08803924356603):9.629474817633145):18.621286599355606,(7:17.51369536097367,(((((((((8:0.0746592943639747,22:0.0746592943639747):0.0026724145523170373,(19:0.04925697725792624,21:0.04925697725792624)…
tree STATE_158000 = (((1:0.17467105554035278,2:0.17467105554035278):33.06491457579292,((3:0.1409172906973275,4:0.1409172906973275):15.92926016389585,(5:10.868741916936404,6:19.868741916936404):6.201435537656774):12.169408176740092):21.90250261291648,(7:17.948349264339754,((((((((8:0.061448376431498725,17:0.061448376431498725):0.039637817434754266,(((14:0.06224669126803588,18:0.06224669126803588):…
tree STATE_159000 = (((1:0.09734304141517747,2:0.09734304141517747):31.508309784726663,((3:0.016611244500630562,4:0.016611244500630562):17.58955432211093,(5:10.144577091384274,6:19.144577091384274):8.461588475227288):8.99948725953028):20.821760491361168,(7:14.114490040125098,(((((((8:0.18622173412075468,((10:0.18191880678020103,((15:0.003767639686698353,22:0.003767639686698353):0.1343198692860683…
tree STATE_160000 = (((1:0.09734304141517747,2:0.09734304141517747):31.795999343723658,((3:0.016611244500630562,4:0.016611244500630562):18.024148204381447,(5:10.042489697939882,6:19.04248969793988):8.998269750942196):8.85258293625676):17.536405684210976,(7:13.562132200820102,(((((((((8:0.12648280898597633,(15:0.10458983018342571,((19:0.07249670615766936,21:0.07249670615766936):0.02425028354633164…
tree STATE_161000 = (((1:0.09734304141517747,2:0.09734304141517747):29.942174621747526,((3:0.016611244500630562,4:0.016611244500630562):15.854199003607476,(5:10.051175100983833,6:19.051175100983833):6.8196351471242735):9.168707415054598):15.895985789306572,(7:13.562132200820102,(((((((((8:0.14727660700966885,(((15:0.033440236710623725,21:0.033440236710623725):0.029303973501249705,19:0.06274421021…
tree STATE_162000 = (((1:0.15252623457260306,2:0.15252623457260306):29.218100934813634,((3:0.10531912915940467,4:0.10531912915940467):14.318457327621012,(5:10.692463471833626,6:19.692463471833626):4.73131298494679):9.946850712605823):16.934534121835227,(7:14.18620314038246,((((((((8:0.08007261098597983,(22:0.07596350620979525,23:0.07596350620979525):0.004109104776184577):0.046258247051421245,16:0…
tree STATE_163000 = (((1:0.2789289626112481,2:0.2789289626112481):28.22689585316634,((3:0.3255292906693459,4:0.3255292906693459):15.02683093711085,(5:8.628338479678451,6:17.62833847967845):7.724021748101745):8.15346458799739):19.760091215151782,(7:14.530242573394524,(((((8:0.5522750394056681,23:0.5522750394056681):0.12067979696546205,((15:0.20676291455893925,(18:0.08190057519517455,19:0.081900575…
tree STATE_164000 = (((1:0.1136243751626207,2:0.1136243751626207):33.012675981483994,((3:0.09038237545005856,4:0.09038237545005856):18.30470188031605,(5:11.475016976673857,6:20.475016976673857):7.920067279092251):9.73121610088051):14.734995392090283,(7:10.763148626693614,(((((8:0.21271492300492242,23:0.21271492300492242):0.7055161716782397,((((9:0.13031874449967437,20:0.13031874449967437):0.18506…
tree STATE_165000 = (((1:0.11870084058954333,2:0.11870084058954333):30.86558696741592,((3:0.0985726576817072,4:0.0985726576817072):19.513031904266214,(5:13.845344556841155,6:22.845344556841155):6.766260005106766):6.372683246057541):20.640719775163888,(7:12.443795384365984,((((((((8:0.10054173940497874,23:0.10054173940497874):0.21460829865742825,(15:0.04226052385472982,24:0.04226052385472982):0.27…
tree STATE_166000 = (((1:0.0377913066115898,2:0.0377913066115898):31.462524047583592,((3:0.0985726576817072,4:0.0985726576817072):17.60472703936741,(5:12.011138578605308,6:21.01113857860531):6.69216111844381):8.797015657146062):21.629067499337786,(7:16.796294134352287,(((((((((8:0.10247646352480493,23:0.10247646352480493):0.1319407989255007,12:0.23441726245030564):0.23895254238477387,(13:0.414328…
tree STATE_167000 = (((1:0.23351662956488894,2:0.23351662956488894):32.60007399120975,((3:0.41753122053257385,4:0.41753122053257385):20.395146288000767,(5:13.122384982135362,6:22.12238498213536):8.690292526397979):7.0209131122412956):20.35099776044116,(7:14.76303241852927,((((((((8:0.30214884999902525,((21:0.09683493755446589,22:0.09683493755446589):0.06460755998988248,23:0.16144249754434836):0.1…
tree STATE_168000 = (((1:0.11492043954044462,2:0.11492043954044462):30.553814414868942,((3:0.22426409618192977,4:0.22426409618192977):19.781766926093088,(5:11.576805810849681,6:20.57680581084968):9.429225211425337):5.662703832134369):16.918360331491947,(7:15.530011502990767,((((8:0.7561801922344515,(((((9:0.13901816040545126,13:0.13901816040545126):0.23066917616898233,((((11:0.06644127445919551,1…
tree STATE_169000 = (((1:0.26350345425137256,2:0.26350345425137256):31.622069138538322,((3:0.46639845121146983,4:0.46639845121146983):16.33879463492115,(5:12.131363445782402,6:21.1313634457824):5.673829640350217):10.080379506657074):17.126594074104545,(7:14.385943905023552,(((((((8:0.14519128068264248,(14:0.04821168595409794,18:0.04821168595409794):0.09697959472854453):0.11369122433285345,20:0.25…
tree STATE_170000 = (((1:0.23566304540959848,2:0.23566304540959848):31.412748333934143,((3:0.3946319792489863,4:0.3946319792489863):17.524871112176648,(5:10.66612936309825,6:19.66612936309825):8.253373728327382):8.72890828791811):22.161472748364318,(7:15.109620774085386,(((((((8:0.06410281805370859,22:0.06410281805370859):0.27945261969651014,20:0.34355543775021874):0.15091982877810822,(9:0.321468…
tree STATE_171000 = (((1:0.0982398643254534,2:0.0982398643254534):38.64843950236782,((3:0.22437167727939133,4:0.22437167727939133):21.648213848028952,(5:15.867611453560556,6:24.867611453560556):7.004974071747789):11.874093841384926):16.662600048487,(7:18.920173090238933,(((((((8:0.1965613342796844,((14:0.02158987089724893,(20:0.015108161991145683,22:0.015108161991145683):0.0064817089061032455):0.…
tree STATE_172000 = (((1:0.37222558171892217,2:0.37222558171892217):37.14021458931654,((3:0.6174647719825934,4:0.6174647719825934):24.890899465859196,(5:16.32616365249799,6:25.32616365249799):10.1822005853438):7.0040759331936755):21.301134533024282,(7:19.965045944228443,((((((((8:0.2657511486331553,(13:0.25333992858767224,24:0.25333992858767224):0.012411220045483062):0.10846873917459104,((((14:0.…
tree STATE_173000 = (((1:0.0710023013450698,2:0.0710023013450698):36.610396892894464,((3:0.1275236722171229,4:0.1275236722171229):21.426563120496276,(5:12.949408708267296,6:21.949408708267296):9.604678084446103):10.127312401526133):21.520377071918418,(7:17.128934408748158,((((((8:0.29277673401723253,24:0.29277673401723253):0.33862621246120345,((9:0.1928221366920235,10:0.1928221366920235):0.281434…
tree STATE_174000 = (((1:0.16531066374620274,2:0.16531066374620274):35.472513563375195,((3:0.4723055964814158,4:0.4723055964814158):19.509896124978827,(5:13.477728363439333,6:22.477728363439333):7.50447335802091):10.655622505661157):17.757003344933402,(7:19.672060578264755,((((((8:0.2725560554459266,24:0.2725560554459266):0.02341451887781998,15:0.29597057432374657):0.09321064586475919,((9:0.26070…
tree STATE_175000 = (((1:0.08398411596143696,2:0.08398411596143696):31.60631251217449,((3:0.33812134434660024,4:0.33812134434660024):18.870962784709977,(5:14.724025841249464,6:23.724025841249464):5.485058287807114):7.481212499079348):18.885883848987653,(7:13.540651648874544,(((((((((8:0.2439410760759913,24:0.2439410760759913):0.06539964545626437,((18:0.008536456794173568,23:0.008536456794173568):…
tree STATE_176000 = (((1:0.03338702955885786,2:0.03338702955885786):35.81292413689146,((3:0.2546389836161431,4:0.2546389836161431):19.309602403144158,(5:14.126604928425998,6:23.126604928425998):6.437636458334303):11.28206977969002):14.19512132957123,(7:16.73021891159115,((((((((8:0.2697591049704771,(18:0.2542965192167844,(21:0.008378226768428126,23:0.008378226768428126):0.2459182924483563):0.0154…
tree STATE_177000 = (((1:0.09935449361225679,2:0.09935449361225679):31.97558544677786,((3:0.3551305582517639,4:0.3551305582517639):18.54053354214205,(5:9.524720691955476,6:18.524720691955476):10.37094340843834):8.1792758399963):21.567717306740015,(7:16.928650571537368,((((((((8:0.0635636910933284,10:0.0635636910933284):0.12783344944334937,14:0.19139714053667778):0.297147924975679,((9:0.1925945462…
tree STATE_178000 = (((1:0.04048240065974795,2:0.04048240065974795):31.518887868395936,((3:0.2580556014464559,4:0.2580556014464559):20.25844117984896,(5:10.35447759887591,6:19.35447759887591):11.162019182419506):6.042873487760268):17.80848223762571,(7:11.418862707579173,(((((((8:0.251176870398083,(14:0.08552456361314179,(17:0.021029128855946017,24:0.021029128855946017):0.06449543475719577):0.1656…
tree STATE_179000 = (((1:0.05789114747387103,2:0.05789114747387103):33.417590856155684,((3:0.28676110961275825,4:0.28676110961275825):21.163746523398242,(5:15.732970372250271,6:24.73297037225027):6.717537260760729):7.024974370618551):17.466130902924526,(7:11.242694560385559,((((((((((8:0.3626833205014318,17:0.3626833205014318):0.020527478752244033,(10:0.2651772374907262,(14:0.2640320364589132,24:…
tree STATE_180000 = (((1:9.06211563796333E-4,2:9.06211563796333E-4):34.31009615143718,((3:0.06484460329861186,4:0.06484460329861186):21.562839964487907,(5:12.648551251372059,6:21.64855125137206):9.979133316414458):7.683317795214457):15.62304530423944,(7:12.327578721488166,(((((((((8:0.04119150604116116,17:0.04119150604116116):0.02987157221458704,10:0.0710630782557482):0.17723464835640823,(15:0.03…
tree STATE_181000 = (((1:0.05811639443292549,2:0.05811639443292549):32.06676379142195,((3:0.15826428966253836,4:0.15826428966253836):20.34679093151211,(5:15.44535695041061,6:24.44535695041061):6.059698270764041):6.619824964680227):25.61602468573807,(7:20.567313629045557,(((((((((8:0.041486044376064235,10:0.041486044376064235):0.11746079234043375,((19:0.02852252109876094,21:0.02852252109876094):0.…
tree STATE_182000 = (((1:0.06282642935736504,2:0.06282642935736504):33.826721300056995,((3:0.36684699028683987,4:0.36684699028683987):19.259874189431635,(5:10.54751611747049,6:19.54751611747049):10.079205062247983):9.262826549695887):13.353310127566246,(7:13.868571862097497,((((((((8:0.09144306209976057,9:0.09144306209976057):0.08186854889921284,(((16:0.07744728890667774,17:0.07744728890667774):0…
tree STATE_183000 = (((1:0.06282642935736504,2:0.06282642935736504):29.441122707541943,((3:0.36684699028683987,4:0.36684699028683987):19.072416396948462,(5:11.73239832597396,6:20.73239832597396):8.70686506126134):5.064685749664008):24.44639601313937,(7:16.044657739468384,((((((((8:0.5149585125259674,((((9:0.18762894162921318,11:0.18762894162921318):0.015240531787795386,(18:0.06394190632889134,20:…
tree STATE_184000 = (((1:0.011804127181537893,2:0.011804127181537893):33.85033271583819,((3:0.28226036148465994,4:0.28226036148465994):19.342915445052626,(5:11.58221754143716,6:20.58221754143716):9.042958265100125):9.236961036482448):22.18331787342006,(7:18.72034119878826,((((((8:0.42106288153377425,9:0.42106288153377425):0.09755763006197105,(((11:0.06567171997434217,(19:0.004290664059819687,21:0…
tree STATE_185000 = (((1:0.2544241448422966,2:0.2544241448422966):36.6413025669619,((3:0.25119587286665634,4:0.25119587286665634):23.547043045466697,(5:15.839019406866303,6:24.839019406866303):8.959219511467051):8.09748779347084):19.615765882491083,(7:18.721269831296986,((((((((8:0.403232852547935,(9:0.26118573166700976,((11:0.08808795804272747,23:0.08808795804272747):0.0077319101706057325,19:0.0…
tree STATE_186000 = (((1:0.3107325740544056,2:0.3107325740544056):35.12382150441872,((3:0.34159031004242024,4:0.34159031004242024):21.288031772407535,(5:14.064301498907657,6:23.064301498907657):8.565320583542299):8.804931996023171):23.886127036087856,(7:22.587331173672368,((((((((8:0.08793418835756123,(11:0.046407281957501226,19:0.046407281957501226):0.04152690640006):0.14719634599865428,23:0.235…
tree STATE_187000 = (((1:0.18689978449634737,2:0.18689978449634737):33.44557337393188,((3:0.14279600033365192,4:0.14279600033365192):22.201470249832177,(5:13.357094289250036,6:22.357094289250036):9.987171960915795):6.288206908262396):16.442783187856968,(7:12.388165161106322,((((((8:0.11334923220705237,((15:0.03080067772873419,19:0.03080067772873419):0.06015046849118367,23:0.09095114621991786):0.0…
tree STATE_188000 = (((1:0.10194376600748534,2:0.10194376600748534):33.263252164807035,((3:0.1443953487476417,4:0.1443953487476417):19.669010165105895,(5:14.26303030625866,6:23.26303030625866):6.550375207594879):8.551790416960984):23.305016535367585,(7:15.831736758590488,((((((((8:0.04575907509941496,15:0.04575907509941496):0.06455924186603032,23:0.11031831696544528):0.174878169538184,11:0.285196…
tree STATE_189000 = (((1:0.018255267836533307,2:0.018255267836533307):33.49401722160292,((3:0.008621176786927975,4:0.008621176786927975):20.275306329280955,(5:15.515451872191207,6:24.515451872191207):5.768475633876676):8.22834498337157):23.808952596877063,(7:16.146336381254244,((((((((((8:0.09342842404074575,((15:0.024932298601929623,22:0.024932298601929623):0.04324905580916617,23:0.0681813544110…
tree STATE_190000 = (((1:0.055381067647934046,2:0.055381067647934046):32.26431123118599,((3:0.06885316610373238,4:0.06885316610373238):21.493195480496862,(5:15.005344908558982,6:24.005344908558982):7.556703738041612):5.757643652233334):21.336638665643967,(7:19.94747637804676,((((((((((8:0.16390129915618973,18:0.16390129915618973):0.005172418229512338,24:0.16907371738570207):0.017029931491309158,(…
tree STATE_191000 = (((1:0.14093587442549094,2:0.14093587442549094):33.70233905154302,((3:0.20765519148783618,4:0.20765519148783618):17.424056931613613,(5:11.894037263305222,6:20.894037263305222):6.7376748597962255):11.21156280286706):18.554376482130408,(7:13.991193617212843,((((((8:0.21688531184852985,16:0.21688531184852985):0.39233053869359713,(((12:0.13396295928795926,(18:0.13345250302113956,2…
tree STATE_192000 = (((1:0.015313311504710825,2:0.015313311504710825):28.059053206622742,((3:0.0038482188102957338,4:0.0038482188102957338):18.756951740205388,(5:10.444617037632081,6:19.44461703763208):9.3161829213836):4.313566559111774):17.859627516055347,(7:11.948790607515384,(((((((8:0.3566900976422831,(10:0.3067853652426773,((15:0.03596837365745903,16:0.03596837365745903):0.13663159398017466,…
tree STATE_193000 = (((1:0.015313311504710825,2:0.015313311504710825):31.18962324770981,((3:0.0038482188102957338,4:0.0038482188102957338):15.163782069823226,(5:10.601501985371922,6:19.60150198537192):5.5661283032616):11.037306270581002):15.671917277810216,(7:10.332608726041258,((((((8:0.31042298052185746,(15:0.013987522970737689,16:0.013987522970737689):0.2964354575511198):0.14155855963095337,(1…
tree STATE_194000 = (((1:0.11153737455447121,2:0.11153737455447121):30.937176931988233,((3:0.15995978454288995,4:0.15995978454288995):16.906323465933617,(5:11.082055275346285,6:20.082055275346285):6.984227975130221):8.9824310560662):18.687794667136373,(7:12.471757765831669,((((((((8:0.20106358083034565,(16:0.07835389973076935,23:0.07835389973076935):0.12270968109957629):0.14750680788368992,11:0.3…
tree STATE_195000 = (((1:0.06745693451586021,2:0.06745693451586021):33.63325401108379,((3:0.08844475706945154,4:0.08844475706945154):18.452484535411337,(5:13.683652152018432,6:22.683652152018432):5.8572771404623545):10.159781653118866):15.731415715801269,(7:14.420829153266673,((((((((8:0.2353740894332282,23:0.2353740894332282):0.17169892472328876,((((9:0.06034194926391256,15:0.06034194926391256):…
tree STATE_196000 = (((1:0.03926391657696904,2:0.03926391657696904):29.06067256511775,((3:0.042705094518606046,4:0.042705094518606046):16.905531029061898,(5:10.813956583406753,6:19.813956583406753):7.13427954017375):7.151700358114216):22.892306761904386,(7:14.14276732620091,(((((((8:0.2858906006371993,12:0.2858906006371993):0.31077775732287116,((9:0.4938169777418566,(15:0.2340206025515161,16:0.23…
tree STATE_197000 = (((1:0.12287188372954816,2:0.12287188372954816):33.24171999761299,((3:0.17834861492533527,4:0.17834861492533527):18.623766626450752,(5:10.144309197021183,6:19.144309197021183):9.657806044354903):9.562476639966455):19.046786195900047,(7:15.875681368545905,(((((((8:0.20324833925753177,(12:0.1482381691693201,14:0.1482381691693201):0.055010170088211685):0.15639734781748837,(((9:0.…
tree STATE_198000 = (((1:0.11189714954325858,2:0.11189714954325858):29.9821134534239,((3:0.1605434746826635,4:0.1605434746826635):19.491072901693627,(5:9.963688482530998,6:18.963688482530998):10.687927893845291):5.442394226590871):25.552098790629856,(7:17.699739549982056,((((((((((8:0.10683745188619635,10:0.10683745188619635):0.05837501825701498,(9:0.1146434393933355,24:0.1146434393933355):0.0505…
tree STATE_199000 = (((1:0.07342434778391649,2:0.07342434778391649):35.176389112923246,((3:0.013735808453510856,4:0.013735808453510856):21.342708094838777,(5:14.112721202634546,6:23.112721202634546):8.243722700657742):8.893369557414871):14.473573109185999,(7:12.468561110524341,(((((((((8:0.2900223240032297,11:0.2900223240032297):0.02062168176194873,(10:0.2568139780894499,19:0.2568139780894499):0.…
tree STATE_200000 = (((1:0.07342434778391649,2:0.07342434778391649):33.12840704856616,((3:0.013735808453510856,4:0.013735808453510856):17.697825756554902,(5:12.160282847070576,6:21.160282847070576):6.551278717937837):10.49026983134166):18.81146382386975,(7:15.688827800334977,(((((((8:0.2812325466523753,(11:0.24099957534241595,19:0.24099957534241595):0.04023297130995934):0.3040790185398847,(((10:0…
tree STATE_201000 = (((1:0.3051097146654129,2:0.3051097146654129):34.43214639541977,((3:0.3871947058677261,4:0.3871947058677261):21.59579819362338,(5:14.442303599889122,6:23.442303599889122):8.540689299601986):7.754263210594075):24.153471855933063,(7:18.333253946899006,((((((((8:0.30942178164984185,18:0.30942178164984185):0.05916997652675232,(11:0.2976822477350606,24:0.2976822477350606):0.0709095…
tree STATE_202000 = (((1:0.2315381260561864,2:0.2315381260561864):34.687196941446004,((3:0.46687204447519726,4:0.46687204447519726):20.99682019733499,(5:15.802967113701385,6:24.802967113701385):6.660725128108801):8.455042825692004):25.413158775164256,(7:18.696814302657145,((((((((8:0.25752517640812944,24:0.25752517640812944):0.20417432209322173,11:0.46169949850135117):0.14664447508493383,(16:0.05…
tree STATE_203000 = (((1:0.12002569995122059,2:0.12002569995122059):35.95717455589606,((3:0.28443669026466445,4:0.28443669026466445):21.278151390858596,(5:15.42632106428913,6:24.42632106428913):7.136267016834129):9.514612174724022):20.411402145575515,(7:11.692944179705648,((((((((8:0.18974970123347218,11:0.18974970123347218):0.07742100248933553,24:0.2671707037228077):0.5037394270131141,(16:0.3899…
tree STATE_204000 = (((1:0.12002569995122059,2:0.12002569995122059):37.47051030422379,((3:0.28443669026466445,4:0.28443669026466445):24.381843513302627,(5:18.504089204423988,6:27.504089204423988):7.162190999143302):7.9242558006077175):26.753140824762156,(7:21.919666645131436,(((((((8:0.2703108991383168,10:0.2703108991383168):0.24918951742358292,(20:0.10341682124771459,23:0.10341682124771459):0.41…
tree STATE_205000 = (((1:1.0098934895673253,2:1.0098934895673253):35.6252585707668,((3:0.3905464891469119,4:0.3905464891469119):22.409286364097355,(5:14.993679334454008,6:23.993679334454008):8.80615351879026):8.83531920708986):27.59714887133574,(7:25.524404949186817,(((((((8:0.1473252535614495,11:0.1473252535614495):0.04844746435670283,14:0.19577271791815232):0.2834605452517521,(19:0.103150256756…
tree STATE_206000 = (((1:0.9524414068979965,2:0.9524414068979965):39.93368941054962,((3:0.3051609310631491,4:0.3051609310631491):22.86365772689122,(5:12.93790201769944,6:21.93790201769944):11.230916640254929):12.717312159493247):27.99551686049727,(7:21.4626699083285,(((((((((8:0.18413273055103468,(20:0.003035108366712529,21:0.003035108366712529):0.18109762218432215):0.32222512387656593,9:0.506357…
tree STATE_207000 = (((1:1.5083192330251318,2:1.5083192330251318):38.88408732218356,((3:0.10359439397808323,4:0.10359439397808323):27.838824213300036,(5:16.457928011832895,6:25.457928011832895):12.484490595445227):7.449987947930573):24.457954711987142,(7:20.679067091416286,((((((((8:0.09448690251858206,9:0.09448690251858206):0.5293899816030133,(13:0.1538142275021164,22:0.1538142275021164):0.47006…
tree STATE_208000 = (((1:0.7844287763504152,2:0.7844287763504152):39.93942637314391,((3:0.25502578807347653,4:0.25502578807347653):27.234177319404907,(5:17.33808097707572,6:26.33808097707572):11.151122130402662):8.234652042015945):24.78756693094219,(7:21.211033651579278,((((((8:0.4515079863828476,(((13:0.10938730776614633,24:0.10938730776614633):0.06043228150479299,18:0.16981958927093932):0.21975…
tree STATE_209000 = (((1:0.5716308598490034,2:0.5716308598490034):42.506002255496,((3:0.01767451427121358,4:0.01767451427121358):26.088190653056877,(5:19.057080193933732,6:28.057080193933732):8.048784973394358):11.971767948016911):21.55377379252912,(7:30.910532101965146,(((((((((8:0.3597974858849699,15:0.3597974858849699):0.029368652815533414,(18:0.008779289394691933,24:0.008779289394691933):0.38…
tree STATE_210000 = (((1:0.5716308598490034,2:0.5716308598490034):37.904300763740366,((3:0.01767451427121358,4:0.01767451427121358):23.983849995374264,(5:17.439591587018928,6:26.439591587018928):7.56193292262655):9.47440711394389):25.239304938955804,(7:25.15149629051394,(((((((8:0.22440445287228528,11:0.22440445287228528):0.164884308254084,((10:0.2055355292179522,((14:0.01353118398714376,19:0.013…
tree STATE_211000 = (((1:0.5716308598490034,2:0.5716308598490034):37.904300763740366,((3:0.01767451427121358,4:0.01767451427121358):22.64565909732832,(5:17.07519485756974,6:26.07519485756974):6.588138754029792):10.812598011989834):20.422904547879078,(7:19.91055838050157,((((((((8:0.5744983701963647,11:0.5744983701963647):0.10079557878089396,(17:0.15758767701340673,(18:0.09892393484288936,20:0.098…
tree STATE_212000 = (((1:0.6685428909996496,2:0.6685428909996496):32.77440951152559,((3:0.16485412322351145,4:0.16485412322351145):22.55163641347128,(5:14.32762340346936,6:23.32762340346936):9.388867133225432):5.726461865830451):25.308079823455223,(7:24.742793393136928,((((8:1.1076536196477567,((((9:0.43017300392555247,10:0.43017300392555247):0.011842491805074795,(((11:0.12230609760273094,23:0.12…
tree STATE_213000 = (((1:1.4519399596943572,2:1.4519399596943572):38.08564112788119,((3:0.4400532730678748,4:0.4400532730678748):25.40671373777547,(5:19.261638256739754,6:28.261638256739754):7.585128754103589):8.690814076732202):21.27592520892776,(7:22.222946662603412,((((((((8:0.3893951974114439,10:0.3893951974114439):0.0346103846211252,9:0.4240055820325691):0.2169275776466687,23:0.6409331596792…
tree STATE_214000 = (((1:0.1446984463519545,2:0.1446984463519545):40.74535674331619,((3:0.01996221943918286,4:0.01996221943918286):23.634447795563926,(5:14.971730771913066,6:23.971730771913066):9.682679243090043):12.23564517466503):29.2535155208326,(7:24.876258336502048,(((((((((8:0.5364776703363584,13:0.5364776703363584):0.053403964771873036,((9:0.5016682707510828,(12:0.4140951600036062,14:0.414…
tree STATE_215000 = (((1:0.1446984463519545,2:0.1446984463519545):42.42360551272289,((3:0.01996221943918286,4:0.01996221943918286):25.47061479723393,(5:16.694877058845602,6:25.694877058845602):9.795699957827512):12.077726942401725):28.603681375320974,(7:28.18497070210246,((((((((((8:0.216368718096426,(12:0.1601848904419355,14:0.1601848904419355):0.05618382765449048):0.1506399933064425,13:0.367008…
tree STATE_216000 = (((1:0.35881014346246687,2:0.35881014346246687):41.58667532560871,((3:0.025512979904041444,4:0.025512979904041444):28.22778963327115,(5:17.935743411982234,6:26.935743411982234):11.31755920119296):8.692182855895986):24.813933142559357,(7:24.785503486756554,((((((8:0.17432239197353228,14:0.17432239197353228):0.3201743855205915,(15:0.31018961950293816,23:0.31018961950293816):0.18…
tree STATE_217000 = (((1:0.5826053149120582,2:0.5826053149120582):41.935364829150274,((3:0.3742524368991731,4:0.3742524368991731):25.63271028214633,(5:19.61788768357488,6:28.61788768357488):7.389075035470622):11.511007425016828):23.517192355537446,(7:23.275897873645647,((((((((8:0.6029832681403433,13:0.6029832681403433):0.0724188294880227,(15:0.004049106527883459,23:0.004049106527883459):0.671352…
tree STATE_218000 = (((1:0.46362467615301384,2:0.46362467615301384):41.11974412307136,((3:0.2875875558154224,4:0.2875875558154224):29.757623076192665,(5:21.174552161045902,6:30.174552161045902):9.870658470962184):6.538158167216288):26.394334037772495,(7:25.582243384993838,(((((((8:0.7233107812421946,((13:0.08877022076712165,17:0.08877022076712165):0.3249248680574539,((((15:0.011063114042609715,18…
tree STATE_219000 = (((1:0.3422715615147265,2:0.3422715615147265):44.52852735927519,((3:0.0970675129701295,4:0.0970675129701295):27.785605666839707,(5:20.69888890971857,6:29.69888890971857):8.183784270091266):11.988125740980081):25.22569960526726,(7:29.020900069996102,(((((((8:0.6913257977027922,(10:0.6149295349275912,(16:0.3655885892588351,(20:0.001683291011535773,24:0.001683291011535773):0.3639…
tree STATE_220000 = (((1:0.3643265854545241,2:0.3643265854545241):46.527141197869085,((3:0.13169311049589894,4:0.13169311049589894):29.832510471655223,(5:20.676771755071343,6:29.676771755071343):10.287431827079779):11.927264201172491):27.9613577644161,(7:29.17958135700176,(((((((8:0.655593234578717,(15:0.2560665515410675,((18:0.2081345847254379,(19:0.014859801162546532,23:0.014859801162546532):0.…
tree STATE_221000 = (((1:0.185351416856264,2:0.185351416856264):51.86844058086454,((3:0.08440882621364665,4:0.08440882621364665):30.197368321025323,(5:20.2615847407246,6:29.2615847407246):11.020192406514369):16.77201485048183):28.773343559235677,(7:30.645953181243733,((((((8:0.5090055038972012,(((9:0.22526659458041834,17:0.22526659458041834):0.09880044170107424,(10:0.13318842879324805,15:0.133188…
tree STATE_222000 = (((1:0.026371419699589893,2:0.026371419699589893):47.13618432924483,((3:0.27051722869638084,4:0.27051722869638084):30.106043337370142,(5:17.63923387574158,6:26.63923387574158):13.737326690324942):11.785995182877897):23.620377663697717,(7:28.080372840660765,(((((((((8:0.35128903533103456,(9:0.14505243262924356,15:0.14505243262924356):0.206236602701791):0.05347128798484202,10:0.…
tree STATE_223000 = (((1:0.0776405100087274,2:0.0776405100087274):49.346438160928315,((3:0.2753657498194304,4:0.2753657498194304):30.221746825655714,(5:16.674377483204346,6:25.674377483204346):14.822735092270797):13.9269660954619):24.726626492101097,(7:28.58232871803724,(((((((((8:0.06403477523826026,17:0.06403477523826026):0.11959300941631887,21:0.18362778465457913):0.10332985978536774,19:0.2869…
tree STATE_224000 = (((1:0.0032697941583492707,2:0.0032697941583492707):50.52754119842741,((3:0.15313965511190553,4:0.15313965511190553):37.352254290887515,(5:29.486919298392735,6:38.486919298392735):9.018474647606688):8.025417046586334):21.200747909554764,(7:26.56116341351396,(((((((8:0.3936862167833168,((10:0.23505926494951385,(14:0.049579107255337394,(20:0.008464889148273914,23:0.0084648891482…
tree STATE_225000 = (((1:0.2561265648892981,2:0.2561265648892981):52.12207836527945,((3:0.5687023568206921,4:0.5687023568206921):37.72357245398059,(5:26.548319209814537,6:35.54831920981454):12.743955600986745):9.085930119367468):33.25540784460699,(7:32.85963075075644,((((((8:0.739154283745342,(((11:0.14844232699459922,(12:0.12585394870232525,16:0.12585394870232525):0.022588378292273975):0.0613638…
tree STATE_226000 = (((1:0.13160377642076782,2:0.13160377642076782):57.871996272019,((3:0.2377334135845448,4:0.2377334135845448):35.93037736210909,(5:24.660840619851328,6:33.66084061985133):12.507270155842306):16.83548927274613):25.260125554134092,(7:36.944058122999934,((((8:1.4760332664947962,(9:0.7616847833583502,(((10:0.20049792355072374,14:0.20049792355072374):0.08966326549311018,(15:0.132868…
tree STATE_227000 = (((1:0.002172409885035975,2:0.002172409885035975):52.39787532063022,((3:0.37697902877721745,4:0.37697902877721745):32.56410392029987,(5:21.61231783451487,6:30.61231783451487):12.328765114562223):14.458964781438162):28.55684895333087,(7:28.768158479663214,(((((((8:0.3257966400144952,((18:0.0689241521858963,24:0.0689241521858963):0.13503582017411447,22:0.2039599723600108):0.1218…
tree STATE_228000 = (((1:0.008645338182921236,2:0.008645338182921236):45.627491963283475,((3:0.1153371321102199,4:0.1153371321102199):28.261166956572644,(5:20.067866230366946,6:29.067866230366946):9.308637858315919):12.259633212783534):26.194571483387328,(7:26.465238965141936,((((((8:0.36953782491919945,15:0.36953782491919945):1.2834248152229382,(((10:0.6326148749657321,((14:0.21449955794165496,2…
tree STATE_229000 = (((1:0.053114403451193226,2:0.053114403451193226):48.31160713998304,((3:0.18816178076366263,4:0.18816178076366263):27.78473189137373,(5:19.987051078563084,6:28.987051078563084):8.985842593574311):15.39182787129684):23.500296456066515,(7:26.252314097371034,((((((8:0.3323522657408322,12:0.3323522657408322):0.7481239241017525,15:1.0804761898425848):0.011498668801574352,(10:0.2267…
tree STATE_230000 = (((1:0.0719079825501705,2:0.0719079825501705):48.53323784410173,((3:0.1807841540292987,4:0.1807841540292987):31.449843550586294,(5:21.063350093445585,6:30.063350093445585):11.567277611170006):11.974518122036308):21.825080364470843,(7:24.042049138984723,(((((8:0.7795314610168106,(((10:0.25574892450309084,(((15:0.01483135623344423,16:0.01483135623344423):0.019056880860099903,18:…
tree STATE_231000 = (((1:0.01646415287396863,2:0.01646415287396863):50.66592447058352,((3:0.13623976071137633,4:0.13623976071137633):32.89518448152242,(5:26.020124179347285,6:35.020124179347285):8.011300062886512):12.650964381223687):24.86957010711454,(7:22.85727799432815,((((((8:1.5272029423840863,(((((10:0.15716650483114292,(15:0.04334463627517387,(16:0.010280229566458077,18:0.01028022956645807…
tree STATE_232000 = (((1:0.5944719949079413,2:0.5944719949079413):50.57329489390954,((3:0.4464521614307877,4:0.4464521614307877):33.4971626668777,(5:24.069526244925115,6:33.069526244925115):10.874088583383376):12.224152060508992):18.699021204093853,(7:21.675053063987427,((((((8:0.9851683396963351,(9:0.1483677678138644,19:0.1483677678138644):0.8368005718824707):0.5689784743534332,((((10:0.13416433…
tree STATE_233000 = (((1:0.7784642180343919,2:0.7784642180343919):54.288047215633725,((3:0.36993667766339655,4:0.36993667766339655):32.00869856589687,(5:20.83198983966662,6:29.83198983966662):12.546645403893649):17.68787619010785):22.88085664633774,(7:30.121775161871767,(((((((8:0.12419386149663934,19:0.12419386149663934):0.3196853876201869,9:0.44387924911682625):0.9477260341258085,(((46:0.225135…
tree STATE_234000 = (((1:1.012270772746982,2:1.012270772746982):51.07306130672344,((3:0.058628425607709644,4:0.058628425607709644):33.8184032887316,(5:19.682236774308336,6:28.682236774308336):15.194794940030974):13.208300365131109):18.549788180068262,(7:24.004202926077127,((((((((8:0.2957152263564842,19:0.2957152263564842):0.21240440590620857,14:0.5081196322626927):0.624526969613911,(9:0.82511657…
tree STATE_235000 = (((1:0.3435732496282462,2:0.3435732496282462):44.437191828889354,((3:0.04122310066786383,4:0.04122310066786383):29.725852177562984,(5:18.32268419173561,6:27.32268419173561):12.444391086495237):10.013689800286755):34.30205212162835,(7:37.50966919939191,((((((8:0.5384273874421103,19:0.5384273874421103):0.005082645451537915,14:0.5435100328936482):0.5087657743855636,((11:0.5259033…
tree STATE_236000 = (((1:0.8919850632332373,2:0.8919850632332373):53.97880598455711,((3:0.8984051015070396,4:0.8984051015070396):35.46107763681513,(5:22.87223674755191,6:31.87223674755191):14.487245990770262):13.511308309468177):27.699555233091147,(7:30.454726017702292,((((((((8:0.22571773845152,11:0.22571773845152):0.8004551355165795,(((46:0.10723537257499745,47:0.10723537257499745):0.3801286363…
tree STATE_237000 = (((1:0.9021949979925452,2:0.9021949979925452):46.83339718334814,((3:0.33540573919423267,4:0.33540573919423267):26.765687399928392,(5:18.78756961895136,6:27.78756961895136):9.313523520171266):15.63449904221806):26.99401047895291,(7:26.03986987801275,((((((((((((8:0.10498847000496365,10:0.10498847000496365):0.06199456772649313,13:0.16698303773145678):0.06392255487091186,((15:0.0…
tree STATE_238000 = (((1:0.679008850202683,2:0.679008850202683):47.17957172885992,((3:0.20051538667916624,4:0.20051538667916624):24.938534017893666,(5:17.992052122133614,6:26.992052122133614):8.146997282439216):17.719531174489774):20.784331557681497,(7:22.767143691106718,((((((((((((((8:0.04834165978400776,10:0.04834165978400776):0.11001170351816847,13:0.15835336330217623):0.007445525030314454,15…
tree STATE_239000 = (((1:0.8239547110412477,2:0.8239547110412477):46.10296551297879,((3:0.044354466082996424,4:0.044354466082996424):25.560611620499213,(5:16.03878314158149,6:25.03878314158149):10.566182945000719):16.321954137437828):25.68758400239483,(7:29.719246505691785,(((((((8:0.9284924435130877,((11:0.3806686244693618,((13:0.24197925423934566,17:0.24197925423934566):0.029211423288869415,15:…
tree STATE_240000 = (((1:0.7423121425481618,2:0.7423121425481618):43.47868490275438,((3:0.513863185631843,4:0.513863185631843):27.217905570396425,(5:16.901071681283607,6:25.901071681283607):11.83069707474466):11.489228289274273):24.597100268266402,(7:25.28114147795862,((((((((8:0.3273122345233565,(19:0.08397300140965377,22:0.08397300140965377):0.24333923311370273):0.35212197999527745,(14:0.561467…
tree STATE_241000 = (((1:0.30573410325769323,2:0.30573410325769323):42.30835886439576,((3:0.021655002221841357,4:0.021655002221841357):26.071920032447487,(5:17.251356273703802,6:26.251356273703802):9.842218760965526):11.52051793298412):26.41392927071975,(7:29.087390671243433,((((((((8:0.5229327042772823,((((11:0.1349175119140106,16:0.1349175119140106):0.010190665996711368,23:0.14510817791072197):…
tree STATE_242000 = (((1:0.5451687101581868,2:0.5451687101581868):42.1216750825388,((3:0.10109414787931215,4:0.10109414787931215):25.84158352721769,(5:19.310443637518315,6:28.310443637518315):7.632234037578687):11.724166117599985):27.149429250120853,(7:29.122877400406736,((((((((8:0.4185743196643183,19:0.4185743196643183):0.16915870828201202,12:0.5877330279463303):0.7759585118707867,((((11:0.1999…
tree STATE_243000 = (((1:1.0486889441239207,2:1.0486889441239207):46.11093507881532,((3:0.017597892503804502,4:0.017597892503804502):31.1470692966487,(5:22.085565502375452,6:31.085565502375452):10.07910168677705):10.99495683378673):28.262876352049183,(7:26.78372509880171,(((((((((8:0.6077072088266638,((13:0.20141393218251005,23:0.20141393218251005):0.3282453758770484,(14:0.1314891753281632,16:0.1…
tree STATE_244000 = (((1:0.7477956175826126,2:0.7477956175826126):46.81368556387811,((3:0.2393288237477602,4:0.2393288237477602):31.401155459816742,(5:23.68469927695857,6:32.68469927695857):8.955785006605936):10.920996897896217):28.797223859909025,(7:24.862260301824946,(((((((((8:0.6703875889743934,24:0.6703875889743934):0.01904301473699721,(((14:0.11902298793018862,17:0.11902298793018862):0.1132…
tree STATE_245000 = (((1:0.25464843668302883,2:0.25464843668302883):48.987073842885316,((3:0.11363695158040166,4:0.11363695158040166):33.57547166738461,(5:25.901514953930295,6:34.901514953930295):8.78759366503472):10.552613660603328):32.78380907459475,(7:31.600203926203783,(((((((((8:0.17142733269890617,9:0.17142733269890617):0.6831769893548855,(((10:0.167086345095028,(14:0.1135132247206707,17:0.…
tree STATE_246000 = (((1:0.21440004550300706,2:0.21440004550300706):54.348897178633344,((3:0.04969688267637906,4:0.04969688267637906):34.74265070281735,(5:22.349850820482402,6:31.349850820482402):13.442496765011327):14.77094963864262):24.498123916503005,(7:25.730779783895017,(((((((8:0.32171574814831894,(18:0.09616562832290386,24:0.09616562832290386):0.22555011982541506):0.6621406797577005,((((9:…
tree STATE_247000 = (((1:0.08794250436549156,2:0.08794250436549156):51.50575869419099,((3:0.45707972359307547,4:0.45707972359307547):33.00594771792117,(5:26.002929833349377,6:35.00292983334938):8.460097608164865):13.130673757042238):29.409078831297172,(7:35.01358899598951,((((((((8:0.33213236241214206,18:0.33213236241214206):0.04692700692645613,(11:0.17412532401206418,21:0.17412532401206418):0.20…
tree STATE_248000 = (((1:0.23752312490957905,2:0.23752312490957905):53.49842054898045,((3:0.2917588812292351,4:0.2917588812292351):33.923587207783335,(5:26.219825691376776,6:35.219825691376776):8.995520397635794):14.520597584877457):27.561652619071715,(7:34.684641856978516,((((((8:1.0002080214980555,(11:0.36616138018955585,20:0.36616138018955585):0.6340466413084997):0.27957234762866334,((18:0.107…
tree STATE_249000 = (((1:0.2743846445859113,2:0.2743846445859113):55.88090592191293,((3:0.35123724919301047,4:0.35123724919301047):32.724076741276086,(5:20.900295750290795,6:29.900295750290795):13.175018240178304):18.079976576029736):23.997845611399228,(7:31.744675304813242,(((((((((((8:0.44502516932099234,(14:0.004835656925948554,17:0.004835656925948554):0.4401895123950438):0.02994755606666194,(…
tree STATE_250000 = (((1:0.18464259606041544,2:0.18464259606041544):49.719970407625475,((3:0.2622339256998032,4:0.2622339256998032):29.818277134999747,(5:20.43218983183567,6:29.43218983183567):10.648321228863878):14.824101942986339):35.17885386436149,(7:31.982705267893984,((((((8:1.2438039852673732,((9:0.8911518312183242,((12:0.3607511581728542,22:0.3607511581728542):0.19310681846002253,(20:0.244…
tree STATE_251000 = (((1:0.10464951021933722,2:0.10464951021933722):45.038688005645454,((3:0.1326147023297306,4:0.1326147023297306):28.712349012329398,(5:17.92413554277892,6:26.92413554277892):11.92082817188021):11.298373801205663):33.18321247591401,(7:38.426017972696215,((((8:1.5424259007443544,15:1.5424259007443544):1.2657293474410913,(((9:1.2633705060910863,(((12:0.13913509915712477,(13:0.0814…
tree STATE_252000 = (((1:0.7519665388749512,2:0.7519665388749512):47.34271811755004,((3:0.865284656967857,4:0.865284656967857):29.781092939952586,(5:24.06489109620685,6:33.06489109620685):7.581486500713595):12.44830705950455):31.693292449101882,(7:39.33809270828246,((((((8:0.38775945975639736,15:0.38775945975639736):0.31835050102230267,((10:0.6068298986844493,(((12:0.11002597292743341,20:0.110025…
tree STATE_253000 = (((1:0.5084083679246554,2:0.5084083679246554):47.13424892905611,((3:0.20574882605234812,4:0.20574882605234812):33.25418119046523,(5:22.993964680437365,6:31.993964680437365):11.465965336080217):9.182727280463183):26.09292841333461,(7:27.52551109058713,((((((((((8:0.24555718010069513,(12:0.21768155067697714,20:0.21768155067697714):0.02787562942371799):0.03354343081416947,((17:0.…
tree STATE_254000 = (((1:0.2844391708818108,2:0.2844391708818108):44.983673582635234,((3:0.21336003762815992,4:0.21336003762815992):30.452194290674573,(5:19.24973553567335,6:28.24973553567335):12.415818792629384):9.602558425214312):26.472254630182235,(7:26.2462084297537,(((((((8:0.9168241299168972,9:0.9168241299168972):0.4255552163980104,(13:0.6645459656113528,14:0.6645459656113528):0.67783338070…
tree STATE_255000 = (((1:0.4941840116155518,2:0.4941840116155518):44.95609689055231,((3:1.0834572207139814,4:1.0834572207139814):29.290516528838097,(5:18.698300425046043,6:27.698300425046043):12.675673324506036):10.076307152615783):21.32501197756251,(7:20.40458605693108,(((((8:1.1517433657665892,9:1.1517433657665892):0.4715651930214009,(((10:1.013412658569484,(11:0.8830043763102742,(((15:0.028372…
tree STATE_256000 = (((1:0.09767839469614614,2:0.09767839469614614):41.37921498561468,((3:0.42604623385272866,4:0.42604623385272866):24.31595877674107,(5:19.162042317875965,6:28.162042317875965):6.579962692717835):11.734888369717027):22.061259764567126,(7:23.448069667989657,((((((8:0.28824350023160317,(12:0.036149721415022734,21:0.036149721415022734):0.25209377881658046):0.05491095804832996,(15:0…
tree STATE_257000 = (((1:0.22454638525895376,2:0.22454638525895376):39.0745958105499,((3:0.08689461095601736,4:0.08689461095601736):23.05413609508996,(5:16.159406107228776,6:25.159406107228776):7.9816245988171985):11.15811148976288):28.64515427693121,(7:20.438817223501168,((((((((8:0.32998343593585805,13:0.32998343593585805):0.40762376003811024,9:0.7376071959739683):0.087528325034541,12:0.8251355…
tree STATE_258000 = (((1:0.20726743549464643,2:0.20726743549464643):40.05076481889783,((3:0.05940035364855234,4:0.05940035364855234):24.58063760533498,(5:20.950506728987257,6:29.950506728987257):4.689531229996277):10.617994295408948):25.501850116278142,(7:24.083215625605753,((((((((8:0.5811934051911823,13:0.5811934051911823):4.573552469662179E-4,(15:0.4469489226447097,((16:0.01390597887263212,23:…
tree STATE_259000 = (((1:0.17804775447102017,2:0.17804775447102017):41.29700421310034,((3:0.012906009983918665,4:0.012906009983918665):23.4740683917092,(5:16.2915188715094,6:25.2915188715094):8.195455530183718):12.988077565878243):23.483942948643758,(7:22.336010514266363,((((8:1.5216526720833023,(((9:0.9307539427825853,((((10:0.11388062585470306,24:0.11388062585470306):0.02323762396879249,(20:0.0…
tree STATE_260000 = (((1:0.22234997353542418,2:0.22234997353542418):44.072111044138175,((3:0.08339968158221112,4:0.08339968158221112):22.46693669523395,(5:15.150539559704153,6:24.150539559704153):8.399796817112009):16.744124640857436):20.831242729466354,(7:21.246504496978147,(((((8:0.4069718402413399,(14:0.012159981684414666,19:0.012159981684414666):0.39481185855692524):0.4778423448191145,22:0.88…
tree STATE_261000 = (((1:0.27671266472418843,2:0.27671266472418843):38.79106593207827,((3:0.16990157202451428,4:0.16990157202451428):24.992699264899038,(5:19.954629331290413,6:28.954629331290413):6.2079715056331395):8.905177759878903):22.68977714098618,(7:24.74782424461649,(((((8:1.1459439317714182,(18:0.40300063057811036,20:0.40300063057811036):0.7429433011933078):0.07127162149103405,((((((9:0.1…
tree STATE_262000 = (((1:0.19805674940143625,2:0.19805674940143625):39.50908805545205,((3:0.04474431396562828,4:0.04474431396562828):25.397675291057347,(5:19.650955551534317,6:28.650955551534317):6.79146405348866):9.264725199830508):32.200324193238245,(7:27.200130248271996,((((((((8:0.565888655544918,20:0.565888655544918):0.3718671925809669,18:0.9377558481258849):0.43389355153247056,((((9:0.50453…
tree STATE_263000 = (((1:0.055615807634529446,2:0.055615807634529446):43.17947018424785,((3:0.2326897182202643,4:0.2326897182202643):29.019923554180075,(5:18.57887969362893,6:27.57887969362893):11.673733578771408):8.98247271948204):31.687998770479957,(7:30.33252862376913,(((((((((8:0.0707981615677173,18:0.0707981615677173):0.5447525553912262,((9:0.13766082182939676,(17:0.09866021179386325,19:0.09…
tree STATE_264000 = (((1:0.05922495829222285,2:0.05922495829222285):43.37100044850793,((3:0.408961616590064,4:0.408961616590064):29.14264465769807,(5:24.683050838280707,6:33.68305083828071):5.868555436007426):8.878619132512021):34.79285163699843,(7:31.403352730672744,(((((((((8:0.28420001172912923,(14:0.17640244465344185,21:0.17640244465344185):0.10779756707568738):0.03525771273445211,(15:0.20928…
tree STATE_265000 = (((1:0.10738143887697227,2:0.10738143887697227):47.485675063882496,((3:0.032820992133702376,4:0.032820992133702376):29.576664376430756,(5:22.110428263229842,6:31.110428263229842):8.499057105334614):12.98357113419501):29.584370866819967,(7:26.203193222325005,(((((((((8:0.25221880355642706,16:0.25221880355642706):0.1352421382951839,13:0.38746094185161095):0.2519925501222168,19:0…
tree STATE_266000 = (((1:0.02994873962943423,2:0.02994873962943423):41.9756013704045,((3:0.03543850485433886,4:0.03543850485433886):26.03586779499055,(5:17.728413505593167,6:26.728413505593167):9.342892794251725):10.934243810189038):21.252136940351555,(7:23.07559764230038,(((((((8:0.2864863119958975,(15:0.22825585613880606,16:0.22825585613880606):0.05823045585709147):0.10490367559376607,(12:0.114…
tree STATE_267000 = (((1:0.02994873962943423,2:0.02994873962943423):43.41636339295652,((3:0.03543850485433886,4:0.03543850485433886):22.559723477795814,(5:14.271410834204456,6:23.271410834204456):9.323751148445698):15.851150149935798):17.232153488435323,(7:20.714921113300427,((((((((8:0.23287654582934988,(13:0.2003585939501078,((19:0.007701638426166497,20:0.007701638426166497):0.13890997791220885…
tree STATE_268000 = (((1:0.0915242246823027,2:0.0915242246823027):43.15155031992427,((3:0.1353972312222833,4:0.1353972312222833):23.076416146214775,(5:13.961382287414487,6:22.961382287414487):10.250431090022573):15.03126116716951):15.509595094133346,(7:16.444814805349118,((((((((8:0.32001446022712193,(22:0.2529787538162262,24:0.2529787538162262):0.06703570641089573):0.06059636429498072,((11:0.302…
tree STATE_269000 = (((1:0.120485988064857,2:0.120485988064857):31.036585990534597,((3:0.22437795269345528,4:0.22437795269345528):19.27117831072378,(5:11.344440842736393,6:20.344440842736393):9.151115420680842):6.661515715182219):26.683916213004814,(7:22.085863923488404,(((((((8:0.22128265724522184,(22:0.022061625458914703,24:0.022061625458914703):0.19922103178630712):0.4478372512840109,(((10:0.0…
tree STATE_270000 = (((1:0.3157294497329328,2:0.3157294497329328):34.42604271311645,((3:0.04353144333642689,4:0.04353144333642689):20.62617940341827,(5:12.030786233293341,6:21.03078623329334):9.638924613461356):9.07206131609469):22.10826492045517,(7:17.52402928984027,(((((8:0.5273058133481491,19:0.5273058133481491):0.36789818065562796,((((9:0.07846280013619131,18:0.07846280013619131):0.2262168451…
tree STATE_271000 = (((1:0.41498928124382495,2:0.41498928124382495):39.20223468010499,((3:0.19922418697350963,4:0.19922418697350963):22.684534512744676,(5:16.0218525557164,6:25.0218525557164):7.861906144001786):11.733465261630634):16.899929074316624,(7:21.02666385315095,(((((((8:0.2425540735470762,(12:0.08159864113295169,15:0.08159864113295169):0.16095543241412452):0.19712532948168743,9:0.4396794…
tree STATE_272000 = (((1:0.3203853045688003,2:0.3203853045688003):34.31988165695447,((3:0.05083432509975694,4:0.05083432509975694):23.8666100660336,(5:17.918614198830426,6:26.918614198830426):6.998830192302933):5.722822570389916):26.50469160686182,(7:24.03954867574936,(((((((((8:0.16730471335476552,24:0.16730471335476552):0.10691331587302119,11:0.2742180292277867):0.17928388428682124,9:0.45350191…
tree STATE_273000 = (((1:0.30545325052785444,2:0.30545325052785444):40.406143771332566,((3:0.027412842044784114,4:0.027412842044784114):24.98722999717313,(5:17.26095466594783,6:26.26095466594783):8.753688173270085):10.696954182642507):18.78097542952286,(7:22.81807994307006,((((((((8:0.34993381991346273,11:0.34993381991346273):0.1634035839684319,(((12:0.22142297674030573,(14:0.08299162200843091,23…
tree STATE_274000 = (((1:0.37542338035200373,2:0.37542338035200373):38.094454781326164,((3:0.1371635974021448,4:0.1371635974021448):27.40884842829636,(5:16.137077053324543,6:25.137077053324543):12.40893497237396):5.923866135979665):23.8207862422733,(7:22.580505414727092,(((((((((((((8:0.08871495281137771,17:0.08871495281137771):0.09632789978976482,(11:0.12177747257880274,16:0.12177747257880274):0…
tree STATE_275000 = (((1:0.29320641425603,2:0.29320641425603):35.72572033518459,((3:0.00820322309812127,4:0.00820322309812127):24.27281061396186,(5:15.883074330372128,6:24.88307433037213):9.397939506687852):6.737912912380644):24.26931302036064,(7:27.314871356130325,(((((((((((((8:0.09190048202408811,11:0.09190048202408811):0.0023637542697602792,12:0.09426423629384839):0.11806554723544677,((9:0.04…
tree STATE_276000 = (((1:0.2839389361150584,2:0.2839389361150584):38.492161999083585,((3:0.3032621783948155,4:0.3032621783948155):25.540643598921726,(5:17.948968167780365,6:26.948968167780365):8.894937609536179):7.932195157882099):25.94359232705544,(7:28.481053291056625,(((((((8:0.2541355266395337,(((9:0.15640394391778084,11:0.15640394391778084):0.06204422523736547,(12:0.12644354037758054,((14:0.…
tree STATE_277000 = (((1:0.0051302839910150055,2:0.0051302839910150055):39.134786453989705,((3:0.13755202197618388,4:0.13755202197618388):20.148663268227395,(5:15.916286552499539,6:24.91628655249954):5.36992873770404):13.85370144777714):21.63770944429023,(7:19.54478795027562,((((((8:0.18910695747205564,20:0.18910695747205564):0.17473106188200482,(((16:0.09726563986319482,17:0.09726563986319482):0…
tree STATE_278000 = (((1:0.057817290471563254,2:0.057817290471563254):34.81132194297477,((3:0.22401885811308553,4:0.22401885811308553):18.5305848222565,(5:14.586893494690585,6:23.586893494690585):5.167710185678999):11.114535553076749):24.193291645464228,(7:22.282997989971257,(((((((8:1.5284427886224548,((((((10:0.09480102080892469,24:0.09480102080892469):0.035867839725021555,20:0.1306688605339462…
tree STATE_279000 = (((1:0.17271016817540108,2:0.17271016817540108):40.31996093413164,((3:0.41257433494364903,4:0.41257433494364903):25.269642966022403,(5:19.214367219067537,6:28.214367219067537):7.467850081898515):9.81045380134099):24.950709770628336,(7:23.842648865706842,((((((((8:0.7264213751717734,10:0.7264213751717734):0.4854082133028095,((15:0.2348554449469088,((16:0.014019227186947827,23:0…
tree STATE_280000 = (((1:0.08806630328437492,2:0.08806630328437492):41.832758702646814,((3:0.27366177026361704,4:0.27366177026361704):21.24574786505992,(5:14.827212698044889,6:23.82721269804489):7.692196937278645):15.401415370607651):18.811941019048795,(7:19.016719346188985,(((((((8:0.6503230842392521,15:0.6503230842392521):0.9953802326104267,(((11:0.6937992619494722,13:0.6937992619494722):0.1408…
tree STATE_281000 = (((1:0.0335714126133837,2:0.0335714126133837):41.00868737624036,((3:0.184227940241664,4:0.184227940241664):25.53601016422178,(5:14.778718102694473,6:23.778718102694473):11.941520001768968):10.322020684390303):21.313857187645965,(7:28.235582349025904,((((((8:0.9709548898735988,11:0.9709548898735988):0.9701744311549284,(((46:0.3656338586345308,47:0.3656338586345308):0.2711610507…
tree STATE_282000 = (((1:0.05462828472820114,2:0.05462828472820114):41.07013039194323,((3:0.21878524824472656,4:0.21878524824472656):26.20228632590011,(5:15.176870797129332,6:24.176870797129332):12.244200777015507):9.703687102526594):24.34764015712969,(7:26.39897752618119,((((((((8:0.9754068000119399,11:0.9754068000119399):0.011314231864057,12:0.9867210318759969):0.30879892810851217,(((9:0.192534…
tree STATE_283000 = (((1:0.05462828472820114,2:0.05462828472820114):54.860752972095014,((3:0.21878524824472656,4:0.21878524824472656):31.325146106935513,(5:23.220744953594377,6:32.22074495359438):9.323186401585865):18.371449901642976):20.930280707108345,(7:26.923485807433423,(((((((8:0.21929067944420677,22:0.21929067944420677):0.37080758440906003,(9:0.18666238890715967,21:0.18666238890715967):0.4…
tree STATE_284000 = (((1:0.04360803994084783,2:0.04360803994084783):52.58451534862021,((3:0.21878524824472656,4:0.21878524824472656):32.845636106051785,(5:20.584702129859068,6:29.584702129859068):13.479719224437446):14.563702034264544):31.938235756252915,(7:31.34908739776153,(((((((((8:0.40813546042987875,(17:0.2763661231107265,19:0.2763661231107265):0.13176933731915225):0.10047530992152315,(13:0…
tree STATE_285000 = (((1:0.03073070430878566,2:0.03073070430878566):49.66495867044708,((3:0.19762276326975936,4:0.19762276326975936):31.807362261698966,(5:23.48291688250977,6:32.48291688250977):9.522068142458956):12.69070434978714):24.741059937641744,(7:19.936769154217558,((((((((8:0.15997292301660135,18:0.15997292301660135):0.14764333891379047,13:0.3076162619303918):0.1213421402811054,((17:0.146…
tree STATE_286000 = (((1:0.0257928768804625,2:0.0257928768804625):52.59539642984984,((3:0.18950798691022364,4:0.18950798691022364):32.13371788651522,(5:19.214565237421056,6:28.214565237421056):14.108660636004387):15.297963433304858):18.519762290810036,(7:21.569132653400544,(((((((((8:0.24509200792265975,19:0.24509200792265975):0.011363247917268088,(9:0.19648985160413424,18:0.19648985160413424):0.…
tree STATE_287000 = (((1:0.05742734048287801,2:0.05742734048287801):45.77565614453344,((3:0.24149574896020276,4:0.24149574896020276):23.26873607701347,(5:21.561025166814595,6:30.561025166814595):2.9492066591590813):17.32285165904264):25.675715343239546,(7:30.36328834870777,((((((8:0.6303073980759287,((14:0.01676145807542596,(16:0.012506860269533855,24:0.012506860269533855):0.004254597805892105):0…
tree STATE_288000 = (((1:0.07689915993939245,2:0.07689915993939245):49.19874901113459,((3:0.2734955428972228,4:0.2734955428972228):30.800780181776922,(5:18.909883397327697,6:27.909883397327697):13.164392327346448):13.201372446399837):27.34755745759172,(7:27.991357416092065,((((8:1.1238647425185597,(((9:0.5886820891097084,(13:0.19471389086978413,(18:7.226321226670164E-4,19:7.226321226670164E-4):0.…
tree STATE_289000 = (((1:0.03912206703251364,2:0.03912206703251364):43.82618678810006,((3:0.2734955428972228,4:0.2734955428972228):27.183385265467194,(5:19.611994840412297,6:28.611994840412297):8.84488596795212):11.408428046768158):33.36055866071917,(7:29.694581823943423,((((((8:1.4913463600234782,(((9:0.4203685177375863,10:0.4203685177375863):0.08907741862948848,(14:0.06048800807588911,(15:0.034…
tree STATE_290000 = (((1:0.025068923293499523,2:0.025068923293499523):47.76971628046718,((3:0.250292220540862,4:0.250292220540862):28.092774685823855,(5:18.62062926530716,6:27.62062926530716):10.72243764105756):14.451718297395956):35.028589238420984,(7:32.26139275169485,((((((8:0.8513235187724364,((12:0.26115035222196004,22:0.26115035222196004):0.021748677186544108,(19:0.07621093946194442,20:0.07…
tree STATE_291000 = (((1:0.05062446299148782,2:0.05062446299148782):48.50314911594135,((3:0.2924872935163876,4:0.2924872935163876):30.955293234102406,(5:18.79791087954216,6:27.79791087954216):13.449869648076632):12.30599305131404):26.61541416565484,(7:26.319457388389523,(((((((8:0.43213896657758766,((9:0.23943014287181716,(17:0.02526739086663386,21:0.02526739086663386):0.2141627520051833):0.18243…
tree STATE_292000 = (((1:0.029519894792441548,2:0.029519894792441548):42.11099497814882,((3:0.25764127555708605,4:0.25764127555708605):26.260530614890364,(5:16.77838987047993,6:25.77838987047993):10.739782019967517):10.622342982493812):33.90324214685949,(7:24.87749429595612,((((((((((8:0.23701027617706624,(17:0.14787777531883992,21:0.14787777531883992):0.08913250085822633):0.18599111741967703,(12…
tree STATE_293000 = (((1:0.029519894792441548,2:0.029519894792441548):45.313041206506966,((3:0.25764127555708605,4:0.25764127555708605):27.085716047653683,(5:17.421199546768428,6:26.421199546768428):10.92215777644234):12.999203778088642):30.70119591850134,(7:26.769136270748874,(((((((((8:0.5738495560374893,(17:0.36920079037024656,24:0.36920079037024656):0.20464876566724277):0.03235702692337561,13…
tree STATE_294000 = (((1:0.30904070619737567,2:0.30904070619737567):44.36253476961299,((3:0.2621027039661641,4:0.2621027039661641):28.222656634963073,(5:18.44620182908268,6:27.44620182908268):11.038557509846559):11.186816136881127):19.269905926852964,(7:20.663807962018453,(((((((((((8:0.36650788564370645,13:0.36650788564370645):0.23116715421591177,(17:0.24972014496311606,24:0.24972014496311606):0…
tree STATE_295000 = (((1:0.04591736026707771,2:0.04591736026707771):44.32114865789596,((3:0.23297026204914673,4:0.23297026204914673):25.137215065826272,(5:18.51310021294247,6:27.51310021294247):7.85708511493295):13.996880690287618):24.613112640990288,(7:21.517150076311125,(((((((8:0.45220747925323573,((14:3.180819635123516E-4,24:3.180819635123516E-4):0.15537383010821135,17:0.1556919120717237):0.2…
tree STATE_296000 = (((1:0.05694927335031963,2:0.05694927335031963):40.69853423327802,((3:0.25111424380130387,4:0.25111424380130387):23.71128622331596,(5:16.946289237826306,6:25.946289237826306):8.016111229290956):11.793083039511075):24.470444717054505,(7:27.85006494538316,((((((((8:0.7443012592064887,14:0.7443012592064887):0.6431027332722267,((9:0.16496648514650264,21:0.16496648514650264):0.3671…
tree STATE_297000 = (((1:0.10781306797219692,2:0.10781306797219692):40.625355660193556,((3:0.34297361712703633,4:0.34297361712703633):24.24738978114481,(5:15.330586278795373,6:24.330586278795373):10.259777119476475):11.142805329893903):35.375368620028965,(7:33.456153802668695,(((((((((8:0.4183798308013685,(9:0.20618531299250445,(15:0.02495493422103224,21:0.02495493422103224):0.18123037877147222):…
tree STATE_298000 = (((1:0.034346453453121484,2:0.034346453453121484):41.81420118267779,((3:0.22207010207931788,4:0.22207010207931788):28.17785161018183,(5:21.12796126188895,6:30.12796126188895):8.271960450372198):8.44862592386977):22.751036387970004,(7:20.538822494366755,(((((((8:1.4213500770841878,(((46:0.02222605501363408,47:0.02222605501363408):0.8974451102777657,(48:0.9057446587225103,(50:0.…
tree STATE_299000 = (((1:0.034346453453121484,2:0.034346453453121484):44.162314128241476,((3:0.06905499772308943,4:0.06905499772308943):24.335584309179215,(5:17.455570461342894,6:26.455570461342894):7.94906884555941):14.792021274792297):23.8913719405121,(7:25.331974996324902,(((((((8:0.9038663611449704,(15:0.23143712064481817,22:0.23143712064481817):0.6724292405001523):0.18494190727953197,((9:0.6…
tree STATE_300000 = (((1:0.04491722517606789,2:0.04491722517606789):46.64384024451839,((3:0.08624992425705891,4:0.08624992425705891):29.889667328097566,(5:18.51035054657613,6:27.51035054657613):12.465566705778496):11.712840217339831):24.09457212607861,(7:25.95401681690184,((((((((8:0.5396889335717518,(10:0.22113196556470166,20:0.22113196556470166):0.3185569680070502):0.12056834391262394,((12:0.31…
tree STATE_301000 = (((1:0.2892390569589409,2:0.2892390569589409):48.300164370251295,((3:0.504227203226149,4:0.504227203226149):29.604455442400024,(5:21.844502739044366,6:30.844502739044366):9.26417990658181):13.480720781584061):19.57683694367976,(7:23.176650753030117,(((((((8:0.28779858864266483,20:0.28779858864266483):0.4095888770052486,((9:0.1923857559087115,(16:0.14662784243572913,17:0.146627…
tree STATE_302000 = (((1:0.17139140608347425,2:0.17139140608347425):44.44750639069984,((3:0.31223835577545955,4:0.31223835577545955):30.39519904956939,(5:14.67973201072488,6:23.67973201072488):17.027705394619968):8.911460391438467):26.557471333324997,(7:24.14032736233353,((((((((8:0.3793860369242871,(12:0.3092240459939332,(14:0.191421571527367,18:0.191421571527367):0.11780247446656622):0.07016199…
tree STATE_303000 = (((1:0.3135826603428402,2:0.3135826603428402):38.672199351041755,((3:0.7131479200897832,4:0.7131479200897832):26.75615101267259,(5:21.11168921984168,6:30.11168921984168):7.357609712920691):6.5164830786222225):24.390659097142425,(7:26.770747151828438,(((((((((((8:0.11913714147580341,14:0.11913714147580341):0.14479384557678543,18:0.26393098705258883):0.20466533101404638,12:0.468…
tree STATE_304000 = (((1:0.2923618480997625,2:0.2923618480997625):34.62808427385984,((3:0.3075425968345087,4:0.3075425968345087):21.783561137728967,(5:13.044325229683462,6:22.044325229683462):10.046778504880013):7.8293423873961245):21.637503604288995,(7:20.811067417545182,((((((((((8:0.11175538264677942,14:0.11175538264677942):0.11994777426548489,(18:0.1683300194850406,21:0.1683300194850406):0.06…
tree STATE_305000 = (((1:0.19876050121687072,2:0.19876050121687072):40.401731923434724,((3:0.41053974923384295,4:0.41053974923384295):20.65500893524738,(5:15.327252672638572,6:24.327252672638572):6.73829601184265):14.53494374017037):19.962566676236023,(7:17.637661561706167,((((((((((8:0.3916879516869741,(18:0.14561837539373912,(19:0.05951170890567281,21:0.05951170890567281):0.08610666648806631):0…
tree STATE_306000 = (((1:0.2332050048982417,2:0.2332050048982417):40.2520157830826,((3:0.46687989792986606,4:0.46687989792986606):22.955087010945604,(5:15.629018258124297,6:24.629018258124297):8.792948650751171):12.063253879105368):18.25735301186741,(7:21.6786932592196,((((((((8:0.358414860343865,(18:0.03876225730411262,21:0.03876225730411262):0.3196526030397524):0.1953881692697042,19:0.553803029…
tree STATE_307000 = (((1:0.01178180789027472,2:0.01178180789027472):39.09837693346737,((3:0.10470264144859165,4:0.10470264144859165):25.78657683972328,(5:19.06513807047602,6:28.06513807047602):7.8261414106958505):8.218879260185773):29.206652028826518,(7:29.004071728144474,(((((((((8:0.35878844418290284,(14:0.055034295120213655,22:0.055034295120213655):0.30375414906268916):0.10490040898026282,(18:…
tree STATE_308000 = (((1:0.24369243746158098,2:0.24369243746158098):42.6287000968966,((3:0.6063728804599791,4:0.6063728804599791):26.410661311159657,(5:17.7735022437972,6:26.7735022437972):10.243531947822436):10.855358342738548):26.710045698976884,(7:28.47470319703222,(((((((8:0.24878617829895827,(14:0.025440947220193997,22:0.025440947220193997):0.22334523107876428):0.6617192462002963,(13:0.87347…
tree STATE_309000 = (((1:1.9020471960473628E-4,2:1.9020471960473628E-4):38.53708330194716,((3:0.07317882207276583,4:0.07317882207276583):24.004323480350802,(5:12.26063682579769,6:21.26063682579769):12.816865476625878):9.459771204243197):22.25170507686647,(7:26.884860022406187,(((((8:1.2830729873079931,(((46:0.2912274297332431,47:0.2912274297332431):0.4901634388935998,(48:0.4969918504135469,(49:0.…
tree STATE_310000 = (((1:1.9020471960473628E-4,2:1.9020471960473628E-4):43.359001995612786,((3:0.07317882207276583,4:0.07317882207276583):23.10379805482697,(5:17.241422679782364,6:26.241422679782364):6.935554197117373):15.182215323432658):15.473666286377174,(7:18.8707093589722,((((8:1.6983272480373632,(((9:0.3540024362462173,14:0.3540024362462173):0.4257061380291096,((10:0.7452928223905697,16:0.7…
tree STATE_311000 = (((1:1.9020471960473628E-4,2:1.9020471960473628E-4):38.96060133092023,((3:0.07317882207276583,4:0.07317882207276583):25.394249736725538,(5:19.437791420909218,6:28.437791420909218):7.029637137889086):8.493362976841532):19.96294951254152,(7:21.61603071591381,(((((((8:0.09533301696655219,14:0.09533301696655219):0.012564027468364075,20:0.10789704443491627):1.16056125271141,(9:0.35…
tree STATE_312000 = (((1:1.9020471960473628E-4,2:1.9020471960473628E-4):38.326900748273644,((3:0.4930530554142063,4:0.4930530554142063):25.307794644784245,(5:18.363645404761613,6:27.363645404761613):8.43720229543684):7.526243252794792):22.38224843584895,(7:22.679982129891783,((((((((8:0.060654465486658586,16:0.060654465486658586):0.8802095136561239,(12:0.19227046434134476,17:0.19227046434134476):…
tree STATE_313000 = (((1:0.24220517777876616,2:0.24220517777876616):38.35399840557831,((3:0.901233459645777,4:0.901233459645777):23.339974676923102,(5:18.02819016039493,6:27.02819016039493):7.213017976173948):9.354995446788195):21.62270795128797,(7:17.669379646311974,((((((8:0.3736430760200133,(16:0.03539857683999551,17:0.03539857683999551):0.33824449918001775):0.6572746183723299,(((((9:0.2950160…
tree STATE_314000 = (((1:0.3377909631440996,2:0.3377909631440996):37.44185262112197,((3:1.0624476358433625,4:1.0624476358433625):23.692034065866075,(5:18.360278287813394,6:27.360278287813394):7.394203413896044):8.025161882556631):27.87838146557121,(7:19.632264696650985,((((((((8:0.3834547551068202,(16:0.1900475033053241,17:0.1900475033053241):0.1934072518014961):0.25469356295460804,22:0.638148318…
tree STATE_315000 = (((1:0.3812168077930451,2:0.3812168077930451):41.36097280175777,((3:1.1356892977076942,4:1.1356892977076942):26.037144123095864,(5:17.468921316195964,6:26.468921316195964):10.703912104607593):9.569356188747257):25.982013267861767,(7:26.222129168290287,(((((((8:0.7314577101052857,((14:0.06092281052392872,16:0.06092281052392872):0.5465476429853219,(17:0.3747167078739302,22:0.374…
tree STATE_316000 = (((1:0.05659025222392167,2:0.05659025222392167):36.50746928878015,((3:0.588176897951687,4:0.588176897951687):19.92107136025555,(5:15.6685766296734,6:24.6685766296734):5.840671628533837):11.054811282796834):22.045143067146213,(7:23.871386703763605,(((((((8:0.061260700125884915,17:0.061260700125884915):0.22232222826435233,(11:0.26743453061020345,19:0.26743453061020345):0.0161483…
tree STATE_317000 = (((1:0.01523940742043628,2:0.01523940742043628):34.78421931870407,((3:2.0141484857560954E-4,4:2.0141484857560954E-4):21.25691578181744,(5:14.884076601262269,6:23.88407660126227):7.373040595403747):8.54234152945849):23.919507682051922,(7:23.503454429800613,((((((8:0.548111766734619,9:0.548111766734619):0.1551642426026314,(((10:0.5798741769369757,((15:0.10323796183374422,(18:0.0…
tree STATE_318000 = (((1:0.15661510625671404,2:0.15661510625671404):35.43310635044314,((3:0.22950368102107,4:0.22950368102107):19.641144028618953,(5:14.667479921103286,6:23.667479921103286):6.203167788536739):10.71907374705983):28.49003640255595,(7:21.80218922512271,(((((((8:0.5484467748626246,(((12:0.12415718664204944,(18:0.09116910581393549,23:0.09116910581393549):0.032988080828113955):0.014230…
tree STATE_319000 = (((1:0.27758333364834975,2:0.27758333364834975):38.31642376907387,((3:0.2221379943353785,4:0.2221379943353785):21.68178777576412,(5:16.0198634716069,6:25.0198634716069):6.884062298492598):11.690081332622725):28.105112848559834,(7:23.798946453654487,(((((((8:0.41761493317219595,11:0.41761493317219595):0.1802449786095523,((9:0.5569449168938658,(((13:0.05911253653538953,24:0.0591…
tree STATE_320000 = (((1:0.19818295002552588,2:0.19818295002552588):37.24861196161269,((3:0.745965061960046,4:0.745965061960046):20.941215524939413,(5:14.299110002274283,6:23.299110002274283):8.388070584625176):10.759614324738756):20.024316390191863,(7:20.02067324084078,((((((((((8:0.11679359979114058,(16:0.038228838920072394,23:0.038228838920072394):0.07856476087106819):0.3046850428870876,18:0.4…
tree STATE_321000 = (((1:0.08032049894026372,2:0.08032049894026372):39.946582258484696,((3:0.0858077121081866,4:0.0858077121081866):22.41083336965614,(5:14.634354486162518,6:23.63435448616252):8.862286595601805):12.53026167566064):20.9925449730344,(7:16.484115630234847,((((((8:0.4533275161284099,13:0.4533275161284099):0.19363966949150008,((((9:0.20084072601887581,10:0.20084072601887581):0.1295934…
tree STATE_322000 = (((1:0.36058111521353453,2:0.36058111521353453):40.16914218933695,((3:0.0037386098815623825,4:0.0037386098815623825):21.058747154295308,(5:15.717497700057642,6:24.717497700057642):6.344988064119228):14.467237540373617):26.48925673530917,(7:26.559400111724578,((((((8:0.3200047471853968,22:0.3200047471853968):0.5203330950913108,(((9:0.27323494065376663,((14:0.14225269392845102,(…
tree STATE_323000 = (((1:0.36058111521353453,2:0.36058111521353453):36.9690836648828,((3:0.0037386098815623825,4:0.0037386098815623825):22.309252214005557,(5:14.99435894448657,6:23.99435894448657):8.318631879400549):10.016673956209218):19.99224919470656,(7:19.287815837955655,((((((((8:0.8213788354558076,(12:0.6725870368326308,((((13:0.15688163697573504,18:0.15688163697573504):0.007947996000497948…
tree STATE_324000 = (((1:0.3776057311953629,2:0.3776057311953629):36.02191936538131,((3:0.030218067841541796,4:0.030218067841541796):20.625908194642097,(5:14.047856425971943,6:23.047856425971943):7.608269836511695):10.743398834093028):25.37473177327243,(7:17.310360796327473,((((((((8:0.6960168628485321,(12:0.3933105475299996,((19:0.010520591113304101,21:0.010520591113304101):0.30848217808494166,(…
tree STATE_325000 = (((1:0.3682081410364795,2:0.3682081410364795):34.53432680033029,((3:0.015601403723955798,4:0.015601403723955798):18.054429667762978,(5:13.227988437781786,6:22.227988437781786):5.842042633705148):11.83250386987984):22.766732886351072,(7:23.014577672574717,((((((8:0.4329056470423567,13:0.4329056470423567):0.47607466367630447,((9:0.7742862362187739,(((((10:0.23467888788681054,15:…
tree STATE_326000 = (((1:0.3926546023494826,2:0.3926546023494826):31.04845352550531,((3:0.0536245253790284,4:0.0536245253790284):18.860494850794076,(5:11.935747574454314,6:20.935747574454314):7.97837180171879):7.526988751681685):21.96768409539669,(7:16.43080488865006,(((((((8:0.8183180489944697,((9:0.36498867277327285,(15:0.13384716989465306,16:0.13384716989465306):0.2311415028786198):0.232624568…
tree STATE_327000 = (((1:0.2018688921800429,2:0.2018688921800429):37.33727599821855,((3:0.05871314379951009,4:0.05871314379951009):23.594459460728928,(5:13.921010524429512,6:22.921010524429512):10.732162080098924):8.88597228587016):19.44682721909127,(7:16.359817607238462,(((((8:0.8251824324944581,(10:0.341231698581533,22:0.341231698581533):0.4839507339129251):0.04561171981979617,11:0.870794152314…
tree STATE_328000 = (((1:0.45992728462414867,2:0.45992728462414867):36.0078054883755,((3:0.07945010984557399,4:0.07945010984557399):22.075949875870435,(5:15.687170408515431,6:24.68717040851543):7.468229577200578):9.312332787283644):17.12754741173122,(7:17.088073681680825,(((8:1.6870517779145122,((((9:0.30966642149539697,((18:0.037397275762112096,24:0.037397275762112096):0.19284880624934034,21:0.2…
tree STATE_329000 = (((1:0.28408093998266004,2:0.28408093998266004):41.724356638730626,((3:0.044458211715154405,4:0.044458211715154405):23.479888261573393,(5:14.574040021196367,6:23.574040021196367):9.950306452092178):13.484091105424739):23.624114622451472,(7:24.627969773175778,((((((8:1.5557603880953788,(((((9:0.6234802672012385,21:0.6234802672012385):0.053730550449854975,(12:0.43067312092985305…
tree STATE_330000 = (((1:0.2623906020954774,2:0.2623906020954774):38.945952945867596,((3:0.010303704025382387,4:0.010303704025382387):23.58647594643069,(5:17.0264360564802,6:26.0264360564802):7.5703435939758705):10.611563897507004):27.02856235224298,(7:25.627629942771563,(((((8:0.858546018625543,((9:0.3124541787448047,(18:0.014709848539704399,24:0.014709848539704399):0.29774433020510027):0.306886…
tree STATE_331000 = (((1:0.32227586739915637,2:0.32227586739915637):39.22823065906074,((3:0.10460153216236456,4:0.10460153216236456):27.174351930145157,(5:20.46824564553401,6:29.46824564553401):7.810707816773508):7.2715530641523785):27.77844338217909,(7:31.310591784515978,(((((((8:0.47748833995133255,19:0.47748833995133255):0.639940061768765,13:1.1174284017200975):0.316290968928465,((((((9:0.2595…
tree STATE_332000 = (((1:0.3950194409765988,2:0.3950194409765988):41.27222771978682,((3:0.3172526225752108,4:0.3172526225752108):27.252326442656916,(5:20.381029275088906,6:29.381029275088906):8.18854979014322):9.09766809553129):35.75826770948526,(7:33.94908788388926,((((((8:0.5515037957763678,19:0.5515037957763678):0.3546206928351464,12:0.9061244886115142):0.4985601437107742,((((((9:0.08942280614…
tree STATE_333000 = (((1:0.14810664603641577,2:0.14810664603641577):46.24104883343059,((3:0.6331590720243625,4:0.6331590720243625):26.4339002371863,(5:20.520644469000132,6:29.520644469000132):7.546414840210531):14.322096170256344):32.591597817339235,(7:29.79624572463434,((((((8:0.4919415371886285,10:0.4919415371886285):0.783783486760222,12:1.2757250239488505):0.07776688689930578,(((46:0.147328326…
tree STATE_334000 = (((1:0.02626351707952601,2:0.02626351707952601):50.217271904068625,((3:0.45720288650552554,4:0.45720288650552554):29.9241512863478,(5:22.820403778822467,6:31.820403778822467):8.560950394030861):14.862181248294824):30.559433435523104,(7:28.668893782448365,((((((8:0.616645690724488,12:0.616645690724488):0.0877571084070099,(10:0.5204222323335507,11:0.5204222323335507):0.183980566…
tree STATE_335000 = (((1:0.05575789884640869,2:0.05575789884640869):51.57590103758041,((3:0.5066545246936283,4:0.5066545246936283):34.221043616512716,(5:24.580472164751193,6:33.58047216475119):11.147225976455154):11.90396079522047):25.282328258776246,(7:31.102559796313663,(((((((((8:0.15231627658736194,10:0.15231627658736194):0.18112561422939602,15:0.33344189081675796):0.06759326455698067,(((12:0…
tree STATE_336000 = (((1:0.041210474145973564,2:0.041210474145973564):50.49363452875417,((3:0.4822636427778626,4:0.4822636427778626):31.463568217031106,(5:21.605085304254658,6:30.605085304254658):11.340746555554311):13.589013143091172):26.646839666422053,(7:26.476551204747665,(((((((((8:0.12239353135174103,15:0.12239353135174103):0.28043837899506413,24:0.40283191034680516):0.09730944206782649,18:…
tree STATE_337000 = (((1:0.2237502507751188,2:0.2237502507751188):54.324723672402236,((3:0.7883182351455993,4:0.7883182351455993):37.15944528630712,(5:25.359961210132944,6:34.359961210132944):13.587802311319777):11.600710401724633):21.693090758372065,(7:27.781299644309257,(((((((8:0.3689385922154989,((11:0.14636260536547194,24:0.14636260536547194):0.16349888735512133,15:0.30986149272059327):0.059…
tree STATE_338000 = (((1:0.19587287118135066,2:0.19587287118135066):53.78227048007195,((3:0.7415777372365593,4:0.7415777372365593):32.399591378573746,(5:24.96819612675506,6:33.96819612675506):9.172972989055246):15.836974235442995):21.676801056271337,(7:25.785623633475566,(((((((8:0.3864629956955872,21:0.3864629956955872):0.6708460094173292,(11:0.453996846876161,17:0.453996846876161):0.60331215823…
tree STATE_339000 = (((1:0.03181935054215579,2:0.03181935054215579):49.21868186055226,((3:1.024866034141171,4:1.024866034141171):35.646430172244735,(5:24.523389483123253,6:33.52338948312325):13.14790672326265):7.579205004708513):27.46528980916409,(7:32.72666039039901,((((((8:0.8818349945537367,((10:0.09740524599728834,21:0.09740524599728834):0.2813220739457426,17:0.37872731994303094):0.5031076746…
tree STATE_340000 = (((1:0.2212180525417704,2:0.2212180525417704):50.69465484688398,((3:0.35967574313166395,4:0.35967574313166395):36.99849014593164,(5:23.921567928497062,6:32.92156792849706):14.436597960566239):8.55770701036245):28.53419364452114,(7:29.823811215220708,(((((8:1.1566302253467124,11:1.1566302253467124):0.7824760201924017,(((9:0.8232074524823089,((13:0.21633019762802744,16:0.2163301…
tree STATE_341000 = (((1:0.05177719552953697,2:0.05177719552953697):49.7367972668244,((3:0.04754166066652843,4:0.04754166066652843):31.280615182633017,(5:21.187818358144042,6:30.187818358144042):11.140338485155503):13.46041761905439):16.488914263081895,(7:23.212168071869712,(((((((8:0.3136769266227182,16:0.3136769266227182):0.03575796066158998,13:0.34943488728430816):0.9874544050849,(((9:0.226129…
tree STATE_342000 = (((1:0.7831420224699208,2:0.7831420224699208):48.921781591038766,((3:0.02865491799441955,4:0.02865491799441955):29.215194408701937,(5:21.46473640792604,6:30.46473640792604):8.779112918770316):15.461074286812334):21.869793473372134,(7:24.88573062684673,((((((((8:0.34367302002331396,(((11:0.12996402815110147,24:0.12996402815110147):0.07367829622081373,((13:0.08649844538511867,15…
tree STATE_343000 = (((1:0.9328762047943755,2:0.9328762047943755):43.87708245589325,((3:0.2507662064083558,4:0.2507662064083558):29.848704067092235,(5:13.910288128603273,6:22.910288128603273):17.18918214489732):9.710488387187034):22.11660392558224,(7:22.426319772168,(((((((((((8:0.08938965945851547,15:0.08938965945851547):0.021162616899918094,21:0.11055227635843357):0.16410173594701433,13:0.27465…
tree STATE_344000 = (((1:0.8991953988126689,2:0.8991953988126689):38.67901008862559,((3:0.15733290944029577,4:0.15733290944029577):22.470612516700616,(5:17.17857329268334,6:26.17857329268334):6.449372133457572):11.950260061297342):23.617563383672163,(7:23.050442193801068,((((((((8:0.27001869796485334,13:0.27001869796485334):0.2773773270151816,(((10:0.13913810923375647,12:0.13913810923375647):0.02…
tree STATE_345000 = (((1:0.8029380262099473,2:0.8029380262099473):36.06349646481496,((3:0.015017763006829554,4:0.015017763006829554):23.491892170579206,(5:13.546435303933706,6:22.546435303933706):10.960474629652332):8.359524557438867):17.774624974519924,(7:17.73670549413891,((((((((8:0.3008542349473844,13:0.3008542349473844):0.07781697898992784,(((15:0.07253014794013608,17:0.07253014794013608):0.…
tree STATE_346000 = (((1:0.24579271681544235,2:0.24579271681544235):31.570230277274092,((3:0.015017763006829554,4:0.015017763006829554):20.115671719750218,(5:16.60240500768142,6:25.60240500768142):4.52828447507563):6.685333511332487):21.21959347278586,(7:14.665103694293599,(((((((8:0.26875505466849975,(((10:0.09545651203643005,18:0.09545651203643005):0.0521754032754638,20:0.14763191531189385):0.1…
tree STATE_347000 = (((1:0.5339590504284875,2:0.5339590504284875):31.67077466324364,((3:0.015017763006829554,4:0.015017763006829554):18.6082736680859,(5:12.449314902349457,6:21.449314902349457):7.173976528743275):8.581442282579395):21.447503394125526,(7:17.81780822430489,(((((((8:0.09559397317236051,16:0.09559397317236051):0.27547521030922906,17:0.37106918348158957):0.5983343987680763,10:0.969403…
tree STATE_348000 = (((1:0.6640126186728619,2:0.6640126186728619):29.03251009743954,((3:0.21336058265722002,4:0.21336058265722002):19.56000955389101,(5:12.125160645003454,6:21.125160645003454):8.648209491544776):4.923152579564174):21.93280789298116,(7:14.932170729514851,((((((((8:0.01719587811304008,17:0.01719587811304008):0.8205631390281884,((16:0.017420180304028133,22:0.017420180304028133):0.25…
tree STATE_349000 = (((1:0.5334568277241445,2:0.5334568277241445):33.62320626385883,((3:0.014251830409850896,4:0.014251830409850896):15.555744646309513,(5:9.718603497705235,6:18.718603497705235):6.851392979014129):13.586666614863613):22.76068547123129,(7:19.985107046706922,((((((((8:0.5262435506106206,17:0.5262435506106206):0.30892768364136025,((12:0.1908439944477085,(16:0.07112423728487376,23:0.…
tree STATE_350000 = (((1:0.3012609727530524,2:0.3012609727530524):33.77433906716466,((3:1.175024236329465,4:1.175024236329465):18.215794171811694,(5:14.779081277394798,6:23.7790812773948):5.611737130746359):9.684781631776552):21.996675385432134,(7:21.868731356902366,(((((((((((8:0.3434590829576325,23:0.3434590829576325):0.1032026678935331,17:0.4466617508511656):0.16510791218214554,((12:0.19329552…
tree STATE_351000 = (((1:0.10866374347527419,2:0.10866374347527419):33.6047504707744,((3:0.8461500566327622,4:0.8461500566327622):19.72833064348554,(5:12.419875375283766,6:21.419875375283766):9.154605324834534):8.138933514131374):21.42653127539441,(7:14.318456903447156,(((((((8:0.47220980802403373,(9:0.3035759588951289,(17:0.08934448437996763,23:0.08934448437996763):0.21423147451516128):0.1686338…
tree STATE_352000 = (((1:0.04323966190487738,2:0.04323966190487738):34.4040209582934,((3:0.7479022104829411,4:0.7479022104829411):19.169888913101644,(5:14.084281570604574,6:23.084281570604574):6.833509552980011):9.529469496613693):22.015539897603063,(7:18.17045894183424,((((((((8:0.7226245000431215,(15:0.005059124771500965,22:0.005059124771500965):0.7175653752716206):0.027688934940753418,9:0.7503…
tree STATE_353000 = (((1:7.528674559118542E-4,2:7.528674559118542E-4):28.270273660884083,((3:0.11045813241818792,4:0.11045813241818792):16.57117056912317,(5:10.077913549789109,6:19.07791354978911):7.603715151752247):6.589397826798638):19.700604686171424,(7:18.647125594833895,((((((8:0.5128167029405526,9:0.5128167029405526):0.14501390448264406,11:0.6578306074231967):0.430939481598298,(((((((10:0.0…
tree STATE_354000 = (((1:0.06790434427529846,2:0.06790434427529846):29.957001096957754,((3:0.22049610508844886,4:0.22049610508844886):18.18105447085761,(5:10.490385388147228,6:19.490385388147228):8.911165187798833):6.623354865286991):21.035078607877416,(7:16.676045519149874,(((((((8:0.19045711825245232,9:0.19045711825245232):0.7657942094748449,(((46:0.029303585964066136,47:0.029303585964066136):0…
tree STATE_355000 = (((1:0.11363717900495374,2:0.11363717900495374):32.17169632837147,((3:0.295436354454079,4:0.295436354454079):17.708902773041114,(5:10.914802905487676,6:19.914802905487676):8.089536222007517):9.280994379881228):20.010008397075318,(7:14.825131838750721,(((((((((8:0.20905026865274487,(15:0.018323980260647733,18:0.018323980260647733):0.19072628839209713):0.09380967556730127,((17:0…
tree STATE_356000 = (((1:1.5963648001140918,2:1.5963648001140918):32.071205868085585,((3:0.6955460976355425,4:0.6955460976355425):17.245464864883136,(5:13.762264225959562,6:22.762264225959562):5.178746736559116):10.726559705681002):22.61489121150357,(7:16.80002836496373,(((((((8:0.7374140352757308,9:0.7374140352757308):0.06897531622330189,((15:0.18786802733067406,(17:0.10879601324176716,18:0.1087…
tree STATE_357000 = (((1:0.7653699733225388,2:0.7653699733225388):32.13659003735957,((3:0.19712637631516117,4:0.19712637631516117):16.61785354287244,(5:9.760863337660808,6:18.76086333766081):8.054116581526792):11.08698009149451):18.817865364616786,(7:14.800158919806861,(((((((((8:0.39747562096846056,18:0.39747562096846056):0.15186369152526347,(11:0.5408961044586409,12:0.5408961044586409):0.008443…
tree STATE_358000 = (((1:0.6895670417685,2:0.6895670417685):30.182634602535423,((3:0.11245384751329901,4:0.11245384751329901):18.837445618353073,(5:12.079557298847831,6:21.07955729884783):7.8703421670185385):6.922302178437551):24.345414585070408,(7:16.812375178523837,((((((8:0.7082784615944135,((17:0.48455623786216945,23:0.48455623786216945):0.1326465510218116,(20:0.010407207917349295,22:0.010407…
tree STATE_359000 = (((1:0.7516954292955482,2:0.7516954292955482):31.371355493257123,((3:0.13770006172261517,4:0.13770006172261517):16.427827082013703,(5:11.882857985675294,6:20.882857985675294):5.6826691580610245):10.557523778816353):26.751348476516434,(7:21.141122293302786,(((((((((8:0.16336800635774715,23:0.16336800635774715):0.21812059370702694,((12:0.16152780870025632,20:0.16152780870025632)…
tree STATE_360000 = (((1:0.6831415089149218,2:0.6831415089149218):31.923846261440666,((3:0.03478961982114548,4:0.03478961982114548):19.618152653472336,(5:12.376748953321801,6:21.3767489533218):8.276193319971682):7.954045497062104):22.985721930286964,(7:15.325955114093112,(((((((8:0.08915874300334928,18:0.08915874300334928):0.11118234167353988,((16:0.0024253828258907497,24:0.0024253828258907497):0…
tree STATE_361000 = (((1:0.6891314396662516,2:0.6891314396662516):30.662411358103167,((3:0.04378146765648516,4:0.04378146765648516):22.3940362154907,(5:11.405336263979848,6:20.405336263979848):12.03248141916734):3.913725114622231):20.61162228897402,(7:15.357912357083762,((((((((((((8:0.01714846112071209,16:0.01714846112071209):0.013991816173857096,18:0.031140277294569186):0.013498879169209266,24:…
tree STATE_362000 = (((1:0.6891314396662516,2:0.6891314396662516):28.24552160865829,((3:0.04378146765648516,4:0.04378146765648516):17.94523670317522,(5:10.768195527919293,6:19.768195527919293):8.22082264291241):5.945634877492839):23.586986803965196,(7:16.864146714204253,((((((((8:0.10732794471282243,23:0.10732794471282243):0.03642206789589385,(12:0.1084123295505881,(14:0.09232702144165701,24:0.09…
tree STATE_363000 = (((1:0.6576122137163178,2:0.6576122137163178):27.91108426376968,((3:0.07189327234373799,4:0.07189327234373799):17.01743161624757,(5:10.622454660300669,6:19.62245466030067):7.466870228290638):6.4793715888946934):23.030888466323475,(7:15.586532024389001,(((((((((8:0.06833196374769059,(16:0.008737631478202928,20:0.008737631478202928):0.059594332269487654):0.1033198196514472,10:0.…
tree STATE_364000 = (((1:1.055213266735569,2:1.055213266735569):31.634193956741186,((3:0.0590987115333963,4:0.0590987115333963):17.030226177057912,(5:11.173399957504046,6:20.173399957504046):6.915924931087261):10.60008233488545):19.50388446281736,(7:11.980443297201106,((((((((8:0.10509056667050098,(10:0.05496913875499924,(16:0.02221453590941002,20:0.02221453590941002):0.03275460284558922):0.05012…
tree STATE_365000 = (((1:1.3270981308554681,2:1.3270981308554681):31.68605675270353,((3:0.15504696649552407,4:0.15504696649552407):20.859375759282877,(5:12.076772065465512,6:21.076772065465512):9.93765066031289):6.998732157780594):21.996485557757133,(7:14.666848016627235,(((((((((8:0.04658039106508691,(16:0.038695642057301145,20:0.038695642057301145):0.007884749007785762):0.193609953496131,((9:0.…
tree STATE_366000 = (((1:0.023365281507938818,2:0.023365281507938818):28.541541616269267,((3:0.12361587916842787,4:0.12361587916842787):16.066646107004765,(5:9.674084660493651,6:18.67408466049365):7.516177325679543):7.374644911604012):26.253415642433517,(7:17.052560704068014,((((((((8:0.23863814010536608,16:0.23863814010536608):0.0502100608039818,19:0.2888482009093479):0.34723613876298615,(((((9:…
tree STATE_367000 = (((1:0.046199764658931386,2:0.046199764658931386):30.744473076964844,((3:0.12361587916842787,4:0.12361587916842787):17.61519931362885,(5:10.881777408660358,6:19.88177740866036):7.857037784136921):8.051857648826495):15.997804726228111,(7:14.559140093412445,(((((((8:0.18805300168191696,(15:0.04750265580888996,22:0.04750265580888996):0.140550345873027):0.06729540653265603,(10:0.1…
tree STATE_368000 = (((1:0.4788996010633415,2:0.4788996010633415):30.311773240560434,((3:0.12361587916842787,4:0.12361587916842787):18.252125595879498,(5:12.56853769116298,6:21.56853769116298):6.8072037838849475):7.414931366575846):14.860111352124548,(7:11.79007980322939,((((((8:0.6010804755920143,(10:0.2478699813257556,(15:0.08635331264806435,(19:0.061907282995850174,22:0.061907282995850174):0.0…
tree STATE_369000 = (((1:0.5777931498191986,2:0.5777931498191986):30.38705671489172,((3:0.12611441359275055,4:0.12611441359275055):18.280883259141092,(5:11.371163417336692,6:20.371163417336692):8.035834255397152):7.5578521919770765):21.126413946036266,(7:14.784147335151282,((((((((8:0.4520390203140816,21:0.4520390203140816):0.3254335737438211,((9:0.33869390194496485,14:0.33869390194496485):0.0642…
tree STATE_370000 = (((1:0.30044906025412743,2:0.30044906025412743):32.20914578882754,((3:0.600072281395601,4:0.600072281395601):16.737795151748305,(5:10.831202805290268,6:19.831202805290268):7.506664627853638):10.17172741593776):18.726422035624097,(7:13.281450875254812,((((((8:0.12134694996287657,21:0.12134694996287657):0.01273617314669756,23:0.13408312310957413):1.1759357707003526,(((9:0.600379…
tree STATE_371000 = (((1:0.029415723100637337,2:0.029415723100637337):29.22307285255457,((3:0.15599112997865738,4:0.15599112997865738):17.57570175665527,(5:10.085698912353116,6:19.085698912353116):8.645993974280813):6.520795689021277):18.27555470725393,(7:11.88561414120879,((((((8:0.2715617870917192,21:0.2715617870917192):0.00352942139465956,9:0.27509120848637875):0.28974929209891503,12:0.5648405…
tree STATE_372000 = (((1:0.024515812079567212,2:0.024515812079567212):28.614447560158798,((3:0.14796275180595586,4:0.14796275180595586):18.20438116504216,(5:11.42600743621827,6:20.42600743621827):7.926336480629846):5.286619455390248):18.85519419835454,(7:9.905988451006849,(((((((8:0.7249268863290029,((11:0.3413222428798407,(14:0.023437580719453076,23:0.023437580719453076):0.31788466216038763):0.1…
tree STATE_373000 = (((1:0.03150363951211155,2:0.03150363951211155):27.494581682046842,((3:0.15941212731355137,4:0.15941212731355137):15.981488142345999,(5:11.44640703430385,6:20.44640703430385):5.694493235355701):6.385185051899402):20.03479693119553,(7:10.776016384341382,(((((8:1.070351465426045,((((10:0.3723122020148134,(15:0.1783904244273339,(17:0.06362038959793946,19:0.06362038959793946):0.11…
tree STATE_374000 = (((1:0.07684410994732005,2:0.07684410994732005):28.09497206620451,((3:0.15939532595730377,4:0.15939532595730377):17.872974097296023,(5:12.81996138523277,6:21.81996138523277):6.2124080380205555):5.139446752898504):16.03825066744193,(7:12.138246625558942,((((((8:0.268313233285951,((10:0.1585999002644034,15:0.1585999002644034):0.06537408042971915,19:0.22397398069412255):0.0443392…
tree STATE_375000 = (((1:0.06888104192819,2:0.06888104192819):29.128099090512745,((3:0.06431097975593403,4:0.06431097975593403):18.68646143573404,(5:12.0781263090418,6:21.0781263090418):7.672646106448173):5.446207716950962):20.094829825407018,(7:13.290135932390584,(((((8:0.7963099880291538,((10:0.5028385794393389,15:0.5028385794393389):0.2377778544517667,(19:0.12490855510574932,21:0.1249085551057…
tree STATE_376000 = (((1:0.11718920980949044,2:0.11718920980949044):27.790080032686838,((3:0.09174799773260389,4:0.09174799773260389):17.228617738700056,(5:11.740021699587395,6:20.740021699587395):6.580344036845265):5.586903506063667):21.993921797848223,(7:12.862564421197767,(((((8:0.3248060857564486,(11:0.1637815316477902,20:0.1637815316477902):0.1610245541086584):0.8176955054257176,(((9:0.70626…
tree STATE_377000 = (((1:0.23145248440479094,2:0.23145248440479094):31.757963105951823,((3:0.27603666684353634,4:0.27603666684353634):18.91243099645989,(5:13.047869396177507,6:22.047869396177507):7.14059826712592):7.800947927053187):15.938256930438065,(7:13.480004783048223,(((((8:0.3772846746291761,11:0.3772846746291761):0.40074797789195044,((((9:0.1694784250043339,20:0.1694784250043339):0.342264…
tree STATE_378000 = (((1:0.0958784462381157,2:0.0958784462381157):32.72611846750647,((3:0.15905758598589692,4:0.15905758598589692):18.62605257266143,(5:12.827165219702547,6:21.827165219702547):6.957944938944777):9.03688675509726):17.211609203633685,(7:15.666252606130605,(((((((((8:0.4560495251892482,11:0.4560495251892482):0.08761033994884831,((15:0.2020343229734375,((17:0.08313865925109006,22:0.0…
tree STATE_379000 = (((1:0.0958784462381157,2:0.0958784462381157):29.136043618723754,((3:0.15905758598589692,4:0.15905758598589692):17.54589783605693,(5:12.921611064684718,6:21.92161106468472):5.783344357358107):6.526966642919046):18.5054339768786,(7:15.01457821188555,((((((((8:0.30151481441904676,(11:0.09164221905035083,((14:0.005913125642313275,(21:0.004106255506497865,24:0.004106255506497865):…
tree STATE_380000 = (((1:0.0959874959037137,2:0.0959874959037137):31.19561026280258,((3:0.2367193306865758,4:0.2367193306865758):19.7431502995545,(5:12.693686081933748,6:21.69368608193375):8.286183548307328):6.311728128465219):19.113249845282027,(7:14.511183969850059,((((((8:0.27854474850082095,(11:0.1612946260318711,(((15:0.02626394717953716,19:0.02626394717953716):0.031145034047119505,16:0.0574…
tree STATE_381000 = (((1:0.07652419332250204,2:0.07652419332250204):30.206931496318287,((3:0.2048973604023967,4:0.2048973604023967):15.691161616895178,(5:10.31848670363955,6:19.31848670363955):6.577572273658024):9.387396712343214):24.1524603017386,(7:13.922649922235948,(((((((8:0.24852482776962953,(22:0.012448938579174373,23:0.012448938579174373):0.23607588919045516):0.06790771956843161,(11:0.297…
tree STATE_382000 = (((1:0.26414897084456257,2:0.26414897084456257):32.39603180993984,((3:0.5955421574000503,4:0.5955421574000503):18.599519517973672,(5:13.427615034474286,6:22.427615034474286):6.767446640899436):8.465119105410686):20.475060241507656,(7:15.525163665423435,(((((((8:0.20523305320163213,(18:0.03402877408243797,23:0.03402877408243797):0.17120427911919417):0.04618006679185979,22:0.251…
tree STATE_383000 = (((1:0.08361483756616295,2:0.08361483756616295):29.505681696076923,((3:0.14113213533621227,4:0.14113213533621227):17.723511713597446,(5:11.182232766666939,6:20.18223276666694):7.682411082266718):6.7246526847094295):16.510748070307827,(7:12.263456487894807,(((((8:0.33249398301478583,((13:0.1902182956816808,(18:0.033285399869657825,(22:0.006205381567507515,23:0.00620538156750751…
tree STATE_384000 = (((1:0.029450320416778197,2:0.029450320416778197):29.972061959053498,((3:0.05307956341022724,4:0.05307956341022724):17.14174830881423,(5:10.601779305951826,6:19.601779305951826):7.593048566272628):7.806684407245822):15.988478789983134,(7:11.975492919540528,((((((8:0.228231415425554,13:0.228231415425554):0.6925333080782999,(9:0.3850464802665218,((14:0.05851725977228253,15:0.058…
tree STATE_385000 = (((1:0.037708356747337746,2:0.037708356747337746):26.67171827393414,((3:0.06650424392493548,4:0.06650424392493548):15.557096401805417,(5:10.919188250359454,6:19.919188250359454):5.704412395370898):6.085825984951125):20.15753096372697,(7:12.324379577066686,((((8:1.0051645837982046,((9:0.5607483472216924,((10:0.30688873456559773,((12:0.1691119799487878,(22:0.026499782774657896,2…
tree STATE_386000 = (((1:0.11075590348080588,2:0.11075590348080588):27.350493316055093,((3:0.18525402147812464,4:0.18525402147812464):15.698480945261016,(5:12.03942305118608,6:21.03942305118608):4.84431191555306):6.57751425279676):18.084689479134873,(7:12.94674829719174,((((((((((8:0.24222362859998173,((10:0.022991546504600266,18:0.022991546504600266):0.020652642545101324,(12:0.024892150139398238…
tree STATE_387000 = (((1:0.015992240416611736,2:0.015992240416611736):29.728285448157788,((3:0.0312014295401859,4:0.0312014295401859):17.514971529002963,(5:11.897445942324904,6:20.897445942324904):6.6487270162182455):7.19810473003125):20.795694013274833,(7:14.544656216957065,((((((((((8:0.1538462333108112,20:0.1538462333108112):0.020739906949349185,17:0.1745861402601604):0.003847840536996272,19:0…
tree STATE_388000 = (((1:0.015992240416611736,2:0.015992240416611736):33.82397124628936,((3:0.0312014295401859,4:0.0312014295401859):18.820706275149615,(5:11.298349974722981,6:20.29834997472298):8.553557729966819):9.988055782016175):22.367679260446373,(7:15.990314622743597,((((((((((8:0.19533280660139896,(17:0.15379400122568862,20:0.15379400122568862):0.041538805375710336):0.057845061551546395,((…
tree STATE_389000 = (((1:0.008483718062619161,2:0.008483718062619161):32.84396438320661,((3:0.018995196762196187,4:0.018995196762196187):16.477685673768164,(5:11.219995469219,6:20.219995469219):6.276685401311358):11.355767230738874):15.76423915042578,(7:12.224728879423381,((((((((8:0.39300442854185114,(((12:0.045185860761924705,22:0.045185860761924705):0.020891844364424296,24:0.066077705126349):0…
tree STATE_390000 = (((1:0.03927801063526459,2:0.03927801063526459):35.04419821923517,((3:0.06905595248137786,4:0.06905595248137786):21.81622237718541,(5:15.944439987823394,6:24.944439987823394):6.940838341843396):8.198197900203645):25.65772969346228,(7:19.76679217205414,((((((((((8:0.38857984844576965,(11:0.14818741863269483,((12:0.07623367310611891,18:0.07623367310611891):0.04071600257121398,(2…
tree STATE_391000 = (((1:0.03927801063526459,2:0.03927801063526459):42.171999820944926,((3:0.06905595248137786,4:0.06905595248137786):24.551058989241405,(5:17.49480205500138,6:26.49480205500138):8.125312886721403):12.591162889857408):15.318538920035223,(7:17.402886116876928,((((((((((8:0.22011645725754933,15:0.22011645725754933):0.3370440664092773,((14:0.2504792892040437,18:0.2504792892040437):0.…
tree STATE_392000 = (((1:0.03927801063526459,2:0.03927801063526459):38.98803807390529,((3:0.407286382174167,4:0.407286382174167):22.998545176025555,(5:16.45911307219866,6:25.45911307219866):7.9467184860010605):10.62148452634083):16.643077410468763,(7:17.338718345844654,((((((((8:0.08344742456998394,15:0.08344742456998394):0.1879165958474368,((14:0.025699318357290904,19:0.025699318357290904):0.168…
tree STATE_393000 = (((1:0.32508062155392103,2:0.32508062155392103):40.39970388953743,((3:0.8815969124752261,4:0.8815969124752261):23.243148124093175,(5:16.082498411246892,6:25.082498411246892):9.042246625321507):11.600039474522951):21.149305023862404,(7:22.385241906171075,(((((8:0.2731552959674902,10:0.2731552959674902):1.25570444119507,(9:1.0076618027045579,(((((11:0.07170430756845235,14:0.0717…
tree STATE_394000 = (((1:0.008291199510331637,2:0.008291199510331637):34.93936917761768,((3:0.2948105123916527,4:0.2948105123916527):20.830635425636576,(5:14.907840084675051,6:23.90784008467505):7.217605853353177):8.822214439099781):22.531498154974265,(7:14.769566614146001,(((((8:0.6202320368278986,9:0.6202320368278986):0.6520843627469488,(((((((10:0.11586280056568084,14:0.11586280056568084):0.08…
tree STATE_395000 = (((1:0.008291199510331637,2:0.008291199510331637):32.12923207695162,((3:0.26951457895748376,4:0.26951457895748376):20.694941549002834,(5:13.042796652281847,6:22.042796652281847):8.92165947567847):6.17306714850163):21.438270728012526,(7:12.827225551148203,((((8:0.8147284229125513,(((9:0.61380280800606,23:0.61380280800606):0.11180222218783042,(10:0.457127422270565,(((((11:0.1751…
tree STATE_396000 = (((1:0.008291199510331637,2:0.008291199510331637):39.47223796025644,((3:0.47299987288905676,4:0.47299987288905676):20.756836166443854,(5:14.229107359845706,6:23.229107359845706):8.000728679487203):13.250693120433866):17.464545956567477,(7:14.91688160192735,((((8:0.9752209350607239,(((10:0.4976634153196445,((11:0.29595469311126293,((14:0.004960124171458587,18:0.0049601241714585…
tree STATE_397000 = (((1:0.10155002898495091,2:0.10155002898495091):33.964936250128716,((3:0.46450753987240034,4:0.46450753987240034):23.330228229247474,(5:16.51735930129691,6:25.51735930129691):8.277376467822965):5.271750509993794):25.04487039896116,(7:22.525165043526627,((((((8:0.9746426345573143,(((10:0.04772011051439203,16:0.04772011051439203):0.18130072713178516,11:0.2290208376461772):0.2814…
tree STATE_398000 = (((1:0.09505783805641954,2:0.09505783805641954):40.07705999800869,((3:0.4537177337989,4:0.4537177337989):23.017117813286756,(5:17.128326877617305,6:26.128326877617305):7.3425086694683515):11.701282288979456):24.00222816440761,(7:20.770149572764545,(((((((((8:0.28879401488718726,(18:0.26618950487296195,22:0.26618950487296195):0.02260451001422531):0.011431028853483571,17:0.30022…
tree STATE_399000 = (((1:0.0721720378795574,2:0.0721720378795574):39.61132983550351,((3:0.0455473224492966,4:0.0455473224492966):25.28814812758545,(5:17.04597724136473,6:26.04597724136473):9.287718208670015):9.34980642334832):20.091385330871233,(7:19.36473071485664,((((((((8:0.28797755597494695,(13:0.19864390105553192,20:0.19864390105553192):0.08933365491941503):0.06295657720702924,21:0.350934133…
tree STATE_400000 = (((1:0.0721720378795574,2:0.0721720378795574):40.61858607939094,((3:0.0455473224492966,4:0.0455473224492966):26.37713659315787,(5:18.430650027316236,6:27.430650027316236):8.99203388829093):9.268074201663332):18.225067583239102,(7:20.45507382228746,(((((((8:0.3459131296030053,13:0.3459131296030053):0.23033637172466043,16:0.5762495013276657):0.01668910617805497,((((10:0.11619168…
tree STATE_401000 = (((1:0.2598863120511794,2:0.2598863120511794):38.39884452880218,((3:0.08980286046894648,4:0.08980286046894648):21.18975762175246,(5:13.444418369463268,6:22.444418369463268):8.835142112758138):12.379170358631953):24.777491561835866,(7:22.42051876357108,(((((8:0.8088741439776537,(((10:0.06226941452200054,11:0.06226941452200054):0.23518870985426785,(12:0.13554659778624054,(14:0.0…
tree STATE_402000 = (((1:0.2598863120511794,2:0.2598863120511794):38.39884452880218,((3:0.08980286046894648,4:0.08980286046894648):22.21477264555249,(5:14.268135319049772,6:23.268135319049772):9.036440186971664):11.354155334831923):27.49762357205575,(7:21.651637118815884,(((((((8:0.30936880252399845,21:0.30936880252399845):0.11295392250040936,(13:0.13533490521695343,24:0.13533490521695343):0.2869…
tree STATE_403000 = (((1:0.24895350310495523,2:0.24895350310495523):37.846901592686145,((3:0.072477160282439,4:0.072477160282439):24.80820505526477,(5:17.542272202724753,6:26.542272202724753):8.338410012822457):8.215172880243891):25.572717889478348,(7:20.45304775866734,((((((((((8:0.2849959674779975,(14:0.10114072670829367,23:0.10114072670829367):0.18385524076970383):0.04713663414631852,15:0.3321…
tree STATE_404000 = (((1:0.23337571540714208,2:0.23337571540714208):36.96404248505688,((3:0.08808280045875883,4:0.08808280045875883):25.35050096824142,(5:16.029013225101107,6:25.029013225101107):10.40957054359907):6.7588344317638445):22.050700388410043,(7:23.35382225530828,((((((((((8:0.42479600268600937,(((11:0.32090318510188964,(21:0.0255830702695384,24:0.0255830702695384):0.29532011483235127):…
tree STATE_405000 = (((1:0.4348657954273616,2:0.4348657954273616):37.62218215555438,((3:0.40837898782220705,4:0.40837898782220705):25.970887386303847,(5:15.78645517492738,6:24.78645517492738):11.592811199198675):6.677781576855686):26.04571952339772,(7:22.000176016662877,(((((((((((8:0.1413739585563365,18:0.1413739585563365):0.025845648163371704,((14:0.03912249028492065,15:0.03912249028492065):0.0…
tree STATE_406000 = (((1:0.2197902606210853,2:0.2197902606210853):38.63999011827863,((3:0.06846478034153058,4:0.06846478034153058):24.453753899068992,(5:18.3518247261967,6:27.3518247261967):7.1703939532138214):9.337561699489193):20.451575776165072,(7:20.710228711868417,(((((((((8:0.2582489041189368,18:0.2582489041189368):0.19261501964553196,(13:0.30312177917793215,(14:0.23943908426410357,23:0.239…
tree STATE_407000 = (((1:0.2197902606210853,2:0.2197902606210853):36.77067665487213,((3:0.06846478034153058,4:0.06846478034153058):23.460886251519533,(5:17.52204804721195,6:26.52204804721195):7.007302984649112):8.46111588363216):27.156093698507455,(7:23.667997035938377,(((((((((8:0.5297842013831838,(13:0.4698370863990169,23:0.4698370863990169):0.05994711498416694):0.08503953100081718,14:0.6148237…
tree STATE_408000 = (((1:0.019684310067262345,2:0.019684310067262345):42.07740017291289,((3:0.18208113890627153,4:0.18208113890627153):24.419998375771485,(5:16.284397784438937,6:25.284397784438937):9.317681730238817):12.495004968302396):18.5701211199505,(7:15.278928770543686,((((((((8:0.10725773849756737,12:0.10725773849756737):0.16846638520700435,10:0.2757241237045717):0.14649927022774212,13:0.4…
tree STATE_409000 = (((1:0.08702533309664418,2:0.08702533309664418):38.66669437091936,((3:0.292770636800336,4:0.292770636800336):24.1154111355197,(5:17.08376901565721,6:26.08376901565721):8.324412756662824):9.345537931695965):21.39295061783229,(7:18.980386433184044,(((((8:0.9721709572785607,(20:0.27422857315996557,21:0.27422857315996557):0.6979423841185952):0.07115720425867866,((9:0.7565473177957…
tree STATE_410000 = (((1:0.01793482482334241,2:0.01793482482334241):39.94886880355729,((3:0.2938785167678777,4:0.2938785167678777):23.347865932286354,(5:19.498691682791648,6:28.498691682791648):5.143052766262581):11.325059179326402):20.031150573484453,(7:20.30957236689804,((((((8:0.5214801002858072,(16:0.10742486303203043,18:0.10742486303203043):0.41405523725377674):0.5319344846054241,(10:0.51086…
tree STATE_411000 = (((1:0.2922906622815944,2:0.2922906622815944):41.666768813953254,((3:0.6923076698386641,4:0.6923076698386641):29.020603189812363,(5:18.815604564951105,6:27.815604564951105):11.89730629469992):7.246148616583824):25.944394486016115,(7:22.065271434538587,((((((((((8:0.26246737181806756,16:0.26246737181806756):0.2592139659870619,17:0.5216813378051295):0.3113431841335659,(((10:0.04…
tree STATE_412000 = (((1:0.108072897193912,2:0.108072897193912):45.325308296449,((3:0.7770604835662596,4:0.7770604835662596):27.695683656500194,(5:19.60037670221487,6:28.60037670221487):9.872367437851583):11.960637053576463):21.187309639725115,(7:22.991934261989655,(((((((8:0.4894979127889425,((((10:0.12789170304998687,21:0.12789170304998687):0.2229650601066005,20:0.35085676315658737):0.029540447…
tree STATE_413000 = (((1:0.019823321289353046,2:0.019823321289353046):47.809433545338294,((3:0.6271087305045722,4:0.6271087305045722):29.006262946547608,(5:16.72721424089738,6:25.72721424089738):13.906157436154803):13.195885189575463):21.873764217117312,(7:23.784450582382966,(((((((8:0.2771905783993493,11:0.2771905783993493):0.29688934707128994,(((10:0.09494762372375545,15:0.09494762372375545):0.…
tree STATE_414000 = (((1:0.06677468750808124,2:0.06677468750808124):43.819451529870534,((3:0.7068874671271015,4:0.7068874671271015):28.999792142458034,(5:19.091199325976167,6:28.091199325976167):11.61548028360897):9.179546607793476):17.625407533217192,(7:24.7623977007268,(((((8:1.4689886078810181,18:1.4689886078810181):0.5170329568088454,((((((9:0.4079675116320952,12:0.4079675116320952):0.0167367…
tree STATE_415000 = (((1:0.09767102032054176,2:0.09767102032054176):40.79007519803538,((3:0.6574641646552166,4:0.6574641646552166):25.823917697065653,(5:17.342316524656614,6:26.342316524656614):10.139065337064256):9.406364356635052):27.26044643902845,(7:20.49068165213253,((((((((8:0.4541108099083255,18:0.4541108099083255):0.10330013915474495,(12:0.2436183257660535,13:0.2436183257660535):0.3137926…
tree STATE_416000 = (((1:0.38560650465023194,2:0.38560650465023194):41.67874497824923,((3:0.9133474754291218,4:0.9133474754291218):27.924184432008175,(5:20.67817457951721,6:29.67817457951721):9.159357327920084):8.226819575462166):25.160714635786356,(7:22.168069272073446,(((((8:0.19357223517711827,(10:0.11363535399681146,18:0.11363535399681146):0.07993688118030681):0.646156255569551,((9:0.42244946…
tree STATE_417000 = (((1:0.18205770988950754,2:0.18205770988950754):44.057973746369306,((3:0.5756205491608473,4:0.5756205491608473):28.07843833621498,(5:18.74811410447035,6:27.74811410447035):10.905944780905475):10.585972570882987):27.089164613067915,(7:20.921750255518575,(((((((8:0.30518692263675967,11:0.30518692263675967):0.055111981991725845,((16:0.018653739744352315,20:0.018653739744352315):0…
tree STATE_418000 = (((1:0.10832666032384708,2:0.10832666032384708):46.73523632307516,((3:0.618242989898544,4:0.618242989898544):26.11633326637254,(5:16.443669367424352,6:25.443669367424352):11.290906888846731):15.108986727127927):23.331632856402635,(7:23.05159726215424,((((((8:1.0113330606738258,11:1.0113330606738258):0.14659357962759234,((((((9:0.10493507259935558,(14:0.0039179811676583855,21:0…
tree STATE_419000 = (((1:0.01593792142627848,2:0.01593792142627848):47.078318057044484,((3:0.4630725893282328,4:0.4630725893282328):25.31195002156479,(5:20.07909709584723,6:29.07909709584723):6.6959255150457935):16.319233367577738):21.465674972480137,(7:19.681410739167475,((((((8:0.8067762456852081,(((10:0.40550704268207677,19:0.40550704268207677):0.08425642441964609,((12:0.13516433451451465,(17:…
tree STATE_420000 = (((1:0.7593069430853117,2:0.7593069430853117):44.2278046888211,((3:0.1478207600368222,4:0.1478207600368222):26.746428144816306,(5:18.967790355284503,6:27.967790355284503):8.926458549568626):13.092862727053287):28.005410243592436,(7:31.033670583771517,(((((((((8:0.36173458826906185,(17:0.18997651974552848,23:0.18997651974552848):0.17175806852353337):0.07026569699093449,12:0.432…
tree STATE_421000 = (((1:0.12513777466357823,2:0.12513777466357823):45.72567674979978,((3:0.043246721471149385,4:0.043246721471149385):29.423470187267256,(5:14.03232390209099,6:23.03232390209099):16.434393006647415):11.384097615724954):27.32942628554609,(7:30.54027235615684,((((((((8:0.16827749676070988,23:0.16827749676070988):0.32952644325198543,12:0.49780394001269535):0.03961810927650389,((11:0…
tree STATE_422000 = (((1:0.02752361974249773,2:0.02752361974249773):40.65375903288292,((3:0.042903325105447365,4:0.042903325105447365):27.489348321620177,(5:18.512840745468168,6:27.512840745468168):10.019410901257459):8.149031005899786):33.28745033254718,(7:29.992773776332577,(((((((((((8:0.18132402718276217,22:0.18132402718276217):0.01533711961264736,16:0.19666114679540952):0.016167366720073267,…
tree STATE_423000 = (((1:0.026195650219717592,2:0.026195650219717592):37.991218854015045,((3:0.04074567613114688,4:0.04074567613114688):27.607813636078752,(5:19.916918578517844,6:28.916918578517844):8.731640733692053):5.368855192024867):33.083908354224775,(7:27.485481120644174,((((((8:0.894425096011088,((((10:0.1118578375765792,16:0.1118578375765792):0.014028549098243318,21:0.12588638667482252):0…
tree STATE_424000 = (((1:0.008069680976133142,2:0.008069680976133142):48.766494134995874,((3:0.011295091403313862,4:0.011295091403313862):33.88159688042719,(5:20.014416271911948,6:29.014416271911948):14.878475699918553):9.881671844141508):26.518284662878948,(7:25.667165132648833,((((((((8:0.5732102789305366,((11:0.3427995166299493,21:0.3427995166299493):0.06571175254998818,17:0.40851126917993746)…
tree STATE_425000 = (((1:0.008069680976133142,2:0.008069680976133142):43.104297194260816,((3:0.011295091403313862,4:0.011295091403313862):22.6827786114844,(5:17.97192176359936,6:26.97192176359936):5.722151939288352):15.418293172349237):25.198873363978784,(7:22.907796746027934,(((((((8:0.5367019755821386,((13:0.4139826732436028,20:0.4139826732436028):0.029164026373113938,16:0.4431466996167167):0.0…
tree STATE_426000 = (((1:0.16810696030073835,2:0.16810696030073835):40.71876604443953,((3:0.2713193356808645,4:0.2713193356808645):23.88960450087636,(5:13.802429045134986,6:22.802429045134986):11.358494791422238):11.72594916818305):30.081691664090634,(7:29.950569258908786,((((((((8:0.4458766449032582,((14:0.11917273753426624,20:0.11917273753426624):0.12788594839291545,23:0.2470586859271817):0.198…
tree STATE_427000 = (((1:0.22937171032947745,2:0.22937171032947745):45.81699703628216,((3:0.3708606450201959,4:0.3708606450201959):27.094565593929048,(5:18.750231567041414,6:27.750231567041414):9.715194671907827):13.580942507662392):23.919889013541493,(7:27.053677111642443,(((((((((8:0.3909545201394615,((14:0.13746357404938567,23:0.13746357404938567):0.05126239596218679,19:0.18872597001157246):0.…
tree STATE_428000 = (((1:0.2944366744634692,2:0.2944366744634692):45.224926787559376,((3:0.1273964955732847,4:0.1273964955732847):26.7135651547801,(5:20.8272711097069,6:29.8272711097069):7.013690540646486):13.67840181166946):21.564854967747756,(7:24.142865045210478,((((((((8:0.3586436645998534,13:0.3586436645998534):0.26512527513503303,(((9:0.013277832480545655,14:0.013277832480545655):0.07287933…
tree STATE_429000 = (((1:0.1802194147645686,2:0.1802194147645686):43.88982772260512,((3:0.022461738151621446,4:0.022461738151621446):30.82764559210365,(5:23.895059348220023,6:32.89505934822002):7.955047982035246):8.219939807114415):21.855386869710458,(7:25.68446352398729,(((((8:1.2275284398654005,13:1.2275284398654005):0.2571073725769133,(9:0.7932162238233809,(((11:0.35987487443251637,15:0.359874…
tree STATE_430000 = (((1:0.03433813285198539,2:0.03433813285198539):44.59997726739815,((3:0.22026078005576544,4:0.22026078005576544):31.100556828505084,(5:25.36549193744979,6:34.36549193744979):6.955325671111062):8.313497791689286):28.24067652743306,(7:24.746255676910124,((((((8:1.178434098380167,(13:1.1708301004038522,23:1.1708301004038522):0.007603997976314947):0.5803978373256824,(11:1.13556026…
tree STATE_431000 = (((1:0.17125547574418043,2:0.17125547574418043):49.428543562070075,((3:0.4455541332127364,4:0.4455541332127364):35.15308813811126,(5:23.62468709878239,6:32.62468709878239):12.973955172541608):9.001156766490261):21.91478713799325,(7:19.961181640173827,(((((((8:0.5843320762075571,13:0.5843320762075571):0.15493773356968765,23:0.7392698097772448):0.7216146829192882,((9:0.984953874…
tree STATE_432000 = (((1:0.24115563882833158,2:0.24115563882833158):49.85137494535711,((3:0.47796729412632644,4:0.47796729412632644):35.29821531177069,(5:28.70892241663166,6:37.70892241663166):8.067260189265362):9.31634797828842):19.412382413780264,(7:25.803575344550893,((((((8:1.7781019447497497,(9:0.9925941413805112,((14:0.042779238877411994,21:0.042779238877411994):0.018181119020374566,17:0.06…
tree STATE_433000 = (((1:0.18794594746882787,2:0.18794594746882787):52.01239275716272,((3:0.14091489276809277,4:0.14091489276809277):35.10955874283487,(5:17.38059852148498,6:26.38059852148498):18.869875114117985):11.949865069028583):20.630938900777295,(7:23.586357184863914,(((((((((((8:0.032556375690463366,20:0.032556375690463366):0.016570982953975036,22:0.0491273586444384):0.2058777755836384,24:…
tree STATE_434000 = (((1:0.0850796437184691,2:0.0850796437184691):43.06672860524196,((3:0.1288962969870866,4:0.1288962969870866):30.0878076173818,(5:21.40066970865697,6:30.40066970865697):9.816034205711915):7.935104334591543):21.720421633378955,(7:27.88685351979774,(((((((((8:0.34054338488985525,(11:0.17215477279066269,24:0.17215477279066269):0.16838861209919256):0.07129645721493472,21:0.41183984…
tree STATE_435000 = (((1:0.04233531593827067,2:0.04233531593827067):48.37319720091938,((3:0.05948623902350647,4:0.05948623902350647):29.928738917052527,(5:23.420285897140246,6:32.420285897140246):7.5679392589357874):13.427307360781612):22.133992564731578,(7:22.256864998731366,((((((((8:0.07104703845103735,(19:0.024706410026662413,24:0.024706410026662413):0.04634062842437494):0.49827446559220756,1…
tree STATE_436000 = (((1:0.08019683629962948,2:0.08019683629962948):45.693411729291185,((3:0.12096738656628325,4:0.12096738656628325):27.569963109568867,(5:20.798166855985592,6:29.798166855985592):7.8927636401495604):13.08267806945566):27.04420480050826,(7:21.373195990232645,((((((((((8:0.35197005908911744,(((16:0.06417385595065507,20:0.06417385595065507):0.011206619188536188,(19:0.00290120120810…
tree STATE_437000 = (((1:0.14211798594473812,2:0.14211798594473812):42.42079381793946,((3:0.22151758373254715,4:0.22151758373254715):25.01013973439762,(5:15.937472040025618,6:24.937472040025618):10.29418527810455):12.33125448575403):25.621247570256436,(7:23.225414918070662,(((((((8:0.5396718005678278,((((14:0.1759382580756645,19:0.1759382580756645):0.01857509699283591,16:0.1945133550685004):0.007…
tree STATE_438000 = (((1:0.05289941835927969,2:0.05289941835927969):42.6786152363204,((3:0.20184673119582364,4:0.20184673119582364):24.021976939401874,(5:15.408914288716538,6:24.408914288716538):9.814909381881158):13.507690984081982):28.540476591638004,(7:27.056742902657405,(((((((((8:0.2719710802339731,(19:0.1910816931369123,20:0.1910816931369123):0.08088938709706078):0.0015973487660711494,(13:0…
tree STATE_439000 = (((1:0.05289941835927969,2:0.05289941835927969):42.6786152363204,((3:0.018360747998327653,4:0.018360747998327653):26.229854720367754,(5:17.54798298947462,6:26.54798298947462):9.700232478891465):11.483299186313594):25.62724885337189,(7:25.087707544220258,(((((((((((8:0.13046354390103357,20:0.13046354390103357):0.16184445640309822,(16:0.2101798167815742,19:0.2101798167815742):0.…
tree STATE_440000 = (((1:0.1773091074770008,2:0.1773091074770008):47.06835171465497,((3:0.21948212420580404,4:0.21948212420580404):31.15587142058841,(5:22.145344124134624,6:31.145344124134624):10.230009420659592):10.870307277337758):20.259697032063663,(7:21.225524898323243,(((((((((8:0.43917452920972244,20:0.43917452920972244):0.07166601972550823,((((10:0.04294163472487594,15:0.04294163472487594)…
tree STATE_441000 = (((1:0.09230673858896665,2:0.09230673858896665):43.68336872372405,((3:0.08206683498761258,4:0.08206683498761258):24.50341388333517,(5:17.256053614497315,6:26.256053614497315):8.32942710382547):14.190194743990233):22.548696883226143,(7:19.030487391841753,(((((8:0.6946304973123697,9:0.6946304973123697):0.3049027064746984,(((((10:0.32983473979092415,(15:0.05057377605936337,23:0.0…
tree STATE_442000 = (((1:0.6496029648781789,2:0.6496029648781789):37.42409732169204,((3:0.08344178754037834,4:0.08344178754037834):24.277522602245035,(5:13.7679399352226,6:22.7679399352226):11.593024454562816):8.7127358967848):18.01887314740219,(7:18.72695570788401,((((((((((8:0.23901905850156804,15:0.23901905850156804):0.06476132419814892,(14:0.10633402464258082,19:0.10633402464258082):0.1974463…
tree STATE_443000 = (((1:0.6300214995268867,2:0.6300214995268867):34.18132346224135,((3:0.05382274455324243,4:0.05382274455324243):23.75658974287134,(5:16.600499130813585,6:25.600499130813585):8.209913356611):6.000932474343649):21.484267532626852,(7:18.138227729088605,((((((((8:0.2995887334339887,15:0.2995887334339887):0.03544790883297039,((12:0.2517811520702962,21:0.2517811520702962):0.052167836…
tree STATE_444000 = (((1:0.6608622931127233,2:0.6608622931127233):29.72335520599276,((3:0.21034862648793506,4:0.21034862648793506):19.7706410396354,(5:14.46270122432746,6:23.46270122432746):6.518288441795875):5.403227832982147):20.851046922369285,(7:14.251191160080452,(((((((((8:0.1124969169913665,14:0.1124969169913665):0.01950349461605773,((9:0.04178581449754488,19:0.04178581449754488):0.0711710…
tree STATE_445000 = (((1:0.9465156940372044,2:0.9465156940372044):31.4859034654477,((3:0.16729851760078063,4:0.16729851760078063):19.597459005894056,(5:12.93921828004762,6:21.93921828004762):7.825539243447217):7.667661635990065):18.28823756627954,(7:16.32936913675799,(((((((((8:0.22049078045896572,(9:0.09168995951917017,(16:0.06436728912699013,19:0.06436728912699013):0.027322670392180032):0.12880…
tree STATE_446000 = (((1:0.24042271051366093,2:0.24042271051366093):33.07923339770105,((3:0.03978469017212305,4:0.03978469017212305):20.21740184197152,(5:15.435864824604348,6:24.435864824604348):5.821321707539294):8.062469576071074):24.153903382140754,(7:18.809165289877946,(((((((((8:0.29198609076498017,(9:0.15499600201964137,(16:0.05205273676946724,19:0.05205273676946724):0.10294326525017412):0.…
tree STATE_447000 = (((1:0.24042271051366093,2:0.24042271051366093):34.48000084893889,((3:0.03978469017212305,4:0.03978469017212305):20.356768459326904,(5:13.022059526606157,6:22.022059526606157):8.37449362289287):9.323870409953528):24.20949225200846,(7:18.330526550314303,(((((((((8:0.23481539876728402,16:0.23481539876728402):0.07025426292788894,9:0.30506966169517297):0.054365767560488276,19:0.35…
tree STATE_448000 = (((1:0.17869807615145206,2:0.17869807615145206):34.03965993169449,((3:0.18157866812538792,4:0.18157866812538792):21.0674741420436,(5:11.011239018874843,6:20.011239018874843):11.237813791294148):7.9693051976769524):17.388499247251282,(7:14.534166728984907,(((((((((8:0.13483222654039623,10:0.13483222654039623):0.285154918617021,(((9:0.18076132667856792,16:0.18076132667856792):0.…
tree STATE_449000 = (((1:0.1367384298631773,2:0.1367384298631773):27.741781386507824,((3:0.043854584364451554,4:0.043854584364451554):18.82629294894638,(5:11.165934823037233,6:20.165934823037233):8.704212710273598):4.008372283060172):24.718853856151604,(7:19.153951285588157,(((((((8:0.36257873361464,((11:0.29015073398489827,(((17:0.003241238604789429,23:0.003241238604789429):1.044501130821841E-4,…
tree STATE_450000 = (((1:0.1367384298631773,2:0.1367384298631773):29.56912536211761,((3:0.043854584364451554,4:0.043854584364451554):17.614189278761515,(5:11.002515206334671,6:20.00251520633467):7.655528656791294):7.047819928854825):20.464416216318703,(7:15.515926065878553,((((((((8:0.2041533938110603,(17:0.13052959957737156,23:0.13052959957737156):0.07362379423368873):0.24522282076704577,(11:0.4…
tree STATE_451000 = (((1:0.1367384298631773,2:0.1367384298631773):30.08619471533037,((3:0.043854584364451554,4:0.043854584364451554):17.013651173580207,(5:10.309071860397562,6:19.309071860397562):7.748433897547098):8.16542738724889):20.123008670256404,(7:13.91188968549804,(((((((((8:0.3778057301681871,(11:0.15773595638273846,((18:0.02525133737823467,21:0.02525133737823467):0.018833325549540196,19…
tree STATE_452000 = (((1:0.1367384298631773,2:0.1367384298631773):30.08619471533037,((3:0.043854584364451554,4:0.043854584364451554):16.206632704645095,(5:9.21014918400316,6:18.21014918400316):8.040338105006388):8.972445856184002):17.149061195570745,(7:13.868969476707015,((((((8:0.1020397470527056,(19:0.010031505804012054,24:0.010031505804012054):0.09200824124869356):0.5018468792783435,18:0.60388…
tree STATE_453000 = (((1:0.8338788669556543,2:0.8338788669556543):26.242235765347314,((3:0.14873416704981146,4:0.14873416704981146):16.397042573044338,(5:10.347450477206152,6:19.347450477206152):7.198326262887996):5.53033789220882):18.501588772771306,(7:11.713367137975382,(((((((((((8:0.22091123170205976,21:0.22091123170205976):0.05114640576341403,((12:0.051812018536167515,24:0.051812018536167515…
tree STATE_454000 = (((1:0.9241680491662319,2:0.9241680491662319):26.693146682518183,((3:0.42063257490644723,4:0.42063257490644723):16.1988898787314,(5:9.017425392506624,6:18.017425392506624):8.602097061131222):5.997792278046571):24.11677121428434,(7:14.358400162306452,(((((((((((8:0.12894718677610822,23:0.12894718677610822):0.09327466203591014,(12:0.12441612333957243,17:0.12441612333957243):0.09…
tree STATE_455000 = (((1:0.45004328167289387,2:0.45004328167289387):26.613372060302925,((3:0.15510193797000404,4:0.15510193797000404):15.878390712752788,(5:8.989128777088819,6:17.98912877708882):8.044363873633973):6.029922691253027):22.475984677419383,(7:12.852373954153833,(((((((8:0.6531656816343009,((9:0.3762632412329653,(12:0.0766726050444769,(17:0.04812784408169154,23:0.04812784408169154):0.0…
tree STATE_456000 = (((1:0.45004328167289387,2:0.45004328167289387):30.34763104929345,((3:0.15510193797000404,4:0.15510193797000404):18.10008522466137,(5:10.818646293329632,6:19.818646293329632):8.436540869301744):7.542487168334969):14.864281255456994,(7:13.315942849860342,((((((8:0.11939045539892931,(19:0.10383472810876629,22:0.10383472810876629):0.015555727290163024):0.07272208918015219,11:0.19…
tree STATE_457000 = (((1:0.5951126484687581,2:0.5951126484687581):31.48871616645851,((3:0.15510193797000404,4:0.15510193797000404):18.26520304339776,(5:13.122994958166029,6:22.12299495816603):6.297310023201739):8.663523833559498):12.98825537301969,(7:12.944871824060407,(((((((8:0.44602420959377875,(((11:0.023056686959030875,22:0.023056686959030875):0.08038234583313156,19:0.10343903279216243):0.12…
tree STATE_458000 = (((1:0.5488120071853348,2:0.5488120071853348):29.643811048246313,((3:0.27192220603620676,4:0.27192220603620676):17.74173324443681,(5:11.950591244801544,6:20.950591244801544):7.06306420567147):7.178967604958633):24.265883246054493,(7:19.8330159222874,((((((((8:0.21978054141802744,((14:0.035043791504041286,19:0.035043791504041286):0.08684969998006536,22:0.12189349148410665):0.09…
tree STATE_459000 = (((1:0.6994030908464186,2:0.6994030908464186):35.826954632664076,((3:0.4357847662052645,4:0.4357847662052645):18.338488852506174,(5:14.05739892714724,6:23.05739892714724):5.716874691564197):12.752084104799057):18.23774553268141,(7:13.900945789220238,(((((((((8:0.13686758213415706,((9:0.11478227044422584,14:0.11478227044422584):0.017267529935089343,22:0.13204980037931519):0.004…
tree STATE_460000 = (((1:0.4181420985012192,2:0.4181420985012192):27.24583050753113,((3:0.18302885963792725,4:0.18302885963792725):15.767237805443171,(5:9.15994491206979,6:18.15994491206979):7.790321753011309):6.713705940951254):19.162999535240935,(7:14.542466024718678,((((((((((8:0.08650221157070757,9:0.08650221157070757):0.00496045719271547,22:0.09146266876342304):0.02457713770275309,(15:0.0605…
tree STATE_461000 = (((1:0.45327576750922915,2:0.45327576750922915):35.573955546050016,((3:0.14560147994688322,4:0.14560147994688322):20.858486481083816,(5:12.003709979584212,6:21.00370997958421):10.000377981446487):10.023143352528542):25.747860166367047,(7:19.521232244415998,((((((8:0.4261602822789684,((9:0.1466995235842305,(15:0.07736106483663306,(19:0.06387043691158563,22:0.06387043691158563):…
tree STATE_462000 = (((1:0.5139547359767569,2:0.5139547359767569):34.441871297503496,((3:0.25068033811924906,4:0.25068033811924906):23.691991627658442,(5:16.356172866668214,6:25.356172866668214):8.586499099109478):6.013154067702565):20.832101354414732,(7:16.658958988266157,((((((((8:0.5715054024617241,(9:0.4170869849803424,((15:0.13401924114871597,(21:0.012459696677500439,23:0.012459696677500439)…
tree STATE_463000 = (((1:0.422616827962484,2:0.422616827962484):33.42120913900004,((3:0.10852672568160848,4:0.10852672568160848):22.448040400072294,(5:15.833835672244131,6:24.83383567224413):7.72273145350977):6.287258841208626):29.02496330679439,(7:21.299440308569935,(((((((((8:0.4420665590454471,22:0.4420665590454471):0.038038022243980174,(9:0.41668446237565937,(((15:0.00848184464761446,23:0.008…
tree STATE_464000 = (((1:0.3337525813203541,2:0.3337525813203541):33.06880164238939,((3:0.285237075260536,4:0.285237075260536):21.472075101562798,(5:16.01385925173774,6:25.01385925173774):6.743452925085595):6.645242046886409):24.02421476520695,(7:22.384581917936877,(((((((8:0.4106909177731655,9:0.4106909177731655):0.4493879311148667,(((12:0.32645418834458567,22:0.32645418834458567):0.015757106434…
tree STATE_465000 = (((1:0.4854585840502015,2:0.4854585840502015):36.87919603258996,((3:0.5270789336957957,4:0.5270789336957957):24.18331859447858,(5:17.068064557295866,6:26.068064557295866):8.64233297087851):7.6542570884657835):26.58241283618468,(7:21.717485108661478,((((((((8:0.6465422723076888,(21:0.23514519960547361,(22:0.0941259485574367,23:0.0941259485574367):0.14101925104803692):0.41139707…
tree STATE_466000 = (((1:0.3518231193705308,2:0.3518231193705308):41.669108718458986,((3:0.3140441918303587,4:0.3140441918303587):22.95248453325348,(5:17.825544081435574,6:26.825544081435574):6.440984643648264):13.754403112745678):21.021066512881355,(7:20.887250001217602,(((((((8:0.648236619363815,((((12:0.15169754185726145,((21:0.033169274375972675,22:0.033169274375972675):0.003247850772728482,2…
tree STATE_467000 = (((1:0.26230278727143563,2:0.26230278727143563):35.852037239175935,((3:0.17133551127050062,4:0.17133551127050062):22.214340375251098,(5:12.70775529594167,6:21.70775529594167):10.677920590579927):8.728664139925776):18.862409235099555,(7:17.253773363958402,(((((((8:0.17916372509526576,17:0.17916372509526576):0.6512513194108251,(9:0.4104841107615959,(((12:0.14419096474131418,(21:…
tree STATE_468000 = (((1:0.16406896448528485,2:0.16406896448528485):31.7312845316459,((3:0.014736234799494596,4:0.014736234799494596):22.36306611488719,(5:15.370023982157868,6:24.370023982157868):8.007778367528815):4.517551146444504):23.53732345104033,(7:17.66645743937596,(((((((8:0.2801790414586615,17:0.2801790414586615):0.02725116288790347,9:0.307430204346565):0.29999693083710854,(10:0.31544176…
tree STATE_469000 = (((1:0.18043444016580423,2:0.18043444016580423):32.6651407331118,((3:0.04082522918030129,4:0.04082522918030129):21.535979372361936,(5:13.309003630399882,6:22.309003630399882):9.267800971142353):6.268770571735367):23.0405632527589,(7:19.855081292867226,((((((((8:0.12938718298626337,22:0.12938718298626337):0.15294921381976753,13:0.2823363968060309):0.484983024970773,(((9:0.03426…
tree STATE_470000 = (((1:0.18043444016580423,2:0.18043444016580423):29.77518217149101,((3:0.04082522918030129,4:0.04082522918030129):17.3337887912269,(5:10.788411209161488,6:19.788411209161488):7.586202811245716):7.581002591249611):24.25102498506036,(7:22.367994003631367,((((((((8:0.06700352742084467,18:0.06700352742084467):0.263718768138931,((12:0.2525972566389625,22:0.2525972566389625):0.056647…
tree STATE_471000 = (((1:0.18964995319893063,2:0.18964995319893063):29.544379295992066,((3:0.055516123134804474,4:0.055516123134804474):16.094889789965425,(5:11.363788121461948,6:20.363788121461948):5.786617791638282):8.583623336090767):19.61347378168513,(7:14.723291698658166,(((((((((8:0.18078397453447848,(9:0.08520540102951957,24:0.08520540102951957):0.09557857350495891):0.21519665027853507,23:…
tree STATE_472000 = (((1:0.28790319811227505,2:0.28790319811227505):34.400457561385785,((3:0.2121463613558472,4:0.2121463613558472):19.092993747622323,(5:14.88923948998735,6:23.88923948998735):5.415900618990822):10.383220650519888):20.556209861314294,(7:14.670075888712624,((((((((8:0.1700574488722791,(12:0.1509228129279601,15:0.1509228129279601):0.019134635944319023):0.00974027151564269,23:0.1797…
tree STATE_473000 = (((1:0.2695385838972335,2:0.2695385838972335):30.089961939700235,((3:0.1828704437830826,4:0.1828704437830826):19.80384918755899,(5:13.839579592407702,6:22.839579592407702):7.147140038934367):5.372780892255399):17.57536973377963,(7:14.882199478166406,((((((8:0.12878564495565076,10:0.12878564495565076):0.45071021449402177,((12:0.14211271851966556,((18:0.09344460086895258,22:0.09…
tree STATE_474000 = (((1:0.22359528951797358,2:0.22359528951797358):36.05600721004549,((3:0.10963002154939794,4:0.10963002154939794):19.45580173511211,(5:13.06171463551901,6:22.06171463551901):7.5037171211425004):11.714170742901956):19.304719175505852,(7:14.627290528167904,((((8:0.7444278454960038,(((9:0.18938714318766528,19:0.18938714318766528):0.07919296622893876,11:0.26858010941660404):0.45344…
tree STATE_475000 = (((1:0.049450243145212625,2:0.049450243145212625):33.529742069965025,((3:0.4901774800015666,4:0.4901774800015666):19.191544218058876,(5:12.244070435824234,6:21.244070435824234):8.437651262236209):8.89747061504979):18.422083718985867,(7:19.46843202876483,(((((8:0.34927847434613524,11:0.34927847434613524):0.23701227734677088,((9:0.3538109262808827,13:0.3538109262808827):0.201061…
tree STATE_476000 = (((1:0.20368951879818376,2:0.20368951879818376):31.405551932536092,((3:0.7679421542487059,4:0.7679421542487059):17.07261761547469,(5:12.104899667054813,6:21.104899667054813):6.735660102668586):8.768681681610879):20.988369718353766,(7:14.38548446749185,((((((8:0.13256391432921122,19:0.13256391432921122):0.11365747336315968,9:0.2462213876923709):0.6899280731366002,(((46:0.141299…
tree STATE_477000 = (((1:0.10567783394573738,2:0.10567783394573738):31.995367489493372,((3:0.8372835041883011,4:0.8372835041883011):16.061695570462504,(5:12.516747995924785,6:21.516747995924785):5.382231078726022):10.202066248788302):23.974303881944692,(7:20.925481548148746,(((8:1.5871553169393624,((((9:0.6351022291341475,10:0.6351022291341475):0.04861051405118477,19:0.6837127431853323):0.3221669…
tree STATE_478000 = (((1:0.17665935986872583,2:0.17665935986872583):36.042339979330904,((3:0.9584567753048727,4:0.9584567753048727):21.034640716280826,(5:15.242313274722363,6:24.242313274722363):7.750784216863337):9.225901847613933):23.76236532306347,(7:20.14119662411005,((((((8:0.9564954064363139,(9:0.3208799050494713,(13:0.28227856033474763,18:0.28227856033474763):0.03860134471472365):0.6356155…
tree STATE_479000 = (((1:0.17665935986872583,2:0.17665935986872583):34.992502995561225,((3:0.7717031404289116,4:0.7717031404289116):23.533528168302645,(5:15.304375257417743,6:24.304375257417743):10.000856051313814):5.86393104669839):19.018201042997156,(7:18.006233551278974,((((((((8:0.09773545003696088,14:0.09773545003696088):0.04454461188456649,12:0.14228006192152737):1.2534484597059206,(11:1.16…
tree STATE_480000 = (((1:0.17222992124604453,2:0.17222992124604453):34.77707650300164,((3:0.22434994682319953,4:0.22434994682319953):22.417718419452083,(5:16.85673499184297,6:25.85673499184297):6.785333374432312):7.307238057972398):22.969770359803817,(7:15.096554174845288,((((((8:0.8940194970800439,(13:0.5952276530779508,14:0.5952276530779508):0.29879184400209313):0.15744205877748696,((((9:0.1847…
tree STATE_481000 = (((1:0.22246413055949965,2:0.22246413055949965):38.4044205159432,((3:0.30563923624174905,4:0.30563923624174905):23.527038105697383,(5:18.071966847315803,6:27.071966847315803):6.7607104946233285):9.794207304563571):19.302645054440816,(7:17.2277146497945,(((((8:0.33540484927569136,15:0.33540484927569136):0.866628334809141,((((((9:0.25373858965192686,10:0.25373858965192686):0.027…
tree STATE_482000 = (((1:0.07576481975838156,2:0.07576481975838156):38.85044377590592,((3:0.11559214754010938,4:0.11559214754010938):22.55521686988482,(5:17.642442970304472,6:26.642442970304472):6.028366047120457):11.255399578239377):20.081610595748742,(7:17.43075137578694,(((((((((8:0.5164770134406165,16:0.5164770134406165):0.43804689370224414,(18:0.011817267817764831,19:0.011817267817764831):0.…
tree STATE_483000 = (((1:0.501933233908904,2:0.501933233908904):37.3150312276758,((3:1.128263091316617,4:1.128263091316617):21.09036106597417,(5:15.54864394033947,6:24.54864394033947):7.66998021695132):10.59834030429392):23.58817610803701,(7:22.77940191975472,((((((((((8:0.13805848853150732,18:0.13805848853150732):0.026270226790107543,(15:0.048364607718736845,19:0.048364607718736845):0.1159641076…
tree STATE_484000 = (((1:0.012005961592832293,2:0.012005961592832293):35.19628492144618,((3:0.3141163309908901,4:0.3141163309908901):19.0191619788661,(5:14.642047071771927,6:23.642047071771927):5.6912312380850665):10.875012573182019):14.70850365940889,(7:12.776757359908402,((((((8:0.5582397177061713,((9:0.505417066846128,((12:0.15196641132402963,17:0.15196641132402963):0.15808566004003768,(15:0.2…
tree STATE_485000 = (((1:0.12973105998223033,2:0.12973105998223033):35.62953364665293,((3:0.5097484439158535,4:0.5097484439158535):22.917545285845357,(5:14.50370881344449,6:23.50370881344449):9.92358491631672):7.331970976873947):17.130296220172646,(7:16.369057834927567,(((((((8:1.0521837369824736,(((((10:0.1255277448009259,15:0.1255277448009259):0.020374852007387756,19:0.14590259680831366):0.1589…
tree STATE_486000 = (((1:0.1655718353239113,2:0.1655718353239113):33.304963124777494,((3:0.2908314708572206,4:0.2908314708572206):18.985977660099692,(5:13.325118816189875,6:22.325118816189875):6.951690314767038):9.19372582914449):16.479999133003943,(7:14.19649597387977,(((((((((8:0.2736487233811375,(12:0.24063202604678158,((14:0.018075923566493863,23:0.018075923566493863):0.0635825296069374,24:0.…
tree STATE_487000 = (((1:0.11996556637581968,2:0.11996556637581968):36.29318526790226,((3:0.3897840973743971,4:0.3897840973743971):19.350976082971606,(5:12.339104863424826,6:21.339104863424826):8.401655316921175):11.672390653932077):24.09839125877206,(7:17.660705356345645,((((((((8:0.38411734222439575,10:0.38411734222439575):0.0839539119696775,((12:0.08576251913253459,14:0.08576251913253459):0.06…
tree STATE_488000 = (((1:0.20145038047666297,2:0.20145038047666297):31.962626761976445,((3:1.2106162919103411,4:1.2106162919103411):17.523291169445976,(5:10.711624634631661,6:19.71162463463166):9.022282826724656):8.430169681096793):19.84475636618567,(7:12.886223994283448,((((((8:1.068501439489697,((((((9:0.12204012155868214,22:0.12204012155868214):0.09882678627059323,11:0.22086690782927537):0.159…
tree STATE_489000 = (((1:0.0012067214421502825,2:0.0012067214421502825):32.60879846226635,((3:0.8636550019656468,4:0.8636550019656468):18.102227331589404,(5:13.885906026244736,6:22.885906026244736):6.079976307310314):8.644122850153451):18.425421212106293,(7:14.764863203187495,((((((8:0.5189736503708894,(((14:0.02652519960763226,18:0.02652519960763226):2.833886905962979E-4,24:0.026808588298228558)…
tree STATE_490000 = (((1:0.3891762861561556,2:0.3891762861561556):34.498603802366596,((3:1.1924758501571162,4:1.1924758501571162):18.63948870492282,(5:13.210694584588541,6:22.21069458458854):7.621269970491394):10.055815533442818):19.708371305691827,(7:14.219322680325142,((((((((8:0.40742927300087467,((17:0.007309955754405036,20:0.007309955754405036):0.11342040566125852,21:0.12073036141566355):0.2…
tree STATE_491000 = (((1:0.2772529957491727,2:0.2772529957491727):34.98145603772249,((3:1.0031284646703522,4:1.0031284646703522):19.143991044431615,(5:15.13986160415223,6:24.13986160415223):6.007257904949739):10.111589524369691):15.808633472891813,(7:14.015891985499835,(((((((((8:0.2154191523065505,(20:0.17711348442322142,21:0.17711348442322142):0.03830566788332909):0.1779315529007257,12:0.393350…
tree STATE_492000 = (((1:0.18904024323992807,2:0.18904024323992807):29.856107853684925,((3:0.8538936271894286,4:0.8538936271894286):17.35612848796437,(5:11.825701543721337,6:20.825701543721337):7.384320571432461):6.835125981771057):21.114540537513527,(7:13.676380768160179,(((((((8:0.3690064686731216,(10:0.27716091864501896,(14:0.001108949968118093,16:0.001108949968118093):0.27605196867690085):0.0…
tree STATE_493000 = (((1:0.0033921699909829073,2:0.0033921699909829073):28.530460912127822,((3:0.5398215769260641,4:0.5398215769260641):14.768271434048549,(5:10.614797273972883,6:19.614797273972883):5.69329573700173):8.22576007114419):21.045590513404704,(7:12.467609956253675,(((((((((8:0.22947994565637925,(14:0.11454435045741213,16:0.11454435045741213):0.11493559519896712):0.10421682606319699,12:…
tree STATE_494000 = (((1:0.004521938223735589,2:0.004521938223735589):30.759217467384556,((3:0.6540932730104139,4:0.6540932730104139):18.81562887564053,(5:11.058184454946357,6:20.058184454946357):9.411537693704588):6.294017256957346):17.960094266740022,(7:14.686132793185195,((((((8:0.1913124986837042,16:0.1913124986837042):0.3778879208107548,14:0.569200419494459):0.44489696276800184,((((46:0.0699…
tree STATE_495000 = (((1:0.004521938223735589,2:0.004521938223735589):27.93951826735405,((3:0.0277248693253469,4:0.0277248693253469):17.327225807842584,(5:12.938027868456459,6:21.93802786845646):5.4169228087114725):5.589089528409854):21.37897181059286,(7:16.418826981983628,((((((8:0.11407367336008443,18:0.11407367336008443):0.1017491755364749,14:0.21582284889655934):0.8901624214499032,((((((9:0.0…
tree STATE_496000 = (((1:0.006281754358646197,2:0.006281754358646197):30.58321239208287,((3:0.030589050422376474,4:0.030589050422376474):17.58956543564534,(5:11.862560565162397,6:20.862560565162397):6.757593920905322):7.969339660373798):18.0656136693666,(7:14.363808283887785,(((((((8:0.09387051650824882,(17:0.01110722315728847,21:0.01110722315728847):0.08276329335096035):0.6248563462835592,((((9:…
tree STATE_497000 = (((1:0.006281754358646197,2:0.006281754358646197):29.301305622621875,((3:0.02029491535307848,4:0.02029491535307848):17.174164913547386,(5:13.068983811391433,6:22.068983811391433):5.12547601750903):7.113127548080058):25.27498606825276,(7:14.067429239592187,((((((((((8:0.12865752168142403,18:0.12865752168142403):0.04497309438221292,15:0.17363061606363694):0.028612634887820926,16…
tree STATE_498000 = (((1:0.017797948334472125,2:0.017797948334472125):29.836197887527963,((3:0.039023239744867766,4:0.039023239744867766):17.197029883873984,(5:11.583854296494074,6:20.583854296494074):6.652198827124778):7.6179427122435825):17.91376701687662,(7:15.391857180939063,(((((((((((8:0.1652450565448861,(15:0.14164699321389732,16:0.14164699321389732):0.023598063330988794):0.119947109209512…
tree STATE_499000 = (((1:0.3958668236289249,2:0.3958668236289249):31.61918718290833,((3:0.6538614887197749,4:0.6538614887197749):15.695859577330095,(5:9.147394555683267,6:18.147394555683267):8.202326510366603):10.665332940487385):17.926943179383777,(7:12.521013943626471,((((((((8:0.2539429214272699,13:0.2539429214272699):0.11107967125861262,(9:0.28424188756271174,((15:0.03583417138280641,16:0.035…
tree STATE_500000 = (((1:0.19842392369881523,2:0.19842392369881523):31.78136785029402,((3:0.33276801925337196,4:0.33276801925337196):18.9476069256202,(5:10.120459011502653,6:19.120459011502653):10.159915933370918):7.699416829119265):30.218641828666456,(7:20.136807060004664,((((((((8:0.3417988971939044,(11:0.2898191064577661,13:0.2898191064577661):0.05197979073613829):0.24967603208963546,((15:0.02…
tree STATE_501000 = (((1:0.19484999301456263,2:0.19484999301456263):31.11305929929648,((3:0.16134547332623406,4:0.16134547332623406):19.83088453317528,(5:12.092144649505567,6:21.092144649505567):8.900085356995948):6.31567928580953):18.5733781500873,(7:15.015699083243518,((((((((8:0.7105520721478447,((11:0.30065207702379126,(15:0.2065953258436754,(16:0.0023174456754848083,18:0.0023174456754848083)…
tree STATE_502000 = (((1:0.10141051968401271,2:0.10141051968401271):32.587616890976534,((3:0.011276931449648586,4:0.011276931449648586):20.134243190175937,(5:12.17969898025655,6:21.17969898025655):8.965821141369037):7.543507289034956):18.297660408232524,(7:16.347593209551697,(((((((8:0.7051606933398207,(((46:0.24421101905804815,47:0.24421101905804815):0.22487346181720008,48:0.46908448087524823):0…
tree STATE_503000 = (((1:0.11475378598914077,2:0.11475378598914077):33.5099060518223,((3:0.032706895113911116,4:0.032706895113911116):20.333216651040566,(5:15.059452168319293,6:24.059452168319293):6.306471377835184):8.258736291656959):22.659144303852372,(7:16.754908682986873,(((((((((8:0.15632567664394056,12:0.15632567664394056):0.26311855165681997,13:0.41944422830076056):0.04205822124153474,((((…
tree STATE_504000 = (((1:0.11475378598914077,2:0.11475378598914077):37.20892796037741,((3:0.032706895113911116,4:0.032706895113911116):22.386629455398456,(5:16.94313856360914,6:25.94313856360914):6.476197786903228):9.904345395854186):24.719444550706548,(7:20.62417318629663,((((((8:0.3344198557198636,((12:0.20401681171008518,(15:0.0035057211912302567,20:0.0035057211912302567):0.20051109051885493):…
tree STATE_505000 = (((1:0.11475378598914077,2:0.11475378598914077):39.04503885300538,((3:0.032706895113911116,4:0.032706895113911116):23.384195229828862,(5:13.920188974197504,6:22.920188974197504):10.496713150745268):10.742890514051744):26.512153788063998,(7:17.537668732977266,((((((8:0.1932760279621633,(15:0.07029514594495384,20:0.07029514594495384):0.12298088201720947):0.1639151687935802,12:0.…
tree STATE_506000 = (((1:0.11475378598914077,2:0.11475378598914077):35.74032575846417,((3:0.032706895113911116,4:0.032706895113911116):19.659896136049376,(5:11.424547076140662,6:20.424547076140662):9.268055955022625):11.162476513290017):26.05703038560246,(7:17.832235006029535,(((((((8:0.044714437186094656,23:0.044714437186094656):0.45350229384143187,(((9:0.21076997117947088,(17:0.0013237247075287…
tree STATE_507000 = (((1:0.11475378598914077,2:0.11475378598914077):34.35835437532012,((3:0.032706895113911116,4:0.032706895113911116):21.285487292283683,(5:13.14894949544091,6:22.14894949544091):9.169244691956685):8.154913973911661):15.616114699911833,(7:16.081628867690938,((((((((8:0.3198446334508455,((15:0.05813412395457273,(21:0.024975663945638982,24:0.024975663945638982):0.03315846000893374)…
tree STATE_508000 = (((1:0.11475378598914077,2:0.11475378598914077):33.65359192771041,((3:0.012928037681749771,4:0.012928037681749771):20.678731545930365,(5:16.32459083447219,6:25.32459083447219):5.367068749139925):8.076686130087431):19.435740679916726,(7:14.8586555115048,((((((8:0.6722452461155164,((12:0.13672687945502326,23:0.13672687945502326):0.3220834244088206,(((((14:2.8357735853934445E-4,2…
tree STATE_509000 = (((1:0.4362372197680653,2:0.4362372197680653):40.243779740510554,((3:0.5284631850691,4:0.5284631850691):25.842753472950037,(5:15.075581008155215,6:24.075581008155215):12.295635649863922):9.308800302259485):20.953965500296306,(7:22.14341130260628,(((((8:1.6399252907780741,(((9:0.49598568783751984,((12:0.1785127637192451,16:0.1785127637192451):0.17113631737631566,(17:0.024857218…
tree STATE_510000 = (((1:0.16424609800449375,2:0.16424609800449375):37.06534457090157,((3:0.09027235604107986,4:0.09027235604107986):20.038659759577545,(5:14.504178111283998,6:23.504178111284):6.624754004334626):12.100658553287438):21.71953121397359,(7:20.147705296133346,((((((((((8:0.25206502991419866,9:0.25206502991419866):0.13028031502794596,23:0.3823453449421446):0.00835697843969918,(14:0.381…
tree STATE_511000 = (((1:0.16424609800449375,2:0.16424609800449375):37.65036352444778,((3:0.11219092459542246,4:0.11219092459542246):21.917899767975605,(5:14.703338687815126,6:23.703338687815126):8.326752004755903):10.784518929881251):20.84109902504794,(7:18.835008853170777,((((((8:0.7866778279267389,(9:0.4225076099246809,((12:0.2410998140432219,((14:0.05737380006189536,17:0.05737380006189536):0.…
tree STATE_512000 = (((1:0.022843702141411626,2:0.022843702141411626):39.78193184090961,((3:0.63770304305012,4:0.63770304305012):22.63398439904491,(5:13.650000945378522,6:22.650000945378522):10.621686496716507):11.533088100955993):20.49396297512571,(7:18.50907174200629,(((((8:0.5790211795470556,10:0.5790211795470556):0.4741620672872163,((((((9:0.13233978658800494,(14:0.07194258937842254,22:0.0719…
tree STATE_513000 = (((1:0.3444645089406091,2:0.3444645089406091):38.482179374576944,((3:0.01648304774638376,4:0.01648304774638376):24.398803262342625,(5:12.516327776878903,6:21.516327776878903):12.898958533210106):9.411357573428546):21.10927006332789,(7:20.49379788010782,((((((((8:0.6739934840368927,(9:0.6350108101577697,(10:0.3040680367131122,(((11:0.06812515817272036,24:0.06812515817272036):0.…
tree STATE_514000 = (((1:0.04144357093110074,2:0.04144357093110074):38.808384007743264,((3:0.026591610710374525,4:0.026591610710374525):24.28526252699168,(5:15.833289756058093,6:24.833289756058093):9.478564381643963):9.537973440972308):16.98951202909661,(7:19.135891079146333,(((((8:1.2599167997481935,((12:0.40529732232532945,(18:0.2294247644690381,(20:0.025369347161133256,21:0.025369347161133256)…
tree STATE_515000 = (((1:0.05737150817836323,2:0.05737150817836323):36.59002075893932,((3:0.0523937856421437,4:0.0523937856421437):22.313323104869944,(5:13.981712240323564,6:22.981712240323564):9.384004650188526):9.281675376605591):17.002682006093387,(7:18.44749106098974,((((((8:0.3672267529471613,16:0.3672267529471613):0.6650547445276607,15:1.032281497474822):0.42610519599735786,((46:0.167587532…
tree STATE_516000 = (((1:0.059231482772409194,2:0.059231482772409194):35.67630004980325,((3:0.05540681797013569,4:0.05540681797013569):22.59047830446169,(5:16.014981223140243,6:25.014981223140243):7.630903899291585):8.089646410143835):20.4701321182596,(7:17.52838078656464,((((((8:0.2566558451412821,16:0.2566558451412821):0.4915765853308928,((15:0.027889541637766864,17:0.027889541637766864):0.4717…
tree STATE_517000 = (((1:0.09742024314307507,2:0.09742024314307507):36.999297430692636,((3:0.3846790338505226,4:0.3846790338505226):22.149142192504435,(5:14.770382605740203,6:23.770382605740203):8.763438620614757):9.562896447480753):23.648613736275635,(7:19.16184754748695,((((((((((((8:0.14181784890601298,24:0.14181784890601298):0.22468128345440044,(14:0.29233753649078087,(15:0.06978252901413935,…
tree STATE_518000 = (((1:0.008117929203528718,2:0.008117929203528718):34.27937777800252,((3:0.16143045166238856,4:0.16143045166238856):20.13627779788036,(5:15.882590360222512,6:24.882590360222512):5.415117889320239):8.989787457663297):16.545322831664834,(7:15.24931324788421,(((((((((((8:0.2729105460829677,24:0.2729105460829677):0.015741452225504327,9:0.28865199830847205):0.11009258184697995,(11:0…
tree STATE_519000 = (((1:0.12160799946789247,2:0.12160799946789247):33.31601062071768,((3:0.35018734073850766,4:0.35018734073850766):20.163537757507676,(5:14.755032912478868,6:23.755032912478868):6.758692185767316):7.923893521939384):21.644150504754954,(7:17.965574192236303,(((((((((((8:0.13444130614545316,24:0.13444130614545316):0.15380413230553866,9:0.2882454384509918):0.08900821226948147,(15:0…
tree STATE_520000 = (((1:0.04767032924222825,2:0.04767032924222825):33.039230733681514,((3:0.22864961703711373,4:0.22864961703711373):18.555750024850088,(5:13.502092376526171,6:22.50209237652617):6.28230726536103):9.302501421036542):19.790900774663704,(7:16.664987840676012,((((((((8:0.2945362835035118,((9:0.14114426516495648,(23:0.09335774599048524,24:0.09335774599048524):0.04778651917447124):0.1…
tree STATE_521000 = (((1:0.09160978218258009,2:0.09160978218258009):30.89896452254694,((3:0.007347251135053412,4:0.007347251135053412):18.685907419374274,(5:9.293087774119243,6:18.293087774119243):10.400166896390086):7.297319634220191):23.94446680721537,(7:19.864744650787877,(((((((8:0.44296273424738797,11:0.44296273424738797):0.10968252480954932,12:0.5526452590569373):0.647458884723545,((9:0.744…
tree STATE_522000 = (((1:0.3811359728990169,2:0.3811359728990169):39.970740653974325,((3:0.4727636271495719,4:0.4727636271495719):22.27810958207984,(5:19.09336990644523,6:28.09336990644523):4.657503302784182):12.60100341764393):23.27770590883889,(7:27.73743358612208,((((((((((8:0.19950816639837954,14:0.19950816639837954):0.01447588025229088,9:0.21398404665067042):0.04165538501411872,11:0.25563943…
tree STATE_523000 = (((1:0.18835890425632407,2:0.18835890425632407):39.08092164797,((3:0.09232269653498548,4:0.09232269653498548):24.58254740435254,(5:17.784269484898577,6:26.784269484898577):7.890600615988948):9.594410451338803):20.004198570645464,(7:22.57070964640829,((((((((8:0.08969417159354112,14:0.08969417159354112):0.16120380517270091,11:0.25089797676624204):0.35533351945504477,(9:0.601155…
tree STATE_524000 = (((1:0.24876094891368794,2:0.24876094891368794):43.656952325519015,((3:0.1888991985461086,4:0.1888991985461086):26.983985946008332,(5:16.9301691605949,6:25.9301691605949):11.242715983959542):11.732828129878257):20.556352731987445,(7:20.81425749538593,((((((((8:0.14140808873424243,20:0.14140808873424243):0.011136249455015457,14:0.1525443381892579):0.3476124425476131,(9:0.476155…
tree STATE_525000 = (((1:0.14860795573840946,2:0.14860795573840946):36.690862312232426,((3:0.015970472235594002,4:0.015970472235594002):22.66158159531119,(5:14.75993043510551,6:23.75993043510551):8.917621632441275):9.161918200424054):23.284771529517414,(7:18.771649023662448,((((((8:0.7725629579914925,(9:0.44697834906090483,(11:0.19360259320774006,(14:0.024462366659134583,20:0.024462366659134583):…
tree STATE_526000 = (((1:0.14860795573840946,2:0.14860795573840946):38.566420284742506,((3:0.33599209292326115,4:0.33599209292326115):22.55332418767761,(5:12.579296294295496,6:21.579296294295496):11.310019986305377):10.825711959880046):15.426563751197385,(7:18.681103795115412,(((((((8:0.14059380233394117,(10:0.10571999345372497,15:0.10571999345372497):0.0348738088802162):0.2089598842492502,(14:0.…
tree STATE_527000 = (((1:0.15608139637561713,2:0.15608139637561713):31.84289793344577,((3:0.13168719710046517,4:0.13168719710046517):16.832523312246767,(5:12.420999074191194,6:21.420999074191194):5.543211435156039):10.034768820474156):16.19090653610887,(7:15.996716994189683,(((((((((8:0.12110710685589726,(14:0.0037815489075231135,19:0.0037815489075231135):0.11732555794837415):0.0946072259968268,1…
tree STATE_528000 = (((1:0.08752350261906372,2:0.08752350261906372):36.74648324535234,((3:0.29704476899059173,4:0.29704476899059173):20.312976375063247,(5:12.21572252303989,6:21.21572252303989):9.394298621013949):11.223985603917562):14.628015114270795,(7:15.60167484416575,((((((((8:0.2458190361018589,(14:0.21500198069988224,(15:0.13401478215989768,19:0.13401478215989768):0.08098719853998457):0.03…
tree STATE_529000 = (((1:0.03910113211763111,2:0.03910113211763111):30.588893948552723,((3:0.21743146979341788,4:0.21743146979341788):21.139879683535653,(5:13.40666699521315,6:22.40666699521315):8.95064415811592):4.270683927341281):16.636398634920944,(7:13.138849580208898,(((((((8:0.3327676321069581,10:0.3327676321069581):0.3215080856793389,(((9:0.3594539687282147,11:0.3594539687282147):0.1261569…
tree STATE_530000 = (((1:0.25461787423806825,2:0.25461787423806825):28.79144144306188,((3:0.5717718024693514,4:0.5717718024693514):18.412963930013042,(5:12.559973767706882,6:21.559973767706882):7.424761964775509):5.061323584817558):20.90399711086946,(7:15.042567510990331,(((((((8:0.35118226055534607,(10:0.3219813940556671,(16:0.028575324067383702,(17:0.021209363131913246,20:0.021209363131913246):…
tree STATE_531000 = (((1:0.034507643198640636,2:0.034507643198640636):28.236580031273075,((3:0.20987911736045284,4:0.20987911736045284):13.80930635004034,(5:9.274607973634353,6:18.274607973634353):5.744577493766439):9.251902207070923):20.590571235823475,(7:14.551103067702279,(((((((8:0.696688180061068,(((10:0.1206665433789747,16:0.1206665433789747):0.024152520913313075,13:0.14481906429228777):0.2…
tree STATE_532000 = (((1:0.12391228849981317,2:0.12391228849981317):26.497442685867444,((3:0.3568731348418748,4:0.3568731348418748):15.04214682050297,(5:11.578152196897879,6:20.57815219689788):4.8208677584469655):6.222335019022413):15.837799056828118,(7:11.222059509656297,(((((8:0.8187580176749539,(((12:0.11306751175023956,(18:0.002242382981944285,22:0.002242382981944285):0.11082512876829527):0.0…
tree STATE_533000 = (((1:0.20558027615967056,2:0.20558027615967056):27.951216949354645,((3:0.04152161936871934,4:0.04152161936871934):17.025327794096462,(5:11.205786939667085,6:20.205786939667085):6.861062473798096):6.089947812049136):17.27133853988027,(7:15.9170512506319,((((((((((8:0.10092931214803617,(21:0.08879015961365445,22:0.08879015961365445):0.01213915253438172):0.1637497287631392,18:0.2…
tree STATE_534000 = (((1:0.20558027615967056,2:0.20558027615967056):27.744536011422007,((3:0.04152161936871934,4:0.04152161936871934):17.47532814474663,(5:10.361701947708358,6:19.361701947708358):8.155147816406991):5.4332665234663295):19.581370902115573,(7:13.129260565806021,(((((((8:0.31312494270181296,13:0.31312494270181296):0.04606511465227475,(((18:0.01150669615205795,21:0.01150669615205795):…
tree STATE_535000 = (((1:0.20558027615967056,2:0.20558027615967056):23.9404967984956,((3:0.04152161936871934,4:0.04152161936871934):14.19873788797575,(5:8.967981312386847,6:17.967981312386847):6.272278194957622):4.905817567310805):19.019276737599,(7:11.814644341858944,(((((((8:0.3140815398248644,((10:0.198924875423448,((((15:0.012812395907230692,20:0.012812395907230692):0.015606881923466253,21:0.…
tree STATE_536000 = (((1:0.20126128121428444,2:0.20126128121428444):27.391181623701456,((3:0.0486892287361016,4:0.0486892287361016):14.584601899991458,(5:9.038000022760059,6:18.03800002276006):6.595291105967501):7.9591517761881825):16.966676366816394,(7:11.87166045063357,(((((((((((8:0.21586260570490765,20:0.21586260570490765):0.10518363381158399,23:0.32104623951649164):0.15132265379611487,13:0.4…
tree STATE_537000 = (((1:0.17598848359227937,2:0.17598848359227937):28.185140185099257,((3:0.008478720766349923,4:0.008478720766349923):14.539658362701614,(5:8.97316985838463,6:17.97316985838463):6.574967225083334):8.812991585223571):24.331817571146352,(7:14.22906305789133,(((((((8:0.26854083970145104,(13:0.11356184154085716,20:0.11356184154085716):0.15497899816059388):0.24959413433048006,(10:0.3…
tree STATE_538000 = (((1:0.04410300243198151,2:0.04410300243198151):27.54752722695322,((3:0.008478720766349923,4:0.008478720766349923):17.384233298728226,(5:12.325415536201856,6:21.325415536201856):6.067296483292722):5.198918209890625):19.8618669208073,(7:11.641875781651656,(((((((((8:0.33013817649788774,(10:0.18250970072071737,(18:0.09562074230926547,20:0.09562074230926547):0.0868889584114519):0…
tree STATE_539000 = (((1:0.1309096369256828,2:0.1309096369256828):29.33513167633858,((3:0.14885761164967803,4:0.14885761164967803):18.115330232544565,(5:14.42431604059269,6:23.42431604059269):4.839871803601554):6.20185346907002):18.244827010609775,(7:14.120171715346288,((((((((8:0.3846187240579402,11:0.3846187240579402):0.08353593655379576,9:0.46815466061173594):0.5540972942409568,((18:0.00489975…
tree STATE_540000 = (((1:0.054889160321767605,2:0.054889160321767605):33.3477433601158,((3:0.025921499078075172,4:0.025921499078075172):18.895758138591596,(5:13.430421563516866,6:22.430421563516866):6.491258074152807):9.480952882767898):17.44690946644166,(7:18.26044474070335,(((((8:0.6087658938627252,9:0.6087658938627252):0.18757237313833042,((((10:0.2040522103490789,17:0.2040522103490789):0.1064…
tree STATE_541000 = (((1:0.19621923222472581,2:0.19621923222472581):33.80464057783055,((3:0.25447267904160675,4:0.25447267904160675):18.894124480468932,(5:12.436073417771691,6:21.43607341777169):7.7125237417388455):9.852262650544738):21.66055268572493,(7:13.59011107766679,(((((((((8:0.318323817256139,(((14:0.06787004290801195,15:0.06787004290801195):0.031058421268434874,24:0.09892846417644682):7.…
tree STATE_542000 = (((1:0.19179497035648296,2:0.19179497035648296):33.005814420953435,((3:0.24731800730869402,4:0.24731800730869402):20.339774367421526,(5:11.127452232525052,6:20.12745223252505):10.459640142205167):7.610517016579699):15.67213121741269,(7:15.169726442375008,((((((((((8:0.16587563082672227,20:0.16587563082672227):0.20891336245441308,((14:0.006557588566441055,15:0.00655758856644105…
tree STATE_543000 = (((1:0.26878157154530946,2:0.26878157154530946):29.66541270353583,((3:0.37181648315443994,4:0.37181648315443994):16.243209213820165,(5:10.324094730352531,6:19.32409473035253):7.290930966622074):8.319168578106535):12.5709566514872,(7:8.662391472551114,((((((((8:0.2745064373511783,(20:0.26377561995454046,22:0.26377561995454046):0.010730817396637837):0.1351750631740366,(16:0.3704…
tree STATE_544000 = (((1:0.05286520494216873,2:0.05286520494216873):31.307474590567484,((3:0.13785204572318577,4:0.13785204572318577):16.578468939549797,(5:11.542103207429559,6:20.54210320742956):6.174217777843424):9.64401881023667):15.860570068290386,(7:12.387951074548042,(((((((8:0.39405322658004727,(((14:0.02079705565572836,24:0.02079705565572836):0.1604656830689109,15:0.18126273872463927):0.1…
tree STATE_545000 = (((1:0.13340665970752497,2:0.13340665970752497):27.53377267756499,((3:0.2692514531794501,4:0.2692514531794501):16.74427998595278,(5:11.777561667531298,6:20.777561667531298):6.2359697716009315):5.653647898140285):18.779547970567876,(7:13.305649818493315,(((((((8:0.2866532601422568,(14:0.24912021895236136,(21:0.07084188867566484,24:0.07084188867566484):0.17827833027669654):0.037…
tree STATE_546000 = (((1:0.07107430207806509,2:0.07107430207806509):31.125931004827983,((3:0.16755928879373627,4:0.16755928879373627):15.08280317570921,(5:10.912053149693431,6:19.91205314969343):5.338309314809514):10.946642842403104):17.74925995794341,(7:11.965984917205752,(((((((8:0.4228134617074648,16:0.4228134617074648):0.06461358490836894,12:0.48742704661583375):0.5276425327388181,((46:0.0150…
tree STATE_547000 = (((1:0.13441011181592089,2:0.13441011181592089):30.311123388941677,((3:0.011554778990122472,4:0.011554778990122472):17.926414374101014,(5:11.845669361857091,6:20.84566936185709):7.092299791234048):7.5075643476664595):18.15754321717037,(7:14.678819540814331,((((((((8:0.11637542889185626,12:0.11637542889185626):0.005953080159390972,16:0.12232850905124723):0.6078566977476461,((((…
tree STATE_548000 = (((1:0.24986958386805824,2:0.24986958386805824):32.46324328248562,((3:0.19624023555167902,4:0.19624023555167902):19.34517221623006,(5:14.129874983938986,6:23.129874983938986):6.411537467842752):8.171700414571937):19.097630786773344,(7:15.7010713163965,((((((((8:0.30079391913916687,12:0.30079391913916687):0.04465417565225943,((14:0.08515165059683488,19:0.08515165059683488):8.86…
tree STATE_549000 = (((1:0.07113561363478382,2:0.07113561363478382):25.21332516880683,((3:0.07599946980660732,4:0.07599946980660732):13.795213855764622,(5:10.095307926635474,6:19.095307926635474):4.775905398935755):6.4132474568703834):21.570064294237675,(7:12.786896255266711,(((((((8:0.058485338602825926,12:0.058485338602825926):0.052480482919851815,(15:0.012431147625793282,19:0.01243114762579328…
tree STATE_550000 = (((1:0.2737881051474602,2:0.2737881051474602):26.996869704114495,((3:0.10947569489903053,4:0.10947569489903053):15.446576642214657,(5:9.413713595643266,6:18.413713595643266):7.142338741470422):6.714605472148268):15.203617688185169,(7:12.4298802453836,((((((((8:0.06106444332091191,14:0.06106444332091191):0.06283019745314206,12:0.12389464077405397):0.15441821218660984,((9:0.1514…
tree STATE_551000 = (((1:0.3667023338639872,2:0.3667023338639872):27.604790003884847,((3:0.2184084809954907,4:0.2184084809954907):14.930996560853261,(5:10.047119804098948,6:19.047119804098948):6.102285237749804):7.822087295900083):19.00126150406976,(7:16.239533474715245,((((((((8:0.09637925315923421,23:0.09637925315923421):0.12871353336847008,16:0.22509278652770429):0.1838055559093437,(11:0.22341…
tree STATE_552000 = (((1:0.3377570795152671,2:0.3377570795152671):28.12376223910864,((3:0.17267837368438244,4:0.17267837368438244):14.45041450381032,(5:10.638567097007183,6:19.638567097007183):4.98452578048752):8.838426441129204):18.64881899901372,(7:11.563986588783479,((((((8:0.365198237052804,((11:0.2913344083124489,(((15:0.045891326519826275,19:0.045891326519826275):0.16206732996115633,22:0.20…
tree STATE_553000 = (((1:0.22120215730741677,2:0.22120215730741677):25.44964424948126,((3:0.08362986823108365,4:0.08362986823108365):14.900353003724705,(5:9.224776782945742,6:18.224776782945742):6.759206089010046):5.686863534832888):21.512834857683863,(7:10.432950769660962,((((((8:0.25131380182917085,17:0.25131380182917085):0.04708443947881702,((15:0.16294345751681996,(18:0.1335168156657614,(22:0…
tree STATE_554000 = (((1:0.2230181093319743,2:0.2230181093319743):27.41168122433055,((3:0.08651986457141447,4:0.08651986457141447):14.132602503354939,(5:8.387813902394079,6:17.38781390239408):6.831308465532274):8.415576965736172):16.008350051269446,(7:10.190381432622011,(((((((((8:0.11856122452005985,((15:0.0128908171511725,18:0.0128908171511725):0.00331449898287477,22:0.01620531613404727):0.1023…
tree STATE_555000 = (((1:0.22479694728590616,2:0.22479694728590616):27.531803507552215,((3:0.0893507957344557,4:0.0893507957344557):15.933863601383406,(5:10.395012039450897,6:19.395012039450897):6.628202357666964):6.73338605772026):18.05825862702777,(7:11.068547967403568,(((((((8:0.2533876660419217,19:0.2533876660419217):0.006383643066497913,((11:0.11178831707990308,13:0.11178831707990308):0.1200…
tree STATE_556000 = (((1:0.1747593874982627,2:0.1747593874982627):28.914075315785183,((3:0.009718535239667148,4:0.009718535239667148):13.65020660870901,(5:9.303761818572553,6:18.303761818572553):5.356163325376123):10.42890955933477):13.925194404442962,(7:11.137106613065875,((((((8:0.5407265626447783,(10:0.07628724702691163,19:0.07628724702691163):0.4644393156178666):0.05304716624873751,24:0.59377…
tree STATE_557000 = (((1:0.2503710088783855,2:0.2503710088783855):26.446776349003404,((3:0.07335922023640684,4:0.07335922023640684):17.474959198448786,(5:9.155505279072244,6:18.155505279072244):9.39281313961295):4.148828939196594):19.57713209364963,(7:14.502526720603903,((((((8:0.4758858059220767,13:0.4758858059220767):0.265558378533361,((10:0.024880672519383126,19:0.024880672519383126):0.0561485…
tree STATE_558000 = (((1:0.22630214095164725,2:0.22630214095164725):30.533170675570794,((3:0.01613171887109921,4:0.01613171887109921):16.296159047956763,(5:10.840065438398003,6:19.840065438398003):6.472225328429861):9.447182049694575):19.036565504929285,(7:13.383249948159296,(((((((((8:0.21140105830175365,(19:0.012250153710036708,24:0.012250153710036708):0.19915090459171694):0.3383570865838121,((…
tree STATE_559000 = (((1:0.22630214095164725,2:0.22630214095164725):28.549418232807945,((3:0.01613171887109921,4:0.01613171887109921):17.09555437333664,(5:11.038405155825263,6:20.038405155825263):7.073280936382478):6.664034281551849):20.949944594118058,(7:16.696737588859023,((((((((8:0.40163402771376855,(((18:0.1526572093506362,23:0.1526572093506362):0.013805173802304116,20:0.16646238315294032):0…
tree STATE_560000 = (((1:0.06537886077543753,2:0.06537886077543753):33.15378392103602,((3:0.08589222754997294,4:0.08589222754997294):20.642873809026444,(5:13.322026260451196,6:22.322026260451196):8.406739776125221):7.490396745235046):18.131251854361388,(7:18.00208931900722,(((((8:0.636736839303587,(((((9:0.18559610357738637,(12:0.13187407555690822,15:0.13187407555690822):0.05372202802047815):0.20…
tree STATE_561000 = (((1:0.06537886077543753,2:0.06537886077543753):33.00342331405132,((3:0.08589222754997294,4:0.08589222754997294):18.651028263264188,(5:12.285352450420213,6:21.285352450420213):7.451568040393948):9.331881684012597):23.983693600078098,(7:15.83032251135117,((((((8:1.0025598478298172,((9:0.35440551834928413,(10:0.0767381084683778,15:0.0767381084683778):0.2776674098809063):0.338690…
tree STATE_562000 = (((1:0.9327697222891143,2:0.9327697222891143):33.877599642737586,((3:0.6408137093350614,4:0.6408137093350614):21.787915806217264,(5:14.048084251303429,6:23.04808425130343):9.380645264248898):7.381639849474375):20.766696171901074,(7:17.81621323309816,((((((((8:0.2617108810733981,9:0.2617108810733981):0.05008914090089117,22:0.3118000219742893):0.2549778659035388,((10:0.145345074…
tree STATE_563000 = (((1:0.8362995015577663,2:0.8362995015577663):33.568237506747316,((3:0.21172136757163607,4:0.21172136757163607):19.967454380862776,(5:13.208283867834535,6:22.208283867834535):7.970891880599876):9.225361259870674):26.19722635239225,(7:23.190823798852378,((((((((8:0.1980333134320687,((((10:0.07884506433611302,19:0.07884506433611302):0.025281074593122066,13:0.10412613892923508):0…
tree STATE_564000 = (((1:0.3775707476908359,2:0.3775707476908359):31.451418010957735,((3:0.21172136757163607,4:0.21172136757163607):19.292504235609663,(5:13.510873571200626,6:22.510873571200626):6.99335203198067):7.324763155467274):20.034980142268985,(7:17.186621820207925,((((((((8:0.20394382718569415,(10:0.14537627760012392,13:0.14537627760012392):0.05856754958557023):0.021743544698195283,((14:0…
tree STATE_565000 = (((1:0.2787638889549804,2:0.2787638889549804):31.631741303853797,((3:0.05589950391468612,4:0.05589950391468612):18.66495633564473,(5:13.533935176892857,6:22.533935176892857):6.186920662666559):8.189649353249361):18.804871733148758,(7:16.543005469917816,((((((8:0.4877525642624089,((9:0.1990114230003977,(((15:0.023538026558193044,18:0.023538026558193044):0.035217433255591214,(19…
tree STATE_566000 = (((1:0.2787638889549804,2:0.2787638889549804):30.61164808086964,((3:0.05589950391468612,4:0.05589950391468612):20.882306663546565,(5:11.994652013653976,6:20.994652013653976):9.943554153807277):4.952205802363366):18.03172360383146,(7:16.264344357966806,((((((((8:0.3137642917272249,(9:0.1488710877007522,10:0.1488710877007522):0.16489320402647273):0.013004870287566306,((11:0.1410…
tree STATE_567000 = (((1:0.018443285703584777,2:0.018443285703584777):26.8035023829025,((3:0.10476889820532342,4:0.10476889820532342):17.05501966772404,(5:9.487119467032546,6:18.487119467032546):8.672669098896819):4.662157102676719):23.265407828904443,(7:13.891820955904848,(((((((((8:0.1614844974443359,(14:0.0221478677133474,20:0.0221478677133474):0.1393366297309885):0.013266370814268652,(((15:0.…
tree STATE_568000 = (((1:0.018443285703584777,2:0.018443285703584777):26.67581090335424,((3:0.10476889820532342,4:0.10476889820532342):16.30103365999588,(5:10.56174111059039,6:19.56174111059039):6.844061447610812):5.2884516308566205):18.52600450959713,(7:14.160929670527587,(((((((8:0.3047043029649497,((15:0.047935277005073204,19:0.047935277005073204):0.009725607381150782,23:0.057660884386223986):…
tree STATE_569000 = (((1:0.0022217620216515854,2:0.0022217620216515854):25.847413126103373,((3:0.038626695315773674,4:0.038626695315773674):15.915985319794778,(5:12.147043153668857,6:21.147043153668857):4.807568861441695):4.895022873014472):18.208323355986387,(7:12.8700525200626,(((((8:0.7446286885746372,((11:0.12115782019400237,(((14:0.07325121411460078,17:0.07325121411460078):0.0291477683774122…
tree STATE_570000 = (((1:0.0022217620216515854,2:0.0022217620216515854):27.616456550736924,((3:0.038626695315773674,4:0.038626695315773674):14.848877480025568,(5:10.83339285211023,6:19.83339285211023):5.054111323231112):7.731174137417234):17.756818735424623,(7:14.899394655584231,((((((((8:0.2009580131120604,11:0.2009580131120604):0.10639698609854226,((14:0.12892301741074053,(17:0.0364293966883240…
tree STATE_571000 = (((1:0.014695280941754874,2:0.014695280941754874):30.45977271725822,((3:0.058950745512440506,4:0.058950745512440506):16.718107570817203,(5:10.909869136933775,6:19.909869136933775):6.867189179395869):8.697409681870333):18.518783321140354,(7:12.897194983993003,(((((((8:0.5363544526369077,(((14:0.01784816962171992,21:0.01784816962171992):0.13271086704533297,17:0.1505590366670529)…
tree STATE_572000 = (((1:0.8627959029419596,2:0.8627959029419596):29.967043128487816,((3:0.14048080728824175,4:0.14048080728824175):16.438326763417354,(5:9.622753451616664,6:18.622753451616664):7.9560541190889325):9.251031460724182):13.144709201156886,(7:7.870009485470227,((((((8:0.25790863130167163,11:0.25790863130167163):0.22794651595881993,(13:0.3677959944289144,16:0.3677959944289144):0.118059…
tree STATE_573000 = (((1:0.2723125764316663,2:0.2723125764316663):26.862733351201747,((3:0.045884593161565235,4:0.045884593161565235):16.66234199637738,(5:12.00124254361797,6:21.00124254361797):5.706984045920972):5.426819338094472):18.130389824344633,(7:10.12163790311908,((((((((8:0.32737120153140736,11:0.32737120153140736):0.17412597787313117,(13:0.2743197764757323,(15:0.09804606822968481,16:0.0…
tree STATE_574000 = (((1:0.23694495190449238,2:0.23694495190449238):28.68973969937337,((3:0.1143835278027332,4:0.1143835278027332):17.32658202283569,(5:11.673499133043865,6:20.673499133043865):6.767466417594559):6.485719100639436):16.11101890192913,(7:9.366942844133561,((((((((((8:0.3528383621905962,(10:0.2021914177070201,(13:0.10626633119450736,(15:0.0279596202785926,16:0.0279596202785926):0.078…
tree STATE_575000 = (((1:0.18634224077499795,2:0.18634224077499795):27.453443978423685,((3:0.03381684134632401,4:0.03381684134632401):16.797849602028755,(5:9.985709938581284,6:18.985709938581284):7.845956504793797):5.808119775823602):24.664689523889272,(7:14.949114215423101,((((((8:0.7231808953689385,((((((9:0.01469825152750194,20:0.01469825152750194):0.07716178361062216,23:0.0918600351381241):0.…
tree STATE_576000 = (((1:0.05571113237799885,2:0.05571113237799885):29.3496160840766,((3:0.3677998110138798,4:0.3677998110138798):16.81422878490079,(5:9.858885027223504,6:18.858885027223504):8.323143568691165):7.223298620539932):23.965343866153283,(7:16.929636412688374,((((((8:0.507114866002452,((((9:0.11510809035953132,(((15:0.01871169476940215,20:0.01871169476940215):0.025805002540941802,18:0.0…
tree STATE_577000 = (((1:0.05571113237799885,2:0.05571113237799885):29.907637086826995,((3:0.3677998110138798,4:0.3677998110138798):19.482545679731146,(5:15.053600310976947,6:24.053600310976947):5.796745179768081):5.113002728459968):22.36032750605959,(7:18.92132832104624,(((((8:0.6090880923532164,((9:0.10020324758952025,19:0.10020324758952025):0.04694801434698796,21:0.1471512619365082):0.46193683…
tree STATE_578000 = (((1:0.05571113237799885,2:0.05571113237799885):31.959603909379837,((3:0.3677998110138798,4:0.3677998110138798):21.54714132657152,(5:9.513172762425725,6:18.513172762425725):13.401768375159676):5.100373904172436):17.631239657199643,(7:13.536077911117061,((((((8:0.250526675118257,21:0.250526675118257):0.05289693752557045,19:0.30342361264382745):0.42720110224867835,(10:0.55171864…
tree STATE_579000 = (((1:0.5654681271158601,2:0.5654681271158601):32.35136864391286,((3:1.0239576311381668,4:1.0239576311381668):19.919508098211054,(5:13.932269409367567,6:22.932269409367567):8.011196319981654):6.973371041679506):18.481089278518645,(7:11.230732006251095,(((((((((8:0.05249327233849617,21:0.05249327233849617):0.33230361799895497,9:0.3847968903374511):0.0247616717028894,18:0.4095585…
tree STATE_580000 = (((1:0.7727062872580817,2:0.7727062872580817):39.33604983901331,((3:0.14604871775775585,4:0.14604871775775585):25.834371321910446,(5:12.34797333833718,6:21.34797333833718):14.632446701331023):9.128336086603191):18.363061323725653,(7:21.83618028335269,((((((8:0.38317685617706243,((18:0.07660023720349905,24:0.07660023720349905):0.13551177724704333,21:0.21211201445054237):0.17106…
tree STATE_581000 = (((1:0.3062526028339043,2:0.3062526028339043):41.874748551424005,((3:0.14199977626562266,4:0.14199977626562266):27.685199477494955,(5:18.555524522440756,6:27.555524522440756):10.27167473131982):9.35380190049733):19.207038223469702,(7:21.194068476493058,(((((((8:0.8835380173170427,(((13:0.311629611382569,((18:0.041114869133244025,22:0.041114869133244025):0.16993306185182977,21:…
tree STATE_582000 = (((1:0.0595626212498086,2:0.0595626212498086):42.29320834839597,((3:0.08469025119757667,4:0.08469025119757667):24.246962414799917,(5:17.833805185721673,6:26.833805185721673):7.497847480275823):13.021118303648286):21.341442501965126,(7:20.36909812954488,(((((((((8:0.2603303973035179,12:0.2603303973035179):0.1425118038382302,16:0.4028422011417481):0.09915499760689533,23:0.501997…
tree STATE_583000 = (((1:0.0837360918890262,2:0.0837360918890262):48.32443222995897,((3:0.11177412793147568,4:0.11177412793147568):28.038850689734595,(5:17.9232872888586,6:26.9232872888586):11.227337528807471):15.257543504181932):25.74321859562024,(7:21.894010909722212,(((((((8:0.15421771147800503,(14:0.06459855371016007,18:0.06459855371016007):0.08961915776784496):0.40933023434476234,((11:0.3799…
tree STATE_584000 = (((1:0.2076700231846207,2:0.2076700231846207):48.6615164939214,((3:0.31279426211978567,4:0.31279426211978567):27.112622897829034,(5:18.5847532796208,6:27.5847532796208):9.840663880328023):16.443769357157194):15.557422448805738,(7:22.152767435215004,((((((((8:0.3190694535029668,(18:0.06402649561946087,20:0.06402649561946087):0.2550429578835059):0.03491838254233448,12:0.35398783…
tree STATE_585000 = (((1:0.07028435068641414,2:0.07028435068641414):42.34378713098968,((3:0.1678527408423527,4:0.1678527408423527):25.61761853880869,(5:16.14477956608187,6:25.14477956608187):10.640691713569172):11.628600202025055):17.65622765975207,(7:21.033718141271613,((((((8:0.35844364129626255,(18:0.08565730285901085,20:0.08565730285901085):0.2727863384372517):0.06861589345702629,(9:0.3688603…
tree STATE_586000 = (((1:0.19104615456985208,2:0.19104615456985208):38.43267033826636,((3:0.44994143753352134,4:0.44994143753352134):24.740650971553347,(5:18.54164518156565,6:27.54164518156565):7.648947227521219):8.433124083749348):18.01431675031632,(7:15.598489275480965,((((((8:0.16758627795301334,(18:0.007184991881164011,20:0.007184991881164011):0.16040128607184934):0.7523168248159873,((((((9:0…
tree STATE_587000 = (((1:0.0013625876303482443,2:0.0013625876303482443):39.567712820358686,((3:0.13847537827130374,4:0.13847537827130374):22.488376238807795,(5:16.09075381048956,6:25.09075381048956):7.536097806589538):11.942223790909935):13.510573481558552,(7:14.519388084623415,((((((((8:0.2893689770792753,(9:0.14204282761413084,17:0.14204282761413084):0.14732614946514444):0.06560792739401405,(13…
tree STATE_588000 = (((1:0.058883858487970286,2:0.058883858487970286):32.3095911013357,((3:9.011470841340241E-4,4:9.011470841340241E-4):17.15381924620302,(5:11.659399444537751,6:20.65939944453775):6.495320948749406):10.213754566536508):22.258941333913462,(7:17.333802536957897,((((((((((8:0.11388826642105626,12:0.11388826642105626):0.04990408311530986,(13:0.0816617622446485,16:0.0816617622446485):…
tree STATE_589000 = (((1:0.03976156792455399,2:0.03976156792455399):32.2329262182236,((3:0.14549188065181973,4:0.14549188065181973):15.595573496955238,(5:12.528384282501584,6:21.528384282501584):4.212681095105474):11.531622408541097):17.179766288647663,(7:14.101930518717623,((((((8:0.35311677136119135,((9:0.17556523341244845,(13:0.13770263689962403,16:0.13770263689962403):0.03786259651282442):0.0…
tree STATE_590000 = (((1:0.6175535325524191,2:0.6175535325524191):25.281212837878847,((3:0.10072355672611621,4:0.10072355672611621):15.214176906654203,(5:11.464174621088617,6:20.464174621088617):4.850725842291702):5.583865907050949):25.78806832540669,(7:16.5104572727693,((((((8:0.4803983779667882,((9:0.13723367641414996,18:0.13723367641414996):0.12580001952041642,((11:0.162578959053709,(12:0.0751…
tree STATE_591000 = (((1:0.39061487670094586,2:0.39061487670094586):28.983523325181956,((3:0.10208908087155955,4:0.10208908087155955):15.215762721806255,(5:10.929650201299665,6:19.929650201299665):5.3882016013781495):9.056286399205085):21.112628657821404,(7:15.083898983593123,(((((((8:0.10627309544645903,16:0.10627309544645903):0.23143718508291272,17:0.33771028052937174):0.04272203418777942,(10:0…
tree STATE_592000 = (((1:0.39061487670094586,2:0.39061487670094586):31.029480304938403,((3:0.06493730048430812,4:0.06493730048430812):18.008289215735054,(5:12.165441970337838,6:21.165441970337838):6.907784545881526):8.346868665419983):20.873042325319396,(7:15.522355422723003,(((((((((((((8:0.021537610994224063,18:0.021537610994224063):0.07599238294288667,17:0.09752999393711073):0.0178570744954803…
tree STATE_593000 = (((1:0.5504041112419369,2:0.5504041112419369):34.471717733284834,((3:0.3137434203274889,4:0.3137434203274889):21.682535514265034,(5:15.233365500303673,6:24.233365500303673):7.762913434288851):8.025842909934248):27.025203813713908,(7:21.629074064477216,(((((((((((8:0.13850927923094575,11:0.13850927923094575):0.018654268369179633,15:0.15716354760012538):0.10532865613602069,((((1…
tree STATE_594000 = (((1:0.3921164379793307,2:0.3921164379793307):35.175042208100535,((3:0.06727536560149261,4:0.06727536560149261):21.077434888398802,(5:11.985342216796575,6:20.985342216796575):10.15936803720372):9.422448392079573):15.748174705827282,(7:13.87852231456052,((((((((8:0.21298694969197868,15:0.21298694969197868):0.04682078186346661,((11:0.10933425183505291,(((14:0.06942806446285857,(…
tree STATE_595000 = (((1:0.33169474589597137,2:0.33169474589597137):32.497231727514844,((3:0.06406084373571197,4:0.06406084373571197):19.103236723705145,(5:10.957832121809776,6:19.957832121809776):9.209465445631078):8.661628905969962):18.82266307352713,(7:14.026966042626668,(((((((((8:0.05028211924434051,15:0.05028211924434051):0.1339505080623044,9:0.1842326273066449):0.057988525151081355,(12:0.2…
tree STATE_596000 = (((1:0.33169474589597137,2:0.33169474589597137):31.243253381486305,((3:0.06406084373571197,4:0.06406084373571197):19.805693401217717,(5:13.384615003084509,6:22.38461500308451):7.485139241868918):6.705193882428851):19.03920856178174,(7:14.200325887229432,((((8:0.8896758818905938,(((46:0.16459512732247544,47:0.16459512732247544):0.4500775110596921,(49:0.5763971789707427,(50:0.15…
tree STATE_597000 = (((1:0.18532363285593512,2:0.18532363285593512):29.09999672971321,((3:0.010939871174510785,4:0.010939871174510785):18.509950786974404,(5:12.163469476411525,6:21.163469476411525):7.35742118173739):5.76442970442023):18.98480415827993,(7:14.142143359528092,((((((8:0.658632419952476,((9:0.13470643810061125,(20:0.03056625200451007,22:0.03056625200451007):0.10414018609610118):0.1418…
tree STATE_598000 = (((1:0.18532363285593512,2:0.18532363285593512):32.446517349701324,((3:0.010939871174510785,4:0.010939871174510785):20.582868383963945,(5:14.692785425474327,6:23.692785425474327):6.901022829664129):7.038032727418802):17.144895246697452,(7:13.507212650075957,((((((((8:0.31878970826006686,(9:0.27168708827114163,((10:0.058681201994318546,(15:0.009302424158793936,23:0.009302424158…
tree STATE_599000 = (((1:0.37620335285716777,2:0.37620335285716777):31.984429264724994,((3:0.31435176677675436,4:0.31435176677675436):19.980109800563937,(5:12.623856287234155,6:21.623856287234155):8.670605280106535):7.066171050241472):15.880775780448154,(7:14.913217400266447,((((((8:0.43584871508081174,9:0.43584871508081174):0.10089990008233468,(((10:0.21800792714168882,(15:0.16536182508894512,18…
tree STATE_600000 = (((1:0.4746539157094194,2:0.4746539157094194):28.533564905209865,((3:0.3047991988507004,4:0.3047991988507004):18.644071263091682,(5:9.791863875414801,6:18.7918638754148):10.157006586527583):5.059348358976898):20.900252560678652,(7:16.33939462723628,((((((((8:0.39099629099331396,(9:0.15997087489298664,((10:0.027072271591981986,15:0.027072271591981986):0.1251520672136543,18:0.15…
tree STATE_601000 = (((1:0.23673574353840365,2:0.23673574353840365):33.014283729322656,((3:0.13992559674548488,4:0.13992559674548488):19.731341012218344,(5:13.223508432104076,6:22.223508432104076):7.647758176859753):8.379752863897231):21.674039352327206,(7:14.656246487158285,(((((8:0.69668622593695,(12:0.40786073641892445,17:0.40786073641892445):0.2888254895180255):0.041265428144491634,(((((9:0.1…
tree STATE_602000 = (((1:0.1287303629004093,2:0.1287303629004093):32.15796415004323,((3:0.04108241969175985,4:0.04108241969175985):19.517371904075496,(5:11.968618440215185,6:20.968618440215185):8.589835883552073):7.728240189176383):18.350379261528502,(7:15.232928756978353,((((((8:0.19623269997894105,12:0.19623269997894105):0.6376986446784805,(((((10:0.0283537344815262,20:0.0283537344815262):0.033…
tree STATE_603000 = (((1:0.1971011778321543,2:0.1971011778321543):32.15171184064929,((3:0.15077106635862236,4:0.15077106635862236):18.285413247607828,(5:11.908524118073416,6:20.908524118073416):7.527660195893034):8.912628704514994):30.43953167325723,(7:21.33275796176165,((((((((8:0.15408428175512162,22:0.15408428175512162):0.016532375411825645,12:0.17061665716694727):0.5465557085868024,11:0.71717…
tree STATE_604000 = (((1:0.2764671330020718,2:0.2764671330020718):33.6762657362108,((3:0.27809943333365084,4:0.27809943333365084):19.10532405114347,(5:12.704890823941913,6:21.704890823941913):7.6785326605352076):9.569309384735753):28.270073929204905,(7:21.839454076913142,(((((((8:0.47480440909518196,11:0.47480440909518196):0.03691973792359682,(14:0.4938056013891088,20:0.4938056013891088):0.017918…
tree STATE_605000 = (((1:0.20615372997789727,2:0.20615372997789727):34.365413450994396,((3:0.1652942542822835,4:0.1652942542822835):21.39272978338899,(5:15.470397619516671,6:24.47039761951667):7.087626418154603):8.013543143301021):24.352963465298743,(7:15.485262703216947,(((((8:0.3303966884698638,(14:0.24070872395218212,20:0.24070872395218212):0.08968796451768168):1.1841884320348726,(((9:0.326959…
tree STATE_606000 = (((1:0.1984142014736232,2:0.1984142014736232):37.51667560550621,((3:0.13440356844577828,4:0.13440356844577828):24.004942982675026,(5:14.255733342550819,6:23.25573334255082):10.883613208569983):8.575743255859031):19.847470366901874,(7:20.24750802081593,((((((8:0.6927317575497287,((9:0.30745356408979746,23:0.30745356408979746):0.27546868857765,13:0.5829222526674475):0.1098095048…
tree STATE_607000 = (((1:0.1744169793299868,2:0.1744169793299868):43.72179480087908,((3:0.04538751135372543,4:0.04538751135372543):23.69438907079924,(5:14.789661247563938,6:23.789661247563938):9.950115334589025):15.156435198056109):18.278279227951145,(7:22.661314643836704,((((((8:0.5320559881517705,(10:0.527824912138419,17:0.527824912138419):0.004231076013351487):0.5657844683071066,((((9:0.211155…
tree STATE_608000 = (((1:0.21092478937685577,2:0.21092478937685577):42.87898917166971,((3:0.10364959052788336,4:0.10364959052788336):26.981536986491978,(5:14.594485731037597,6:23.594485731037597):13.490700845982264):11.004727384026701):21.980238076264058,(7:19.54037953002169,(((((((((8:0.20559350469168555,((16:0.018293016317375288,21:0.018293016317375288):0.014878425939832414,18:0.033171442257207…
tree STATE_609000 = (((1:0.11416988408454642,2:0.11416988408454642):43.81036645277557,((3:0.10364959052788336,4:0.10364959052788336):24.16514900478241,(5:15.265414331285932,6:24.265414331285932):10.003384264024362):14.655737741549821):16.23777019295801,(7:20.966533835383103,((((((8:0.1322243424172246,18:0.1322243424172246):0.8854274061793129,((((14:0.0591057572370063,23:0.0591057572370063):0.0107…
tree STATE_610000 = (((1:0.07079306416043174,2:0.07079306416043174):41.46342619748839,((3:0.033599954304230906,4:0.033599954304230906):25.2641275351046,(5:16.514047174201288,6:25.514047174201288):9.78368031520754):11.236491772239994):26.56479933507719,(7:28.192446200007566,(((((((((((8:0.058804636159107776,(14:0.00421665284982931,18:0.00421665284982931):0.054587983309278464):0.02543469585927821,1…
tree STATE_611000 = (((1:0.23874677664070276,2:0.23874677664070276):39.052308929650415,((3:0.30482999104360253,4:0.30482999104360253):23.535146976973273,(5:13.909699770106172,6:22.909699770106172):10.930277197910705):10.45107873827424):26.357472252093388,(7:25.875650335810107,((((((8:0.22337945285807492,24:0.22337945285807492):0.2163160201040485,(17:0.28900361552419246,22:0.28900361552419246):0.1…
tree STATE_612000 = (((1:0.05594624859459252,2:0.05594624859459252):29.739402387155238,((3:0.009623691607103524,4:0.009623691607103524):18.55837749406623,(5:14.499770865737958,6:23.499770865737958):5.0682303199353775):6.227347450076497):22.516712989474875,(7:14.604168668555367,((((((((8:0.2570635185751998,17:0.2570635185751998):0.10284191507235907,(9:0.19703328714943508,14:0.19703328714943508):0.…
tree STATE_613000 = (((1:0.2487990656933743,2:0.2487990656933743):30.88534616755105,((3:0.3210635275865439,4:0.3210635275865439):18.55310608108367,(5:11.85846340614711,6:20.85846340614711):8.015706202523106):7.25997562457421):20.139793049568908,(7:17.25009851416921,((((((8:0.6078919799332153,(9:0.3442686261360174,((14:0.05456515778096832,17:0.05456515778096832):0.12248961093910243,(22:0.090916524…
tree STATE_614000 = (((1:0.21021534028923305,2:0.21021534028923305):28.291851430889146,((3:0.2587543049777459,4:0.2587543049777459):19.12021077140093,(5:12.831206904917739,6:21.83120690491774):7.547758171460938):4.123101694799701):24.71893392453567,(7:16.043868482740542,((((((8:0.5903351306825895,((14:0.13314400079411848,(17:0.12585597020416403,18:0.12585597020416403):0.007288030589954447):0.2260…
tree STATE_615000 = (((1:0.02495083550575039,2:0.02495083550575039):31.211988738314034,((3:0.09163456810358639,4:0.09163456810358639):20.561836223821565,(5:12.349409235742112,6:21.34940923574211):9.30406155618304):5.583468781894631):18.64175302940594,(7:13.493200961022318,((((((8:0.7691345261015129,((((11:0.1048934947087899,23:0.1048934947087899):0.11825052158396891,15:0.22314401629275882):0.0506…
tree STATE_616000 = (((1:0.05320742218299479,2:0.05320742218299479):31.402684658907326,((3:0.1377314121220845,4:0.1377314121220845):18.367993483694427,(5:11.791734184903639,6:20.79173418490364):7.713990710912871):7.950167185273809):18.088719149731432,(7:13.6498655955196,(((((((((((8:0.18296898103174328,22:0.18296898103174328):0.008236471459082434,((9:0.06388212459372271,16:0.06388212459372271):0.…
tree STATE_617000 = (((1:0.017812740377118885,2:0.017812740377118885):30.38697055694169,((3:0.07998972007249883,4:0.07998972007249883):18.44920719193049,(5:12.60978752255247,6:21.60978752255247):6.919409389450518):6.87558638531582):26.244181071451102,(7:23.574294057016644,((((((8:0.4295284250870376,(21:0.1530998414186949,22:0.1530998414186949):0.27642858366834266):0.06924874175526124,(15:0.151569…
tree STATE_618000 = (((1:0.03221127450424888,2:0.03221127450424888):29.449091069636367,((3:0.1034790038042761,4:0.1034790038042761):18.713521957154875,(5:11.962872854460112,6:20.962872854460112):7.85412810649904):5.6643013831814635):17.805558840066105,(7:12.893268020866692,((((((8:0.5903787852090585,((((9:0.1592606613664906,(16:0.1444719010650549,20:0.1444719010650549):0.014788760301435722):0.113…
tree STATE_619000 = (((1:0.11498150565022591,2:0.11498150565022591):28.756273580693893,((3:0.23850757176587578,4:0.23850757176587578):18.1077901915755,(5:13.257089076895806,6:22.257089076895806):6.08920868644557):5.524957323002745):22.62623931447378,(7:13.42812423575382,((((((8:0.3689315960890941,((9:0.33477125994794643,(10:0.11847609376793887,20:0.11847609376793887):0.21629516618000755):0.012121…
tree STATE_620000 = (((1:0.15324443744736094,2:0.15324443744736094):28.89186222424062,((3:0.30092843026834437,4:0.30092843026834437):16.91084640237885,(5:9.457294321894505,6:18.457294321894505):8.754480510752693):6.833331829040784):17.39476805410822,(7:12.408240774674915,(((((((((8:0.11896252491231088,20:0.11896252491231088):0.18587601517175287,(9:0.3013270584269372,10:0.3013270584269372):0.00351…
tree STATE_621000 = (((1:0.23336781407796892,2:0.23336781407796892):37.07481764840293,((3:0.4316390089013602,4:0.4316390089013602):22.103279666859205,(5:14.007872457004918,6:23.00787245700492):9.527046218755647):9.773266786720328):16.863248491029168,(7:17.900342822378214,(((((((((8:0.22197594996895187,13:0.22197594996895187):0.12196765003085946,(((19:0.055516653852986445,24:0.055516653852986445):…
tree STATE_622000 = (((1:0.14130830406920758,2:0.14130830406920758):35.42290338088839,((3:0.2814562242017917,4:0.2814562242017917):24.478907216095493,(5:15.989240831225374,6:24.989240831225374):9.77112260907191):5.8038482446603155):23.89318289470083,(7:20.81876192515731,((((((((8:0.2931091730328007,(16:0.17371592786861192,19:0.17371592786861192):0.11939324516418878):0.09577235021162789,((15:0.031…
tree STATE_623000 = (((1:0.10100712045924354,2:0.10100712045924354):39.31727334859029,((3:0.5830680387039333,4:0.5830680387039333):24.487097019982137,(5:16.868217022268666,6:25.868217022268666):9.201948036417406):9.348115410363462):28.059189091641585,(7:18.410700792420492,((((((((8:0.22830756760005033,24:0.22830756760005033):0.21828646515640826,12:0.4465940327564586):0.13985271300546231,10:0.5864…
tree STATE_624000 = (((1:0.18767620572666743,2:0.18767620572666743):41.30336969007196,((3:0.5493199715139792,4:0.5493199715139792):21.849883801013597,(5:15.614410116271731,6:24.61441011627173):7.784793656255847):14.09184212327105):18.453365031562548,(7:14.151119599396878,((((((8:0.22566637087030597,((15:5.244906463112737E-4,18:5.244906463112737E-4):0.08473435210402835,22:0.08525884275033963):0.14…
tree STATE_625000 = (((1:0.01131897991779418,2:0.01131897991779418):35.45416849112376,((3:0.16377144150395573,4:0.16377144150395573):21.472956481184866,(5:15.019613663885409,6:24.01961366388541):7.6171142588034115):8.828759548352735):19.74807214773095,(7:19.644645396762165,(((((((8:0.5968303934624785,21:0.5968303934624785):0.11106333636315247,((9:0.28821105398113434,22:0.28821105398113434):0.4162…
tree STATE_626000 = (((1:0.05517648896577754,2:0.05517648896577754):35.64826031536469,((3:0.03861945140390688,4:0.03861945140390688):21.031964844640893,(5:13.849338967925299,6:22.8493389679253):8.221245328119501):9.632852508285666):22.666798900971287,(7:22.862787719200583,(((((((8:0.12164209421750062,9:0.12164209421750062):0.14821793958947205,(((14:0.07088390551654121,20:0.07088390551654121):0.03…
tree STATE_627000 = (((1:0.05517648896577754,2:0.05517648896577754):35.64826031536469,((3:0.03861945140390688,4:0.03861945140390688):21.676404591187474,(5:13.163709382226255,6:22.163709382226255):9.551314660365126):8.988412761739085):22.67958706180606,(7:18.481521348382813,((((((8:0.6061713791980196,((12:0.1107970249852574,(13:0.04130342600995227,23:0.04130342600995227):0.06949359897530513):0.076…
tree STATE_628000 = (((1:0.1705313240547639,2:0.1705313240547639):36.24503342782113,((3:0.2927780109961766,4:0.2927780109961766):16.801158574232442,(5:11.293406412288697,6:20.293406412288697):6.800530172939922):14.321628166647272):22.828646905598873,(7:19.82381102137373,((((8:0.9763241013932876,(((((9:0.28622271556586326,24:0.28622271556586326):0.01729528116451584,(15:0.06454668875676987,(16:0.01…
tree STATE_629000 = (((1:0.022072777746439343,2:0.022072777746439343):29.3851382912744,((3:0.05124824730726907,4:0.05124824730726907):16.668626273514143,(5:9.933277536786562,6:18.933277536786562):7.786596984034851):7.687336548199426):23.98300614566393,(7:16.8699813483503,((((8:1.326339217195479,(((9:0.328549174506278,((12:0.14599796091688383,((19:0.050919119067116485,22:0.050919119067116485):0.08…
tree STATE_630000 = (((1:0.04287905205037923,2:0.04287905205037923):31.008678179764814,((3:0.08509833301025438,4:0.08509833301025438):17.670444016681692,(5:13.08803725205943,6:22.08803725205943):5.667505097632517):8.296014882123249):19.468313519675064,(7:16.65376448781585,((((((8:0.061411896093024484,17:0.061411896093024484):0.017813013006948056,14:0.07922490909997254):0.13515820768786765,10:0.21…
tree STATE_631000 = (((1:0.0984861225227931,2:0.0984861225227931):37.21771980090771,((3:0.1755664328577442,4:0.1755664328577442):21.275113623676397,(5:12.852630407509874,6:21.852630407509874):9.598049649024265):10.865525866896363):19.59363452868692,(7:19.510095503563434,((((((8:0.14610330176719002,17:0.14610330176719002):0.3000424050158551,24:0.4461457067830451):0.34018302125452493,(((((9:0.23649…
tree STATE_632000 = (((1:0.09260292268253068,2:0.09260292268253068):40.11552802844394,((3:0.16599495379852058,4:0.16599495379852058):24.248194173817563,(5:16.512939257272514,6:25.512939257272514):8.90124987034357):10.793941823510387):19.28828500343939,(7:18.369307526721485,(((((8:0.46793819256358543,17:0.46793819256358543):0.8615961610899727,(((((9:0.20698129278820543,(12:0.1729213974235902,18:0.…
tree STATE_633000 = (((1:0.06396941827422076,2:0.06396941827422076):39.685649485700424,((3:0.0407719430749367,4:0.0407719430749367):22.243380812914253,(5:16.241750022360634,6:25.241750022360634):7.042402733628556):12.465466147985452):19.152544963255146,(7:15.169819079465668,(((((((8:0.3776382714919328,17:0.3776382714919328):0.1475792630576403,(10:0.2189321879012968,(13:0.1790773976879193,19:0.179…
tree STATE_634000 = (((1:0.06396941827422076,2:0.06396941827422076):41.62477669634962,((3:0.0407719430749367,4:0.0407719430749367):27.43149767724657,(5:17.065482229881514,6:26.065482229881514):11.406787390439991):9.216476494302334):22.121414731576877,(7:21.46131609642738,(((((((((8:0.047909680309084754,18:0.047909680309084754):0.1508791113659126,(14:0.0037102562813696068,24:0.0037102562813696068)…
tree STATE_635000 = (((1:0.08675102732870243,2:0.08675102732870243):43.45410711847008,((3:0.07761357190137197,4:0.07761357190137197):28.3193879998098,(5:21.826656718115657,6:30.826656718115657):7.570344853595515):10.143856574087607):22.11965275692259,(7:27.573269454584143,(((((((((((((8:0.008978177707253421,18:0.008978177707253421):0.04682550433167057,20:0.05580368203892399):0.02248978580185789,1…
tree STATE_636000 = (((1:0.05595925256626977,2:0.05595925256626977):41.41229558841304,((3:0.027818180628010225,4:0.027818180628010225):27.35924803463371,(5:15.834451375002576,6:24.834451375002576):12.552614840259142):9.081188625717587):25.047764225508338,(7:26.18544183109187,(((((((8:0.5476002010696992,(10:0.4323053474332581,12:0.4323053474332581):0.1152948536364411):0.11571134365624414,(((9:0.21…
tree STATE_637000 = (((1:0.05595925256626977,2:0.05595925256626977):41.03814314616365,((3:0.027818180628010225,4:0.027818180628010225):22.336302606775696,(5:15.787832863754208,6:24.787832863754208):7.576287923649499):13.72998161132621):27.62237185674222,(7:29.339479164996717,(((((((((8:0.18302248730048554,10:0.18302248730048554):0.057070295273368765,(16:0.005959581622714581,23:0.00595958162271458…
tree STATE_638000 = (((1:0.6387303703494922,2:0.6387303703494922):38.19970288388537,((3:0.08323946151456241,4:0.08323946151456241):22.842204831234756,(5:17.140600270310266,6:26.140600270310266):6.784844022439053):10.912988961485546):24.434427650909903,(7:21.321859028545205,(((((((8:0.20141055710465716,15:0.20141055710465716):0.3982296223560745,10:0.5996401794607317):0.4906229851301248,(9:0.326124…
tree STATE_639000 = (((1:0.520631378058793,2:0.520631378058793):37.15477695810883,((3:0.3729068326315321,4:0.3729068326315321):22.816267655253288,(5:15.936698664174774,6:24.936698664174774):8.252475823710046):9.486233848282808):23.412229970839412,(7:21.972710675634623,(((((((8:0.1999747430186721,11:0.1999747430186721):0.17352347937173976,(18:0.203113343178183,(20:0.02880744628448632,24:0.02880744…
tree STATE_640000 = (((1:0.43563786885513345,2:0.43563786885513345):40.76688063112328,((3:0.06477043536269456,4:0.06477043536269456):25.21969848304144,(5:15.106536342780405,6:24.106536342780405):11.177932575623732):10.918049581574273):26.36405722993905,(7:21.18904466956969,((((((((((8:0.134168782381534,(18:0.11707678382489144,24:0.11707678382489144):0.017091998556642576):0.2410061491086551,11:0.3…
tree STATE_641000 = (((1:0.4850881223634165,2:0.4850881223634165):42.44032243633365,((3:0.14135696267694442,4:0.14135696267694442):23.736486813584065,(5:15.530011000636776,6:24.530011000636776):9.347832775624234):14.047566782436057):19.505269831041886,(7:19.645311552964458,(((((((8:0.3773742311472594,(19:0.11974214735445117,23:0.11974214735445117):0.2576320837928082):0.11620640559257273,(((10:0.1…
tree STATE_642000 = (((1:0.40882235527552346,2:0.40882235527552346):37.93189907616031,((3:0.023239666205638443,4:0.023239666205638443):24.776296092762706,(5:18.674381509626418,6:27.674381509626418):7.125154249341929):8.541185672467492):26.674844672580434,(7:20.048851748281237,(((((((((8:0.03557521656658899,17:0.03557521656658899):0.13581413079951768,11:0.17138934736610667):0.35888267186278033,13:…
tree STATE_643000 = (((1:0.5063379719506589,2:0.5063379719506589):42.004650644445555,((3:0.02638586791702835,4:0.02638586791702835):29.072307100609578,(5:19.269664951870382,6:28.269664951870382):10.829028016656224):8.412295647869605):26.568042147764764,(7:24.157099137785295,(((((8:0.6503036936357685,((11:0.4658213627236527,17:0.4658213627236527):0.1436613559252028,12:0.6094827186488555):0.0408209…
tree STATE_644000 = (((1:0.4566147920515302,2:0.4566147920515302):41.41676732310926,((3:5.552683034935058E-4,4:5.552683034935058E-4):26.425515234126024,(5:16.48883541807202,6:25.48883541807202):10.937235084357496):10.447311612731276):26.745915480752558,(7:22.956376501586767,((((((((((8:0.43343238176555265,((10:0.40525197285417225,23:0.40525197285417225):0.010711507977797408,(15:0.0381777559475885…
tree STATE_645000 = (((1:0.21976947768100352,2:0.21976947768100352):41.61210573817373,((3:0.10118102046553368,4:0.10118102046553368):23.895819804695705,(5:18.568820551003956,6:27.568820551003956):6.428180274157281):12.8348743906935):28.210966717214802,(7:28.512008380066014,((((((((8:0.4160895160076044,14:0.4160895160076044):0.0539830978396893,9:0.4700726138472937):0.36598362511473237,11:0.8360562…
tree STATE_646000 = (((1:0.5643566453783375,2:0.5643566453783375):40.45370954249059,((3:0.6504055301784195,4:0.6504055301784195):25.0359500481785,(5:15.546730424579358,6:24.54673042457936):11.139625153777558):10.331710609512015):18.53484699538452,(7:20.112291593208425,((((((((((8:0.09000317058649854,24:0.09000317058649854):0.4540160368316485,((14:0.09657972000053527,22:0.09657972000053527):0.1119…
tree STATE_647000 = (((1:0.24545041262382128,2:0.24545041262382128):42.08378433451544,((3:0.5057402840415257,4:0.5057402840415257):24.43876177127061,(5:20.459306719065616,6:29.459306719065616):5.48519533624652):12.384732691827132):15.352429795159566,(7:17.449279441147503,((((((((((8:0.11603237706969408,20:0.11603237706969408):0.11211231717884962,(15:0.013276971317209178,24:0.013276971317209178):0…
tree STATE_648000 = (((1:0.20217330145738543,2:0.20217330145738543):38.8554140690227,((3:0.43485398985405155,4:0.43485398985405155):18.499645082607483,(5:13.847910527603794,6:22.847910527603794):6.08658854485774):15.123088298018551):16.465398065706864,(7:16.52138422213404,((((((((((((8:0.26485276447089506,((9:0.11531748126954228,22:0.11531748126954228):0.001337039458093478,20:0.11665452072763575)…
tree STATE_649000 = (((1:0.1205577990045299,2:0.1205577990045299):32.290044860484144,((3:0.06894548678493351,4:0.06894548678493351):18.657757973714006,(5:12.218218504523744,6:21.218218504523744):7.508484955975195):8.683899198989735):19.543141217187546,(7:16.903134422959155,((((((((((((8:0.26035542841227943,(17:0.14918231115027708,21:0.14918231115027708):0.11117311726200235):0.02451545299361302,13…
tree STATE_650000 = (((1:0.18743630036953363,2:0.18743630036953363):31.54830968836307,((3:0.17657743895012246,4:0.17657743895012246):18.414607502151895,(5:11.475767303063865,6:20.475767303063865):8.115417638038153):8.144561047630585):20.157993297213793,(7:16.418423388960086,((((((((((8:0.12655458080324575,21:0.12655458080324575):0.049221698914677176,(17:0.04741705152875155,18:0.04741705152875155)…
tree STATE_651000 = (((1:0.18743630036953363,2:0.18743630036953363):30.498334222220365,((3:0.17657743895012246,4:0.17657743895012246):17.427754389526832,(5:13.089278226690087,6:22.089278226690087):5.515053601786867):8.081438694112943):19.97189824921732,(7:16.19947869588446,(((((((((((8:0.18574282316646118,11:0.18574282316646118):0.19133423290704105,9:0.3770770560735022):0.021443017604697745,((12:…
tree STATE_652000 = (((1:0.25934493233826394,2:0.25934493233826394):33.861708805096185,((3:0.2923047097225613,4:0.2923047097225613):21.320211534676307,(5:15.046744423626293,6:24.046744423626293):7.565771820772575):7.508537493035583):19.50025977162531,(7:16.03581441353004,((((((((8:0.5320617422141505,((17:0.22470840057071262,(19:0.018886211502918613,23:0.018886211502918613):0.205822189067794):0.21…
tree STATE_653000 = (((1:0.3752384674917124,2:0.3752384674917124):35.20235959043763,((3:0.3503218849486114,4:0.3503218849486114):20.888174810252437,(5:11.983665143624464,6:20.983665143624464):10.254831551576586):9.339101362728293):20.809048549554397,(7:17.549287811469526,((((8:1.3308889788956384,(((9:0.048990825033037595,11:0.048990825033037595):0.7968632012599447,((((((10:0.052048244651028794,17…
tree STATE_654000 = (((1:0.4997189925764811,2:0.4997189925764811):34.55598511861969,((3:0.21924606831586146,4:0.21924606831586146):17.553927422188277,(5:11.293612453830054,6:20.293612453830054):7.479561036674085):12.282530620692032):17.566026812848193,(7:14.27291303372916,((((((8:0.9642145955771486,((9:0.753133175780926,16:0.753133175780926):0.2030180204008586,(11:0.3337453691281694,18:0.33374536…
tree STATE_655000 = (((1:0.5685163766430534,2:0.5685163766430534):32.81380958047304,((3:0.326243670192671,4:0.326243670192671):21.695334146459114,(5:15.513934330367384,6:24.513934330367384):7.507643486284401):6.36074814046431):23.845862458649464,(7:20.789675168136036,(((((8:1.5916925825092483,12:1.5916925825092483):0.24600725157604098,9:1.8376998340852893):0.12172117724458764,((((((10:0.147279979…
tree STATE_656000 = (((1:0.4494454835880557,2:0.4494454835880557):39.39440086684954,((3:0.14105784978580083,4:0.14105784978580083):21.527445384342094,(5:15.222090666704286,6:24.222090666704286):7.446412567423611):13.175343116309698):20.518600044394894,(7:19.46113237150726,(((((((8:1.1245580384458895,(12:0.2789158963254051,13:0.2789158963254051):0.8456421421204845):0.31625284571052426,(((((10:0.17…
tree STATE_657000 = (((1:0.3834084985524022,2:0.3834084985524022):41.80071862522382,((3:0.038353377372253306,4:0.038353377372253306):24.329205726467073,(5:16.810674092496267,6:25.810674092496267):8.55688501134306):12.816568019936902):16.864189166587458,(7:18.180488603516856,(((((8:1.0670633003937606,17:1.0670633003937606):0.8948465966483936,(((9:0.29707545080893644,(16:0.20977392143080156,(18:0.0…
tree STATE_658000 = (((1:0.47088607753255296,2:0.47088607753255296):38.1223121493371,((3:0.17440348008848794,4:0.17440348008848794):25.97170640415738,(5:16.774627692193466,6:25.774627692193466):10.371482192052401):7.447088342623786):25.58287698351743,(7:23.934783310077748,((((((8:0.7183615396057017,17:0.7183615396057017):0.19021631201901468,(((9:0.26034842984489476,(19:0.05219327967466663,23:0.05…
tree STATE_659000 = (((1:0.3649003143173495,2:0.3649003143173495):39.023905249087775,((3:0.009568397316492394,4:0.009568397316492394):24.080146037748612,(5:16.471015663116567,6:25.471015663116567):8.618698771948537):10.299091128340024):23.04237897945258,(7:22.404292075077798,(((((((8:0.30688848632284393,11:0.30688848632284393):0.040881956763952454,(10:0.276491004030856,14:0.276491004030856):0.071…
tree STATE_660000 = (((1:0.3810507017432201,2:0.3810507017432201):38.97700246698422,((3:0.03468639776658833,4:0.03468639776658833):24.196610884597053,(5:16.17090309445475,6:25.17090309445475):9.06039418790889):10.126755886363796):22.548461426881744,(7:18.794538953751115,((((((8:0.1461024448322389,14:0.1461024448322389):0.09958525387142808,10:0.24568769870366697):1.9349986482559156,((9:0.503283177…
tree STATE_661000 = (((1:0.7655782809653715,2:0.7655782809653715):36.11547394580451,((3:0.05689516988404364,4:0.05689516988404364):20.98724864132805,(5:17.625752947780224,6:26.625752947780224):4.4183908634318705):10.836908415557787):23.138946605142664,(7:20.32539767158788,(((((((8:0.3682312609069819,11:0.3682312609069819):0.2663859910903571,10:0.634617251997339):0.32875782947297805,9:0.9633750814…
tree STATE_662000 = (((1:1.49724784880671,2:1.49724784880671):37.600831510293695,((3:0.05689516988404364,4:0.05689516988404364):21.69967175553601,(5:13.882369339320668,6:22.882369339320668):8.874197586099385):12.34151243368035):19.193047399957585,(7:16.98277320843942,((((((((8:0.39520394252476654,(12:0.3092749776979294,21:0.3092749776979294):0.08592896482683715):0.34820020243483585,((14:0.0768607…
tree STATE_663000 = (((1:0.612631415663456,2:0.612631415663456):37.11049259243496,((3:0.05689516988404364,4:0.05689516988404364):21.4482585510666,(5:14.448420643008514,6:23.448420643008514):8.05673307794213):11.217970287147772):22.282567325380818,(7:19.131735827982105,(((((((8:0.07949907714619331,21:0.07949907714619331):0.17305603479718368,(14:0.23740754265187813,19:0.23740754265187813):0.0151475…
tree STATE_664000 = (((1:0.6906798710768456,2:0.6906798710768456):36.8061954191562,((3:0.05689516988404364,4:0.05689516988404364):19.635066567718255,(5:11.425911124982761,6:20.42591112498276):9.266050612619537):12.804913552630744):17.806882078280907,(7:11.004545319309443,(((((((((8:0.22179251831244923,19:0.22179251831244923):0.0451022808297355,((10:0.16193829850346858,21:0.16193829850346858):0.09…
tree STATE_665000 = (((1:0.6906798710768456,2:0.6906798710768456):34.88320246760632,((3:0.05689516988404364,4:0.05689516988404364):18.057380575962732,(5:13.787441491477033,6:22.787441491477033):5.326834254369743):12.459606592836387):14.946343797989812,(7:14.840225818141676,(((((((((8:0.4826006474250216,14:0.4826006474250216):0.09800032045465057,10:0.5806009678796722):0.18044653934714128,(19:0.154…
tree STATE_666000 = (((1:0.6922981025658164,2:0.6922981025658164):31.401153395358904,((3:0.05932640417474744,4:0.05932640417474744):16.109341035021213,(5:13.251153912265103,6:22.251153912265103):3.9175135269308576):10.924784058728758):13.183487364049043,(7:10.922289003522081,(((((((8:0.1359145016165983,10:0.1359145016165983):0.6308482181901598,((((14:0.14808304829013075,24:0.14808304829013075):0.…
tree STATE_667000 = (((1:0.6922981025658164,2:0.6922981025658164):30.032342971992513,((3:0.05932640417474744,4:0.05932640417474744):16.83730033180002,(5:12.461734945435744,6:21.461734945435744):5.434891790539023):8.82801433858356):20.274382650915797,(7:11.342433345617636,(((((((((8:0.1316437604899569,16:0.1316437604899569):0.11527477785749368,19:0.2469185383474506):0.4145557307202028,10:0.6614742…
tree STATE_668000 = (((1:0.660115010735641,2:0.660115010735641):34.8439746247968,((3:0.010974461345989894,4:0.010974461345989894):22.4764491423513,(5:10.54124798134088,6:19.54124798134088):12.946175622356407):8.016666031835157):16.55096257494492,(7:16.563926093249584,((((((((((8:0.4688042536252795,19:0.4688042536252795):0.06466057996724334,(11:0.2773290141346262,17:0.2773290141346262):0.256135819…
tree STATE_669000 = (((1:0.660115010735641,2:0.660115010735641):31.122984567707423,((3:0.010974461345989894,4:0.010974461345989894):21.530456171591418,(5:12.719817757514829,6:21.71981775751483):9.821612875422577):5.241668945505658):19.129479887710268,(7:14.4510638399573,((((((8:0.13001302233956769,19:0.13001302233956769):0.6520396435947025,(11:0.628192536961288,(14:0.410433545682841,17:0.41043354…
tree STATE_670000 = (((1:0.7236054270690779,2:0.7236054270690779):38.33436558689682,((3:0.08922374333897842,4:0.08922374333897842):19.8538367767174,(5:13.089041423263353,6:22.089041423263353):7.854019096793024):14.114910493909527):16.09954815916258,(7:18.06943122247172,(((((((8:0.23342449054723574,19:0.23342449054723574):0.6305317082167314,((((9:0.5402093067603652,22:0.5402093067603652):0.1366003…
tree STATE_671000 = (((1:0.015935784886723425,2:0.015935784886723425):34.81666188052845,((3:0.027664118029472107,4:0.027664118029472107):21.232974849843394,(5:13.008125895591053,6:22.008125895591053):9.252513072281811):8.571958697542307):20.003823854400196,(7:22.042999123142614,((((((((8:0.4003174548063928,(12:0.3217201124041192,(16:0.2203753842409411,20:0.2203753842409411):0.10134472816317808):0…
tree STATE_672000 = (((1:0.015935784886723425,2:0.015935784886723425):37.089017314189114,((3:0.027664118029472107,4:0.027664118029472107):22.141029105709706,(5:13.865993286931378,6:22.865993286931378):9.302699936807798):9.93625987533666):19.01146228678791,(7:17.769576349858426,((((((8:0.4156242451602794,11:0.4156242451602794):0.2951424896096648,((((9:0.1693842605391071,(18:0.00987205505763336,19:…
tree STATE_673000 = (((1:0.015935784886723425,2:0.015935784886723425):35.66623837976093,((3:0.027664118029472107,4:0.027664118029472107):20.42847664139566,(5:13.865993286931378,6:22.865993286931378):7.590147472493754):10.226033405222516):18.925805519223623,(7:14.238903271167572,((((((8:0.4126498354968148,((10:0.2635235765797664,((16:0.2464886008289613,21:0.2464886008289613):0.012801158944820257,2…
tree STATE_674000 = (((1:0.15034920496026594,2:0.15034920496026594):36.809142509140685,((3:0.24611557980081322,4:0.24611557980081322):20.641463954214416,(5:13.666791193157177,6:22.666791193157177):8.220788340858054):11.071912180085718):21.484514363388683,(7:14.067902691978347,((((((((8:0.03563258253294653,23:0.03563258253294653):0.2126087731018958,((12:0.12405716405210278,13:0.12405716405210278):…
tree STATE_675000 = (((1:0.09711286122760754,2:0.09711286122760754):30.975267780091656,((3:0.15959477628731022,4:0.15959477628731022):18.002919047693023,(5:11.244514058569479,6:20.24451405856948):7.917999765410855):7.90986681733893):18.160280599240664,(7:18.894875407220127,(((((8:0.8542699382728354,(((9:0.22633315589087338,(19:0.18820324135898997,((20:0.020286567593321116,21:0.020286567593321116)…
tree STATE_676000 = (((1:0.034936424363865015,2:0.034936424363865015):31.04640922664236,((3:0.2928528016287206,4:0.2928528016287206):16.931935989408707,(5:11.674307941049083,6:20.674307941049083):6.550480849988343):8.856556859968798):19.76229933535162,(7:13.462786246579995,((((((((((((8:0.12272964235594556,21:0.12272964235594556):0.0031448712800906803,20:0.12587451363603624):0.014143320889084876,…
tree STATE_677000 = (((1:0.007142880210819769,2:0.007142880210819769):29.100956451497048,((3:0.24687166727379228,4:0.24687166727379228):15.750553708765034,(5:11.239917688804404,6:20.239917688804404):5.757507687234423):8.110673955669043):19.554852034542847,(7:13.308985600570587,((((((((((8:0.08934250668140507,20:0.08934250668140507):0.012631397000787678,17:0.10197390368219275):0.03591526451431434,…
tree STATE_678000 = (((1:0.007142880210819769,2:0.007142880210819769):25.47534304656493,((3:0.02172409487771887,4:0.02172409487771887):14.464092164590443,(5:9.750652035485139,6:18.75065203548514):5.735164223983023):5.996669667307589):22.532270552621704,(7:14.441708141731795,((((((((8:0.04364342637613532,20:0.04364342637613532):0.18102422156113032,17:0.22466764793726565):0.2422131773115999,((9:0.0…
tree STATE_679000 = (((1:0.007142880210819769,2:0.007142880210819769):24.926616011491063,((3:0.02172409487771887,4:0.02172409487771887):13.657241799428888,(5:10.509054129801136,6:19.509054129801136):4.169911764505471):6.254792997395278):19.933266642468247,(7:12.733920564376412,((((((8:0.5064886177963998,(((((11:0.02775554377748704,23:0.02775554377748704):0.0171785460530072,(15:0.02156663968482432…
tree STATE_680000 = (((1:0.0751811578836552,2:0.0751811578836552):28.070483952832696,((3:0.02172409487771887,4:0.02172409487771887):17.590611001650295,(5:10.842084099577654,6:19.842084099577654):7.7702509969503595):5.533330014188337):18.34757155272038,(7:11.109790428131276,((((((8:0.31212734923477553,((9:0.22734096764364703,(21:0.11340456806658807,24:0.11340456806658807):0.11393639957705896):0.02…
tree STATE_681000 = (((1:0.25236112527549004,2:0.25236112527549004):24.57032252491812,((3:0.30743764178229327,4:0.30743764178229327):14.163449102879262,(5:9.028481700266838,6:18.028481700266838):6.442405044394718):5.351796905532055):23.925598386927952,(7:14.398982415587547,((((((((((8:0.049098162418023096,22:0.049098162418023096):0.022769400851545767,(16:0.05604568360688057,20:0.05604568360688057…
tree STATE_682000 = (((1:0.0954989819088432,2:0.0954989819088432):29.924131151997383,((3:0.0544878302653764,4:0.0544878302653764):15.266026779524374,(5:10.080389135109247,6:19.080389135109247):6.240125474680504):9.699115524116475):18.171553878342905,(7:11.53431782838095,(((((((8:0.3446737324946365,((9:0.216086365551948,(13:0.0754894224509343,18:0.0754894224509343):0.14059694310101367):0.026410835…
tree STATE_683000 = (((1:0.13309213840904377,2:0.13309213840904377):30.063090164659048,((3:0.11510909711129358,4:0.11510909711129358):19.174888149914203,(5:11.459728238150774,6:20.459728238150774):8.830269008874723):5.906185056042595):15.265859911884633,(7:13.479998302232211,((((((((8:0.09610268851786209,18:0.09610268851786209):0.07254212595160563,13:0.16864481446946772):0.20168315930021402,((12:…
tree STATE_684000 = (((1:0.16005320113000465,2:0.16005320113000465):33.82523953996875,((3:0.23362841135026002,4:0.23362841135026002):19.348168797243112,(5:15.265361124831426,6:24.265361124831426):5.316436083761946):9.403495532505382):20.927084316322393,(7:13.988159664963263,((((((((8:0.22452929114173287,13:0.22452929114173287):0.0140367265701071,18:0.23856601771183997):0.17266646955115492,(11:0.2…
tree STATE_685000 = (((1:0.08131915782344556,2:0.08131915782344556):29.53946685192669,((3:0.10594087711973899,4:0.10594087711973899):16.832086177177008,(5:11.097334182391482,6:20.09733418239148):6.840692871905265):7.682758955453387):19.9747375598566,(7:13.063069077644933,(((((((((8:0.2971849712638176,(((14:0.002431153392421957,23:0.002431153392421957):0.026471818428152535,22:0.028902971820574493)…
tree STATE_686000 = (((1:0.08131915782344556,2:0.08131915782344556):28.37888690811696,((3:0.10594087711973899,4:0.10594087711973899):17.567226417205937,(5:12.781212272701701,6:21.7812122727017):5.891955021623975):5.7870387716147285):19.107223978309207,(7:13.240254843302324,((((8:1.258131767580236,(((9:0.421186979762042,((((11:0.12353960004366976,17:0.12353960004366976):0.04436578652860451,((19:0.…
tree STATE_687000 = (((1:0.02232825187503984,2:0.02232825187503984):29.20842975216725,((3:0.010271926228337946,4:0.010271926228337946):18.15780833838217,(5:11.324863416760511,6:20.32486341676051):7.843216847849998):6.062677739431777):14.867313054383224,(7:11.75976014983788,(((((((8:0.31793643105556885,(14:0.09773000111310651,22:0.09773000111310651):0.22020642994246234):0.0378923717101054,(15:0.04…
tree STATE_688000 = (((1:0.02232825187503984,2:0.02232825187503984):32.48477967549706,((3:0.010271926228337946,4:0.010271926228337946):18.52822723796505,(5:11.619153144898355,6:20.619153144898355):7.919346019295034):8.968608763178707):16.48026121614204,(7:13.092150367509475,((((((8:0.5361234065759222,(((9:0.2492906394381923,10:0.2492906394381923):0.013406236994736753,((11:0.05804928487559859,24:0…
tree STATE_689000 = (((1:0.06904459172814548,2:0.06904459172814548):34.89355114542604,((3:0.08603450609347085,4:0.08603450609347085):20.920449030836586,(5:13.303304873628477,6:22.303304873628477):8.703178663301578):8.956112200224126):19.55114808296537,(7:16.55886711246017,(((((((8:0.37329801287801445,((16:0.266385530075803,18:0.266385530075803):0.013752795209772517,22:0.28013832528557553):0.09315…
tree STATE_690000 = (((1:0.10520235724544236,2:0.10520235724544236):37.73561632114911,((3:0.14467363763422902,4:0.14467363763422902):22.7261466264356,(5:16.111386102058496,6:25.111386102058496):7.759434162011331):9.969998414324728):22.658915805813237,(7:19.097320784544166,((((((((8:0.48413975610688015,((9:0.2351061723474958,(10:0.09219831781296085,20:0.09219831781296085):0.14290785453453497):0.20…
tree STATE_691000 = (((1:0.10520235724544236,2:0.10520235724544236):40.353705425321905,((3:0.14467363763422902,4:0.14467363763422902):22.7261466264356,(5:16.111386102058496,6:25.111386102058496):7.759434162011331):12.588087518497517):15.54422729844459,(7:17.729578048276885,(((((((8:0.06900181767466516,18:0.06900181767466516):0.12528250650642242,16:0.1942843241810876):0.7895427522816503,((9:0.6033…
tree STATE_692000 = (((1:0.08925946123845208,2:0.08925946123845208):38.92960372065892,((3:0.11881812464221753,4:0.11881812464221753):20.160629619116783,(5:14.769320817172556,6:23.769320817172556):6.5101269265864445):13.739415438138373):18.436432905527056,(7:17.633727190883583,((((((8:0.46903889363730367,(9:0.3179459040855416,22:0.3179459040855416):0.1510929895517621):0.5751663011591749,(((10:0.27…
tree STATE_693000 = (((1:0.06503325686142603,2:0.06503325686142603):33.27091779150501,((3:0.05972712937066582,4:0.05972712937066582):20.683729155153095,(5:15.195910001643284,6:24.195910001643284):6.547546282880475):7.59249476384268):19.875612396873116,(7:15.493590923598163,((((((((((8:0.13566268529456843,23:0.13566268529456843):0.017965866315840684,18:0.15362855161040911):0.24772221137900396,(14:…
tree STATE_694000 = (((1:0.030036101083666722,2:0.030036101083666722):34.39693609807332,((3:0.003056153541423967,4:0.003056153541423967):19.778338080307734,(5:12.675703218001622,6:21.675703218001622):8.105691015847533):9.64557796530783):17.759476582323337,(7:14.965001327582208,((((((((8:0.13444382298660226,18:0.13444382298660226):0.028636478169385804,22:0.16308030115598807):0.08690230802448493,(1…
tree STATE_695000 = (((1:0.07902099737001578,2:0.07902099737001578):31.634265495696077,((3:0.20286749918521707,4:0.20286749918521707):18.790212671931478,(5:11.687957245064553,6:20.687957245064553):8.305122926052142):7.720206321949398):23.493152112645816,(7:16.32857260579526,(((((((((((8:0.1523850731002674,((18:0.017625840228258038,23:0.017625840228258038):0.08383848581174025,19:0.1014643260399982…
tree STATE_696000 = (((1:1.2637449555199147,2:1.2637449555199147):31.178138994377075,((3:0.1345686982351726,4:0.1345686982351726):20.64446272261364,(5:12.071623671660419,6:21.07162367166042):9.707407749188391):6.66285252904818):15.830006941634146,(7:12.977989820513024,((((((8:0.2722306229203953,(9:0.17138273086931666,24:0.17138273086931666):0.10084789205107864):0.3405165162973914,((((10:0.1137636…
tree STATE_697000 = (((1:1.5203952789102146,2:1.5203952789102146):36.58530557629882,((3:0.13363178363101724,4:0.13363178363101724):18.854859644113766,(5:12.28055590729316,6:21.28055590729316):7.707935520451624):14.117209427464253):15.529707693003942,(7:16.96235515255914,((((((((8:0.11375556968794724,(15:0.07199518637536066,20:0.07199518637536066):0.04176038331258658):0.1707795943196107,(11:0.1855…
tree STATE_698000 = (((1:1.0106237992456908,2:1.0106237992456908):35.87464391872793,((3:0.20019472680669104,4:0.20019472680669104):21.921244216949745,(5:15.153316369244273,6:24.153316369244273):7.968122574512165):9.763828774217181):16.88411453993956,(7:11.997580977940963,((((((((8:0.33239103533954617,((14:0.16631346941904013,24:0.16631346941904013):0.037307513353085714,16:0.20362098277212584):0.1…
tree STATE_699000 = (((1:1.1273575215585474,2:1.1273575215585474):30.522562768743025,((3:0.3735951026808628,4:0.3735951026808628):17.810562839412995,(5:12.683316994664445,6:21.683316994664445):6.500840947429413):8.465762348207715):20.515779527013024,(7:14.738660792128051,((((((8:0.3403762931529672,21:0.3403762931529672):0.721317466715103,(((9:0.39565460249774004,(((((11:0.07600457132656058,17:0.0…
tree STATE_700000 = (((1:0.3574890845667795,2:0.3574890845667795):31.809968455239577,((3:0.26188127955744456,4:0.26188127955744456):17.9425611474366,(5:15.852334696463615,6:24.852334696463615):3.352107730530431):8.963015112812311):19.14811375261376,(7:12.821162726412808,((((((((8:0.8784261323774291,(((9:0.47613014293277056,(14:0.03374662431612131,24:0.03374662431612131):0.44238351861664926):0.233…
tree STATE_701000 = (((1:0.3574890845667795,2:0.3574890845667795):29.823670579771758,((3:0.26188127955744456,4:0.26188127955744456):19.91838918176559,(5:14.774127509889919,6:23.77412750988992):6.4061429514331145):5.000889203015504):21.09648470203861,(7:15.68853904370188,(((((((8:0.3767588561220366,((((10:0.06876462926253783,24:0.06876462926253783):0.04955062170782494,20:0.11831525097036277):0.045…
tree STATE_702000 = (((1:0.22767671406576184,2:0.22767671406576184):32.84073015217841,((3:0.05589163018039578,4:0.05589163018039578):18.361551833349623,(5:14.358259427384908,6:23.35825942738491):5.059184036145112):9.650963402714154):22.038344346960322,(7:17.212830562730147,(((((((((8:0.0643909096533181,16:0.0643909096533181):0.2669255856428169,21:0.331316495296135):0.19730410459264475,(18:0.09926…
tree STATE_703000 = (((1:0.19733024533862675,2:0.19733024533862675):36.46494332025396,((3:0.007737063486885631,4:0.007737063486885631):21.33733070050937,(5:16.55272226167354,6:25.55272226167354):5.792345502322714):10.31720580159633):16.73883343231688,(7:14.486053559139542,(((((((8:0.48616360972378897,(16:0.03302100447116922,21:0.03302100447116922):0.45314260525261973):0.0043311166411793,12:0.4904…
tree STATE_704000 = (((1:0.16602760985012388,2:0.16602760985012388):35.12176261735907,((3:0.007737063486885631,4:0.007737063486885631):22.71012365843857,(5:16.115043638473217,6:25.115043638473217):7.602817083452237):7.5699295052837385):18.03252232425656,(7:16.801115868428596,((((((8:0.4009996731579444,((16:0.04595240959308691,21:0.04595240959308691):0.2349389653946751,(18:0.252422758987037,22:0.2…
tree STATE_705000 = (((1:0.17238577553334622,2:0.17238577553334622):37.343281567985656,((3:0.017865041417511662,4:0.017865041417511662):22.117741223459884,(5:12.953438032875635,6:21.953438032875635):10.18216823200176):10.38006107864161):20.992224395117894,(7:19.15244025606524,(((((((8:0.42938533789018424,((9:0.16387773580664877,((12:0.12388556080364556,17:0.12388556080364556):0.02622154576338527,…
tree STATE_706000 = (((1:0.17705425874174274,2:0.17705425874174274):36.689554304714726,((3:0.025301509301465686,4:0.025301509301465686):19.393718942484213,(5:11.810299566094145,6:20.810299566094145):8.608720885691532):12.44758811167079):23.484183526487385,(7:17.180149971112115,(((((((((8:0.16516965788556165,24:0.16516965788556165):7.675910015053633E-4,(((11:0.08805295577392094,18:0.08805295577392…
tree STATE_707000 = (((1:0.37207288164421115,2:0.37207288164421115):35.89785094715482,((3:0.3359483856527916,4:0.3359483856527916):17.099948395750452,(5:10.493654420971467,6:19.493654420971467):7.942242360431777):13.834027047395793):27.841698689999646,(7:21.304862882670356,((((((((8:0.14939450086570677,24:0.14939450086570677):2.904640427504046E-4,(17:0.0899093137811831,18:0.0899093137811831):0.05…
tree STATE_708000 = (((1:0.5479402415069359,2:0.5479402415069359):33.85184414073924,((3:0.15225123204915647,4:0.15225123204915647):19.53952280763424,(5:12.171016163449437,6:21.171016163449437):8.520757876233958):9.70801034256278):20.622899650110845,(7:16.171705445837198,(((((((((8:0.3097744683952146,13:0.3097744683952146):0.005566189182826864,((((10:0.022869989664732873,16:0.022869989664732873):0…
tree STATE_709000 = (((1:0.45553730198098563,2:0.45553730198098563):31.9269947742099,((3:0.11212050570046728,4:0.11212050570046728):19.578330030572168,(5:12.79066381413783,6:21.79066381413783):7.899786722134806):7.692081539918249):26.917945407768784,(7:24.08191715155114,(((((((8:0.27012916918280294,12:0.27012916918280294):0.1271794203576172,(14:0.2126723293891717,24:0.2126723293891717):0.18463626…
tree STATE_710000 = (((1:0.2685280399747292,2:0.2685280399747292):34.99046624212697,((3:0.21725944768271255,4:0.21725944768271255):21.75762091264557,(5:14.631031193358677,6:23.631031193358677):8.343849166969608):8.284113921773411):25.141531300622106,(7:19.211122184402406,(((((((8:0.2797018323535217,(((9:0.15009713277858866,12:0.15009713277858866):0.04466572200084612,(14:0.07877941554361213,24:0.0…
tree STATE_711000 = (((1:0.2192590833569774,2:0.2192590833569774):32.34049415995396,((3:0.13850291699367467,4:0.13850291699367467):18.008566956675068,(5:14.168004005974833,6:23.168004005974833):4.979065867693908):9.412683369642203):20.275390538916206,(7:14.74215035874986,(((((((((((8:0.06422663153065727,11:0.06422663153065727):0.16519703905108102,22:0.2294236705817383):0.009644682375016783,18:0.2…
tree STATE_712000 = (((1:0.26393756540263347,2:0.26393756540263347):35.54998881221965,((3:0.20992156443263177,4:0.20992156443263177):21.888913254340594,(5:15.193159167820067,6:24.193159167820067):7.90567565095316):8.71509155884906):17.62512825211131,(7:16.157423857999376,((((((((((8:0.18611628051312348,9:0.18611628051312348):0.05942255033502683,(14:7.009922723093336E-4,24:7.009922723093336E-4):0.…
tree STATE_713000 = (((1:0.38063546115287394,2:0.38063546115287394):37.58598571145423,((3:0.05844158041113978,4:0.05844158041113978):24.197970849457562,(5:16.528148188791228,6:25.528148188791228):8.728264241077476):8.710208742738402):28.62801049593385,(7:23.093842140554145,((((((((8:0.4470039392090541,((((9:0.11195284551027535,13:0.11195284551027535):0.14882576680636211,(14:0.1876564325621519,24:…
tree STATE_714000 = (((1:0.4671312089214972,2:0.4671312089214972):38.35500473219457,((3:0.13798015435644828,4:0.13798015435644828):24.09554334863593,(5:16.05500052708015,6:25.05500052708015):9.178522975912227):9.588612438123697):23.221447710304815,(7:27.364674835087854,((((((8:0.2478475209566293,22:0.2478475209566293):0.5256601739538335,(((((9:0.1493765866111394,13:0.1493765866111394):0.384131261…
tree STATE_715000 = (((1:0.5300513796821509,2:0.5300513796821509):45.47513248581289,((3:0.23560991045272672,4:0.23560991045272672):29.63055055788882,(5:19.811491835442666,6:28.811491835442666):11.054668632898881):11.139023397153494):20.113151067259295,(7:23.067136947394104,((((((((8:0.23189494289309226,14:0.23189494289309226):0.2574178661055001,((11:0.25812229123262576,19:0.25812229123262576):0.0…
tree STATE_716000 = (((1:0.45079384504687425,2:0.45079384504687425):41.614375241361444,((3:0.11263036857149267,4:0.11263036857149267):27.845204435397434,(5:21.576941418839496,6:30.576941418839496):7.380893385129433):9.107334282439389):25.440821706039486,(7:19.72810694265806,((((((((8:0.20525749091371026,14:0.20525749091371026):0.43896132902371454,(11:0.3666412934158494,19:0.3666412934158494):0.27…
tree STATE_717000 = (((1:0.4098976100940721,2:0.4098976100940721):41.87998728714116,((3:0.049173938059150046,4:0.049173938059150046):28.479220575160845,(5:20.65792957130889,6:29.65792957130889):8.870464941911102):8.76149038401524):24.43798585617349,(7:21.361437813124965,(((((((8:0.7593169707247627,(12:0.29095874369056174,24:0.29095874369056174):0.46835822703420094):0.07329417521522696,((9:0.43355…
tree STATE_718000 = (((1:0.45750465865535084,2:0.45750465865535084):46.75659629714144,((3:0.273900697125363,4:0.273900697125363):31.951932655047372,(5:16.76177420093186,6:25.76177420093186):16.464059151240875):9.98826760362406):20.3044935161833,(7:22.690830404877502,((((((((8:0.10745180305198161,18:0.10745180305198161):0.17224759192071026,(9:0.118661375938293,24:0.118661375938293):0.1610380190343…
tree STATE_719000 = (((1:0.31715908706910234,2:0.31715908706910234):43.47556512819263,((3:0.05363085918792265,4:0.05363085918792265):28.899930676193907,(5:20.036099594750425,6:29.036099594750425):9.917461940631405):9.839162679879898):23.00079542014707,(7:21.799873723653413,(((((((((((((8:0.22255868265044623,18:0.22255868265044623):0.007897455870884529,11:0.23045613852133076):0.01634550907592955,1…
tree STATE_720000 = (((1:0.4836345713726615,2:0.4836345713726615):48.16116978865684,((3:0.3149111228517256,4:0.3149111228517256):31.16489578131518,(5:20.26820746863973,6:29.26820746863973):12.211599435527177):12.164997455862597):20.005605434098747,(7:22.85213224981139,((((((((((8:0.25914982507498685,11:0.25914982507498685):0.0035592077753474616,(15:0.19912377578642737,18:0.19912377578642737):0.06…
tree STATE_721000 = (((1:0.34791074819235135,2:0.34791074819235135):43.41604079622893,((3:0.10189503550190437,4:0.10189503550190437):29.2884814042826,(5:20.0501872910865,6:29.0501872910865):10.340189148698002):9.373575104636778):23.889009121025673,(7:29.148034800032434,((((((((8:0.22231091612863366,14:0.22231091612863366):0.08986610959209992,((11:0.22522613390506935,18:0.22522613390506935):0.0026…
tree STATE_722000 = (((1:0.36100269079700276,2:0.36100269079700276):42.96933531812297,((3:0.04056610662930993,4:0.04056610662930993):26.053409125855833,(5:19.900162912826545,6:28.900162912826545):7.193812319658598):12.23636277643483):27.501659233793568,(7:27.377350918418742,(((((((((8:0.2631327976971361,14:0.2631327976971361):0.02484847321970124,19:0.28798127091683734):0.0556195865844723,(((((11:…
tree STATE_723000 = (((1:0.7471657053662888,2:0.7471657053662888):43.57584142687672,((3:0.02603844984234094,4:0.02603844984234094):26.577100414505715,(5:19.068482034228968,6:28.068482034228968):8.534656830119086):12.719868267894952):22.348920872028657,(7:30.633171495881626,((((((8:0.5657248155492216,(12:0.5483365105182619,14:0.5483365105182619):0.017388305030959672):0.46285191588255503,((19:0.140…
tree STATE_724000 = (((1:0.839480840821917,2:0.839480840821917):40.11560067775294,((3:0.16351160908633489,4:0.16351160908633489):23.613478296876067,(5:15.505481071893723,6:24.505481071893723):9.27150883406868):12.178091612612455):28.141760204665914,(7:26.77088435394704,((((((8:0.41200802737413883,((12:0.0777658514943219,17:0.0777658514943219):0.2076312318344557,(19:0.24685398655034257,23:0.246853…
tree STATE_725000 = (((1:0.7752198930410383,2:0.7752198930410383):39.82396969095939,((3:0.06781597408727258,4:0.06781597408727258):23.66997828038599,(5:16.109714375950094,6:25.109714375950094):8.62807987852317):11.861395329527163):20.467012972648675,(7:22.12195973781227,((((((((8:0.2518486123829174,12:0.2518486123829174):0.17691379110563832,(17:0.24051972857531204,(19:0.006531470847671261,23:0.00…
tree STATE_726000 = (((1:0.7752198930410383,2:0.7752198930410383):37.97646337430609,((3:0.06781597408727258,4:0.06781597408727258):23.417148956368486,(5:16.8023172105489,6:25.8023172105489):7.682647719906861):10.266718336891373):26.971771996044126,(7:21.484113528043963,(((((((8:0.7690705950713681,((16:0.09604716468057811,17:0.09604716468057811):0.12961212212108486,(19:0.1798345966647659,24:0.1798…
tree STATE_727000 = (((1:1.0097393230541343,2:1.0097393230541343):39.55824023828583,((3:0.41705585537951073,4:0.41705585537951073):27.496623108846187,(5:17.25172069641239,6:26.25172069641239):11.661958267813304):7.654300597114272):22.592858557826247,(7:18.516000343700455,(((((((((8:0.29330219651794287,22:0.29330219651794287):0.3496644005047035,(13:0.503022016515432,24:0.503022016515432):0.1399445…
tree STATE_728000 = (((1:0.4531728292392465,2:0.4531728292392465):37.20543593927154,((3:0.007866978731936314,4:0.007866978731936314):23.682499861807006,(5:20.228714207823785,6:29.228714207823785):4.4616526327151576):8.968241927971846):18.674286993526565,(7:16.74357357400629,((((((((8:0.3347388012304345,(16:0.11829586438770878,22:0.11829586438770878):0.2164429368427257):0.06854387671536805,(10:0.2…
tree STATE_729000 = (((1:0.6465151313522828,2:0.6465151313522828):35.45720675899428,((3:0.12018732566068024,4:0.12018732566068024):22.248864442580974,(5:14.151558277091816,6:23.151558277091816):9.217493491149838):8.734670122104909):23.391270881326918,(7:17.15582984601601,((((((8:0.5096458929041751,(12:0.42026472534369547,(16:0.17938735378072343,(20:0.09976977240055653,22:0.09976977240055653):0.07…
tree STATE_730000 = (((1:0.6465151313522828,2:0.6465151313522828):46.46980795922915,((3:0.12018732566068024,4:0.12018732566068024):24.113880160786394,(5:17.204884543185724,6:26.204884543185724):8.02918294326135):17.882255604134357):18.078874137461426,(7:23.310991876552897,((((((((8:0.4364662378781965,9:0.4364662378781965):0.47142877196981425,11:0.9078950098480107):0.06846635260948741,((12:0.06776…
tree STATE_731000 = (((1:0.5819362681134272,2:0.5819362681134272):43.8327598646746,((3:0.2154816598891145,4:0.2154816598891145):26.112245822394655,(5:18.301820211806444,6:27.301820211806444):9.025907270477326):13.086968650504254):18.517440857981413,(7:20.88673946354237,((((((8:0.43437667732097335,9:0.43437667732097335):0.8225982719430134,((10:0.3912912154098303,(16:0.12065187942027022,20:0.120651…
tree STATE_732000 = (((1:0.5406597064860712,2:0.5406597064860712):36.38960137070394,((3:0.24429168508685173,4:0.24429168508685173):20.763777981608307,(5:16.090053837358777,6:25.090053837358777):5.91801582933638):10.922191410494854):23.056998211667775,(7:22.501686745906845,((((((8:0.809210038848639,9:0.809210038848639):0.0292871029052163,(((10:0.3896181046020469,11:0.3896181046020469):0.0514273590…
tree STATE_733000 = (((1:0.4775691360899543,2:0.4775691360899543):33.06684396692992,((3:0.14645499030903508,4:0.14645499030903508):20.68270978107402,(5:12.005535159406598,6:21.005535159406598):9.823629611976457):7.715248331636822):20.152357175939294,(7:15.850620359295384,(((((8:0.5514693980607396,(((((10:0.20457028015151763,22:0.20457028015151763):0.08839165266830151,11:0.29296193281981914):0.006…
tree STATE_734000 = (((1:0.47217306309880236,2:0.47217306309880236):32.48450433706835,((3:0.13808711626827908,4:0.13808711626827908):18.142727079515744,(5:11.129136238077365,6:20.129136238077365):8.15167795770666):9.675863204383127):24.530441347049674,(7:19.14666125449523,(((((((8:0.33748155053662515,19:0.33748155053662515):0.07228493106561629,(((10:0.11642921182335812,20:0.11642921182335812):0.0…
tree STATE_735000 = (((1:0.4358662626750114,2:0.4358662626750114):28.00771758703234,((3:0.08178492516239189,4:0.08178492516239189):17.143241039133827,(5:9.917649225724844,6:18.917649225724844):8.307376738571374):6.218557885411133):22.38454968427608,(7:16.301798162664063,(((((((8:0.35291790589747074,19:0.35291790589747074):0.20714909197449327,((16:0.045279862128080946,17:0.045279862128080946):0.18…
tree STATE_736000 = (((1:0.7427657898603197,2:0.7427657898603197):32.58433745554864,((3:0.55770446718215,4:0.55770446718215):17.467652402238393,(5:12.560075677117588,6:21.560075677117588):6.465281192302953):10.301746375988422):16.971295708631494,(7:14.958659181235028,(((((((8:0.5035391393910803,(15:0.18687691670378692,24:0.18687691670378692):0.3166622226872934):0.2890067842305506,(((((9:0.1238307…
tree STATE_737000 = (((1:0.28497381035943725,2:0.28497381035943725):29.718969553207394,((3:0.05210624313984624,4:0.05210624313984624):18.596704523232564,(5:13.284413204194369,6:22.28441320419437):6.364397562178041):6.355132597194423):21.646501135402033,(7:16.343239037100332,((((((((8:0.3994353985831824,21:0.3994353985831824):0.0034218804745131393,17:0.4028572790576955):0.2154719701398281,(((9:0.2…
tree STATE_738000 = (((1:0.30071540041686085,2:0.30071540041686085):32.278206910837035,((3:0.15722195498809377,4:0.15722195498809377):18.612703343153925,(5:13.27049264733327,6:22.27049264733327):6.49943265080875):8.808997013111878):21.47181107946077,(7:16.724519895521333,((((((((8:0.07158687407309533,21:0.07158687407309533):0.3748490246291552,(12:0.18763026980260752,14:0.18763026980260752):0.2588…
tree STATE_739000 = (((1:0.2426726381963462,2:0.2426726381963462):32.052501510970394,((3:0.17508247968743973,4:0.17508247968743973):19.55074117653153,(5:11.321908010549702,6:20.321908010549702):9.403915645669269):7.56935049294777):16.810513144165135,(7:15.798276027674817,(((((8:0.6578773536393389,(17:0.34850277007006575,21:0.34850277007006575):0.3093745835692731):0.6224236988433335,((46:0.3113502…
tree STATE_740000 = (((1:0.1408633924195506,2:0.1408633924195506):34.78242753285063,((3:0.01235064874121683,4:0.01235064874121683):20.028568109671625,(5:13.144127357813332,6:22.144127357813332):7.896791400599511):9.882372166857337):18.875787015528125,(7:12.160605712331119,((((((((8:0.218965267453289,17:0.218965267453289):0.19649091062617233,18:0.41545617807946134):0.2513231730598885,((19:0.084468…
tree STATE_741000 = (((1:0.2287552991420636,2:0.2287552991420636):36.434932150637295,((3:0.1528370141708031,4:0.1528370141708031):21.763419328160364,(5:12.548441986557023,6:21.548441986557023):10.367814355774144):9.747431107448193):22.165389975449855,(7:19.086969079001527,((((((((((8:0.17011193023647253,18:0.17011193023647253):0.1930891128444897,17:0.36320104308096224):0.03797518018975854,13:0.40…
tree STATE_742000 = (((1:0.20128561003858536,2:0.20128561003858536):35.27998319794686,((3:0.118268490594307,4:0.118268490594307):24.170894865428618,(5:17.214081807476266,6:26.214081807476266):8.07508154854666):6.192105451962526):21.543010872791847,(7:19.277031029913026,((((((((8:0.010131236208358468,16:0.010131236208358468):0.0028280301949938306,11:0.012959266403352298):0.5136169932802807,(((9:0.…
tree STATE_743000 = (((1:0.1478575952557044,2:0.1478575952557044):36.510054140670334,((3:0.26933946472959036,4:0.26933946472959036):21.989996533714994,(5:11.397221036082286,6:20.397221036082286):11.862114962362298):9.398575737481451):22.185789319887746,(7:18.2180109893428,(((((((8:1.0245462912679533,16:1.0245462912679533):0.021563260090603276,(((13:0.11878619318178632,17:0.11878619318178632):0.05…
tree STATE_744000 = (((1:0.07037912693471249,2:0.07037912693471249):34.21762017638919,((3:0.14596500800147538,4:0.14596500800147538):21.687842500799597,(5:10.362008816790329,6:19.36200881679033):12.471798692010744):7.454191794522828):22.553672772200642,(7:17.01462615917997,(((((((8:0.8717796689938297,((13:0.29407281884773784,17:0.29407281884773784):0.4528931594201554,16:0.7469659782678932):0.1248…
tree STATE_745000 = (((1:0.4297516946248816,2:0.4297516946248816):37.48928160902136,((3:0.1278817199245612,4:0.1278817199245612):21.65800920187708,(5:13.425838287179829,6:22.42583828717983):9.360052634621809):11.133142381844607):19.298324666151842,(7:23.901895292470662,(((((8:0.7670881348549086,9:0.7670881348549086):0.42726742417363606,((11:0.7999198821999522,(((14:0.416148035492504,21:0.41614803…
tree STATE_746000 = (((1:0.38532468083130844,2:0.38532468083130844):30.885471361968733,((3:0.18136983657654504,4:0.18136983657654504):21.04407875462534,(5:15.314626660630836,6:24.314626660630836):6.910821930571046):5.045347451598161):22.640080974887127,(7:15.256974714508367,((((((8:0.9609513363818794,(((9:0.42469111391112097,21:0.42469111391112097):0.07686328381176616,16:0.5015543977228871):0.185…
tree STATE_747000 = (((1:0.10470797845510305,2:0.10470797845510305):35.02974147436984,((3:0.004174032110984882,4:0.004174032110984882):22.078981796927135,(5:15.229474810008167,6:24.229474810008167):7.853681019029953):8.051293623786826):18.749722623971735,(7:14.620309325549016,((((((8:0.2729653279684321,(16:0.1224133459574261,21:0.1224133459574261):0.150551982011006):0.13289527384646632,9:0.405860…
tree STATE_748000 = (((1:0.10470797845510305,2:0.10470797845510305):36.982744670975194,((3:0.06938092803082974,4:0.06938092803082974):24.210719609809246,(5:13.362663200264645,6:22.362663200264645):11.917437337575432):7.80735211159022):16.395378688666234,(7:18.97685004187197,(((((((((8:0.09909755253140407,(13:0.08616806121169747,16:0.08616806121169747):0.012929491319706596):0.2485412161385041,9:0.…
tree STATE_749000 = (((1:0.15729299821050446,2:0.15729299821050446):33.850627643774544,((3:0.15417777155909818,4:0.15417777155909818):20.014585091806246,(5:14.14627431773394,6:23.14627431773394):7.022488545631404):8.839157778619708):20.865645226532344,(7:20.417714911202054,(((((((((((8:0.3249445823655936,11:0.3249445823655936):0.11441736569300165,(((9:0.08986675710509066,14:0.08986675710509066):0…
tree STATE_750000 = (((1:0.17353523778849755,2:0.17353523778849755):32.665925136352165,((3:0.03499151996198435,4:0.03499151996198435):20.286842212710255,(5:13.097951941832775,6:22.097951941832775):8.223881790839464):7.517626641468425):23.745552562850087,(7:20.931517240083096,(((((((8:0.2673365941146137,11:0.2673365941146137):0.18481113831995194,((((((10:0.051014375511953224,18:0.05101437551195322…
tree STATE_751000 = (((1:0.17353523778849755,2:0.17353523778849755):32.41274134667059,((3:0.03499151996198435,4:0.03499151996198435):18.772474064186902,(5:13.478840885623253,6:22.478840885623253):6.328624698525633):8.778811000310206):21.62015156498461,(7:16.880041323005287,(((((((((8:0.19683928555269847,((16:0.004279908861987481,23:0.004279908861987481):0.012875143920573835,20:0.01715505278256131…
tree STATE_752000 = (((1:0.30679462445063344,2:0.30679462445063344):32.05695586725852,((3:0.37304505176457425,4:0.37304505176457425):18.367140836881962,(5:14.571667247397563,6:23.571667247397563):5.168518641248973):8.623564603062619):25.790828948813044,(7:21.14659932925118,((((((((8:0.08627055719691852,22:0.08627055719691852):0.21582617852116243,(10:0.13599271436078905,20:0.13599271436078905):0.1…
tree STATE_753000 = (((1:0.3282110342075377,2:0.3282110342075377):29.94810228183432,((3:0.3212935565034716,4:0.3212935565034716):18.254504921374867,(5:10.262532803972487,6:19.262532803972487):9.31326567390585):6.700514838163521):23.407094072200678,(7:18.335230448085667,(((((((((8:0.160305796866578,23:0.160305796866578):0.37854290973484617,((17:0.03362028642326461,22:0.03362028642326461):0.2492215…
tree STATE_754000 = (((1:0.2486228357819087,2:0.2486228357819087):35.27641982519538,((3:0.19398917498548762,4:0.19398917498548762):19.855484744430328,(5:14.081808647128064,6:23.081808647128064):6.9676652722877535):10.475568741561474):20.922301499142804,(7:15.57238110879036,(((((((8:0.5388576757539464,((((9:0.22999766488186224,16:0.22999766488186224):0.020832129173588898,17:0.25082979405545114):0.…
tree STATE_755000 = (((1:0.2571847702140744,2:0.2571847702140744):35.84597399440143,((3:0.025454247756991677,4:0.025454247756991677):19.597833055782885,(5:12.229273921304468,6:21.22927392130447):8.394013382235407):11.479871461075632):21.314052144295793,(7:18.007023433587932,((((((8:1.0522119747099408,((((((9:0.18816837310401283,16:0.18816837310401283):0.02429198492681045,20:0.21246035803082328):0…
tree STATE_756000 = (((1:0.6853505403132374,2:0.6853505403132374):38.29238324694531,((3:0.10435360159646301,4:0.10435360159646301):20.635289146312772,(5:16.568005045560177,6:25.568005045560177):5.171637702349059):13.238091039349314):16.2839288206591,(7:16.825458708750176,((((8:1.3238438540067274,(((((9:0.30045719439075097,11:0.30045719439075097):0.05335034554850121,(((17:0.004442065410114607,23:0…
tree STATE_757000 = (((1:0.07539526897907223,2:0.07539526897907223):32.13284252227268,((3:0.10435360159646301,4:0.10435360159646301):22.408430178475065,(5:13.889540512667459,6:22.88954051266746):9.62324326740407):4.6954540111802245):17.940718510344446,(7:14.5320314186241,((((((8:0.4394351464986609,(14:0.016588724603635505,21:0.016588724603635505):0.42284642189502536):0.721675455316339,((((9:0.237…
tree STATE_758000 = (((1:0.17273596656613321,2:0.17273596656613321):31.551962499589326,((3:0.2623132900722691,4:0.2623132900722691):19.80423964384468,(5:13.128208684276427,6:22.128208684276427):7.938344249640526):6.658145532238507):18.819273238488307,(7:16.33272085658568,(((((((((((8:0.07350520784624147,24:0.07350520784624147):0.023919452344197206,20:0.09742466019043867):0.18508008456781444,18:0.…
tree STATE_759000 = (((1:0.08186424329208641,2:0.08186424329208641):30.350212333526265,((3:0.11485113441235306,4:0.11485113441235306):17.80099951627662,(5:10.867727189486423,6:19.867727189486423):8.048123461202547):7.516225926129383):22.64798114803552,(7:15.592912651321406,((((((((8:0.3839453470122949,((18:0.05479725982206389,24:0.05479725982206389):0.3286875960218614,20:0.3834848558439253):4.604…
tree STATE_760000 = (((1:0.07260121811227904,2:0.07260121811227904):30.636134370932457,((3:0.09981955350101579,4:0.09981955350101579):19.780039935781772,(5:14.794366202600688,6:23.79436620260069):6.085493286682098):5.828876099761949):22.460471326481112,(7:24.667577438147042,((((((((8:0.5603804839881261,(13:0.4429130391658656,19:0.4429130391658656):0.11746744482226051):0.03606385038696047,(12:0.32…
tree STATE_761000 = (((1:0.12516002711962315,2:0.12516002711962315):33.24267769749045,((3:0.14111195261387444,4:0.14111195261387444):19.34377001471117,(5:14.62705552228553,6:23.62705552228553):5.857826445039514):8.882955757285025):20.783944796098872,(7:16.662223852156757,(((((8:0.9714049303554971,(((((10:0.053811270115427634,24:0.053811270115427634):0.0459175030698131,(15:0.06375113208771742,16:0…
tree STATE_762000 = (((1:0.13362211797040047,2:0.13362211797040047):31.23045995023106,((3:0.37848377101827246,4:0.37848377101827246):18.41878135329617,(5:11.360001294866382,6:20.360001294866382):8.43726382944806):7.566816943887019):26.901653589986616,(7:15.153724880889925,((((((8:0.5164674373633852,((9:0.33169818600897666,12:0.33169818600897666):0.08151557039269619,18:0.41321375640167285):0.10325…
tree STATE_763000 = (((1:0.06624145592844854,2:0.06624145592844854):34.57311272287916,((3:0.2597565893579876,4:0.2597565893579876):17.230325450134092,(5:10.828605373307465,6:19.828605373307465):7.661476666184615):12.149272139315528):23.673814358883035,(7:14.771377570789838,((((((8:0.19134917286008576,(14:0.028935957994490988,21:0.028935957994490988):0.1624132148655948):0.05608271103035936,10:0.24…
tree STATE_764000 = (((1:0.06624145592844854,2:0.06624145592844854):32.26338212338197,((3:0.2597565893579876,4:0.2597565893579876):18.71762839021991,(5:12.706625278694645,6:21.706625278694645):7.270759700883254):8.352238599732523):19.5453321103872,(7:20.1548103468636,(((8:0.924110842626576,(((((9:0.04401698269954146,15:0.04401698269954146):0.4198312329401598,(((17:0.22836147589393738,20:0.2283614…
tree STATE_765000 = (((1:0.3682778679309813,2:0.3682778679309813):31.074082062954208,((3:0.34618421465443205,4:0.34618421465443205):19.74700912339623,(5:13.259652279050659,6:22.25965227905066):7.833541059000002):6.3491665928345284):23.377469975393467,(7:22.673112726318692,((((8:1.1955980124842858,(15:0.029379679603409946,21:0.029379679603409946):1.1662183328808757):0.18551834304970005,(((9:0.8004…
tree STATE_766000 = (((1:0.3005165585584386,2:0.3005165585584386):38.1526720129316,((3:0.23811479681425318,4:0.23811479681425318):24.721714950789142,(5:16.974841998214842,6:25.974841998214842):8.984987749388551):8.493358823886645):20.9252742938882,(7:21.81185093330822,((((8:1.3699329012888226,(((9:0.38686710534155555,((15:0.034032168983871666,22:0.034032168983871666):0.13252110270122902,(20:0.091…
tree STATE_767000 = (((1:0.0737752967151657,2:0.0737752967151657):39.549034131579546,((3:0.04466286393690844,4:0.04466286393690844):24.897323870950018,(5:19.44500709190598,6:28.44500709190598):6.496979642980946):9.680822693407784):18.407788166777912,(7:18.79198256112545,((((((8:0.501301503581603,12:0.501301503581603):0.11769391979018629,24:0.6189954233717893):0.42716445179898666,(((((9:0.04538314…
tree STATE_768000 = (((1:0.0737752967151657,2:0.0737752967151657):34.94897307559194,((3:0.04466286393690844,4:0.04466286393690844):23.78706230215697,(5:15.715359142136936,6:24.715359142136936):9.116366023956939):6.191023206213231):32.513367302274844,(7:22.963392018482608,((((8:1.005366251453439,((9:0.24833783046562619,20:0.24833783046562619):0.5634982936331633,(((10:0.5201354843555707,((((14:0.03…
tree STATE_769000 = (((1:0.10427375579771692,2:0.10427375579771692):36.41314562223444,((3:0.08382732399312154,4:0.08382732399312154):19.514036900735874,(5:14.379308377229897,6:23.379308377229897):6.218555847499097):11.919555153303158):24.21011460533976,(7:20.514183897126834,(((((((8:0.5624487695377047,(((13:0.05879301842138098,22:0.05879301842138098):0.2012006068140116,20:0.2599936252353926):0.26…
tree STATE_770000 = (((1:0.06998810531455568,2:0.06998810531455568):34.9113895021704,((3:0.028475352412504762,4:0.028475352412504762):19.768435669761637,(5:13.627606648484669,6:22.62760664848467):7.169304373689474):10.184466585310815):24.417831569552234,(7:21.916323561830268,((((((((((8:0.33989257839721204,((14:0.16711520660562745,(16:0.12934551896715474,19:0.12934551896715474):0.0377696876384727…
tree STATE_771000 = (((1:0.06998810531455568,2:0.06998810531455568):33.476914171427424,((3:0.028475352412504762,4:0.028475352412504762):19.233797994311885,(5:13.390601452795003,6:22.390601452795003):6.871671893929388):9.28462893001759):13.96158015048136,(7:17.405103621578476,(((((((8:0.589140483978352,(10:0.540563071179032,(((14:0.07639104667717057,18:0.07639104667717057):0.09133152952314659,(16:…
tree STATE_772000 = (((1:0.2177371313515888,2:0.2177371313515888):33.28010715497152,((3:0.2670066264299642,4:0.2670066264299642):21.52921346886622,(5:19.491498357298823,6:28.491498357298823):3.3047217379973617):6.701624191026923):21.45059707079357,(7:18.29007399666928,(((((((((8:0.5503237521926715,(14:0.1738575936623203,23:0.1738575936623203):0.3764661585303512):0.05616860099586429,24:0.606492353…
tree STATE_773000 = (((1:0.04311688715091222,2:0.04311688715091222):28.987720844498593,((3:0.4770130774644752,4:0.4770130774644752):17.360979052415743,(5:13.010419297230506,6:22.010419297230506):5.827572832649711):6.192845601769289):26.260900148877,(7:18.38999100847161,((((((((((8:0.159515483267861,17:0.159515483267861):0.0669169390119522,10:0.2264324222798132):0.07647237336263901,11:0.3029047956…
tree STATE_774000 = (((1:0.05761028352662301,2:0.05761028352662301):28.685746465363856,((3:0.878659850783535,4:0.878659850783535):16.991997552469698,(5:12.235709866003983,6:21.235709866003983):6.63494753724925):5.872699345637244):18.875561644450123,(7:15.888841039755093,(((((((8:0.26641603112037937,9:0.26641603112037937):0.11789107035495838,12:0.38430710147533775):0.23065845328478474,(15:0.303303…
tree STATE_775000 = (((1:0.05761028352662301,2:0.05761028352662301):30.16141604044188,((3:0.878659850783535,4:0.878659850783535):20.30717948508807,(5:13.932489505368668,6:22.932489505368668):8.253349830502938):4.033186988096894):20.43610915776089,(7:16.56533644945454,((((((8:0.3874007007814568,9:0.3874007007814568):0.22151200635862373,(((10:0.2163280850903834,17:0.2163280850903834):0.022213870418…
tree STATE_776000 = (((1:0.03864671187255553,2:0.03864671187255553):28.42704994138062,((3:0.8459964491940024,4:0.8459964491940024):18.86985089136487,(5:13.50168830875866,6:22.50168830875866):7.2141590318002144):3.7498493126943018):20.314519727876693,(7:11.804858657939874,(((((((8:0.48976085556879134,(9:0.25147408690780937,((14:0.21236463622898089,(18:0.012502588138704404,22:0.012502588138704404):…
tree STATE_777000 = (((1:0.0070940947005020405,2:0.0070940947005020405):30.59895627116423,((3:0.16898817868727356,4:0.16898817868727356):17.786838422647605,(5:12.405620116487675,6:21.405620116487675):6.550206484847205):7.650223764529851):21.474372266469246,(7:14.233446853530111,(((((((((8:0.12646268831626917,(17:0.021056193891799923,24:0.021056193891799923):0.10540649442446924):0.0827007311356833…
tree STATE_778000 = (((1:0.01727930948655576,2:0.01727930948655576):26.955648688550312,((3:0.36787436229076853,4:0.36787436229076853):17.166079321090606,(5:9.491548850171178,6:18.491548850171178):9.042404833210199):4.438974314655489):21.38533096122015,(7:15.021403392436284,(((((((((8:0.5180962982458732,21:0.5180962982458732):0.07317151345978656,(9:0.23790438588496995,10:0.23790438588496995):0.353…
tree STATE_779000 = (((1:0.046279121333411055,2:0.046279121333411055):31.126543715244523,((3:0.41622815244002,4:0.41622815244002):16.549701186638494,(5:11.215239283022164,6:20.215239283022164):6.750690056056349):9.206893497499422):16.267359130693812,(7:13.01218239501295,(((((((((8:0.09051017299070144,21:0.09051017299070144):0.14220375885487507,20:0.2327139318455765):0.37376882555747026,((10:0.340…
tree STATE_780000 = (((1:0.07985455298357635,2:0.07985455298357635):28.315250748149573,((3:0.47221125277032705,4:0.47221125277032705):16.418149673334113,(5:10.70426301412838,6:19.70426301412838):7.186097911976063):6.504744375028707):17.46456495716037,(7:11.790419548510378,(((((((8:0.1158397006338742,20:0.1158397006338742):0.6340040131025072,(10:0.21546467720927498,16:0.21546467720927498):0.534379…
tree STATE_781000 = (((1:0.026669916890178058,2:0.026669916890178058):30.18771027237669,((3:0.38353210042254204,4:0.38353210042254204):17.201222552476825,(5:13.786542604049544,6:22.786542604049544):4.798212048849823):7.629625536367502):15.50995478060041,(7:11.048541495365683,((((((((8:0.5052002265672526,((9:0.3049619403151612,11:0.3049619403151612):0.0636980316207772,19:0.3686599719359384):0.1365…
tree STATE_782000 = (((1:0.010495211243693348,2:0.010495211243693348):27.999505840952096,((3:0.3565626729419016,4:0.3565626729419016):16.427557232671806,(5:10.62947660587649,6:19.62947660587649):7.1546432997372165):6.225881146582083):17.210329751188134,(7:13.751590958652073,(((((((((8:0.5293982881525117,((14:0.06927356015371633,24:0.06927356015371633):0.0864048199188856,((15:0.018829651737002663,…
tree STATE_783000 = (((1:0.05322539669245252,2:0.05322539669245252):27.437277414756565,((3:0.411065201258916,4:0.411065201258916):17.06475499131126,(5:8.800429081826564,6:17.800429081826564):9.675391110743611):5.014682618878844):24.103633836098226,(7:17.95630261144761,(((((((((8:0.28810689643885135,(14:0.283775774213861,(((15:0.013015133066223546,17:0.013015133066223546):0.0029026530367480506,20:…
tree STATE_784000 = (((1:0.141627484237846,2:0.141627484237846):28.825745636413913,((3:0.411065201258916,4:0.411065201258916):17.17120358133458,(5:12.44149959550618,6:21.44149959550618):6.140769187087319):6.385104338058259):20.942328997231563,(7:15.124672132290058,(((((((8:0.3858839666973116,(19:0.2705459693536981,22:0.2705459693536981):0.1153379973436135):0.02858972863772491,(9:0.351457288958467…
tree STATE_785000 = (((1:0.045143550039481894,2:0.045143550039481894):26.209291438012556,((3:0.25213477427569764,4:0.25213477427569764):13.924279496564429,(5:9.075954386715395,6:18.075954386715395):6.1004598841247315):7.078020717211913):22.36684670541478,(7:16.50073392752168,((((((((8:0.08381904115563057,9:0.08381904115563057):0.007833148322237346,12:0.09165218947786792):0.06413542248212163,21:0.…
tree STATE_786000 = (((1:0.1327749896904038,2:0.1327749896904038):30.17333344641792,((3:0.39648318042839037,4:0.39648318042839037):18.84855112728807,(5:10.802588210900577,6:19.802588210900577):9.442446096815882):6.061074128391866):16.302217140665647,(7:10.749188136261381,(((((((((((8:0.05028689371057842,(18:0.04727141714541858,22:0.04727141714541858):0.0030154765651598386):0.12526994103184236,(15…
tree STATE_787000 = (((1:0.0865547386875587,2:0.0865547386875587):32.87994670968022,((3:0.3203481814963265,4:0.3203481814963265):20.658834251168386,(5:14.895766132202866,6:23.895766132202866):7.083416300461849):6.987319015703065):16.83637470705908,(7:13.083246586098014,((((((((8:0.20629163787699883,11:0.20629163787699883):0.26505778187662343,(9:0.38907081465920296,12:0.38907081465920296):0.082278…
tree STATE_788000 = (((1:0.03785013094750411,2:0.03785013094750411):33.34179859023948,((3:0.28554377677377296,4:0.28554377677377296):20.218942830586755,(5:14.733775299064732,6:23.73377529906473):6.770711308295795):7.875162113826455):15.927617040880001,(7:12.659193806128073,(((((((8:0.14804132986838883,11:0.14804132986838883):0.016935342448777674,9:0.1649766723171665):0.25721102801530127,12:0.4221…
tree STATE_789000 = (((1:0.03785013094750411,2:0.03785013094750411):32.31283054341259,((3:0.28554377677377296,4:0.28554377677377296):17.92869086611033,(5:14.074249362281101,6:23.0742493622811):5.139985280603):9.136446031475991):18.810393961920973,(7:11.984826313545618,((((((((8:0.32481497429257644,11:0.32481497429257644):0.013578922438278629,16:0.33839389673085507):0.062336472300755175,10:0.40073…
tree STATE_790000 = (((1:0.010837598693340667,2:0.010837598693340667):25.653745350209213,((3:0.2408954972042867,4:0.2408954972042867):15.512742779099403,(5:9.287685992213571,6:18.28768599221357):7.465952284090118):4.910944672598866):21.103064793609796,(7:14.979349554959335,(((((((8:0.21812802889257907,(13:0.16452294868403386,19:0.16452294868403386):0.05360508020854521):0.21470334364452817,(20:0.3…
tree STATE_791000 = (((1:0.010837598693340667,2:0.010837598693340667):25.653745350209213,((3:0.2408954972042867,4:0.2408954972042867):17.14959228707798,(5:12.174862681281688,6:21.174862681281688):6.215625103000576):3.2740951646202916):17.874034668337032,(7:16.222434362923913,(((((8:0.6235172315544142,(((9:0.21915136498646276,10:0.21915136498646276):0.026970311091362997,(20:0.12928787775213635,23:…
tree STATE_792000 = (((1:0.36927679750313835,2:0.36927679750313835):29.494726777478192,((3:0.11935840700950706,4:0.11935840700950706):20.237781541478682,(5:10.61833667937136,6:19.61833667937136):10.73880326911683):4.506863626493143):20.281159031494425,(7:17.458553058091027,(((((((((((8:0.0684174989862519,13:0.0684174989862519):0.003315287810136236,(18:0.0028288646140726143,24:0.002828864614072614…
tree STATE_793000 = (((1:0.350588155086653,2:0.350588155086653):31.307177270719272,((3:0.09006280549762202,4:0.09006280549762202):20.050743503345103,(5:12.348008303690833,6:21.348008303690833):8.792798005151894):6.5169591169632):22.71387946232155,(7:12.178590086947551,(((((((((((((8:0.03004573252191373,18:0.03004573252191373):0.02111991171389783,15:0.05116564423581156):0.011464768583248006,24:0.0…
tree STATE_794000 = (((1:0.3700331608490508,2:0.3700331608490508):32.048128875199794,((3:0.0334903479710551,4:0.0334903479710551):19.311856657406068,(5:12.816768207470897,6:21.816768207470897):7.528578797906224):8.07281503067172):17.527556886413315,(7:11.226473827904712,((((((((8:0.032116708626166494,(14:0.007012354643484529,22:0.007012354643484529):0.025104353982681966):0.11703593219327582,15:0.…
tree STATE_795000 = (((1:0.356561977018206,2:0.356561977018206):32.08418468873343,((3:0.01251354404914018,4:0.01251354404914018):18.42754675106226,(5:12.95124214250454,6:21.95124214250454):6.488818152606861):9.000686370640231):21.819239606782872,(7:14.832404285381124,(((((((((8:0.03012829743158985,(18:0.009182790990919246,20:0.009182790990919246):0.020945506440670603):0.0031865067830989975,24:0.0…
tree STATE_796000 = (((1:0.5737879176186969,2:0.5737879176186969):33.59547007761031,((3:0.006830589543746157,4:0.006830589543746157):18.930480770086383,(5:12.25556716316655,6:21.25556716316655):7.68174419646358):10.231946635598874):15.689068752038814,(7:15.346201477384042,((((((8:0.07673214834072681,20:0.07673214834072681):0.038559678373194156,18:0.11529182671392096):0.5920703234811824,((((((9:0.…
tree STATE_797000 = (((1:0.6343975367939478,2:0.6343975367939478):36.00798975472608,((3:0.09877816933975048,4:0.09877816933975048):18.661317759368096,(5:12.35758368032127,6:21.35758368032127):7.402512248386579):12.882291362812182):17.532253872174728,(7:13.884994902938345,((((((((8:0.15350696396660302,20:0.15350696396660302):0.005565205939898538,(12:0.11144559145178748,18:0.11144559145178748):0.04…
tree STATE_798000 = (((1:0.5174555961312493,2:0.5174555961312493):33.96165250893683,((3:0.14780322448511996,4:0.14780322448511996):18.706950626216088,(5:11.785191784703944,6:20.785191784703944):8.069562065997264):10.624354254366871):18.181732955895683,(7:18.663625782510138,((((((((8:0.1263473058170926,19:0.1263473058170926):0.3258159794474652,(10:0.389849225747913,(11:0.154081497505256,(14:0.0444…
tree STATE_799000 = (((1:0.5928162466250804,2:0.5928162466250804):34.65114846269219,((3:0.2641322140970104,4:0.2641322140970104):17.92556136545827,(5:12.880817686475183,6:21.880817686475183):6.308875893080099):12.054271129761993):18.37722819212805,(7:13.390786537813383,((((((8:0.43232578040348435,13:0.43232578040348435):0.11509010343956116,((10:0.23390964027365044,24:0.23390964027365044):0.163736…
tree STATE_800000 = (((1:0.3531769222683341,2:0.3531769222683341):37.11248619667778,((3:0.25439414153872164,4:0.25439414153872164):20.8100850030682,(5:14.67578672222519,6:23.67578672222519):7.38869242238173):11.40118397433919):20.474230026838114,(7:16.61883662245436,(((((((((8:0.1297223939381688,10:0.1297223939381688):0.15935092227649927,24:0.2890733162146681):0.14428672552199784,((11:0.248055556…
tree STATE_801000 = (((1:0.21545795722821914,2:0.21545795722821914):37.06574068450459,((3:0.03586872774791772,4:0.03586872774791772):24.742607937223255,(5:17.773933345218488,6:26.773933345218488):8.004543319752685):7.502721976761634):17.36679256382139,(7:15.83374408136666,((((((((((8:0.07291982935191968,10:0.07291982935191968):0.011714774245160334,19:0.08463460359708001):0.20897788773300302,9:0.2…
tree STATE_802000 = (((1:0.4447473634562691,2:0.4447473634562691):36.12528291639677,((3:0.05206397942668595,4:0.05206397942668595):17.76740781996324,(5:12.21328541356283,6:21.21328541356283):6.606186385827094):13.750558480463113):21.26498582096894,(7:16.69674618885567,((((((((((8:0.20756223184159525,20:0.20756223184159525):0.06014490046642437,10:0.2677071323080196):0.11104764864586841,9:0.3787547…
tree STATE_803000 = (((1:0.46190515150599865,2:0.46190515150599865):34.10716603401775,((3:0.07858277717540396,4:0.07858277717540396):20.380241633712778,(5:12.913704251963452,6:21.913704251963452):8.545120158924732):9.11024677463557):21.18951029929132,(7:17.112961881513918,((((((((8:0.35036832912232185,20:0.35036832912232185):0.09746952655055119,((17:0.03615052550948688,(21:0.0016679728787965808,2…
tree STATE_804000 = (((1:0.37173767758039844,2:0.37173767758039844):33.77139951066344,((3:0.03199416647035491,4:0.03199416647035491):20.187848863792148,(5:12.824956496308989,6:21.82495649630899):8.394886533953514):8.923294157981339):21.385544032499723,(7:16.941573582861515,(((((((8:0.1862736746510245,10:0.1862736746510245):0.17521824168742933,23:0.36149191633845384):0.2884493091172072,(11:0.12934…
tree STATE_805000 = (((1:0.37173767758039844,2:0.37173767758039844):35.76402368938229,((3:0.21865505414752562,4:0.21865505414752562):22.59969233499511,(5:13.540104921740358,6:22.540104921740358):10.27824246740228):8.317413977820053):28.13734414911928,(7:17.817763756523433,((((((8:0.40531101688538573,((13:0.12906863121751086,17:0.12906863121751086):0.042887456970796906,(21:0.07437907084616603,22:0…
tree STATE_806000 = (((1:0.2641414792242216,2:0.2641414792242216):36.52820213817621,((3:0.04876475347353271,4:0.04876475347353271):23.138570517465332,(5:17.42127051667589,6:26.42127051667589):6.7660647542629775):8.605008346461567):22.089194701496467,(7:17.894672238355056,((((((8:0.5933686120609,((13:0.08238986596789874,22:0.08238986596789874):0.1422505493513654,(17:0.05072009778295897,21:0.050720…
tree STATE_807000 = (((1:0.325175801568367,2:0.325175801568367):38.25893335919085,((3:0.14513562468363972,4:0.14513562468363972):23.208500478845934,(5:15.717742212756097,6:24.717742212756097):8.635893890773477):10.230473057229638):21.397271360866895,(7:20.195779457007504,(((((8:0.6594099165750699,9:0.6594099165750699):0.15145841430646878,((((10:0.05169642439147848,20:0.05169642439147848):0.023873…
tree STATE_808000 = (((1:0.4516797406908033,2:0.4516797406908033):39.66196100064889,((3:0.3448805281495684,4:0.3448805281495684):21.390680878850688,(5:16.38517119738295,6:25.38517119738295):6.350390209617306):13.37807933433944):22.25582614908508,(7:21.302227008013972,((((8:1.5693083541293023,(((9:0.4824859797382415,((13:0.21625641846395383,(((14:0.09064193253247896,(15:0.0895203082804648,(19:0.02…
tree STATE_809000 = (((1:0.31207530870427824,2:0.31207530870427824):37.4748808649552,((3:0.12445044522878845,4:0.12445044522878845):24.180232189184828,(5:18.421845527669944,6:27.421845527669944):6.882837106743672):8.482273539245867):22.24470899690038,(7:22.563928616069326,((((((8:0.6916138333492621,((10:0.2730614690739642,((11:0.061336042003897626,16:0.061336042003897626):0.1067490839038011,20:0.…
tree STATE_810000 = (((1:0.35879212603498445,2:0.35879212603498445):39.42725721509596,((3:0.19821452113575155,4:0.19821452113575155):24.332798093744763,(5:19.728177905838677,6:28.728177905838677):5.802834709041839):10.255036726250431):18.830163288981538,(7:15.649017653595074,(((((((8:0.26154456647640323,(11:0.13053607256531127,20:0.13053607256531127):0.13100849391109196):0.2594225009174457,16:0.5…
tree STATE_811000 = (((1:0.5882202619432739,2:0.5882202619432739):38.011403088585,((3:0.19821452113575155,4:0.19821452113575155):24.41240759908367,(5:12.931967644479904,6:21.931967644479904):12.67865447573952):8.989001230308851):20.952001889971996,(7:15.649017653595074,(((((((8:0.21846359017921776,20:0.21846359017921776):0.043080976297185464,16:0.26154456647640323):0.14111273536154867,11:0.402657…
tree STATE_812000 = (((1:0.671346223541148,2:0.671346223541148):29.820616451473754,((3:0.3259609272574071,4:0.3259609272574071):14.756988436546964,(5:10.353909353635434,6:19.353909353635434):5.729040010168937):10.409013311210533):20.737895209626316,(7:12.711641751976863,((((((8:0.2885324052863429,(14:0.27359504454111466,(15:0.13016654663807575,20:0.13016654663807575):0.1434284979030389):0.0149373…
tree STATE_813000 = (((1:0.47599925111246755,2:0.47599925111246755):35.35534619083212,((3:0.02575539345281186,4:0.02575539345281186):18.89562647800833,(5:10.954333419763302,6:19.9543334197633):8.967048451697842):11.909963570483448):17.070634813574124,(7:14.160790550273042,(((((((8:0.2227683315919423,(14:0.15119287600419812,(15:0.016256619110663968,20:0.016256619110663968):0.13493625689353414):0.0…
tree STATE_814000 = (((1:0.5604829623616876,2:0.5604829623616876):31.560418011026393,((3:0.1555883635676949,4:0.1555883635676949):18.907065531733537,(5:12.190286819989144,6:21.190286819989144):7.872367075312088):8.05824707808685):21.213538747758925,(7:16.4987997273389,((((((8:0.7368777195869219,((9:0.5845894572118782,((13:0.15179306881202864,(15:0.0483772789334631,20:0.0483772789334631):0.1034157…
tree STATE_815000 = (((1:0.4608696635374443,2:0.4608696635374443):30.813806105874697,((3:0.0025045293225218757,4:0.0025045293225218757):17.559171798337776,(5:11.022973357910448,6:20.02297335791045):7.538702969749849):8.712999441751844):17.95030905136705,(7:13.646056597966385,((((((((8:0.5197506144332427,9:0.5197506144332427):0.21143632036557036,((((10:0.35261266528565716,12:0.35261266528565716):0…
tree STATE_816000 = (((1:0.4608696635374443,2:0.4608696635374443):26.60303012407421,((3:0.0025045293225218757,4:0.0025045293225218757):14.890337157303719,(5:9.99555619883655,6:18.99555619883655):5.897285487789691):7.171058100985412):20.700497637143165,(7:15.656854841229794,((((((8:0.41787675183000506,((9:0.13980154610964424,13:0.13980154610964424):0.1825750075650766,(14:0.2548351793158568,19:0.25…
tree STATE_817000 = (((1:0.12978812951956264,2:0.12978812951956264):29.019808452419106,((3:0.0025045293225218757,4:0.0025045293225218757):19.498404388104326,(5:9.99555619883655,6:18.99555619883655):10.505352718590299):4.648687664511819):18.204075736002878,(7:15.656854841229794,(((((((((8:0.28823052603139343,11:0.28823052603139343):0.007081808035432735,((12:0.06048710310505071,16:0.060487103105050…
tree STATE_818000 = (((1:0.12978812951956264,2:0.12978812951956264):26.957689824294583,((3:0.0025045293225218757,4:0.0025045293225218757):15.235698365381719,(5:12.115247013920126,6:21.115247013920126):4.122955880784115):6.849275059109903):19.937348836191674,(7:12.920830809400222,((((((8:0.4301604343807488,((((((9:0.05299519370454781,16:0.05299519370454781):0.010185249538475848,17:0.06318044324302…
tree STATE_819000 = (((1:0.14608444180478486,2:0.14608444180478486):25.358060702730892,((3:0.028568292722512822,4:0.028568292722512822):17.55133357859978,(5:11.398076601916404,6:20.398076601916404):7.181825269405888):2.924243273213385):21.990420544196994,(7:11.375351290582557,(((((((((8:0.3173603796696237,11:0.3173603796696237):0.0872476932685286,10:0.4046080729381523):0.0199895799189454,((9:0.09…
tree STATE_820000 = (((1:0.15580140519290886,2:0.15580140519290886):28.617648229463043,((3:0.044109270968499814,4:0.044109270968499814):20.028442939888663,(5:10.793021789051593,6:19.793021789051593):10.279530421805568):3.700897423798793):17.6162435308769,(7:9.366879147212302,(((((((((8:0.15389332620774926,((9:0.11551267964536747,24:0.11551267964536747):0.028446320429707475,(17:0.00519925347950981…
tree STATE_821000 = (((1:0.32411788892355986,2:0.32411788892355986):32.37532012009189,((3:0.08539244384393463,4:0.08539244384393463):17.295444528547925,(5:10.183756737844213,6:19.183756737844213):8.197080234547645):10.318601036623594):17.713837354796965,(7:13.486079109176451,((((8:0.7372361567156602,(((9:0.2745340144976303,((((12:0.05442164805088458,18:0.05442164805088458):0.04071143533684708,15:…
tree STATE_822000 = (((1:0.32411788892355986,2:0.32411788892355986):27.458975952272844,((3:0.08539244384393463,4:0.08539244384393463):14.50591971165394,(5:9.275075528030328,6:18.275075528030328):6.316236627467546):8.19178168569853):21.46711411788081,(7:12.23724483438653,((((((8:0.5414221743294487,(10:0.34086766862971707,11:0.34086766862971707):0.20055450569973166):0.03449444647871058,((((9:0.1295…
tree STATE_823000 = (((1:0.3274059119636945,2:0.3274059119636945):29.262161859138736,((3:0.09056116831644623,4:0.09056116831644623):13.482751029860887,(5:9.283479173852047,6:18.283479173852047):5.2898330243252865):11.016255572925097):21.753850962602698,(7:14.889187286623468,((((((8:0.3666909636073936,(((((((9:0.05412306999119481,(12:0.038897337391969614,18:0.038897337391969614):0.0152257325992251…
tree STATE_824000 = (((1:0.2664412218811094,2:0.2664412218811094):27.046770423777424,((3:0.10415716556508592,4:0.10415716556508592):15.137814973644334,(5:9.127663458198157,6:18.127663458198157):7.114308681011263):7.071239506449114):21.713931125521448,(7:11.934559111031888,((((((((8:0.15546507338768398,((14:0.08377374354647528,20:0.08377374354647528):0.06114775379640171,16:0.144921497342877):0.010…
tree STATE_825000 = (((1:0.44267828456807123,2:0.44267828456807123):29.512548685013368,((3:0.3835323048613599,4:0.3835323048613599):17.193061861507104,(5:9.57809638929498,6:18.57809638929498):8.998497777073485):7.378632803212973):21.610760611996533,(7:15.12321640411551,(((((((8:0.09106057743071638,(21:0.055781282660863296,22:0.055781282660863296):0.03527929476985309):0.18920874429797718,(10:0.150…
tree STATE_826000 = (((1:0.27604317070475837,2:0.27604317070475837):28.534743092946947,((3:0.11937840081051831,4:0.11937840081051831):16.436257476384153,(5:10.299409741840641,6:19.29940974184064):7.25622613535403):7.255150386457036):16.50341674210764,(7:11.675910607933758,((((((((8:0.10430911419333097,(21:0.09610342126913389,24:0.09610342126913389):0.00820569292419708):0.005481219850183711,19:0.1…
tree STATE_827000 = (((1:0.27604317070475837,2:0.27604317070475837):24.526502161428496,((3:0.24861275014976947,4:0.24861275014976947):16.42493981138408,(5:9.954367771800268,6:18.954367771800268):7.719184789733578):3.1289927705994103):24.01023525039959,(7:11.675910607933758,((((((((((8:0.08756788183481529,19:0.08756788183481529):0.15837820048102297,(((11:0.04843854074653197,13:0.04843854074653197)…
tree STATE_828000 = (((1:0.16363676850161823,2:0.16363676850161823):24.841728609799787,((3:0.06866819661016521,4:0.06866819661016521):13.920336621695157,(5:9.656180408229226,6:18.656180408229226):5.332824410076096):6.016360559996084):21.324098391299252,(7:12.431403400280765,((((((((8:0.21283945256871267,17:0.21283945256871267):0.046916112178831515,((10:0.02883734549638503,(15:0.017338053878876842…
tree STATE_829000 = (((1:0.18602403098805276,2:0.18602403098805276):24.824631514951484,((3:0.10450659970944187,4:0.10450659970944187):15.051893295402145,(5:9.10929561799129,6:18.10929561799129):7.047104277120297):4.854255650827948):14.420182944612542,(7:8.397168086191925,(((((((((((8:0.04088175580136718,14:0.04088175580136718):0.0023077458016670105,21:0.04318950160303419):0.12179028090256144,17:0…
tree STATE_830000 = (((1:0.16456391461861308,2:0.16456391461861308):27.15570554168363,((3:0.07015240828155278,4:0.07015240828155278):18.064875961597963,(5:11.169488158419103,6:20.169488158419103):7.965540211460414):4.1852410864227245):18.83467435160486,(7:10.544736196110222,((((((((8:0.22466086556822729,(12:0.1942332175003496,(14:0.057364466558957244,21:0.057364466558957244):0.13686875094139236):…
tree STATE_831000 = (((1:0.16941804987260234,2:0.16941804987260234):28.128403284227176,((3:0.0779230973524605,4:0.0779230973524605):16.37650391716437,(5:10.809287706423959,6:19.80928770642396):6.6451393080928725):6.8433943195829485):22.239069542144918,(7:14.767022495305689,((((((8:0.3925350055435993,(11:0.24392573320165367,18:0.24392573320165367):0.14860927234194565):0.04588485271521636,((((((9:0…
tree STATE_832000 = (((1:0.19426459418658482,2:0.19426459418658482):29.929941057947822,((3:0.117698414736088,4:0.117698414736088):16.489778405524063,(5:10.87866008696664,6:19.87866008696664):6.728816733293513):8.516728831874254):20.068407495235988,(7:14.38365905782485,((((8:0.6226841691849138,((((((9:0.0756819426752822,(15:0.07420024021988145,(17:0.056197989434992726,22:0.056197989434992726):0.01…
tree STATE_833000 = (((1:0.19153810182325692,2:0.19153810182325692):24.593852675957372,((3:0.11333373940236768,4:0.11333373940236768):15.115350441156178,(5:10.871047629339323,6:19.871047629339323):5.3576365512192226):4.556706597222082):16.901071717925007,(7:12.096812826409405,((((8:1.156433619011396,(((((9:0.1811731189884624,13:0.1811731189884624):0.15325209137531176,((14:0.14397178779383094,(16:…
tree STATE_834000 = (((1:0.19153810182325692,2:0.19153810182325692):24.861448660045326,((3:0.11333373940236768,4:0.11333373940236768):15.103156466383709,(5:9.12352827779402,6:18.12352827779402):7.092961927992057):4.836496556082505):20.682879401438107,(7:15.122817646209178,((((((8:0.9086102730545704,((((9:0.24057626720057884,(10:0.1537414863484512,(12:0.04281321001220958,17:0.04281321001220958):0.…
tree STATE_835000 = (((1:0.19153810182325692,2:0.19153810182325692):27.471866590045657,((3:0.11333373940236768,4:0.11333373940236768):16.091670255564434,(5:12.623619017635832,6:21.623619017635832):4.58138497733097):6.45840069690211):17.67265738415076,(7:10.30802554032956,((((((8:0.6484715955916348,22:0.6484715955916348):0.02226266612509331,(((((9:0.21787572036385758,((19:0.013043607454873665,24:0…
tree STATE_836000 = (((1:0.03760842441644208,2:0.03760842441644208):24.453572740088028,((3:0.05405904336321932,4:0.05405904336321932):14.98484883220483,(5:9.375080536813481,6:18.37508053681348):6.663827338754569):4.452273288936418):15.463870209222819,(7:11.428903964290747,((((((((8:0.12453571174765346,15:0.12453571174765346):0.41599067555423563,(13:0.28581325574063027,22:0.28581325574063027):0.25…
tree STATE_837000 = (((1:0.10034818856554573,2:0.10034818856554573):29.33901678838074,((3:0.15595609312258674,4:0.15595609312258674):16.12451816452618,(5:10.03937197319885,6:19.03937197319885):7.241102284449916):8.15889071929752):17.51684409245918,(7:15.78586792020699,(((((((8:0.46180635588237556,13:0.46180635588237556):0.2985560509309964,20:0.760362406813372):0.24971785702749327,(15:0.0234232051…
tree STATE_838000 = (((1:0.07534863916032286,2:0.07534863916032286):31.965144045704093,((3:0.11535376755993632,4:0.11535376755993632):16.246803801616743,(5:11.733970586977065,6:20.733970586977065):5.628186982199615):10.678335115687737):18.538464735242357,(7:14.720055277156185,((((((8:0.6798084710371738,((11:0.17501831782153754,((12:0.05835215272542983,15:0.05835215272542983):0.025823776232114057,…
tree STATE_839000 = (((1:0.15366601026781979,2:0.15366601026781979):30.975898949376273,((3:0.24255075608858334,4:0.24255075608858334):19.303011649683768,(5:12.19884058412362,6:21.19884058412362):8.346721821648732):6.584002553871741):17.326246086512846,(7:12.669764019679398,((((((8:0.31802004788810934,(16:0.06538585926161275,19:0.06538585926161275):0.25263418862649656):0.4424577802322065,(10:0.726…
tree STATE_840000 = (((1:0.10166507128174729,2:0.10166507128174729):30.63147394338412,((3:0.015081760284566315,4:0.015081760284566315):16.772507341789368,(5:10.796014783463093,6:19.796014783463093):6.991574318610841):8.945549912591932):16.896559521401045,(7:10.9650134359117,((((((((((((8:0.09280699067157973,15:0.09280699067157973):0.11910800322903732,12:0.21191499390061705):0.3865095767241099,(11…
tree STATE_841000 = (((1:0.1332451269287347,2:0.1332451269287347):28.44119086690899,((3:0.065814171785604,4:0.065814171785604):16.98059072433152,(5:12.493541371759495,6:21.493541371759495):5.55286352435763):6.5280310977206):23.93921027823766,(7:18.903459622145782,((((((((8:0.293603829005946,(15:0.23534500065889624,23:0.23534500065889624):0.05825882834704976):0.05438277318195822,((11:0.21008457439…
tree STATE_842000 = (((1:0.13764718684683608,2:0.13764718684683608):31.017512297547015,((3:0.07288594891335087,4:0.07288594891335087):20.54431838494515,(5:15.274890404300468,6:24.274890404300468):6.342313929558035):5.537955150535346):20.334594524315982,(7:18.81803414059837,(((((8:0.5642445937834553,(10:0.30477201430206785,(14:0.24503954039228554,(15:0.029620362271287014,22:0.029620362271287014):0…
tree STATE_843000 = (((1:0.13764718684683608,2:0.13764718684683608):36.982707111435325,((3:0.07288594891335087,4:0.07288594891335087):21.165699183938173,(5:14.01439395658607,6:23.01439395658607):8.224191176265457):10.881769165430633):23.985612817316003,(7:18.492667620195817,((((((8:0.5456843502076107,(10:0.49706614016988776,((14:0.05391178377953031,15:0.05391178377953031):0.19776208567911285,(16:…
tree STATE_844000 = (((1:0.13399385428773236,2:0.13399385428773236):30.908003491554666,((3:0.06701697981429611,4:0.06701697981429611):19.290599974863248,(5:11.278542292031851,6:20.27854229203185):9.079074662645695):6.684380391164851):21.85604245184396,(7:15.999283039419574,((((((8:0.35354321464058613,23:0.35354321464058613):0.20009301966723325,12:0.5536362343078194):0.8209765163738254,(((((13:0.2…
tree STATE_845000 = (((1:0.13399385428773236,2:0.13399385428773236):32.948771240045666,((3:0.06701697981429611,4:0.06701697981429611):19.77975038032249,(5:11.172066093085014,6:20.172066093085014):9.674701267051773):8.235997734196609):18.064097617294635,(7:14.59062803241708,(((((8:0.8782265139103272,(((((9:0.18202777679893023,15:0.18202777679893023):0.039723938291778005,(10:0.10649477387169551,14:…
tree STATE_846000 = (((1:0.10168427192597562,2:0.10168427192597562):35.17177086392481,((3:0.015112605543198043,4:0.015112605543198043):20.68743775302382,(5:16.78769225924342,6:25.78769225924342):4.914858099323595):9.570904777283772):20.2728062310822,(7:13.810344602148795,((((((((8:0.6573319794924808,10:0.6573319794924808):0.15242448175251933,18:0.8097564612450001):0.11992696341729214,(9:0.7733417…
tree STATE_847000 = (((1:0.13063820188255804,2:0.13063820188255804):31.429742445406266,((3:0.19035879871979766,4:0.19035879871979766):19.40516651730497,(5:11.743196270015286,6:20.743196270015286):8.852329046009483):6.964855331264054):19.81487786488354,(7:14.042787151793902,(((((((((8:0.2249686334920235,(14:0.1230976513873783,23:0.1230976513873783):0.10187098210464521):0.373022170797817,18:0.59799…
tree STATE_848000 = (((1:0.10373799876016498,2:0.10373799876016498):32.49406029644068,((3:0.14671851832204652,4:0.14671851832204652):16.756616052527328,(5:13.405303096658027,6:22.405303096658027):4.498031474191347):10.694463724351472):21.266833778776032,(7:15.10536767401787,(((((((8:0.5369451384970705,9:0.5369451384970705):0.14348103157297087,(14:0.006197859011840858,(18:0.0034888187492212006,23:…
tree STATE_849000 = (((1:0.12353757140759747,2:0.12353757140759747):34.46689584813621,((3:0.23668255192543697,4:0.23668255192543697):22.899433430173485,(5:16.98809645549021,6:25.98809645549021):7.14801952660871):6.454317437444885):19.308599537308645,(7:15.927137260779212,((((8:0.47770916205816716,(9:0.44686293046941955,12:0.44686293046941955):0.030846231588747608):0.7860381383119698,(((((10:0.739…
tree STATE_850000 = (((1:0.4713352214317972,2:0.4713352214317972):36.23189660606222,((3:0.050739807351000366,4:0.050739807351000366):18.728443870161737,(5:13.943716072346724,6:22.943716072346724):5.835467605166013):12.924048149981278):18.975412390119914,(7:17.577380363684355,((((((((8:0.0438342619401638,17:0.0438342619401638):0.0313976345510119,12:0.0752318964911757):0.5315291282282818,9:0.606761…
tree STATE_851000 = (((1:0.4713352214317972,2:0.4713352214317972):32.76916791008449,((3:0.18390822765177006,4:0.18390822765177006):19.3944899682502,(5:10.33642412490979,6:19.33642412490979):10.241974070992178):8.662104935614323):21.130493080063225,(7:17.577380363684355,(((((((((8:0.10890037518148264,21:0.10890037518148264):0.19616852295510062,17:0.3050688981365833):0.24445419890052117,9:0.5495230…
tree STATE_852000 = (((1:0.527635834002762,2:0.527635834002762):31.367130632697165,((3:0.27152866644851414,4:0.27152866644851414):19.10076650099276,(5:13.303582032724186,6:22.303582032724186):7.068713134717086):7.522471299258655):23.583543593420124,(7:17.900226314184465,((((((8:0.3276581732057403,((9:0.13506811232192653,18:0.13506811232192653):0.08659796530905445,17:0.22166607763098098):0.1059920…
tree STATE_853000 = (((1:0.6099373227534546,2:0.6099373227534546):32.79440848363401,((3:0.007214470379022231,4:0.007214470379022231):17.592468732762573,(5:12.397670778557298,6:21.3976707785573):6.2020124245842965):10.804662603245866):22.39005169910027,(7:14.538380442979111,(((((((8:0.42210205223509606,18:0.42210205223509606):0.07095735991479529,24:0.49305941214989135):0.5071545421964406,(((9:0.32…
tree STATE_854000 = (((1:0.6099373227534546,2:0.6099373227534546):37.44652481832877,((3:0.007214470379022231,4:0.007214470379022231):20.955758304302766,(5:12.42639938299612,6:21.42639938299612):9.536573391685668):12.093489366400433):13.228686869419839,(7:11.54102691714644,(((((((8:0.4844776814233961,12:0.4844776814233961):0.10868072757956593,((9:0.1550882623848751,24:0.1550882623848751):0.3815105…
tree STATE_855000 = (((1:0.8541990103617838,2:0.8541990103617838):34.06925190321453,((3:0.37622576959277865,4:0.37622576959277865):23.712836494556946,(5:12.862138180041185,6:21.862138180041185):12.22692408410854):5.834388649426586):22.747352872762683,(7:14.224490549996304,((((8:0.6238000765229241,12:0.6238000765229241):0.18698122721530974,((((((9:0.09060754046516621,10:0.09060754046516621):0.0048…
tree STATE_856000 = (((1:0.6977765562560894,2:0.6977765562560894):32.96430642833916,((3:0.13991505880991362,4:0.13991505880991362):18.62032919908217,(5:12.549779834364475,6:21.549779834364475):7.210464423527608):9.901838726703161):21.554913286314296,(7:18.755239727573326,(((((((((((((8:0.13335118654580258,(16:0.036985352775191035,19:0.036985352775191035):0.09636583377061154):0.1453049855330002,18…
tree STATE_857000 = (((1:0.10472282442627368,2:0.10472282442627368):33.30997360716204,((3:0.08823747302407092,4:0.08823747302407092):23.37229338096158,(5:14.989183832194925,6:23.989183832194925):9.471347021790727):4.954165577602666):20.289764116046285,(7:19.19779388343258,((((((((8:0.4378481431491915,10:0.4378481431491915):0.27329502106548687,((16:0.11856605395942443,19:0.11856605395942443):0.086…
tree STATE_858000 = (((1:0.07203079709939963,2:0.07203079709939963):32.69019030462561,((3:0.03544343843486253,4:0.03544343843486253):19.793136811863796,(5:10.483284383508618,6:19.483284383508618):10.345295866790039):7.933640851426354):22.190070568575933,(7:14.029208381401858,(((((((((((8:0.23980740459082528,11:0.23980740459082528):0.2782692753588194,((16:0.030088466800150353,21:0.0300884668001503…
tree STATE_859000 = (((1:0.07225242398595277,2:0.07225242398595277):36.746059858610444,((3:0.5166755255264803,4:0.5166755255264803):20.990560649242582,(5:16.992040491496287,6:25.992040491496287):5.5151956832727755):10.311076107827333):17.436464933825206,(7:14.45277635437575,((((((((((8:0.49420504102473334,11:0.49420504102473334):0.06775713349828777,(18:0.11441800980668582,(21:0.09249456758969962,…
tree STATE_860000 = (((1:0.24165031933589098,2:0.24165031933589098):33.00189764215747,((3:0.8003257715654399,4:0.8003257715654399):21.59162077117483,(5:13.931419821764127,6:22.931419821764127):9.460526720976144):5.851601418753091):17.404106162727906,(7:16.203081283860918,(((((((((8:0.18342573242275306,22:0.18342573242275306):0.3783399390361749,12:0.561765671458928):0.2162081936622532,18:0.7779738…
tree STATE_861000 = (((1:0.12989102741262748,2:0.12989102741262748):33.198143499845315,((3:0.03519613861820936,4:0.03519613861820936):20.665077597541405,(5:13.874729671156235,6:22.874729671156235):7.825544065003381):7.627760791098325):22.1484772376064,(7:15.983370991398836,(((((((8:0.2319603035357467,12:0.2319603035357467):0.10032991889004889,(20:0.06395985882734306,21:0.06395985882734306):0.2683…
tree STATE_862000 = (((1:0.14191913454521554,2:0.14191913454521554):35.479911161700656,((3:0.054481604452984556,4:0.054481604452984556):21.155562664834964,(5:12.3013746945077,6:21.3013746945077):9.908669574780248):9.411786026957927):17.911878819512793,(7:15.36044849830055,((((8:1.2606610405685617,(((((9:0.4562378596024753,(13:0.4517516522223701,(14:0.07445259898907573,18:0.07445259898907573):0.37…
tree STATE_863000 = (((1:0.1405174174985504,2:0.1405174174985504):35.40752962980053,((3:0.11048172750978047,4:0.11048172750978047):18.413136329968445,(5:10.962382936434889,6:19.96238293643489):8.561235121043335):12.024428989820855):19.707887457407764,(7:16.81466806106355,((((8:1.0139182496367354,(((9:0.44071490310798855,13:0.44071490310798855):0.00301169097126619,((15:0.07796868551171084,21:0.077…
tree STATE_864000 = (((1:0.20774960063220682,2:0.20774960063220682):31.46736676171038,((3:0.21876063206437912,4:0.21876063206437912):18.539139168159707,(5:11.02819588924347,6:20.02819588924347):8.729703910980618):7.917216562118497):20.339414525240905,(7:14.042341850398941,(((((((8:0.5618130870049675,12:0.5618130870049675):0.28288061108780993,((10:0.33675567730401496,24:0.33675567730401496):0.2003…
tree STATE_865000 = (((1:0.17802482034365497,2:0.17802482034365497):36.23089549940531,((3:0.2544381254959589,4:0.2544381254959589):18.937159995568166,(5:12.480906232259063,6:21.480906232259063):7.710691888805062):12.21732219868484):14.282060432211665,(7:14.508470978740824,(((((((8:0.3351134597871203,10:0.3351134597871203):0.15167823002371889,(((9:0.22072276261638937,(11:0.215437563392805,((15:0.0…
tree STATE_866000 = (((1:0.9451311608573754,2:0.9451311608573754):34.75395699642675,((3:0.27391882615145846,4:0.27391882615145846):19.060533726429618,(5:11.83753910292399,6:20.83753910292399):8.496913449657086):11.364635604703047):14.22987916636059,(7:11.77608737606083,((((((8:0.6087630635585725,10:0.6087630635585725):0.2475478953111251,((46:0.07183161865253829,47:0.07183161865253829):0.570341629…
tree STATE_867000 = (((1:0.3474510903669952,2:0.3474510903669952):33.852368883076764,((3:0.11673098460124898,4:0.11673098460124898):19.325902493172883,(5:14.972382049959286,6:23.972382049959286):5.470251427814844):9.757186495669629):16.81046836153417,(7:16.557163968688933,((((((8:0.3815913378089946,10:0.3815913378089946):0.43807085399744833,(((9:0.1606183292459104,23:0.1606183292459104):0.3739900…
tree STATE_868000 = (((1:0.0472838521209642,2:0.0472838521209642):37.06641099754547,((3:0.543371782614793,4:0.543371782614793):20.75133580752037,(5:15.2396833648761,6:24.2396833648761):7.055024225259061):10.81898725953127):21.537485047010478,(7:20.338837289380045,((((((((((8:0.262318580916146,23:0.262318580916146):0.22050078558122949,((15:0.19023456641423087,20:0.19023456641423087):0.248044358529…
tree STATE_869000 = (((1:0.03702421005059797,2:0.03702421005059797):39.80950417704531,((3:0.526105068842929,4:0.526105068842929):24.033977167385345,(5:16.061206329227684,6:25.061206329227684):9.498875907000592):10.286446150867633):19.423711696044883,(7:21.777505758291113,((((((((((8:0.20575074985043554,23:0.20575074985043554):0.28055888859778755,20:0.48630963844822306):0.13886337391963244,((11:0.…
tree STATE_870000 = (((1:0.20650845186188072,2:0.20650845186188072):40.4328060251051,((3:0.7502238985719707,4:0.7502238985719707):27.945291071393452,(5:19.926857816037224,6:28.926857816037224):9.7686571539282):6.9437995070015575):18.597495436538644,(7:19.952982799453814,((((((8:0.33159922809647663,(21:0.029518877207948064,24:0.029518877207948064):0.3020803508885286):0.18156772417425254,(((11:0.23…
tree STATE_871000 = (((1:0.2687099992484274,2:0.2687099992484274):42.306013657592416,((3:0.8544442510421622,4:0.8544442510421622):24.15839235167686,(5:12.316729960010704,6:21.316729960010704):13.696106642708315):12.561887054121826):21.46551785974168,(7:20.339182898153155,(((((((8:0.8187206553239207,((((9:0.14249619363973814,14:0.14249619363973814):0.006573974324474291,(15:0.0924137356204333,24:0.…
tree STATE_872000 = (((1:0.15771512272613641,2:0.15771512272613641):30.641436426837068,((3:0.42170609341332366,4:0.42170609341332366):17.972486428135394,(5:11.31969204198258,6:20.31969204198258):8.074500479566137):7.404959028014488):21.066950975475855,(7:15.4007783112896,(((((8:0.9028755865977158,(((9:0.28451154187008787,13:0.28451154187008787):0.18908052642742357,(((12:0.18802105975822547,((16:0…
tree STATE_873000 = (((1:0.04237008088703398,2:0.04237008088703398):29.21549584507833,((3:0.23193147789824664,4:0.23193147789824664):17.92570052665419,(5:12.463637673488016,6:21.463637673488016):6.69399433106442):6.100233921412926):22.31383932480422,(7:14.20613723853738,(((((((8:0.1136872901753514,20:0.1136872901753514):0.15503199560331415,18:0.26871928577866555):0.28063331859300567,(((((((((9:0.…
tree STATE_874000 = (((1:0.04237008088703398,2:0.04237008088703398):34.66703977361027,((3:0.015902020583256515,4:0.015902020583256515):20.070728726838873,(5:12.75263045790047,6:21.75263045790047):8.334000289521658):9.622779107075175):15.383226553935806,(7:14.607889313408833,((((((((8:0.5516291648178019,10:0.5516291648178019):0.05836901440237652,(15:0.06359121688952492,16:0.06359121688952492):0.54…
tree STATE_875000 = (((1:0.3164793376484276,2:0.3164793376484276):28.935155631550128,((3:0.018264375383626685,4:0.018264375383626685):17.540318243491043,(5:13.116468878316137,6:22.116468878316137):5.442113740558533):6.693052350323885):25.257264413457193,(7:17.112971509808347,((((((8:0.28259348393081846,(19:0.04297387302905794,(21:0.019554560177736924,24:0.019554560177736924):0.023419312851321015)…
tree STATE_876000 = (((1:0.554214513387782,2:0.554214513387782):29.205843120198082,((3:0.4899422329377412,4:0.4899422329377412):15.423233300705428,(5:13.268622581805392,6:22.268622581805392):3.6445529518377775):8.846882099942697):20.25386020291395,(7:21.440089994358544,((((((8:0.6818044900281537,(13:0.09041048659235455,((19:0.0683241313458422,21:0.0683241313458422):0.003601929189638059,24:0.07192…
tree STATE_877000 = (((1:0.12308403865189455,2:0.12308403865189455):34.97604242237773,((3:0.3486499210308871,4:0.3486499210308871):18.694774504290944,(5:13.058830672335844,6:22.058830672335844):6.984593752985987):11.055702035707796):18.432818043045323,(7:17.779021826803103,((((((8:0.4154871371269449,(((13:0.15510511456710782,23:0.15510511456710782):0.030245733635857308,24:0.18535084820296513):0.1…
tree STATE_878000 = (((1:0.23462578174904536,2:0.23462578174904536):37.37880058914734,((3:0.5319462741278969,4:0.5319462741278969):21.822081079427797,(5:15.392468037794533,6:24.392468037794533):7.961559315761161):10.25939901734069):18.626592275757353,(7:21.09329940315928,((((((((8:0.12303043010558831,10:0.12303043010558831):0.24271578980723188,((((14:0.03516437973930559,(20:0.011578969695166736,2…
tree STATE_879000 = (((1:0.06232823779858876,2:0.06232823779858876):37.223928750935535,((3:0.2488100187962612,4:0.2488100187962612):22.706518144067793,(5:17.700889953225065,6:26.700889953225065):6.254438209638991):9.330928825870068):21.915562060577912,(7:19.883646557862896,(((((((8:0.10643143829460376,(15:0.06408866392427662,(17:0.04880130950390452,18:0.04880130950390452):0.015287354420372094):0.…
tree STATE_880000 = (((1:0.03633420412320554,2:0.03633420412320554):35.544104469572865,((3:0.2060940683127832,4:0.2060940683127832):20.505015761948453,(5:14.569738149227557,6:23.569738149227557):7.141371681033679):9.869328843434836):24.848427967353096,(7:21.487546084613243,(((((((((((8:0.11748128043763845,(14:0.046446368015448165,16:0.046446368015448165):0.07103491242219029):0.06419643832875649,(…
tree STATE_881000 = (((1:0.02697555476465041,2:0.02697555476465041):36.147701554145925,((3:0.15074774449420403,4:0.15074774449420403):20.419079887465408,(5:14.479580814737997,6:23.479580814737997):7.090246817221615):10.604849476950967):27.13721308484265,(7:23.38352756678364,((((((((((8:0.10959744142663251,14:0.10959744142663251):0.19001120256181775,((16:0.06175129715538432,22:0.06175129715538432)…
tree STATE_882000 = (((1:0.2512797365492734,2:0.2512797365492734):38.770250648370656,((3:0.21530782331098663,4:0.21530782331098663):22.49671382987698,(5:13.223225388985384,6:22.223225388985384):10.488796264202584):11.30950873173196):22.806583300336342,(7:23.02449114209979,((((((((((8:0.4000841679071018,((14:0.0916170159432604,(16:0.0019267835761088517,20:0.0019267835761088517):0.08969023236715154…
tree STATE_883000 = (((1:0.34071812401616164,2:0.34071812401616164):44.025045694736114,((3:0.7295245400913721,4:0.7295245400913721):30.137528855665753,(5:19.871969672702676,6:28.871969672702676):11.99508372305445):8.498710422995153):22.790631173408876,(7:24.516107267920454,((((((8:1.2907505838934394,((15:0.14839993825922532,19:0.14839993825922532):0.8499243023545306,(18:0.22607206523701107,21:0.2…
tree STATE_884000 = (((1:0.11238282846096048,2:0.11238282846096048):45.52986766441273,((3:0.3536654117667428,4:0.3536654117667428):27.741465481160134,(5:17.02679420484447,6:26.02679420484447):12.068336688082404):12.54711959994681):18.91882736550062,(7:21.805593452365272,(((((((((8:0.3284640515393146,23:0.3284640515393146):0.23388698024560645,15:0.5623510317849211):0.12646544815963623,(((9:0.15374…
tree STATE_885000 = (((1:0.12371784058875335,2:0.12371784058875335):38.88473206614555,((3:0.28393761800223416,4:0.28393761800223416):24.82614331726961,(5:15.653110820280016,6:24.653110820280016):10.45697011499183):8.89836897146246):25.34991480710007,(7:19.493486862073667,((((((((8:0.1520816084262166,(11:0.14117897004691796,23:0.14117897004691796):0.01090263837929864):0.3284561121711184,13:0.48053…
tree STATE_886000 = (((1:0.2526636337960948,2:0.2526636337960948):44.724217600926664,((3:0.2922399680313532,4:0.2922399680313532):29.571565387243574,(5:21.201496584174727,6:30.201496584174727):9.6623087711002):10.113075879447834):21.205230164345785,(7:21.930273440810396,((((((((((8:0.09114585532034569,22:0.09114585532034569):0.023882214705090304,13:0.115028070025436):0.15617607416279242,23:0.2712…
tree STATE_887000 = (((1:0.18520965906917297,2:0.18520965906917297):44.35865971833227,((3:0.16199388764535705,4:0.16199388764535705):22.060779570245884,(5:14.741173338956465,6:23.741173338956465):8.481600118934779):17.3210959195102):17.66890397205602,(7:21.18450244723747,((((((((((8:0.21414277203604346,23:0.21414277203604346):0.035706933203411007,13:0.24984970523945446):0.20826128195893032,22:0.4…
tree STATE_888000 = (((1:0.11375016679736483,2:0.11375016679736483):46.968880522763065,((3:0.169384997014145,4:0.169384997014145):27.58120648957453,(5:18.72444235135313,6:27.72444235135313):10.026149135235546):14.332039202971757):21.44028009285816,(7:24.313707556176105,(((((((8:0.6368588449079393,(((13:0.11555267643311555,22:0.11555267643311555):0.06630098129222602,18:0.18185365772534157):0.32715…
tree STATE_889000 = (((1:0.11707587453824608,2:0.11707587453824608):42.04694366241872,((3:0.31440864039578287,4:0.31440864039578287):28.90736814474529,(5:22.466680880573918,6:31.466680880573918):7.755095904567156):7.94224275181589):23.72667370051429,(7:22.809317034702104,(((((8:1.1770885903598516,(12:0.1912818599785833,(20:0.1100003842944434,23:0.1100003842944434):0.08128147568413989):0.985806730…
tree STATE_890000 = (((1:0.3948182847544821,2:0.3948182847544821):40.91867383132144,((3:0.726341414259835,4:0.726341414259835):26.341342829162073,(5:18.913218374465615,6:27.913218374465615):9.154465868956294):9.245807872654012):21.586507611843544,(7:19.100997873733945,((((((((8:0.42821158888568805,13:0.42821158888568805):0.7219223033014437,10:1.1501338921871318):0.124402648381565,11:1.27453654056…
tree STATE_891000 = (((1:0.05220102853866848,2:0.05220102853866848):37.69440281976873,((3:0.16612899825365268,4:0.16612899825365268):24.90067069919121,(5:16.444078791721143,6:25.444078791721143):9.622720905723721):7.679804150862537):23.84116834396626,(7:20.33158295446887,((((8:1.5215249401894007,(((((((9:0.5897217602569559,(12:0.25834927670295454,20:0.25834927670295454):0.33137248355400134):0.063…
tree STATE_892000 = (((1:0.19789047610857935,2:0.19789047610857935):42.89707617134803,((3:0.47229678513467555,4:0.47229678513467555):26.216546762426688,(5:19.675370237535812,6:28.675370237535812):8.01347331002555):11.406123099895247):21.773792811154557,(7:22.831246901174204,((((8:1.267602684763934,(((((9:0.1880736312267328,14:0.1880736312267328):0.07454326043997009,(15:0.19121980348982842,(19:0.1…
tree STATE_893000 = (((1:0.29787715877137977,2:0.29787715877137977):36.2362716434345,((3:0.6366134794501335,4:0.6366134794501335):21.36934102469155,(5:13.571576584828033,6:22.571576584828033):9.43437791931365):9.528194298064193):22.70310080487677,(7:17.770451967541682,(((((((8:0.21422508966080286,10:0.21422508966080286):0.33665246472863974,(21:0.1569007705078489,24:0.1569007705078489):0.393976783…
tree STATE_894000 = (((1:0.230347756653293,2:0.230347756653293):34.12280171679326,((3:0.5256366190359874,4:0.5256366190359874):20.611384259449288,(5:12.357034288382877,6:21.357034288382877):9.779986590102396):8.216128594961283):20.46138871631735,(7:18.51855822332861,(((((8:0.5641733958907337,(14:0.15847750593300428,20:0.15847750593300428):0.4056958899577294):0.7110970280359873,((((9:0.11400343416…
tree STATE_895000 = (((1:0.02777980485936382,2:0.02777980485936382):34.29112206006092,((3:0.08419530327303093,4:0.08419530327303093):19.281666153797662,(5:11.64159743829423,6:20.64159743829423):8.724264018776463):9.953040407849592):17.877096599148146,(7:17.754264981799118,((((((((8:0.16146067429728336,(14:0.0828891444123737,20:0.0828891444123737):0.07857152988490966):0.18130664266014543,(((15:0.0…
tree STATE_896000 = (((1:0.02777980485936382,2:0.02777980485936382):33.600243517227206,((3:0.18724790322467655,4:0.18724790322467655):19.59605130714262,(5:16.705643120927657,6:25.705643120927657):4.077656089439639):8.844724111719273):27.527634360427264,(7:17.754264981799118,(((((((8:0.3506756588678848,(((14:0.18034946713807076,(16:0.10652771386124821,19:0.10652771386124821):0.07382175327682255):0…
tree STATE_897000 = (((1:0.05174705548508918,2:0.05174705548508918):34.565007878234326,((3:0.22661894767819213,4:0.22661894767819213):18.805710640455445,(5:14.415593548359908,6:23.415593548359908):5.616736039773727):10.584425345585778):20.58358599969555,(7:17.500220628321735,(((((((8:0.42062694580469645,(9:0.17886058221543516,21:0.17886058221543516):0.2417663635892613):0.23000161714775952,((((10:…
tree STATE_898000 = (((1:0.018542642148462463,2:0.018542642148462463):35.11969856248392,((3:0.17207399990991945,4:0.17207399990991945):19.879049695110993,(5:13.436161089795402,6:22.4361610897954):7.614962605225511):10.087117509611467):22.422140228490207,(7:24.002847675082258,(((((8:0.7492972626880515,((9:0.19837598354801964,21:0.19837598354801964):0.32708112736037487,(13:0.41842306111186284,((14:…
tree STATE_899000 = (((1:0.031063314683621,2:0.031063314683621):37.07076957524685,((3:0.17207399990991945,4:0.17207399990991945):24.885720298435842,(5:14.242527172413368,6:23.242527172413368):11.815267125932394):7.044038591584709):27.36556756208875,(7:23.528702219347778,(((((((((8:0.4008399444584315,9:0.4008399444584315):0.02747370972396246,17:0.428313654182394):0.04076017750785976,21:0.469073831…
tree STATE_900000 = (((1:0.6673455755696995,2:0.6673455755696995):35.66834213402098,((3:0.10839715249806758,4:0.10839715249806758):23.364062253227065,(5:17.47730670516773,6:26.47730670516773):6.9951527005574015):7.863228303865547):25.2305218649445,(7:25.9510901402264,(((((((8:0.4068905655875871,17:0.4068905655875871):0.033199020558225434,((14:0.18051615043819447,(16:0.145679900099989,19:0.1456799…
tree STATE_901000 = (((1:0.7699073659236717,2:0.7699073659236717):38.566478533011164,((3:0.9501297698162361,4:0.9501297698162361):24.129777188597558,(5:19.958024994197686,6:28.958024994197686):6.121881964216108):9.256478940521042):24.260231171058933,(7:26.996303375550482,((((((8:0.19968924345069836,17:0.19968924345069836):0.749944588873924,(9:0.7697901954866716,((((10:0.3684642448699939,(18:0.066…
tree STATE_902000 = (((1:0.3307093771998275,2:0.3307093771998275):42.10075274272823,((3:0.2515056359802905,4:0.2515056359802905):22.921355118968275,(5:15.780142577434315,6:24.780142577434315):8.39271817751425):14.258601364979498):20.128854627493844,(7:19.941846557020668,((((((8:1.2554337693597355,(((9:0.38932558000030926,11:0.38932558000030926):0.1405821224914653,(19:0.1760339284931386,24:0.17603…
tree STATE_903000 = (((1:0.12201441631934884,2:0.12201441631934884):39.64229721784365,((3:0.2601937333140061,4:0.2601937333140061):23.444114236999617,(5:17.137769964144024,6:26.137769964144024):7.566538006169598):11.060003663849379):29.130322252215542,(7:25.140612230082176,((((((((8:0.17270555162752751,(14:0.1625902452464836,23:0.1625902452464836):0.01011530638104391):0.5988510323429346,((18:0.00…
tree STATE_904000 = (((1:0.03140083629993384,2:0.03140083629993384):48.04304321501796,((3:0.11225584939294997,4:0.11225584939294997):30.706417207616376,(5:20.989381074608744,6:29.989381074608744):10.829291982400584):12.255770994308563):16.81507114642799,(7:21.905567416588056,((((((((8:0.10188001448673299,23:0.10188001448673299):1.3592697699435765,((14:0.16184768879298644,18:0.16184768879298644):0…
tree STATE_905000 = (((1:0.11086316465640422,2:0.11086316465640422):45.34516162727641,((3:0.2419879348703997,4:0.2419879348703997):27.143866427096754,(5:22.552846237676427,6:31.552846237676427):5.833008124290728):13.070170429965664):21.310986634811186,(7:26.297636263446087,(((((((8:0.3950692780914282,(18:0.3191430137974647,23:0.3191430137974647):0.07592626429396354):0.32609253056789456,(14:0.2773…
tree STATE_906000 = (((1:0.1351178477855406,2:0.1351178477855406):45.48076156335986,((3:0.28158670689255416,4:0.28158670689255416):24.35094069639397,(5:16.283717271212208,6:25.283717271212208):9.348810132074316):15.983352007858883):22.465565275704215,(7:24.277021552384795,(((((((((8:0.1749298276739438,22:0.1749298276739438):0.14516754973629462,(14:0.30589382072733623,(21:0.0351410440434121,23:0.0…
tree STATE_907000 = (((1:0.1351178477855406,2:0.1351178477855406):40.32763548648926,((3:0.28158670689255416,4:0.28158670689255416):25.636910044672156,(5:17.73735237142568,6:26.73735237142568):9.181144380139031):9.54425658271009):26.413622023052746,(7:24.642150536492323,((((((((8:0.347500370185817,(((14:0.12016308733550653,23:0.12016308733550653):0.05086109707860527,21:0.1710241844141118):0.095735…
tree STATE_908000 = (((1:3.8614898834765654E-4,2:3.8614898834765654E-4):40.331835237325514,((3:0.061620533909705344,4:0.061620533909705344):25.170080855518172,(5:15.782878555162068,6:24.782878555162068):10.448822834265808):10.100519996885986):26.837015834949057,(7:21.576851415948326,(((((((((8:0.3172571929135694,21:0.3172571929135694):0.019457700708241654,((14:0.023926602765739977,24:0.0239266027…
tree STATE_909000 = (((1:0.10029468752005499,2:0.10029468752005499):38.82425967760686,((3:0.22473358796693432,4:0.22473358796693432):21.83161615011087,(5:15.948929167603435,6:24.948929167603435):7.107420570474371):11.86820462704911):21.990203843343714,(7:25.351286947841338,(((((((((((8:0.1658475787298303,21:0.1658475787298303):0.0065964526639396,((14:0.10545832350288663,(23:0.09399987736896225,24…
tree STATE_910000 = (((1:0.21108941991549734,2:0.21108941991549734):42.18419863357998,((3:0.40561970080641885,4:0.40561970080641885):22.348529975187603,(5:13.362538747172167,6:22.362538747172167):10.391610928821855):14.641138377501456):20.765467838472574,(7:21.723967395563612,(((((((((8:0.35321089770273173,(21:0.09773061818999002,22:0.09773061818999002):0.2554802795127417):0.029863822561805198,(1…
tree STATE_911000 = (((1:0.21108941991549734,2:0.21108941991549734):40.1082111962409,((3:0.40561970080641885,4:0.40561970080641885):22.348529975187603,(5:15.287827804898008,6:24.287827804898008):8.466321871096014):12.565150940162376):19.55638273516759,(7:19.684552136379985,((((((((8:0.7946482724163598,(((9:0.31312480199872167,18:0.31312480199872167):0.17779521686214872,11:0.4909200188608704):0.21…
tree STATE_912000 = (((1:0.14969896997596344,2:0.14969896997596344):37.16015930245933,((3:0.3053921934607189,4:0.3053921934607189):22.87606132532079,(5:16.957794417250728,6:25.957794417250728):7.223659101530782):9.128404753653783):19.17318641101386,(7:18.148176799531683,((((((((8:0.18784001905036785,10:0.18784001905036785):0.21835516491811685,((13:0.05842643277254799,21:0.05842643277254799):0.140…
tree STATE_913000 = (((1:0.07693083654544175,2:0.07693083654544175):36.921773353628865,((3:0.18658920968842096,4:0.18658920968842096):20.21934958734112,(5:13.338890133996642,6:22.338890133996642):8.0670486630329):11.592765393144767):16.488834109799342,(7:14.078179576275637,(((((((8:0.4654045156102546,((10:0.12836285974758085,21:0.12836285974758085):0.06137144296896782,(22:0.019266204024151804,24:…
tree STATE_914000 = (((1:0.0835522383334002,2:0.0835522383334002):33.02543090195461,((3:0.1973994675867612,4:0.1973994675867612):19.56054216782139,(5:13.43310618424384,6:22.43310618424384):7.3248354511643115):8.351041504879852):19.655838248989497,(7:14.429941137026063,((((((((8:0.406279964054198,12:0.406279964054198):0.049203889315149185,(16:0.33444578382289997,18:0.33444578382289997):0.121038069…
tree STATE_915000 = (((1:0.0835522383334002,2:0.0835522383334002):30.56549326671905,((3:0.1973994675867612,4:0.1973994675867612):19.82237634989182,(5:14.890874586299077,6:23.890874586299077):6.128901231179505):5.629269687573867):22.652067638921885,(7:14.20861942755026,(((((((((((8:0.0987083799028084,17:0.0987083799028084):0.28208190240711534,14:0.38079028230992373):0.12448077480292163,18:0.505271…
tree STATE_916000 = (((1:0.16684130000107267,2:0.16684130000107267):30.61063897387872,((3:0.3333791687998211,4:0.3333791687998211):18.455158111878703,(5:13.525390481258771,6:22.52539048125877):6.263146799419751):6.988942993201274):26.068469683110358,(7:20.673131889166037,(((((((((8:0.5008162868281616,(9:0.49604013428707266,((((13:0.179487035635529,(20:0.11284788786855464,23:0.11284788786855464):0…
tree STATE_917000 = (((1:0.08400152355364554,2:0.08400152355364554):34.380252786647304,((3:0.19813298131335344,4:0.19813298131335344):21.04254503866382,(5:13.266475490318452,6:22.266475490318452):8.974202529658722):8.223576290223775):20.543161283604114,(7:16.120657767521053,(((((((8:0.7363622623986452,24:0.7363622623986452):0.17232737051623692,((((10:0.30098798004607774,(17:0.10152441894045514,(2…
tree STATE_918000 = (((1:0.004366119550565983,2:0.004366119550565983):32.53514343156841,((3:0.06811832842258525,4:0.06811832842258525):19.726478317454784,(5:11.750079005616396,6:20.750079005616396):9.044517640260974):7.7449129052416055):17.085465705827126,(7:15.00588739827593,(((((((((((8:0.30421497144730064,(10:0.2692769702823555,(19:0.06969393716346246,21:0.06969393716346246):0.1995830331188930…
tree STATE_919000 = (((1:0.002470334365641591,2:0.002470334365641591):27.213217286209314,((3:0.06502322448158182,4:0.06502322448158182):15.51527488838735,(5:10.087529766961772,6:19.087529766961772):6.492768345907159):6.635389507706023):21.27071134210958,(7:14.201588680605937,((((((8:0.5231844866949059,(((10:0.20257475771520694,21:0.20257475771520694):0.07799931889630313,19:0.28057407661151007):0.…
tree STATE_920000 = (((1:0.14290878348327674,2:0.14290878348327674):30.616646624769842,((3:0.29430637364273693,4:0.29430637364273693):19.898043431358136,(5:12.001123337125076,6:21.001123337125076):9.191226467875797):5.567205603252248):22.971582182881505,(7:15.119806653156573,(((((((8:0.4034116918535917,(15:0.037261192472950934,18:0.037261192472950934):0.36615049938064076):0.1094657856475928,((((9…
tree STATE_921000 = (((1:0.14742450952316588,2:0.14742450952316588):30.1540882025967,((3:0.1372003420986232,4:0.1372003420986232):18.698289924624742,(5:13.241423762909442,6:22.24142376290944):6.594066503813924):6.466022445396501):21.346550051908125,(7:14.853185194084418,(((((((8:0.4859638100518874,(14:0.09840317459583106,16:0.09840317459583106):0.38756063545605635):0.33890777110360515,((11:0.1102…
tree STATE_922000 = (((1:0.09925378060286683,2:0.09925378060286683):28.49313281487877,((3:0.05952812608591884,4:0.05952812608591884):17.2113670516174,(5:12.840169685291542,6:21.840169685291542):5.430725492411778):6.321491417778315):21.346748445628933,(7:18.74808255306209,((((((((8:0.23950157141923403,12:0.23950157141923403):0.3511534222564472,(11:0.2556399452759053,24:0.2556399452759053):0.335015…
tree STATE_923000 = (((1:0.13005117844127945,2:0.13005117844127945):26.868067474643524,((3:0.15023979322640457,4:0.15023979322640457):16.842335903504548,(5:9.723815222930138,6:18.72381522293014):8.268760473800814):5.00554295635385):18.39381361549441,(7:12.063766592369717,((((((((8:0.33230779858287046,12:0.33230779858287046):0.025698393271503195,11:0.35800619185437366):0.36481515245280594,24:0.722…
tree STATE_924000 = (((1:0.05509926545311572,2:0.05509926545311572):26.930349941557594,((3:0.3994030341639938,4:0.3994030341639938):17.17512147765362,(5:10.742920851467428,6:19.742920851467428):7.831603660350186):4.410924695193096):17.14882053089086,(7:11.40643360248739,(((((((8:0.604598558577816,(11:0.09175388195087449,24:0.09175388195087449):0.5128446766269414):0.30620260202769845,((((9:0.22250…
tree STATE_925000 = (((1:0.028045041533861337,2:0.028045041533861337):30.995412159417338,((3:0.35439918776505763,4:0.35439918776505763):17.213432898908174,(5:13.037228406017903,6:22.037228406017903):5.530603680655329):8.455625114277968):20.186629404723817,(7:11.264005419731255,(((((((8:0.05577933092426264,24:0.05577933092426264):0.3704943158882679,((18:0.133491122157745,20:0.133491122157745):0.20…
tree STATE_926000 = (((1:0.03696994545886767,2:0.03696994545886767):28.120523628041656,((3:0.22358073943636825,4:0.22358073943636825):15.989329259799412,(5:10.419824552509759,6:19.41982455250976):6.793085446726021):6.944583574264744):20.731042186311306,(7:11.352763221191012,(((((((((8:0.11872848109448218,22:0.11872848109448218):0.04584160767201999,24:0.16457008876650217):0.24294725405497067,(13:0…
tree STATE_927000 = (((1:0.019611939678073398,2:0.019611939678073398):30.018088699665768,((3:0.441274012173281,4:0.441274012173281):15.57754266126938,(5:11.177479721851853,6:20.177479721851853):5.841336951590808):9.018883965901178):19.009335065938394,(7:16.788718688472116,((((((((((8:0.43338880902784344,(((20:0.0071838561074666395,24:0.0071838561074666395):0.020065052390027007,22:0.02724890849749…
tree STATE_928000 = (((1:0.032677034303857155,2:0.032677034303857155):30.00831295241106,((3:0.441274012173281,4:0.441274012173281):16.344727651342772,(5:11.177479721851853,6:20.177479721851853):6.6085219416642005):8.254988323198866):16.330451739421264,(7:11.793490869697372,(((((8:0.7895966339867051,9:0.7895966339867051):0.1758345011043584,(((10:0.21376005443243312,((11:0.04643991475969036,15:0.04…
tree STATE_929000 = (((1:0.0072438241780279355,2:0.0072438241780279355):29.416869922799528,((3:0.08627854501335896,4:0.08627854501335896):16.60541413086615,(5:9.847695873451737,6:18.847695873451737):7.843996802427775):7.732421071098042):22.760409491992768,(7:15.033235804798345,(((((8:0.5380437660486592,9:0.5380437660486592):0.3260899171849212,((((46:0.10401307364796569,47:0.10401307364796569):0.3…
tree STATE_930000 = (((1:0.15912378635377777,2:0.15912378635377777):28.482836278212144,((3:0.3344967252112063,4:0.3344967252112063):17.230036061533173,(5:9.705168519399528,6:18.70516851939953):8.859364267344851):6.077427277821542):18.52628231136884,(7:15.438379787350492,((((((((((8:0.11049328291686084,22:0.11049328291686084):0.0693594771611441,24:0.17985276007800494):0.11489548140134409,(12:0.271…
tree STATE_931000 = (((1:0.14763119974291783,2:0.14763119974291783):26.390720618253802,((3:0.3157143335550039,4:0.3157143335550039):14.248488550851448,(5:11.020584074743436,6:20.020584074743436):4.543618809663016):6.974148933590268):22.90229200480669,(7:14.4889350898911,((((((8:0.0392564384442919,22:0.0392564384442919):0.22696406873184277,24:0.26622050717613466):0.026331074910937835,12:0.29255158…
tree STATE_932000 = (((1:0.058606323101736635,2:0.058606323101736635):26.00059945397728,((3:0.17022053334822296,4:0.17022053334822296):17.12247577554728,(5:12.028543505037572,6:21.02854350503757):6.264152803857932):3.7665094681835107):22.140193883503784,(7:15.739516052356748,((((((((((8:0.09857078880468025,22:0.09857078880468025):0.03267660311692462,21:0.13124739192160487):0.5866548302888137,24:0…
tree STATE_933000 = (((1:0.28231556996122187,2:0.28231556996122187):31.36522462945468,((3:0.05039726531340527,4:0.05039726531340527):16.528677616053344,(5:10.218530670280465,6:19.218530670280465):7.360544211086282):10.068465318049153):15.850139448287237,(7:14.191463031297019,(((((8:0.7482072856470056,(22:0.036275837604646054,24:0.036275837604646054):0.7119314480423595):0.09259348310885795,(((((9:…
tree STATE_934000 = (((1:0.41252880161209404,2:0.41252880161209404):26.31984133379756,((3:0.4196432513311663,4:0.4196432513311663):14.54244196733142,(5:10.424331881265903,6:19.424331881265903):5.537753337396683):6.770284916747066):17.20458363666632,(7:12.282828816053097,(((((((8:0.08644791989876331,24:0.08644791989876331):0.28415797678547255,18:0.3706058966842359):0.22526190962309273,((9:0.136626…
tree STATE_935000 = (((1:0.10881342041064634,2:0.10881342041064634):26.60945218008301,((3:0.2064045620044883,4:0.2064045620044883):14.467310098234949,(5:7.264664433070546,6:16.264664433070546):8.40905022716889):7.044550940254222):18.496148158339906,(7:12.319231343070108,((((((((8:0.16933830738056171,(18:0.14759207195783985,24:0.14759207195783985):0.02174623542272186):0.20640137139058862,((11:0.18…
tree STATE_936000 = (((1:0.09556279149055236,2:0.09556279149055236):27.180665010664285,((3:0.2574228165434622,4:0.2574228165434622):15.752880492869552,(5:11.269873480386373,6:20.269873480386373):5.740429829026642):6.265924492741821):16.743278205818676,(7:13.663532904090957,((((((8:0.3023050300745448,(10:0.12562387895669488,24:0.12562387895669488):0.1766811511178499):0.19661513875980158,9:0.498920…
tree STATE_937000 = (((1:0.09556279149055236,2:0.09556279149055236):28.04860335977753,((3:0.2574228165434622,4:0.2574228165434622):19.368467211220832,(5:14.42108590046012,6:23.42108590046012):6.204804127304172):3.5182761235037887):27.505431532622914,(7:20.79530635257305,(((((((8:0.07084130397969643,24:0.07084130397969643):0.28263880380501893,(9:0.17772397378403285,10:0.17772397378403285):0.175756…
tree STATE_938000 = (((1:0.09950388996028003,2:0.09950388996028003):30.85679995303439,((3:0.257227237671259,4:0.257227237671259):18.290154304153862,(5:11.991358896981389,6:20.99135889698139):7.556022644843733):7.40892230116955):15.781611965727926,(7:15.041626335473318,((((((((8:0.14645377065820037,(13:0.07367856115678374,19:0.07367856115678374):0.07277520950141662):0.013265544575295218,24:0.15971…
tree STATE_939000 = (((1:0.3179806544843391,2:0.3179806544843391):31.033714728668983,((3:0.6148289072052258,4:0.6148289072052258):17.274876409375366,(5:13.400931960785076,6:22.400931960785076):5.488773355795516):8.461990066572728):20.915728578813813,(7:14.140024349038733,((((((((8:0.1611626855580454,21:0.1611626855580454):0.04203051563122151,15:0.2031932011892669):0.004685374472358589,(18:0.00764…
tree STATE_940000 = (((1:0.3149022728651527,2:0.3149022728651527):29.738716217601834,((3:0.02819413490596112,4:0.02819413490596112):18.435374210221738,(5:12.429288655703374,6:21.429288655703374):7.034279689424327):6.590050145339287):21.05786735430606,(7:13.905194007558471,((((((8:0.0666647539652949,14:0.0666647539652949):0.0577181642673399,(15:0.10273908150331641,22:0.10273908150331641):0.0216438…
tree STATE_941000 = (((1:0.3149022728651527,2:0.3149022728651527):29.738716217601834,((3:0.02819413490596112,4:0.02819413490596112):15.152590305441494,(5:10.628183685056413,6:19.628183685056413):5.552600755291042):9.872834050119533):22.462670749618084,(7:14.862458772620222,(((((((((8:0.15913074675287164,(14:0.10757699939305934,15:0.10757699939305934):0.0515537473598123):0.0675728252177519,16:0.22…
tree STATE_942000 = (((1:0.10992788198215031,2:0.10992788198215031):27.240368495917956,((3:0.08647859795088308,4:0.08647859795088308):17.031201833518814,(5:12.658869544555213,6:21.658869544555213):5.458810886914485):5.2326159464304105):18.440657862314282,(7:12.642033329540624,((((((((8:0.08688564922691418,14:0.08688564922691418):0.5999942515861681,(18:0.10921413694945235,19:0.10921413694945235):0…
tree STATE_943000 = (((1:0.20387602897040225,2:0.20387602897040225):25.913953743358473,((3:0.04992863047906759,4:0.04992863047906759):15.09546468436872,(5:12.204719147039441,6:21.20471914703944):3.9406741678083463):5.972436457481088):22.522462551967806,(7:12.742018032182514,(((((((((8:0.28245394811931285,24:0.28245394811931285):0.1789508061115499,(9:0.10315227432621966,14:0.10315227432621966):0.3…
tree STATE_944000 = (((1:0.1951216164711269,2:0.1951216164711269):26.673104194760775,((3:0.03600296193972419,4:0.03600296193972419):15.079356210246422,(5:12.22801947786602,6:21.22801947786602):3.8873396943201257):6.752866639045756):20.759449388132467,(7:15.73596032600976,((((((8:0.7424043361030661,11:0.7424043361030661):0.14142722632611648,((9:0.14522720648456883,14:0.14522720648456883):0.0837556…
tree STATE_945000 = (((1:0.18137949528984976,2:0.18137949528984976):27.40242149551676,((3:0.014143331197644216,4:0.014143331197644216):14.7033395836864,(5:9.100610644936118,6:18.10061064493612):6.616872269947926):7.866318075922564):18.4920196885344,(7:11.657294879171289,(((((((8:0.35056993324586777,((18:0.06588697817409868,20:0.06588697817409868):0.20493329949710376,21:0.2708202776712024):0.07974…
tree STATE_946000 = (((1:0.18137949528984976,2:0.18137949528984976):26.343577193509613,((3:0.014143331197644216,4:0.014143331197644216):14.214961024798487,(5:9.863638028307381,6:18.86363802830738):5.36546632768875):7.295852332803332):19.10941550453026,(7:12.6103979800642,(((((((8:0.538112483637305,(18:0.2407841490045167,20:0.2407841490045167):0.2973283346327883):0.6435320367005357,(9:0.1904767637…
tree STATE_947000 = (((1:0.18137949528984976,2:0.18137949528984976):27.449876665537484,((3:0.014143331197644216,4:0.014143331197644216):18.862723248127917,(5:11.422571456235175,6:20.422571456235175):8.454295123090386):3.7543895815017727):18.22031541653528,(7:9.505512273223033,((((((((8:0.564040737001423,(17:0.03130046075861197,20:0.03130046075861197):0.5327402762428111):0.0598968625159072,(((11:0…
tree STATE_948000 = (((1:0.18137949528984976,2:0.18137949528984976):30.16706241562181,((3:0.04836434793851829,4:0.04836434793851829):17.481500555180048,(5:11.344394775301183,6:20.344394775301183):7.185470127817382):7.818577007793095):14.3915232662209,(7:9.667388569830251,((((((((((8:0.3789372207462165,((17:0.17172568799925872,(19:0.014241864104574849,20:0.014241864104574849):0.15748382389468388):…
tree STATE_949000 = (((1:0.7393995393956345,2:0.7393995393956345):26.29851561034048,((3:0.04836434793851829,4:0.04836434793851829):16.793053155875413,(5:11.344394775301183,6:20.344394775301183):6.497022728512746):5.196497645922186):23.223526536856646,(7:15.27869272891347,((((((8:0.04277998129549864,11:0.04277998129549864):0.2204219570341639,24:0.26320193832966254):0.7122433743466718,(((9:0.023186…
tree STATE_950000 = (((1:0.7393995393956345,2:0.7393995393956345):27.539088901283037,((3:0.04836434793851829,4:0.04836434793851829):16.458096956321747,(5:12.455296888233676,6:21.455296888233676):5.051164416026591):6.772027136418405):24.570580558910628,(7:17.15399211403073,((((((8:0.12478899669616773,(12:0.05876335385606524,(21:0.03136016214719102,(22:0.026301086883196847,24:0.026301086883196847):…
tree STATE_951000 = (((1:0.7912652131623403,2:0.7912652131623403):27.54808879749649,((3:0.1258024150973185,4:0.1258024150973185):15.386662301553987,(5:11.019890182649792,6:20.019890182649792):5.492574534001513):7.826889294007525):22.641636454691202,(7:13.93542348861785,(((((((8:0.37215760960080574,12:0.37215760960080574):0.02082387377531525,(13:0.2759663599861346,17:0.2759663599861346):0.11701512…
tree STATE_952000 = (((1:1.1580037636132356,2:1.1580037636132356):29.12872816004093,((3:0.05352239841446149,4:0.05352239841446149):15.880180880219847,(5:9.240494474513607,6:18.240494474513607):7.693208804120701):9.353028645019858):20.02838907543618,(7:16.981541103691008,(((((8:0.6379596661068628,12:0.6379596661068628):0.08833520913399195,((9:0.23079261951586527,22:0.23079261951586527):0.153287365…
tree STATE_953000 = (((1:0.19673288624192686,2:0.19673288624192686):32.832797087637196,((3:0.01671690308502427,4:0.01671690308502427):18.314354869076993,(5:10.518269052178486,6:19.518269052178486):8.812802719983534):9.698458201717102):18.451384471320956,(7:16.725134037458922,((((((8:0.3712414002614929,((12:0.09899554938286588,(17:0.04534762326382311,21:0.04534762326382311):0.05364792611904277):0.…
tree STATE_954000 = (((1:0.23783857358943195,2:0.23783857358943195):30.276887062815025,((3:0.08199426453318104,4:0.08199426453318104):20.58433501367545,(5:15.904808302836067,6:24.904808302836067):5.761520975372562):4.848396358195828):21.79670196052237,(7:15.496505925571824,(((((8:0.9916331631209176,(((9:0.2900874810643113,22:0.2900874810643113):0.19161653404315998,(((11:0.051269603067654546,16:0.…
tree STATE_955000 = (((1:0.486150188177783,2:0.486150188177783):34.06262257175878,((3:1.2093732862871835,4:1.2093732862871835):17.66060160799281,(5:11.606412672262465,6:20.606412672262465):8.263562222017526):10.67879786565657):22.63244962923762,(7:18.892499774423385,(((((((8:0.23143705798101863,(((9:0.16710404039908452,16:0.16710404039908452):0.013402192462602242,(17:0.14227952853099046,(19:0.078…
tree STATE_956000 = (((1:0.34577375980432734,2:0.34577375980432734):32.44745620810981,((3:0.2617846716974732,4:0.2617846716974732):19.65144325214253,(5:11.013932033422076,6:20.013932033422076):9.899295890417928):7.880002044074132):21.72763911260507,(7:17.121038821379322,(((((((((((8:0.15099322069761084,(17:0.06622949891199281,21:0.06622949891199281):0.08476372178561803):0.09718016629539852,(18:0.…
tree STATE_957000 = (((1:0.3557333146804176,2:0.3557333146804176):31.188293453290438,((3:0.2776108222730844,4:0.2776108222730844):17.22332538399256,(5:10.076434768669653,6:19.076434768669653):8.424501437595993):9.04309056170521):21.772329395457085,(7:15.138563818271194,((((((((((((8:0.03446814654153983,16:0.03446814654153983):0.12473777170435298,19:0.1592059182458928):0.0638153532864488,18:0.2230…
tree STATE_958000 = (((1:0.21953736801994417,2:0.21953736801994417):24.91399130940985,((3:0.061189748595245064,4:0.061189748595245064):15.325507309223314,(5:9.255824449660118,6:18.255824449660118):7.130872608158441):4.7468316196112355):23.87657507809702,(7:12.252593327760167,(((((((((8:0.20777381326188252,22:0.20777381326188252):0.04665465002734273,16:0.25442846328922525):0.07183503771610161,18:0…
tree STATE_959000 = (((1:0.19100926227363324,2:0.19100926227363324):28.593822424796258,((3:0.015857391597842607,4:0.015857391597842607):14.838950254444304,(5:9.493933892805998,6:18.493933892805998):6.360873753236149):8.930024041027742):16.280047606569994,(7:11.733952800924719,((((((8:0.232901444370095,14:0.232901444370095):0.15527935545421037,(13:0.20081358321247544,((16:0.012396779441961494,22:0…
tree STATE_960000 = (((1:0.19748579419002255,2:0.19748579419002255):27.18959419119154,((3:0.026148872551738478,4:0.026148872551738478):14.8506832328663,(5:9.51092888626873,6:18.51092888626873):6.36590321914931):7.510247879963522):16.767887591003934,(7:11.886305008425694,((((((((8:0.06810306210097244,(21:0.06640178490947755,22:0.06640178490947755):0.0017012771914948904):0.17670746760105577,(14:0.0…
tree STATE_961000 = (((1:0.3833194455970439,2:0.3833194455970439):24.007542083476167,((3:0.3214463417432576,4:0.3214463417432576):14.49098823323704,(5:9.274505964734,6:18.274505964734):6.537928610246297):4.578426954092915):19.573744764831382,(7:9.518455508364525,(((((((((8:0.07425039133403558,14:0.07425039133403558):0.022794182224707388,20:0.09704457355874296):0.17106794898225253,(((10:0.09086460…
tree STATE_962000 = (((1:0.20052407431569996,2:0.20052407431569996):23.788636873890617,((3:0.030976827149920894,4:0.030976827149920894):16.057572028652032,(5:10.517098819202747,6:19.517098819202747):6.571450036599206):2.900612092404362):21.99979215325075,(7:9.758508684790868,(((((8:0.8218087364976434,(((((10:0.035772071635388335,19:0.035772071635388335):0.045367907250447016,11:0.08113997888583535…
tree STATE_963000 = (((1:0.20225076607715664,2:0.20225076607715664):27.501820305986357,((3:0.03372061280645511,4:0.03372061280645511):16.06435831600353,(5:8.455141923455919,6:17.45514192345592):8.642937005354067):6.605992143253527):14.679822800849088,(7:10.248297718499515,(((((((8:0.32096619463569964,(9:0.0532005901809113,18:0.0532005901809113):0.26776560445478836):0.181327601793839,13:0.50229379…
tree STATE_964000 = (((1:0.17660014689540127,2:0.17660014689540127):28.471806338586887,((3:0.03372061280645511,4:0.03372061280645511):17.268428441726964,(5:10.940107746612004,6:19.940107746612004):7.362041307921416):6.346257430948871):17.95439507669257,(7:12.48160730419481,(((((((((((8:0.05803096036686318,20:0.05803096036686318):0.03798650446789489,(14:0.0859931084365944,(18:0.03250260295674036,2…
tree STATE_965000 = (((1:0.17660014689540127,2:0.17660014689540127):28.71645693902046,((3:0.06767475432862469,4:0.06767475432862469):17.74212650509154,(5:11.250898285437149,6:20.25089828543715):7.558902973983017):6.083255826495698):17.786403643536666,(7:14.95046240200368,(((((((((8:0.11485018192297236,(15:0.0654391710012848,20:0.0654391710012848):0.049411010921687565):0.018714929311783646,24:0.13…
tree STATE_966000 = (((1:0.23019561391862275,2:0.23019561391862275):29.406493741368287,((3:0.15332993114826188,4:0.15332993114826188):14.871479223846299,(5:11.225267389851343,6:20.225267389851343):4.799541765143218):9.611880200292351):25.506082789667452,(7:21.145908223498097,(((((((((8:0.055733553346830764,16:0.055733553346830764):0.1993791462467437,23:0.25511269959357447):0.05457631737985186,10:…
tree STATE_967000 = (((1:0.12681703249496046,2:0.12681703249496046):31.781239050379995,((3:0.0015848397027600214,4:0.0015848397027600214):19.693110839175738,(5:13.504780095856308,6:22.504780095856308):7.189915583022188):7.213360403996461):22.77828431143009,(7:14.532839796951485,(((((((((8:0.2862614319688629,(10:0.2669934360348835,18:0.2669934360348835):0.019267995933979376):0.19168185874444704,23…
tree STATE_968000 = (((1:0.6416771676170399,2:0.6416771676170399):31.426202812514326,((3:0.053653623891994684,4:0.053653623891994684):18.945733122559403,(5:10.939100054766111,6:19.93910005476611):9.060286691685285):8.06849323367997):14.543257165867722,(7:14.45215519939471,(((((((8:0.31098817899056885,(16:0.12453554790426105,23:0.12453554790426105):0.1864526310863078):0.44152930111762445,18:0.7525…
[truncated: 9,033 more rows]
