# Supplementary material for: The European and Japanese outbreaks of H5N8 derive from a single source population providing evidence for the dispersal along the long distance bird migratory flyways
Source: PeerJ. 2015 Apr 30;3:e934. doi: 10.7717/peerj.934 (PMC4419530; doi:10.7717/peerj.934)
Supplement: Supplemental Information 17 [file peerj-03-934-s017.gz › NS_new_aligned.trees]

#NEXUS
Begin taxa;
	Dimensions ntax=61;
		Taxlabels
			GQ923577_A/avian/Colorado/456648/2006_2006//_8_(NS)
			GU049976_A/unknown/New_Jersey/456488/2006_2006//_8_(NS)
			AY300998_A/duck/NY/191255-59/2002_2002//_8_(NS)
			GU051349_A/ruddy_turnstone/New_Jersey/1851/2001_2001//_8_(NS)
			CY144240_A/ruddy_turnstone/New_Jersey/828227/2001_2001//_8_(NS)
			JQ973698_A/duck/Jiangsu/k1203/2010_2010/12/05_8_(NS)
			KM504105_A/duck/Shandong/Q1/2013_2013/04/25_8_(NS)
			KJ508976_A/bean_goose/Korea/H53/2014_2014/01/20_8_(NS)
			AB932560_A/chicken/kumamoto/1-7/2014_2014/04/13_8_(NS)
			KJ508960_A/broiler_duck/Korea/H49/2014_2014/01/20_8_(NS)
			KJ508992_A/broiler_duck/Korea/H65/2014_2014/01/21_8_(NS)
			KJ509104_A/white-fronted_goose/Korea/H231/2014_2014/01/28_8_(NS)
			A/duck/Chiba/26-372-48/2014_|_EPI_ISL_168024_|_2014-11-18_|_E1
			A/duck/Chiba/26-372-61/2014_|_EPI_ISL_168025_|_2014-11-18_|_E1
			A/duck/England/36254/14_|_EPI_ISL_167904_|_2014-11-14_|_Egg_passage_1
			A/Chicken/Netherlands/14015526/2014_|_EPI_ISL_167905_|_2014-11-14_|_Choanal_Swab
			A/turkey/Germany-MV/R2472/2014_|_EPI_ISL_167140_|_2014-11-04_|_original
			A/chicken/Netherlands/14015531_|_EPI_ISL_168075_|_2014-11-15_|_choanal_swabs
			KJ509032_A/Baikal_teal/Korea/H84/2014_2014/01/22_8_(NS)
			KJ509080_A/breeder_duck/Korea/H158/2014_2014/01/26_8_(NS)
			KJ509048_A/breeder_chicken/Korea/H122/2014_2014/01/24_8_(NS)
			KJ509056_A/breeder_duck/Korea/H128/2014_2014/01/25_8_(NS)
			KJ509072_A/broiler_duck/Korea/H145/2014_2014/01/25_8_(NS)
			KJ509008_A/Baikal_teal/Korea/H68/2014_2014/01/22_8_(NS)
			KJ508928_A/bean_goose/Korea/H40/2014_2014/01/19_8_(NS)
			KJ509112_A/breeder_duck/Korea/H249/2014_2014/01/28_8_(NS)
			KJ509064_A/broiler_duck/Korea/H133/2014_2014/01/25_8_(NS)
			KJ508944_A/broiler_duck/Korea/H47/2014_2014/01/20_8_(NS)
			KJ508952_A/broiler_duck/Korea/H48/2014_2014/01/20_8_(NS)
			KJ511816_A/waterfowl/Korea/S005/2014_2014/02/15_8_(NS)
			KJ508936_A/Baikal_teal/Korea/H41/2014_2014/01/19_8_(NS)
			KJ508984_A/Baikal_teal/Korea/H62/2014_2014/01/21_8_(NS)
			KJ509000_A/Baikal_teal/Korea/H66/2014_2014/01/21_8_(NS)
			KJ509016_A/Baikal_teal/Korea/H80/2014_2014/01/22_8_(NS)
			KJ509040_A/Baikal_teal/Korea/H96/2014_2014/01/23_8_(NS)
			KJ509024_A/Coot/Korea/H81/2014_2014/01/22_8_(NS)
			KJ509128_A/Korean_native_chicken/Korea/H257/2014_2014/01/28_8_(NS)
			KJ413854_A/baikal_teal/Korea/Donglim3/2014_2014/01/17_8_(NS)
			KJ509144_A/bean_goose/Korea/H328/2014_2014/02/01_8_(NS)
			KJ509120_A/breeder_chicken/Korea/H250/2014_2014/01/28_8_(NS)
			KJ509088_A/breeder_duck/Korea/H200/2014_2014/01/27_8_(NS)
			KJ413846_A/broiler_duck/Korea/Buan2/2014_2014/01/17_8_(NS)
			KJ508904_A/broiler_duck/Korea/H29/2014_2014/01/18_8_(NS)
			KJ508912_A/broiler_duck/Korea/H31/2014_2014/01/19_8_(NS)
			KJ508920_A/broiler_duck/Korea/H32/2014_2014/01/19_8_(NS)
			KJ509160_A/common_teal/Korea/H455-30/2014_2014/02/08_8_(NS)
			KJ509096_A/mallard/Korea/H207/2014_2014/01/27_8_(NS)
			KJ509136_A/mallard/Korea/H297/2014_2014/01/29_8_(NS)
			KJ746115_A/mallard/Korea/W452/2014_2014/02/05_8_(NS)
			KJ509168_A/spot-billed_duck/Korea/H455-42/2014_2014/02/08_8_(NS)
			KJ509152_A/tundra_swan/Korea/H411/2014_2014/02/06_8_(NS)
			U85392_A/turkey/Ireland/1378/1983_1983//_8_(NS)
			CY015093_A/turkey/Ireland/1378/1983_1983//_8_(NS)
			GU052864_A/turkey/Ireland//1983_1983//_8_(NS)
			GU052856_A/duck/Ireland/113/1983_1983//_8_(NS)
			KJ508968_A/Baikal_teal/Korea/H52/2014_2014/01/20_8_(NS)
			KJ413838_A/breeder_duck/Korea/Gochang1/2014_2014/01/16_8_(NS)
			KJ476678_A/duck/Zhejiang/6D18/2013_2013/12/14_8_(NS)
			KJ476677_A/duck/Zhejiang/W24/2013_2013/11/14_8_(NS)
			CY134105_A/mallard/California/2559P/2011_2011/08/12_8_(NS)
			EF597395_A/migratory_duck/Hong_Kong/MP5883/2005_2005//_8_(NS)
			;
End;
Begin trees;
	Translate
		1 GQ923577_A/avian/Colorado/456648/2006_2006//_8_(NS),
		2 GU049976_A/unknown/New_Jersey/456488/2006_2006//_8_(NS),
		3 AY300998_A/duck/NY/191255-59/2002_2002//_8_(NS),
		4 GU051349_A/ruddy_turnstone/New_Jersey/1851/2001_2001//_8_(NS),
		5 CY144240_A/ruddy_turnstone/New_Jersey/828227/2001_2001//_8_(NS),
		6 JQ973698_A/duck/Jiangsu/k1203/2010_2010/12/05_8_(NS),
		7 KM504105_A/duck/Shandong/Q1/2013_2013/04/25_8_(NS),
		8 KJ508976_A/bean_goose/Korea/H53/2014_2014/01/20_8_(NS),
		9 AB932560_A/chicken/kumamoto/1-7/2014_2014/04/13_8_(NS),
		10 KJ508960_A/broiler_duck/Korea/H49/2014_2014/01/20_8_(NS),
		11 KJ508992_A/broiler_duck/Korea/H65/2014_2014/01/21_8_(NS),
		12 KJ509104_A/white-fronted_goose/Korea/H231/2014_2014/01/28_8_(NS),
		13 A/duck/Chiba/26-372-48/2014_|_EPI_ISL_168024_|_2014-11-18_|_E1,
		14 A/duck/Chiba/26-372-61/2014_|_EPI_ISL_168025_|_2014-11-18_|_E1,
		15 A/duck/England/36254/14_|_EPI_ISL_167904_|_2014-11-14_|_Egg_passage_1,
		16 A/Chicken/Netherlands/14015526/2014_|_EPI_ISL_167905_|_2014-11-14_|_Choanal_Swab,
		17 A/turkey/Germany-MV/R2472/2014_|_EPI_ISL_167140_|_2014-11-04_|_original,
		18 A/chicken/Netherlands/14015531_|_EPI_ISL_168075_|_2014-11-15_|_choanal_swabs,
		19 KJ509032_A/Baikal_teal/Korea/H84/2014_2014/01/22_8_(NS),
		20 KJ509080_A/breeder_duck/Korea/H158/2014_2014/01/26_8_(NS),
		21 KJ509048_A/breeder_chicken/Korea/H122/2014_2014/01/24_8_(NS),
		22 KJ509056_A/breeder_duck/Korea/H128/2014_2014/01/25_8_(NS),
		23 KJ509072_A/broiler_duck/Korea/H145/2014_2014/01/25_8_(NS),
		24 KJ509008_A/Baikal_teal/Korea/H68/2014_2014/01/22_8_(NS),
		25 KJ508928_A/bean_goose/Korea/H40/2014_2014/01/19_8_(NS),
		26 KJ509112_A/breeder_duck/Korea/H249/2014_2014/01/28_8_(NS),
		27 KJ509064_A/broiler_duck/Korea/H133/2014_2014/01/25_8_(NS),
		28 KJ508944_A/broiler_duck/Korea/H47/2014_2014/01/20_8_(NS),
		29 KJ508952_A/broiler_duck/Korea/H48/2014_2014/01/20_8_(NS),
		30 KJ511816_A/waterfowl/Korea/S005/2014_2014/02/15_8_(NS),
		31 KJ508936_A/Baikal_teal/Korea/H41/2014_2014/01/19_8_(NS),
		32 KJ508984_A/Baikal_teal/Korea/H62/2014_2014/01/21_8_(NS),
		33 KJ509000_A/Baikal_teal/Korea/H66/2014_2014/01/21_8_(NS),
		34 KJ509016_A/Baikal_teal/Korea/H80/2014_2014/01/22_8_(NS),
		35 KJ509040_A/Baikal_teal/Korea/H96/2014_2014/01/23_8_(NS),
		36 KJ509024_A/Coot/Korea/H81/2014_2014/01/22_8_(NS),
		37 KJ509128_A/Korean_native_chicken/Korea/H257/2014_2014/01/28_8_(NS),
		38 KJ413854_A/baikal_teal/Korea/Donglim3/2014_2014/01/17_8_(NS),
		39 KJ509144_A/bean_goose/Korea/H328/2014_2014/02/01_8_(NS),
		40 KJ509120_A/breeder_chicken/Korea/H250/2014_2014/01/28_8_(NS),
		41 KJ509088_A/breeder_duck/Korea/H200/2014_2014/01/27_8_(NS),
		42 KJ413846_A/broiler_duck/Korea/Buan2/2014_2014/01/17_8_(NS),
		43 KJ508904_A/broiler_duck/Korea/H29/2014_2014/01/18_8_(NS),
		44 KJ508912_A/broiler_duck/Korea/H31/2014_2014/01/19_8_(NS),
		45 KJ508920_A/broiler_duck/Korea/H32/2014_2014/01/19_8_(NS),
		46 KJ509160_A/common_teal/Korea/H455-30/2014_2014/02/08_8_(NS),
		47 KJ509096_A/mallard/Korea/H207/2014_2014/01/27_8_(NS),
		48 KJ509136_A/mallard/Korea/H297/2014_2014/01/29_8_(NS),
		49 KJ746115_A/mallard/Korea/W452/2014_2014/02/05_8_(NS),
		50 KJ509168_A/spot-billed_duck/Korea/H455-42/2014_2014/02/08_8_(NS),
		51 KJ509152_A/tundra_swan/Korea/H411/2014_2014/02/06_8_(NS),
		52 U85392_A/turkey/Ireland/1378/1983_1983//_8_(NS),
		53 CY015093_A/turkey/Ireland/1378/1983_1983//_8_(NS),
		54 GU052864_A/turkey/Ireland//1983_1983//_8_(NS),
		55 GU052856_A/duck/Ireland/113/1983_1983//_8_(NS),
		56 KJ508968_A/Baikal_teal/Korea/H52/2014_2014/01/20_8_(NS),
		57 KJ413838_A/breeder_duck/Korea/Gochang1/2014_2014/01/16_8_(NS),
		58 KJ476678_A/duck/Zhejiang/6D18/2013_2013/12/14_8_(NS),
		59 KJ476677_A/duck/Zhejiang/W24/2013_2013/11/14_8_(NS),
		60 CY134105_A/mallard/California/2559P/2011_2011/08/12_8_(NS),
		61 EF597395_A/migratory_duck/Hong_Kong/MP5883/2005_2005//_8_(NS)
;
tree STATE_0 = ((((((1:0.34037019058775364,(2:0.29884435785375985,(6:3.378589506902169,((7:1.1472753215372427,(((((((8:0.005402836372168938,44:0.005402836372168938):0.12499569429272213,((((22:0.04235238426544396,27:0.04235238426544396):0.012172538623743685,38:0.054524922889187644):0.014406387390875436,23:0.06893131028006308):0.011662661476221609,42:0.08059397175628469):0.04980455890860638):0.2226…
tree STATE_4000 = (((((1:0.043861547107933774,2:0.043861547107933774):7.174706413181282,3:3.2185679602892154):11.663085802072017,((4:0.007243918115287684,5:0.007243918115287684):4.09772493025338,((6:3.9355923517570695,((7:3.2472368348527727,(((8:0.1918476735510927,30:0.1918476735510927):0.1771842565820471,(((((13:0.028422519340966106,18:0.028422519340966106):0.027290554180095763,((29:0.0372902621…
tree STATE_8000 = ((((1:0.04260591415971149,2:0.04260591415971149):5.036603590220476,3:1.079209504380188):17.941306854826752,((4:0.005213509718338116,5:0.005213509718338116):5.781021270111054,(((6:0.3299084581029703,7:3.3299084581029703):4.129903937128393,((((((8:0.22873460223361933,((10:0.15522179038286027,(((((26:0.02229970010748163,33:0.02229970010748163):0.0010796174957023522,42:0.02337931760…
tree STATE_12000 = (((1:0.015624677684936472,2:0.015624677684936472):9.505874532407582,3:5.521499210092518):43.194565470659384,((((4:0.01763570990409491,5:0.01763570990409491):7.1431601238971645,((6:0.6181782694188911,7:3.618178269418891):8.521981628681539,(((((((((8:0.19953857364622157,44:0.19953857364622157):0.06915960801563142,(((25:0.047746844182197656,27:0.047746844182197656):0.0726358840821…
tree STATE_16000 = (((1:0.005156345316772004,2:0.005156345316772004):12.314686916842406,3:8.319843262159178):65.73382946075549,((((4:0.01763570990409491,5:0.01763570990409491):9.43352603872556,(((6:1.0019150581339584,7:4.001915058133958):11.978525624884911,(((((8:0.3943538118843038,(42:0.09866513519570302,48:0.09866513519570302):0.29568867668860077):0.0951617597010157,((35:0.008843079815144048,39…
tree STATE_20000 = (((1:0.013287072813159995,2:0.013287072813159995):12.192038370217173,3:8.205325443030333):66.48195053831354,((((4:0.03085754393690543,5:0.03085754393690543):10.267908191045107,(((6:0.974884702752151,7:3.974884702752151):10.389688290868715,((8:1.244640869169153,(9:1.043621236701411,((((10:0.5053536701152451,25:0.5053536701152451):0.11324882951086912,(((((11:0.1875790221330007,(2…
tree STATE_24000 = (((1:0.004735019301312704,2:0.004735019301312704):14.840474255291971,3:10.845209274593284):85.88910211126078,(((4:0.014184256114328164,5:0.014184256114328164):15.718988658480233,(((6:1.2212968125264805,7:4.2212968125264805):11.154537682444266,((((((8:0.19346094076991316,35:0.19346094076991316):0.09305705267771269,26:0.28651799344762585):0.5772309102462576,50:0.8637489036938835)…
tree STATE_28000 = (((1:0.3668755722485315,2:0.3668755722485315):15.557594199257231,3:11.924469771505763):85.41427539903148,(((4:0.027501303061203686,5:0.027501303061203686):14.348929644799721,(((6:2.279252183073517,7:5.279252183073517):15.079083790048688,(8:1.9154325955942915,((((((9:0.7457816639532039,27:0.7457816639532039):0.3624307974049582,(12:0.8637023236635948,(36:0.6556773039009656,(((39:…
tree STATE_32000 = (((1:0.2871163911147896,2:0.2871163911147896):20.058247563541965,3:16.345363954656754):89.87273228938088,(((4:0.014061259733235687,5:0.014061259733235687):18.269087524242316,(((6:1.8562117216823646,7:4.856211721682365):14.953433747869223,((((((8:0.9457580938239835,(((11:0.3694079603144105,21:0.3694079603144105):0.18324446714823006,(19:0.43439966543647573,(22:0.36018050799155127…
tree STATE_36000 = (((1:0.20965909838774976,2:0.20965909838774976):17.07047164662114,3:13.28013074500889):89.2386187999565,(((4:0.1839107015330974,5:0.1839107015330974):19.01314339403837,(((6:1.2381340119245596,7:4.23813401192456):13.778379355100062,((((8:1.5091389912003095,((((24:0.8418468360261449,(((32:0.458372715844013,(48:0.1772550262691465,50:0.1772550262691465):0.2811176895748665):0.129299…
tree STATE_40000 = (((1:0.35180417290843913,2:0.35180417290843913):16.81568962468966,3:13.167493797598102):112.19400600846248,(((4:0.5044526652428711,5:0.5044526652428711):19.72979666727106,(((6:2.102658587836582,7:5.102658587836582):19.33378117140615,(((8:0.9782505357963669,((32:0.006326381286009224,46:0.006326381286009224):0.3618787954269257,47:0.3682051767129349):0.610045359083432):0.817724018…
tree STATE_44000 = (((1:0.3178037181869513,2:0.3178037181869513):18.808621140421998,3:15.12642485860895):93.32615421081971,(((4:0.07195023269912504,5:0.07195023269912504):19.46633058080235,((6:0.5818877714823936,7:3.5818877714823936):20.27969458640909,((((8:1.2489209561406314,(10:0.5185940927239748,29:0.5185940927239748):0.7303268634166565):0.2889335932809136,((((((9:0.4080519920612849,28:0.40805…
tree STATE_48000 = (((1:0.43183499724917596,2:0.43183499724917596):21.567015385626963,3:17.99885038287614):96.22329188046591,(((4:0.2511575397449963,5:0.2511575397449963):19.47465579560499,(((6:1.016100774712723,7:4.016100774712723):15.300985837965477,(((((8:0.5164079679937849,9:0.5164079679937849):0.2734730364486706,((28:0.22486213989946802,51:0.22486213989946802):0.297950458356958,41:0.52281259…
tree STATE_52000 = (((1:0.08028347221606147,2:0.08028347221606147):18.98959400696664,3:15.0698774791827):82.89274744520523,(((4:0.4574574634203046,5:0.4574574634203046):19.109151876721178,(((6:1.0011744846673878,7:4.001174484667388):14.157531254605768,((((8:1.5783433541989134,(9:1.4022672189912497,(((((26:0.15300812982255718,(31:0.036608977331317294,45:0.036608977331317294):0.11639915249123989):0…
tree STATE_56000 = (((1:0.05699474283314032,2:0.05699474283314032):20.029609152511462,3:16.086603895344602):96.10831186480496,(((4:1.3366800833590595,5:1.3366800833590595):18.60757514430603,(((6:0.966356802783574,7:3.966356802783574):16.33957286884081,((((8:0.6328201186288915,(27:0.5755396999343165,50:0.5755396999343165):0.05728041869457501):0.48331654404763524,((9:0.5718882185647909,(11:0.393960…
tree STATE_60000 = (((1:0.10039452426874895,2:0.10039452426874895):14.252319346448813,3:10.352713870717562):86.27012740449784,(((4:0.22413303624906256,5:0.22413303624906256):13.978216496636636,(((6:1.6706179991533547,7:4.670617999153355):15.302018081367883,((8:1.3943431448789814,((24:0.3015425106596721,(31:0.1677767792490918,41:0.1677767792490918):0.1337657314105803):0.3885528636216711,((30:0.165…
tree STATE_64000 = (((1:0.6884628071412422,2:0.6884628071412422):14.056340934124488,3:10.74480374126573):93.35276174293449,(((4:0.20165551618801913,5:0.20165551618801913):18.157321623776248,(((6:2.021921800956777,7:5.021921800956777):12.096348427618599,(((8:1.0468794303142979,12:1.0468794303142979):0.3924923130712934,(9:0.9293900963739627,((((24:0.23596998512737768,27:0.23596998512737768):0.37413…
tree STATE_68000 = (((1:0.6884628071412422,2:0.6884628071412422):17.663115291627374,3:14.351578098768616):92.47252468225159,(((4:0.15225082630589704,5:0.15225082630589704):17.615400779385517,(((6:2.4359920393977044,7:5.435992039397704):17.369336401788928,(((((((8:0.3135255324632879,(36:0.26963755673398215,50:0.26963755673398215):0.04388797572930575):0.3549854934323187,((33:0.06807379079063386,39:…
tree STATE_72000 = (((1:0.11938144422018837,2:0.11938144422018837):18.478798553769238,3:14.598179997989426):93.41791527256322,(((4:0.127957534902718,5:0.127957534902718):17.35868071838486,(((6:0.5721277951983232,7:3.5721277951983232):19.26998071567032,((((8:1.5798166731180046,(12:1.4352767742364778,((26:0.7097722407601446,(((39:0.0018244782189454772,43:0.0018244782189454772):0.13549034408593458,5…
tree STATE_76000 = (((1:0.1011446305471857,2:0.1011446305471857):21.37294604879683,3:17.474090679344016):100.4874842456527,(((4:0.09847103804136914,5:0.09847103804136914):19.340025381421228,(((6:1.7801314003380435,7:4.7801314003380435):15.641916377342394,((((8:0.6423577589874255,(25:0.551550607140886,44:0.551550607140886):0.09080715184653954):0.2957672275714146,12:0.9381249865588401):0.2165495590…
tree STATE_80000 = (((1:0.12005395082926285,2:0.12005395082926285):19.066455174222618,3:15.18650912505188):83.3352282126702,(((4:0.1290448884488633,5:0.1290448884488633):13.117283537417862,((6:0.7206946812151518,7:3.720694681215152):16.1755856602843,((8:1.6389578078041556,(((((9:0.496278486667874,42:0.496278486667874):0.45001246836798325,(((12:0.5135991757050026,(((26:0.04458104280732012,40:0.044…
tree STATE_84000 = (((1:0.44282893464712814,2:0.44282893464712814):18.852439860304827,3:15.295268794951955):84.8819424050103,(((4:0.21774104413410456,5:0.21774104413410456):20.36861999275057,(((6:1.5358940330359854,7:4.535894033035985):19.89907655227529,(((((8:0.5738707248939332,(28:0.06373715121338906,34:0.06373715121338906):0.5101335736805441):0.2125430554675387,(30:0.6311490109764208,40:0.6311…
tree STATE_88000 = (((1:0.5182169335512032,2:0.5182169335512032):20.948153564849115,3:17.466370498400316):102.32264363395464,(((4:1.2259079589318933,5:1.2259079589318933):18.590756543322314,((6:1.2228640365669943,7:4.222864036566994):17.598347899945168,((((8:0.7774390066876951,(((13:0.0068619153665470944,14:0.0068619153665470944):0.5633842826049175,15:0.5702461979714646):0.057328932290873214,((16…
tree STATE_92000 = (((1:0.4687161963190878,2:0.4687161963190878):14.185151192610268,3:10.653867388929356):101.5143358441837,(((4:0.27603342117814655,5:0.27603342117814655):17.053774943185672,(((6:1.222281931700488,7:4.222281931700488):16.341887768571283,((((8:0.8003473943199835,9:0.8003473943199835):0.03005148795890822,(((32:0.04609948584870613,33:0.04609948584870613):0.39323407942613564,(36:0.42…
tree STATE_96000 = (((1:0.007423374838587904,2:0.007423374838587904):15.019077313899846,3:11.026500688738434):86.9837318427343,(((4:0.35170615631768776,5:0.35170615631768776):17.179921672217304,((6:1.96982121445886,7:4.96982121445886):13.896115212213815,(((8:1.095978435051133,((9:0.5413546166858146,((((24:0.08836096258475279,40:0.08836096258475279):0.22326719536063955,28:0.31162815794539234):0.10…
tree STATE_100000 = (((1:0.0150696463573734,2:0.0150696463573734):15.491029185945754,3:11.506098832303127):68.63434985307104,(((4:0.339410415998989,5:0.339410415998989):13.479307503949636,(((6:1.3839777118643255,7:4.3839777118643255):10.243560000701699,(((((8:1.057017122045047,((10:0.440700963725298,29:0.440700963725298):0.5358989097976427,46:0.9765998735229406):0.08041724852210641):0.10486264916…
tree STATE_104000 = (((1:0.26156551941377515,2:0.26156551941377515):12.086452125778049,3:8.348017645191824):71.1669777981661,(((4:0.30735196923365216,5:0.30735196923365216):16.81277718320124,(((6:1.2595670290811345,7:4.2595670290811345):14.57093142934073,(((((((8:0.47306997880169666,25:0.47306997880169666):0.004011417627528546,27:0.4770813964292252):0.04532300689370361,(45:0.11993108902812358,50:…
tree STATE_108000 = (((1:0.4734778723351525,2:0.4734778723351525):19.59727691308467,3:16.070754785419822):89.78542978768677,(((4:0.348484598123191,5:0.348484598123191):15.985725648696368,(((6:1.503992009355633,7:4.503992009355633):14.307934647751287,((((8:1.278761246501593,(28:0.3460871542542764,((40:0.22553338593527741,47:0.22553338593527741):0.005801037530404146,46:0.23133442346568156):0.114752…
tree STATE_112000 = (((1:0.09924118629284528,2:0.09924118629284528):19.87119145059865,3:15.970432636891495):111.01385292898149,(((4:0.15950578107248958,5:0.15950578107248958):21.399647689652767,(((6:1.4169031903976848,7:4.416903190397685):14.322217623862725,(((((((8:0.4369245900762844,32:0.4369245900762844):0.15341136601350275,(30:0.4626044883102831,(45:0.28040287790435237,51:0.28040287790435237)…
tree STATE_116000 = (((1:0.09780303199799789,2:0.09780303199799789):21.854655425084058,3:17.952458457082056):99.95555035521735,(((4:0.45326746039095234,5:0.45326746039095234):22.343707874518003,(((6:1.2540776003636331,7:4.254077600363633):16.476310590904156,(((((8:0.557910657918828,45:0.557910657918828):0.8713623731694538,((((24:0.1540495146054921,(47:0.0805263565103648,48:0.0805263565103648):0.0…
tree STATE_120000 = (((1:1.5510539551213505,2:1.5510539551213505):14.352110474974051,3:11.903164430095401):97.47530396669531,(((4:0.2944309291589047,5:0.2944309291589047):18.317285086644652,(((6:0.7837899875315228,7:3.783789987531523):14.039062638559823,((8:1.832973049827618,((((9:0.35705425041872235,(35:0.2845159187184001,51:0.2845159187184001):0.07253833170032226):0.533586801970465,((10:0.61314…
tree STATE_124000 = (((1:0.18450336220893426,2:0.18450336220893426):19.710763519802974,3:15.89526688201191):87.15075815406996,((4:0.2779251142144066,5:0.2779251142144066):29.263721304637798,(((6:0.789029903337874,7:3.789029903337874):20.442223290270928,((((8:1.6456801230360463,(((((((9:0.240250225279854,42:0.240250225279854):0.20060989402845386,28:0.4408601193083079):0.2157360978285397,30:0.65659…
tree STATE_128000 = (((1:0.30396380530449285,2:0.30396380530449285):20.38064012045168,3:16.68460392575617):96.19523739913805,((4:0.25040898422175495,5:0.25040898422175495):31.35212004432053,(((6:1.3469816225446047,7:4.346981622544605):18.358481255457797,(((8:1.6595272972712871,(((((10:0.5573315498964949,29:0.5573315498964949):0.12270995933567663,(((34:5.324638841672608E-4,40:5.324638841672608E-4)…
tree STATE_132000 = (((1:0.3187297344005682,2:0.3187297344005682):24.785053857157074,3:21.103783591557644):98.37165338073167,((4:0.0035830740006623785,5:0.0035830740006623785):38.50939842239649,((((6:2.3337717404124128,7:5.333771740412413):18.533926005696575,(((((8:1.4546980022772165,((30:0.7754185030096444,(48:0.24652756009933754,51:0.24652756009933754):0.5288909429103069):0.11859659412750767,((…
tree STATE_136000 = (((1:0.3503219548448939,2:0.3503219548448939):18.601204433741962,3:14.951526388586856):138.05432423922127,((4:0.05296706364286585,5:0.05296706364286585):39.7932656351164,((((6:1.5919880781829097,7:4.59198807818291):18.824364463604077,((((8:1.6897058611801101,(33:0.15920485217877473,36:0.15920485217877473):1.5305010090013353):0.01930359413908067,(((11:0.5382153294883354,(21:0.1…
tree STATE_140000 = (((1:0.2724386290911269,2:0.2724386290911269):26.84085968559137,3:23.113298314682496):125.89385818483403,((4:0.0991025353418653,5:0.0991025353418653):42.07166525773832,((((6:2.160984470306599,7:5.160984470306599):21.422852751373348,(((((((8:1.4205250784527559,33:1.4205250784527559):0.10182975916158088,((32:0.44191479008680035,45:0.44191479008680035):0.04578896137624422,40:0.48…
tree STATE_144000 = (((1:0.4417553447327336,2:0.4417553447327336):32.637934945817946,3:29.07969029055068):143.75698983055057,((4:0.08417935709953994,5:0.08417935709953994):50.025362403859575,(((6:3.6290381781882743,7:6.629038178188274):29.517078433256835,((((((((8:0.7317064221774319,(((30:0.3679244682374158,51:0.3679244682374158):0.17190008161950626,47:0.5398245498569221):0.01235726423225314,(35:…
tree STATE_148000 = (((1:0.5768672355735376,2:0.5768672355735376):36.21293777800004,3:32.78980501357358):184.50345431572217,((4:0.7949386938977927,5:0.7949386938977927):52.726710311250514,((((6:2.3581905354207215,7:5.3581905354207215):25.75785452981246,(((((((8:1.2284059429978123,26:1.2284059429978123):0.09713226779169126,(((41:0.1344700969147049,48:0.1344700969147049):0.15414873821966457,42:0.28…
tree STATE_152000 = (((1:0.06917771069913847,2:0.06917771069913847):36.2679240233529,3:32.337101734052034):228.39292417520326,((4:1.294298924878598,5:1.294298924878598):57.746263537011565,(((6:4.4136859292095885,7:7.4136859292095885):30.774591095094873,(((((((8:1.3568999023170956,(37:0.784169042994808,40:0.784169042994808):0.5727308593222875):1.0276161392144805,((((((24:0.552270210710966,(34:0.16…
tree STATE_156000 = (((1:0.03183210371811995,2:0.03183210371811995):35.46550490335453,3:31.497337007072645):197.90915669381093,((4:0.15274434968114647,5:0.15274434968114647):55.795044622762276,((((6:3.272683332999204,7:6.272683332999204):30.428951800034984,(8:4.00650708350563,(((((((((9:0.31100541947885135,32:0.31100541947885135):0.17183626645186523,(34:0.00851166051164489,38:0.00851166051164489)…
tree STATE_160000 = (((1:0.20591878205731362,2:0.20591878205731362):50.516003454637044,3:46.72192223669436):194.6511275254978,((4:0.43782470809907714,5:0.43782470809907714):59.2862427227678,((((6:2.187643098470022,7:5.187643098470022):25.860433381867967,(((((((((8:0.9635335028060817,24:0.9635335028060817):0.2532052900494016,(((11:0.6895769028836499,21:0.6895769028836499):0.023485633923123528,20:0…
tree STATE_164000 = (((1:0.22243362099923303,2:0.22243362099923303):31.34856884923638,3:27.571002470235612):188.40632315725966,((4:0.31121540361960776,5:0.31121540361960776):49.1760389712358,((((6:6.041104849975136,7:9.041104849975136):19.283985699509856,(((((8:2.0884301213484013,(((11:0.8434526442095849,19:0.8434526442095849):0.13052683754242933,(22:0.28454094731947904,23:0.28454094731947904):0.…
tree STATE_168000 = (((1:0.24576182406612013,2:0.24576182406612013):32.7202044142758,3:28.96596623834192):144.98011627679142,((4:0.3489811978255535,5:0.3489811978255535):44.58699995956996,((((6:3.3679383437052284,7:6.367938343705228):23.607988962817956,((8:3.8461948818574,(((((((9:0.6276322255417709,(28:0.18660007044233634,(33:0.010401624398043185,39:0.010401624398043185):0.17619844604429316):0.4…
tree STATE_172000 = (((1:0.03590600138996791,2:0.03590600138996791):27.30628894520106,3:23.34219494659103):134.9029842944679,((4:0.6295698916981944,5:0.6295698916981944):39.36512331797087,((((6:2.2493704377606507,7:5.249370437760651):20.2888183253434,(((((((((8:1.2596334536843825,(9:0.890231202223107,33:0.890231202223107):0.3694022514612755):0.06857091224772782,(45:0.29976308880862,47:0.299763088…
tree STATE_176000 = (((1:0.23355681540774142,2:0.23355681540774142):32.201105926736886,3:28.434662742144624):159.85257425250103,((4:0.22637819802413617,5:0.22637819802413617):43.70733854738087,((((6:3.1164051387051366,7:6.116405138705137):24.43199509661215,((8:2.5023273651887035,(((9:1.6505745170734352,(12:1.062633626524348,(35:0.8915940869448338,((47:0.016326275011915234,49:0.016326275011915234)…
tree STATE_180000 = (((1:0.5151195392129679,2:0.5151195392129679):41.59827901177889,3:38.11339855099186):164.55148065456012,((4:0.04260999320457515,5:0.04260999320457515):45.02328838387788,((((6:3.73581998726085,7:6.73581998726085):25.96576296543201,(((8:3.469628940852276,((9:1.310811594964444,45:1.310811594964444):0.4282152166333568,(12:0.6435951815605456,27:0.6435951815605456):1.095431630037255…
tree STATE_184000 = (((1:0.5399877519439791,2:0.5399877519439791):40.99218629260352,3:37.532174044547496):205.23782880492345,((4:0.09932504400149611,5:0.09932504400149611):55.25119166014485,((((6:2.501573675944049,7:5.501573675944049):25.628156448444965,(((((8:1.1348898201213231,34:1.1348898201213231):1.039379454084588,((9:1.21051658395865,(((31:0.18162944922675783,(33:0.17274219066384974,48:0.17…
tree STATE_188000 = (((1:0.5230841682477845,2:0.5230841682477845):24.83089603282231,3:21.353980201070094):185.04782734724307,((4:0.3762020996378226,5:0.3762020996378226):54.03533058178053,((((6:1.5622743080013244,7:4.562274308001324):34.03381849572503,((((56:0.22342494942357552,57:0.22342494942357552):2.4520221788561876,(58:1.2990203121809563,59:1.2990203121809563):0.3764268160988067):17.72157207…
tree STATE_192000 = (((1:1.2407180457912599,2:1.2407180457912599):29.074265198513004,3:26.314983244304265):151.3318366727221,((4:0.39794157322321055,5:0.39794157322321055):47.181001804329554,((((6:1.9356291858311332,7:4.935629185831133):28.938171600721965,(((((8:2.717692268791623,(((11:0.8944346303470364,((19:0.49699772322643865,23:0.49699772322643865):0.27456023104231286,(20:0.24392053895306265,…
tree STATE_196000 = (((1:0.2564476974664487,2:0.2564476974664487):37.28113248455172,3:33.53758018201817):176.8016593396104,((4:1.0017537098503926,5:1.0017537098503926):51.563356554440745,((((6:2.129293123302525,7:5.129293123302525):21.3014176302203,(((8:2.6321153978414866,27:2.6321153978414866):0.7884388121460324,((((9:1.6447788309975042,(((10:0.8183590319619707,29:0.8183590319619707):0.663540865…
tree STATE_200000 = (((1:0.2775186102009908,2:0.2775186102009908):31.827956180214265,3:28.105474790415258):159.05316997369664,((4:0.3962791761663915,5:0.3962791761663915):46.64150394032609,(((6:2.104304769982175,7:5.104304769982175):30.209615812822687,(((((((8:1.4920436969363045,((32:0.22415306132577786,33:0.22415306132577786):0.17624792407537418,(((35:0.02812724290088376,46:0.02812724290088376):…
tree STATE_204000 = (((1:0.25165105703503166,2:0.25165105703503166):25.235394423332757,3:21.48704548036779):133.92947582418662,((4:0.3544153060702886,5:0.3544153060702886):37.700670616802654,(((6:2.07272350295775,7:5.07272350295775):23.776169229790842,((((((8:1.7110376087842,((((((9:0.6205614471921044,(25:0.23636554486866762,(34:0.1874347483403115,48:0.1874347483403115):0.04893079652835611):0.384…
tree STATE_208000 = (((1:1.4021124240968295,2:1.4021124240968295):25.906052247327352,3:23.30816467142418):171.8194621898752,((4:1.4831158509992814,5:1.4831158509992814):45.15372543865778,((((6:2.2774234552580843,7:5.277423455258084):22.49959389844787,(((8:3.2770671963396896,(((10:1.0072026685057693,29:1.0072026685057693):1.6801544983510013,((((13:0.09819672605039108,14:0.09819672605039108):0.5102…
tree STATE_212000 = (((1:0.6565744065336165,2:0.6565744065336165):31.08163913337542,3:27.738213539909033):182.4064316994909,((4:0.9667528858048424,5:0.9667528858048424):51.45968596963528,((((6:1.649472732391036,7:4.649472732391036):25.833932445612547,(((((((8:1.1200489523857213,27:1.1200489523857213):0.07499107791536352,12:1.1950400303010849):0.03889032197158415,31:1.233930352272669):0.8177003169…
tree STATE_216000 = (((1:0.8429939260239081,2:0.8429939260239081):31.301029530497587,3:28.144023456521495):206.7469086736645,((4:0.20058241293465429,5:0.20058241293465429):64.95944916627032,((((6:1.0915207243905352,7:4.091520724390535):29.54136580370372,(((((8:0.7271644174729821,49:0.7271644174729821):0.787713929647663,24:1.514878347120645):0.8037930839185385,12:2.3186714310391836):0.607627996276…
tree STATE_220000 = (((1:0.18682331163558352,2:0.18682331163558352):35.361408451917654,3:31.54823176355324):154.256902340203,((4:1.8303869985777048,5:1.8303869985777048):49.864728191073254,((((6:1.3142093948080653,7:4.314209394808065):29.854131639505738,((((((8:0.608302163079875,48:0.608302163079875):0.02934431018579553,24:0.6376464732656705):0.3434631415273217,25:0.9811096147929922):1.0025888355…
tree STATE_224000 = (((1:0.21695319526182466,2:0.21695319526182466):31.976378416473075,3:28.193331611734898):163.14953742320694,((4:0.13911964283358103,5:0.13911964283358103):57.2300785304506,(((6:3.097368015890659,7:6.097368015890659):33.17624605757819,((((8:2.887817061128711,((12:2.534004160132517,(((26:0.6093888859194385,44:0.6093888859194385):0.5148454569856877,(39:0.6750995115914153,51:0.675…
tree STATE_228000 = (((1:0.12976180433708073,2:0.12976180433708073):27.432536083581923,3:23.562297887919):153.91681702067154,((4:0.10204343675214034,5:0.10204343675214034):49.30088893838895,((((6:1.6601285475146828,7:4.660128547514683):26.269280732664853,((((((8:1.3628536458024412,(((25:0.6692632143439479,(34:0.19943519779253,45:0.19943519779253):0.46982801655141787):0.4852404048997523,51:1.15450…
tree STATE_232000 = (((1:0.04085826416763361,2:0.04085826416763361):30.37747026905449,3:26.418328533222123):129.17355368067098,((4:0.06073156502778154,5:0.06073156502778154):40.09809877026286,((((6:3.5315941543420175,7:6.5315941543420175):21.255506380510734,((((((8:1.837933006701794,(26:1.1811745779390073,((36:0.26710513629251836,50:0.26710513629251836):0.10061025550094044,(41:0.17399963776197058…
tree STATE_236000 = (((1:0.030350555249363254,2:0.030350555249363254):33.20058203534157,3:29.230932590590932):134.867755105008,((4:0.04366393853366013,5:0.04366393853366013):40.61857150741128,((((6:2.0075975820174037,7:5.007597582017404):28.138026033979862,((((8:1.2099459178119203,(10:0.46535291793713124,29:0.46535291793713124):0.7445929998747891):0.4644786942629493,(((27:0.4132621997982828,50:0.…
tree STATE_240000 = (((1:0.05807276540926587,2:0.05807276540926587):28.730513838108088,3:24.788586603517352):150.5604805726639,((4:0.08869300550543713,5:0.08869300550543713):43.28752576484794,(((6:2.586961362464991,7:5.586961362464991):30.82806258274678,((((((((8:1.2891138439851129,48:1.2891138439851129):0.19563602178204897,((28:0.5933868784226222,40:0.5933868784226222):0.4917152504787359,(36:0.8…
tree STATE_244000 = (((1:0.038751499245993415,2:0.038751499245993415):37.40269254450065,3:33.44144404374664):166.9328342888444,((4:0.05730955580834518,5:0.05730955580834518):48.950830317205394,((((6:1.5706626502613865,7:4.5706626502613865):27.556532170128317,(((((8:1.8745976071418036,(37:1.3139286268016712,(39:0.4555686130557974,49:0.4555686130557974):0.8583600137458738):0.5606689803401324):0.110…
tree STATE_248000 = (((1:0.41848324284437766,2:0.41848324284437766):40.28482716918069,3:36.70331041202507):174.76408698888523,((4:1.7725205456611715,5:1.7725205456611715):46.89961049271147,((((6:3.8973677703346308,7:6.897367770334631):27.891051905310015,((((56:0.5243970400717793,57:0.5243970400717793):5.176936766705149,(58:2.24963174339534,59:2.24963174339534):2.451702063381588):12.47367256662430…
tree STATE_252000 = (((1:0.16260464710728684,2:0.16260464710728684):32.62032456709911,3:28.782929214206398):155.81748163353208,((4:0.19895308068605466,5:0.19895308068605466):44.20032887966572,((((6:1.404673300951492,7:4.404673300951492):27.859429155790586,((((56:0.3026965737397429,57:0.3026965737397429):2.9342278364980108,(58:2.1731608110336547,59:2.1731608110336547):0.06376359920409902):10.22587…
tree STATE_256000 = (((1:0.08311653247802653,2:0.08311653247802653):32.54078626619936,3:28.623902798677392):133.4540809737031,((4:0.16256282794585175,5:0.16256282794585175):41.327441570710235,((((6:0.8716893123565432,7:3.8716893123565432):27.034003185119957,(8:3.3149868418132282,((((9:2.18837621151589,(((12:0.4556044965086587,(((31:0.02256900527393004,42:0.02256900527393004):0.05290864374915292,(…
tree STATE_260000 = (((1:0.17249104556186445,2:0.17249104556186445):33.775011483867935,3:29.947502529429798):150.08647850078836,((4:0.30810046048601336,5:0.30810046048601336):44.817274475608926,((((6:3.456001460768891,7:6.456001460768891):19.886690291451217,((8:2.8091020278291845,(((13:0.20387785400781502,14:0.20387785400781502):1.9244770867328205,16:2.1283549407406355):0.2133688555765132,(15:1.1…
tree STATE_264000 = (((1:0.08094881410937127,2:0.08094881410937127):34.36503644066788,3:30.44598525477725):164.31095856759137,((4:0.5535983544460024,5:0.5535983544460024):45.01841981802094,((((6:4.278665943064546,7:7.278665943064546):24.734184664636032,(((8:2.5036220362770707,(12:1.7790758575447907,((37:0.1019676537425106,43:0.1019676537425106):0.17313802536146466,48:0.27510567910397526):1.503970…
tree STATE_268000 = (((1:0.6486911393946002,2:0.6486911393946002):42.50431481685667,3:39.15300595625127):193.23404136313505,((4:1.2870553359218952,5:1.2870553359218952):53.00155160105062,(((6:1.4091665431584737,7:4.409166543158474):34.88365207145766,((((((8:1.71184374266466,(9:1.6748051223458675,((34:0.08208999463656658,46:0.08208999463656658):0.12332227120230321,49:0.2054122658388698):1.46939285…
tree STATE_272000 = (((1:0.4990950957664495,2:0.4990950957664495):35.006819687401176,3:31.505914783167626):167.32513386942327,((4:1.3471038238412198,5:1.3471038238412198):51.63019146889353,(((6:3.6347655304481856,7:6.634765530448186):24.883046529795145,((((((((8:0.7921230765818692,48:0.7921230765818692):0.03679669417193676,((12:0.5368196274932893,((24:0.07840210517679913,38:0.07840210517679913):0…
tree STATE_276000 = (((1:1.1364078560764632,2:1.1364078560764632):26.10506772246627,3:23.241475578542733):179.13077925690482,((4:0.1380761182658201,5:0.1380761182658201):45.79622300371139,((((6:2.864126274709455,7:5.864126274709455):30.15402529706183,((((8:2.1067548742595545,(12:1.3314576613933655,26:1.3314576613933655):0.775297212866189):0.37445437146183735,((((9:1.2381093183184457,((28:0.661707…
tree STATE_280000 = (((1:0.013520160737034104,2:0.013520160737034104):29.911649732530254,3:25.925169893267288):178.8555468018542,((4:1.030786500188814,5:1.030786500188814):46.33944619397032,((((6:3.881913410355362,7:6.881913410355362):31.986919203901568,(((((((((8:0.9189134733905786,((35:0.12053144032192842,39:0.12053144032192842):0.03599443171481384,48:0.15652587203674226):0.7623876013538363):0.…
tree STATE_284000 = (((1:0.05879597539268744,2:0.05879597539268744):33.020235921279024,3:29.079031896671715):158.28744123771372,((4:1.167270889543964,5:1.167270889543964):49.61268112147913,((((6:2.870177253606755,7:5.870177253606755):24.86940687824588,(((((8:1.558450524797518,(((31:0.04975514358848045,50:0.04975514358848045):0.10546543788310762,37:0.15522058147158807):0.7495167491633952,43:0.9047…
tree STATE_288000 = (((1:0.7462532697938826,2:0.7462532697938826):29.96972216752004,3:26.715975437313922):175.96367964978123,((4:1.0806078413667457,5:1.0806078413667457):36.52152780415756,((((6:2.47622990573813,7:5.47622990573813):20.222696834692123,((((((((8:1.1910521646415821,46:1.1910521646415821):0.1684302442272887,(10:0.7368739425304595,29:0.7368739425304595):0.6226084663384114):0.1951078456…
tree STATE_292000 = (((1:1.0924528301482876,2:1.0924528301482876):25.89096451558529,3:22.983417345733578):171.54588209382416,((4:2.3465405316179435,5:2.3465405316179435):38.73270714664936,((((6:0.9246633542153573,7:3.9246633542153573):25.305101420671626,((8:2.537181874892524,(((13:0.10212574903237429,14:0.10212574903237429):0.8825376035130928,((15:0.18783426812859494,18:0.18783426812859494):0.075…
tree STATE_296000 = (((1:0.0230174982367366,2:0.0230174982367366):27.20618024915434,3:23.229197747391076):155.86312348148053,((4:1.0473366391840848,5:1.0473366391840848):42.06912343593372,((((6:1.8797517387560232,7:4.879751738756023):26.420674980400978,((((((8:1.7530872350968574,(31:0.26109865388379366,44:0.26109865388379366):1.4919885812130638):0.29699853446601576,((24:0.13305648316661187,26:0.1…
tree STATE_300000 = (((1:0.0230174982367366,2:0.0230174982367366):39.444981578461196,3:35.467999076697936):212.7003504500206,((4:0.04642278933461341,5:0.04642278933461341):63.762894008850736,((((6:4.354028209468973,7:7.354028209468973):33.58135702123569,(((((((8:1.6559231194075223,(11:0.6110163487012867,((19:0.21055926158056226,((21:0.0579378648987183,22:0.0579378648987183):0.012261055865802381,2…
tree STATE_304000 = (((1:0.10729391406663424,2:0.10729391406663424):41.911591299805224,3:38.018885213871854):191.34928027106224,((4:0.014856091843627794,5:0.014856091843627794):59.718569960367816,((((6:3.958194002556745,7:6.958194002556745):32.57107459982415,(((((((8:1.3648346228093584,(9:0.9388177637618593,44:0.9388177637618593):0.4260168590474991):0.10365340937035827,31:1.4684880321797167):0.57…
tree STATE_308000 = (((1:0.19592807947530666,2:0.19592807947530666):37.74360572386964,3:33.93953380334495):166.5864438315287,((4:0.15714289183406827,5:0.15714289183406827):53.078397241341804,((((6:2.5609121442121667,7:5.560912144212167):29.20987533863059,(((((8:0.8287616355944917,43:0.8287616355944917):0.44108096291789856,((34:0.24902550652998479,((35:0.11171521133291748,(39:0.037480298968051946,…
tree STATE_312000 = (((1:0.2784991647193582,2:0.2784991647193582):41.12942584444409,3:37.40792500916345):172.32063536481618,((4:1.5157664902114512,5:1.5157664902114512):42.27511104232978,((((6:3.580939385502772,7:6.580939385502772):24.280308565250408,((((56:0.42091864936266393,57:0.42091864936266393):3.044850296125406,(58:1.4781266917914642,59:1.4781266917914642):0.9876422536966056):12.3518762809…
tree STATE_316000 = (((1:0.4469458372592676,2:0.4469458372592676):25.761087765664453,3:22.20803360292372):175.57178599375567,((4:1.049843477706732,5:1.049843477706732):48.485519742078445,((((6:4.424563733767846,7:7.424563733767846):27.568991912963163,(((((8:2.146041611808734,12:2.146041611808734):0.2803969038112233,9:2.4264385156199575):0.3376627086037667,((((10:0.8592372637926607,29:0.8592372637…
tree STATE_320000 = (((1:0.01868860311648568,2:0.01868860311648568):41.727439129871634,3:37.74612773298812):174.34505653271665,((4:0.9843601673476421,5:0.9843601673476421):41.31330026839174,(((6:2.753521290494687,7:5.753521290494687):27.57261146044158,((((((((((8:0.5080832481863684,38:0.5080832481863684):1.056774029022871,((30:0.5443572411437558,43:0.5443572411437558):0.2780087661341417,((31:0.15…
tree STATE_324000 = (((1:0.9440003437436353,2:0.9440003437436353):32.81739144814114,3:29.761391791884776):161.4024652136539,((4:0.6572188683841453,5:0.6572188683841453):44.599527040511774,((((6:2.4614583711376206,7:5.461458371137621):22.484347966674335,(((((8:1.254677818085382,42:1.254677818085382):0.5874106459810391,((9:0.3367590150417411,(35:0.14514576353001052,43:0.14514576353001052):0.1916132…
tree STATE_328000 = (((1:1.0811940984057564,2:1.0811940984057564):26.74296926770126,3:23.824163366107015):143.88555720075885,((4:0.7816180746729682,5:0.7816180746729682):43.71088980159991,((((6:2.5029173008681376,7:5.502917300868138):21.831454383038405,((((8:1.2717694622607998,(27:0.8999729574463535,(44:0.6629753469560102,(46:0.2912301078716258,51:0.2912301078716258):0.37174523908438445):0.236997…
tree STATE_332000 = (((1:0.9387234223466905,2:0.9387234223466905):31.497767893972785,3:28.436491316319476):138.26459561545272,((4:0.9104973687403639,5:0.9104973687403639):39.901142426703636,((((6:2.6166222083908597,7:5.61662220839086):20.857860170064306,((((8:1.069064838106543,(9:0.5957481786074245,39:0.5957481786074245):0.4733166594991186):0.5446123267971974,24:1.6136771649037405):1.104555482804…
tree STATE_336000 = (((1:0.37760417291213244,2:0.37760417291213244):22.18859279701692,3:18.566196969929052):158.68590070901882,((4:1.1400328195858993,5:1.1400328195858993):49.4382807672425,((((6:2.5066656361985844,7:5.506665636198584):26.47315450374699,(((((8:2.222226641175181,(((9:1.126334189770509,(24:0.6551408275846481,42:0.6551408275846481):0.47119336218586094):0.516215247866417,(((27:0.20566…
tree STATE_340000 = (((1:0.193841252215865,2:0.193841252215865):33.1175481687675,3:29.31138942098336):136.6203675429453,((4:0.311144236291673,5:0.311144236291673):42.01091544014624,((((6:5.065674547710193,7:8.065674547710193):27.2051002070056,((8:3.086782613358884,(((((10:1.1694997817649415,29:1.1694997817649415):0.6963734844782101,((((((11:0.6090617964768329,19:0.6090617964768329):0.075348322784…
tree STATE_344000 = (((1:0.14508528149762867,2:0.14508528149762867):37.92974051131314,3:34.07482579281077):164.91946229922928,((4:0.120931896157634,5:0.120931896157634):51.33318856225156,((((6:2.799331653649226,7:5.799331653649226):29.344982268357263,((((8:1.9240891385466699,38:1.9240891385466699):0.6425180521403797,50:2.5666071906870496):0.24982856558859767,(((((((9:0.6156636204924517,(41:0.4349…
tree STATE_348000 = (((1:0.612054095183213,2:0.612054095183213):37.28129623279452,3:33.89335032797773):161.86080845386022,((4:0.15437087557560503,5:0.15437087557560503):51.683088992197185,(((6:2.7059017574010484,7:5.705901757401048):31.31880718624247,(((8:2.0817710050027327,((((((9:0.7054563479287027,30:0.7054563479287027):0.12428127580605319,(45:0.3122919461480954,50:0.3122919461480954):0.517445…
tree STATE_352000 = (((1:0.11240340483031552,2:0.11240340483031552):32.86925205353014,3:28.981655458360457):147.80691571693288,((4:0.1869115371422918,5:0.1869115371422918):52.99897824292147,((((6:2.1942933810739245,7:5.1942933810739245):21.878607585877596,((((((8:0.9284890773616601,((37:0.2736642752844047,50:0.2736642752844047):0.005529778069189195,40:0.2791940533535939):0.6492950240080662):0.289…
tree STATE_356000 = (((1:0.13249684525669103,2:0.13249684525669103):33.10068970958255,3:29.233186554839236):137.61986699028853,((4:0.21957391944217797,5:0.21957391944217797):42.71035223792517,(((6:2.824305949993029,7:5.824305949993029):30.51485489970508,(((((((8:0.626388407823347,(37:0.4573732085424671,50:0.4573732085424671):0.16901519928087994):0.20012072142479265,(38:0.5685607944909936,43:0.568…
tree STATE_360000 = (((1:0.027721675220652386,2:0.027721675220652386):34.123219729045424,3:30.150941404266078):169.0112898378224,((4:0.049259300012430174,5:0.049259300012430174):45.933100143163486,((((6:0.45503550859799624,7:3.4550355085979962):25.803952444071157,(((((((8:1.1595947762824939,(10:0.76204542977335,29:0.76204542977335):0.39754934650914386):0.1589971238813972,(((((11:0.248128497416892…
tree STATE_364000 = (((1:0.8834182488854534,2:0.8834182488854534):32.32178332786489,3:29.205201576750348):145.9279318944813,((4:0.13289962577611547,5:0.13289962577611547):44.21180817790436,((((6:2.5250587821577604,7:5.52505878215776):26.398217663038597,(((8:2.4694436111414757,((24:0.6949514484047972,26:0.6949514484047972):0.09771680260633886,(25:0.473068664884699,(47:0.11845483560263714,50:0.1184…
tree STATE_368000 = (((1:0.034172328528411455,2:0.034172328528411455):26.257714721027007,3:22.29188704955542):152.82439463274366,((4:0.29357056799886294,5:0.29357056799886294):41.429624108071636,((((6:2.911700576563174,7:5.911700576563174):21.165392371833956,(((((((((8:1.071595968920517,24:1.071595968920517):0.09679284320768544,34:1.1683888121282024):0.29943580562227945,((10:0.1897435546743655,29…
tree STATE_372000 = (((1:1.4718544459963923,2:1.4718544459963923):24.40000221334782,3:21.87185665934421):159.37956342204848,((4:0.6211479456757196,5:0.6211479456757196):42.68090063054848,((((6:1.570265031167593,7:4.570265031167593):25.82162174026815,(((8:1.5948675885445687,(((((24:0.18571948239241703,((33:0.011981993365126656,38:0.011981993365126656):0.13804362606469944,51:0.1500256194298261):0.0…
tree STATE_376000 = (((1:0.08944345452103519,2:0.08944345452103519):25.26283276538246,3:21.352276219903494):135.67219994115862,((4:0.2728066814007786,5:0.2728066814007786):43.99116341587596,(((6:1.4777975684490148,7:4.477797568449015):34.05985274103167,((((((((8:1.341930647463556,((10:0.2439145065320151,29:0.2439145065320151):0.7542874905622163,25:0.9982019970942314):0.34372865036932454):0.071309…
tree STATE_380000 = (((1:0.07734913098273744,2:0.07734913098273744):23.93379518564941,3:20.011144316632148):130.61880310729885,((4:0.5124397791193562,5:0.5124397791193562):38.512347533695355,(((6:1.1737822832704987,7:4.173782283270499):26.21125825747458,((((((8:1.4573964256453298,(10:0.17983336329635352,29:0.17983336329635352):1.2775630623489762):0.1270124994808033,(9:1.1804702467136559,((12:0.47…
tree STATE_384000 = (((1:0.008432083580283134,2:0.008432083580283134):34.52039869384485,3:30.528830777425128):157.54895274846493,((4:0.07506921802801614,5:0.07506921802801614):42.46807270036477,(((6:3.0536027338930447,7:6.053602733893045):27.44908448602223,((((8:1.7290948955069139,(((10:0.7099500766607673,29:0.7099500766607673):0.6026418809886683,24:1.3125919576494356):0.08923073781530655,51:1.40…
tree STATE_388000 = (((1:0.0960897216397214,2:0.0960897216397214):27.142511567402664,3:23.238601289042386):126.64803142870309,((4:0.11129212804808475,5:0.11129212804808475):42.05964054804577,(((6:1.3057182367276958,7:4.305718236727696):25.773665567730077,(((((8:1.8502174285416695,(28:1.2405406677998623,49:1.2405406677998623):0.6096767607418072):0.6269530258245819,((((9:0.2798577092942209,(31:0.22…
tree STATE_392000 = (((1:0.08869813074526256,2:0.08869813074526256):29.508755829924773,3:25.597453960670038):128.88553700292334,((4:0.0013114935914835257,5:0.0013114935914835257):41.98265850869488,((((6:3.2533174602657784,7:6.253317460265778):24.86835150986358,(((((8:1.6858354410467982,(9:1.6575398929549519,((((29:0.2344252187910645,(35:0.14392158622414963,45:0.14392158622414963):0.09050363256691…
tree STATE_396000 = (((1:0.0565749827002886,2:0.0565749827002886):26.685970227933126,3:22.742545210633416):133.68192084819978,((4:0.004860017201563593,5:0.004860017201563593):49.97358633333387,((((6:1.7257972206014909,7:4.725797220601491):24.15316195611463,((((8:2.154122197831578,(((((13:0.38822028343268405,14:0.38822028343268405):0.4022728246951029,(16:0.7557221335454036,17:0.7557221335454036):0…
tree STATE_400000 = (((1:0.0565749827002886,2:0.0565749827002886):33.6888625286928,3:29.745437511393092):151.24378964299837,((4:0.17119028531207903,5:0.17119028531207903):42.05496674990264,((((6:1.8240050061807933,7:4.824005006180793):22.44070687761481,(((8:2.6035953221297756,((((10:0.726297395277982,30:0.726297395277982):1.035617905332105,(31:1.5450840400649501,(((33:0.033648415973810186,(37:0.0…
tree STATE_404000 = (((1:0.06400061105736476,2:0.06400061105736476):25.27046373982089,3:21.334464350878257):143.2806799761735,((4:0.5186658133846986,5:0.5186658133846986):43.74015459826215,((((6:1.2473825300327626,7:4.247382530032763):20.72623988398067,((((8:1.9339545197796402,(((((((10:0.5288693101536937,30:0.5288693101536937):0.6018708025789008,((12:0.21971792673646978,46:0.21971792673646978):0…
tree STATE_408000 = (((1:0.011652993199241735,2:0.011652993199241735):20.008113337723593,3:16.019766330922835):123.19941187348618,(((4:0.21067642689899024,5:0.21067642689899024):26.897429286840328,(((6:2.3215427452263526,7:5.321542745226353):21.2766730111908,(((((8:1.0162458484084176,(27:0.17848172604482532,(31:0.051713942709757973,33:0.051713942709757973):0.12676778333506733):0.8377641223635923)…
tree STATE_412000 = (((1:0.17633075097534423,2:0.17633075097534423):24.2629605346619,3:20.439291285637246):154.15811877274308,((4:0.4822189630689948,5:0.4822189630689948):36.75602545387485,(((6:2.3309564442586996,7:5.3309564442587):28.44347991280235,(((((((8:0.9865277284875098,24:0.9865277284875098):0.08860903421157507,((10:0.6572178119953124,33:0.6572178119953124):0.35707336437224557,(30:0.41448…
tree STATE_416000 = (((1:0.09300853029426115,2:0.09300853029426115):27.457230953222606,3:23.55023948351687):120.88944423049071,((4:0.823778590072088,5:0.823778590072088):37.45240011331269,((((6:2.054832497505318,7:5.054832497505318):22.719914482115826,(((((8:0.48059128841936594,31:0.48059128841936594):0.10710747214041705,48:0.587698760559783):0.5864322962296356,((13:0.11626457106675883,14:0.11626…
tree STATE_420000 = (((1:0.0493676048276086,2:0.0493676048276086):30.29198231039433,3:26.34134991522194):143.65299257131844,((4:0.8777853256777561,5:0.8777853256777561):41.39966403564444,((((6:2.485315289776695,7:5.485315289776695):22.34445962401435,((((((((8:0.8446417909731831,(26:0.2472527152479454,31:0.2472527152479454):0.5973890757252378):0.29544515926179793,27:1.140086950234981):0.2304895933…
tree STATE_424000 = (((1:0.012672679869282888,2:0.012672679869282888):25.156343743438207,3:21.16901642330749):119.30928858968647,((4:0.12795701154899497,5:0.12795701154899497):36.4783337358636,((((6:1.6127113588988031,7:4.612711358898803):20.229306117859135,((((((((8:0.5923498174702597,(38:0.23153672221441277,47:0.23153672221441277):0.3608130952558469):0.2603205915907101,((24:0.04993075917552692,…
tree STATE_428000 = (((1:1.024689401935241,2:1.024689401935241):18.11704273295114,3:15.141732134886382):122.43410325864161,((4:0.24757568908195893,5:0.24757568908195893):42.11414393879352,(((6:4.155794314625947,7:7.155794314625947):21.973196352556506,(((((((8:0.8996215384586697,((28:0.3594965503163373,(38:0.3423767849199978,(42:0.004983666101567681,44:0.004983666101567681):0.3373931188184301):0.0…
tree STATE_432000 = (((1:0.960900750751863,2:0.960900750751863):33.36868052694132,3:30.32958127769318):168.88047731293454,((4:0.1539386732224397,5:0.1539386732224397):44.44540846694298,(((6:4.776769667123705,7:7.776769667123705):28.87294042793373,(((((((8:1.3311701976338637,((25:0.49593330487155735,40:0.49593330487155735):0.42196116839042247,(26:0.5376139432222414,(((32:0.0024739303539754506,45:0…
tree STATE_436000 = (((1:0.7747542255562294,2:0.7747542255562294):32.5140188780534,3:29.28877310360963):157.85079633381372,((4:0.30573402877364053,5:0.30573402877364053):47.88381905658138,((((6:2.8527383004227236,7:5.852738300422724):25.473979470043425,(8:3.657248892574885,((((((9:1.2113409982206316,24:1.2113409982206316):0.19370256529329843,(25:1.3418766567623195,((((26:0.3321078726982381,27:0.3…
tree STATE_440000 = (((1:0.9103543329132417,2:0.9103543329132417):30.46243212897621,3:27.372786461889454):157.2002498107732,((4:0.2075720930057603,5:0.2075720930057603):52.91747711273067,(((6:4.0668545385162815,7:7.0668545385162815):26.82231034163108,((((8:2.8817296138844744,((12:1.8833924184656772,(((24:1.1202833295663717,((((30:0.11189640240232278,37:0.11189640240232278):0.3033411988093777,(33:…
tree STATE_444000 = (((1:0.732362624767136,2:0.732362624767136):21.477869602711415,3:18.210232227478553):148.56959529898117,((4:0.04132229340875426,5:0.04132229340875426):48.79305687301747,((((6:1.9841793056692154,7:4.984179305669215):25.541239007547976,(((((8:1.5626025228501914,((27:1.0556588560149158,((31:0.11673754136494159,41:0.11673754136494159):0.3503341035053313,(34:0.34023551773123795,(((…
tree STATE_448000 = (((1:0.1690108838678963,2:0.1690108838678963):27.642769095168553,3:23.81177997903645):155.32971832575896,((4:0.11878196818339148,5:0.11878196818339148):43.35057279608392,((((6:1.5894985115783058,7:4.589498511578306):20.472084875886004,((((8:2.2069469450102117,9:2.2069469450102117):0.33844540424138936,(((13:0.09949963772613425,14:0.09949963772613425):1.1700969016033638,16:1.269…
tree STATE_452000 = (((1:0.6439100619178397,2:0.6439100619178397):27.539447745982184,3:24.183357807900023):150.48598665701581,((4:0.38024691089194107,5:0.38024691089194107):45.246980159731265,((((6:4.174860613364244,7:7.174860613364244):23.169936524803333,((8:2.852532842923843,(((12:1.0917090606959277,42:1.0917090606959277):0.2353930973957854,28:1.327102158091713):0.11893546065870253,(29:0.216566…
tree STATE_456000 = (((1:0.7255539848539065,2:0.7255539848539065):32.97926189834385,3:29.70481588319776):171.4153052434053,((4:0.28095701807901996,5:0.28095701807901996):50.87828835677679,((((6:0.7826428822554208,7:3.782642882255421):31.368025582993223,(((((56:0.06880509010532669,57:0.06880509010532669):4.918093549872177,59:3.986898639977504):0.013098964368323252,58:3.999997604345827):17.34750686…
tree STATE_460000 = (((1:0.5801446875934371,2:0.5801446875934371):22.739003316663208,3:19.319148004256647):149.07035063720915,((4:0.5479089992536235,5:0.5479089992536235):48.24809682243232,((((6:2.1912833575758324,7:5.191283357575832):26.871651863782873,(((8:1.0853612473898193,(33:0.6531811604184278,(((36:0.11202844497135497,40:0.11202844497135497):0.2114144583131535,48:0.3234429032845085):0.1193…
tree STATE_464000 = (((1:0.7175526360302271,2:0.7175526360302271):27.53781341242704,3:24.25536604845727):133.35389502960487,((4:0.7460547056259728,5:0.7460547056259728):47.108748379409434,((((6:1.5104313203979922,7:4.510431320397992):23.411630057240846,(((8:2.094365066244537,((((9:0.5990666892783657,(((24:0.2526261310540126,32:0.2526261310540126):0.008257247442849114,37:0.2608833784968617):0.0032…
tree STATE_468000 = (((1:0.011491429767815475,2:0.011491429767815475):32.65484858873127,3:28.666340018499085):168.22855371615373,((4:0.5668987237397705,5:0.5668987237397705):45.2177271500475,((((6:2.14286278887362,7:5.14286278887362):22.172569933622356,(((8:1.195236303199629,10:1.195236303199629):0.439302807281966,((12:1.1801870919113293,((((13:4.5247849320789323E-4,14:4.5247849320789323E-4):0.43…
tree STATE_472000 = (((1:0.07724641224674045,2:0.07724641224674045):31.274020032400625,3:27.351266444647365):154.63355774395328,((4:0.3850223490927771,5:0.3850223490927771):48.30816588458037,((((6:2.556952599112895,7:5.556952599112895):24.196881012901606,(((8:2.477511053237115,(((9:1.351762342319464,(((32:0.03224923846892705,51:0.03224923846892705):0.5683253694173575,42:0.6005746078862845):0.0380…
tree STATE_476000 = (((1:0.025082115357875523,2:0.025082115357875523):46.15587623780295,3:42.180958353160825):167.77459037617623,((4:0.7124008346397463,5:0.7124008346397463):54.04008084169218,((((6:1.182177961839102,7:4.182177961839102):33.91940182582808,((((8:1.8193492905427484,((((9:0.7663315675815662,(40:0.36283598763347386,(44:0.1058388261324432,46:0.1058388261324432):0.25699716150103064):0.4…
tree STATE_480000 = (((1:0.09325060754531478,2:0.09325060754531478):31.76015898214814,3:27.853409589693456):194.9938151923409,((4:0.8879305539741829,5:0.8879305539741829):55.46131902785993,((((6:3.3387029157970627,7:6.338702915797063):28.11364648076635,((((((8:1.7247867797090717,(((25:0.23668944223286154,37:0.23668944223286154):0.7358914732838149,(34:0.1075624117487306,47:0.1075624117487306):0.86…
tree STATE_484000 = (((1:0.22925441057743257,2:0.22925441057743257):38.0673793801201,3:34.296633790697534):161.72767980456078,((4:0.6252191042269253,5:0.6252191042269253):45.58246529689954,((((6:3.1970526898059246,7:6.197052689805925):30.107609182710394,((((8:0.7075128510351141,(33:0.24278652459654515,((42:0.12988257880851753,45:0.12988257880851753):0.00786808927229718,48:0.1377506680808147):0.10…
tree STATE_488000 = (((1:0.7195470464302449,2:0.7195470464302449):34.66646887992656,3:31.386015926356805):173.13131551550768,((4:0.7383918367137845,5:0.7383918367137845):51.064024379951846,(((6:2.6180881891000727,7:5.618088189100073):30.04759680355607,((((((8:1.2325706472499436,(26:0.9093379159919872,((31:0.5014621726447647,(41:0.03881380562488191,51:0.03881380562488191):0.46264836701988277):0.25…
tree STATE_492000 = (((1:0.7069759377797684,2:0.7069759377797684):29.10175196929096,3:25.808727907070725):152.3706540109437,((4:0.2296799000640224,5:0.2296799000640224):42.95732512117659,(((6:3.559167772766955,7:6.559167772766955):23.160519921287385,((((((((8:1.5232729557919238,(((9:0.9431531266442706,28:0.9431531266442706):0.18088310563292664,35:1.1240362322771973):0.3650746016119515,(10:0.37808…
tree STATE_496000 = (((1:0.7318686418715998,2:0.7318686418715998):27.93234445543493,3:24.66421309730653):141.87270371583355,((4:0.2675027342300158,5:0.2675027342300158):43.728184231875694,((((6:1.2676884012987557,7:4.267688401298756):21.48125077160377,((((8:1.8202827161517727,(10:0.6318110695273207,29:0.6318110695273207):1.188471646624452):0.3848612576972874,((9:0.6155082073784007,25:0.6155082073…
tree STATE_500000 = (((1:1.010940978623383,2:1.010940978623383):30.99164838372225,3:28.00258936234563):143.2216707666073,((4:0.3714012303091483,5:0.3714012303091483):39.93943643260587,(((6:2.8731375934385763,7:5.873137593438576):27.169611717155284,(((8:2.0931394551407942,((((9:0.3244890582186701,(47:0.10730216871165094,(48:0.10006471064690246,49:0.10006471064690246):0.007237458064748473):0.217186…
tree STATE_504000 = (((1:0.5530222203819566,2:0.5530222203819566):26.843411321705943,3:23.396433542087898):162.06405848403492,((4:0.7305377842557235,5:0.7305377842557235):47.7144034180967,((((6:3.5271187525656575,7:6.5271187525656575):26.390303483406633,((((8:1.665137091225392,(((10:0.37617879757367934,29:0.37617879757367934):0.6702470207072376,((((37:0.0018239914511695822,51:0.001823991451169582…
tree STATE_508000 = (((1:1.4879151650814908,2:1.4879151650814908):29.54439349169671,3:27.0323086567782):159.3008115704664,((4:0.02390845696062449,5:0.02390845696062449):46.13477335171003,(((6:1.9455580472895146,7:4.945558047289515):26.41280490965797,(((((8:1.489303892088448,((9:0.6313431155446679,34:0.6313431155446679):0.07696957548363614,(((27:0.28279304926563914,48:0.28279304926563914):0.139337…
tree STATE_512000 = (((1:1.258207919922965,2:1.258207919922965):27.668516326576302,3:24.92672424649927):163.14684509906442,((4:0.12706259487098848,5:0.12706259487098848):43.7067914069642,((((6:1.5155322982685453,7:4.515532298268545):26.28551168838121,((((((8:1.255530661283825,(((33:0.008580711454292777,49:0.008580711454292777):0.04281386302715102,47:0.05139457448144379):0.8071929331566029,39:0.85…
tree STATE_516000 = (((1:0.39941425344278336,2:0.39941425344278336):26.000883508244044,3:22.40029776168683):143.80670208311582,((4:0.26547914644060633,5:0.26547914644060633):44.48174761516502,(((6:3.2668999239281904,7:6.26689992392819):26.859433249759885,(((8:3.0317408800760997,((((11:0.47326725769251593,23:0.47326725769251593):0.14447666817094612,22:0.617743925863462):0.928842605548416,(19:0.650…
tree STATE_520000 = (((1:0.4487571420725729,2:0.4487571420725729):31.80768206673111,3:28.256439208803684):146.21953054976473,((4:0.29291584631689105,5:0.29291584631689105):44.82305895829204,(((6:1.7264282004648157,7:4.726428200464816):24.109205388048856,(((8:2.6656162569977986,((((10:0.7441331690424668,29:0.7441331690424668):0.940198167512067,((31:0.07962652093285986,48:0.07962652093285986):0.536…
tree STATE_524000 = (((1:0.012481411012691623,2:0.012481411012691623):28.18957435803511,3:24.202055769047803):111.78568993357428,((4:0.26831519926679626,5:0.26831519926679626):42.219146841929316,(((6:1.186450528547967,7:4.186450528547967):24.41473786735188,((((((8:1.6904519136672014,((((9:0.3611878955781034,(46:0.32682584399745307,50:0.32682584399745307):0.03436205158065031):0.30253459354088696,(…
tree STATE_528000 = (((1:0.0072138786695106205,2:0.0072138786695106205):30.958764441997914,3:26.965978320667425):129.88050298163165,((4:0.463683663760337,5:0.463683663760337):33.148363536663965,((((6:1.4463832080590455,7:4.4463832080590455):18.213304020368483,(((((8:1.570803587890322,27:1.570803587890322):0.20869676280429172,((((9:0.9018817036568392,(30:0.8079897341809108,51:0.8079897341809108):0…
tree STATE_532000 = (((1:0.010439115569274904,2:0.010439115569274904):33.70433773534808,3:29.71477685091736):137.9401605074716,((4:0.46910671977171603,5:0.46910671977171603):43.46970046788429,((((6:2.0954947714168686,7:5.095494771416869):17.159691700806697,(((((8:1.8562689326880357,(((11:1.072616718696407,(21:0.3118707106002769,22:0.3118707106002769):0.7607460080961301):0.17519660878295817,(19:1.…
tree STATE_536000 = (((1:0.10381479714576969,2:0.10381479714576969):28.56772495641106,3:24.67153975355683):150.25877388766878,((4:0.5660631545147989,5:0.5660631545147989):43.74487323569449,((((6:2.4363274415997456,7:5.436327441599746):23.425619403995682,(((((8:1.0503609379275916,26:1.0503609379275916):0.46653010850748045,(((12:0.4130688041242992,38:0.4130688041242992):0.031489524171370964,44:0.44…
tree STATE_540000 = (((1:1.2714855084303558,2:1.2714855084303558):25.023611984777514,3:22.29509749320787):143.08161573982036,((4:0.41327674956777294,5:0.41327674956777294):45.44838168518344,((((6:1.3943708012568763,7:4.394370801256876):25.584831616074187,((8:2.830044127600259,(((9:2.145292710104521,((((13:0.03891170130326924,14:0.03891170130326924):0.5495960487085426,15:0.5885077500118119):0.1852…
tree STATE_544000 = (((1:0.1272390265255421,2:0.1272390265255421):30.494347325511697,3:26.62158635203724):124.69476416446275,((4:0.5260000759005443,5:0.5260000759005443):36.56140277143257,((((6:1.6123781498124155,7:4.6123781498124155):21.563315210272883,((((8:1.5393200493197614,((13:0.06692930228188762,14:0.06692930228188762):1.169685902940761,(15:1.053892709728953,(16:0.36488768461262344,(17:0.1…
tree STATE_548000 = (((1:0.19833014953578676,2:0.19833014953578676):40.00133628981539,3:36.19966643935118):178.5553750624702,((4:0.035347142287980304,5:0.035347142287980304):53.20043936766401,((((6:4.336132740450829,7:7.336132740450829):27.23390327971142,(8:2.807851185358254,(((((((9:0.4485147931652681,49:0.4485147931652681):0.4073579627427534,((28:0.21838091919562444,42:0.21838091919562444):0.56…
tree STATE_552000 = (((1:0.06162626961136297,2:0.06162626961136297):34.26053539528928,3:30.322161664900648):194.42558616706236,((4:0.4117368810286184,5:0.4117368810286184):48.47773323263005,((((6:2.8371524041300447,7:5.837152404130045):29.761911902549144,((((8:2.0589770731256367,(24:0.756579368353623,38:0.756579368353623):1.3023977047720137):0.725601669237379,(25:1.0460301768430642,(((34:0.014873…
tree STATE_556000 = (((1:0.06137204885934544,2:0.06137204885934544):43.417385785801315,3:39.47875783466066):171.42102968348695,((4:0.7808447283630606,5:0.7808447283630606):46.3414103302961,((((6:2.780540144060785,7:5.780540144060785):27.395426848018893,(((((8:2.13145724583098,((((11:0.4702022004548234,(22:0.010786234878469697,23:0.010786234878469697):0.4594159655763537):0.014568474987936897,19:0.…
tree STATE_560000 = (((1:0.01210236726686098,2:0.01210236726686098):26.37455327243932,3:22.386655639706184):144.84397375173745,((4:0.964807745454463,5:0.964807745454463):43.69075509523576,((((6:0.9158407100753632,7:3.915840710075363):27.10875841052198,((((8:2.681306278941164,((((10:1.294319219765168,29:1.294319219765168):0.9004997770889003,(41:0.16726774724430948,45:0.16726774724430948):2.0275512…
tree STATE_564000 = (((1:0.007970574669592168,2:0.007970574669592168):26.972247815129087,3:22.98021838979868):177.44867518755223,((4:0.28295157364751056,5:0.28295157364751056):46.65408212855679,((((6:5.811523580038697,7:8.811523580038697):22.0070428839038,(((8:2.017284943759443,(((((9:1.4454650896073438,38:1.4454650896073438):0.10101082978390785,(27:0.868025902303722,(31:0.18997453193355873,42:0.…
tree STATE_568000 = (((1:0.01881763512270851,2:0.01881763512270851):32.058695577749404,3:28.077513212872113):145.33179594715932,((4:0.8469460827858128,5:0.8469460827858128):43.01719144673426,((((6:3.140779435778292,7:6.140779435778292):21.742498607732454,((((8:2.4912429081168783,(28:0.2908229653471541,37:0.2908229653471541):2.200419942769724):0.19364602792103502,(((25:0.7269653866563598,26:0.7269…
tree STATE_572000 = (((1:0.03759586794652847,2:0.03759586794652847):33.48631187180934,3:29.52390773975587):132.94758925097767,((4:0.87937245650736,5:0.87937245650736):45.38426398807136,((((6:3.027107024375921,7:6.027107024375921):21.39232681529039,((8:2.033185621042338,(((30:0.3530544272087488,(33:0.03242117021305676,38:0.03242117021305676):0.32063325699569206):0.22919343106351675,49:0.5822478582…
tree STATE_576000 = (((1:0.44121011146358846,2:0.44121011146358846):29.769799473773467,3:26.211009585237058):173.1455408733363,((4:0.6511662868219279,5:0.6511662868219279):45.32011756885396,((((6:2.042086336359483,7:5.042086336359483):23.70342459018601,((((8:1.249399403119826,(24:0.5220091548021966,(26:0.3371349709069022,34:0.3371349709069022):0.18487418389529436):0.7273902483176293):0.3463620860…
tree STATE_580000 = (((1:0.4271134193828434,2:0.4271134193828434):40.40993458967501,3:36.83704800905785):170.50912237669513,((4:2.809828153314415,5:2.809828153314415):52.379828205174235,((((6:3.2553632811673783,7:6.255363281167378):22.861388618161904,(((8:2.6469990217614763,(((13:0.06867623245478525,14:0.06867623245478525):0.8102018731974636,(15:0.6367440297612712,(16:0.29375468102690483,(17:0.05…
tree STATE_584000 = (((1:0.19110465763325557,2:0.19110465763325557):28.44535162984124,3:24.636456287474495):142.93520052013574,((4:1.721936288473584,5:1.721936288473584):51.82557687064819,((((6:1.881188234425771,7:4.881188234425771):26.23030100045041,((8:4.438136997360933,(((((((9:0.4714724950529805,45:0.4714724950529805):0.07938832653608441,(34:0.20150783330249714,46:0.20150783330249714):0.34935…
tree STATE_588000 = (((1:0.4764692309852929,2:0.4764692309852929):43.02343513331673,3:39.499904364302026):173.49579647321832,((4:0.568489429553507,5:0.568489429553507):55.0167761043278,((((6:3.497370410418342,7:6.497370410418342):30.43361772852076,(((((8:1.347950086014392,25:1.347950086014392):1.9284519141466223,(((((9:0.8256965812123059,((31:0.05168094177268515,(36:0.012547146264308797,51:0.0125…
tree STATE_592000 = (((1:0.12952489301407333,2:0.12952489301407333):40.57610704321317,3:36.70563193622724):165.1145890136632,((4:1.2170946598578194,5:1.2170946598578194):49.462307507018586,(((6:4.57090385328018,7:7.57090385328018):33.48715997013979,(((((((((8:1.363657328452694,(((10:0.8057372048949398,29:0.8057372048949398):0.37850251760129217,(12:1.0295149439725073,46:1.0295149439725073):0.15472…
tree STATE_596000 = (((1:0.11722050217945679,2:0.11722050217945679):30.000169178314245,3:26.1173896804937):194.66269426194884,((4:3.0512067287947957,5:3.0512067287947957):55.3486548785674,(((6:2.0033859767193176,7:5.003385976719318):27.476683261966112,((((((((8:0.5039221024573791,35:0.5039221024573791):0.4714821113927373,(44:0.22951070520630842,50:0.22951070520630842):0.745893508643808):0.2617183…
tree STATE_600000 = (((1:0.3648307292443054,2:0.3648307292443054):34.286219700764974,3:30.651050430009278):156.09710714735422,((4:0.884914690333904,5:0.884914690333904):53.07841114156258,((((6:1.418818701663275,7:4.418818701663275):26.354141114822397,(((8:1.8974350472249801,(28:0.9387152756129049,(33:0.411934722286432,35:0.411934722286432):0.5267805533264729):0.9587197716120752):2.674429967746713…
tree STATE_604000 = (((1:0.2717397788891631,2:0.2717397788891631):28.065147618613764,3:24.336887397502927):204.20831695234034,((4:0.8536483612977168,5:0.8536483612977168):61.309898858984624,((((6:1.4740456955419585,7:4.4740456955419585):29.540980002125245,((((((8:1.60206941033193,(33:0.15139122330293486,40:0.15139122330293486):1.450678187028995):0.4900786377208277,25:2.0921480480527577):0.3968936…
tree STATE_608000 = (((1:0.10016529148049358,2:0.10016529148049358):35.29213619329022,3:31.392301484770712):136.34633025916193,((4:0.1194926698695884,5:0.1194926698695884):42.47518936408705,(((6:2.0359720325585577,7:5.035972032558558):32.99038161037254,(((((((((8:0.7271312509715214,30:0.7271312509715214):0.13865568642034887,39:0.8657869373918703):0.14740198557472306,((34:0.44867780186412914,44:0.…
tree STATE_612000 = (((1:1.339227293419631,2:1.339227293419631):22.845787710665697,3:20.18501500408533):128.1593749554791,((4:0.06474236396938338,5:0.06474236396938338):40.034203985689174,((((6:0.792391417870367,7:3.792391417870367):22.457151294672908,(((8:2.3767877008812546,(((11:1.0454665028963617,((20:0.2644901252358337,21:0.2644901252358337):0.48322337830046846,(22:0.22645328335869686,23:0.22…
tree STATE_616000 = (((1:0.4994309765523184,2:0.4994309765523184):21.295590566512978,3:17.795021543065296):134.9184958380747,((4:0.6486542141536003,5:0.6486542141536003):40.82807337314592,(((6:3.1523044882388866,7:6.152304488238887):24.257558682482802,((((8:1.8365021393765635,((9:1.0600692003689711,((24:0.16820527841798166,30:0.16820527841798166):0.3023942312208187,(((31:0.016550245823971965,51:0…
tree STATE_620000 = (((1:0.5390612327449844,2:0.5390612327449844):24.771917307484614,3:21.3109785402296):162.245844212456,((4:0.35262499242025136,5:0.35262499242025136):41.94024707423033,(((6:5.319400729120607,7:8.319400729120607):20.347036123068158,((((((8:1.2161240213876248,24:1.2161240213876248):0.08017692322354053,27:1.2963009446111653):0.18061091316131717,(((30:0.2176536480258035,41:0.217653…
tree STATE_624000 = (((1:0.45866530459790944,2:0.45866530459790944):34.40205338342731,3:30.860718688025216):160.71819422622787,((4:0.468308048576203,5:0.468308048576203):49.739747511744426,((((6:3.5574394409368226,7:6.557439440936823):18.33774722823991,(((8:2.18095042326508,(10:0.7641713692706179,29:0.7641713692706179):1.4167790539944622):0.44218533614048905,((((13:0.47357432021031803,14:0.473574…
tree STATE_628000 = (((1:0.12023132417564675,2:0.12023132417564675):36.695526272735385,3:32.815757596911034):134.75404075647947,((4:0.17982266185111762,5:0.17982266185111762):38.13686766447115,((((6:3.334724463798949,7:6.334724463798949):24.892495562173224,(8:3.9521088578809414,(((9:2.22281820688059,(10:1.676840495990791,29:1.676840495990791):0.5459777108897992):0.23363052571482967,(11:1.11976668…
tree STATE_632000 = (((1:0.3176185776993812,2:0.3176185776993812):22.636864558740527,3:18.954483136439908):139.6043050952098,((4:0.014114198421379953,5:0.014114198421379953):40.58783505237049,((((6:1.248125545735049,7:4.248125545735049):22.639801468214667,(((8:3.085245415733921,((11:1.5280129259107282,(19:0.9504498524548767,(21:0.6173506788923117,23:0.6173506788923117):0.333099173562565):0.577563…
tree STATE_636000 = (((1:0.3176185776993812,2:0.3176185776993812):30.602672179812156,3:26.920290757511538):156.61606755192733,((4:0.014114198421379953,5:0.014114198421379953):48.72208424797965,(((6:2.945648896089333,7:5.945648896089333):28.985672613000027,((((8:2.9142337941427785,((((24:0.4845169637239441,36:0.4845169637239441):0.16216758651428737,(46:0.49294687188048414,50:0.49294687188048414):0…
tree STATE_640000 = (((1:0.7458167385391494,2:0.7458167385391494):26.189986364865142,3:22.93580310340429):166.12537536884633,((4:0.3812779864553608,5:0.3812779864553608):51.85867232487158,((((6:3.8240975018733296,7:6.82409750187333):29.856415831985377,(((((((8:0.4783234234006387,(28:0.20027851253384324,46:0.20027851253384324):0.2780449108667955):0.20559173325791813,45:0.6839151566585568):0.015668…
tree STATE_644000 = (((1:0.6277262521618798,2:0.6277262521618798):42.72585005006315,3:39.35357630222503):152.5870208186321,((4:0.2005971337676229,5:0.2005971337676229):48.21798143256412,(((6:2.000856375664277,7:5.000856375664277):27.30291322743873,(((8:2.867793093744504,(10:0.41333638660719707,29:0.41333638660719707):2.454456707137307):0.7898270598450265,(((((9:1.3540860249139386,31:1.35408602491…
tree STATE_648000 = (((1:0.689002820558672,2:0.689002820558672):33.65832430769888,3:30.347327128257547):180.58607361167003,((4:0.364061771745142,5:0.364061771745142):50.458714887877065,(((6:3.281411589216984,7:6.281411589216984):31.197027683069468,(((((8:1.9755122666709362,(((13:0.02207467842479494,14:0.02207467842479494):0.42287977729576764,((15:0.23728691965543366,17:0.23728691965543366):0.0538…
tree STATE_652000 = (((1:0.01793255285333828,2:0.01793255285333828):33.1984684171657,3:29.216400970019038):207.17485591680338,((4:0.18700662374357435,5:0.18700662374357435):64.00489806779197,((((6:2.456761935252162,7:5.456761935252162):32.03207900139156,((8:6.00708770265949,(((((9:0.5835017083632794,49:0.5835017083632794):0.41003367066386687,24:0.9935353790271463):1.6478013302614523,25:2.64133670…
tree STATE_656000 = (((1:0.06302123973339313,2:0.06302123973339313):43.56898023554934,3:39.632001475282735):155.92687564595707,((4:1.2473724325587519,5:1.2473724325587519):47.8890071467425,((((6:1.6982328019797084,7:4.698232801979708):29.446914565207898,(8:2.7515376240547633,((((9:0.2842810383260421,(44:0.0679347056560618,48:0.0679347056560618):0.21634633266998032):0.21719794926312352,37:0.501478…
tree STATE_660000 = (((1:0.13937392343541966,2:0.13937392343541966):28.464383639464174,3:24.603757562899595):146.77431185270436,((4:0.3048414091437337,5:0.3048414091437337):46.177297453810205,((((6:2.993811503821079,7:5.993811503821079):23.97280883322362,(((8:1.920112080939666,(((11:1.0295428241877664,23:1.0295428241877664):0.15627521503132602,((19:0.8872853431225061,21:0.8872853431225061):0.1110…
tree STATE_664000 = (((1:0.41307707214410705,2:0.41307707214410705):36.01357641501065,3:32.42665348715475):197.53607934167553,((4:0.6266708850177309,5:0.6266708850177309):45.33891678752344,(((6:1.7382499840001193,7:4.738249984000119):27.519679060883036,((((((8:1.5036864342172962,(((((10:0.21314478054604086,29:0.21314478054604086):0.6731105901092984,28:0.8862553706553392):0.12879899215550006,12:1.…
tree STATE_668000 = (((1:0.4222601607498717,2:0.4222601607498717):29.19997603868938,3:25.62223619943925):188.03705299834235,((4:1.947389398100654,5:1.947389398100654):45.10552573860806,((((6:2.3635965280015014,7:5.363596528001501):26.537129631195604,((((8:1.7653735563659252,((((((9:0.5771297700875148,((10:0.1387367288444146,29:0.1387367288444146):0.21992800803818183,50:0.3586647368825964):0.21846…
tree STATE_672000 = (((1:0.37392533894919566,2:0.37392533894919566):34.33830789991397,3:30.712233238863163):176.16036876578409,((4:0.06273472252271439,5:0.06273472252271439):38.93521110760115,((((6:3.8905422690653344,7:6.890542269065334):22.73640595479439,(((((8:1.5319043202037934,((13:8.457588455632642E-4,14:8.457588455632642E-4):1.320643251209475,((15:0.40445317444956097,(17:0.04341653001597186…
tree STATE_676000 = (((1:0.5011921019767946,2:0.5011921019767946):25.481521950147144,3:21.98271405212394):153.4475285313049,((4:0.00288103263111239,5:0.00288103263111239):51.5071646740234,((((6:0.9355507141075154,7:3.9355507141075154):30.105628471806618,((((8:2.573719603938304,((((11:0.6383053731673516,((21:0.010190130606704633,23:0.010190130606704633):0.25080235944985646,22:0.2609924900565611):0…
tree STATE_680000 = (((1:0.5829924254027539,2:0.5829924254027539):25.536689186899697,3:22.11968161230245):175.94443781307714,((4:0.6559522276896637,5:0.6559522276896637):44.72098977189049,(((6:2.1412412253897415,7:5.1412412253897415):26.48317153889795,((((((8:0.6396506924533717,28:0.6396506924533717):0.2686825768582801,(9:0.7412613303770602,(32:0.003183718664667237,37:0.003183718664667237):0.7380…
tree STATE_684000 = (((1:0.5332837835681232,2:0.5332837835681232):26.118495307497554,3:22.651779091065677):173.0939735598842,((4:0.5883023608504416,5:0.5883023608504416):48.532476007983995,((((6:3.2289706905926634,7:6.228970690592663):25.55761317656911,(((((((8:1.1395390656291153,(26:0.19636797203054324,45:0.19636797203054324):0.9431710935985721):0.44995467422786106,(((24:0.6445986111794063,43:0.…
tree STATE_688000 = (((1:0.33805961805553153,2:0.33805961805553153):28.68951724904924,3:25.02757686710477):133.95592473175043,((4:0.54927173130298,5:0.54927173130298):40.62572345571623,(((6:2.3529471317599784,7:5.352947131759978):27.682668444389233,(((8:2.716701928882169,((10:0.6451894170204259,29:0.6451894170204259):1.6291278202778448,(((((11:0.6090415930939934,21:0.6090415930939934):0.519926183…
tree STATE_692000 = (((1:0.6453026497454033,2:0.6453026497454033):33.659086537160846,3:30.30438918690625):161.33072761662743,((4:0.9603252448506598,5:0.9603252448506598):44.21812193955569,((((6:1.1310650024211766,7:4.131065002421177):28.88948078265094,(((((((8:0.551970471424887,((41:0.03365752299085405,48:0.03365752299085405):0.05866267755803828,44:0.09232020054889233):0.45965027087599464):0.3615…
tree STATE_696000 = (((1:0.06736487953860326,2:0.06736487953860326):24.875577115788296,3:20.942941995326898):172.3725115800555,((4:0.1393577218735178,5:0.1393577218735178):46.14620977990318,((((6:4.292661968033315,7:7.292661968033315):25.9166219076683,((8:2.799361323252031,((((((((((9:0.3906232367294452,((31:0.2524818556552704,43:0.2524818556552704):0.09883105420922328,((33:0.05525821135871431,51…
tree STATE_700000 = (((1:0.4737978153844242,2:0.4737978153844242):28.064596193181615,3:24.538394008566037):150.76079404422433,((4:0.13422215589547015,5:0.13422215589547015):44.07641658351452,((((6:3.795286576003978,7:6.795286576003978):24.41528969978145,((((8:1.129869418418084,(28:0.9206597465702251,(30:0.17834283996855568,44:0.17834283996855568):0.7423169066016694):0.20920967184785888):1.0151910…
tree STATE_704000 = (((1:0.3877618429898,2:0.3877618429898):21.599478353894817,3:17.987240196884617):133.81655617559957,((4:0.10360962024326525,5:0.10360962024326525):35.71795438939479,((((6:2.8237990663619588,7:5.823799066361959):20.896286036612693,((((((8:1.2143747134522356,((28:0.35228796243775107,(31:0.12768035141801512,45:0.12768035141801512):0.22460761101973595):0.38487907248824116,47:0.737…
tree STATE_708000 = (((1:1.5993375620457684,2:1.5993375620457684):27.272038754854712,3:24.87137631690048):166.93169648724052,((4:0.06632838483187342,5:0.06632838483187342):43.08880757988905,((((6:0.8322891105199197,7:3.8322891105199197):22.82104508102105,((8:2.158778120125767,((9:1.3351689763180818,(((12:0.16937824337989896,(44:0.05889526198401985,50:0.05889526198401985):0.11048298139587912):0.00…
tree STATE_712000 = (((1:0.3701272051949509,2:0.3701272051949509):22.939499221743606,3:19.309626426938557):110.81712068188392,(((4:0.02188953945463723,5:0.02188953945463723):20.714277890920098,(((6:1.2747684738623946,7:4.274768473862395):19.471063345164566,(((((8:1.3810066165112627,32:1.3810066165112627):0.10795897917882313,((9:0.7165286813816693,((31:0.1374800996559543,(34:0.0908727579808202,51:…
tree STATE_716000 = (((1:0.2015275043152478,2:0.2015275043152478):19.05072686334948,3:15.25225436766473):99.26936316498352,(((4:1.5870382996752141E-4,5:1.5870382996752141E-4):19.380506579053517,(((6:1.0619051439392297,7:4.06190514393923):17.922260547757134,((((8:0.9937147366293098,9:0.9937147366293098):0.5500436881948509,((((24:0.9740702875111036,((30:0.22858717334460546,(36:0.06647487974420295,5…
tree STATE_720000 = (((1:0.05737134047535797,2:0.05737134047535797):22.001321135988853,3:18.05869247646421):104.82001316184252,(((4:0.012638692699967535,5:0.012638692699967535):21.815159802404118,(((6:1.2786978145338708,7:4.278697814533871):13.445990023739686,(((((8:0.828852255639011,(((12:0.3069550927388498,50:0.3069550927388498):0.020929199445437363,46:0.32788429218428716):0.13358937198804666,(…
tree STATE_724000 = (((1:0.05750168771601949,2:0.05750168771601949):17.13343293042271,3:13.19093461813873):89.00478969245377,(((4:0.012849203234440054,5:0.012849203234440054):18.332344846553745,((6:2.2475674478469703,7:5.24756744784697):18.171288845544325,(((((8:1.353489917970765,27:1.353489917970765):0.16198747759300525,(11:0.48342468404279654,(((19:0.1243501609911567,(21:0.10540139942065602,22:…
tree STATE_728000 = (((1:0.05750168771601949,2:0.05750168771601949):16.487809987610348,3:12.545311675326367):81.75894871958931,(((4:0.012849203234440054,5:0.012849203234440054):17.605312935647163,(((6:0.7297729536554503,7:3.7297729536554503):14.773352453152958,((8:1.0668380995000455,47:1.0668380995000455):0.7378112680439552,((((9:0.7992088458529495,(((((11:0.22535101475289693,22:0.225351014752896…
tree STATE_732000 = (((1:0.08974789207437084,2:0.08974789207437084):19.107711987536096,3:15.197459879610467):98.93170492253569,(((4:0.14512370765755023,5:0.14512370765755023):21.336907248929688,(((6:1.9758499202607176,7:4.975849920260718):16.15695997326305,((((((8:0.9390436401477572,36:0.9390436401477572):0.020618126347809795,35:0.959661766495567):0.021590425028157223,(9:0.7587063387751712,(28:0.…
tree STATE_736000 = (((1:0.45224467037451177,2:0.45224467037451177):15.74216014395374,3:12.194404814328252):98.12318787794545,(((4:0.02637016833168282,5:0.02637016833168282):19.582194028716735,((6:1.0058861361284652,7:4.005886136128465):19.084865232540828,(((((((8:0.37104340075052655,28:0.37104340075052655):0.04574245189047549,(10:0.20795180699494437,29:0.20795180699494437):0.20883404564605768):0…
tree STATE_740000 = (((1:0.44091278920191357,2:0.44091278920191357):19.383886279907454,3:15.824799069109368):86.2080277669804,(((4:0.008905780513472905,5:0.008905780513472905):15.306141874014656,(((6:0.8204607222266311,7:3.820460722226631):14.406682994158878,(((((((((((8:0.13067103336233463,(32:0.056361870776524284,39:0.056361870776524284):0.07430916258581034):0.008466962352737334,45:0.1391379957…
tree STATE_744000 = (((1:0.4638896976660778,2:0.4638896976660778):18.27424377800405,3:14.738133475670129):87.61593228185659,(((4:0.09905766605368171,5:0.09905766605368171):17.60623985780441,(((6:0.9947717201524746,7:3.9947717201524746):13.542588944360094,((((((8:0.8556823318839021,(((11:0.49472161801750647,(((19:0.09020239580822181,20:0.09020239580822181):0.05115627149015364,22:0.1413586672983754…
tree STATE_748000 = (((1:0.4727861352581364,2:0.4727861352581364):15.996496824510146,3:12.469282959768282):93.38981071219798,(((4:0.11282615231750448,5:0.11282615231750448):20.401924692197383,(((6:1.6889901360740112,7:4.688990136074011):16.434991741390625,(((((((8:0.3655377814638546,(43:0.07223294205150596,51:0.07223294205150596):0.29330483941234864):0.2867477198512366,((((31:0.042632818319775924…
tree STATE_752000 = (((1:0.016301472986150145,2:0.016301472986150145):21.41091306885227,3:17.42721454183842):110.09536717719104,(((4:0.07237126229636814,5:0.07237126229636814):22.575434308667926,(((6:1.223888933549011,7:4.223888933549011):16.79748974033963,((8:2.1552060463341065,((9:1.8951913097508448,((11:0.1562129251850961,22:0.1562129251850961):0.11759167559507,((19:0.15506594475848667,21:0.15…
tree STATE_756000 = (((1:0.2188073292360837,2:0.2188073292360837):22.463249434893676,3:18.682056764129758):108.54864928166955,(((4:0.008139892269136695,5:0.008139892269136695):20.9849623662002,(((6:0.8839518589485289,7:3.883951858948529):18.044556957772752,((((((8:0.5765298023772232,(27:0.10233438663951801,33:0.10233438663951801):0.4741954157377052):0.18421056967807115,(34:0.642877406846443,(42:0…
tree STATE_760000 = (((1:0.19177582219286649,2:0.19177582219286649):20.1390986277881,3:16.330874449980968):119.66337181456993,(((4:0.02643359329426964,5:0.02643359329426964):23.979594249519394,(((6:2.985244403893195,7:5.985244403893195):18.467259437172086,((8:1.6848414978167519,((31:0.0674514518461739,43:0.0674514518461739):0.8108181826941128,49:0.8782696345402867):0.8065718632764651):0.421560538…
tree STATE_764000 = (((1:0.13563731226239994,2:0.13563731226239994):19.78104155408637,3:15.916678866348771):112.96683827496403,(((4:0.33106836604514456,5:0.33106836604514456):19.12019425108128,(((6:1.982931728016422,7:4.982931728016422):16.198777198812817,((((8:1.8211800133246023,((((10:0.496839084082802,29:0.496839084082802):0.1875046892911464,((((24:0.2831866353610835,33:0.2831866353610835):0.1…
tree STATE_768000 = (((1:0.4649677290060783,2:0.4649677290060783):18.548212693776122,3:15.013180422782199):87.24063721658321,(((4:0.3656538791478603,5:0.3656538791478603):14.564731029718345,(((6:1.066091923467349,7:4.066091923467349):13.928680451595108,((((8:1.293955467648379,(((26:0.17527959407241056,46:0.17527959407241056):0.26092330891836385,(((31:0.05005733208423489,32:0.05005733208423489):0.…
tree STATE_772000 = (((1:0.2517170601741512,2:0.2517170601741512):20.22329618859496,3:16.475013248769113):79.61358159901727,(((4:0.08353626404619341,5:0.08353626404619341):15.62738225009283,(((6:0.28792850896110256,7:3.2879285089611026):12.161103251328793,(((((8:0.9003381630467047,27:0.9003381630467047):0.33012537206261006,((((10:0.10437004149788358,29:0.10437004149788358):0.1229014242462786,30:0…
tree STATE_776000 = (((1:0.4619193230638139,2:0.4619193230638139):22.11588720663831,3:18.577806529702123):107.54982816925019,(((4:0.31237727801776316,5:0.31237727801776316):19.476188888718376,(((6:1.2047700176579017,7:4.204770017657902):17.20441270198294,(((((8:0.9563744855836984,((9:0.2635005914623062,32:0.2635005914623062):0.4585113634433877,((10:0.5364554109788752,29:0.5364554109788752):0.0308…
tree STATE_780000 = (((1:0.46918597612922675,2:0.46918597612922675):20.48726028979025,3:16.956446265919478):121.51532095099483,(((4:0.24115063501181488,5:0.24115063501181488):19.657263041818446,(((6:1.1715489720527268,7:4.171548972052727):17.314084950826018,(((((8:0.63571681365072,9:0.63571681365072):0.555985384381101,(((25:0.33705138410117985,38:0.33705138410117985):0.23177369126491276,48:0.5688…
tree STATE_784000 = (((1:0.008130792318551627,2:0.008130792318551627):22.475779039498725,3:18.48390983181728):101.15602134076664,(((4:0.20521085082171986,5:0.20521085082171986):19.759400509168238,((6:1.2549772821620468,7:4.254977282162047):20.854343440004058,(((8:1.7039831530683096,(((((((9:0.6305334838199151,(((25:0.34647028694832177,40:0.34647028694832177):0.03418016595475987,(41:0.081778114612…
tree STATE_788000 = (((1:0.042813380253578615,2:0.042813380253578615):20.00253929001309,3:16.04535267026667):88.78725910478911,(((4:0.26240158588982077,5:0.26240158588982077):18.259553107673554,(((6:1.2402217627054188,7:4.240221762705419):15.467960192777694,(((((((8:0.8794967017389239,9:0.8794967017389239):0.04323855595559278,(11:0.8044609821872863,(((19:0.22468251312777787,(22:0.1451964341370199…
tree STATE_792000 = (((1:0.17320246510779214,2:0.17320246510779214):17.900074329048476,3:14.073276794156268):97.54048151214116,(((4:0.6118194029685622,5:0.6118194029685622):20.522642025967272,(((6:0.8097231538479628,7:3.809723153847963):16.173129886889132,((((8:1.0683573148315368,(((((11:0.09334050704048132,23:0.09334050704048132):0.041830107899444455,20:0.13517061493992577):0.3129176769367196,19…
tree STATE_796000 = (((1:0.1568811544460651,2:0.1568811544460651):18.26287780389153,3:14.419758958337596):94.93490812639824,(((4:0.601606206937376,5:0.601606206937376):16.720141486948705,(((6:1.6373096649544756,7:4.637309664954476):14.560836429874225,(((8:1.3446272607237868,(((25:0.3921542236631273,(40:0.0932213372867377,44:0.0932213372867377):0.2989328863763896):0.40439833593346414,34:0.79655255…
tree STATE_800000 = (((1:0.23798963541419837,2:0.23798963541419837):18.232138891561032,3:14.47012852697523):85.85345822247322,(((4:0.6310682524146323,5:0.6310682524146323):16.55356886597713,(((6:0.8695691042833946,7:3.8695691042833946):16.424167707340544,(((8:1.5875207366778497,30:1.5875207366778497):0.16010708295759613,(((9:1.000817775798178,((27:0.7805848219463724,((41:0.05261852289627983,46:0.…
tree STATE_804000 = (((1:0.24542245193457113,2:0.24542245193457113):21.47779778924273,3:17.723220241177298):103.63897412784658,(((4:0.9934813055767577,5:0.9934813055767577):20.929597476982146,(((6:1.4496936306603896,7:4.44969363066039):19.154389626994565,((((8:1.2486055554195512,((12:0.6762501002563513,26:0.6762501002563513):0.5635915525960965,((32:1.1272181337692062,49:1.1272181337692062):0.0339…
tree STATE_808000 = (((1:0.13786120005649138,2:0.13786120005649138):29.074865889145116,3:25.212727089201607):117.31708200613441,((4:0.24018886782113924,5:0.24018886782113924):39.628909579584665,((((6:1.2720346029429477,7:4.272034602942948):18.780656685491955,(((8:2.071751732258594,((((10:0.5098965958489337,29:0.5098965958489337):0.3074914549873834,(38:0.13769394781071165,41:0.13769394781071165):0…
tree STATE_812000 = (((1:0.19316732831253525,2:0.19316732831253525):23.428959786599755,3:19.622127114912292):138.485574006534,((4:0.16799153043081105,5:0.16799153043081105):39.12218349604868,((((6:0.8607145699198551,7:3.860714569919855):20.514388137278267,(((((8:1.413618210897529,(((13:0.025527026815694152,14:0.025527026815694152):0.6565998160447986,17:0.6821268428604927):0.1372450139650533,(15:0…
tree STATE_816000 = (((1:0.19316732831253525,2:0.19316732831253525):24.345375517722935,3:20.53854284603547):134.75873523185857,((4:0.7854738661838567,5:0.7854738661838567):36.37900894294655,((((6:2.5157297488038024,7:5.515729748803802):20.907557159602398,((((((8:0.9314649200194873,((25:0.311633742358217,35:0.311633742358217):0.4352774773362506,28:0.7469112196944676):0.18455370032501972):0.0276629…
tree STATE_820000 = (((1:0.5510884981216453,2:0.5510884981216453):24.65758244096287,3:21.208670939084513):116.65796882142497,((4:0.5321232113939853,5:0.5321232113939853):33.257661844859705,((((6:2.4577304721770625,7:5.4577304721770625):17.808277495723466,(8:1.671452814590426,((((((((9:0.16023267642182226,42:0.16023267642182226):0.25652879452727834,((30:0.32186303150491,(37:0.24090662544811423,38:…
tree STATE_824000 = (((1:0.20442481662071366,2:0.20442481662071366):27.04039483333228,3:23.244819649952994):130.56125497195788,((4:0.3223751736945246,5:0.3223751736945246):41.541693029704696,(((6:1.2401674562570983,7:4.240167456257098):26.153544256648264,((((((((((8:0.437687720633778,((34:0.013381710798983251,46:0.013381710798983251):0.19802090244359358,48:0.21140261324257684):0.22628510739120114…
tree STATE_828000 = (((1:0.8189519256710867,2:0.8189519256710867):27.565088417136046,3:24.384040342807133):152.46067309956373,((4:0.3293358539598774,5:0.3293358539598774):45.789485969589876,((((6:3.87590222445624,7:6.87590222445624):23.753558178092803,(((8:1.5290801462242276,(((((11:0.6466821840322448,(((19:0.20060095646098963,21:0.20060095646098963):0.014399530762187446,20:0.21500048722317708):0…
tree STATE_832000 = (((1:0.5315790669943024,2:0.5315790669943024):34.57779430350457,3:31.109373370498872):153.92986848520613,((4:0.2861821495860326,5:0.2861821495860326):46.68751736418353,((((6:1.5707866918336055,7:4.5707866918336055):28.676041960999136,(((8:1.3725548916862582,(11:0.7072819004049123,((19:0.2745103139480106,23:0.2745103139480106):0.3784705534720145,(20:0.3056529276395987,(21:0.132…
tree STATE_836000 = (((1:0.45208864362980883,2:0.45208864362980883):21.462000078575578,3:17.91408872220539):133.08591251669023,((4:0.1664981366948748,5:0.1664981366948748):39.14924109218431,(((6:3.5091091407949726,7:6.509109140794973):23.81846503980422,(((((8:1.6986769596841413,((10:0.6873458465849388,29:0.6873458465849388):0.8139965159294372,(((13:0.046295213327363194,14:0.046295213327363194):0.…
tree STATE_840000 = (((1:0.8308392158858044,2:0.8308392158858044):22.68542627451275,3:19.516265490398556):124.66273748508542,((4:0.33148360037928803,5:0.33148360037928803):39.83705361418148,(((6:4.10141240848702,7:7.10141240848702):22.08168269402894,(((((((8:1.5153702777628422,((((13:0.038362247756877396,14:0.038362247756877396):0.33349449771942447,17:0.3718567454763019):0.012175462425889738,(16:…
tree STATE_844000 = (((1:0.26858478879237246,2:0.26858478879237246):25.22959898730361,3:21.498183776095985):142.14629156315226,((4:0.13118818000590515,5:0.13118818000590515):35.86069238577511,(((6:1.5086366955596535,7:4.5086366955596535):23.800722717864588,(((((8:1.675267797354595,(((12:1.0046012049346713,(44:0.00975837684200971,45:0.00975837684200971):0.9948428280926616):0.19375591352367727,(((2…
tree STATE_848000 = (((1:0.29277104013740285,2:0.29277104013740285):23.751121013699844,3:20.043892053837247):148.9135817918982,((4:0.16959792313522293,5:0.16959792313522293):38.42881351738117,((((6:2.2756654562709313,7:5.275665456270931):24.26915216973778,(((((8:1.1039227770688633,(((13:0.21431087025892476,14:0.21431087025892476):0.28065025741892713,((15:0.10296881091917494,17:0.10296881091917494…
tree STATE_852000 = (((1:1.8065911539026622,2:1.8065911539026622):19.855191083483657,3:17.66178223738632):129.17197708928495,((4:0.045765582484859735,5:0.045765582484859735):33.546160017088006,(((6:4.135074383948048,7:7.135074383948048):24.545818019715657,(((((((8:1.1025553100065149,(42:0.022608975286902564,47:0.022608975286902564):1.0799463347196123):0.17750137996745385,(10:0.6893464125691701,29…
tree STATE_856000 = (((1:0.37498222533121073,2:0.37498222533121073):28.029219807118935,3:24.404202032450144):132.2552957296187,((4:0.23286261092987637,5:0.23286261092987637):39.977008684224636,((((6:3.2988857720176687,7:6.298885772017669):20.129796637948395,(((((((8:0.8393372945526723,(((33:0.2380350734223684,42:0.2380350734223684):0.20226169019305418,50:0.4402967636154226):0.33677039040153367,(3…
tree STATE_860000 = (((1:0.3739820637483291,2:0.3739820637483291):25.674732067090567,3:22.048714130838896):168.15536093024775,((4:0.009972790774851248,5:0.009972790774851248):47.39647174996884,((((6:1.4239799013059242,7:4.423979901305924):24.98451907579517,(((((((8:1.3488409619074997,(36:0.04705183657679804,42:0.04705183657679804):1.3017891253307017):0.6217097369788791,((35:0.9411907432641724,50:…
tree STATE_864000 = (((1:0.35411269904278875,2:0.35411269904278875):26.108067919894573,3:22.46218061893736):165.97348535947538,((4:0.07320236694025439,5:0.07320236694025439):49.06623827108278,((((6:2.4631687702764387,7:5.463168770276439):27.17745252160539,((((((8:1.259788531171573,(((((26:0.331763949102261,30:0.331763949102261):0.04458038871007464,38:0.3763443378123356):0.034791410360433594,48:0.…
tree STATE_868000 = (((1:2.319481132898048,2:2.319481132898048):27.656610821639646,3:25.976091954537694):148.5159327250667,((4:0.6632515480861461,5:0.6632515480861461):46.500032488317025,((((6:2.616662532166952,7:5.616662532166952):25.69735495595278,(((((((((8:0.44511965562528494,(38:0.18254125172347002,47:0.18254125172347002):0.2625784039018149):0.4035866844035932,(10:0.4706929436724062,29:0.470…
tree STATE_872000 = (((1:0.5201868266414813,2:0.5201868266414813):21.931434692902926,3:18.451621519544407):148.93395228741304,((4:0.5367836597124231,5:0.5367836597124231):47.036217696888855,((((6:2.3867250818578087,7:5.386725081857809):27.312362064481395,(((8:2.7183253952066924,(((((11:0.6568352936540774,23:0.6568352936540774):0.34400307131376373,(20:0.19098617094225076,21:0.19098617094225076):0.…
tree STATE_876000 = (((1:0.31847675598085523,2:0.31847675598085523):31.29665694266425,3:27.615133698645103):148.6678418420372,((4:0.8885023455802052,5:0.8885023455802052):42.044063810869034,(((6:2.5558227001911353,7:5.555822700191135):30.174444317697663,((((((8:0.9873822598099715,((33:0.06594035482673162,42:0.06594035482673162):0.7080069329463173,36:0.773947287773049):0.21343497203692252):0.08305…
tree STATE_880000 = (((1:0.01934471039422725,2:0.01934471039422725):36.15139534204079,3:32.17074005243502):138.40691079591164,((4:0.30073656075975563,5:0.30073656075975563):45.29621787698268,((((6:2.0451165204046795,7:5.0451165204046795):29.251402123406056,(((((((((8:1.0755637893521568,25:1.0755637893521568):0.3728568594060728,((((31:0.024806037067872048,39:0.024806037067872048):0.012692518690113…
tree STATE_884000 = (((1:0.8739954463917758,2:0.8739954463917758):29.777131707423024,3:26.651127153814798):185.11030577061445,((4:1.24553172182973,5:1.24553172182973):56.846033930799244,((((6:1.0157165858957962,7:4.015716585895796):26.789474762603774,((((56:0.02313046408752107,57:0.02313046408752107):3.756241814962977,(58:1.774162749767,59:1.774162749767):1.0052095292834977):10.623908415541322,60…
tree STATE_888000 = (((1:0.2737718231089534,2:0.2737718231089534):28.450382723954164,3:24.724154547063115):191.78814498562429,((4:1.137372629223254,5:1.137372629223254):46.06449346965958,((((6:1.7678707948608006,7:4.767870794860801):28.220401987049424,(8:4.114048839375982,(((((((9:1.0160953370631352,35:1.0160953370631352):0.9600680036115141,41:1.9761633406746493):0.30307535398080376,(((11:0.37580…
tree STATE_892000 = (((1:0.5917024657613794,2:0.5917024657613794):30.866422118782573,3:27.458124584543953):163.94445666697214,((4:0.6135987441740074,5:0.6135987441740074):48.2825788601706,((((6:0.7111193472693822,7:3.711119347269382):28.034417864340114,(((8:2.9508056351059455,(10:1.2538458369212586,29:1.2538458369212586):1.696959798184687):0.46459956455044793,((11:0.6546105098190269,19:0.65461050…
tree STATE_896000 = (((1:1.1073912837817286,2:1.1073912837817286):40.76061043561915,3:37.86800171940088):210.0642808757957,((4:0.20148565133417584,5:0.20148565133417584):56.43861447861941,((((6:3.3370906004539247,7:6.337090600453925):33.01779760312509,(((((8:2.3151258465234155,((((25:0.5074216412314072,(((31:0.03337691418050258,38:0.03337691418050258):0.0863081865319209,(34:0.11333389324268234,35…
tree STATE_900000 = (((1:0.5008091925903209,2:0.5008091925903209):40.236727343547614,3:36.73753653613793):218.3327637501557,((4:0.6571821027227838,5:0.6571821027227838):57.083272285946435,((((6:2.8703234499506944,7:5.870323449950694):30.12816557369876,(((((8:2.0719606318696226,(((11:0.6721895979183009,23:0.6721895979183009):0.2272466709226446,20:0.8994362688409455):0.3850035496042873,((19:0.38047…
tree STATE_904000 = (((1:0.8046987578741227,2:0.8046987578741227):45.551147539473654,3:42.355846297347775):195.7284893429435,((4:0.6133579549437442,5:0.6133579549437442):55.212749463046556,((((6:3.3131014694438266,7:6.3131014694438266):31.77772836990992,(((((((8:0.807241618702992,(24:0.06241706527931784,38:0.06241706527931784):0.7448245534236742):1.0703623198363237,(((((11:0.49282953211352587,(21…
tree STATE_908000 = (((1:0.8911255759150389,2:0.8911255759150389):43.427243921357906,3:40.31836949727295):213.37827805948842,((4:1.3247675198061746,5:1.3247675198061746):56.00860826809705,((((6:2.2185961231755087,7:5.218596123175509):32.48059399000096,((((8:1.3696586620184148,((26:0.694362353082211,34:0.694362353082211):0.3303332569366959,50:1.0246956100189069):0.34496305199950794):0.967964627979…
tree STATE_912000 = (((1:0.4367902451884422,2:0.4367902451884422):31.690335193650398,3:28.12712543883884):183.6667495325345,((4:0.26242484158022883,5:0.26242484158022883):54.472958715804296,((((6:2.8321644847871896,7:5.83216448478719):31.849916479678274,(((((8:1.4629729365094273,27:1.4629729365094273):0.2886274604057164,(((((24:0.08496444146296253,36:0.08496444146296253):0.32971885259379485,33:0.…
tree STATE_916000 = (((1:0.3549757860823295,2:0.3549757860823295):31.85494077924057,3:28.2099165653229):163.17038581697398,((4:0.07485866949460451,5:0.07485866949460451):53.63495092248817,((((6:4.486714750239292,7:7.486714750239292):26.092286397010533,(((8:3.067872899763659,(((11:0.3227059620418964,20:0.3227059620418964):0.7327866300055921,(19:0.25230555927151993,22:0.25230555927151993):0.8031870…
tree STATE_920000 = (((1:0.45367415753349327,2:0.45367415753349327):41.99063447602635,3:38.44430863355984):186.57834655835197,((4:0.5178829424110347,5:0.5178829424110347):58.052760993823426,((((6:2.2163917526758743,7:5.216391752675874):31.0143313973444,((((((8:2.3397259058421476,(((10:1.3671867285921318,29:1.3671867285921318):0.4996973449636706,(((24:0.4466715036621974,39:0.4466715036621974):0.09…
tree STATE_924000 = (((1:0.45367415753349327,2:0.45367415753349327):46.52661431007686,3:42.98028846761035):203.60241800271893,((4:0.016904112675071303,5:0.016904112675071303):46.00566524338982,((((6:1.883727905864637,7:4.883727905864637):32.19303811398044,((((56:0.18591509923669075,57:0.18591509923669075):3.8608762689850864,(58:2.0876944195068297,59:2.0876944195068297):0.9590969487149477):16.6317…
tree STATE_928000 = (((1:0.45367415753349327,2:0.45367415753349327):42.16467524035458,3:38.618349397888075):222.6175846365243,((4:0.7587509598261235,5:0.7587509598261235):61.171210202651274,((((6:2.4394352877343195,7:5.4394352877343195):34.25615055475508,(8:5.865751995026673,(((9:1.723901553743743,(((((25:0.8821534509800796,28:0.8821534509800796):0.22125682462927154,(30:0.5446845976042948,(33:0.3…
tree STATE_932000 = (((1:1.0221521300502001,2:1.0221521300502001):36.624468921291374,3:33.646621051341576):243.18885009398576,((4:1.149281664904347,5:1.149281664904347):62.937765401248726,((((6:2.237665076880755,7:5.237665076880755):38.507605116435464,(((8:2.3954268053316943,(((9:1.7882316204078268,24:1.7882316204078268):0.14606477055435785,((((10:0.9760136030975639,(35:0.12007914816591672,51:0.1…
tree STATE_936000 = (((1:1.0888703588988804,2:1.0888703588988804):47.48955808705386,3:44.57842844595274):257.0178349766502,((4:0.842826064437137,5:0.842826064437137):72.0232874315027,((((6:6.324622418742537,7:9.324622418742537):29.035286978437085,((((56:0.1412896806380537,57:0.1412896806380537):5.7304302712040505,(58:3.130652426103122,59:3.130652426103122):1.7410675257389823):13.997676455579166,6…
tree STATE_940000 = (((1:0.7711437710915678,2:0.7711437710915678):46.56740008172268,3:43.33854385281425):232.83775838752794,((4:1.2226046720335368,5:1.2226046720335368):67.34240992407398,((((6:7.166977779140623,7:10.166977779140623):38.3192906684418,((((8:2.7044176261396453,((((25:0.4712974144265419,50:0.4712974144265419):0.08693717185586175,41:0.5582345862824036):0.613291182964945,47:1.171525769…
tree STATE_944000 = (((1:1.3605524046308979,2:1.3605524046308979):62.096353522673866,3:59.45690592730476):245.95009888077766,((4:2.685199386663971,5:2.685199386663971):73.27697802845356,((((6:6.14066315596442,7:9.14066315596442):39.41827115056046,((8:5.554083069215632,((((((((11:1.1300895147009447,(20:0.7127398385314128,(22:0.191653479363039,23:0.191653479363039):0.5210863591683738):0.41734967616…
tree STATE_948000 = (((1:0.3799076945104751,2:0.3799076945104751):50.049803265172855,3:46.429710959683334):231.6941572394466,((4:0.2452258821073574,5:0.2452258821073574):68.58181753784741,(((6:4.452042690015221,7:7.452042690015221):34.2206589851412,(((8:3.46287072641771,((((26:0.4548270024509916,40:0.4548270024509916):0.14151847187924949,((27:0.41358732173973956,28:0.41358732173973956):0.02020797…
tree STATE_952000 = (((1:1.7133146775189605,2:1.7133146775189605):48.186609506124434,3:45.89992418364339):203.12288224174517,((4:0.17817766167055993,5:0.17817766167055993):49.58380490696777,((((6:4.2236674294711385,7:7.2236674294711385):32.338437183654676,(((((8:2.9121478764165554,((9:1.2860514148944515,(10:0.5291047622466244,29:0.5291047622466244):0.7569466526478271):1.0718969125732347,28:2.3579…
tree STATE_956000 = (((1:0.7537596778332265,2:0.7537596778332265):33.86431232173433,3:30.61807199956756):169.33377296634177,((4:0.694833081068003,5:0.694833081068003):49.23569546191701,((((6:1.6132889830170711,7:4.613288983017071):31.425903147472233,(((((((8:1.0092361896243653,37:1.0092361896243653):0.2558090575519365,((35:0.36351028986580103,(38:0.06897529256800684,40:0.06897529256800684):0.2945…
tree STATE_960000 = (((1:0.5247583873585597,2:0.5247583873585597):35.41532680468392,3:31.94008519204248):159.45860905973962,((4:0.033873917259612085,5:0.033873917259612085):51.19767730609446,(((6:5.5464939282754635,7:8.546493928275464):37.53831932507347,(((8:3.5185203129701645,(((9:1.5541900488790608,(32:0.9466693898717338,((36:0.0214693392488591,47:0.0214693392488591):0.04236978054277904,46:0.06…
tree STATE_964000 = (((1:0.3878080769550678,2:0.3878080769550678):39.99846435543446,3:36.386272432389525):210.0880317688558,((4:0.6344196743117507,5:0.6344196743117507):55.29263663813888,(((6:3.6947541422363503,7:6.69475414223635):37.33376666395008,(((((8:2.6863632399322346,((11:0.6258555704515663,19:0.6258555704515663):1.7913769360618177,((20:1.7488355794366834,(22:1.2729673202693055,23:1.272967…
tree STATE_968000 = (((1:2.3304407134794456,2:2.3304407134794456):51.38975638783358,3:49.720197101313026):233.63084334552406,((4:0.09634549309753027,5:0.09634549309753027):55.393249045651984,((((6:1.654993555893629,7:4.654993555893629):28.85546836307189,(((8:4.236824714925166,(12:3.8487452599328424,((27:1.174331949203391,((36:0.8018081494035594,(42:0.6895516043702588,(48:0.2249638277714206,49:0.2…
tree STATE_972000 = (((1:0.3826827726891935,2:0.3826827726891935):46.81311252737497,3:43.19579530006416):193.52173816601285,((4:0.36982378529546267,5:0.36982378529546267):64.65442706306543,((((6:1.665547610541707,7:4.665547610541707):27.433429966842773,(((8:3.0653661889942265,9:3.0653661889942265):0.2097079124054475,(27:0.8601460570945393,(41:0.5748389540557186,(47:0.13464360297815198,49:0.134643…
tree STATE_976000 = (((1:0.366883961271812,2:0.366883961271812):40.92655171526501,3:37.293435676536824):190.74378122682916,((4:0.6866635335815481,5:0.6866635335815481):59.30258586459813,((((6:2.875739721802214,7:5.875739721802214):34.72146834611507,(((8:2.468947032049691,(30:0.8514839141924244,(35:0.11867839279314882,37:0.11867839279314882):0.7328055213992756):1.6174631178572665):0.37437863143551…
tree STATE_980000 = (((1:0.04305947694218126,2:0.04305947694218126):49.07264647815052,3:45.1157059550927):217.67457915824983,((4:0.25496960346877273,5:0.25496960346877273):57.278743805005654,(((6:4.15137166449491,7:7.15137166449491):36.81153841178838,((((((((8:1.4435025949772415,((10:0.46457142786273686,29:0.46457142786273686):0.6918984717108674,42:1.1564698995736042):0.2870326954036373):0.185392…
tree STATE_984000 = (((1:0.9209230533852164,2:0.9209230533852164):33.2052364477099,3:30.126159501095117):169.90003310947316,((4:0.10422464366096662,5:0.10422464366096662):52.365321636439205,((((6:1.0539767823166457,7:4.053976782316646):27.18093337178304,(((((((8:1.0437646360082422,45:1.0437646360082422):0.8792055430074166,(((24:0.13591722529990546,32:0.13591722529990546):0.29115960382046707,31:0.…
tree STATE_988000 = (((1:0.4360778175945246,2:0.4360778175945246):31.113600114411177,3:27.5496779320057):124.4080450729897,((4:2.4540195911918,5:2.4540195911918):36.873804874715226,(((6:3.057035261872212,7:6.057035261872212):26.003270879591323,(((((((8:1.8953533128737914,9:1.8953533128737914):0.007796270257234061,((((11:0.5411928943985386,22:0.5411928943985386):0.2945551946825745,(21:0.1087044468…
tree STATE_992000 = (((1:0.3129216671941073,2:0.3129216671941073):34.5820493155821,3:30.894970982776208):153.282586914021,((4:0.23518455620598644,5:0.23518455620598644):49.96826280831793,((((6:4.083003246789255,7:7.083003246789255):24.572559388591884,((((8:1.203620562955854,48:1.203620562955854):1.35343030924967,((10:1.347289401776427,29:1.347289401776427):1.1980819862391885,40:2.5453713880156155…
tree STATE_996000 = (((1:0.22895205160351573,2:0.22895205160351573):31.308546661506256,3:27.53749871310977):168.38069726887068,((4:0.4281675476722615,5:0.4281675476722615):48.78132554838671,((((6:3.126384512640591,7:6.126384512640591):30.293487780250082,((((((8:1.8501156666960026,((31:0.4561058203476955,43:0.4561058203476955):1.0505186161579536,(((37:0.1796611373369171,49:0.1796611373369171):0.01…
tree STATE_1000000 = (((1:0.22895205160351573,2:0.22895205160351573):36.92694164138583,3:33.155893692989345):204.8586384099978,((4:0.4281675476722615,5:0.4281675476722615):48.10271925986569,((((6:2.8484839029210907,7:5.848483902921091):29.430750931800723,(((((((8:1.3678729052347474,31:1.3678729052347474):0.195548239538895,44:1.5634211447736424):0.37604982932345643,((10:0.999841673276738,29:0.9998…
tree STATE_1004000 = (((1:0.2707756982205609,2:0.2707756982205609):30.877204875530396,3:27.147980573750957):147.2703113509765,((4:0.058079523788920895,5:0.058079523788920895):40.826323631073386,((((6:0.9929141276079347,7:3.9929141276079347):20.305421056184365,((((((8:0.5048503005680485,38:0.5048503005680485):0.36068320868718096,((28:0.7701241823452855,(49:0.37631528417971455,51:0.3763152841797145…
tree STATE_1008000 = (((1:0.04870631307546702,2:0.04870631307546702):29.43573136304897,3:25.484437676124436):134.85599075029276,((4:0.07565901790067464,5:0.07565901790067464):39.19472057049447,((((6:1.7913982998915836,7:4.791398299891584):18.56376765198455,((((8:1.7575242415549233,((((9:0.32217342983639546,51:0.32217342983639546):0.42753159771728905,29:0.7497050275536845):0.43812576702754,34:1.18…
tree STATE_1012000 = (((1:0.31535409841881545,2:0.31535409841881545):30.77738412435778,3:27.092738222776596):140.34682824924403,((4:1.329795116452189,5:1.329795116452189):39.806553955242265,(((6:1.4936636453713437,7:4.493663645371344):24.127598779444995,((((8:1.2694364081970826,(((11:0.7893930195495239,20:0.7893930195495239):0.217094529663301,23:1.006487549212825):0.05530169954926789,((19:0.38599…
tree STATE_1016000 = (((1:0.08533829016286631,2:0.08533829016286631):36.29567333483383,3:32.381011624996695):157.00271400576358,((4:0.5650169977442978,5:0.5650169977442978):44.857249405729505,(((6:2.279707476981069,7:5.279707476981069):28.376217315545862,((((((8:0.7255423363712084,(30:0.48979461296180643,31:0.48979461296180643):0.23574772340940192):0.03151508393316094,48:0.7570574203043693):0.660…
tree STATE_1020000 = (((1:0.40927119205928797,2:0.40927119205928797):23.935058096269692,3:20.34432928832898):133.4590587798143,((4:0.7447145341972892,5:0.7447145341972892):37.41509403084052,((((6:1.9667019687582528,7:4.966701968758253):18.970281063555078,((((((((8:0.4513024952046731,(33:0.39052645911577955,34:0.39052645911577955):0.06077603608889354):0.15487951528515648,24:0.6061820104898296):0.0…
tree STATE_1024000 = (((1:0.4792702975672132,2:0.4792702975672132):31.475893560209904,3:27.955163857777116):146.91554282282675,((4:0.5324399556221131,5:0.5324399556221131):44.125888541749234,((((6:1.8094722088470938,7:4.809472208847094):24.04832084236754,(((8:2.477532813235908,(((((13:0.2639784938986918,14:0.2639784938986918):0.7557549053331782,(17:0.4946581422858646,18:0.4946581422858646):0.5250…
tree STATE_1028000 = (((1:0.9879403775755566,2:0.9879403775755566):27.35321022717833,3:24.341150604753885):166.97498823770084,((4:0.16220692192681696,5:0.16220692192681696):43.200662044706384,(((6:2.7284506878277,7:5.7284506878277):34.57763670467318,((((((((8:0.5498027752014337,((11:0.3016348848753597,20:0.3016348848753597):0.15003580779172093,((19:0.2974332908235504,(22:0.23077442499042808,23:0.…
tree STATE_1032000 = (((1:0.06479023792510574,2:0.06479023792510574):28.8470904934894,3:24.911880731414506):140.95622657100287,((4:0.13187768758941232,5:0.13187768758941232):39.73366299800095,((((6:2.5571724295335327,7:5.557172429533533):25.617407061811324,(((8:2.3942493808075516,(((((9:0.7435958179557274,((31:0.4070277102446767,49:0.4070277102446767):0.247073844077577,(43:0.412112456199966,45:0.…
tree STATE_1036000 = (((1:0.0060483203977028666,2:0.0060483203977028666):23.325409830920087,3:19.33145815131779):118.33767264056978,((4:0.036228370825188705,5:0.036228370825188705):32.96246120477285,(((6:2.474783985454457,7:5.474783985454457):22.562447677511752,((((((8:1.4248207171728975,(((9:0.8886939445705606,(24:0.8111561927926625,(46:0.377588199747564,47:0.377588199747564):0.43356799304509847…
tree STATE_1040000 = (((1:0.23035533244486572,2:0.23035533244486572):29.047508760635658,3:25.277864093080524):141.95374090592267,((4:8.194687048277416E-4,5:8.194687048277416E-4):37.916069193278965,(((6:2.3222732297558863,7:5.322273229755886):25.567693819245463,(((((8:2.430944574260864,(((((26:0.18352675462817836,34:0.18352675462817836):0.31607439095513734,27:0.4996011455833157):0.3410760804415818…
tree STATE_1044000 = (((1:0.17914626146096957,2:0.17914626146096957):22.480548186093998,3:18.65969444755497):128.40307042732383,((4:0.2996702056029221,5:0.2996702056029221):41.191836295242965,((((6:2.990746743224661,7:5.990746743224661):24.089351149131133,((((((8:0.9750125491870046,(((27:0.5569515097391552,42:0.5569515097391552):0.20703468860762775,(31:0.06311859419598283,(45:0.03822421557540969,…
tree STATE_1048000 = (((1:0.3875026431516897,2:0.3875026431516897):25.862386923826158,3:22.24988956697785):145.1695349215262,((4:0.7624454462891226,5:0.7624454462891226):40.95169727396052,(((6:1.2206284689116638,7:4.220628468911664):30.268191172033788,(((((8:1.7837361022328984,((10:0.5576972349339074,29:0.5576972349339074):0.4946012484118142,(37:0.7808147738946412,(42:0.31097476659981094,47:0.310…
tree STATE_1052000 = (((1:0.29520977133700654,2:0.29520977133700654):25.921991877693678,3:22.217201649030685):128.1427409669643,((4:0.3068706758740447,5:0.3068706758740447):36.64955331432349,((((6:2.369688142790724,7:5.369688142790724):21.984134647009157,((8:1.9861921464343748,(9:1.3179558446908763,37:1.3179558446908763):0.6682363017434985):1.2841216098545734,(((((((10:0.2964427783913212,29:0.296…
tree STATE_1056000 = (((1:0.2241206688948001,2:0.2241206688948001):28.557821860044186,3:24.781942528938984):146.56888188955327,((4:0.19283215017803634,5:0.19283215017803634):40.543223392376696,((((6:2.5516201374272383,7:5.551620137427238):23.686638852082762,(((((56:0.8494870531912483,57:0.8494870531912483):2.426087606563104,58:2.2755746597543522):0.6392300047444386,59:2.914804664498791):15.286475…
tree STATE_1060000 = (((1:0.7336083689359469,2:0.7336083689359469):34.60910594979485,3:31.3427143187308):177.782002446639,((4:0.1426008845190978,5:0.1426008845190978):52.04049472688841,((((6:2.2112764942955385,7:5.2112764942955385):28.04245922571326,(((((8:1.8427500051083177,(28:1.0806219350978452,((32:0.12559951643609535,38:0.12559951643609535):0.08535589628921411,40:0.21095541272530946):0.86966…
tree STATE_1064000 = (((1:6.349198545958501E-4,2:6.349198545958501E-4):42.068201418428096,3:38.06883633828269):212.64948700565233,((4:0.4253835929856358,5:0.4253835929856358):60.420845815456616,((((6:4.419568270878251,7:7.419568270878251):33.36583271185218,(((((((8:1.2072382551458316,24:1.2072382551458316):0.18557270414608795,30:1.3928109592919196):0.1794461770539839,(37:0.35502568253740685,41:0.…
tree STATE_1068000 = (((1:0.03569630328896167,2:0.03569630328896167):43.053707089411105,3:39.08940339270006):215.7198098005936,((4:0.48421798883326694,5:0.48421798883326694):61.83846018169277,((((6:3.204731270794854,7:6.204731270794854):42.87845101026805,((((8:1.948490748113666,((34:0.4646523081790025,49:0.4646523081790025):0.16350281246904552,(44:0.095611329689882,50:0.095611329689882):0.5325437…
tree STATE_1072000 = (((1:1.2642014108623645,2:1.2642014108623645):48.61538683595962,3:45.87958824682198):196.7687121072135,((4:0.009550584616052404,5:0.009550584616052404):63.18280158963776,((((6:6.451700892405624,7:9.451700892405624):35.78532955706274,(((8:4.897863280099823,(((((((9:0.9634781234839307,((33:0.21620298222763348,39:0.21620298222763348):0.44122282983008443,(35:0.10363082404832857,3…
tree STATE_1076000 = (((1:0.28949998835293655,2:0.28949998835293655):35.91388994416676,3:32.2033899325197):250.30059983409626,((4:1.9406006023742162,5:1.9406006023742162):64.71638993054813,((((6:4.840561218388608,7:7.840561218388608):37.01447823450513,(((((((8:2.0336327965975864,24:2.0336327965975864):0.28195425299345533,38:2.315587049591042):0.040350519127247964,42:2.3559375687182897):0.11878979…
tree STATE_1080000 = (((1:0.3800329496383963,2:0.3800329496383963):48.87949780390096,3:45.25953075353936):243.1670064874449,((4:0.47182731196668115,5:0.47182731196668115):63.804986004055024,(((6:3.1662215131914984,7:6.166221513191498):44.09397316738941,((((((8:3.1015301517664065,(((10:0.9134595607497261,29:0.9134595607497261):1.9552975329696012,26:2.8687570937193274):0.12364752337170737,(((24:0.2…
tree STATE_1084000 = (((1:0.986625339721309,2:0.986625339721309):42.86073495690259,3:39.8473602966239):243.36361899899134,((4:0.30799641670492584,5:0.30799641670492584):69.4367176635488,((((6:2.45408395231901,7:5.45408395231901):42.221291648738955,((((8:2.2404382492995523,(((12:0.7835019289096343,28:0.7835019289096343):0.22528664418420408,(37:0.3482087801193292,45:0.3482087801193292):0.6605797929…
tree STATE_1088000 = (((1:0.8997899619096419,2:0.8997899619096419):50.30894275279828,3:47.20873271470792):254.03156727251138,((4:0.5527904071385041,5:0.5527904071385041):74.99393794209949,(((6:4.560199997169757,7:7.560199997169757):44.86849240276162,((((8:3.8973427416850472,((10:1.3845616950628616,29:1.3845616950628616):1.8594456459821882,(((((12:0.4547792001948004,48:0.4547792001948004):0.555449…
tree STATE_1092000 = (((1:0.05842352402155626,2:0.05842352402155626):38.165977904654056,3:34.22440142867561):200.7745493410866,((4:0.14533597699524314,5:0.14533597699524314):54.882489643670596,((((6:4.828500179763294,7:7.828500179763294):33.09200000295278,((8:4.43066523471996,((((9:1.703850658392214,12:1.703850658392214):0.5007011305607103,(((((27:0.7469126235045085,35:0.7469126235045085):0.27123…
tree STATE_1096000 = (((1:0.3948198075154874,2:0.3948198075154874):56.92529676227022,3:53.32011656978571):226.1053511166031,((4:0.4825792694238906,5:0.4825792694238906):60.31251813986697,((((6:5.953962668184445,7:8.953962668184445):21.13789072467538,((((8:2.3585524867199976,((30:1.3785123156828962,33:1.3785123156828962):0.018359153279746465,((34:0.16860138439061417,40:0.16860138439061417):0.04362…
tree STATE_1100000 = (((1:0.323569862165062,2:0.323569862165062):38.88049566302908,3:35.20406552519414):174.8290273379057,((4:2.46869151150908,5:2.46869151150908):51.2518639228235,((((6:2.790083117414694,7:5.790083117414694):26.606695603917842,((((((8:1.213435093702805,35:1.213435093702805):0.8492593211077228,(((12:0.8252167837925031,(27:0.20112017630924922,48:0.20112017630924922):0.6240966074832…
tree STATE_1104000 = (((1:0.24334605915575303,2:0.24334605915575303):32.40049449896859,3:28.643840558124346):160.77342554064796,((4:1.0287584096612132,5:1.0287584096612132):48.17561267410803,((((6:2.5491281196799775,7:5.5491281196799775):32.48909563519307,(((8:2.8499625096974883,(10:0.9945344556646478,29:0.9945344556646478):1.8554280540328405):0.15695238556462243,((((((25:0.3798020928433872,42:0.…
tree STATE_1108000 = (((1:0.1517691246674513,2:0.1517691246674513):29.54147227986055,3:25.693241404528003):140.35344831923112,((4:0.569503434655509,5:0.569503434655509):37.640913323178026,((((6:2.610609293982363,7:5.610609293982363):25.74552965720209,(((((((((8:0.5816246232707839,((41:0.14837017028390345,(42:0.1163415746802316,45:0.1163415746802316):0.032028595603671856):0.1812028966639642,46:0.3…
tree STATE_1112000 = (((1:0.10595212214679606,2:0.10595212214679606):24.991740520022333,3:21.09769264216913):118.96122937108137,((4:0.6287873058352513,5:0.6287873058352513):37.04741829286521,(((6:1.23997410799063,7:4.23997410799063):34.11739312500046,((((8:2.2266876925867756,((9:1.1979608294052657,(34:0.28535104306030723,38:0.28535104306030723):0.9126097863449585):0.0917488572383216,33:1.28970968…
tree STATE_1116000 = (((1:0.13275168008564364,2:0.13275168008564364):30.771263508221562,3:26.904015188307206):148.08341617067893,((4:1.113792281800535,5:1.113792281800535):38.057058686417456,((((6:1.5175057908515628,7:4.517505790851563):23.04051332545672,((((8:1.969321178105195,(((24:0.7134172981867252,31:0.7134172981867252):0.2434077946235541,(30:0.038548836366142,33:0.038548836366142):0.9182762…
tree STATE_1120000 = (((1:0.05572079409782482,2:0.05572079409782482):26.730117866322487,3:22.78583866042031):132.53706778558438,((4:0.1913985354287302,5:0.1913985354287302):36.967567777785206,((((6:1.124905560793942,7:4.124905560793942):26.777544591563355,(((((8:1.2506744466979607,((25:1.0118523371631396,42:1.0118523371631396):0.08337804146824856,(((26:0.35088155686362915,43:0.35088155686362915):…
tree STATE_1124000 = (((1:0.8531700625455301,2:0.8531700625455301):24.403283274841648,3:21.25645333738718):121.20178879444768,((4:0.10992447080652745,5:0.10992447080652745):40.024504664983795,((((6:1.1557888022455032,7:4.155788802245503):22.08994653257454,((((8:1.28427230884326,(((30:0.2791122219519484,(47:0.012152721412457785,48:0.012152721412457785):0.26695950053949064):0.07427627264221143,43:0…
tree STATE_1128000 = (((1:0.3575619024305965,2:0.3575619024305965):22.943883886000602,3:19.3014457884312):126.96164876354477,((4:0.04808201131574563,5:0.04808201131574563):39.59614318847842,((((6:3.3564472138170363,7:6.356447213817036):22.842663925904866,(((8:2.091261015125488,((((((10:0.08924088392066981,29:0.08924088392066981):0.31268995975759134,49:0.40193084367826115):0.05408568916185408,(36:…
tree STATE_1132000 = (((1:0.8752877790646263,2:0.8752877790646263):24.300033283550476,3:21.175321062615104):168.34072391292545,((4:0.04808201131574563,5:0.04808201131574563):45.8243584297888,(((6:2.567119778102498,7:5.567119778102498):34.54789810769971,(((((8:1.9309013480145656,(46:0.3423783506777638,51:0.3423783506777638):1.5885229973368018):0.5351774483176843,(((12:0.34517179839312084,45:0.3451…
tree STATE_1136000 = (((1:0.7651915111272451,2:0.7651915111272451):25.214449541453273,3:21.97964105258052):153.16271139891364,((4:0.1284552533255212,5:0.1284552533255212):38.93663475469792,((((6:1.8365019981483464,7:4.836501998148346):24.440983966056848,((((((8:1.3601852803612213,((((31:0.2711994630109719,44:0.2711994630109719):0.10339310623912251,(40:0.12135314371476721,46:0.12135314371476721):0…
tree STATE_1140000 = (((1:0.7706097200926685,2:0.7706097200926685):23.27186229714739,3:20.04247201724006):119.9724615371481,((4:0.09594232587985374,5:0.09594232587985374):38.58909996559626,((((6:1.2158299648472752,7:4.215829964847275):18.588800403611963,(((8:2.0352958957244307,51:2.0352958957244307):0.05411277145416715,((10:0.45827030011615916,29:0.45827030011615916):0.8508676921785918,((27:0.351…
tree STATE_1144000 = (((1:0.026313204692527847,2:0.026313204692527847):27.312579151756545,3:23.338892356449072):116.39386639809007,((4:0.174376137716294,5:0.174376137716294):38.557254175932904,((((6:2.716809128850075,7:5.716809128850075):20.410411228333047,((((((8:1.8460741958603184,12:1.8460741958603184):0.06925870570475112,24:1.9153329015650695):0.15164331416636623,((9:1.0420233978880107,((28:0…
tree STATE_1148000 = (((1:0.04009120524940002,2:0.04009120524940002):29.248696760065588,3:25.288787965314988):125.62865303576172,((4:0.19699132318597812,5:0.19699132318597812):44.22178770621642,(((6:1.2193250072808475,7:4.2193250072808475):25.006218226994452,(((((8:1.9385323177679101,((9:0.6782834870773429,(43:0.07862204209420592,48:0.07862204209420592):0.599661444983137):0.8898255856916331,((33:…
tree STATE_1152000 = (((1:0.5766884762613085,2:0.5766884762613085):29.029721394387387,3:25.606409870648697):137.69941386860057,((4:0.002340438103628273,5:0.002340438103628273):45.85569994455069,(((6:0.9532757787409611,7:3.953275778740961):31.569281156382615,(((8:2.4462368339571112,(((((((9:0.988496473649231,((12:0.6578267971529067,47:0.6578267971529067):0.20047663288605,45:0.8583034300389567):0.1…
tree STATE_1156000 = (((1:0.8657568695594016,2:0.8657568695594016):27.497494020265,3:24.3632508898244):158.25174520607527,((4:0.002340438103628273,5:0.002340438103628273):45.448360670449105,((((6:1.1346707964313776,7:4.134670796431378):19.294613952498942,(((((((8:0.8935130946873122,49:0.8935130946873122):0.7147212830914469,(24:1.4776302869104412,27:1.4776302869104412):0.13060409086831792):0.40929…
tree STATE_1160000 = (((1:1.462787206309061,2:1.462787206309061):24.96359262900218,3:22.426379835311238):142.50783411848857,((4:0.01753156757026275,5:0.01753156757026275):42.28406205255591,((((6:2.907605917506997,7:5.907605917506997):24.031030571857684,(((8:2.5640492419840584,((((11:0.430608647759463,20:0.430608647759463):0.3106358154720496,((19:0.24046305363185358,21:0.24046305363185358):0.26120…
tree STATE_1164000 = (((1:1.2369909247742026,2:1.2369909247742026):26.619802934888796,3:23.856793859663):116.56993346283862,((4:0.02008385137190949,5:0.02008385137190949):40.23488825590325,((((6:1.3794612174877905,7:4.3794612174877905):18.518266183104178,((((((8:0.9880780321802448,28:0.9880780321802448):0.7611675544523023,27:1.7492455866325471):0.21372551920415717,(((12:0.5321213710287911,30:0.53…
tree STATE_1168000 = (((1:0.204263706469213,2:0.204263706469213):31.93045583029589,3:28.134719536765104):165.07675792345646,((4:0.04525075673927503,5:0.04525075673927503):41.596581935383796,(((6:2.8950910062344866,7:5.895091006234487):26.826928539815313,((((((8:0.6800693873013091,((41:0.0888081640562017,49:0.0888081640562017):0.11093596164244326,(43:0.016308806289144863,48:0.016308806289144863):0…
tree STATE_1172000 = (((1:1.1830133449841878,2:1.1830133449841878):33.72480384941164,3:30.907817194395832):164.94361178415573,((4:0.1941479783273632,5:0.1941479783273632):47.798599226280636,((((6:4.541680021166897,7:7.541680021166897):25.211507402087925,(((8:3.347137892479529,((((11:0.5801900978125798,((21:0.012480427107779262,22:0.012480427107779262):0.244503526513094,23:0.2569839536208733):0.32…
tree STATE_1176000 = (((1:0.6828872519029225,2:0.6828872519029225):23.79561919936334,3:20.478506451266263):128.1874879994134,((4:0.22451457826699261,5:0.22451457826699261):39.13733780383865,((((6:1.0724895722388057,7:4.072489572238806):24.52869897048048,(((8:1.3457869321091553,27:1.3457869321091553):0.8855641985152405,(((13:0.0934983571096816,14:0.0934983571096816):0.6861789065253826,((15:0.53046…
tree STATE_1180000 = (((1:0.6273776357668162,2:0.6273776357668162):23.523623953879177,3:20.151001589645993):128.04540234761237,((4:0.0659040778541371,5:0.0659040778541371):35.479894673645994,(((6:1.3922278788678915,7:4.3922278788678915):22.9504983437315,((((((8:1.239595404102255,28:1.239595404102255):0.3866621914792068,(10:1.1591182405401996,29:1.1591182405401996):0.46713935504126214):0.289756608…
tree STATE_1184000 = (((1:0.08942062802310957,2:0.08942062802310957):24.476584261401964,3:20.566004889425074):112.26588652644386,((4:0.0659040778541371,5:0.0659040778541371):38.868865062690254,(((6:1.427563600225474,7:4.427563600225474):28.98467759355303,((((8:1.362043496710309,((((11:0.2081302583737752,19:0.2081302583737752):0.36843972473104736,23:0.5765699831048225):0.10643726934013409,(20:0.24…
tree STATE_1188000 = (((1:0.5042911533453065,2:0.5042911533453065):23.144888614583557,3:19.649179767928864):124.37255762446952,((4:0.0150898276726803,5:0.0150898276726803):44.39855437369986,((((6:1.3275908333503859,7:4.327590833350386):21.151924336987612,(((((((((8:0.854870537172427,(30:0.20271032912769893,(((34:0.09001256979630462,37:0.09001256979630462):0.00634918892765883,36:0.0963617587239634…
tree STATE_1192000 = (((1:0.21091662149546053,2:0.21091662149546053):28.943311936612456,3:25.154228558107917):116.95763535104797,((4:0.16526240965060346,5:0.16526240965060346):33.26192368786965,(((6:2.4809100758089784,7:5.480910075808978):26.252674640053648,(((8:1.822596213089143,(29:0.4088071120876843,48:0.4088071120876843):1.4137891010014587):0.4864889514806081,((9:1.5856131817749863,(((11:0.98…
tree STATE_1196000 = (((1:0.23703531806016365,2:0.23703531806016365):24.503328524755986,3:20.74036384281615):138.5230761542372,((4:0.2071407418665423,5:0.2071407418665423):42.864862392776615,((((6:1.5643282160317904,7:4.56432821603179):23.7644218607192,(((8:1.60228041684285,((9:0.4861985017826251,29:0.4861985017826251):1.0969652520182689,((25:0.28139425375984406,(43:0.025539887702429754,50:0.0255…
tree STATE_1200000 = (((1:0.27878802293672145,2:0.27878802293672145):25.748284501895483,3:22.027072524832207):116.12308555545694,((4:0.523734242481142,5:0.523734242481142):40.771601332924774,(((6:1.1742887937303674,7:4.174288793730367):26.806054008336595,(((((((8:0.7853317061848876,(((33:0.0781913739538532,51:0.0781913739538532):0.04354337312069777,38:0.12173474707455097):0.34154697301612474,(44:…
tree STATE_1204000 = (((1:0.4913194689992313,2:0.4913194689992313):25.59863829190016,3:22.089957760899388):148.64869133079839,((4:0.6723632212789354,5:0.6723632212789354):39.57678342457009,(((6:2.7822644387976085,7:5.7822644387976085):31.510563887029708,(((((((8:1.2281438297921952,(((((11:0.3020318891636402,23:0.3020318891636402):0.42186718681288915,20:0.7238990759765294):0.13049875181694837,(19:…
tree STATE_1208000 = (((1:0.22440219707851838,2:0.22440219707851838):33.64640820023582,3:29.870810397314337):139.26635335099675,((4:0.6111541432263472,5:0.6111541432263472):49.24367357726048,(((6:1.4020188628151358,7:4.402018862815136):26.79540814364419,(((((((8:1.5977798387321196,(10:0.49600388613227797,29:0.49600388613227797):1.1017759525998416):0.052006929690460835,((27:0.7418423229389753,47:0…
tree STATE_1212000 = (((1:0.19611608070579045,2:0.19611608070579045):37.35744653978623,3:33.55356262049202):142.02313811893615,((4:0.2729823846928561,5:0.2729823846928561):41.45929005974638,((((6:3.143893241527003,7:6.143893241527003):21.48776583595138,((((56:0.12390442408840316,57:0.12390442408840316):3.685726647433125,(58:2.636352792983333,59:2.636352792983333):0.17327827853819544):9.0404382995…
tree STATE_1216000 = (((1:0.27770807722551893,2:0.27770807722551893):20.98729435473149,3:17.265002431957008):108.94294423656754,((4:0.005608865753211845,5:0.005608865753211845):40.9423653057578,(((6:1.1816343896481385,7:4.1816343896481385):23.199120345502735,((8:2.998494983790409,((((9:0.643730109623627,41:0.643730109623627):0.24119510890491724,((30:0.6073541881539298,((36:0.019693006678535897,42…
tree STATE_1220000 = (((1:0.27770807722551893,2:0.27770807722551893):25.153156954995104,3:21.430865032220623):101.92659917556685,((4:0.20269116146312882,5:0.20269116146312882):37.11352864868232,(((6:1.4595303547222764,7:4.459530354722276):23.272934291316325,((((((((8:0.5041423340461834,12:0.5041423340461834):0.3847605629068114,((39:0.2734132109456791,50:0.2734132109456791):0.43950399560057235,41:…
tree STATE_1224000 = (((1:0.36902684578987177,2:0.36902684578987177):18.591207191965108,3:14.96023403775498):121.63554408948116,((4:0.19312617953808164,5:0.19312617953808164):36.998021484954684,((((6:1.147080387182955,7:4.147080387182955):22.569730548809602,((8:2.2531225153722607,((((13:0.1814467033887874,14:0.1814467033887874):0.1197095250819186,18:0.301156228470706):0.24031396225832757,(16:0.45…
tree STATE_1228000 = (((1:0.34725158787749777,2:0.34725158787749777):21.85237406821845,3:18.199625656095947):139.63271489347127,((4:0.6861512561109073,5:0.6861512561109073):36.27392226079965,(((6:1.195002088534884,7:4.195002088534884):29.260708307885764,(((((((8:1.4927853742361405,9:1.4927853742361405):0.14899056415826806,((((12:1.2715254435577172,35:1.2715254435577172):0.18886486795629898,((13:0…
tree STATE_1232000 = (((1:0.27741121797443924,2:0.27741121797443924):21.508110084638222,3:17.78552130261266):103.03819322738747,((4:0.42675047433679225,5:0.42675047433679225):29.375073661625144,(((6:0.9295361326898544,7:3.9295361326898544):25.592996710654866,(((((8:1.2763868052096385,(((((9:0.15619608063983575,46:0.15619608063983575):0.11309298526477601,(10:0.1493571291038295,29:0.149357129103829…
tree STATE_1236000 = (((1:0.9808096839476619,2:0.9808096839476619):19.93186616610648,3:16.912675850054143):118.8291020283628,(((4:0.5934731703247778,5:0.5934731703247778):24.114714371690745,(((6:1.3851053964345876,7:4.385105396434588):18.059897152776585,(((((8:0.6621371859530887,((((((13:0.025021918038059924,14:0.025021918038059924):0.03413286902487572,18:0.05915478706293564):0.2438094542377071,1…
tree STATE_1240000 = (((1:0.1607735575501792,2:0.1607735575501792):20.0663753167474,3:16.22714887429758):93.80149939717889,(((4:0.6172402068604939,5:0.6172402068604939):19.642113170705223,(((6:1.3945207971274112,7:4.394520797127411):17.094948211327342,((((((8:1.0412332080282876,(41:0.2739512270221108,50:0.2739512270221108):0.7672819810061768):0.1423244541662163,12:1.1835576621945039):0.0809863039…
tree STATE_1244000 = (((1:0.011255356665895278,2:0.011255356665895278):13.216906396140452,3:9.228161752806347):70.88177805184387,(((4:0.5452496272176806,5:0.5452496272176806):15.528364279102833,(((6:0.5607546750820749,7:3.560754675082075):12.674397183183055,((((((8:0.5309270907795938,((12:0.2582332522571077,((33:0.11779215518938704,45:0.11779215518938704):0.03126997355067315,38:0.1490621287400602…
tree STATE_1248000 = (((1:0.06841571578586603,2:0.06841571578586603):16.375929114892877,3:12.444344830678745):70.43757063725765,(((4:0.5869961719342651,5:0.5869961719342651):13.844064113881116,((6:1.8088485814649138,7:4.808848581464914):14.39262324436024,((((8:1.227812603542618,((((9:0.21440253522299904,47:0.21440253522299904):0.001984123301950691,26:0.21638665852494973):0.12979624721788743,(27:0…
tree STATE_1252000 = (((1:0.04723349116989617,2:0.04723349116989617):14.044463133004863,3:10.091696624174759):84.76406340071827,(((4:0.17301138116818926,5:0.17301138116818926):17.570157806223932,(((6:0.5992324255745594,7:3.5992324255745594):14.011092813851743,(((((((8:0.3877306673577883,27:0.3877306673577883):0.41765870191862586,(10:0.6869115771731891,29:0.6869115771731891):0.11847779210322507):0…
tree STATE_1256000 = (((1:0.05477086651850449,2:0.05477086651850449):21.441487003406067,3:17.496257869924573):84.76122307311418,(((4:0.18534977440113032,5:0.18534977440113032):17.278733756861563,(((6:1.545555935809194,7:4.545555935809194):12.889009122577306,(((8:2.5561899328483006,(((((39:0.025634971516227446,42:0.025634971516227446):0.006161019752525743,49:0.03179599126875319):0.0303492380944276…
tree STATE_1260000 = (((1:0.2726918407506602,2:0.2726918407506602):16.679569361056405,3:12.952261201807065):91.35735814814385,(((4:0.13261926694638326,5:0.13261926694638326):16.25497874708877,(((6:0.42497431432921484,7:3.424974314329215):16.318373175630963,((8:1.6464363367785009,(9:0.6644411436400561,((((((11:0.17577202975712714,(19:0.12607489505217423,(22:0.08129809893813303,23:0.081298098938133…
tree STATE_1264000 = (((1:0.2183059996771295,2:0.2183059996771295):17.264342659675606,3:13.482648659352733):86.82760277851439,(((4:0.0462835786262783,5:0.0462835786262783):16.12127992254618,(((6:0.3228880142283481,7:3.322888014228348):15.037325821659177,(((8:0.9708628981735985,(9:0.5285046942549921,(26:0.10923517605714206,50:0.10923517605714206):0.4192695181978501):0.44235820391860636):0.43140391…
tree STATE_1268000 = (((1:0.2183059996771295,2:0.2183059996771295):18.062920470168308,3:14.281226469845436):77.12168412783406,(((4:0.0462835786262783,5:0.0462835786262783):13.763008600975647,(((6:0.6879946139999298,7:3.68799461399993):16.68409367441834,((8:1.9516144684992995,((((9:0.7070985268374368,((44:0.024142208143236095,51:0.024142208143236095):0.2199645139248899,50:0.24410672206812598):0.46…
tree STATE_1272000 = (((1:0.2375932792219242,2:0.2375932792219242):23.075834951978585,3:19.313428231200508):108.90311291192731,(((4:0.07690148436153876,5:0.07690148436153876):16.275199031008686,(((6:1.5829408775264078,7:4.582940877526408):15.782846755915124,(((8:1.6164413753221905,24:1.6164413753221905):0.7153519316369701,(((((((10:0.06979986573683124,29:0.06979986573683124):0.02685897483337428,3…
tree STATE_1276000 = (((1:0.35497221926990363,2:0.35497221926990363):20.866224687487552,3:17.221196906757456):101.6772925393227,(((4:0.07690148436153876,5:0.07690148436153876):17.3407478051998,(((6:0.8708300407611755,7:3.8708300407611755):15.996965408723243,((((8:1.4050137202000985,(((((10:0.16376958405841835,29:0.16376958405841835):0.1834542906789356,49:0.34722387473735394):0.20647510885211484,(…
tree STATE_1280000 = (((1:0.06778138025345903,2:0.06778138025345903):20.17770284813652,3:16.245484228389977):130.19268713301133,(((4:0.06588651453442473,5:0.06588651453442473):23.176430736550955,((6:1.9844029044488467,7:4.984402904448847):21.746816304963314,(((((((((8:0.9180789947542787,(12:0.6592324393176483,((24:0.41426582195412587,(33:0.3748514062641581,(35:0.32178500602829396,((37:0.197079540…
tree STATE_1284000 = (((1:0.06052689692887547,2:0.06052689692887547):21.563693691761394,3:17.624220588690267):115.69583640583267,((4:0.05413777577055612,5:0.05413777577055612):35.329081631831514,((((6:1.4258007971346327,7:4.425800797134633):15.412147705279414,((((((8:0.6061539043776725,(31:0.4108064844054921,50:0.4108064844054921):0.19534741997218036):8.575542543503012E-4,40:0.6070114586320228):0…
tree STATE_1288000 = (((1:0.10185374362336574,2:0.10185374362336574):20.715732845398165,3:16.81758658902153):120.45161582677655,((4:0.21868809832819558,5:0.21868809832819558):40.22672879985611,(((6:2.3620580774763074,7:5.362058077476307):24.44340097540524,(((((8:1.4807342993578503,((32:0.10258028962804688,43:0.10258028962804688):0.1267080582902652,(38:0.15482518448151886,49:0.15482518448151886):0…
tree STATE_1292000 = (((1:0.539212422808717,2:0.539212422808717):29.451305574288234,3:25.99051799709695):121.13393228546775,((4:0.2399806694946065,5:0.2399806694946065):36.19498880798075,((((6:2.7178826715116937,7:5.717882671511694):18.303125865486358,((((56:0.02557007537567127,57:0.02557007537567127):4.738576710063601,(58:3.0809803322751392,59:3.0809803322751392):0.6831664531641328):7.7891550286…
tree STATE_1296000 = (((1:0.5273694884422984,2:0.5273694884422984):26.69153652662601,3:23.218906015068306):140.10817117063908,((4:0.23343264406313047,5:0.23343264406313047):45.82391536980275,(((6:3.2808449948580005,7:6.2808449948580005):29.872216309613677,(((((((8:0.1411891940827769,(49:0.05967835939662763,51:0.05967835939662763):0.08151083468614925):0.14158101075776294,37:0.28277020484053983):0.…
tree STATE_1300000 = (((1:0.21156054133981606,2:0.21156054133981606):27.801924928813683,3:24.013485470153498):157.73819105705206,((4:1.1888976952804793,5:1.1888976952804793):41.98948971847522,((((6:3.1283180318129595,7:6.1283180318129595):20.392195819534503,((((8:1.2028666431680048,38:1.2028666431680048):1.2054457144566801,(((9:1.3531142522025523,((10:0.5725789370237068,29:0.5725789370237068):0.4…
tree STATE_1304000 = (((1:0.21876056712085834,2:0.21876056712085834):26.468555346823912,3:22.687315913944772):147.61399215642552,((4:1.0368916031504511,5:1.0368916031504511):43.86209671279672,((((6:3.325319012097335,7:6.325319012097335):19.80266814961325,(((8:2.9222596545525703,9:2.9222596545525703):0.1303308904373779,25:3.052590544989948):0.32943880663071745,((((10:1.2183343139781369,29:1.218334…
tree STATE_1308000 = (((1:0.09826616543631417,2:0.09826616543631417):27.004351692842363,3:23.102617858278677):167.7615089337408,((4:0.04503461900966066,5:0.04503461900966066):43.46871933487209,((((6:1.1022535229304484,7:4.102253522930448):24.11908390574831,(((((8:0.7087776874076448,(24:0.36139430503355374,50:0.36139430503355374):0.34738338237409105):0.6545859065209658,(25:0.873093460817507,((32:0…
tree STATE_1312000 = (((1:0.07228668254292892,2:0.07228668254292892):32.268655969952746,3:28.340942652495677):173.37920277010014,((4:0.0241601585185105,5:0.0241601585185105):52.79631440179139,((((6:1.9650891789448925,7:4.9650891789448925):31.116716211674827,((((8:0.7518333656453356,((31:0.008579720313620764,41:0.008579720313620764):0.26655530171190034,38:0.2751350220255211):0.47669834361981456):0…
tree STATE_1316000 = (((1:0.073282414283657,2:0.073282414283657):31.630791432183383,3:27.70407384646704):181.05618208701122,((4:0.9735941033913491,5:0.9735941033913491):53.145312790978934,((((6:1.538035059437111,7:4.538035059437111):28.96527168176259,(8:4.303953942041602,((((9:1.3027609508738587,((10:0.3044382430781868,29:0.3044382430781868):0.8612763095985062,(37:0.0746562839867184,51:0.07465628…
tree STATE_1320000 = (((1:0.041833204861962514,2:0.041833204861962514):40.106076619638216,3:36.147909824500175):174.56357030370944,((4:0.491685570784,5:0.491685570784):54.00594206642437,(((6:6.360735060707459,7:9.360735060707459):30.381874582261826,(((((8:1.5836559948924485,(((9:1.2612975152791106,47:1.2612975152791106):0.02284841410091132,((15:0.7274850236547543,(17:0.4279720776147682,18:0.42797…
tree STATE_1324000 = (((1:0.33804555152486593,2:0.33804555152486593):29.286285568078462,3:25.624331119603326):159.37757586227468,((4:0.4652065103974472,5:0.4652065103974472):50.05325214258629,((((6:2.8212938410167556,7:5.821293841016756):30.14974484297555,((((8:0.8524765003599915,(26:0.7705625046825185,(36:0.5281933994630941,46:0.5281933994630941):0.24236910521942445):0.08191399567747293):0.85387…
tree STATE_1328000 = (((1:0.00835140833864223,2:0.00835140833864223):45.39828562201622,3:41.40663703035486):254.38932995555072,((4:1.9645462948767705,5:1.9645462948767705):66.19604121876277,((((6:2.684059350701464,7:5.684059350701464):39.61220694663079,(((((8:2.8299531365722728,((((9:1.9871764890917967,(10:1.1511443792621308,29:1.1511443792621308):0.8360321098296659):0.4817546792305878,(((13:0.26…
tree STATE_1332000 = (((1:0.004214144207344006,2:0.004214144207344006):40.06663533678841,3:36.070849480995754):168.4038817445456,((4:0.5387073015270882,5:0.5387073015270882):59.378981300639204,((((6:6.130325255627822,7:9.130325255627822):38.00421280822923,((((8:2.671210472405887,((25:1.0793311460731467,((28:0.45648058848997275,32:0.45648058848997275):0.014692963877796117,(36:0.33173408559121137,3…
tree STATE_1336000 = (((1:0.04289416315006456,2:0.04289416315006456):44.237351764721346,3:40.28024592787141):195.80075378733298,((4:0.604132519474561,5:0.604132519474561):55.317966217296146,((((6:3.218849429744326,7:6.218849429744326):31.304092259656755,(((((((8:2.3418477546988927,(((32:1.1206033219894416,45:1.1206033219894416):0.025243280665254053,51:1.1458466026546956):0.903264977189814,(39:1.1…
tree STATE_1340000 = (((1:0.0910091507664017,2:0.0910091507664017):36.491902462712176,3:32.58291161347858):209.35668316460288,((4:0.5815896419623225,5:0.5815896419623225):55.39046895359613,((((6:2.6467602294274526,7:5.646760229427453):27.196860343142607,((((((8:1.813565726019265,((((10:0.589169673837766,29:0.589169673837766):0.1427598456123218,12:0.7319295194500878):0.17864738610423303,(40:0.3673…
tree STATE_1344000 = (((1:0.012919220741730797,2:0.012919220741730797):33.30013990345196,3:29.313059124193686):211.78785302233325,((4:0.1454992534977677,5:0.1454992534977677):52.10238687306808,((((6:4.40465753524354,7:7.40465753524354):33.499746605462505,((8:2.9982578960608226,(((((((10:0.20957886550003618,29:0.20957886550003618):0.371766935242634,43:0.5813458007426702):0.9387497075419926,32:1.52…
tree STATE_1348000 = (((1:0.10884368454542503,2:0.10884368454542503):31.786846167657572,3:27.895689852203):178.7639909383329,((4:0.396945639875689,5:0.396945639875689):47.763038821156144,((((6:1.3217151438208283,7:4.321715143820828):26.559514333017532,((((8:1.9012088710504467,(((13:0.2113871253332112,14:0.2113871253332112):1.1769592594916443,18:1.3883463848248554):0.14045484550159126,(15:1.469697…
tree STATE_1352000 = (((1:0.12055912716122918,2:0.12055912716122918):31.92843107570212,3:28.04899020286335):144.37164982838283,((4:0.5702016680184485,5:0.5702016680184485):49.76907305165182,((((6:1.6769593127050975,7:4.6769593127050975):29.696500475598565,(((8:1.3294445173360974,((31:0.3626959801346231,41:0.3626959801346231):0.6898348333743919,48:1.052530813509015):0.27691370382708236):1.12902763…
tree STATE_1356000 = (((1:0.07877126160137848,2:0.07877126160137848):43.79548696935632,3:39.8742582309577):197.02002197820008,((4:0.2609971435324656,5:0.2609971435324656):60.38348955534053,(((6:2.490679344052733,7:5.490679344052733):36.8806114965538,(((((((8:1.788056487118635,41:1.788056487118635):0.10553517128727452,(((10:0.37872335718401307,29:0.37872335718401307):0.1299489217790507,((((30:0.06…
tree STATE_1360000 = (((1:0.02553589038669024,2:0.02553589038669024):35.74452725347094,3:31.770063143857634):209.67201022743217,((4:0.17361329730719888,5:0.17361329730719888):44.22043071303253,((((6:4.6406532827983735,7:7.6406532827983735):27.97957487561012,(((8:2.6351517956874386,((9:1.887960631963447,((24:0.19572765234317005,28:0.19572765234317005):0.6224749286694877,((25:0.22409373191489743,(3…
tree STATE_1364000 = (((1:0.2601155111156235,2:0.2601155111156235):38.80467869649972,3:35.06479420761534):175.05403072547844,((4:0.8218732236516271,5:0.8218732236516271):46.93487537524595,((((6:2.293773655087983,7:5.293773655087983):31.641913638205168,((8:1.7514214483560304,(11:1.1637695440290368,((((19:0.06897604903387189,20:0.06897604903387189):0.036679149142006665,23:0.10565519817587855):0.189…
tree STATE_1368000 = (((1:0.2346801182995435,2:0.2346801182995435):23.45066295736639,3:19.685343075665934):146.26060387051763,((4:0.2208454515823739,5:0.2208454515823739):45.24139207372781,((((6:2.2877314457619677,7:5.287731445761968):25.318794054018117,(((((((8:1.0812078618672432,(((10:0.15623060268515607,29:0.15623060268515607):0.33134011017144827,24:0.48757071285660436):0.4513729606243697,((((…
tree STATE_1372000 = (((1:0.17242691592044324,2:0.17242691592044324):30.827003755819387,3:26.99943067173983):141.30299884187286,((4:0.25277874312850024,5:0.25277874312850024):43.27346415705433,((((6:1.980167462509355,7:4.980167462509355):21.48978752401566,((((((8:1.808830882772241,((10:0.6850201517681814,29:0.6850201517681814):0.7457385407430596,((38:0.011573924884228346,43:0.011573924884228346):…
tree STATE_1376000 = (((1:0.11328011576014774,2:0.11328011576014774):28.352419210288808,3:24.465699326048956):133.84535781369237,((4:0.08603589817000312,5:0.08603589817000312):45.92365141156128,((((6:1.7588976925360393,7:4.758897692536039):21.32992161020708,(((((((8:1.308904054484225,((27:0.7378278299281728,49:0.7378278299281728):0.41894437235680815,(30:0.6707326350710636,((((32:0.081955185371784…
tree STATE_1380000 = (((1:0.20162715586750046,2:0.20162715586750046):28.969810847091146,3:25.171438002958645):147.34815801770472,((4:0.3232848147566312,5:0.3232848147566312):47.37924616332241,((((6:4.906191661780321,7:7.906191661780321):23.991145037350314,((((((8:1.7273756417168067,((((13:0.12030473102931942,14:0.12030473102931942):0.6394551642600528,(17:0.1759583676144336,18:0.1759583676144336):…
tree STATE_1384000 = (((1:0.18657694717328255,2:0.18657694717328255):34.27333390906209,3:30.459910856235375):175.51303831649554,((4:0.7637860800986793,5:0.7637860800986793):44.72082149184939,(((6:2.786751779928885,7:5.786751779928885):32.41165595317639,((((8:2.2754689894591476,((27:0.18467602626923235,39:0.18467602626923235):1.5047040763897845,28:1.689380102659017):0.5860888868001306):1.125552797…
tree STATE_1388000 = (((1:0.13256071852703855,2:0.13256071852703855):39.12846315828415,3:35.26102387681119):193.61518919626957,((4:0.4070768760822041,5:0.4070768760822041):54.997256130666344,((((6:3.893098686930415,7:6.893098686930415):28.49980349633224,((((56:2.249949791162987,57:2.249949791162987):1.8357678217099216,(58:2.274122879973546,59:2.274122879973546):0.8115947328993629):15.207375806114…
tree STATE_1392000 = (((1:0.6401699444338877,2:0.6401699444338877):29.42593049189751,3:26.066100436331396):221.2626634656483,((4:0.9042641357199326,5:0.9042641357199326):41.53532810822208,((((6:3.7276106450501967,7:6.727610645050197):26.03317589540955,((((((8:1.2994750986344512,(((13:0.05019277596911402,14:0.05019277596911402):0.6494538547249924,16:0.6996466306941064):0.2659380401834066,((15:0.21…
tree STATE_1396000 = (((1:0.2815313216481812,2:0.2815313216481812):34.67065144734742,3:30.9521827689956):160.2256852956856,((4:0.920122669034587,5:0.920122669034587):43.14879784499658,(((6:2.8543803981739213,7:5.854380398173921):25.330370476964085,((((((8:2.1509379195814797,((26:0.8744140073637776,(((31:0.3490216975116241,36:0.3490216975116241):0.3397207192155161,(((35:0.25601025492694235,47:0.25…
tree STATE_1400000 = (((1:0.16902525511203237,2:0.16902525511203237):28.122078305156194,3:24.291103560268226):135.30395117933384,((4:0.8330886790107321,5:0.8330886790107321):42.96624983904934,((((6:1.9728679174600163,7:4.972867917460016):26.756025089928237,(((((((((8:0.661106832806076,((26:0.09033101978013483,38:0.09033101978013483):0.01671352584586569,32:0.10704454562600052):0.5540622871800754):…
tree STATE_1404000 = (((1:0.815416672808496,2:0.815416672808496):25.202222395253436,3:22.017639068061932):159.04616028521244,((4:0.009507928809100008,5:0.009507928809100008):44.330476796314386,((((6:0.6640265937864944,7:3.6640265937864944):28.22460129981637,(((((8:1.5039824957668646,(32:0.6464625277096663,40:0.6464625277096663):0.8575199680571983):0.11779362617288447,(10:0.51629632760404,29:0.516…
tree STATE_1408000 = (((1:0.815416672808496,2:0.815416672808496):29.560229074946122,3:26.375645747754618):143.23925727740868,((4:0.009507928809100008,5:0.009507928809100008):40.97020405739856,(((6:4.101680514010301,7:7.101680514010301):30.187135847936798,(((((8:1.8873114099637942,((11:0.6097235478861106,(20:0.6019722441432079,(21:0.16105061987467462,(22:0.08276968167063561,23:0.08276968167063561)…
tree STATE_1412000 = (((1:0.8179806779552958,2:0.8179806779552958):24.935679482262643,3:21.75366016021794):143.75240657101875,((4:0.44317681976963996,5:0.44317681976963996):43.04397842955027,((((6:0.4114922154643974,7:3.4114922154643974):18.653973585299724,((((8:0.8153191271404415,50:0.8153191271404415):0.575157544340639,((((31:0.10130923051642304,35:0.10130923051642304):0.0342024035780093,43:0.1…
tree STATE_1416000 = (((1:0.12092767291247242,2:0.12092767291247242):29.62535416787638,3:25.746281840788853):117.09648372185514,((4:0.46705302377034563,5:0.46705302377034563):37.329165357615594,(((6:2.690900130441526,7:5.690900130441526):25.901007778901004,((((((8:1.5601500476845762,((9:1.3592589579216598,(24:0.10492241284203403,(38:0.06964338162465226,46:0.06964338162465226):0.03527903121738177)…
tree STATE_1420000 = (((1:0.03259792599130584,2:0.03259792599130584):21.8005193766558,3:17.833117302647107):134.12109555636056,((4:0.16136131902566753,5:0.16136131902566753):36.63869333069156,((((6:0.6914248541578809,7:3.691424854157881):22.537397586282722,((8:1.5141662033673942,(((9:0.6052739990464703,((34:0.39140593896845005,44:0.39140593896845005):0.14667344912741903,45:0.5380793880958691):0.0…
tree STATE_1424000 = (((1:0.0502023814668231,2:0.0502023814668231):23.749354632711324,3:19.79955701417815):107.7492079911435,((4:0.41599652848900703,5:0.41599652848900703):36.8443177029353,((((6:1.0879400003905992,7:4.087940000390599):20.165554996602847,(((((((8:0.6025018201654181,(32:0.36603270223146495,(43:0.13935656444041206,50:0.13935656444041206):0.2266761377910529):0.23646911793395314):0.57…
tree STATE_1428000 = (((1:0.6830200963795185,2:0.6830200963795185):31.158497446390786,3:27.841517542770305):150.21587262578967,((4:0.3460077788908773,5:0.3460077788908773):37.35592780333049,((((6:2.334917177902046,7:5.334917177902046):20.171545410524452,((8:1.8787666431382262,((((9:0.8646323014317201,(39:0.526449950264676,43:0.526449950264676):0.3381823511670441):0.6901994331177335,((10:1.1278932…
tree STATE_1432000 = (((1:0.5431767032602721,2:0.5431767032602721):22.93917091193673,3:19.482347615197003):123.40500815849435,((4:8.202873122549192E-4,5:8.202873122549192E-4):41.191153608490865,((((6:0.7234396804662078,7:3.7234396804662078):19.93214878257787,((8:0.9218484325324016,((26:0.4957223297034751,(42:0.10325800242508437,46:0.10325800242508437):0.3924643272783907):0.1136939854645368,(36:0.…
tree STATE_1436000 = (((1:0.24157147255516342,2:0.24157147255516342):19.71110641820927,3:15.952677890764434):146.20304835979357,((4:8.202873122549192E-4,5:8.202873122549192E-4):40.04975443289214,(((6:1.1710546658573975,7:4.1710546658573975):26.138894303058265,((((((8:1.2832862332834596,(27:0.6507283638666362,(30:0.5754365925826248,40:0.5754365925826248):0.07529177128401143):0.6325578694168233):1.…
tree STATE_1440000 = (((1:0.07762088095282493,2:0.07762088095282493):27.297431130219675,3:23.3750520111725):119.84392724512944,((4:0.7433238253205978,5:0.7433238253205978):36.75086813332199,((((6:1.3972671917605934,7:4.397267191760593):28.422694440172304,((((((8:1.1630064465571606,((25:0.2255705490272816,(33:0.08435873822470573,41:0.08435873822470573):0.1412118108025759):0.7212089976999508,((27:0…
tree STATE_1444000 = (((1:0.8224037312170989,2:0.8224037312170989):31.624525638581723,3:28.446929369798823):151.68293622192195,(((4:0.725763972556809,5:0.725763972556809):32.054440836663744,(((6:4.16855128460611,7:7.16855128460611):22.8233941950783,(((((((8:1.6353313831067613,((((13:0.07026213859272959,14:0.07026213859272959):1.0426810747885271,((15:0.3121736392862106,18:0.3121736392862106):0.588…
tree STATE_1448000 = (((1:0.6799129253425455,2:0.6799129253425455):39.74820882751412,3:36.42812175285666):164.6915513748941,((4:0.0884599807014812,5:0.0884599807014812):37.672153363048245,((((6:3.8086021396550933,7:6.808602139655093):25.098990305597304,((((56:0.1833780109650365,57:0.1833780109650365):3.945474420748988,(58:2.917198830716099,59:2.917198830716099):0.21165360099792574):13.09069751806…
tree STATE_1452000 = (((1:0.5962366794120655,2:0.5962366794120655):27.439737060589955,3:24.03597374000202):136.5153675228618,((4:0.6342566059530306,5:0.6342566059530306):41.82412414725171,((((6:1.7179450572472623,7:4.717945057247262):23.60359015121091,((8:1.648253156015034,((12:0.6183814330844417,39:0.6183814330844417):0.16462320712465273,((32:0.16236148016256027,34:0.16236148016256027):0.2734458…
tree STATE_1456000 = (((1:0.518018381408325,2:0.518018381408325):27.837132517186404,3:24.35515089859473):145.2653071947944,((4:0.39023256102669635,5:0.39023256102669635):43.79232377211926,((((6:1.681025044282423,7:4.681025044282423):27.66323167181573,((((8:1.7583317043680196,((((9:0.682564890565051,28:0.682564890565051):0.2808187672537277,(38:0.5565272641582145,40:0.5565272641582145):0.4068563936…
tree STATE_1460000 = (((1:0.11477805966628729,2:0.11477805966628729):28.129457219620278,3:24.244235279286563):132.75289555316988,((4:0.3515290023602713,5:0.3515290023602713):46.187654076567966,(((6:2.6905157755068734,7:5.690515775506873):25.60387027759836,(((8:2.668492768245881,((11:2.130175084896179,(19:1.088164241177605,((20:0.17780246142295272,23:0.17780246142295272):0.3097458745234798,(21:0.2…
tree STATE_1464000 = (((1:0.11163970870093287,2:0.11163970870093287):29.184641468472236,3:25.29628117717317):153.64718510660524,((4:0.47530960418527,5:0.47530960418527):54.38503857053476,((((6:2.5232354046247014,7:5.523235404624701):27.0754264532286,((((((((8:0.5583760947309934,(48:0.5497054092034867,49:0.5497054092034867):0.008670685527506716):0.37555049918146477,(24:0.1204257250226372,37:0.1204…
tree STATE_1468000 = (((1:0.09436860999045216,2:0.09436860999045216):19.71115399613467,3:15.805522606125123):154.88663474762524,((4:0.6575867102231232,5:0.6575867102231232):45.11635350503887,(((6:1.0196381517410655,7:4.0196381517410655):28.14666790372061,(((((((8:0.9728016079174209,(((10:0.1506457678582218,29:0.1506457678582218):0.2707501149747802,38:0.421395882833002):0.010443615587286625,49:0.4…
tree STATE_1472000 = (((1:0.10681719779218213,2:0.10681719779218213):20.709508803490323,3:16.816326001282505):137.80941261012342,((4:1.2709579216922648,5:1.2709579216922648):37.872900242958295,((((6:1.027358013446861,7:4.027358013446861):20.1366809224233,((((8:1.5097986360211113,((26:0.25839360437468983,51:0.25839360437468983):0.6631892105248776,(47:0.04015457017878282,48:0.04015457017878282):0.8…
tree STATE_1476000 = (((1:1.5803508061894558,2:1.5803508061894558):32.46660109296826,3:30.04695189915772):178.2664789941889,((4:2.605311875596902,5:2.605311875596902):42.77743519694758,((((6:1.9163316770475634,7:4.916331677047563):31.11377663594212,(((8:3.1558334614585064,((((12:0.9241128829405564,42:0.9241128829405564):1.0426758392769018,(((13:0.05951160011403014,14:0.05951160011403014):0.498579…
tree STATE_1480000 = (((1:0.23260496269632824,2:0.23260496269632824):40.837724866422256,3:37.070329829118585):223.27123973739305,((4:2.3124000690842426,5:2.3124000690842426):67.14243937011527,((((6:1.3926797400002382,7:4.392679740000238):35.223610468132506,((((8:2.5252630108754053,(((((24:0.26204205684315485,(34:0.20763954467762377,42:0.20763954467762377):0.054402512165531075):0.32069532522828126…
tree STATE_1484000 = (((1:0.4273170680368743,2:0.4273170680368743):42.770720660253744,3:39.19803772829062):215.962604990006,((4:0.02651292098040159,5:0.02651292098040159):59.27969212520974,(((6:1.5756320851999757,7:4.575632085199976):39.021470399888486,(((((8:3.372906593562538,(9:3.362475207682495,(10:2.3765604346990346,29:2.3765604346990346):0.9859147729834605):0.01043138588004311):0.08020713612…
tree STATE_1488000 = (((1:1.2484801094307194,2:1.2484801094307194):58.54743603768803,3:55.795916147118746):229.86906117835207,((4:0.09866934665740068,5:0.09866934665740068):70.29085950522384,((((6:3.191580425910918,7:6.191580425910918):29.577780790716293,(((((8:2.722295405354428,((12:0.577635647337772,36:0.577635647337772):0.6422205018196405,(34:0.28291785042848877,38:0.28291785042848877):0.93693…
tree STATE_1492000 = (((1:0.5002363568224286,2:0.5002363568224286):67.6023658816212,3:64.10260223844362):275.41810692674534,((4:0.5496814414415176,5:0.5496814414415176):78.59627316533756,((((6:4.864254203491068,7:7.864254203491068):42.47583542684049,(((((((8:1.6430366468026905,((38:0.09526436682490697,45:0.09526436682490697):0.4330442432189899,(43:0.35369481362193994,51:0.35369481362193994):0.174…
tree STATE_1496000 = (((1:1.5090985969877106,2:1.5090985969877106):42.30863569663323,3:39.817734293620944):250.68618223022014,((4:1.8846517676224366,5:1.8846517676224366):81.69394688246632,((((6:5.218194858951641,7:8.218194858951641):35.712355148694996,(8:5.920836683844097,(((((((9:2.9192326957291224,((25:1.0090361883154926,(45:0.15559290823324803,51:0.15559290823324803):0.8534432800822446):0.320…
tree STATE_1500000 = (((1:0.8809302822425149,2:0.8809302822425149):52.18044629657279,3:49.061376578815306):270.86015257110904,((4:1.881116728135762,5:1.881116728135762):73.31160432229561,((((6:2.8474622343797282,7:5.847462234379728):47.4977597850355,(((((8:1.7247723311699796,(((24:0.26050472232186095,(32:0.13684491739858443,43:0.13684491739858443):0.12365980492327652):0.25637203965992583,35:0.516…
tree STATE_1504000 = (((1:0.5892155776640351,2:0.5892155776640351):41.138090411508294,3:37.72730598917233):261.5475135869203,((4:0.14916438971461332,5:0.14916438971461332):73.64323313149582,((((6:3.951351262901193,7:6.951351262901193):36.83837266424814,((((((8:2.8368368778890614,((((9:0.7357322612148063,(31:0.6220026571118732,(42:0.20694616064015753,44:0.20694616064015753):0.41505649647171566):0.…
tree STATE_1508000 = (((1:0.5732970954188872,2:0.5732970954188872):40.904135257503945,3:37.47743235292283):192.47334927163365,((4:0.002256664927923424,5:0.002256664927923424):70.80996084165221,(((6:3.113725934192365,7:6.113725934192365):32.45293580943241,((((((8:1.4753822831475476,(((25:0.7385188428329392,(37:0.1363352586321981,50:0.1363352586321981):0.6021835842007411):0.32301245292552005,49:1.0…
tree STATE_1512000 = (((1:1.48193095741615,2:1.48193095741615):51.65540223546752,3:49.137333192883666):243.78675723898988,((4:0.11010270846881909,5:0.11010270846881909):69.52877168594564,((((6:3.7744478900237457,7:6.774447890023746):44.78885435059764,((((((8:0.6975477184493166,(35:0.3743532962351426,(39:0.30059791613527814,51:0.30059791613527814):0.07375538009986443):0.32319442221417405):0.455414…
tree STATE_1516000 = (((1:1.474245429676607,2:1.474245429676607):43.76327378483148,3:41.23751921450809):275.304500304497,((4:0.09947638578341866,5:0.09947638578341866):80.76628846949953,((((6:4.0821984928570565,7:7.0821984928570565):43.70893190981268,(((((((8:2.6864312485896438,(42:0.9782617064020267,50:0.9782617064020267):1.708169542187617):0.11899727495190415,((25:1.2922801829649515,40:1.292280…
tree STATE_1520000 = (((1:0.8067746538695282,2:0.8067746538695282):46.55243249199667,3:43.35920714586619):221.24817807790185,((4:0.13461404015390777,5:0.13461404015390777):72.30449780581908,(((6:3.818441497788009,7:6.818441497788009):39.41988819440496,((((8:2.2014333489624804,9:2.2014333489624804):0.5793200340797533,((10:0.356837340450671,29:0.356837340450671):2.3840302508044173,(25:1.91256436948…
tree STATE_1524000 = (((1:0.8709289032587417,2:0.8709289032587417):47.64683110284875,3:44.517760006107494):297.36679806374354,((4:0.5196838756252866,5:0.5196838756252866):69.27411649255284,((((6:4.515505137696948,7:7.515505137696948):35.71299322330345,(((8:3.4799712562653866,(((12:1.1335809283530174,42:1.1335809283530174):0.7461191443990844,((30:0.37698150634937894,44:0.37698150634937894):1.37865…
tree STATE_1528000 = (((1:1.8408268169833697,2:1.8408268169833697):40.05088053537801,3:37.89170735236139):188.46397903271017,((4:0.224352311172634,5:0.224352311172634):57.33549862793619,((((6:1.7671533727551667,7:4.767153372755167):33.71914545592115,(((8:2.3617188273780374,9:2.3617188273780374):1.8784991518474814,((((10:1.4179028204033135,29:1.4179028204033135):0.5318613267945795,((11:0.880087568…
tree STATE_1532000 = (((1:0.7495743329348841,2:0.7495743329348841):53.13772689623276,3:49.88730122916765):215.7911438592883,((4:0.16254440073538845,5:0.16254440073538845):70.1775135396964,(((6:2.1844705481964812,7:5.184470548196481):37.579311723033335,(((((((8:1.520120432198737,24:1.520120432198737):0.3025652153620537,(25:0.449852032539343,34:0.449852032539343):1.3728336150214475):0.0322450227207…
tree STATE_1536000 = (((1:0.0298046753944039,2:0.0298046753944039):23.56593028416483,3:19.595734959559234):251.83052712158846,((4:1.6274074893439465,5:1.6274074893439465):63.13990283354615,((((6:3.5652413894598753,7:6.565241389459875):38.69602096354136,(((((((8:1.228460889057002,(((24:0.1982555609959516,37:0.1982555609959516):0.48124095359686975,49:0.6794965145928213):0.40428444725921575,((((26:0…
tree STATE_1540000 = (((1:1.2085443005871674,2:1.2085443005871674):41.96974426193897,3:39.17828856252614):172.1398035261387,((4:1.3422731802840246,5:1.3422731802840246):46.69503238128941,((((6:2.8459313709216145,7:5.8459313709216145):30.778796412153465,((((8:2.688392576716511,((((28:0.05655602138534257,49:0.05655602138534257):0.3594710599969999,31:0.41602708138234246):0.6395430817300877,((38:0.11…
tree STATE_1544000 = (((1:1.0048791650382487,2:1.0048791650382487):38.78371397846616,3:35.78859314350441):168.81761203825064,((4:1.923630945565744,5:1.923630945565744):56.04854876787954,((((6:3.036698376642925,7:6.036698376642925):33.79226615462647,(((((((8:0.7403503795780262,(25:0.5050484486486422,35:0.5050484486486422):0.235301930929384):1.374305010998337,38:2.114655390576363):0.175548700170390…
tree STATE_1548000 = (((1:0.068363138773476,2:0.068363138773476):36.08150645046956,3:32.14986958924304):181.21605685344872,((4:0.9443332381135079,5:0.9443332381135079):55.90430397802226,((((6:2.313227916303238,7:5.313227916303238):27.880689511917627,((((8:2.477569166136079,10:2.477569166136079):0.30234773385714186,((((13:0.05022349116898766,14:0.05022349116898766):2.418828983409444,(17:0.27400095…
tree STATE_1552000 = (((1:0.042676857760891806,2:0.042676857760891806):34.22903328366233,3:30.27171014142322):173.31293125626567,((4:0.7215517827877775,5:0.7215517827877775):45.042614857962356,((((6:3.3946245221787237,7:6.394624522178724):27.913996762567272,((8:3.34151797841655,((9:2.652054633354634,(((24:1.0074531320174176,29:1.0074531320174176):0.24017785420051685,((27:0.2799785000846905,(39:0.…
tree STATE_1556000 = (((1:0.14023157969734612,2:0.14023157969734612):32.29497221672494,3:28.435203796422293):138.74067348805465,((4:0.07064404650313705,5:0.07064404650313705):40.109243025307094,((((6:0.45245681976998586,7:3.452456819769986):26.98399695152344,(((8:1.7265223566453456,(9:1.1907759289922992,(((((28:0.4003711600350052,45:0.4003711600350052):0.00837248464607171,(39:0.35410361973143945,…
tree STATE_1560000 = (((1:0.34595338133584974,2:0.34595338133584974):38.325289251652734,3:34.67124263298859):161.8296274249612,((4:0.07763537038063895,5:0.07763537038063895):43.903873737515084,(((6:2.9802843922878894,7:5.980284392287889):30.37352734137828,(((((8:1.9545711890652866,9:1.9545711890652866):0.19218568729518637,(((((10:0.5873146851814709,29:0.5873146851814709):0.3638295443345917,27:0.9…
tree STATE_1564000 = (((1:0.1549656008912077,2:0.1549656008912077):35.5703088329888,3:31.72527443388001):174.38092673370755,((4:0.3782758827257844,5:0.3782758827257844):53.14172071336766,((((6:5.370694433799869,7:8.37069443379987):29.01709043688347,(((((8:1.3485628677375467,(28:0.8774502047651161,45:0.8774502047651161):0.4711126629724306):1.0652202461516282,(((10:0.9365344808634278,29:0.936534480…
tree STATE_1568000 = (((1:1.632868021114911,2:1.632868021114911):41.54205972212321,3:39.17492774323812):183.55023656241576,((4:0.25719333517122855,5:0.25719333517122855):49.61040414448669,((((6:2.5146817152486483,7:5.514681715248648):27.848084767435637,((((8:2.4862804740860005,(((12:0.4143519617629361,34:0.4143519617629361):0.16128761320146578,(27:0.2917633624821733,49:0.2917633624821733):0.28387…
tree STATE_1572000 = (((1:0.3729368798814896,2:0.3729368798814896):30.310341378919805,3:26.683278258801295):190.80734157893127,((4:0.21457023854953228,5:0.21457023854953228):48.505731054883775,((((6:3.088674569810685,7:6.088674569810685):28.890261889347393,((8:2.7627748621081674,((((10:0.3864319461819393,29:0.3864319461819393):0.4132594596114876,(((27:0.4878013273534927,41:0.4878013273534927):0.1…
tree STATE_1576000 = (((1:0.26318006668576466,2:0.26318006668576466):25.714821311384277,3:21.97800137807004):145.2107335244399,((4:0.04134677610838189,5:0.04134677610838189):39.990013705485566,((((6:1.535980231465019,7:4.535980231465019):21.732468617864516,((((8:1.6348769809201087,((25:0.7722901497907111,(38:0.34442694727367484,43:0.34442694727367484):0.42786320251703625):0.8572221515185603,(37:0…
tree STATE_1580000 = (((1:0.39383460763125555,2:0.39383460763125555):25.134582129529875,3:21.52841673716113):141.32668920797346,((4:0.028826190455371048,5:0.028826190455371048):39.300089243348346,(((6:2.0668510838097784,7:5.0668510838097784):27.257075225763437,((((8:1.9710020586016652,9:1.9710020586016652):0.5038011389904478,(((((11:0.4865780671535764,(22:0.039710503613676965,23:0.039710503613676…
tree STATE_1584000 = (((1:0.380954241582911,2:0.380954241582911):22.684199455301155,3:19.065153696884064):177.8225622665454,((4:0.008833415000781386,5:0.008833415000781386):42.530646561167195,((((6:1.822348433672012,7:4.822348433672012):24.508301858862712,(((((8:1.2012503662638099,(((11:0.39761616594146476,19:0.39761616594146476):0.3036592440189054,(20:0.6738580025406062,((21:0.14753457058459965,…
tree STATE_1588000 = (((1:0.5674911000901322,2:0.5674911000901322):34.489276691788085,3:31.056767791878215):176.07423739752727,((4:0.26594524794891683,5:0.26594524794891683):45.53356756377586,((((6:2.3607720765683817,7:5.360772076568382):29.282734154221323,(((((((((((8:0.4798338882982954,47:0.4798338882982954):0.07347843374634694,42:0.5533123220446423):0.03085744110042099,48:0.5841697631450633):0…
tree STATE_1592000 = (((1:0.06170967658939652,2:0.06170967658939652):29.99948263642149,3:26.061192313010885):153.33823936726003,((4:0.07624366694523843,5:0.07624366694523843):46.33291749696957,((((6:2.2401469346084752,7:5.240146934608475):19.319979031546822,((8:3.5870400806447376,(9:3.2878746418385574,((((10:0.37058948771327804,29:0.37058948771327804):0.09556052116235297,44:0.466150008875631):0.5…
tree STATE_1596000 = (((1:0.25659308538361003,2:0.25659308538361003):30.137315423160015,3:26.393908508543625):153.3166030188224,((4:0.014028846257197358,5:0.014028846257197358):41.50588804061866,((((6:1.9721892181150613,7:4.972189218115061):20.802576692760823,((((8:1.9038175307705267,(12:1.113026965732604,(39:0.31537866938446674,48:0.31537866938446674):0.7976482963481373):0.7907905650379228):0.36…
tree STATE_1600000 = (((1:0.15147112291697162,2:0.15147112291697162):43.991892393792895,3:40.14336351670987):171.68437503939128,((4:0.15071523532842868,5:0.15071523532842868):50.67333285976756,((((6:1.702080913659743,7:4.702080913659743):29.508595966636314,(((((8:1.6064272302176132,41:1.6064272302176132):0.48062194062251584,(((24:0.46729654822668376,((27:0.2743045473008038,45:0.2743045473008038):…
tree STATE_1604000 = (((1:0.4721151135162085,2:0.4721151135162085):30.269298389586545,3:26.741413503102756):189.86746606086606,((4:0.4641514455391462,5:0.4641514455391462):53.82867126725061,((((6:0.8413029832559387,7:3.8413029832559387):25.33681437818726,((((8:1.1882919368693918,((35:0.02850498445074806,41:0.02850498445074806):0.7467116738523603,(36:0.3067177234641432,(42:0.23108855364704872,48:0…
tree STATE_1608000 = (((1:0.4375734659867838,2:0.4375734659867838):34.489478770238506,3:30.927052236225293):151.85072999230232,((4:0.7339070451173253,5:0.7339070451173253):49.97483964680179,((((6:1.486740615491339,7:4.486740615491339):28.364264367474465,(((8:2.538537648856656,(37:0.6258314400794097,(41:0.44843740848104097,48:0.44843740848104097):0.17739403159836875):1.9127062087772462):0.18509607…
tree STATE_1612000 = (((1:1.8452329926631794,2:1.8452329926631794):26.7670416873583,3:24.61227468002148):143.50282944261704,((4:0.9016586274480431,5:0.9016586274480431):41.15996864237003,((((6:2.2381012546370487,7:5.238101254637049):22.91983661759565,(((8:3.854960181787487,9:3.854960181787487):0.5986105153222234,10:4.45357069710971):0.17026612097250027,(((((11:0.517306989639452,(19:0.171141132317…
tree STATE_1616000 = (((1:0.25222765913237133,2:0.25222765913237133):31.96167330721581,3:28.213900966348184):152.15292521359882,((4:0.8883196450097266,5:0.8883196450097266):43.76787252116395,((((6:2.616475117081974,7:5.616475117081974):23.29271104340129,(((((8:1.6654259450126174,((((24:0.1153190511818036,33:0.1153190511818036):0.08055239993021987,27:0.19587145111202348):0.20502302315705506,32:0.4…
tree STATE_1620000 = (((1:0.2976781734713132,2:0.2976781734713132):30.2945768947193,3:26.59225506819061):136.31471271345032,((4:0.28379001246980806,5:0.28379001246980806):43.11670831914248,(((6:0.7868581420485983,7:3.7868581420485983):31.939846693647834,(((((((((8:1.358998521418252,(32:0.4946364586667711,41:0.4946364586667711):0.864362062751481):0.4465517248751323,(11:1.4596655530174767,(((19:0.5…
tree STATE_1624000 = (((1:0.31322236291566874,2:0.31322236291566874):32.097184919510596,3:28.410407282426263):141.00455660785414,((4:0.0096698269135711,5:0.0096698269135711):42.92305445458206,((((6:3.7194525373364726,7:6.719452537336473):22.216616769411548,(((((((8:0.9213411207807389,((28:0.4670159967394319,36:0.4670159967394319):0.06889247669166182,((43:0.03295289404167966,44:0.03295289404167966…
tree STATE_1628000 = (((1:0.032828752600831734,2:0.032828752600831734):34.596581686894964,3:30.6294104394958):171.6539986812175,((4:0.0096698269135711,5:0.0096698269135711):51.83791917823705,((((6:1.3474326451842717,7:4.347432645184272):30.139463625413363,(((((8:1.4501881036197297,(12:1.3041135372652128,30:1.3041135372652128):0.14607456635451688):0.9046828543462897,((((((11:0.37706308183219434,21…
tree STATE_1632000 = (((1:0.11425351562170505,2:0.11425351562170505):33.637318217097494,3:29.7515717327192):170.65513515226763,((4:0.14154233599616006,5:0.14154233599616006):58.1179853851518,((((6:0.9627151092929385,7:3.9627151092929385):33.074252371738396,((((56:0.07452781783640838,57:0.07452781783640838):4.345528663955101,(58:2.5189212395302305,59:2.5189212395302305):0.9011352422612791):17.9487…
tree STATE_1636000 = (((1:0.19256725997916924,2:0.19256725997916924):55.47900879113227,3:51.671576051111444):241.7003978483542,((4:0.26837635529104986,5:0.26837635529104986):68.97326292222091,((((6:1.9870443986998687,7:4.987044398699869):37.66752526635035,((8:4.549883710234021,(((9:2.1760786741408933,((((((((27:0.19744274460552047,34:0.19744274460552047):0.0898740113818941,50:0.2873167559874146):…
tree STATE_1640000 = (((1:1.2398086332091207,2:1.2398086332091207):48.298010295944295,3:45.53781892915342):239.1308413792094,((4:0.4198067973731021,5:0.4198067973731021):58.20882755867886,((((6:3.021307074972672,7:6.021307074972672):40.66155159228556,((((56:0.0936686998641295,57:0.0936686998641295):6.2959271888837725,(58:2.1722272678477204,59:2.1722272678477204):3.2173686209001815):17.24358603077…
tree STATE_1644000 = (((1:0.5974295364121165,2:0.5974295364121165):64.78705137811647,3:61.384480914528595):252.1019404786499,((4:0.972726734522892,5:0.972726734522892):75.86185211424439,((((6:4.044960167428988,7:7.044960167428988):39.45160971862667,(((((8:1.7853645589727833,((11:1.2474293786883657,23:1.2474293786883657):0.023239827403104485,((19:0.7186574089627636,(21:0.19814061211934964,22:0.198…
tree STATE_1648000 = (((1:0.13813822651000507,2:0.13813822651000507):48.43817354719967,3:44.57631177370967):213.51219802722147,((4:0.08982417511599472,5:0.08982417511599472):61.93397275564709,((((6:2.546582177804275,7:5.546582177804275):34.01987299035049,(((8:3.6200733570725685,(((((9:0.48330140049138587,(28:0.4362426405893579,39:0.4362426405893579):0.04705875990202796):0.8284781855654406,((41:0.…
tree STATE_1652000 = (((1:0.05150152421702181,2:0.05150152421702181):54.5897823399514,3:50.64128386416842):250.71512716336207,((4:2.8130077271073883,5:2.8130077271073883):67.1119851345819,((((6:3.822755253086208,7:6.822755253086208):28.613533371513846,((8:3.630652162052407,(((9:0.9671725254774177,(32:0.7805376145580377,48:0.7805376145580377):0.18663491091938):1.2458798547177783,(((10:1.4101353337…
tree STATE_1656000 = (((1:0.04166179527925884,2:0.04166179527925884):41.30306121094698,3:37.34472300622624):182.9766119769958,((4:3.1719916372881087,5:3.1719916372881087):61.20687983594964,((((6:2.927820833361637,7:5.927820833361637):37.00626115931297,((((56:0.03220427036360141,57:0.03220427036360141):3.4522210806831257,(58:0.9483881740047719,59:0.9483881740047719):1.5360371770419552):19.06388894…
tree STATE_1660000 = (((1:0.16735403654165637,2:0.16735403654165637):42.036275967388164,3:38.203630003929824):207.37912036894468,((4:1.1683150968193274,5:1.1683150968193274):64.4137931248356,((((6:4.36914526178559,7:7.36914526178559):34.00753661130149,(8:3.9052841577283903,(((9:2.5586553302265647,(((((((10:0.27148573669976506,29:0.27148573669976506):0.14820582572616997,(38:0.1307408107619934,43:0…
tree STATE_1664000 = (((1:0.18422003965957678,2:0.18422003965957678):40.096564492313014,3:36.28078453197259):178.1091885145338,((4:0.08098834354372464,5:0.08098834354372464):54.172726155200436,((((6:3.0577607925341397,7:6.05776079253414):32.792311365969816,(((8:2.4951112689632646,12:2.4951112689632646):0.057982815931311826,(((((11:1.1123024332681979,19:1.1123024332681979):0.019624206260993926,(20…
tree STATE_1668000 = (((1:0.7362257875718097,2:0.7362257875718097):50.611111877980235,3:47.34733766555205):205.5289091622373,((4:0.5118755514841471,5:0.5118755514841471):56.36875888116608,((((6:3.1734434722603044,7:6.173443472260304):30.662898280584834,(8:3.897539745449242,(((((9:1.9756571821965077,(((13:0.30944242316803916,14:0.30944242316803916):0.46505042624924087,(15:0.40639108608735114,((16:…
tree STATE_1672000 = (((1:0.14163714001439942,2:0.14163714001439942):37.867407832197514,3:34.00904497221191):206.49755610422386,((4:0.015832784843219372,5:0.015832784843219372):56.43467150895258,(((6:2.1571895297118395,7:5.1571895297118395):30.25399735430023,(((8:4.876863622563127,((((((10:0.6505677862226857,29:0.6505677862226857):0.5373627304954889,((11:0.685205587622987,19:0.685205587622987):0.…
tree STATE_1676000 = (((1:0.303146293796253,2:0.303146293796253):36.651214879875624,3:32.95436117367188):186.9941290811938,((4:0.04916488023665089,5:0.04916488023665089):66.03299653651416,((((6:4.530684964140759,7:7.530684964140759):29.74393018051577,(((((((8:2.3862521905851812,((25:0.958685910220733,(35:0.49441670435235907,41:0.49441670435235907):0.46426920586837395):1.0554172499860095,(31:0.576…
tree STATE_1680000 = (((1:0.32483151638740004,2:0.32483151638740004):34.97025383692785,3:31.29508535331525):187.65886857262882,((4:0.5766044208735916,5:0.5766044208735916):49.596155821254435,(((6:3.650195435569074,7:6.650195435569074):31.215763233280875,((((8:3.173797452416032,((((((11:0.7446791091594196,(((19:0.14414060948869112,23:0.14414060948869112):5.43384657133994E-5,22:0.14419494795440452)…
tree STATE_1684000 = (((1:1.2173652357474154,2:1.2173652357474154):37.54439495993625,3:34.761760195683664):174.48385967139166,((4:0.3079789029767621,5:0.3079789029767621):52.96988437833094,((((6:1.6921060840510993,7:4.692106084051099):31.63572251103149,(((8:1.977882142392217,((12:1.0974382144721617,(28:0.6354248744282756,(34:0.39014180042904945,50:0.39014180042904945):0.2452830739992261):0.462013…
tree STATE_1688000 = (((1:0.1568846898292282,2:0.1568846898292282):32.416185070739594,3:28.57306976056882):183.11809055018995,((4:0.8109108532648079,5:0.8109108532648079):44.73318879432012,((((6:3.888239296843576,7:6.888239296843576):26.77732472310993,(((((8:2.3365456762325287,(10:0.7095307558180157,29:0.7095307558180157):1.627014920414513):0.23241378973847793,((((11:0.743715433064029,((19:0.4967…
tree STATE_1692000 = (((1:0.14834353547195533,2:0.14834353547195533):31.113921825140526,3:27.26226536061248):150.2387589982896,((4:0.041814016616379845,5:0.041814016616379845):43.581364537122205,((((6:1.8128246336867484,7:4.812824633686748):22.817090606907485,((((((8:1.6042417680188605,((10:0.4713856311679636,29:0.4713856311679636):0.31336652571581436,(37:0.677154351379829,(39:0.3753881971363308,…
tree STATE_1696000 = (((1:0.1370904456440396,2:0.1370904456440396):38.094811458504125,3:34.23190190414817):161.0088479341886,((4:0.023802907486153657,5:0.023802907486153657):53.897949675188485,(((6:0.2980175108065053,7:3.2980175108065053):32.19721578360476,(((((8:2.8641868933950234,27:2.8641868933950234):0.05484411758828678,((((((11:0.5346660914504011,((20:0.12884064874678405,(21:0.05627831475539…
tree STATE_1700000 = (((1:0.7010187002762507,2:0.7010187002762507):36.17211709286392,3:32.87313579314017):183.46782833223966,((4:1.063236666665727,5:1.063236666665727):51.39105461197077,((((6:2.6351146924315314,7:5.635114692431531):28.3078578880536,((8:4.227759025451798,26:4.227759025451798):0.1584792138762241,((((9:2.530963847016445,(((12:0.8208647796483898,(39:0.34019453267637906,40:0.340194532…
tree STATE_1704000 = (((1:0.42988090548024616,2:0.42988090548024616):36.91677779042953,3:33.346658695909774):196.0774208276048,((4:0.00798324203818801,5:0.00798324203818801):51.891143853622374,((((6:2.071965228842404,7:5.071965228842404):27.582413934969527,((8:3.1673562815724035,(((10:1.289296915414719,29:1.289296915414719):1.5485747895886663,(26:1.5512802422194643,41:1.5512802422194643):1.286591…
tree STATE_1708000 = (((1:0.7842528840403649,2:0.7842528840403649):30.874210528581273,3:27.658463412621636):213.03765399496697,((4:0.6958130972327137,5:0.6958130972327137):53.41141089604173,((((6:3.2451238167934076,7:6.245123816793408):30.3863453217554,((((8:2.2317823382252375,(((((10:0.5379113923545359,29:0.5379113923545359):0.3919704774797037,(25:0.7381141944037181,45:0.7381141944037181):0.1917…
tree STATE_1712000 = (((1:0.7029965849364572,2:0.7029965849364572):31.785753536324854,3:28.48875012126131):204.5199223424688,((4:0.6792254983142296,5:0.6792254983142296):52.19627468078257,(((6:3.286146684421417,7:6.286146684421417):39.15694899364538,(((((((8:1.306326285360176,((31:0.10381166001645117,47:0.10381166001645117):1.1192827487780512,((33:0.27941745352195324,51:0.27941745352195324):0.791…
tree STATE_1716000 = (((1:0.19996693834812618,2:0.19996693834812618):28.203321977971655,3:24.40328891631978):196.14304876021734,((4:0.7527234001787022,5:0.7527234001787022):41.77588920412022,((((6:2.175798158899145,7:5.175798158899145):30.263188944562454,(8:3.772766620452715,((((((((((9:0.5901927432463236,26:0.5901927432463236):0.2300891783908886,25:0.8202819216372123):0.7435804296579044,((31:0.7…
tree STATE_1720000 = (((1:0.22793960767736898,2:0.22793960767736898):31.97261742282879,3:28.20055703050616):183.4069004850476,((4:0.15755582305755134,5:0.15755582305755134):46.582626288004214,((((6:2.5543328434221335,7:5.5543328434221335):30.00243889221694,((((56:0.9636303600257399,57:0.9636303600257399):3.318464869620872,(58:3.047238970274887,59:3.047238970274887):0.23485625937172472):16.0826779…
tree STATE_1724000 = (((1:0.13200780103156617,2:0.13200780103156617):31.0634928518967,3:27.195500652928267):152.14592492995496,((4:0.22219979300385972,5:0.22219979300385972):51.60487688598044,((((6:3.214374454538584,7:6.214374454538584):26.79294856969335,(((8:3.5383884356932134,((9:1.839224851230763,(26:1.198060850196229,35:1.198060850196229):0.6411640010345339):0.5538409844521177,(((25:0.8574901…
tree STATE_1728000 = (((1:0.27363503552291135,2:0.27363503552291135):37.08327666220457,3:33.356911697727476):142.1438167267806,((4:0.01980237883758562,5:0.01980237883758562):48.83560063688816,((((6:1.806855756248341,7:4.806855756248341):28.091416961728314,((((((8:0.8069721404562287,((28:0.24368301858459754,49:0.24368301858459754):0.4911890111909212,(31:0.7101316392806284,((34:0.04718549386501706,…
tree STATE_1732000 = (((1:0.28744027769879743,2:0.28744027769879743):32.22966635450142,3:28.517106632200218):180.33081619135766,((4:0.2588096031392588,5:0.2588096031392588):52.37450554393311,((((6:3.3456373484179,7:6.3456373484179):31.572992977405992,(((((8:1.440126293271534,(30:0.4429881480359588,(31:0.4008385824364078,36:0.4008385824364078):0.04214956559955102):0.9971381452355752):0.33430905468…
tree STATE_1736000 = (((1:0.4777996849276285,2:0.4777996849276285):35.195465667039045,3:31.67326535196667):163.36378609390286,((4:0.9353932344494194,5:0.9353932344494194):43.13231432226722,((((6:5.460028886254058,7:8.460028886254058):25.741554290326363,((((8:2.054203117811919,(((((11:0.5005194267718589,20:0.5005194267718589):0.003172756691743439,(21:0.4913260494389219,(22:0.10420305432698049,23:0…
tree STATE_1740000 = (((1:0.6194887189571396,2:0.6194887189571396):36.69894020381294,3:33.31842892277008):164.7573288279629,((4:0.7582644884898944,5:0.7582644884898944):53.23098443995192,((((6:3.9865044135831056,7:6.986504413583106):25.690425191951825,(((((8:2.723127813074276,((10:1.7589083699064583,(33:0.17894859152609485,((41:0.11144908448485487,42:0.11144908448485487):0.019449873779669655,43:0…
tree STATE_1744000 = (((1:1.068574712176586,2:1.068574712176586):35.77588797923422,3:32.844462691410804):209.67782601653815,((4:1.1415781910276657,5:1.1415781910276657):50.94807425447763,((((6:1.9395172185131928,7:4.939517218513193):31.846299560071,(((((8:1.569358182424253,((29:0.48219537610125485,50:0.48219537610125485):0.5859198215014517,((30:0.18183895598799746,33:0.18183895598799746):0.722967…
tree STATE_1748000 = (((1:0.5772291609660432,2:0.5772291609660432):25.964875042687538,3:22.54210420365358):132.90151770417629,((4:0.7689768984276064,5:0.7689768984276064):51.59315028331676,(((6:3.184045275992749,7:6.184045275992749):29.752495237730084,(((8:2.270242473865984,((25:0.7481133087110424,27:0.7481133087110424):0.1982149841736639,49:0.9463282928847063):1.3239141809812776):1.0343649790812…
tree STATE_1752000 = (((1:0.5037721016455698,2:0.5037721016455698):26.977131815762153,3:23.480903917407723):140.45090018639584,((4:1.4016675409863488,5:1.4016675409863488):35.60404818652226,((((6:4.099973864347078,7:7.099973864347078):22.915002232800074,((8:2.0658454058075146,(((25:0.7138759623037829,44:0.7138759623037829):0.2947515614530134,30:1.0086275237567963):0.38467689075813416,(37:0.658449…
tree STATE_1756000 = (((1:0.6434539582250505,2:0.6434539582250505):35.11384764380486,3:31.757301602029912):176.54911937429023,((4:0.9579881900304947,5:0.9579881900304947):40.14843794891314,((((6:2.5493419866615152,7:5.549341986661515):25.607788076152907,(((8:1.1617430315707262,((13:0.13074445372101892,14:0.13074445372101892):0.7672731219686006,((15:0.1839123936945692,16:0.1839123936945692):0.3927…
tree STATE_1760000 = (((1:1.2512555630276,2:1.2512555630276):32.95610951009173,3:30.207365073119327):202.19877428446927,((4:0.26818435156106624,5:0.26818435156106624):57.6949687801828,((((6:2.823087399506659,7:5.823087399506659):29.052676052028144,(((((8:1.1603239487739672,(((24:0.42104322590147275,39:0.42104322590147275):0.11444708720704494,35:0.5354903131085177):0.22804392815752694,30:0.7635342…
tree STATE_1764000 = (((1:0.2977043734458835,2:0.2977043734458835):33.706416148375276,3:30.004120521821157):161.48404713884267,((4:0.89019894337107,5:0.89019894337107):41.529605648512536,((((6:4.489804082372146,7:7.489804082372146):26.00551736056999,(((((((((8:0.7132762977447937,(9:0.6911012398531379,26:0.6911012398531379):0.02217505789165586):0.177224641360739,30:0.8905009391055327):0.3158191300…
tree STATE_1768000 = (((1:0.31920024723164353,2:0.31920024723164353):37.13718964314373,3:33.45638989037537):135.9566268273154,((4:0.36238085567182843,5:0.36238085567182843):41.18146355211397,(((6:2.4179197349153148,7:5.417919734915315):27.673124016944968,(((((((((8:0.5250366888006259,(46:0.3900637369520715,48:0.3900637369520715):0.1349729518485544):0.12241993323634637,(25:0.6162623091545929,(32:0…
tree STATE_1772000 = (((1:0.1563149395294161,2:0.1563149395294161):36.96995059291121,3:33.12626553244063):165.78226876379728,((4:0.10075288031028506,5:0.10075288031028506):52.2337884264615,((((6:1.253503213187054,7:4.253503213187054):26.077354679021354,((((8:1.0637925450094177,(((9:0.8087576103811125,(((24:0.1272417627388502,33:0.1272417627388502):0.29083508845819617,43:0.4180768511970464):0.0952…
tree STATE_1776000 = (((1:0.12073087277940076,2:0.12073087277940076):28.84022226616185,3:24.96095313894125):162.3474183904901,((4:0.04359740404133028,5:0.04359740404133028):47.91599347744845,(((6:1.6881700810495586,7:4.688170081049559):34.171170861903924,(((8:2.5655380029054324,34:2.5655380029054324):0.600732357047089,((((((9:0.49050247870702324,30:0.49050247870702324):0.06882417408593966,26:0.55…
tree STATE_1780000 = (((1:0.24577791750208355,2:0.24577791750208355):25.33764317673893,3:21.58342109424101):125.89722993509102,((4:0.3339141719020233,5:0.3339141719020233):43.39288180210566,((((6:2.7389838980589714,7:5.738983898058971):19.403267125694217,(((8:2.178669234884297,(((10:0.6623094863815362,29:0.6623094863815362):0.9676980304265412,35:1.6300075168080774):0.060151681454291284,((12:0.700…
tree STATE_1784000 = (((1:0.09279315961995671,2:0.09279315961995671):28.383649625460365,3:24.476442785080323):144.01518123751754,((4:0.6911168211158767,5:0.6911168211158767):47.32510627152923,(((6:2.049529537034582,7:5.049529537034582):33.083862703745496,(((((8:1.6900091510077544,(28:1.601709798948356,((36:0.2283723995976298,39:0.2283723995976298):0.4201113607340311,(((40:0.18568230939316588,50:0…
tree STATE_1788000 = (((1:1.1796014691151377,2:1.1796014691151377):38.10999252987639,3:35.28959399899153):163.94252935175027,((4:0.9271215144000653,5:0.9271215144000653):47.47618568382977,((((6:2.249646305879539,7:5.249646305879539):25.721549959888073,(((8:1.1264651083605255,(40:0.4144329192065868,45:0.4144329192065868):0.7120321891539387):1.4708762848742456,28:2.597341393234771):0.63552505358906…
tree STATE_1792000 = (((1:1.514911873890524,2:1.514911873890524):25.796705496062195,3:23.31161736995272):145.25971542614602,((4:0.11198051729413905,5:0.11198051729413905):41.57136549331172,((((6:1.612505206165725,7:4.612505206165725):23.44854620299325,((((((8:1.9291712439717807,((12:1.3731573075782277,49:1.3731573075782277):0.38893800308723026,30:1.762095310665458):0.16707593330632275):0.03806868…
tree STATE_1796000 = (((1:0.2781120604620124,2:0.2781120604620124):23.665263575931803,3:19.943375636393817):146.16659713663637,((4:0.5362021112089419,5:0.5362021112089419):41.70489741640936,((((6:2.471541626407049,7:5.471541626407049):27.139732875515495,(((((8:1.8201799205088096,((((31:0.02524876980300629,46:0.02524876980300629):0.041540276488876524,34:0.06678904629188281):0.22492720852148318,47:…
tree STATE_1800000 = (((1:0.18555595931258395,2:0.18555595931258395):28.089231481204013,3:24.274787440516597):143.68309105929822,((4:0.08320070365273224,5:0.08320070365273224):41.82253836522402,((((6:1.6154892935116498,7:4.61548929351165):23.44376896455747,((((8:1.1579281512711768,9:1.1579281512711768):0.42313138442600695,25:1.5810595356971837):1.9123430568799384,(((12:1.4372457167948303,(((37:0.…
tree STATE_1804000 = (((1:0.16766211737746595,2:0.16766211737746595):34.090679100324216,3:30.258341217701684):156.25512896895924,((4:0.06036182474809948,5:0.06036182474809948):51.32963993339716,(((6:3.806328808151372,7:6.806328808151372):29.08095029893458,(((8:3.3307057319429703,(((((9:0.6404272683990644,24:0.6404272683990644):0.26759468072243575,12:0.9080219491215001):0.24139571844753627,30:1.14…
tree STATE_1808000 = (((1:0.18585841226667377,2:0.18585841226667377):23.185172259272413,3:19.37103067153909):120.47346036909103,((4:0.08945830201510674,5:0.08945830201510674):40.49193140229508,((((6:1.5856807066801402,7:4.58568070668014):19.487697676013095,((8:2.702810599061582,(9:2.208725649037723,((((((10:0.2634138992846816,29:0.2634138992846816):0.566597149687634,(25:0.5817467968409538,((((38:…
tree STATE_1812000 = (((1:0.18585841226667377,2:0.18585841226667377):27.485364998010134,3:23.67122341027681):161.98469964645108,((4:0.08945830201510674,5:0.08945830201510674):46.36999515374653,((((6:1.4947056541341137,7:4.494705654134114):29.29522293814758,((((8:1.4401658463490186,(((10:0.1574835196504305,29:0.1574835196504305):0.06748330150182363,44:0.22496682115225414):0.04063035880265109,30:0.…
tree STATE_1816000 = (((1:0.1634257178909806,2:0.1634257178909806):35.47677293779813,3:31.64019865568911):165.77688781937718,((4:0.053587681874345705,5:0.053587681874345705):58.388224698337396,(((6:1.10983334448642,7:4.10983334448642):34.06241721379382,((8:3.7903074034426805,((((((9:0.8190781983624821,50:0.8190781983624821):0.008959558898068987,(32:0.5629781500110653,(34:0.20443418675169706,(45:0…
tree STATE_1820000 = (((1:1.046707757798412,2:1.046707757798412):26.436450990784184,3:23.483158748582596):170.75526910592055,((4:0.8453490343818668,5:0.8453490343818668):39.55957592434618,((((6:0.9182962264185761,7:3.918296226418576):23.880005925233124,(((8:2.8212136103406156,(((12:0.5998261132107519,45:0.5998261132107519):1.3180443106446436,(24:1.3084744678826852,27:1.3084744678826852):0.6093959…
tree STATE_1824000 = (((1:0.42563538135180323,2:0.42563538135180323):32.289345572165,3:28.7149809535168):169.36496611274143,((4:0.2178735045905391,5:0.2178735045905391):53.076634315129084,((((6:2.2186285644256563,7:5.218628564425656):27.25643912783471,((((((8:1.1758108461509111,42:1.1758108461509111):0.003604674931492635,41:1.1794155210824038):0.694501596948885,((9:0.4884696474908077,26:0.4884696…
tree STATE_1828000 = (((1:0.028819808922488477,2:0.028819808922488477):37.56437152772206,3:33.593191336644544):191.12880268592266,((4:0.048733045813039055,5:0.048733045813039055):52.17265613676966,((((6:1.197619982024131,7:4.197619982024131):31.93638189660512,(((((56:0.1690480113701857,57:0.1690480113701857):2.867891991804557,59:2.0369400031747427):0.45317816575360137,58:2.490118168928344):12.488…
tree STATE_1832000 = (((1:0.253432892971194,2:0.253432892971194):31.232516682226777,3:27.48594957519797):168.55266440512972,((4:0.23665564085880142,5:0.23665564085880142):53.65997636338241,((((6:2.484658227128431,7:5.484658227128431):29.922805664482294,((8:2.9822018571190076,((((((((9:0.28923659042970906,24:0.28923659042970906):0.4307571269864754,32:0.7199937174161845):0.19203567360264417,50:0.91…
tree STATE_1836000 = (((1:0.3186921503585136,2:0.3186921503585136):34.224561897914036,3:30.54325404827255):152.0890674330218,((4:0.6322876045844819,5:0.6322876045844819):45.16976047801254,((((6:1.3988700701718058,7:4.398870070171806):27.61058129658662,(((8:1.6186269813879133,(((11:0.8479988029624288,19:0.8479988029624288):0.07072857397937549,((20:0.6694438158070019,(22:0.6130773284340634,23:0.613…
tree STATE_1840000 = (((1:0.15423447803936519,2:0.15423447803936519):29.252451381715936,3:25.4066858597553):132.8147493096759,((4:0.29303726345282577,5:0.29303726345282577):39.31753103405521,((((6:1.3046536457652183,7:4.304653645765218):25.557662322553746,(((8:1.7627813300237327,(((9:0.8971357224679467,(41:0.20334900474211412,48:0.20334900474211412):0.6937867177258326):0.2159748110362648,40:1.113…
tree STATE_1844000 = (((1:0.15747806091326666,2:0.15747806091326666):27.783674572280095,3:23.94115263319336):147.07732910153936,((4:0.35995719468750664,5:0.35995719468750664):44.710847816408446,((((6:2.6275210986768744,7:5.6275210986768744):24.171862967533436,(((((8:2.068289492683568,((28:1.2853540858863228,37:1.2853540858863228):0.3476076646641124,30:1.6329617505504352):0.43532774213313297):0.42…
tree STATE_1848000 = (((1:0.585491716418467,2:0.585491716418467):27.875890898793045,3:24.461382615211512):157.19379281254302,((4:0.25393543516332073,5:0.25393543516332073):46.6354229008262,((((6:2.1492276066745717,7:5.149227606674572):22.48445400711127,(((((8:1.679549554614914,((12:1.106307676294721,(((((35:0.31991806089378283,38:0.31991806089378283):0.06256250996559537,36:0.3824805708593782):0.0…
tree STATE_1852000 = (((1:0.13500886663006995,2:0.13500886663006995):33.72991216566079,3:29.86492103229086):214.99225903528583,((4:0.2516782101611543,5:0.2516782101611543):56.63478198141586,(((6:3.558228734412756,7:6.558228734412756):31.126454496222806,((((8:3.2908365926204217,(((9:1.6325165665232249,(11:1.2241415433470264,((19:0.1718726796699791,21:0.1718726796699791):0.155958298657148,((20:0.05…
tree STATE_1856000 = (((1:0.22964865023042513,2:0.22964865023042513):30.652518672402024,3:26.882167322632448):164.4830405958605,((4:0.35489097440387063,5:0.35489097440387063):49.041396999902155,((((6:3.1277043436200582,7:6.127704343620058):28.78100271319113,(((((((((8:0.5457883647560237,(41:0.0901179070457745,51:0.0901179070457745):0.45567045771024917):0.0051479894790408265,(39:0.0461277379898655…
tree STATE_1860000 = (((1:0.3589616630219137,2:0.3589616630219137):33.873668563946225,3:30.23263022696814):166.1234262884028,((4:0.7829609911314961,5:0.7829609911314961):43.150713355331945,((((6:2.005970394558261,7:5.005970394558261):30.260703979900974,((((8:1.1366303688296533,(12:0.5558388111104582,27:0.5558388111104582):0.5807915577191951):1.4360230395128508,28:2.572653408342504):0.070775980843…
tree STATE_1864000 = (((1:0.3589616630219137,2:0.3589616630219137):39.69731301567067,3:36.05627467869259):167.15465340287852,((4:2.172910524542388,5:2.172910524542388):59.19240134660291,((((6:2.5485771446454883,7:5.548577144645488):34.64163256245354,(((8:2.607337911237542,(9:0.6999214002422766,(45:0.05475394554764484,51:0.05475394554764484):0.6451674546946318):1.9074165109952657):0.09683934468321…
tree STATE_1868000 = (((1:0.16605263743661602,2:0.16605263743661602):32.159736035148185,3:28.3257886725848):172.70115363853574,((4:0.9033473909757532,5:0.9033473909757532):45.798108061805706,((((6:4.0285773670099445,7:7.0285773670099445):29.589262384933996,((((56:0.27951942331232693,57:0.27951942331232693):4.417386483723725,(58:2.5279320014849933,59:2.5279320014849933):1.1689739055510584):17.7723…
tree STATE_1872000 = (((1:0.16050913873018224,2:0.16050913873018224):36.61857901236601,3:32.7790881510962):185.74519260848518,((4:0.9799774519354187,5:0.9799774519354187):43.53655135467324,((((6:3.6230533837994896,7:6.62305338379949):23.86883166910936,((((((8:1.4376552877131692,9:1.4376552877131692):0.020752241643845926,(25:1.18112865241166,((31:0.32084078027930857,45:0.32084078027930857):0.59742…
tree STATE_1876000 = (((1:0.011097220698795596,2:0.011097220698795596):36.76905407001749,3:32.78015129071628):184.1369846557775,((4:1.0464065910634606,5:1.0464065910634606):47.66667067399942,(((6:6.245917794899844,7:9.245917794899844):28.060967206798402,(((((8:2.2319971017381603,(((9:0.9817292873301843,26:0.9817292873301843):0.1668207670588825,(((25:0.7358210764974614,43:0.7358210764974614):0.154…
tree STATE_1880000 = (((1:0.0011476744834038044,2:0.0011476744834038044):33.169018054217545,3:29.17016572870095):212.4896346168531,((4:0.12205370247974123,5:0.12205370247974123):54.82361543202682,((((6:2.1411311807232503,7:5.14113118072325):33.708372295418656,((((((((8:0.9641912452818027,(33:0.34217440370645047,(47:4.2895762006984074E-4,48:4.2895762006984074E-4):0.34174544608638063):0.62201684157…
tree STATE_1884000 = (((1:0.06375691249436422,2:0.06375691249436422):37.25185095832348,3:33.31560787081784):194.48159145832403,((4:0.5649648912338439,5:0.5649648912338439):51.744723024993874,(((6:3.5045694411629693,7:6.504569441162969):40.11442722029819,((((8:3.587670234305171,(25:1.8772913855197269,(30:0.39862163226725006,46:0.39862163226725006):1.4786697532524768):1.710378848785444):0.035945505…
tree STATE_1888000 = (((1:0.8330533624854493,2:0.8330533624854493):47.21994990344715,3:44.0530032659326):232.88393821855135,((4:1.2353113201205659,5:1.2353113201205659):72.13971690306741,((((6:4.3948156137250685,7:7.3948156137250685):39.57102856318926,(((((8:2.829116627183157,(((10:1.6986327375458146,40:1.6986327375458146):0.07952652307849406,38:1.7781592606243086):0.788858737822913,((11:2.073810…
tree STATE_1892000 = (((1:0.07172270766106159,2:0.07172270766106159):46.089000034059865,3:42.160722741720924):238.88513320419366,((4:0.14242334840530368,5:0.14242334840530368):63.00663394021933,((((6:4.756840314426576,7:7.756840314426576):29.60299246889396,(8:5.438324393252799,((((((((((9:0.2200819467105364,47:0.2200819467105364):0.2893278542949609,(36:0.447704306941174,(42:0.08748146625334535,43…
tree STATE_1896000 = (((1:0.05686728523033047,2:0.05686728523033047):36.34490578472141,3:32.401773069951744):224.9929434714137,((4:0.6807401582032231,5:0.6807401582032231):65.85987852189348,((((6:6.047117402772621,7:9.04711740277262):32.03074173186576,(((((((8:0.1999654226679699,(27:0.16091942875680937,37:0.16091942875680937):0.03904599391116054):0.7714164694329033,(29:0.8978606620261498,45:0.897…
tree STATE_1900000 = (((1:0.27365263735050505,2:0.27365263735050505):33.529763734977706,3:29.803416372328215):173.23585887386486,((4:1.261790370990802,5:1.261790370990802):65.07066163917494,((((6:2.9039166226355464,7:5.903916622635546):33.486503067377676,((((8:3.269664730186723,(((((((9:0.7143762462243672,36:0.7143762462243672):0.2220307080152899,((32:0.26854768777626925,51:0.26854768777626925):0…
tree STATE_1904000 = (((1:0.14629949682688626,2:0.14629949682688626):40.14055318140916,3:36.286852678236045):249.16538434185307,((4:2.108932268840494,5:2.108932268840494):55.127306076633786,((((6:1.876765989802223,7:4.876765989802223):36.332011082483696,(((8:2.333449084738776,(((24:0.06805196936952264,31:0.06805196936952264):0.30255982970187045,36:0.3706117990713931):0.7293801204117518,(26:0.5128…
tree STATE_1908000 = (((1:1.5251853965913043,2:1.5251853965913043):34.310230104772195,3:31.8354155013635):180.43717061725846,((4:0.8374865095447142,5:0.8374865095447142):60.71541022111283,((((6:2.099441406804404,7:5.099441406804404):29.62040937249651,(((8:2.5614268814021877,(((((11:0.1174706115717661,22:0.1174706115717661):0.37092811723677394,21:0.48839872880854):0.5650509715070031,19:1.053449700…
tree STATE_1912000 = (((1:2.6849173298867974,2:2.6849173298867974):53.15406476419193,3:51.83898209407872):225.34514188592263,((4:0.6332336432079568,5:0.6332336432079568):62.39958232754171,((((6:3.6623867147144002,7:6.6623867147144):34.12235611388152,((((8:2.1352527129091703,12:2.1352527129091703):0.10991473214729153,10:2.245167445056462):0.9041148300991817,(((((((13:0.02456901588879829,14:0.02456…
tree STATE_1916000 = (((1:0.5632796736570658,2:0.5632796736570658):32.64106122824502,3:29.204340901902086):144.99941951893834,((4:0.1851073845005491,5:0.1851073845005491):49.42815417679874,(((6:2.554773195773877,7:5.554773195773877):27.162255999371666,((((((8:1.8270154921620647,(10:1.7905028499845637,(28:1.3810396564352128,(36:0.3277427704960338,41:0.3277427704960338):1.053296885939179):0.4094631…
tree STATE_1920000 = (((1:0.28467911361400944,2:0.28467911361400944):29.4703252488719,3:25.755004362485913):169.77805364255687,((4:0.23010204434298842,5:0.23010204434298842):45.833247118673924,((((6:4.500222471762644,7:7.500222471762644):22.170746544502105,((((((((((8:0.8313596222476176,25:0.8313596222476176):0.07498414389262598,(((12:0.4038012185403498,(32:0.3097253933000423,35:0.309725393300042…
tree STATE_1924000 = (((1:0.7112161785988782,2:0.7112161785988782):32.815486562690396,3:29.52670274128927):188.06796329271862,((4:0.020620418495976622,5:0.020620418495976622):48.41948806374958,((((6:3.7827914757045358,7:6.782791475704536):24.705557303440045,((((8:3.650993113941565,(9:2.0167795290943715,(32:0.7266066757333163,((34:0.05740810006802071,46:0.05740810006802071):0.5390319259614765,42:0…
tree STATE_1928000 = (((1:0.2855082470712027,2:0.2855082470712027):34.59658459694252,3:30.88209284401372):195.34582248602237,((4:0.45035458405635964,5:0.45035458405635964):52.70768201462184,((((6:4.214743782852587,7:7.214743782852587):29.316043175594935,(((8:1.341136738641096,((35:0.26541540125984475,48:0.26541540125984475):0.9101406160530111,(((40:0.15392050153366219,44:0.15392050153366219):0.10…
tree STATE_1932000 = (((1:0.1584291857563418,2:0.1584291857563418):32.1931976518947,3:28.35162683765104):164.54632919379003,((4:0.04807914723314788,5:0.04807914723314788):48.896538341690814,(((6:3.1438957585937137,7:6.143895758593714):32.59426470610167,((((((((8:2.1611131542702817,(9:1.8703922161996307,((13:0.333698553575461,14:0.333698553575461):0.9672622024845847,((15:0.28715493003641057,(17:0.…
tree STATE_1936000 = (((1:0.014670165191283502,2:0.014670165191283502):30.032777477484693,3:26.047447642675976):165.78488089492424,((4:0.12610289277564668,5:0.12610289277564668):46.4632101210876,((((6:3.2346860932711987,7:6.234686093271199):24.709436560444743,((((56:0.11584795509349007,57:0.11584795509349007):2.6991239261774185,(58:0.8445818185662448,59:0.8445818185662448):0.9703900627046638):9.5…
tree STATE_1940000 = (((1:0.014670165191283502,2:0.014670165191283502):27.008202511266894,3:23.022872676458178):136.11140201900236,((4:1.0622455649177382,5:1.0622455649177382):44.38390438849765,((((6:1.1477596214535337,7:4.147759621453534):28.51517986915648,(((((8:1.1211193089173894,(((27:0.8700207796244954,43:0.8700207796244954):0.08735312286597652,(40:0.7899476563841419,42:0.7899476563841419):0…
tree STATE_1944000 = (((1:0.0032689386058457615,2:0.0032689386058457615):24.312566299833602,3:20.315835238439448):162.44741071205596,((4:1.5932192553230848,5:1.5932192553230848):41.110964432046956,((((6:1.6994736911063146,7:4.699473691106315):25.80341491957195,(((((8:1.7098037459476245,((9:0.6230034672636392,(((11:0.2801994913835956,19:0.2801994913835956):0.07604479009601078,(20:0.324657960600294…
tree STATE_1948000 = (((1:0.056779872302632484,2:0.056779872302632484):26.17893585343257,3:22.235715725735204):159.17568902359682,((4:0.1772857994499617,5:0.1772857994499617):46.9919691927627,(((6:2.6802661271084753,7:5.680266127108475):31.724455550900046,(((((8:2.506058634153704,(27:0.6133823089094923,50:0.6133823089094923):1.8926763252442118):0.00509547990892667,(10:2.4248895314614636,(((25:0.8…
tree STATE_1952000 = (((1:1.164377838730859,2:1.164377838730859):31.342368033451457,3:28.506745872182314):181.2231483518967,((4:0.13087857693660787,5:0.13087857693660787):49.199822717288335,((((6:2.518384275027292,7:5.518384275027292):26.420200077697505,((((((((8:0.5484138423764827,44:0.5484138423764827):0.5697305960264548,(((32:3.049525684052831E-4,49:3.049525684052831E-4):0.7840677934617688,(37…
tree STATE_1956000 = (((1:0.6773681560720721,2:0.6773681560720721):32.97818580884824,3:29.65555396492031):170.38597148015648,((4:0.3453674671743734,5:0.3453674671743734):50.14355512585708,((((6:3.1936558971347644,7:6.193655897134764):27.31329419598708,((((8:1.5480415510450438,(12:1.4680136892525848,((((25:0.241719691947442,40:0.241719691947442):0.3830621841682196,(45:0.5832728887350163,(46:0.3466…
tree STATE_1960000 = (((1:0.13244734695984306,2:0.13244734695984306):33.88655556659374,3:30.019002913553585):178.2822322292887,((4:0.21021168228867104,5:0.21021168228867104):48.552052536763675,((((6:2.7979014809443843,7:5.797901480944384):27.665568535780892,(((((((8:1.1478163320453993,(35:0.2276951641258268,46:0.2276951641258268):0.9201211679195725):0.9879117802625195,32:2.135728112307919):0.4876…
tree STATE_1964000 = (((1:0.7070828224247343,2:0.7070828224247343):35.4746327777592,3:32.18171560018393):171.97596991566553,((4:0.1318784616354005,5:0.1318784616354005):47.03196114161069,((((6:1.9433606648006974,7:4.943360664800697):33.69791668197267,((8:3.3197486080461944,(12:1.4836348853897952,(25:0.32315386873586316,33:0.32315386873586316):1.1604810166539319):1.8361137226563993):0.085417288288…
tree STATE_1968000 = (((1:1.6849854728884868,2:1.6849854728884868):27.36871157392256,3:25.053697046811045):178.22050952735978,((4:2.2671248264408295,5:2.2671248264408295):51.04439991861144,((((6:1.6969306492221579,7:4.696930649222158):30.42128155788524,((((((8:2.3102281277127066,((10:1.2315879686028013,(44:0.43215200325752107,(45:0.18231756662943757,47:0.18231756662943757):0.2498344366280835):0.7…
tree STATE_1972000 = (((1:0.435511172217776,2:0.435511172217776):38.48189493775709,3:34.91740610997487):192.7837827597866,((4:0.6271143159952697,5:0.6271143159952697):65.7341084003102,((((6:2.6209934236184926,7:5.620993423618493):29.655976453225513,((((56:1.8490605617621012,57:1.8490605617621012):6.1192068964164115,(58:3.7732165341887685,59:3.7732165341887685):3.1950509239897444):11.1849841680439…
tree STATE_1976000 = (((1:0.026856137556386273,2:0.026856137556386273):31.558494265597076,3:27.585350403153463):146.72820523108388,((4:0.44883616070694465,5:0.44883616070694465):47.83113513728863,(((6:2.777429296733642,7:5.777429296733642):27.858708782330154,(((((8:1.8007627706801999,(((24:0.08434433129355175,(30:0.05734062710779048,36:0.05734062710779048):0.027003704185761264):0.5959301140806698…
tree STATE_1980000 = (((1:1.1057131519196997,2:1.1057131519196997):35.66281149108375,3:32.76852464300345):201.093182074761,((4:1.2895190500087779,5:1.2895190500087779):53.2235870653014,((((6:2.3499036532577815,7:5.3499036532577815):30.7790169040096,(((((8:2.4674355837639417,(9:0.40469824938260257,26:0.40469824938260257):2.062737334381339):0.5204577325567894,((24:1.3563151726087561,((31:0.16975082…
tree STATE_1984000 = (((1:0.3631690265073644,2:0.3631690265073644):31.39509054715169,3:27.758259573659053):155.7181929556942,((4:1.8948153989420682,5:1.8948153989420682):46.53799156095285,((((6:2.277587653814127,7:5.277587653814127):32.42228034471988,(((((8:1.0886527200961005,41:1.0886527200961005):1.2154368340781112,29:2.3040895541742117):1.5067304418514071,((((13:0.11010511104487754,14:0.110105…
tree STATE_1988000 = (((1:0.002732259651937241,2:0.002732259651937241):34.22046462001147,3:30.223196879663405):162.05386321110677,((4:0.6578504492952693,5:0.6578504492952693):43.604302166051255,((((6:2.7967174282968212,7:5.796717428296821):30.35655666697817,(((((((8:1.5999918290328927,((10:1.117522189601068,((((((24:0.4884012391372731,27:0.4884012391372731):0.05901797805759129,28:0.54741921719486…
tree STATE_1992000 = (((1:0.010551816248280943,2:0.010551816248280943):21.296827524107147,3:17.30737934035543):131.1018004621633,((4:0.3056255004113133,5:0.3056255004113133):39.360326917538,((((6:0.493020269015501,7:3.493020269015501):18.139727889339724,((((8:1.487409591683456,(((9:0.3661604583550939,40:0.3661604583550939):0.019128345882894582,38:0.3852888042379885):0.6300163210758727,(37:0.80535…
tree STATE_1996000 = (((1:0.4857107277691153,2:0.4857107277691153):29.266286379397926,3:25.751997107167043):128.2562785103729,((4:0.695164850665158,5:0.695164850665158):44.59277882100299,(((6:1.2544338983305163,7:4.254433898330516):28.435271754417613,(((((((((8:0.6843254435258148,30:0.6843254435258148):0.15404630840663291,((25:0.5984452913441948,(42:0.11140406054095395,51:0.11140406054095395):0.4…
tree STATE_2000000 = (((1:1.3474168684106491,2:1.3474168684106491):25.5911223027083,3:22.938539171118947):150.67849198920945,((4:0.13726270286503173,5:0.13726270286503173):45.35366284926066,((((6:1.6559789242454421,7:4.655978924245442):26.769414503361023,((((((8:1.2805475612328134,9:1.2805475612328134):0.37385767263496406,((29:1.3567203322030545,(30:0.8146176249968324,45:0.8146176249968324):0.542…
tree STATE_2004000 = (((1:0.3205576607393379,2:0.3205576607393379):27.27903151501998,3:23.59958917575932):157.3344850773796,((4:0.2004129496511169,5:0.2004129496511169):43.45181476868603,(((6:2.0932874176511227,7:5.093287417651123):29.425312463642253,(((8:2.696310143316753,(((11:0.8563345048045573,(20:0.39101772585783495,21:0.39101772585783495):0.46531677894672235):0.028849453084063725,((19:0.194…
tree STATE_2008000 = (((1:0.16754433731694007,2:0.16754433731694007):24.258950172400453,3:20.426494509717394):130.2101680994043,((4:0.18876006400989453,5:0.18876006400989453):44.99466622324577,((((6:0.7388970880986117,7:3.7388970880986117):24.200848492901663,((((56:0.609322074464454,57:0.609322074464454):4.374067150287635,(58:2.4843466167363095,59:2.4843466167363095):1.4990426080157793):13.276289…
tree STATE_2012000 = (((1:0.3110594796155066,2:0.3110594796155066):35.58454909890532,3:31.89560857852083):163.4557877676839,((4:0.5565256815523796,5:0.5565256815523796):47.10191751892379,((((6:2.5125047437887824,7:5.512504743788782):23.64133802568296,(((((((((((((8:0.7242764816644645,(12:0.5445558176998073,28:0.5445558176998073):0.17972066396465713):0.0031752348884549475,(32:0.2776450127280418,49…
tree STATE_2016000 = (((1:0.48849222637946,2:0.48849222637946):28.58442427555808,3:25.07291650193754):150.137228634029,((4:0.30799537486393014,5:0.30799537486393014):48.56870140051894,((((6:1.1441167980376061,7:4.144116798037606):28.058998226152838,(((((8:1.4820544515471537,(((25:0.40610518709843635,27:0.40610518709843635):0.07282596538369757,45:0.4789311524821339):0.6056439147477505,((32:0.77052…
tree STATE_2020000 = (((1:0.053965011030369325,2:0.053965011030369325):25.486112524628297,3:21.540077535658668):159.33845946659844,((4:0.049265645328910423,5:0.049265645328910423):48.6693905200158,((((6:1.9680865747052456,7:4.968086574705246):27.856688014533063,(((((8:1.8269831900144948,(((9:1.3517218195115703,30:1.3517218195115703):0.06907589183275298,((12:0.2797153897656319,32:0.279715389765631…
tree STATE_2024000 = (((1:0.017388565230112007,2:0.017388565230112007):38.032164531154876,3:34.04955309638499):175.5233836492351,((4:0.09785477592580527,5:0.09785477592580527):53.29204262022356,((((6:3.3187806809701854,7:6.318780680970185):29.52659497441519,((8:1.9933446168266014,(((((12:0.9201073799796495,(28:0.782730333094614,41:0.782730333094614):0.1373770468850355):0.12715557389208354,26:1.04…
tree STATE_2028000 = (((1:0.028381119035547187,2:0.028381119035547187):45.103993990524614,3:41.13237510956016):190.81159221764324,((4:0.11581310140656598,5:0.11581310140656598):52.870544925634924,((((6:2.758120668657062,7:5.758120668657062):29.185188972584264,(((8:0.9600130033036498,(25:0.552520441729822,41:0.552520441729822):0.40749256157382785):0.7119082051956875,((((((9:0.4013430319496369,49:0…
tree STATE_2032000 = (((1:0.0997967438730285,2:0.0997967438730285):29.678185362677866,3:25.777982106550894):141.87741929094474,((4:0.4332770361699563,5:0.4332770361699563):46.156013409966505,((((6:2.1431078537075194,7:5.143107853707519):29.346664357581993,((((((8:0.36076805204636664,34:0.36076805204636664):0.22910610377389073,45:0.5898741558202574):0.39003610643338404,26:0.9799102622536414):0.016…
tree STATE_2036000 = (((1:0.4191814989863545,2:0.4191814989863545):28.4112549532298,3:24.830436452216155):155.65428012448527,((4:0.6008301101853828,5:0.6008301101853828):42.71174811465205,((((6:2.8087927488366935,7:5.8087927488366935):25.495637874279666,((((8:0.9872101990471175,((12:0.43820562244384687,45:0.43820562244384687):0.19243895623071905,46:0.6306445786745659):0.3565656203725516):0.660026…
tree STATE_2040000 = (((1:0.03286246207563259,2:0.03286246207563259):25.96324650454472,3:21.996108966620355):143.22903216599582,((4:1.2013046289276375,5:1.2013046289276375):40.1505657046693,(((6:3.714428296011839,7:6.714428296011839):24.856698755576808,((((((((8:0.6129551175964189,(40:0.1663810113325871,48:0.1663810113325871):0.44657410626383176):0.7063975897000002,(30:0.7450417629214855,32:0.745…
tree STATE_2044000 = (((1:0.054584008226642666,2:0.054584008226642666):21.992993658604554,3:18.0475776668312):152.4694438473216,((4:0.7444551898424976,5:0.7444551898424976):48.13838656583627,((((6:3.130370061272531,7:6.130370061272531):24.791504948287823,(((((8:0.7988749000099281,(37:0.34886734258129654,41:0.34886734258129654):0.4500075574286316):0.22462925062078998,((((9:0.4121351656816099,(39:0…
tree STATE_2048000 = (((1:0.0021723514855302994,2:0.0021723514855302994):23.09390402465449,3:19.09607637614002):151.18748000830075,((4:0.6550192032331488,5:0.6550192032331488):39.069753250261556,(((6:1.3698797652160097,7:4.36987976521601):27.0935693472877,((((8:1.7257338203224213,((((9:0.31903019582719266,(((24:0.07572399576394873,(34:0.00409174259966847,36:0.00409174259966847):0.0716322531642802…
tree STATE_2052000 = (((1:0.0021723514855302994,2:0.0021723514855302994):27.375346118850583,3:23.377518470336113):123.018528463495,((4:0.358049117777993,5:0.358049117777993):42.0495254495504,(((6:2.22851986429903,7:5.22851986429903):26.54777868601522,((((((((8:1.0078247526717898,((26:0.8204722110490937,(36:0.15998725724862822,47:0.15998725724862822):0.6604849538004656):0.07280933136212298,(((43:0…
tree STATE_2056000 = (((1:0.03553732898199158,2:0.03553732898199158):29.47583441809635,3:25.511371747078343):133.7065083947952,((4:0.6386225103228913,5:0.6386225103228913):36.97131147615949,(((6:3.2216382662279894,7:6.221638266227989):28.513013476582778,((((8:2.719902466128905,((((9:0.6367191366631901,(28:0.5399100683130261,37:0.5399100683130261):0.09680906835016401):0.17010702018852863,((39:0.52…
tree STATE_2060000 = (((1:0.009938406942415767,2:0.009938406942415767):24.140621030659453,3:20.15055943760187):132.08210993174964,((4:1.104431362371729,5:1.104431362371729):31.819269662726853,((((6:1.4628238436978283,7:4.462823843697828):18.2543537783041,(((8:1.2055436061468245,12:1.2055436061468245):0.2828844905678529,(((((11:0.2877201943792821,(20:0.1525034801587131,23:0.1525034801587131):0.135…
tree STATE_2064000 = (((1:0.22987140088656055,2:0.22987140088656055):27.606131065409194,3:23.836002466295753):138.4090608073412,((4:0.33465584329382025,5:0.33465584329382025):36.437663807775806,((((6:1.130178808282233,7:4.130178808282233):22.22957970359812,(((((((((8:0.8414575821247052,44:0.8414575821247052):0.022764769004980034,((((30:0.16416772786329567,(41:0.1530469161401766,49:0.1530469161401…
tree STATE_2068000 = (((1:0.1490115178286544,2:0.1490115178286544):20.92078209166637,3:17.069793609495026):127.42292792417392,((4:0.20364058684764785,5:0.20364058684764785):38.55487770700842,((((6:0.7164219360012627,7:3.7164219360012627):23.28547507218775,(((((8:1.0226608977061684,((((9:0.728999940463132,(28:0.6971676590363204,30:0.6971676590363204):0.031832281426811604):0.04648306981007966,(45:0…
tree STATE_2072000 = (((1:0.08967972377392641,2:0.08967972377392641):18.79848506934604,3:14.888164793119966):110.28609248254851,(((4:0.1207663901499938,5:0.1207663901499938):25.417336857197917,(((6:0.7773551501779288,7:3.7773551501779288):23.320790896519778,(((((8:0.7799660395504515,((34:0.09524285762154308,(39:9.458653855664039E-4,47:9.458653855664039E-4):0.09429699223597668):0.306155231312048,5…
tree STATE_2076000 = (((1:0.09576630270947817,2:0.09576630270947817):29.29305751558303,3:25.388823818292508):116.35152148634546,(((4:0.13063829893445167,5:0.13063829893445167):21.90509403580159,(((6:0.7799753755617669,7:3.779975375561767):21.449101871489503,((((8:1.4459467938412096,(((10:0.5647215037979999,29:0.5647215037979999):0.2108671017704049,((39:0.16220599384367335,((44:0.04358347896477314…
tree STATE_2080000 = (((1:0.021909851400469194,2:0.021909851400469194):20.634749008634458,3:16.656658860034927):110.54968335043645,(((4:0.12580381429905962,5:0.12580381429905962):20.266246882646655,(((6:1.6497615278988977,7:4.649761527898898):16.82032056253515,(((((8:1.1375118284225767,(24:0.7245657921404852,48:0.7245657921404852):0.4129460362820915):0.5794845973692679,((25:0.6684431067821981,(27…
tree STATE_2084000 = (((1:0.07933237653180569,2:0.07933237653180569):22.090844528412347,3:18.170176904944153):139.0777016473522,((4:0.45137929368607566,5:0.45137929368607566):39.48359721944832,((((6:2.7999725890079965,7:5.7999725890079965):17.94390786501532,((8:1.5196422522160036,(((((9:0.4781212897341188,((25:0.14339049949896643,32:0.14339049949896643):0.22583297104617106,30:0.3692234705451375):…
tree STATE_2088000 = (((1:0.34596484410931794,2:0.34596484410931794):22.17438845562257,3:18.520353299731887):152.64968311713992,((4:1.1962221062286744,5:1.1962221062286744):39.30544850335456,((((6:1.4195626037323699,7:4.41956260373237):20.078531360338868,((((((8:0.5826765036752305,(27:0.4311362108210802,41:0.4311362108210802):0.15154029285415027):0.01973589489720229,37:0.6024123985724328):0.14439…
tree STATE_2092000 = (((1:0.23194800713814523,2:0.23194800713814523):21.231358430629868,3:17.46330643776801):108.09608552918368,((4:0.37770252844091345,5:0.37770252844091345):36.53978412366127,((((6:1.6485571399183074,7:4.648557139918307):21.245878634506607,((8:2.156844485248879,((((9:0.3510900414237046,34:0.3510900414237046):0.5734545119002418,(((10:0.06906218304773715,29:0.06906218304773715):0.…
tree STATE_2096000 = (((1:0.23635796401674014,2:0.23635796401674014):24.6330965212927,3:20.86945448530944):139.1650142711758,((4:0.4449524916130052,5:0.4449524916130052):39.182340714993074,((((6:2.724687957137637,7:5.724687957137637):22.74424483565991,((((8:1.2476594715002345,((15:0.20032578234650827,(17:0.09842818369313235,18:0.09842818369313235):0.10189759865337593):0.25505706624124125,16:0.455…
tree STATE_2100000 = (((1:0.09088495346497183,2:0.09088495346497183):28.60924295165868,3:24.70012790512365):119.71306866977076,((4:0.13633099517514857,5:0.13633099517514857):40.30182278133898,(((6:1.3992779429068465,7:4.3992779429068465):23.389031949530935,((((((8:0.9847585236012552,50:0.9847585236012552):0.4864475399087248,((11:0.6581419031109315,((19:0.46827276514517646,21:0.46827276514517646):…
tree STATE_2104000 = (((1:0.15659328253670957,2:0.15659328253670957):23.282733247215425,3:19.439326529752133):125.36070089065875,((4:0.12932348229435497,5:0.12932348229435497):39.443400398496486,(((6:1.7618880318393364,7:4.761888031839336):23.63287245031997,((8:1.4978230743991712,((((((9:0.13845755507189547,(33:0.12069043473288206,36:0.12069043473288206):0.017767120339013412):0.006721254352190981…
tree STATE_2108000 = (((1:0.01726806022794669,2:0.01726806022794669):22.375104917261922,3:18.392372977489867):103.96979924934779,((4:0.27126064179841336,5:0.27126064179841336):29.181148440243177,(((6:1.245217725756552,7:4.245217725756552):25.165606135411238,(((((((((8:0.6297356785334692,39:0.6297356785334692):0.2661520291822924,((11:0.3815609553436161,((19:0.2977147597356615,(22:0.188470667630353…
tree STATE_2112000 = (((1:0.2525800797531037,2:0.2525800797531037):24.821600336950276,3:21.074180416703378):118.8736331299398,((4:0.026914310864007973,5:0.026914310864007973):35.2059687576484,(((6:1.2117474348189328,7:4.211747434818933):22.04632620996567,((((8:1.9290649388732728,(((((9:0.9725138037362875,((26:0.23849925616563436,27:0.23849925616563436):0.5284808011938532,((28:0.47379519215623717,…
tree STATE_2116000 = (((1:0.3030562250075892,2:0.3030562250075892):23.811195507416954,3:20.114251732424542):118.85945274730037,((4:0.2283587556307598,5:0.2283587556307598):33.45588687748409,(((6:2.2203649630660127,7:5.220364963066013):22.780673442208993,((((8:1.998321284584038,(9:1.9936919461141624,((((10:0.5583788156803363,29:0.5583788156803363):0.5410757074408498,(27:0.5315834571791181,39:0.531…
tree STATE_2120000 = (((1:0.33306395196228067,2:0.33306395196228067):24.8055846551838,3:21.13864860714608):128.92723738480262,((4:0.23719681880307242,5:0.23719681880307242):37.2193897925722,((((6:1.146870771016161,7:4.146870771016161):17.89409689915803,(((((((8:0.49581581142527187,(((26:0.2247068224219203,(39:0.14733320209586165,46:0.14733320209586165):0.07737362032605866):0.10816239725177512,(33…
tree STATE_2124000 = (((1:0.22406715436103752,2:0.22406715436103752):21.193912067596358,3:17.417979221957395):101.67453527594962,((4:0.0034453995277434757,5:0.0034453995277434757):36.964889633848806,((((6:1.0795495029997202,7:4.07954950299972):19.721365992422548,(((8:1.1131959656479644,(9:0.895217511916868,(((24:0.3786150528855292,50:0.3786150528855292):0.21513396663863338,47:0.5937490195241626):…
tree STATE_2128000 = (((1:0.1627988998254235,2:0.1627988998254235):18.781672029320475,3:14.9444709291459):104.3028622461882,((4:0.0034453995277434757,5:0.0034453995277434757):33.38886718614432,((((6:1.1991043400390051,7:4.199104340039005):18.081974436816452,(((((8:0.8126207527162237,(36:0.08735674150546341,51:0.08735674150546341):0.7252640112107602):0.25401480010785105,24:1.0666355528240747):0.40…
tree STATE_2132000 = (((1:0.1627988998254235,2:0.1627988998254235):22.793564530315827,3:18.956363430141252):126.21674461338439,((4:0.021506394987367727,5:0.021506394987367727):35.19922555275492,((((6:2.4280239885829458,7:5.428023988582946):17.3808550181035,(((((8:0.520848688235682,((11:0.36005714112695353,(19:0.2588512215485579,(((20:0.11941253483251373,22:0.11941253483251373):0.04900312022953441…
tree STATE_2136000 = (((1:0.15820244769545688,2:0.15820244769545688):25.87230185637263,3:22.03050430406809):131.71130014630575,(((4:0.014174016530036582,5:0.014174016530036582):26.32070101545831,(((6:0.926330144725279,7:3.926330144725279):20.633897573667745,(((((((8:0.44051305660723006,(34:0.24791316373976724,43:0.24791316373976724):0.19259989286746282):0.13450274052646782,47:0.5750157971336979):…
tree STATE_2140000 = (((1:0.3811501031509916,2:0.3811501031509916):21.05833920410379,3:17.439489307254778):94.79444247026788,(((4:0.22194997553906504,5:0.22194997553906504):23.403236009922242,(((6:1.227599122656768,7:4.227599122656768):14.009645071140023,(((((8:1.1551979514474366,((((11:0.7015311046705022,(19:0.31897161855014544,(21:0.03463896956537775,22:0.03463896956537775):0.2843326489847677):…
tree STATE_2144000 = (((1:0.17090928560693186,2:0.17090928560693186):20.838710043773002,3:17.009619329379934):116.47663271456996,(((4:0.010640212488343792,5:0.010640212488343792):23.543257444687104,((6:1.4915448678336078,7:4.491544867833608):23.660162655049348,(((((8:1.1549614572058213,(10:0.9592411813673295,29:0.9592411813673295):0.19572027583849183):0.13730166476762706,((12:0.9513656126547284,3…
tree STATE_2148000 = (((1:0.06470192221370041,2:0.06470192221370041):21.322149100544483,3:17.386851022758183):99.17623937714492,(((4:0.009526683873067654,5:0.009526683873067654):21.382384632741257,(((6:0.27240189894790223,7:3.2724018989479022):14.978349263002546,((((((8:0.9679633416907025,(9:0.9525487299249393,(24:0.3623918774217846,42:0.3623918774217846):0.5901568525031547):0.015414611765763198)…
tree STATE_2152000 = (((1:0.0713475959828358,2:0.0713475959828358):18.45763836579894,3:14.528985961781775):98.47258390896188,(((4:0.209805268284315,5:0.209805268284315):19.16417964852147,(((6:1.5202821351875437,7:4.520282135187544):14.491142761510414,(((((8:0.871614925658777,(12:0.39057411246714163,46:0.39057411246714163):0.48104081319163533):0.0056103778200427,(24:0.4520268494231576,(30:0.431630…
tree STATE_2156000 = (((1:0.0713475959828358,2:0.0713475959828358):16.55295219493592,3:12.624299790918755):99.75216101335612,(((4:0.209805268284315,5:0.209805268284315):20.73107889964406,((6:1.2821364005683202,7:4.28213640056832):20.78833502527217,((((8:1.5865063760421754,(((13:0.26917158520704443,14:0.26917158520704443):0.2365710013129666,18:0.505742586520011):0.8497852033114676,((15:0.372993891…
tree STATE_2160000 = (((1:0.4224057137454782,2:0.4224057137454782):15.501331021731291,3:11.92373673547677):106.7099863765251,(((4:0.671589284898376,5:0.671589284898376):18.84538798527109,(((6:1.161259647584008,7:4.161259647584008):15.048518685152782,((((((8:0.341680286961948,9:0.341680286961948):0.002361266891666547,35:0.34404155385361457):0.11652047299483914,(26:0.3738252282302661,(38:0.08920065…
tree STATE_2164000 = (((1:0.10677737077351779,2:0.10677737077351779):18.0791124876064,3:14.18588985837992):95.23171738936652,(((4:0.6330258993754772,5:0.6330258993754772):17.169750377936623,(((6:0.6626074230926147,7:3.6626074230926147):15.931184777073932,(((((8:0.7734617393887999,((25:0.4474442195501496,((32:0.28863532809216047,43:0.28863532809216047):0.10709128647574945,42:0.3957266145679099):0.…
tree STATE_2168000 = (((1:0.13283964652696945,2:0.13283964652696945):18.95410161783738,3:15.086941264364349):88.32048624506422,(((4:0.2559212078764759,5:0.2559212078764759):16.78815961134409,(((6:1.4703464579621128,7:4.470346457962113):15.012413062134872,((((8:1.4869239911122172,((((13:0.13413407714475858,14:0.13413407714475858):0.47393399010483717,(16:0.5350383987942143,18:0.5350383987942143):0.…
tree STATE_2172000 = (((1:0.031083648591911484,2:0.031083648591911484):16.43424961186323,3:12.465333260455143):85.44542334235763,(((4:0.2028804951258163,5:0.2028804951258163):15.81763221315901,(((6:1.4436076090416048,7:4.443607609041605):13.52383841900138,(((((8:1.0567555532908368,((12:0.2470328422164717,47:0.2470328422164717):0.3292480563086041,(36:0.08686813079379012,37:0.08686813079379012):0.4…
tree STATE_2176000 = (((1:0.45508325256260207,2:0.45508325256260207):17.07998342125851,3:13.535066673821113):86.97538953667171,(((4:0.1394120498205833,5:0.1394120498205833):14.617202197381454,(((6:1.077702326617235,7:4.077702326617235):12.651847353796438,(((8:1.6251992345875184,((((((9:0.3070557504014519,(33:0.0735305768630351,(48:0.0072049923527232424,50:0.0072049923527232424):0.0663255845103118…
tree STATE_2180000 = (((1:0.404195392818842,2:0.404195392818842):18.35675796717678,3:14.760953359995622):73.24661675993178,(((4:0.060331035768580676,5:0.060331035768580676):13.680018140724183,(((6:1.6456840313275922,7:4.645684031327592):12.585930629120307,(8:1.8241277374786096,((9:1.175571209111839,((((((10:0.18755863818912394,29:0.18755863818912394):0.12481477343943392,44:0.31237341162855786):0.…
tree STATE_2184000 = (((1:0.3999746925914973,2:0.3999746925914973):16.22622761382982,3:12.62620230642132):83.60243459354224,(((4:0.0537719614497032,5:0.0537719614497032):14.014816024435499,(((6:1.074137778293271,7:4.074137778293271):16.761194535260486,((((8:1.1756990146166646,(((10:0.79861837582791,29:0.79861837582791):0.19509241244845776,26:0.9937107882763677):0.0487273037720356,((((12:0.4006150…
tree STATE_2188000 = (((1:0.3999746925914973,2:0.3999746925914973):14.193137321401759,3:10.593112013993256):84.69503374761874,(((4:0.0537719614497032,5:0.0537719614497032):15.652766739051673,(((6:0.8439613043775669,7:3.843961304377567):15.752187540870016,(((((8:1.4751462652922602,41:1.4751462652922602):0.10990293142878338,(9:0.9697086652789957,(10:0.27261117201284985,29:0.27261117201284985):0.697…
tree STATE_2192000 = (((1:0.4559561848419307,2:0.4559561848419307):18.250463542759796,3:14.706419727601727):104.16062840732859,(((4:0.003707302726143169,5:0.003707302726143169):21.14394022980094,(((6:1.5349036100435747,7:4.534903610043575):14.851405114803157,(((((8:1.0849756148341547,24:1.0849756148341547):0.49028456033987333,(9:0.800773616947397,((12:0.35093940989854117,25:0.35093940989854117):0…
tree STATE_2196000 = (((1:0.46584732312589594,2:0.46584732312589594):22.241697766852887,3:18.707545089978783):97.51991862504336,(((4:0.01891805646278577,5:0.01891805646278577):20.695061969669013,(((6:1.541377921853929,7:4.541377921853929):17.897335068090367,((((8:0.679224477411029,(27:0.25122785309008605,41:0.25122785309008605):0.42799662432094293):1.2162275715925142,((((11:0.24607122627965794,23…
tree STATE_2200000 = (((1:0.46584732312589594,2:0.46584732312589594):16.088789307330618,3:12.554636630456514):94.16451126325826,(((4:0.01891805646278577,5:0.01891805646278577):21.29270354881082,(((6:0.9150087461724681,7:3.915008746172468):19.300892823734948,(((((((8:0.5949592524498419,((24:0.5276094884026816,(25:0.3020906847495576,(39:0.0038142222031407745,51:0.0038142222031407745):0.298276462546…
tree STATE_2204000 = (((1:0.09313645343566179,2:0.09313645343566179):22.903374261612754,3:18.996510715048416):128.64941440681525,((4:0.0817618537906597,5:0.0817618537906597):38.00846503570117,((((6:0.6648044288847093,7:3.6648044288847093):19.745340984707056,(((8:0.7215777549314755,12:0.7215777549314755):0.5721395420548887,((24:0.44891474980836976,50:0.44891474980836976):0.6999157196961093,(25:0.7…
tree STATE_2208000 = (((1:0.08811334737025156,2:0.08811334737025156):22.92049448660974,3:19.008607833979994):107.55167837402374,(((4:0.49786311973064024,5:0.49786311973064024):21.1963991502408,(((6:1.796293634113865,7:4.796293634113865):17.43813516936216,((8:1.687772105209776,(((((((((9:0.32067759617677216,(37:0.056198223090783844,43:0.056198223090783844):0.26447937308598835):0.2196385450406373,(…
tree STATE_2212000 = (((1:0.1515869915282586,2:0.1515869915282586):26.982282721025545,3:23.133869712553803):109.47825976800166,(((4:0.5504743112179398,5:0.5504743112179398):16.6079968648744,(((6:4.012797393043083,7:7.012797393043083):17.55734131267755,(((8:0.9838188725933633,(((9:0.6787517690084433,12:0.6787517690084433):0.0478774905537388,(33:0.434148072832685,42:0.434148072832685):0.29248118672…
tree STATE_2216000 = (((1:0.0618285834567871,2:0.0618285834567871):22.684838038609506,3:18.746666622066293):107.46850985705254,(((4:0.3001288518782701,5:0.3001288518782701):22.1120220494832,(((6:1.4792706785857304,7:4.47927067858573):19.33297715683121,(((((((((8:0.3000138717037821,((((25:0.03161738890510608,37:0.03161738890510608):0.033615584984774884,48:0.06523297388988096):0.007258371762054086,…
tree STATE_2220000 = (((1:0.0014962228803749866,2:0.0014962228803749866):23.066931403519817,3:19.068427626400194):107.6182879243677,((4:0.20059458849156364,5:0.20059458849156364):34.45833123242241,((((6:2.0584575805765537,7:5.058457580576554):19.732492982640228,(((((((8:0.37942088550196523,(33:0.05015350485260416,35:0.05015350485260416):0.32926738064936106):0.48182638747024703,12:0.86124727297221…
tree STATE_2224000 = (((1:0.0014962228803749866,2:0.0014962228803749866):21.00298451100302,3:17.004480733883398):130.2736359032694,(((4:0.20059458849156364,5:0.20059458849156364):22.545959782529245,(((6:1.96168860465336,7:4.96168860465336):17.860878897668332,((8:1.6341545248771816,((9:0.5469350004352334,26:0.5469350004352334):0.905985731406576,(((11:0.5921192153402343,20:0.5921192153402343):0.415…
tree STATE_2228000 = (((1:0.8169226835188486,2:0.8169226835188486):23.54979296208647,3:20.366715645605318):99.58699914589039,(((4:0.37406791646436766,5:0.37406791646436766):17.610478591466943,(((6:1.4893915219489307,7:4.489391521948931):17.682391240704654,(((((8:1.0777421224335018,((9:0.6826517177573,25:0.6826517177573):0.17791842728650575,(((32:0.10128601809591961,33:0.10128601809591961):0.09427…
tree STATE_2232000 = (((1:0.06204383468066155,2:0.06204383468066155):22.442726512107704,3:18.504770346788366):106.68214197583829,(((4:0.3396627767026352,5:0.3396627767026352):20.62500670392455,(((6:4.214007865897024,7:7.214007865897024):18.352627618982655,((((56:0.29351944069218655,57:0.29351944069218655):2.2884883242416043,(58:1.0906780366744435,59:1.0906780366744435):0.4913297282593474):8.04417…
tree STATE_2236000 = (((1:0.12461340053827641,2:0.12461340053827641):23.074995390997756,3:19.199608791536033):97.74830887820369,(((4:0.6891124490567009,5:0.6891124490567009):19.06905805910855,(((6:1.1992091627457064,7:4.199209162745706):15.364495801846761,((((8:1.9615951860664516,((((((9:0.6288598912790446,40:0.6288598912790446):0.1120954950309192,(30:0.2956905832868156,(36:0.22692646284973333,41…
tree STATE_2240000 = (((1:0.10064484445972965,2:0.10064484445972965):18.539185390714536,3:14.639830235174266):100.94964765708988,(((4:0.222097003265608,5:0.222097003265608):19.074139102597094,(((6:0.2776154666910138,7:3.277615466691014):15.066227552866298,((((8:1.0685291464971092,((((10:0.2877282400582827,29:0.2877282400582827):0.1767590171715176,33:0.4644872572298003):0.05930394992109861,(((((32…
tree STATE_2244000 = (((1:0.13610935329682228,2:0.13610935329682228):17.38171531342018,3:13.517824666717004):105.20907489451356,(((4:0.1486046655378388,5:0.1486046655378388):18.50465046959207,(((6:1.2427813284305493,7:4.242781328430549):15.233773313417554,(((((8:0.43306332399154324,(24:0.05347064457968934,(39:0.00691563553272216,43:0.00691563553272216):0.04655500904696718):0.3795926794118539):0.9…
tree STATE_2248000 = (((1:0.2555600491523844,2:0.2555600491523844):15.635297579208627,3:11.890857628361012):81.62416986148526,(((4:0.1806537967912618,5:0.1806537967912618):16.15409965815052,(((6:1.14682631046679,7:4.14682631046679):14.795587341522122,(8:2.11845946230323,(((9:1.2849631994108388,(((((10:0.22274940979643446,29:0.22274940979643446):0.537570796801649,((11:0.20208973951238474,22:0.2020…
tree STATE_2252000 = (((1:0.1414904533463126,2:0.1414904533463126):20.963792250314263,3:17.105282703660578):104.0395803798097,(((4:0.14262837047119525,5:0.14262837047119525):18.195915583600545,(((6:0.43460173524666157,7:3.4346017352466616):17.71262695632437,(8:1.5258576113996234,(((9:0.660192398939915,((31:0.35574712803864683,51:0.35574712803864683):0.07208308278307601,47:0.42783021082172284):0.2…
tree STATE_2256000 = (((1:0.18813457561238422,2:0.18813457561238422):17.654050194060073,3:13.842184769672457):83.53663767190687,(((4:0.14169505815481642,5:0.14169505815481642):17.083685082723754,(((6:1.699890311709371,7:4.699890311709371):14.741091147484514,((((8:0.42342988502527434,((32:3.051668679308352E-4,47:3.051668679308352E-4):0.28389448942218354,48:0.2841996562901144):0.13923022873515994):…
tree STATE_2260000 = (((1:0.1526437525126525,2:0.1526437525126525):20.616878267990703,3:16.769522020503356):86.76425296278322,(((4:0.1161594982232117,5:0.1161594982232117):15.498568541052798,(((6:1.035667110620202,7:4.035667110620202):15.470555963804294,(((((((8:0.5862860276031239,(33:0.3886328228972688,(40:0.23711311881544994,49:0.23711311881544994):0.15151970408181886):0.19765320470585507):0.12…
tree STATE_2264000 = (((1:0.1652850080756849,2:0.1652850080756849):24.075998075515557,3:20.24128308359124):87.88695929043284,(((4:0.1161594982232117,5:0.1161594982232117):18.568235725789044,(((6:0.8689441793892216,7:3.8689441793892216):19.135576974626126,(((((8:0.3293477048138026,(31:0.15551117168405243,(38:0.062232595607487604,44:0.062232595607487604):0.09327857607656483):0.17383653312975017):0.…
tree STATE_2268000 = (((1:0.045996222003273246,2:0.045996222003273246):21.68132987939589,3:17.72732610139916):90.79119789503231,(((4:0.11770442405652837,5:0.11770442405652837):17.681063190015905,((6:1.899050542913134,7:4.899050542913134):20.9424974557005,((((((((8:0.5586653292874707,24:0.5586653292874707):0.37364225770377724,(((11:0.1714149194429212,19:0.1714149194429212):0.1424385816781315,(20:0…
tree STATE_2272000 = (((1:0.04344902451038557,2:0.04344902451038557):19.295645847581163,3:15.339094872091547):76.99388137841314,(((4:0.11355162769676497,5:0.11355162769676497):16.23837796424171,(((6:1.2477463658776884,7:4.247746365877688):13.934180832829227,(((((((((8:0.4132956262534672,12:0.4132956262534672):0.08685908362935074,32:0.500154709882818):0.1961734190013784,(25:0.3348902256337943,(27:…
tree STATE_2276000 = (((1:0.018786008417889022,2:0.018786008417889022):17.86934554314324,3:13.88813155156113):86.79931046177173,(((4:0.07334254154005215,5:0.07334254154005215):20.895686512779513,((6:1.3537293704862323,7:4.353729370486232):19.992199891201714,((8:2.7777854869892287,((((9:0.4619808244305445,(26:0.2992437599633977,37:0.2992437599633977):0.1627370644671468):0.31402864033268735,(12:0.7…
tree STATE_2280000 = (((1:0.4455277927442758,2:0.4455277927442758):16.503559409726485,3:12.94908720247076):101.233784072747,(((4:0.06240572732648175,5:0.06240572732648175):19.657129338125745,(((6:1.8209723022655275,7:4.8209723022655275):17.018690870383622,((((((8:1.256205305481963,27:1.256205305481963):0.08963804779185347,((10:0.3191173870372366,29:0.3191173870372366):0.7550857286458772,41:1.0742…
tree STATE_2284000 = (((1:0.4455277927442758,2:0.4455277927442758):24.493193902724638,3:20.938721695468914):87.62670246249922,(((4:0.06240572732648175,5:0.06240572732648175):16.866410000821038,(((6:2.340143312598615,7:5.340143312598615):14.903692029746486,((((((((8:0.40354346030989074,(34:0.08679036552930336,(39:0.006547398549582129,47:0.006547398549582129):0.08024296697972123):0.3167530947805874…
tree STATE_2288000 = (((1:0.41942024128702116,2:0.41942024128702116):15.689611910951147,3:12.109032152238168):89.7434123401975,(((4:0.04979769367099074,5:0.04979769367099074):15.22313012840569,(((6:1.8048525735759187,7:4.804852573575919):15.090454406311633,((((8:1.3623103335145095,(10:0.7824471866563621,29:0.7824471866563621):0.5798631468581473):0.10966215025953319,(25:0.7649861508430726,((32:0.0…
tree STATE_2292000 = (((1:0.4045234900672696,2:0.4045234900672696):16.390803795862936,3:12.795327285930206):95.12440486113172,(((4:0.0327118415730876,5:0.0327118415730876):18.957339735693807,(((6:1.493912078253361,7:4.493912078253361):13.029779100664404,((((((((8:0.30218109113752883,(42:0.1289856488218033,48:0.1289856488218033):0.17319544231572553):0.6999919954321117,((30:0.3775527888316826,39:0.…
tree STATE_2296000 = (((1:0.24798398592021087,2:0.24798398592021087):22.378703805588803,3:18.626687791509013):117.37515718555919,(((4:0.11678079970894828,5:0.11678079970894828):22.594751550358467,((6:1.5040782544237796,7:4.50407825442378):21.125003392792152,((((((8:1.147499561681146,((((26:0.07014579616317942,(39:0.06480783576663536,48:0.06480783576663536):0.005337960396544064):0.2688356506351999…
tree STATE_2300000 = (((1:0.2058119484021823,2:0.2058119484021823):23.42861304171024,3:19.63442499011242):125.89866980141028,(((4:0.049714547768431316,5:0.049714547768431316):24.137550108294022,(((6:1.1671296812073226,7:4.167129681207323):20.991826434232593,(((((8:0.8406331711773114,(26:0.6990393642821695,27:0.6990393642821695):0.1415938068951419):0.6532788349927328,(24:0.7500250616734506,51:0.75…
tree STATE_2304000 = (((1:0.7688633034686436,2:0.7688633034686436):27.169076202105416,3:23.937939505574057):118.44854921342255,((4:0.081635855186871,5:0.081635855186871):35.75520412831496,((((6:1.7141122002082012,7:4.714112200208201):24.77615528874567,(((8:2.255800687060845,(((13:0.48822535202945444,14:0.48822535202945444):0.5146583575845762,(15:0.6499963296010173,(17:0.12195437962266802,18:0.121…
tree STATE_2308000 = (((1:0.383626553077951,2:0.383626553077951):27.695197116702786,3:24.07882366978074):130.8019751794472,((4:0.0020244776227791306,5:0.0020244776227791306):42.988654650971114,(((6:3.656394150634,7:6.656394150634):23.994443869470828,((((((((((((8:0.5934482201515388,38:0.5934482201515388):0.08569821253599064,((35:0.14256968477204668,40:0.14256968477204668):0.02475351896544667,44:0…
tree STATE_2312000 = (((1:0.11831153327874411,2:0.11831153327874411):23.49575461475449,3:19.614066148033235):121.82995780293254,((4:0.3631046125837134,5:0.3631046125837134):34.93133330420301,(((6:1.7551465729981643,7:4.755146572998164):19.403733490243184,(((((8:0.7462690927897911,49:0.7462690927897911):1.0697521453619099,(((9:0.5728354389360679,39:0.5728354389360679):0.2950506284123996,(37:0.0667…
tree STATE_2316000 = (((1:0.28450228851329484,2:0.28450228851329484):29.967143897525276,3:26.25164618603857):139.5060904736187,((4:0.6366620436751322,5:0.6366620436751322):38.90638329517994,(((6:1.6458941680453067,7:4.645894168045307):24.422069727830426,(((8:2.1388721242312547,(9:1.575045587022439,((10:0.3988440586614053,29:0.3988440586614053):1.0404021204895348,((28:0.6344207506875783,(48:0.2866…
tree STATE_2320000 = (((1:0.40985169358688545,2:0.40985169358688545):24.278072126620472,3:20.68792382020736):113.25806250524774,((4:1.2276810954992552,5:1.2276810954992552):35.14035682696231,((((6:1.6627482628883543,7:4.662748262888354):16.267518716200517,((((8:0.9889247191991508,37:0.9889247191991508):0.5680939443659221,((((27:0.3472387821747107,((44:0.010854377474344952,51:0.010854377474344952)…
tree STATE_2324000 = (((1:0.6719661987982288,2:0.6719661987982288):23.532328639707444,3:20.204294838505675):104.51481290816132,((4:0.5024797249471451,5:0.5024797249471451):33.09257335627004,((((6:1.5002720756415817,7:4.500272075641582):19.9331269851359,((8:2.3681349192995915,(((9:1.4983880647894312,(((13:9.128515431266451E-4,14:9.128515431266451E-4):0.33386794142294324,16:0.3347807929660699):0.15…
tree STATE_2328000 = (((1:0.751675429031172,2:0.751675429031172):20.20101246371167,3:16.952687892742844):120.05003468554624,((4:0.29404127879512565,5:0.29404127879512565):37.915209308264075,((((6:1.3594815990207598,7:4.35948159902076):23.935298757363466,((8:1.9054335873753359,((((((9:0.22557721918728002,44:0.22557721918728002):0.3181224631498992,35:0.5436996823371792):0.10582719270316288,(25:0.38…
tree STATE_2332000 = (((1:0.24410534052936939,2:0.24410534052936939):23.941426997483223,3:20.185532338012592):146.38782120673517,((4:0.8967054190392094,5:0.8967054190392094):38.39260408301956,((((6:2.07304302437176,7:5.07304302437176):25.374770131653978,(((((((8:0.298136146701664,(50:0.28576052764968507,51:0.28576052764968507):0.012375619051978926):0.01120176016472707,28:0.30933790686639107):0.25…
tree STATE_2336000 = (((1:0.07577801532760198,2:0.07577801532760198):24.404610607632335,3:20.480388622959936):121.80778774933245,((4:0.06987690184977069,5:0.06987690184977069):36.10938166469769,((((6:1.3055820084807062,7:4.305582008480706):17.173592214713164,((((((((8:0.815388076061574,(9:0.11316523917936439,40:0.11316523917936439):0.7022228368822097):0.05800470320341777,(41:0.1987524498486546,47…
tree STATE_2340000 = (((1:0.28893039906980356,2:0.28893039906980356):22.267637475889195,3:18.556567874958997):112.26696060483593,((4:0.25596232228562776,5:0.25596232228562776):33.76577891031468,(((6:1.8592253943690427,7:4.859225394369043):27.228559879872158,((((8:1.7686701770602127,(((15:0.1895654519828256,16:0.1895654519828256):0.03633149212950079,18:0.2258969441123264):0.11731604568802659,17:0.…
tree STATE_2344000 = (((1:0.10346753043224588,2:0.10346753043224588):21.063737620474235,3:17.16720515090648):131.58029971634292,((4:0.45567815402080925,5:0.45567815402080925):34.599081936667744,(((6:1.9458469514679182,7:4.945846951467918):25.07072317392548,((((((8:1.4816381710239273,((((((13:0.10464003585034024,14:0.10464003585034024):0.23552710789642647,30:0.3401671437467667):0.23390853154165303…
tree STATE_2348000 = (((1:0.1663114867738802,2:0.1663114867738802):25.504681277895365,3:21.670992764669244):106.39215808159335,((4:0.4090610793092715,5:0.4090610793092715):33.77827826520635,((((6:2.2965207076798695,7:5.2965207076798695):19.885506145374556,((((((((8:0.8446120933976806,(((((11:0.3027088048522785,22:0.3027088048522785):0.07627175917137707,(21:0.29883942937813796,23:0.298839429378137…
tree STATE_2352000 = (((1:0.23530556402364056,2:0.23530556402364056):21.1526684385846,3:17.387974002608242):105.18939435277792,((4:0.12567856750430906,5:0.12567856750430906):31.230202312766345,((((6:2.1777587975821513,7:5.177758797582151):17.67481497131724,((8:3.382833523581925,((((((((9:0.622620088585367,(((28:0.13462457689939253,((34:0.11834918544046936,44:0.11834918544046936):0.003045023185993…
tree STATE_2356000 = (((1:0.23411458661996676,2:0.23411458661996676):19.60837841790728,3:15.842493004527245):112.0290609155778,(((4:0.012655803653409237,5:0.012655803653409237):23.6308166943625,((6:1.6608095541108439,7:4.660809554110844):23.36411717923134,(((((8:0.9790227868829171,(((((9:0.1730682553001953,33:0.1730682553001953):2.883153311518394E-4,((27:0.018635583760410416,38:0.0186355837604104…
tree STATE_2360000 = (((1:0.32880374564473946,2:0.32880374564473946):18.13735551005123,3:14.46615925569597):103.01304454544382,(((4:0.03814579643138494,5:0.03814579643138494):20.55154823959603,(((6:2.5885912095898336,7:5.588591209589834):17.14156268511992,((((((8:0.5755799589060189,25:0.5755799589060189):0.002612305658356018,(9:0.2875695617541687,30:0.2875695617541687):0.2906227028102062):0.03532…
tree STATE_2364000 = (((1:0.9364059778255811,2:0.9364059778255811):17.173804800815546,3:14.110210778641129):107.01700966706186,(((4:0.27310823008504137,5:0.27310823008504137):22.789374545016315,(((6:1.5924380535371787,7:4.592438053537179):15.578899578692212,(((((8:1.4028960597742186,((((13:0.0066523725462906145,14:0.0066523725462906145):0.5178271259864203,16:0.5244794985327109):0.3483077215596601…
tree STATE_2368000 = (((1:0.2013996187437801,2:0.2013996187437801):23.636226228984647,3:19.837625847728425):92.49508416189374,(((4:0.1460251342082497,5:0.1460251342082497):21.982681165273355,((6:1.1902059356268975,7:4.1902059356268975):18.03095146016127,((((((((8:1.1191716295724488,(((28:0.15029435901955285,43:0.15029435901955285):0.05591645674523882,30:0.20621081576479167):0.3713363556936163,(((…
tree STATE_2372000 = (((1:0.2512117371433842,2:0.2512117371433842):16.80969507824757,3:13.060906815390958):85.51027533723223,(((4:0.22586898902697605,5:0.22586898902697605):19.314992838982576,(((6:1.8898838973452214,7:4.889883897345221):15.185584002517128,((((((8:0.6092482006589274,30:0.6092482006589274):0.5915433156936593,((((9:0.5751811092211492,46:0.5751811092211492):0.05701263177778371,((32:0…
tree STATE_2376000 = (((1:0.21014512657428241,2:0.21014512657428241):20.451272138847585,3:16.661417265421868):99.73885385516382,(((4:0.018162864130992773,5:0.018162864130992773):24.25636049197312,(((6:1.0267839284765303,7:4.02678392847653):14.94175505771097,((((((8:0.61461785494205,28:0.61461785494205):0.2070627284815083,(10:0.3645548813482846,29:0.3645548813482846):0.4571257020752737):0.07106790…
tree STATE_2380000 = (((1:0.21014512657428241,2:0.21014512657428241):21.125956714456493,3:17.336101841030775):114.3426908948262,(((4:0.003336859122875069,5:0.003336859122875069):21.538004152284714,(((6:2.238764351215236,7:5.238764351215236):19.86300887766898,((((8:0.4797992028315595,36:0.4797992028315595):0.2164137491595659,((37:0.08440239992331276,49:0.08440239992331276):0.26559516726894716,(43:…
tree STATE_2384000 = (((1:0.21014512657428241,2:0.21014512657428241):18.709560682267295,3:14.919705808841577):100.86241025067761,(((4:0.003336859122875069,5:0.003336859122875069):20.473743305288004,(((6:1.4128548608994729,7:4.412854860899473):17.4724218426786,((((8:0.96194682250277,(10:0.5545792946596889,29:0.5545792946596889):0.40736752784308106):0.3782780704408536,((30:0.11764942953704431,43:0.…
tree STATE_2388000 = (((1:0.2314133248322925,2:0.2314133248322925):16.96601003346392,3:13.197423358296213):88.96818399271402,(((4:0.03702171390581377,5:0.03702171390581377):17.64759428704673,(((6:0.701210094247604,7:3.701210094247604):16.76345605452302,(((((8:1.268903743869228,32:1.268903743869228):0.0037773740425834923,(((((9:0.5525844207706336,(((25:0.2879408424740294,35:0.2879408424740294):0.1…
tree STATE_2392000 = (((1:0.17787095384531248,2:0.17787095384531248):16.75902344292048,3:12.93689439676579):101.88690631828284,(((4:0.06127840183978783,5:0.06127840183978783):18.17592919666118,(((6:0.7734021506339062,7:3.773402150633906):16.544248755933086,(((8:1.3357081403231983,(((28:0.2548376523620953,46:0.2548376523620953):0.1236241001677103,30:0.37846175252980563):0.307376386666642,((((34:0.…
tree STATE_2396000 = (((1:0.03953288046936976,2:0.03953288046936976):17.566149694269992,3:13.605682574739362):112.80584804109081,(((4:0.5468723992440356,5:0.5468723992440356):21.922556622017943,(((6:0.7734021506339062,7:3.773402150633906):19.862942861073773,(((8:1.8208126868011951,((((((9:0.4862941004810283,(41:0.03661366277618832,49:0.03661366277618832):0.44968043770483995):0.41297998083612175,2…
tree STATE_2400000 = (((1:0.15423636714841038,2:0.15423636714841038):21.94985994869892,3:18.10409631584733):97.27174383427226,((4:0.04952431307297722,5:0.04952431307297722):30.593732290677828,(((6:2.660883088239104,7:5.660883088239104):19.51726962139378,((((8:1.2568177241691503,(27:0.1125768389170499,(31:0.0661761624409649,(34:0.026041513089406363,40:0.026041513089406363):0.04013464935155854):0.0…
tree STATE_2404000 = (((1:0.15269404197129255,2:0.15269404197129255):25.179150599521343,3:21.331844641492637):144.87485069708455,((4:0.04705607337630191,5:0.04705607337630191):38.444463793381594,(((6:1.955998650611015,7:4.955998650611015):24.502571082045637,(((((((((((8:0.47175520818742045,36:0.47175520818742045):0.22623879491554477,((25:0.48472363061618484,(39:0.15412246545480582,50:0.1541224654…
tree STATE_2408000 = (((1:0.030378944291301835,2:0.030378944291301835):33.20076419898692,3:29.231143143278217):161.17561719433925,((4:0.05286586117275327,5:0.05286586117275327):39.78707914818617,(((6:1.031334158607775,7:4.031334158607775):25.29255624582472,(((((((((8:0.8074672851910274,((33:0.10862627188716412,51:0.10862627188716412):0.08124961992680071,40:0.18987589181396483):0.6175913933770626)…
tree STATE_2412000 = (((1:0.03141995793681218,2:0.03141995793681218):29.688058371417426,3:25.71947832935424):158.12769495400872,((4:0.054557962077176114,5:0.054557962077176114):39.353570961141465,(((6:3.5138453320489074,7:6.513845332048907):28.1963699101808,((((((((((8:0.1975224322158871,47:0.1975224322158871):0.22039666251234374,27:0.41791909472823086):0.035310296765630245,((31:0.093825648482366…
tree STATE_2416000 = (((1:0.011941290938606741,2:0.011941290938606741):26.317727317553796,3:22.329668608492405):155.6764362113929,((4:0.022896638340672126,5:0.022896638340672126):39.48484432392506,(((6:0.8713286017311672,7:3.871328601731167):29.492688338295377,(((8:1.6853467745189152,(((26:0.007448953266758006,45:0.007448953266758006):0.2337224258506493,36:0.24117137911740733):1.2841198206455655,…
tree STATE_2420000 = (((1:0.20681362542814696,2:0.20681362542814696):25.75829668125261,3:21.965110306680756):122.7163969367334,((4:0.08412075365579241,5:0.08412075365579241):38.33760072583506,(((6:3.1787195149614806,7:6.178719514961481):25.422248127308116,((((8:1.802516139737054,(((24:0.263939135139779,(31:0.03408441399631657,48:0.03408441399631657):0.22985472114346245):0.46276229331616753,43:0.7…
tree STATE_2424000 = (((1:0.7781591337682006,2:0.7781591337682006):26.658698900801035,3:23.436858034569234):136.8763987677534,((4:0.3261593519409143,5:0.3261593519409143):42.105665584788056,((((6:2.194502154739644,7:5.194502154739644):24.554565908889952,(((((((8:0.9932008116727886,((35:0.020249630852759826,42:0.020249630852759826):0.38288475315827414,39:0.40313438401103396):0.5900664276617547):0.…
tree STATE_2428000 = (((1:0.7464084104769615,2:0.7464084104769615):26.456325529805248,3:23.202733940282208):182.65569315758378,((4:0.35499282318549774,5:0.35499282318549774):45.976316758933784,((((6:2.911830018157488,7:5.911830018157488):25.67966842897132,(((((8:1.7968176605143102,36:1.7968176605143102):0.033966971590379647,35:1.83078463210469):0.012921896968701718,((11:1.012992288833604,((20:0.3…
tree STATE_2432000 = (((1:0.03698996175880964,2:0.03698996175880964):29.73744920426439,3:25.7744391660232):165.68155082709697,((4:0.004528229346243862,5:0.004528229346243862):56.101482262429094,((((6:2.238921475825707,7:5.238921475825707):30.27256644362128,(((8:3.043597655831072,(((9:1.2365196410871884,(38:0.33014770910527846,45:0.33014770910527846):0.9063719319819099):0.017194032148848182,((27:0…
tree STATE_2436000 = (((1:0.04956903257069101,2:0.04956903257069101):33.88541027201052,3:29.934979304581205):217.33534334210117,((4:0.6437576711512438,5:0.6437576711512438):66.19462703752477,((((6:2.3668559679130707,7:5.366855967913071):31.50597138632777,((8:2.0215975528597707,(12:1.797684336001212,((25:0.4289462319122872,(37:0.38964187647411236,42:0.38964187647411236):0.03930435543817484):0.2666…
tree STATE_2440000 = (((1:0.07060985949278553,2:0.07060985949278553):40.72105890524871,3:36.791668764741495):195.2078175904325,((4:0.42204477571991106,5:0.42204477571991106):53.58511863068344,((((6:2.3536356347660448,7:5.353635634766045):26.706462333525906,(((((((8:1.863491424070043,(((12:0.5668139110395061,34:0.5668139110395061):0.5344653392336589,(35:0.33561093755606186,47:0.33561093755606186):…
tree STATE_2444000 = (((1:0.8484308060952799,2:0.8484308060952799):35.25215527489521,3:32.10058608099049):212.25370149851355,((4:0.40976167484287984,5:0.40976167484287984):62.0784720540326,((((6:1.7191713663112749,7:4.719171366311275):29.857467838222934,((((8:4.041309827117733,((13:0.2859808665846336,14:0.2859808665846336):1.075826460469587,(((15:0.3610790030624156,17:0.3610790030624156):0.644681…
tree STATE_2448000 = (((1:1.5812309467867642,2:1.5812309467867642):31.7768145240855,3:29.358045470872263):194.7904795040939,((4:1.5229859372681656,5:1.5229859372681656):48.419089736050275,((((6:1.954779157341446,7:4.954779157341446):24.73763799158585,(((8:1.3874570225353517,51:1.3874570225353517):1.447644761334542,((((11:0.7203953971417556,((19:0.36957024611261563,(21:0.2670682239792472,22:0.2670…
tree STATE_2452000 = (((1:0.13874436536806023,2:0.13874436536806023):34.5441170105917,3:30.68286137595976):186.60919179344958,((4:0.7605164218311273,5:0.7605164218311273):45.46183193505381,((((6:2.8374338644699337,7:5.837433864469934):23.852413777562074,(((((8:2.109585043845711,((11:1.203398481412947,(((19:0.5294531024136371,22:0.5294531024136371):0.36740035103415203,21:0.8968534534477891):0.1285…
tree STATE_2456000 = (((1:0.20728892474974892,2:0.20728892474974892):23.10953499992079,3:19.316823924670537):132.94519291495214,((4:0.1554596637301362,5:0.1554596637301362):35.14519709117783,((((6:2.612773424994762,7:5.612773424994762):25.078564792001927,((((56:0.08310102874029242,57:0.08310102874029242):3.275444396596837,(58:1.4132685214146368,59:1.4132685214146368):0.9452769039224926):9.6768840…
tree STATE_2460000 = (((1:0.20177524594920193,2:0.20177524594920193):20.364162528966574,3:16.565937774915774):121.85344281075012,((4:0.33889601794834867,5:0.33889601794834867):37.47670690111159,(((6:1.2073205876703188,7:4.207320587670319):25.27385193051498,(((((8:1.3376763210477702,(24:0.6301523903468111,(((25:0.4294301797840637,(36:0.3296756748432934,43:0.3296756748432934):0.09975450494077032):0…
tree STATE_2464000 = (((1:0.09131248006366555,2:0.09131248006366555):30.161892955777013,3:26.253205435840677):141.21100962221013,((4:0.50186630984091,5:0.50186630984091):43.17573769391383,(((6:2.2407322692312404,7:5.24073226923124):29.160681502191512,((((((((8:0.869260762392507,12:0.869260762392507):0.6380852397704986,((((((9:0.22254152049500886,(34:0.018925276936548607,37:0.018925276936548607):0…
tree STATE_2468000 = (((1:0.055467193869821685,2:0.055467193869821685):32.272404992446944,3:28.327872186316768):152.38644705905872,((4:0.4420517540170259,5:0.4420517540170259):39.710495281019575,((((6:2.361867129240167,7:5.361867129240167):20.125273709404457,((((((8:0.9090796387994335,(39:0.34342997814252424,(48:0.3145089719167182,50:0.3145089719167182):0.028921006225806012):0.5656496606569092):0…
tree STATE_2472000 = (((1:0.3124797343621939,2:0.3124797343621939):31.08495714029243,3:27.397436874654623):149.6506679095669,((4:0.312864151517978,5:0.312864151517978):42.54796648966063,((((6:1.1813272973718405,7:4.1813272973718405):24.74947161300681,(((((((8:0.9064296649198924,(((11:0.6211985682650234,19:0.6211985682650234):0.0654984444411455,((21:0.119302743000937,22:0.119302743000937):0.072069…
tree STATE_2476000 = (((1:0.1821791118758238,2:0.1821791118758238):28.95660991672014,3:25.138789028595966):134.841951446078,((4:0.8694468006632761,5:0.8694468006632761):41.36172888449415,(((6:3.9700569114738276,7:6.9700569114738276):20.49892761816836,(((((8:1.8046294121952182,((10:0.29719114758333454,29:0.29719114758333454):1.0517431117822822,((11:0.4381720428709006,(21:0.1589187049773559,22:0.15…
tree STATE_2480000 = (((1:0.20073254853517497,2:0.20073254853517497):22.406751934983077,3:18.607484483518252):125.24942892665342,((4:0.11896740011221851,5:0.11896740011221851):40.213466030946854,((((6:1.6567210108656623,7:4.656721010865662):18.02982187426269,((((((8:1.2724367177794982,((10:0.11535470414145829,29:0.11535470414145829):0.7170234272066462,((39:0.22052190892788218,46:0.220521908927882…
tree STATE_2484000 = (((1:0.041019168952585616,2:0.041019168952585616):25.826225272128248,3:21.867244441080835):117.4759016118712,((4:0.04424978419317682,5:0.04424978419317682):39.5651054149367,((((6:2.658156573821186,7:5.658156573821186):26.25035481656176,((((56:0.2555198786475091,57:0.2555198786475091):3.224115139203764,(58:2.1595784768928925,59:2.1595784768928925):0.32005654095838043):10.59240…
tree STATE_2488000 = (((1:0.03210561473951756,2:0.03210561473951756):27.897364300182662,3:23.92946991492218):127.13156040556845,((4:0.9409532482362692,5:0.9409532482362692):45.50520649972755,(((6:2.52390899043987,7:5.52390899043987):26.305114441730353,((((((8:1.7031635289355478,10:1.7031635289355478):0.5478823828686741,(12:1.590118559727134,(((13:0.03192347385116124,14:0.03192347385116124):0.3914…
tree STATE_2492000 = (((1:0.44456400415078967,2:0.44456400415078967):27.43276464877804,3:23.87732865292883):161.36425741696817,((4:1.5614428424369748,5:1.5614428424369748):46.52916076947375,((((6:1.1106662725330123,7:4.110666272533012):23.86819493008621,(((((((8:0.7789212313802623,(9:0.28318700547206077,(38:0.11348626207412825,43:0.11348626207412825):0.1697007433979325):0.4957342259082015):0.0993…
tree STATE_2496000 = (((1:0.32022104496926573,2:0.32022104496926573):36.49681094384363,3:32.81703198881289):208.75545114164134,((4:0.14787951609788408,5:0.14787951609788408):52.507564497049884,((((6:4.165260751128693,7:7.165260751128693):27.87941508583409,((((8:1.5788363221093462,(26:1.4399486642733812,42:1.4399486642733812):0.13888765783596502):0.834009513553422,(((12:0.6290887445088617,43:0.629…
tree STATE_2500000 = (((1:0.3954807667325433,2:0.3954807667325433):40.466652434172445,3:36.862133200904985):171.73894496604302,((4:0.44203226389929995,5:0.44203226389929995):54.619218382859934,((((6:2.6025434318138494,7:5.602543431813849):27.269602945275253,(((((((8:1.2942549870844933,(10:0.15570244090125523,29:0.15570244090125523):1.138552546183238):0.29557689221799643,24:1.5898318793024897):0.5…
tree STATE_2504000 = (((1:2.164466436886004,2:2.164466436886004):38.85227782908196,3:37.016744265967965):225.56672893202185,((4:0.34564969599069606,5:0.34564969599069606):52.543465832654654,((((6:1.9431579597457471,7:4.943157959745747):30.16037885519185,(((((8:1.7046319050920202,((10:0.3583524653575691,29:0.3583524653575691):0.8247940481664957,((21:0.37148030102855156,46:0.37148030102855156):0.47…
tree STATE_2508000 = (((1:0.6168915227312279,2:0.6168915227312279):38.53966492355862,3:35.15655644628985):144.92587495647868,((4:0.16344981895643151,5:0.16344981895643151):43.25703523469303,((((6:4.53334719417002,7:7.53334719417002):26.051948045898904,(((8:2.5524556401453804,(((24:0.27115585576095214,49:0.27115585576095214):0.04282796819291651,25:0.31398382395386865):0.1876122273376854,(28:0.4229…
tree STATE_2512000 = (((1:0.31213327050932094,2:0.31213327050932094):27.026072441989307,3:23.338205712498628):147.20468921966412,((4:0.2713008969435933,5:0.2713008969435933):43.58709618585762,((((6:4.144349308397949,7:7.144349308397949):25.280139799600924,((((8:0.48302395693963845,34:0.48302395693963845):1.435306209877782,((((((((10:0.30611312257161344,29:0.30611312257161344):0.361536496517384,((…
tree STATE_2516000 = (((1:0.2195061422621123,2:0.2195061422621123):34.46784411059633,3:30.687350252858444):216.6135278558262,((4:0.30634772386192566,5:0.30634772386192566):56.32395207347974,(((6:3.8589461321125587,7:6.858946132112559):30.315249944126926,(((((8:1.473384227168557,(30:0.8523096286520497,(33:0.1552797392475792,41:0.1552797392475792):0.6970298894044705):0.6210745985165074):0.569710679…
tree STATE_2520000 = (((1:0.05727701391168161,2:0.05727701391168161):30.653089192343465,3:26.710366206255145):148.80476310772323,((4:0.0980617331914182,5:0.0980617331914182):39.06055390847959,((((6:2.197065814669811,7:5.197065814669811):26.111356348219807,(((((8:2.4451295790888334,(12:1.8666895314061933,26:1.8666895314061933):0.5784400476826401):0.39947082225550146,10:2.844600401344335):0.1374394…
tree STATE_2524000 = (((1:0.4071665737326686,2:0.4071665737326686):34.065395139115964,3:30.47256171284863):136.2552770657559,((4:0.20642778800152684,5:0.20642778800152684):43.653141449362636,((((6:2.4536522185762903,7:5.45365221857629):25.697347375602934,((((((8:1.1319180024335842,10:1.1319180024335842):0.31372386958771004,(27:1.1193705536804246,50:1.1193705536804246):0.32627131834086964):0.28962…
tree STATE_2528000 = (((1:0.388901675871713,2:0.388901675871713):30.18922867871394,3:26.578130354585653):159.08494957802475,((4:0.17773630763885784,5:0.17773630763885784):44.29578065790618,((((6:2.2123405911887364,7:5.212340591188736):27.114500674631145,((((8:0.8837314663568214,(((29:0.10216135190109249,49:0.10216135190109249):0.012408572602127674,(37:0.04139227804416547,47:0.04139227804416547):0…
tree STATE_2532000 = (((1:0.40799666709739313,2:0.40799666709739313):28.141208890109922,3:24.549205557207316):139.78209099008166,((4:0.2643126641647644,5:0.2643126641647644):45.19399790953648,((((6:1.9758857890098191,7:4.975885789009819):28.838967777924378,(((((((8:0.8613205480627532,30:0.8613205480627532):0.5285669669602434,((13:0.025684397946733467,14:0.025684397946733467):0.9237777773801346,((…
tree STATE_2536000 = (((1:0.9925392263571382,2:0.9925392263571382):34.26992587083129,3:31.262465097188425):164.2290652769421,((4:0.32673528614022196,5:0.32673528614022196):47.05537344155025,((((6:2.89038149941846,7:5.89038149941846):22.361077171148853,(((((((8:0.2801660205200052,(48:0.22489336431572768,51:0.22489336431572768):0.05527265620427754):0.147284473916851,(47:0.19872532621220215,49:0.198…
tree STATE_2540000 = (((1:0.06552313810517063,2:0.06552313810517063):30.540502426287738,3:26.606025564392908):173.42091476222453,((4:1.2953287811981689,5:1.2953287811981689):41.16242968130325,((((6:1.694524997183473,7:4.694524997183473):22.757847475579602,(((((8:1.3512902599995809,(36:0.44479833395231577,47:0.44479833395231577):0.906491926047265):0.6469048593666715,((((13:0.07432140054618831,14:0…
tree STATE_2544000 = (((1:0.2559986932835283,2:0.2559986932835283):26.57331551492784,3:22.829314208211372):162.85333271418827,((4:0.17195065107265073,5:0.17195065107265073):43.187172523065996,(((6:1.9380929716504376,7:4.938092971650438):29.26693550056358,(((8:1.7833102938487224,(((9:1.0213481404973384,41:1.0213481404973384):0.052994952064769896,((25:0.42314192925595245,((40:0.14626348939413478,46…
tree STATE_2548000 = (((1:1.0624076772379833,2:1.0624076772379833):34.643463315107994,3:31.70587099234598):179.54059607704596,((4:0.5226218978216259,5:0.5226218978216259):51.123039845150515,(((6:3.5878825041462727,7:6.587882504146273):30.30592065730108,(((((((((8:0.16678997728835135,31:0.16678997728835135):1.0556516904623703,(10:0.1985342317935494,29:0.1985342317935494):1.0239074359571723):0.1572…
tree STATE_2552000 = (((1:0.1362380010469888,2:0.1362380010469888):27.439532775454175,3:23.575770776501166):173.6374673917864,((4:0.4072655304241142,5:0.4072655304241142):52.61246096052845,((((6:2.1295243404068884,7:5.129524340406888):20.69091127188354,(((((((8:0.6029147565101738,34:0.6029147565101738):0.1680661802739003,(((26:0.24950536424548633,40:0.24950536424548633):0.4582880773923075,(46:0.1…
tree STATE_2556000 = (((1:0.09117461385069703,2:0.09117461385069703):34.29427884973303,3:30.38545346358373):137.23032748554735,((4:0.9254957525184491,5:0.9254957525184491):45.03084752498213,((((6:4.055822044115443,7:7.055822044115443):23.45250053276753,((((8:1.3468284635428383,(((11:0.6947618001492243,(((19:0.19915665374669975,(22:0.09101282057430585,23:0.09101282057430585):0.1081438331723939):0.…
tree STATE_2560000 = (((1:0.2754996447262883,2:0.2754996447262883):21.061155241754744,3:17.336654886481032):124.17569373381701,((4:0.19540641051056795,5:0.19540641051056795):36.480948015533585,((((6:2.494410192818271,7:5.494410192818271):23.86255830540412,(((((((8:0.6373158994032372,41:0.6373158994032372):0.1762970901387898,((((13:0.10244330475507378,14:0.10244330475507378):0.17102687766403202,17…
tree STATE_2564000 = (((1:1.7145217951348677,2:1.7145217951348677):22.850100308385723,3:20.56462210352059):150.92062520677086,((4:0.11084589795817656,5:0.11084589795817656):47.27326112006108,((((6:1.5057669087738415,7:4.5057669087738415):25.099479340436538,((((56:0.09857651084800298,57:0.09857651084800298):2.832052299430901,(58:1.2194548451872578,59:1.2194548451872578):0.7111739650916462):11.2617…
tree STATE_2568000 = (((1:0.7311791649490953,2:0.7311791649490953):21.922605237722955,3:18.65378440267205):135.4424057090879,((4:0.0695183211798227,5:0.0695183211798227):37.96132095069706,(((6:2.480783457325412,7:5.480783457325412):20.381093857825594,((((8:1.7642344197570898,(28:0.7614235240586418,(31:0.14178324120117183,((33:0.10680699720440653,39:0.10680699720440653):0.0016608662433842958,40:0.…
tree STATE_2572000 = (((1:0.43474368460108614,2:0.43474368460108614):37.72233430362281,3:34.1570779882239):164.9887492123889,((4:1.2664241572177541,5:1.2664241572177541):45.29337111607367,((((6:2.7668593850414878,7:5.766859385041488):23.6083328872813,(((8:2.6408179057708354,((((9:0.7514720137252983,(42:0.15871158301070773,45:0.15871158301070773):0.5927604307145905):0.23541934601747028,((32:0.2516…
tree STATE_2576000 = (((1:0.15674676384356623,2:0.15674676384356623):34.70249104470107,3:30.859237808544634):197.31206392234174,((4:0.41594381590073937,5:0.41594381590073937):65.12449057570711,(((6:2.2516733388409174,7:5.251673338840917):32.163761122002306,(((((8:2.2869940462412504,(39:1.711071308568454,47:1.711071308568454):0.5759227376727964):0.441261574158772,(((((12:1.2128044583131639,(37:0.1…
tree STATE_2580000 = (((1:0.017981039072624938,2:0.017981039072624938):24.89681967372318,3:20.914800712795802):133.61040890852755,((4:0.22436718487959517,5:0.22436718487959517):44.921191177074824,((((6:2.3651124221416016,7:5.3651124221416016):23.327378125244593,(((8:2.412773077565809,(((24:0.6721297382535528,25:0.6721297382535528):0.09472939377122558,36:0.7668591320247784):0.9452795792231403,51:1…
tree STATE_2584000 = (((1:0.6026339348662049,2:0.6026339348662049):23.235321151123312,3:19.837955085989517):137.59146515175323,((4:0.7281173582872267,5:0.7281173582872267):37.16232881941466,((((6:4.96009967748312,7:7.96009967748312):22.267503210862785,((((((((((8:1.0394052272829486,41:1.0394052272829486):0.06421133378775212,24:1.1036165610707007):0.04198825063159983,43:1.1456048117023006):0.00529…
tree STATE_2588000 = (((1:0.5092195490021325,2:0.5092195490021325):32.173258418516035,3:28.682477967518167):157.90189793446254,((4:0.7343363267075667,5:0.7343363267075667):43.895175010922486,((((6:2.35952324827912,7:5.35952324827912):23.031637547701443,(((8:1.2581025931606165,(37:0.4697677036110372,((((38:0.12814658400151388,43:0.12814658400151388):0.11215734093047094,47:0.24030392493198482):0.06…
tree STATE_2592000 = (((1:1.2259841848813018,2:1.2259841848813018):23.79701346184417,3:21.02299764672547):126.58579646532813,((4:0.6129350868476227,5:0.6129350868476227):42.78863133559237,((((6:1.4481090580500213,7:4.448109058050021):21.082588107392596,(((((8:0.20506757202558556,(33:0.11715740549231066,51:0.11715740549231066):0.08791016653327491):0.2843945172896772,(37:0.4562361201239262,47:0.456…
tree STATE_2596000 = (((1:1.2464752484966315,2:1.2464752484966315):25.2306083517214,3:22.47708360021803):133.0729607396447,((4:0.1607472661177134,5:0.1607472661177134):43.19363795058476,(((6:3.212218321045886,7:6.212218321045886):26.79808039844445,((((((8:1.5258462758612006,(((10:0.7582084379166142,29:0.7582084379166142):0.01958867853513413,43:0.7777971164517483):0.6365088719564482,(11:0.63977398…
tree STATE_2600000 = (((1:1.5224126001569083,2:1.5224126001569083):26.977178719048386,3:24.499591319205294):157.76607395849175,((4:0.2749000589816273,5:0.2749000589816273):39.78710102694534,((((6:3.1129230956401157,7:6.112923095640116):21.450408701568996,(((((((8:0.9280977791820577,30:0.9280977791820577):0.2146034595346995,50:1.1427012387167572):0.05139123075228058,(9:1.0924296342616966,(((12:0.3…
tree STATE_2604000 = (((1:1.2021011058976914,2:1.2021011058976914):30.20532441071998,3:27.40742551661767):136.5319333515812,((4:0.23354112198109434,5:0.23354112198109434):42.95501014150081,((((6:1.4678081352769583,7:4.467808135276958):27.70733453429167,(((8:2.008078338778789,((35:0.3609821890013531,40:0.3609821890013531):0.6581578566715784,(41:0.09487098530487463,45:0.09487098530487463):0.9242690…
tree STATE_2608000 = (((1:0.2599568725234782,2:0.2599568725234782):41.18510209213808,3:37.445058964661555):173.5194122882121,((4:0.34425490176074725,5:0.34425490176074725):57.800990323670845,(((6:5.367263152831647,7:8.367263152831647):29.125830951416553,((((((8:1.4628095726684902,((((13:0.06806370776962904,14:0.06806370776962904):0.42552418746558446,(17:0.32046803921258504,18:0.32046803921258504)…
tree STATE_2612000 = (((1:0.2914060855708893,2:0.2914060855708893):36.89781975536508,3:33.18922584093597):137.69556109210941,((4:0.029737689594560024,5:0.029737689594560024):43.95164782050251,(((6:2.2121640851054307,7:5.212164085105431):30.657474338492502,((((8:1.4410910987646153,((9:0.7024134758798616,(24:0.42186745717887,48:0.42186745717887):0.2805460187009916):0.38718339856094197,41:1.08959687…
tree STATE_2616000 = (((1:0.2823726448093584,2:0.2823726448093584):30.940830773696348,3:27.223203418505705):138.80108388456838,((4:0.015541862934703943,5:0.015541862934703943):42.039483160495045,((((6:1.437391596574182,7:4.437391596574182):25.777142859656657,((8:2.1797604716718113,12:2.1797604716718113):0.8308420445684392,((((((9:1.5207359766666906,(27:1.2957958387416497,30:1.2957958387416497):0.…
tree STATE_2620000 = (((1:0.31031144789781884,2:0.31031144789781884):24.58731720359004,3:20.897628651487857):126.27887353228667,((4:0.2786592484605972,5:0.2786592484605972):41.12771524534644,((((6:1.8879702722112874,7:4.887970272211287):25.711525441159363,((((((8:1.7713108875412944,12:1.7713108875412944):0.1321586488819897,((((11:0.5205452213618295,((19:0.5019758770603445,23:0.5019758770603445):0…
tree STATE_2624000 = (((1:1.6701459749886798,2:1.6701459749886798):27.21227552619544,3:24.88242150118412):136.24788865104065,((4:0.261425249366285,5:0.261425249366285):35.658301186033626,((((6:1.9567609470502108,7:4.956760947050211):19.627530241372465,(((((((((((8:0.6843296004397883,45:0.6843296004397883):0.059387592010706314,(25:0.6635034345703797,51:0.6635034345703797):0.08021375788011487):0.01…
tree STATE_2628000 = (((1:0.37713161371229376,2:0.37713161371229376):29.591435187046727,3:25.96856680075902):139.4273195171366,((4:0.807317130648519,5:0.807317130648519):48.223145632745855,(((6:2.2315055222862457,7:5.231505522286246):23.919833056954076,((((((8:0.6402760588399317,((9:0.368529054381766,(37:0.06618878072549847,39:0.06618878072549847):0.3023402736562675):0.023426413705140925,51:0.391…
tree STATE_2632000 = (((1:0.01741167234157004,2:0.01741167234157004):29.29589330258864,3:25.31330497493021):160.97122149113886,((4:0.31326613367035705,5:0.31326613367035705):42.72632503685399,((((6:3.362001961948252,7:6.362001961948252):25.789697853850264,(8:3.4202492501692996,((((((((9:0.7256368320303461,((35:0.06623413425786372,48:0.06623413425786372):0.2566139055628401,50:0.3228480398207038):0…
tree STATE_2636000 = (((1:0.6399563277455851,2:0.6399563277455851):35.092653461330954,3:31.73260978907654):155.5992666846881,((4:0.295754217318164,5:0.295754217318164):51.57268159629686,(((6:2.599861530112231,7:5.599861530112231):32.11373968342697,((((8:1.5164859728910731,(10:0.49037249384596515,29:0.49037249384596515):1.026113479045108):0.9248894230961751,9:2.441375395987248):0.2633586712533278,…
tree STATE_2640000 = (((1:0.4737813537173867,2:0.4737813537173867):29.77453840394959,3:26.248319757666977):133.66177254471336,((4:0.3647706986033139,5:0.3647706986033139):42.680014177361926,((((6:3.864188409723872,7:6.864188409723872):23.83607793012541,(((8:0.7948031132591802,24:0.7948031132591802):2.420357535839338,((((9:0.8811610573470651,(39:0.16148497855305666,46:0.16148497855305666):0.719676…
tree STATE_2644000 = (((1:0.17447276402820755,2:0.17447276402820755):36.199205350417316,3:32.373678114445525):174.8648944430417,((4:0.6015679416806563,5:0.6015679416806563):55.342538873707724,((((6:3.105390760756948,7:6.105390760756948):32.6437529905135,((8:2.4856101174527923,(((11:1.7759757156722857,((19:1.225410422239217,20:1.225410422239217):0.05012053755602808,21:1.2755309597952451):0.5004447…
tree STATE_2648000 = (((1:0.0017406089532592262,2:0.0017406089532592262):36.9154750188131,3:32.91721562776635):176.97709730399825,((4:0.9462289321003468,5:0.9462289321003468):53.38150751731006,((((6:1.6398306327207655,7:4.6398306327207655):31.430906382792394,(((((8:2.6020004146399076,((((13:0.030967222702263677,14:0.030967222702263677):0.2214153633264843,18:0.25238258602874797):0.1645814710082693…
tree STATE_2652000 = (((1:0.0017406089532592262,2:0.0017406089532592262):48.613471169125376,3:44.61521177807864):204.85252015245632,((4:1.5674080229878076,5:1.5674080229878076):49.53602793019016,((((6:4.765600042418399,7:7.765600042418399):26.24191532451819,(((((((8:0.9845613333082629,(45:0.06751323441503701,50:0.06751323441503701):0.9170480988932259):0.3600044622187287,39:1.3445657955269916):0.1…
tree STATE_2656000 = (((1:0.028670584670459576,2:0.028670584670459576):22.892743056337395,3:18.921413641007856):162.88301747784055,((4:0.050930615858511885,5:0.050930615858511885):51.92380037286048,((((6:1.5844800369658403,7:4.58448003696584):29.756224575625712,(((((8:0.9532289534841373,((36:0.0909898030042956,49:0.0909898030042956):0.2039109147791492,41:0.2949007177834448):0.6583282357006925):1.…
tree STATE_2660000 = (((1:0.028670584670459576,2:0.028670584670459576):26.68859642739934,3:22.717267012069797):145.29785448717678,((4:0.06088034472046111,5:0.06088034472046111):43.586507224475795,(((6:2.1952155343491295,7:5.1952155343491295):29.606607171433808,(((8:3.209261322435105,((((9:0.8789896585712824,25:0.8789896585712824):0.05303314066485276,(((36:0.13532062375011755,(41:0.108698826493134…
tree STATE_2664000 = (((1:0.08338724180430646,2:0.08338724180430646):26.068545585630897,3:22.151932827435203):144.64653378308628,((4:0.2121577976621083,5:0.2121577976621083):40.494727345940696,((((6:5.009223296018064,7:8.009223296018064):26.60475814785834,((((56:0.28778601458318703,57:0.28778601458318703):3.116896536734759,(58:2.361964437022537,59:2.361964437022537):0.04271811429540939):12.585549…
tree STATE_2668000 = (((1:1.1749581418303094,2:1.1749581418303094):28.08948592561123,3:25.264444067441538):148.9858221378663,((4:0.3016958125776785,5:0.3016958125776785):52.80403344981178,((((6:1.9808868267563353,7:4.980886826756335):26.208166627831535,((((((8:0.6233211640128197,((31:0.16144885598552372,44:0.16144885598552372):0.09947793699736796,38:0.2609267929828917):0.362394371029928):0.252883…
tree STATE_2672000 = (((1:1.4000608008839972,2:1.4000608008839972):30.094710581663144,3:27.494771382547142):161.01446027660882,((4:0.34196654968479123,5:0.34196654968479123):55.95078362762529,((((6:2.178452151668555,7:5.178452151668555):23.357993473244324,((((((8:1.8001125344136324,((27:0.9437772580017785,((41:0.25028177873652063,49:0.25028177873652063):0.3790139076020475,51:0.6292956863385681):0…
tree STATE_2676000 = (((1:1.4936335373046532,2:1.4936335373046532):26.22030331131623,3:23.713936848620882):179.531176872008,((4:0.34840356937928973,5:0.34840356937928973):50.080525952767005,((((6:0.9768232891923327,7:3.9768232891923327):31.24161311537719,((((8:1.7602578739359767,(24:1.6244387678078849,(31:0.41630630390366524,50:0.41630630390366524):1.2081324639042197):0.13581910612809178):1.22977…
tree STATE_2680000 = (((1:0.021289829466438093,2:0.021289829466438093):27.0311316868315,3:23.05242151629794):156.1666108151009,((4:0.28909962984419124,5:0.28909962984419124):40.30721185200302,((((6:2.4683433938001755,7:5.4683433938001755):19.876371609824847,((((8:2.0091896539338148,(((12:1.0023290253582722,((32:0.2813165855116468,46:0.2813165855116468):0.5553281522485398,(36:0.2557565376704657,50…
tree STATE_2684000 = (((1:0.32155990817767055,2:0.32155990817767055):27.80764299793124,3:24.129202906108908):159.49741310082098,((4:0.32932804359479917,5:0.32932804359479917):50.137390524958285,(((6:2.767630946283301,7:5.767630946283301):25.465079855287005,((8:3.694303052442116,(((((9:1.1617896732706696,(36:0.5737530667629013,((41:0.09946658730381627,50:0.09946658730381627):0.06802335499938927,51…
tree STATE_2688000 = (((1:0.14778071993321085,2:0.14778071993321085):37.75234025145807,3:33.90012097139128):165.40644828452128,((4:0.8662122829904195,5:0.8662122829904195):46.889884542815224,((((6:3.0000132961715407,7:6.000013296171541):26.248100197370743,((((((8:2.314612071771636,(((11:0.7848159675203842,19:0.7848159675203842):0.01576413284141276,(20:0.6959144109536786,((21:0.2860817760900069,22…
tree STATE_2692000 = (((1:0.735422857523961,2:0.735422857523961):34.430335627910395,3:31.165758485434353):161.0683316385372,((4:0.0469220395747314,5:0.0469220395747314):44.68421842325036,((((6:2.1235987325940444,7:5.123598732594044):19.502336148269027,((((((((8:0.7142074660933089,((10:0.2891640507755065,29:0.2891640507755065):0.30058333590163483,26:0.5897473866771413):0.12446007941616755):0.39967…
tree STATE_2696000 = (((1:0.5443955368343474,2:0.5443955368343474):35.45244178682083,3:31.99683732365517):176.73020155981268,((4:0.19223427605535193,5:0.19223427605535193):45.66441297040436,((((6:2.1165710122508035,7:5.1165710122508035):28.383623879070335,(((((8:0.9251220184008375,((9:0.24180944895438589,36:0.24180944895438589):0.28458305589037497,27:0.5263925048447609):0.39872951355607666):0.057…
tree STATE_2700000 = (((1:0.26696107385618717,2:0.26696107385618717):27.700566079210844,3:23.96752715306703):146.54819856306574,((4:0.0999557622493441,5:0.0999557622493441):39.83914300643185,((((6:1.849892850733026,7:4.849892850733026):24.04912817252479,(((((((8:1.9008021047002104,50:1.9008021047002104):0.06472786354801574,37:1.9655299682482261):0.12324825867190548,26:2.0887782269201316):0.061729…
tree STATE_2704000 = (((1:0.0026714597603003654,2:0.0026714597603003654):26.435646044331413,3:22.438317504091714):134.140747160033,((4:0.01516147667510559,5:0.01516147667510559):45.438806847545294,((((6:4.398078595406682,7:7.398078595406682):22.006137739074333,(((8:2.42011108071134,((9:1.0202813736939473,((((26:0.036963589562696804,31:0.036963589562696804):0.1450565473690034,(35:0.012673437921260…
tree STATE_2708000 = (((1:0.020869584316573153,2:0.020869584316573153):35.00588279165431,3:31.02675237597088):169.32684590201504,((4:0.04475803463247097,5:0.04475803463247097):49.94292458154737,((((6:0.900132032820121,7:3.900132032820121):28.889895165419293,((((8:1.9466814566975934,(((((9:0.6965549538590576,27:0.6965549538590576):0.5063165155000557,(28:0.2334842625903317,40:0.2334842625903317):0.…
tree STATE_2712000 = (((1:0.026353961446291763,2:0.026353961446291763):31.318414953067645,3:27.344768914513935):180.5439689189563,((4:0.03752452255319305,5:0.03752452255319305):47.275184177394976,((((6:2.3470453992471114,7:5.347045399247111):30.391274580771142,(((((8:1.1136517116229818,12:1.1136517116229818):0.25212600534970253,(10:0.6825737027142955,29:0.6825737027142955):0.6832040142583888):0.9…
tree STATE_2716000 = (((1:0.05617975342596182,2:0.05617975342596182):27.012666019069282,3:23.068845772495244):137.25355259673773,((4:0.22379429580787935,5:0.22379429580787935):39.37584715252884,(((6:2.2985017878583758,7:5.298501787858376):31.86984831270943,(((((8:1.4497619300512836,((27:1.0535658139573796,((31:0.12423494390259004,33:0.12423494390259004):0.15158220138003853,(44:0.00886528792065683…
tree STATE_2720000 = (((1:0.1574214063846444,2:0.1574214063846444):22.761449983149667,3:18.91887138953431):120.43591707481946,((4:0.056073787747031645,5:0.056073787747031645):43.50047890190585,((((6:0.5453567946321956,7:3.5453567946321956):21.18389224362246,((((56:0.2902962765465974,57:0.2902962765465974):2.6654407080492186,(58:1.4669229211480843,59:1.4669229211480843):0.4888140634477316):10.3171…
tree STATE_2724000 = (((1:0.5463942813772782,2:0.5463942813772782):27.984527010419658,3:24.530921291796936):126.3126342471773,((4:0.07415934820924619,5:0.07415934820924619):38.78560629887015,(((6:2.295457154074068,7:5.295457154074068):24.99684322583894,((((8:2.1762147002823276,(((((9:0.48897773722925403,((((28:0.20565913666728716,((31:0.05509159270727954,32:0.05509159270727954):0.0613708954622486…
tree STATE_2728000 = (((1:0.45451310297388225,2:0.45451310297388225):27.048048587362324,3:23.502561690336208):160.06530395698138,((4:0.011797080101223045,5:0.011797080101223045):49.18053858052352,((((6:1.346339224043959,7:4.346339224043959):26.38836756036936,((((8:1.9614792270600685,51:1.9614792270600685):0.8759632072227503,((12:1.3936973166074964,(27:0.3579617994350031,48:0.3579617994350031):1.0…
tree STATE_2732000 = (((1:0.48130981823644703,2:0.48130981823644703):24.129719253012127,3:20.611029071248574):148.50587686115264,((4:0.05303818022881046,5:0.05303818022881046):45.82169548400719,(((6:2.03444225062185,7:5.03444225062185):29.769983616070114,((((((8:1.153546308503075,((((13:0.04916608644175206,14:0.04916608644175206):0.12599898424379724,18:0.17516507068554932):0.08884715279270872,(15…
tree STATE_2736000 = (((1:0.5657991764482215,2:0.5657991764482215):24.775862272161845,3:21.34166144861007):157.6787339691193,((4:0.1830703146746,5:0.1830703146746):43.7942314602043,((((6:2.6795247914526046,7:5.679524791452605):22.96682243663941,((((((8:0.7900999888044887,(42:0.15239889144112798,48:0.15239889144112798):0.6377010973633608):0.11624642646833594,(26:0.32371954309931894,35:0.3237195430…
tree STATE_2740000 = (((1:0.5246619613907573,2:0.5246619613907573):23.00449679850177,3:19.529158759892525):153.6030533934303,((4:0.11975867410479246,5:0.11975867410479246):43.22260160328467,(((6:1.1961422612476538,7:4.196142261247654):25.13038632642542,((((8:1.0267702017286773,(((((9:0.35704905563534617,43:0.35704905563534617):0.02018013046337519,45:0.37722918609872136):0.19734778017499888,50:0.5…
tree STATE_2744000 = (((1:1.9149867593742638,2:1.9149867593742638):31.214496935917694,3:29.12948369529196):128.2327154616433,((4:0.24359409842935875,5:0.24359409842935875):34.43742755032014,(((6:1.2149367275406462,7:4.214936727540646):29.25506359013479,(((8:2.7494457153747547,(((13:0.20668100780363108,14:0.20668100780363108):0.4208004086746936,((15:0.0842725691414754,18:0.0842725691414754):0.3809…
tree STATE_2748000 = (((1:3.0319379559593838,2:3.0319379559593838):28.11883089450967,3:27.150768850469056):114.57315249442723,((4:0.06380587733917586,5:0.06380587733917586):42.218865399828,((((6:2.74846260460731,7:5.74846260460731):19.10357362706177,((((8:1.4996663006288788,11:1.4996663006288788):0.3510145861465088,((((19:0.14633743433932414,23:0.14633743433932414):0.22211734207387354,20:0.368454…
tree STATE_2752000 = (((1:0.8096237907046788,2:0.8096237907046788):22.017357805061685,3:18.826981595766366):143.07284779074348,((4:0.10730578605925345,5:0.10730578605925345):47.465544233144996,((((6:3.3720096646781226,7:6.372009664678123):20.185925536520884,(((((((8:1.5166050106110662,12:1.5166050106110662):0.25137581186156055,(34:0.026783394132469652,42:0.026783394132469652):1.7411974283401572):…
tree STATE_2756000 = (((1:0.4041499588700397,2:0.4041499588700397):33.174671749475806,3:29.578821708345842):143.11481606893756,((4:0.1899544056237943,5:0.1899544056237943):42.58156491553847,((((6:1.943200338277852,7:4.943200338277852):23.663390373809687,((((((8:0.7281542561183365,((35:0.05102647554934316,45:0.05102647554934316):0.3709157139370639,51:0.42194218948640705):0.30621206663192946):1.519…
tree STATE_2760000 = (((1:0.8698122661435779,2:0.8698122661435779):36.50017615227936,3:33.369988418422935):170.77800566901135,((4:1.5997482074698066,5:1.5997482074698066):46.54945654278977,((((6:3.2116884155548853,7:6.211688415554885):23.513317990051526,(((8:2.310842172362015,((((10:0.2217304702903124,29:0.2217304702903124):1.262490494510577,((26:1.0293831551356567,((28:0.539930428028949,(39:0.01…
tree STATE_2764000 = (((1:0.28078470607188777,2:0.28078470607188777):28.30362388534409,3:24.58440859141598):157.6433630813606,((4:1.2192758281377873,5:1.2192758281377873):41.17706979984198,((((6:2.381275119516199,7:5.381275119516199):29.015562851301194,((((((8:1.4508600956175037,((26:1.0502704224705348,((33:0.23229914433557475,38:0.23229914433557475):0.4110191007153322,36:0.643318245050907):0.406…
tree STATE_2768000 = (((1:0.3395110689021994,2:0.3395110689021994):36.2164757079414,3:32.555986776843596):194.77573143591968,((4:1.1761247912759245,5:1.1761247912759245):55.56177304400012,((((6:1.3471462492577286,7:4.347146249257729):31.306020224588014,(((((8:1.1182748410711472,((((32:0.10996739090942709,(39:0.022728704235490456,47:0.022728704235490456):0.08723868667393664):0.4261842147790328,((3…
tree STATE_2772000 = (((1:1.6038159907290854,2:1.6038159907290854):37.83622488321109,3:35.44004087394018):218.59957029801126,((4:0.4993499257482963,5:0.4993499257482963):67.13517490946678,((((6:5.891897972166788,7:8.891897972166788):31.25203987102804,(((8:2.911868805609212,((((((9:0.9819276945368626,25:0.9819276945368626):0.13456930449312787,(33:0.33743127444828547,50:0.33743127444828547):0.77906…
tree STATE_2776000 = (((1:3.008399408115583,2:3.008399408115583):38.40048381954844,3:37.40888322766402):168.79288361933948,((4:0.3341294761348639,5:0.3341294761348639):52.76726139453315,((((6:1.538788659620785,7:4.538788659620785):28.315509878077926,((((8:2.1528681982177464,((27:0.946748680203442,(34:0.03312180223495901,51:0.03312180223495901):0.9136268779684831):0.9427795100772819,32:1.889528190…
tree STATE_2780000 = (((1:2.700346601466382,2:2.700346601466382):28.52262161914265,3:27.222968220609033):183.72542199641092,((4:0.2652559207570029,5:0.2652559207570029):49.86956387122936,((((6:3.4677608866399554,7:6.467760886639955):35.62952094093556,((((8:2.7623723271875065,(31:2.0988759262214836,(((37:0.03153975326938159,39:0.03153975326938159):0.1841132955614036,46:0.21565304883078518):0.36438…
tree STATE_2784000 = (((1:1.1570138874468014,2:1.1570138874468014):41.41334189274401,3:38.57035578019081):248.2229601064647,((4:0.3419822401158683,5:0.3419822401158683):64.09569297115173,((((6:1.5994579275679062,7:4.599457927567906):40.36010276061712,(8:4.025336334233478,((((((9:1.1293405150444566,((34:0.3080222541961424,41:0.3080222541961424):0.12274876811675922,40:0.4307710223129016):0.69856949…
tree STATE_2788000 = (((1:1.3570760156292234,2:1.3570760156292234):42.76321052769329,3:40.120286543322514):246.69048958662685,((4:2.429317022593583,5:2.429317022593583):58.64678329199616,((((6:4.6422232873125076,7:7.6422232873125076):37.378616981143665,(((((((((((8:1.3595845550657368,(((37:0.36556156772206655,(42:0.19266777551455647,48:0.19266777551455647):0.17289379220751008):0.24236821307090733…
tree STATE_2792000 = (((1:1.2498826685774613,2:1.2498826685774613):31.61504964385191,3:28.864932312429374):200.5683829245786,((4:1.3500257221627159,5:1.3500257221627159):61.38479055471703,((((6:1.2283697281563954,7:4.2283697281563954):31.0990782649274,(8:5.3873075256080485,((((((((9:0.8596133572816239,45:0.8596133572816239):0.44831537655776843,40:1.3079287338393923):0.1816069964456506,(25:1.22519…
tree STATE_2796000 = (((1:0.2598171796006401,2:0.2598171796006401):35.06592582472836,3:31.325743004329):196.520199450029,((4:1.199447908585313,5:1.199447908585313):53.76761456684601,((((6:1.3853060377556528,7:4.385306037755653):30.754157303259618,(8:5.404948688517632,(9:3.3916785687964315,((((((10:0.4910266781691804,29:0.4910266781691804):0.7102885247927009,41:1.2013152029618812):0.30449186423707…
tree STATE_2800000 = (((1:0.1731823358091802,2:0.1731823358091802):33.83086334020737,3:30.004045676016553):172.4379951784241,((4:1.7897035549917657,5:1.7897035549917657):52.63827562439669,((((6:2.603943333669659,7:5.603943333669659):23.32725385429976,(((8:1.5284787618422488,26:1.5284787618422488):0.9448409931576707,(((25:0.6272968432252561,45:0.6272968432252561):0.8347874588092812,(28:0.668829265…
tree STATE_2804000 = (((1:0.46326532935177056,2:0.46326532935177056):35.420298393935596,3:31.883563723287367):156.88468352355568,((4:0.7604843872914451,5:0.7604843872914451):44.79473114954244,(((6:1.7305241226403272,7:4.730524122640327):33.28957042857612,((((8:1.8959335749689974,(((((9:1.2824307767198717,((((25:0.2896914942783957,32:0.2896914942783957):0.5128397776424021,(27:0.34628506549965204,3…
tree STATE_2808000 = (((1:0.5708683706809108,2:0.5708683706809108):34.216310979237264,3:30.787179349918176):223.05833148763526,((4:0.9872956882710682,5:0.9872956882710682):63.66717964286742,((((6:5.835836043271344,7:8.835836043271344):23.93265523848067,(((8:2.615579267085714,(((11:0.9184745293870856,19:0.9184745293870856):0.1148238882903797,(21:0.3055740189767784,22:0.3055740189767784):0.72772439…
tree STATE_2812000 = (((1:0.786079117935703,2:0.786079117935703):36.82416867578648,3:33.61024779372218):161.8271707831277,((4:1.3937916610806642,5:1.3937916610806642):54.573736391934695,((((6:4.716921328250523,7:7.716921328250523):29.043468188519633,(((((8:2.6772234251737332,(((((((9:0.3794052380079372,48:0.3794052380079372):0.07611675336755702,31:0.4555219913754942):0.21442184894091743,33:0.6699…
tree STATE_2816000 = (((1:1.336737980715851,2:1.336737980715851):47.070049862101826,3:44.40678784281768):214.80705296213006,((4:0.006134889914994446,5:0.006134889914994446):60.31157825628683,((((6:2.0777310163754024,7:5.077731016375402):35.00966084183703,((8:3.157634542867345,(((((((9:1.4701101680534567,48:1.4701101680534567):0.09442715968545001,(27:0.9040842765905308,30:0.9040842765905308):0.660…
tree STATE_2820000 = (((1:1.270098262796509,2:1.270098262796509):36.928780711083505,3:34.198878973880014):166.8810589185141,((4:0.08655795290680146,5:0.08655795290680146):54.12135436416719,((((6:0.970032930045857,7:3.970032930045857):30.004942296054598,(((8:1.6918566532933796,24:1.6918566532933796):1.7286623660820235,(((((((11:0.35173304148494516,22:0.35173304148494516):0.12743059420903563,21:0.4…
tree STATE_2824000 = (((1:0.7981154658182525,2:0.7981154658182525):28.085907833896304,3:24.884023299714556):203.2304567967142,((4:0.0885838601426201,5:0.0885838601426201):46.79983891202646,((((6:2.0119386421865277,7:5.011938642186528):25.49522608028313,((((8:2.852502961565136,(((9:1.8770249393735383,(31:1.8558749158004506,((32:0.17419476525768143,34:0.17419476525768143):0.6957194593885844,((37:0.…
tree STATE_2828000 = (((1:0.7150022335402362,2:0.7150022335402362):37.66688197627391,3:34.38188420981415):159.6769805004928,((4:0.0327624523492549,5:0.0327624523492549):51.23793374826186,((((6:2.440897779104671,7:5.440897779104671):26.28736313108276,(((((8:1.3058852965431265,(9:1.0356037418165416,(28:0.17658431534116437,((34:0.044604263148872225,44:0.044604263148872225):0.05419283862425765,48:0.0…
tree STATE_2832000 = (((1:0.4426049669440584,2:0.4426049669440584):24.47673253357562,3:20.91933750051968):172.32229250248312,((4:0.03768406477691677,5:0.03768406477691677):46.95591681363333,((((6:0.8345126731357535,7:3.8345126731357535):24.137721541968084,((((((8:1.3249001918425733,(32:0.09474286754800093,46:0.09474286754800093):1.2301573242945725):0.23010414210970365,(28:0.500609859841223,((34:0…
tree STATE_2836000 = (((1:0.6893836877151838,2:0.6893836877151838):28.179959796567587,3:24.869343484282773):127.5595138175473,((4:0.7964942381300641,5:0.7964942381300641):47.88227048991519,((((6:3.2975193973680392,7:6.297519397368039):22.624922110561823,(8:3.332107352260007,((((((((((9:0.11228226590262386,46:0.11228226590262386):0.05648885604921133,48:0.1687711219518352):0.26754177638810084,30:0.…
tree STATE_2840000 = (((1:0.07046491580503833,2:0.07046491580503833):28.107311656788873,3:24.177776572593913):140.01927090165844,((4:0.060330586684605336,5:0.060330586684605336):44.173821406102924,((((6:1.6307005881814902,7:4.63070058818149):23.756075849270804,((((56:0.9746290349553233,57:0.9746290349553233):5.029435988688905,(58:2.1226388642657423,59:2.1226388642657423):2.8814261593784862):7.667…
tree STATE_2844000 = (((1:0.052960629077940524,2:0.052960629077940524):32.253501971199114,3:28.30646260027705):196.02597804181727,((4:0.3096222634255792,5:0.3096222634255792):52.19047987972962,((((6:1.9816436187383761,7:4.981643618738376):28.69516202410994,((((8:1.5639792180976222,25:1.5639792180976222):0.3384207438768252,(((24:0.4780861275595036,28:0.4780861275595036):0.05821220544473288,50:0.53…
tree STATE_2848000 = (((1:0.6238915084546672,2:0.6238915084546672):28.447103907439192,3:25.07099541589386):171.6581806364224,((4:0.16589821489763246,5:0.16589821489763246):46.42634137313935,((((6:2.091262918349905,7:5.091262918349905):28.84127463859172,((8:2.304944894188358,((((((10:0.4503014762562913,29:0.4503014762562913):0.5750183050920312,(46:0.09796195208974282,49:0.09796195208974282):0.9273…
tree STATE_2852000 = (((1:0.29254617807596794,2:0.29254617807596794):29.536254236054738,3:25.828800414130704):130.53453243147584,((4:0.18506237994376917,5:0.18506237994376917):46.70619589486607,(((6:2.2026901297377277,7:5.202690129737728):31.60937194761488,((((((((8:0.6464139041663359,(35:0.059056625416016806,50:0.059056625416016806):0.5873572787503192):0.084875317046198,(41:0.3580387638495148,51…
tree STATE_2856000 = (((1:0.3338787386273445,2:0.3338787386273445):21.648975984266624,3:17.98285472289397):140.90272549380762,((4:0.21315998074071985,5:0.21315998074071985):38.64598667268904,((((6:1.8118228364472007,7:4.811822836447201):22.188084729404594,(((8:2.2247410069631095,(((((((9:0.2333967726119428,38:0.2333967726119428):0.01592008671674275,42:0.24931685932868555):0.2613740364170174,28:0.…
tree STATE_2860000 = (((1:0.45339844847798183,2:0.45339844847798183):23.87916833482148,3:20.332566783299463):153.23650655610845,((4:0.17965937546711963,5:0.17965937546711963):43.045099985608324,((((6:3.2601209879796285,7:6.2601209879796285):22.106364300306613,(((((((8:1.0595832641698535,12:1.0595832641698535):0.6032554790077631,((((((9:0.36428025902887234,28:0.36428025902887234):0.002282683574572…
tree STATE_2864000 = (((1:0.47664151479047767,2:0.47664151479047767):29.660266300143512,3:26.13690781493399):119.49086906592588,((4:0.2158975462699253,5:0.2158975462699253):39.92322648650581,((((6:1.9812653212396434,7:4.981265321239643):23.998893648000706,((((56:0.08493061156286559,57:0.08493061156286559):2.3658568700908185,(58:1.1710248973896196,59:1.1710248973896196):0.27976258426406453):9.6161…
tree STATE_2868000 = (((1:0.6765925870119975,2:0.6765925870119975):21.693506170898445,3:18.370098757910444):114.10056643407485,((4:0.0830843642492809,5:0.0830843642492809):41.04722268228893,(((6:2.463834834335241,7:5.463834834335241):23.784953369164985,(((8:1.1000271865738278,((25:0.36774431405901403,(31:0.020263304976211347,36:0.020263304976211347):0.34748100908280266):0.6330032403705161,51:1.00…
tree STATE_2872000 = (((1:0.7027663303150433,2:0.7027663303150433):25.185169684911877,3:21.88793601522692):142.80966043579963,((4:0.10481421360483978,5:0.10481421360483978):42.652229906576586,(((6:0.6859032064589865,7:3.6859032064589865):22.838312044697425,(((((8:1.9973411792604037,((((9:1.290240302149535,(((11:0.6054272076316791,(20:0.5949453749394342,((21:0.055762765205574064,22:0.0557627652055…
tree STATE_2876000 = (((1:0.1359528199750759,2:0.1359528199750759):28.858613633521898,3:24.994566453496972):135.15428609706032,((4:0.8113049737365134,5:0.8113049737365134):38.96632955593962,((((6:3.134849397655632,7:6.134849397655632):25.43868347251991,((((8:1.3365180229129687,((34:0.20403749816099814,46:0.20403749816099814):0.8469460462464257,(35:0.30745622753950125,41:0.30745622753950125):0.743…
tree STATE_2880000 = (((1:0.016941623660349237,2:0.016941623660349237):30.537733596480116,3:26.554675220140467):115.03984688668675,((4:1.4583099584467512,5:1.4583099584467512):34.55705118294517,((((6:1.8609737046190755,7:4.8609737046190755):23.722758418646947,(((((8:2.130897267918046,10:2.130897267918046):0.22805056828423131,(((11:0.3264719178638652,((20:0.254783180403763,(21:0.09682442857961807,…
tree STATE_2884000 = (((1:0.006410565857217776,2:0.006410565857217776):33.58540349662635,3:29.591814062483564):128.41769823258014,((4:0.7955930025129732,5:0.7955930025129732):40.092267608395154,((((6:1.5396762297081619,7:4.539676229708162):22.878774821245194,(8:4.273927858153029,((((((9:0.46711085342073794,33:0.46711085342073794):0.24253954879333778,12:0.7096504022140757):1.2436151363487984,(44:0…
tree STATE_2888000 = (((1:0.011976530951200104,2:0.011976530951200104):33.18400138636091,3:29.195977917312113):147.36853648760493,((4:0.33675816131831127,5:0.33675816131831127):42.11928492791617,((((6:3.8537653048104854,7:6.853765304810485):21.41666749812142,(((((8:1.6899545363908366,(34:1.620354606234079,(44:0.19972818511385768,47:0.19972818511385768):1.4206264211202213):0.06959993015675758):0.2…
tree STATE_2892000 = (((1:0.04839481801664647,2:0.04839481801664647):27.10431682278294,3:23.152711640799588):147.685497145059,((4:0.5163599926839737,5:0.5163599926839737):43.152365601208636,(((6:1.422328092593883,7:4.422328092593883):25.89181739190873,((((8:1.781945646481561,(27:0.5262963756942238,35:0.5262963756942238):1.2556492707873372):0.896370908119914,((((9:1.9290740704336597,(((11:0.605421…
tree STATE_2896000 = (((1:0.08896041552499412,2:0.08896041552499412):26.88811604960634,3:22.977076465131333):147.19973672153623,((4:0.5844852812214807,5:0.5844852812214807):44.17088711838035,(((6:3.3579382348763724,7:6.357938234876372):29.258611219974654,((((((8:0.6818478675635089,39:0.6818478675635089):0.005005154585291383,((24:0.5992761335912509,((35:0.251707028171038,41:0.251707028171038):0.02…
tree STATE_2900000 = (((1:0.27935811356706175,2:0.27935811356706175):26.68521904082958,3:22.964577154396643):149.76139796565036,((4:0.9729249665504867,5:0.9729249665504867):41.74471662283486,((((6:1.4431904923739154,7:4.443190492373915):23.105533577867643,(((((8:1.7412207702682203,((((11:0.3218019070878822,21:0.3218019070878822):0.0022854601092868188,23:0.324087367197169):0.10957247858776165,(19:…
tree STATE_2904000 = (((1:2.5535482019659668,2:2.5535482019659668):35.69161919474435,3:34.245167396710315):162.1346192501308,((4:0.8523550462455898,5:0.8523550462455898):47.929578164247054,((((6:2.4154759938095935,7:5.4154759938095935):28.2019695569874,(8:4.05506316460398,(((((((((9:1.1300312733808742,28:1.1300312733808742):0.038457502043839575,34:1.1684887754247137):0.13294775871291598,((27:0.04…
tree STATE_2908000 = (((1:1.7177384876022828,2:1.7177384876022828):31.942513654573432,3:29.660252142175715):163.2373591050728,((4:0.24392891978892983,5:0.24392891978892983):52.08023607250078,((((6:3.4377922831533994,7:6.437792283153399):25.5978192899761,((((8:2.7437678622460604,((9:1.6161134964987591,((25:0.547681925817278,((32:0.22901266461719744,(43:0.22481241246173106,51:0.22481241246173106):0…
tree STATE_2912000 = (((1:0.861652840473365,2:0.861652840473365):33.25059035614551,3:30.11224319661887):174.95187236444568,((4:0.26945861672192883,5:0.26945861672192883):48.09420060687655,((((6:3.249036195408488,7:6.249036195408488):29.87455092204879,(((((8:2.321563236255256,((24:0.8808893572292378,((30:0.03617534121478063,32:0.03617534121478063):0.17703079372256295,34:0.21320613493734358):0.6676…
tree STATE_2916000 = (((1:1.161984516424928,2:1.161984516424928):31.357695213514575,3:28.519679729939504):209.85099599467208,((4:0.10869055321477106,5:0.10869055321477106):48.78111864669905,((((6:4.671144128322364,7:7.671144128322364):26.883188506644917,((((8:3.4311766811123263,(((12:1.359765303202971,37:1.359765303202971):0.6920623979344693,38:2.0518277011374404):0.3626926483269117,42:2.41452034…
tree STATE_2920000 = (((1:1.189297378466101,2:1.189297378466101):42.05682068655039,3:39.24611806501649):218.68210195478548,((4:0.14776897077578255,5:0.14776897077578255):55.749112677323964,((((6:4.3760273791121875,7:7.3760273791121875):32.46961693079112,((((8:2.105927113867709,((((11:0.7760179253367753,23:0.7760179253367753):0.31510301578943,20:1.0911209411262053):0.1751035172136739,19:1.26622445…
tree STATE_2924000 = (((1:0.26754042148777124,2:0.26754042148777124):35.48882550065823,3:31.756365922146003):227.96538578401146,((4:0.6237441738217715,5:0.6237441738217715):66.31183262780796,((((6:6.182431073891365,7:9.182431073891365):28.314285991451,((((((8:1.5867417196239375,((((31:0.2789688953620767,(41:0.27052876513507274,45:0.27052876513507274):0.008440130227003961):0.45339771286166675,(40:…
tree STATE_2928000 = (((1:1.040958326757261,2:1.040958326757261):33.03412713104884,3:30.075085457806104):171.70618944427076,((4:0.746544717941747,5:0.746544717941747):47.87375867257173,(((6:4.128039880293709,7:7.128039880293709):34.14590955916481,((((((8:0.8297262838896993,(31:0.6298612098498485,37:0.6298612098498485):0.19986507403985077):1.6901342936033634,((24:1.4339426199487593,(40:0.384161126…
tree STATE_2932000 = (((1:0.11945413517617176,2:0.11945413517617176):45.420564156809405,3:41.540018291985575):240.1322223603774,((4:2.2796260812471836,5:2.2796260812471836):60.87582549469292,((((6:2.297258857492257,7:5.297258857492257):31.708656070010857,((((((8:0.6643970485016721,(39:0.10855424116963266,(41:0.018159577791181648,45:0.018159577791181648):0.09039466337845102):0.5558428073320395):0.…
tree STATE_2936000 = (((1:0.38114624359915616,2:0.38114624359915616):45.46650557381434,3:41.84765181741349):218.3053257864407,((4:0.08515706484979901,5:0.08515706484979901):75.88148605348083,(((6:2.7304853834288165,7:5.7304853834288165):41.104993483222025,(((((((((((8:1.2104554034639838,(((((31:0.04729491393497759,34:0.04729491393497759):0.12906116810821813,43:0.17635608204319572):0.2298538498852…
tree STATE_2940000 = (((1:0.31218478609215516,2:0.31218478609215516):50.71098827305687,3:47.02317305914902):257.0587701892126,((4:1.2820672208662582,5:1.2820672208662582):70.66873213778273,((((6:2.1490031211626217,7:5.149003121162622):38.96391869123521,((((56:0.42403973118307803,57:0.42403973118307803):4.163010736341858,(58:2.116769251704277,59:2.116769251704277):1.4702812158206586):16.8242180788…
tree STATE_2944000 = (((1:0.3153127074672799,2:0.3153127074672799):39.31881719168126,3:35.63412989914854):300.0586895168551,((4:0.03129405168365196,5:0.03129405168365196):78.11749166939435,((((6:4.639875515236119,7:7.639875515236119):39.91942100987868,((((((8:1.4168928662566185,(37:1.2718967880299055,(44:0.1720115022413638,50:0.1720115022413638):1.0998852857885417):0.144996078226713):1.2842798208…
tree STATE_2948000 = (((1:0.011632241685118672,2:0.011632241685118672):52.31981911390156,3:48.33145135558668):260.35201223898684,((4:0.10154175736139237,5:0.10154175736139237):71.47325312222016,((((6:2.5164165818478663,7:5.516416581847866):37.37423950252416,((8:5.621865009242492,(((10:1.1230920661573314,29:1.1230920661573314):1.096705103368179,((30:0.8261790594718602,(32:0.2999180991686773,(44:0.…
tree STATE_2952000 = (((1:0.15727276751258756,2:0.15727276751258756):50.745614115786324,3:46.90288688329891):220.9089224078139,((4:0.3453108419637534,5:0.3453108419637534):65.12302104926103,((((6:1.651207810414408,7:4.651207810414408):38.195970125709806,(((((8:3.0739678534187838,((32:0.6435749482259051,45:0.6435749482259051):2.143091567509633,((38:0.6558562048732228,39:0.6558562048732228):2.08117…
tree STATE_2956000 = (((1:0.3108928679474321,2:0.3108928679474321):49.65650529663255,3:45.96739816457998):230.06428404176214,((4:0.11414223042937444,5:0.11414223042937444):70.12672884235288,(((6:5.731343387889387,7:8.731343387889387):41.72938311739917,(((((8:2.8726408107421872,(((32:0.15073155520757675,41:0.15073155520757675):0.4918520422557182,49:0.642583597463295):1.522919066619548,(37:1.556117…
tree STATE_2960000 = (((1:0.018932288190571356,2:0.018932288190571356):43.16578461792011,3:39.18471690611068):227.16793286877493,((4:1.6844617415211491,5:1.6844617415211491):55.54118804562725,((((6:2.96767987341972,7:5.96767987341972):35.73601486832511,((((((8:1.1984872698861402,36:1.1984872698861402):1.285256000677288,12:2.483743270563428):1.2439871166331162,(((10:0.9566540111694285,29:0.9566540…
tree STATE_2964000 = (((1:0.5697096997369275,2:0.5697096997369275):31.31467875251775,3:27.884388452254676):164.28329283262528,((4:1.1101238781505067,5:1.1101238781505067):47.97953485924579,((((6:3.5995056642476007,7:6.599505664247601):19.1366146882129,(((8:2.4237068474362293,((((9:1.1492469156847291,(12:1.1306132898518497,48:1.1306132898518497):0.01863362583287942):0.10571337590660557,30:1.254960…
tree STATE_2968000 = (((1:0.8060791865097201,2:0.8060791865097201):28.410028583761942,3:25.216107770271663):180.2679899511315,((4:0.42494843942103344,5:0.42494843942103344):44.93864426468575,((((6:3.108090360885554,7:6.108090360885554):21.442004987249916,((((8:1.83028619070946,(((((9:0.5519716675489477,39:0.5519716675489477):0.1575817018147021,(31:0.4023797950707613,38:0.4023797950707613):0.30717…
tree STATE_2972000 = (((1:0.31412163866461285,2:0.31412163866461285):17.736761234639932,3:14.050882873304545):150.27349950919606,((4:1.1853043879446332,5:1.1853043879446332):49.752842944612915,(((6:2.8235291669869005,7:5.8235291669869005):27.799422707295328,((((8:1.263421805569446,(((((10:0.4673835714631367,29:0.4673835714631367):0.06612430563994287,((27:0.13744741247380157,37:0.13744741247380157…
tree STATE_2976000 = (((1:0.34881702335040643,2:0.34881702335040643):28.81784214544527,3:25.166659168795675):129.70012697273467,((4:1.2445006102293785,5:1.2445006102293785):36.55407078293289,((((6:2.177578829380465,7:5.177578829380465):17.326631743397975,(((((8:1.5126868272008722,(((((10:0.309566297526384,29:0.309566297526384):0.6147843954806123,24:0.9243506930069962):0.05096175969319927,26:0.975…
tree STATE_2980000 = (((1:0.1871092666585632,2:0.1871092666585632):27.384998256303025,3:23.572107522961588):130.8983292112074,((4:0.9203664058519312,5:0.9203664058519312):40.00966048643231,((((6:2.0335665458177345,7:5.0335665458177345):24.987333296045513,((((((8:1.316849483222231,(43:0.21976177181111342,45:0.21976177181111342):1.0970877114111177):0.04090583547550297,(25:0.6488283822414532,(27:0.4…
tree STATE_2984000 = (((1:0.22023351280409464,2:0.22023351280409464):38.84859428893147,3:35.068827801735566):164.51428972933314,((4:0.5968759090585962,5:0.5968759090585962):47.62778013617085,((((6:2.503270991330753,7:5.503270991330753):24.322935192427366,(((8:2.2476427137949018,((32:0.8428414452617478,38:0.8428414452617478):0.06060057061600821,44:0.903442015877756):1.3442006979171457):0.080761858…
tree STATE_2988000 = (((1:0.05609315389348701,2:0.05609315389348701):38.0897234822419,3:34.145816636135386):201.55125189855795,((4:1.164812455510555,5:1.164812455510555):50.095846687554015,((((6:2.7270903413233887,7:5.727090341323389):30.764817685080743,(((((((8:1.9343879601921878,((((26:0.41867547118689497,27:0.41867547118689497):0.07231573432662636,35:0.4909912055135213):0.08247699270732428,37:…
tree STATE_2992000 = (((1:0.03531513242262463,2:0.03531513242262463):27.785461608375073,3:23.820776740797697):165.77810443896672,((4:0.20890281926301313,5:0.20890281926301313):47.436227964434664,((((6:2.288791896422002,7:5.288791896422002):25.7062962041324,(((((8:2.0062042860572804,((33:0.19015182349307239,50:0.19015182349307239):0.7244828986381274,(((35:0.08722514419831835,42:0.08722514419831835…
tree STATE_2996000 = (((1:0.07526638678824682,2:0.07526638678824682):39.58408301062997,3:35.65934939741822):199.27800274797647,((4:0.20306128990960737,5:0.20306128990960737):46.9937635287725,((((6:1.9962167318026323,7:4.996216731802632):24.840300191733593,((((8:1.0372272436462933,9:1.0372272436462933):0.33642181771103674,(31:0.17633627076922884,37:0.17633627076922884):1.1973127905881011):1.063500…
tree STATE_3000000 = (((1:0.056254683836606034,2:0.056254683836606034):26.88454783054734,3:22.940802514383947):171.6409468884857,((4:0.17197715382380174,5:0.17197715382380174):42.296373816134846,(((6:2.0917676394209552,7:5.091767639420955):27.441679982718153,(((((8:1.750009653425438,48:1.750009653425438):0.75444102291555,(34:0.29600062879845196,51:0.29600062879845196):2.208450047542536):0.7810020…
tree STATE_3004000 = (((1:0.5171233001017352,2:0.5171233001017352):22.461850303082457,3:18.97897360318419):129.9916493216542,((4:0.10616665315973961,5:0.10616665315973961):36.87141644520191,((((6:3.234167220589942,7:6.234167220589942):22.808354642030732,(((((8:1.9736112945208617,(24:1.8155656435406866,((35:0.054678935274419777,45:0.054678935274419777):0.04791102745920944,(38:0.03927955068934943,5…
tree STATE_3008000 = (((1:0.5168534366823732,2:0.5168534366823732):22.64028554879973,3:19.157138985482106):132.76640099274385,((4:0.010778790946465833,5:0.010778790946465833):32.32387382363112,((((6:2.191989211873401,7:5.191989211873401):23.10092240387241,((((((((8:0.6373247991704702,((35:0.05991179390128695,48:0.05991179390128695):0.3692280555729289,46:0.4291398494742159):0.20818494969625434):0.…
tree STATE_3012000 = (((1:0.5316152742112532,2:0.5316152742112532):26.72012081008876,3:23.251736084300013):153.75023812854084,((4:0.16605682521864118,5:0.16605682521864118):37.94548333967821,((((6:0.9236523728063473,7:3.9236523728063473):23.495375255046632,((((((((8:0.43454971291957367,(((34:0.08002154122705717,50:0.08002154122705717):0.08465364299787682,45:0.164675184224934):0.11287079454391058,…
tree STATE_3016000 = (((1:0.05414886016941978,2:0.05414886016941978):29.217431243556078,3:25.271580103725498):134.11644856129095,((4:0.32704427830396554,5:0.32704427830396554):41.67582213671344,(((6:2.4401429862065545,7:5.4401429862065545):23.124414649006788,(((((((8:1.0774344953372759,((((27:0.1680401816945988,51:0.1680401816945988):0.03365653629805135,30:0.20169671799265015):0.4258267873871345,…
tree STATE_3020000 = (((1:0.12230119967292552,2:0.12230119967292552):23.82999738130951,3:19.952298580982436):127.12301364572022,((4:0.8501999121297139,5:0.8501999121297139):39.03221745466817,((((6:1.8679676047567808,7:4.867967604756781):26.178857463443034,((((56:0.12158840592077066,57:0.12158840592077066):5.175607230347592,(58:1.3564905049517977,59:1.3564905049517977):2.940705131316565):11.706589…
tree STATE_3024000 = (((1:0.04402727423295438,2:0.04402727423295438):28.014454949891395,3:24.058482224124347):139.69669020544143,((4:0.058542841210220686,5:0.058542841210220686):45.28114843238782,(((6:3.1961508310712023,7:6.196150831071202):24.85352657744106,(((((((((8:0.5122379940086279,(30:0.45140367307183804,35:0.45140367307183804):0.060834320936789865):0.7007566077548821,(36:1.159318484619113…
tree STATE_3028000 = (((1:0.03933981488546934,2:0.03933981488546934):23.43596694678588,3:19.475306761671348):136.28501762767092,((4:0.16163988393853757,5:0.16163988393853757):46.25505403523556,((((6:0.8167060929872196,7:3.8167060929872196):23.78280612231888,((8:2.2572348347734885,(((9:1.0592303578055762,(47:0.054757504844040794,48:0.054757504844040794):1.0044728529615354):0.3035073333477565,((25:…
tree STATE_3032000 = (((1:0.17879219751550934,2:0.17879219751550934):24.545158754271807,3:20.723950951787316):126.36539588798365,((4:0.009550181504151212,5:0.009550181504151212):33.195476762456956,((((6:1.5812996024121606,7:4.581299602412161):17.661070085973485,(((((((8:0.5853735269365488,(10:0.44870443624127165,29:0.44870443624127165):0.1366690906952771):0.39643866300151553,12:0.9818121899380643…
tree STATE_3036000 = (((1:0.0935387074771139,2:0.0935387074771139):26.68603605846303,3:22.779574765940147):112.04207160548688,((4:0.009550181504151212,5:0.009550181504151212):40.40876628728408,((((6:2.4397304755628415,7:5.4397304755628415):22.638598935040342,((((((8:0.7536243710941843,((10:0.28144941266056,29:0.28144941266056):0.28055179915536843,(12:0.5472584901087466,39:0.5472584901087466):0.01…
tree STATE_3040000 = (((1:0.010145703420512575,2:0.010145703420512575):28.06674799908118,3:24.076893702501692):126.05779821569742,((4:0.4111562551689545,5:0.4111562551689545):46.749418004573364,((((6:1.8902802357342683,7:4.890280235734268):25.558659998879406,(((8:2.0707491430724208,((((26:0.1921098486563251,((31:0.04225825963927111,43:0.04225825963927111):0.07582334695879389,42:0.118081606598065)…
tree STATE_3044000 = (((1:0.04700453593586218,2:0.04700453593586218):37.86864430559633,3:33.91564884153219):180.45014130967564,((4:0.23726881254502352,5:0.23726881254502352):51.28097282610443,(((6:1.9669599177910735,7:4.9669599177910735):31.117982112390017,(((((8:2.6852331035847685,((9:0.8364347882124412,(35:0.014856053326795416,48:0.014856053326795416):0.8215787348856458):0.6163621730122149,(10:…
tree STATE_3048000 = (((1:0.1825642884783072,2:0.1825642884783072):35.2773373167299,3:31.45990160520821):145.16289895755494,((4:1.2134563691589033,5:1.2134563691589033):47.44070298222687,((((6:2.2606134319479185,7:5.2606134319479185):26.15727567856115,((8:3.66368699132256,(((9:1.4426762854420028,((25:0.9919922996481172,(((30:0.2820233128373929,(31:0.2759667356817559,46:0.2759667356817559):0.00605…
tree STATE_3052000 = (((1:0.195219290203287,2:0.195219290203287):28.210192959011405,3:24.40541224921469):157.34905648238396,((4:0.8998512096730913,5:0.8998512096730913):46.601253268961585,((((6:3.2698710557959094,7:6.269871055795909):20.523445245646045,((8:2.657523367450721,((((((11:0.725268550380169,20:0.725268550380169):0.43044936548578394,(21:0.6855003780866342,(22:0.3921027153111643,23:0.3921…
tree STATE_3056000 = (((1:0.21445611224485006,2:0.21445611224485006):25.837061595095552,3:22.051517707340402):148.18819358618225,((4:0.4204115924281737,5:0.4204115924281737):45.82373809277533,((((6:2.2531881913998806,7:5.253188191399881):25.504470436943976,((((((8:1.5734790983231237,(31:0.9925622015321061,(((36:0.022225465037972503,(37:0.0084454674386833,42:0.0084454674386833):0.01377999759928920…
tree STATE_3060000 = (((1:0.14272560104050314,2:0.14272560104050314):33.23274612281453,3:29.375471723855036):165.3707677880828,((4:0.3668049157471298,5:0.3668049157471298):50.09151301963338,((((6:1.660863457953452,7:4.660863457953452):29.562635927304235,(((8:1.1333645293550048,45:1.1333645293550048):1.4105358272366006,((((10:0.7998476593082801,(38:0.5849512619876592,39:0.5849512619876592):0.21489…
tree STATE_3064000 = (((1:0.32641442276044685,2:0.32641442276044685):30.42456004092924,3:26.750974463689687):172.4506566855826,((4:0.04733454463677944,5:0.04733454463677944):49.67732486561286,(((6:4.856154498166216,7:7.856154498166216):27.9028142892889,((((8:2.6456527391826317,33:2.6456527391826317):0.5987804492978386,(((9:2.049502298856071,24:2.049502298856071):0.3996844081473938,((34:0.46949733…
tree STATE_3068000 = (((1:0.30226671017473095,2:0.30226671017473095):41.96566681164721,3:38.26793352182194):198.43738476614715,((4:0.6441270762836009,5:0.6441270762836009):57.29346926311214,((((6:4.946803097302055,7:7.946803097302055):33.1446244046262,(((((8:1.5056197283884976,(((13:0.1868814711084297,14:0.1868814711084297):0.3802634678868576,(15:0.557735868274606,17:0.557735868274606):0.00940907…
tree STATE_3072000 = (((1:0.004426323681705924,2:0.004426323681705924):44.661734998124054,3:40.66616132180576):172.6274051484777,((4:0.5183320921037478,5:0.5183320921037478):46.29096053349845,((((6:3.6606671460250784,7:6.660667146025078):24.105499821243328,(((((((8:1.4304719878615602,47:1.4304719878615602):0.5354217288856888,(((((13:0.21699992812542118,14:0.21699992812542118):0.6517231514857178,(…
tree STATE_3076000 = (((1:0.12765640729923078,2:0.12765640729923078):31.400093839192348,3:27.52775024649158):171.14824800053555,((4:0.8056928331737456,5:0.8056928331737456):55.82774750581991,((((6:5.872873073822049,7:8.87287307382205):26.930453264258,(8:3.7178389714687903,(((((9:1.674510619344463,(((11:0.35248206210543565,22:0.35248206210543565):0.05031775108410641,23:0.40279981318954206):0.14282…
tree STATE_3080000 = (((1:0.35441983615653605,2:0.35441983615653605):34.65703564766271,3:31.011455483819248):180.73270661008172,((4:0.33528474504916694,5:0.33528474504916694):52.918591761804464,((((6:5.493732632862116,7:8.493732632862116):25.691929892543147,((((8:1.6052646226249836,(27:0.8202888059547591,34:0.8202888059547591):0.7849758166702245):1.1644787332463555,9:2.769743355871339):0.37326528…
tree STATE_3084000 = (((1:0.03552631228454928,2:0.03552631228454928):32.759089016560424,3:28.79461532884497):182.80124470802537,((4:0.12406462393979112,5:0.12406462393979112):71.14983522298236,((((6:2.816123315965413,7:5.816123315965413):23.005325113736287,(((8:3.0637643561849797,((((11:0.9726433549836772,((19:0.5843047771650571,(21:0.22176189495447068,23:0.22176189495447068):0.36254288221058645)…
tree STATE_3088000 = (((1:0.0794695349103911,2:0.0794695349103911):39.6081608658416,3:35.687630400751985):177.95293749807644,((4:0.1958351180073752,5:0.1958351180073752):50.53396745711695,((((6:1.0050873865216552,7:4.005087386521655):28.65958487893919,(((((8:2.845806606945381,(25:1.3708755640958141,(37:0.5102117782220686,(40:0.43682995882492653,46:0.43682995882492653):0.07338181939714211):0.86066…
tree STATE_3092000 = (((1:0.43107949859985517,2:0.43107949859985517):37.60892902711505,3:34.04000852571491):188.04944941585512,((4:0.22397250396562107,5:0.22397250396562107):52.49626341994715,((((6:2.536006509976721,7:5.536006509976721):28.4924300370634,(((((((8:1.0848920427492312,((27:0.5145518950051252,47:0.5145518950051252):0.33450350685620645,34:0.8490554018613317):0.23583664088789957):0.3226…
tree STATE_3096000 = (((1:0.26014226231158055,2:0.26014226231158055):29.936836332849296,3:26.19697859516088):155.12494698201897,((4:0.3379978864072619,5:0.3379978864072619):49.62223300173295,((((6:1.799501151894603,7:4.799501151894603):24.76740387220079,(((((8:1.554404419764499,((24:1.0393732467783945,(26:0.3650599240962694,(((33:0.05909955151867121,35:0.05909955151867121):0.05116448481672365,47:…
tree STATE_3100000 = (((1:0.3069362641222675,2:0.3069362641222675):28.552242569361336,3:24.859178833483604):139.16528443290795,((4:0.06337842611342204,5:0.06337842611342204):41.51436710784043,(((6:3.2021641365441154,7:6.202164136544115):25.66952421059248,((((((8:1.2247438179992842,((34:0.029773874825425782,45:0.029773874825425782):0.1936303339004908,(41:0.041490695521993096,42:0.04149069552199309…
tree STATE_3104000 = (((1:0.321666084206953,2:0.321666084206953):28.169416791025604,3:24.491082875232557):144.41779540005422,((4:0.016319235404088417,5:0.016319235404088417):37.950756103208896,(((6:3.176219238940596,7:6.176219238940596):23.532359592676862,((((((((((8:0.9998623844247987,(24:0.5076295445761272,38:0.5076295445761272):0.4922328398486715):0.18674026509101682,42:1.1866026495158155):0.0…
tree STATE_3108000 = (((1:0.5841816268423017,2:0.5841816268423017):25.833467419221016,3:22.417649046063318):161.75294476604176,((4:0.02117081315370939,5:0.02117081315370939):45.640863917708984,((((6:2.725470313263634,7:5.725470313263634):27.852154480679033,((((((((8:0.49916046711928497,(((39:0.11781745387114752,43:0.11781745387114752):0.18549012450729607,41:0.3033075783784436):0.07443832617849888…
tree STATE_3112000 = (((1:0.528423177609012,2:0.528423177609012):33.31098108240652,3:29.839404260015534):149.34765492410534,((4:0.16758456407594657,5:0.16758456407594657):42.59565599316919,((((6:0.8078016741235734,7:3.8078016741235734):24.940893978464153,((((((8:0.2908625428385269,38:0.2908625428385269):0.21750755869472477,((41:0.12332163981329895,45:0.12332163981329895):0.10314511472014114,48:0.…
tree STATE_3116000 = (((1:0.3094533530184087,2:0.3094533530184087):28.93272176246295,3:25.24217511548136):138.8981142244886,((4:0.2075264508250534,5:0.2075264508250534):40.165007611889564,(((6:2.3671202670200575,7:5.3671202670200575):27.47370078681317,((((((8:2.330775980081581,(((9:0.5317285810283717,46:0.5317285810283717):0.03862254117193731,(33:0.45802077779812617,35:0.45802077779812617):0.1123…
tree STATE_3120000 = (((1:0.3658681319505366,2:0.3658681319505366):27.856652352999852,3:24.222520484950387):179.06283139300456,((4:0.4680179976454646,5:0.4680179976454646):46.58918697818794,((((6:1.2940180652739288,7:4.294018065273929):26.542026975747902,(((((8:1.5945315923926269,(24:1.1341063708462649,48:1.1341063708462649):0.460425221546362):0.16271282426912248,(((((9:0.26355562721710446,12:0.2…
tree STATE_3124000 = (((1:0.008661239027214052,2:0.008661239027214052):40.877535889521425,3:36.88619712854864):188.89950710734445,((4:0.4058297145154093,5:0.4058297145154093):52.59110939024839,((((6:2.465284906204256,7:5.465284906204256):30.50303409702249,((8:2.770410849860136,(9:2.727921062593473,(((((10:0.3819160919963569,29:0.3819160919963569):1.0253252413398588,34:1.4072413333362157):0.610713…
tree STATE_3128000 = (((1:0.7202826693248525,2:0.7202826693248525):29.717729363507196,3:26.43801203283205):155.10135142149693,((4:0.4058297145154093,5:0.4058297145154093):47.075558043022724,((((6:1.6483064575103015,7:4.6483064575103015):25.374792804157902,(((((((8:1.3946125269002145,(((((24:0.472012387132674,31:0.472012387132674):0.10451624159838624,(41:0.30998933341840995,48:0.30998933341840995)…
tree STATE_3132000 = (((1:0.1463106155676197,2:0.1463106155676197):28.492305238334517,3:24.638615853902138):144.18948708346386,((4:0.38564744138241025,5:0.38564744138241025):44.8367472610063,(((6:2.203732662758016,7:5.203732662758016):28.25772891881858,((8:3.0855043781762697,((((((9:0.9977176390278957,((44:0.49232824553376936,(45:0.04147305073551019,49:0.04147305073551019):0.4508551947982592):0.1…
tree STATE_3136000 = (((1:0.4440163399425021,2:0.4440163399425021):44.3142807517437,3:40.7582970916862):189.76879651669094,((4:0.0847482005454463,5:0.0847482005454463):54.67998134478121,((((6:2.569292481415827,7:5.569292481415827):28.628145018345627,((((8:2.680698058402066,(((26:0.6438266622057808,36:0.6438266622057808):0.2419469425451889,(((27:0.22857322524068177,34:0.22857322524068177):0.489398…
tree STATE_3140000 = (((1:0.14742314498522013,2:0.14742314498522013):29.656191897600067,3:25.803615042585285):170.17984966664804,((4:0.08487243599576999,5:0.08487243599576999):49.93307671129861,((((6:1.725272199791224,7:4.725272199791224):33.07705052769175,((((8:2.131496258989244,(((33:0.2458177092627756,45:0.2458177092627756):0.3745334301135017,48:0.6203511393762773):0.11620049187254611,(((36:0.…
tree STATE_3144000 = (((1:0.6073080660909262,2:0.6073080660909262):35.18031453058063,3:31.787622596671554):227.80754657878452,((4:0.12737858409018799,5:0.12737858409018799):53.999822211888265,((((6:5.424700370462919,7:8.424700370462919):28.83613870729538,((((((8:1.392638348971562,26:1.392638348971562):0.19667135394041857,(30:1.5686170656676672,32:1.5686170656676672):0.02069263724431325):0.0106396…
tree STATE_3148000 = (((1:0.24787114189200743,2:0.24787114189200743):29.907192253665706,3:26.15506339555771):172.6436477854243,((4:0.29877091221958274,5:0.29877091221958274):53.335947207434856,((((6:3.7624213925453223,7:6.762421392545322):30.060204099301714,((((8:2.7095207381505926,12:2.7095207381505926):0.46120000345730716,((9:1.6606995205449637,30:1.6606995205449637):0.6748618090260305,(((10:0.…
tree STATE_3152000 = (((1:0.21413855765327483,2:0.21413855765327483):31.862109352001912,3:28.076247909655187):203.84035928252007,((4:1.5200582595323144,5:1.5200582595323144):48.523308458107515,((((6:1.9042999731187162,7:4.904299973118716):31.544971806068,(((8:3.6494529216198526,(((12:1.1938808646503394,(((26:0.33006885849787587,(((32:0.07393363468792,49:0.07393363468792):0.010277237351097215,34:0…
tree STATE_3156000 = (((1:0.6705071168380776,2:0.6705071168380776):36.641925289275974,3:33.31243240611405):185.95227059975898,((4:1.0422079025451545,5:1.0422079025451545):50.0682438494981,((((6:2.261315554810909,7:5.261315554810909):32.59506477369369,((((8:2.0953559109809845,38:2.0953559109809845):0.5308599267926959,(((9:1.5578701883232569,((10:0.4352873138526342,29:0.4352873138526342):1.04944762…
tree STATE_3160000 = (((1:0.20112111701542545,2:0.20112111701542545):45.094734022572474,3:41.2958551395879):198.76541823888888,((4:0.4928805025119569,5:0.4928805025119569):55.17853058451876,((((6:1.5021544725347118,7:4.502154472534712):31.86149499596734,((((8:1.45698319092164,(((10:0.6385444994517728,29:0.6385444994517728):0.1767633988197218,43:0.8153078982714946):0.5897939604909014,((26:0.544151…
tree STATE_3164000 = (((1:1.5025971543260574,2:1.5025971543260574):32.49704811034236,3:29.999645264668416):208.40770890142488,((4:0.49355787788026895,5:0.49355787788026895):58.64912597837645,((((6:3.223777762271804,7:6.223777762271804):31.373451707131995,((((((8:0.9779819110497615,(26:0.6853207324698234,28:0.6853207324698234):0.2926611785799381):0.8571791548259394,25:1.835161065875701):0.36863237…
tree STATE_3168000 = (((1:1.420078121524897,2:1.420078121524897):35.66206464604341,3:33.08214276756831):204.51712858140056,((4:0.5245560124315922,5:0.5245560124315922):61.50498393420001,((((6:2.9616156262386903,7:5.96161562623869):33.93613585759097,(((8:2.1071191339352664,(((((13:0.12210505029274754,14:0.12210505029274754):0.6564174463613236,17:0.7785224966540711):0.2112341631126905,(16:0.8423489…
tree STATE_3172000 = (((1:0.3885824770441886,2:0.3885824770441886):44.38268294179096,3:40.77126541883515):203.75104610704372,((4:0.6179525681700806,5:0.6179525681700806):60.24673826975544,((((6:4.998133547762134,7:7.998133547762134):30.397661229116043,(((((8:1.9169544397643477,(27:0.7984656991744172,(40:0.012571303382629703,50:0.012571303382629703):0.7858943957917875):1.1184887405899304):0.329177…
tree STATE_3176000 = (((1:0.35597520157003615,2:0.35597520157003615):40.71017351269691,3:37.066148714266944):183.33736643424524,((4:0.3281779239984868,5:0.3281779239984868):47.10612239482346,((((6:3.2583001802469074,7:6.258300180246907):28.910383630579787,(((((8:1.73871648278453,((((25:0.06732939225850768,34:0.06732939225850768):0.6702223141624325,((33:0.26258027618732643,(36:0.20990370954078513,…
tree STATE_3180000 = (((1:0.3042291305545479,2:0.3042291305545479):37.90295686573846,3:34.207185996293006):159.4019208365953,((4:0.24564047926878807,5:0.24564047926878807):53.264330038721994,((((6:3.6684101768292567,7:6.668410176829257):26.97246985317002,((((((((8:0.7362526789055148,(34:0.4119459975421852,(43:0.4115191762618724,50:0.4115191762618724):4.2682128031279465E-4):0.32430668136332963):0.…
tree STATE_3184000 = (((1:0.9976368605068835,2:0.9976368605068835):34.22692079165422,3:31.224557652161103):208.59628297240423,((4:0.7735238467721111,5:0.7735238467721111):55.74842578058406,((((6:1.6018459106773015,7:4.6018459106773015):31.222408564550026,(((8:2.5837253101482194,((9:2.129159610921726,((((((10:0.1131458047756712,29:0.1131458047756712):0.28149622862784124,34:0.39464203340351245):0.3…
tree STATE_3188000 = (((1:0.9861072289611457,2:0.9861072289611457):33.05527595465759,3:30.041383183618734):159.5036773076347,((4:0.9642202613919899,5:0.9642202613919899):41.26829867736396,((((6:1.664471198490583,7:4.664471198490583):29.211990653956086,(((8:2.0164981103670923,28:2.0164981103670923):1.2504678211825295,((((((9:1.0213994736411658,24:1.0213994736411658):0.5148660099928681,30:1.5362654…
tree STATE_3192000 = (((1:0.11939041721902832,2:0.11939041721902832):35.26123801079447,3:31.3806284280135):153.38547463149942,((4:0.04197986810073573,5:0.04197986810073573):47.97133455959295,(((6:1.4853070304484053,7:4.485307030448405):30.89591557217046,(((8:3.1727073824585474,((((((((9:0.6630084921225531,37:0.6630084921225531):0.11163647247587716,35:0.7746449645984302):0.013235916523091529,(28:0…
tree STATE_3196000 = (((1:0.00819053836198158,2:0.00819053836198158):35.37816798245283,3:31.38635852081481):161.84052487388828,((4:0.7443975293785368,5:0.7443975293785368):47.170841251045715,((((6:1.3668197578366863,7:4.366819757836686):27.928991400745986,(((((8:0.8892083548080497,(35:0.8119705850738754,36:0.8119705850738754):0.07723776973417429):0.748263427373176,((13:0.2598531664491263,14:0.259…
tree STATE_3200000 = (((1:0.16280342781127644,2:0.16280342781127644):25.088071290127054,3:21.25087471793833):163.34316692740506,((4:0.09015519586104226,5:0.09015519586104226):52.20850135104365,((((6:2.892883973083981,7:5.892883973083981):27.782174358592783,((((8:1.9573875448173879,((31:0.07625547319914897,43:0.07625547319914897):0.47068764067935376,(33:0.055603008989945364,38:0.055603008989945364…
tree STATE_3204000 = (((1:0.21329827321520156,2:0.21329827321520156):39.44579743349264,3:35.659095706707845):192.92135821390434,((4:0.07892040015592805,5:0.07892040015592805):48.53487878421532,((((6:3.7457999180670267,7:6.745799918067027):22.369020226736232,(((((8:1.6975200274184337,((27:0.3688828460586929,((36:0.2686545339653713,44:0.2686545339653713):0.054265661909035756,(39:0.03121533121037587…
tree STATE_3208000 = (((1:1.4785158171387174,2:1.4785158171387174):28.302219234493908,3:25.780735051632625):143.34308262144415,((4:0.05185792684897628,5:0.05185792684897628):44.16029162257528,(((6:1.616742654893125,7:4.616742654893125):34.754098869951086,((((8:2.1702186301675894,(((9:0.8936678490946831,49:0.8936678490946831):0.8361341112655097,(12:1.4787856169842297,(24:0.1282813497839691,50:0.12…
tree STATE_3212000 = (((1:0.17260612456480118,2:0.17260612456480118):28.602366805037278,3:24.77497292960208):144.81531002889432,((4:0.0223809806700217,5:0.0223809806700217):38.394404046523064,((((6:1.386043567239291,7:4.386043567239291):25.397314170864192,(((8:2.04363210572033,((((((12:0.7213576121198456,25:0.7213576121198456):0.2888424372911832,30:1.0102000494110288):0.4801806567823217,(24:0.912…
tree STATE_3216000 = (((1:0.31526159036256374,2:0.31526159036256374):32.32247181112574,3:28.637733401488305):150.17728402121557,((4:0.05384906015550328,5:0.05384906015550328):48.84772306113264,((((6:2.2645532523415115,7:5.2645532523415115):23.198131394688424,((8:2.4510853686172536,((((((9:0.6570298423112779,((35:0.31579621619378184,(41:0.27110092855250384,(43:0.06392403160395949,47:0.063924031603…
tree STATE_3220000 = (((1:0.017104961921951656,2:0.017104961921951656):27.60590358474886,3:23.62300854667081):141.98277973864919,((4:0.1206090973048628,5:0.1206090973048628):45.3131680672455,(((6:1.581731796403182,7:4.581731796403182):31.51498986961571,(((((((8:1.1013529895853962,(((10:0.6762143472376666,29:0.6762143472376666):0.0870673717794147,(27:0.7160862380070849,35:0.7160862380070849):0.047…
tree STATE_3224000 = (((1:0.17391661435584105,2:0.17391661435584105):29.475207141877362,3:25.6491237562332):162.2909143041552,((4:0.3772434314266704,5:0.3772434314266704):43.586834519871964,((((6:2.3522965601926806,7:5.352296560192681):25.99290683523157,((((8:1.1681786355964228,((10:0.3159422495687221,29:0.3159422495687221):0.6886994137265672,37:1.0046416632952893):0.1635369723011335):0.328197573…
tree STATE_3228000 = (((1:0.13543472851642768,2:0.13543472851642768):28.031351396171353,3:24.166786124687782):123.78339344126104,((4:0.2936875577851694,5:0.2936875577851694):44.46682589661108,((((6:2.495265804833531,7:5.495265804833531):22.73207638333789,((((((8:0.6479478820795886,44:0.6479478820795886):0.040745367618769346,9:0.688693249698358):0.006495327021445951,26:0.6951885767198039):0.364291…
tree STATE_3232000 = (((1:0.4116809547743703,2:0.4116809547743703):23.32778232529585,3:19.739463280070222):132.5588259393097,((4:0.45037101053759443,5:0.45037101053759443):35.65913670484456,((((6:1.2518678494163487,7:4.251867849416349):22.774711743414304,((((8:0.5586754482499645,((33:0.04024831220988901,36:0.04024831220988901):0.007512366685586462,45:0.04776067889547547):0.5109147693544891):0.293…
tree STATE_3236000 = (((1:0.2378826786638566,2:0.2378826786638566):31.672961057853456,3:27.910843736517315):124.60805519808585,((4:0.6128972471437262,5:0.6128972471437262):39.59451932104391,((((6:2.3651138938194283,7:5.365113893819428):21.32962770236763,((((56:0.49489628155341003,57:0.49489628155341003):2.5743603531146917,(58:1.8346236435240697,59:1.8346236435240697):0.23463299114403213):7.084837…
tree STATE_3240000 = (((1:0.3786077884044037,2:0.3786077884044037):27.84450397355875,3:24.223111761963153):124.81957989499163,((4:1.2497413751509843,5:1.2497413751509843):40.00456924176989,(((6:2.8717925243174873,7:5.871792524317487):26.976614233499756,((((((8:1.8706269239862274,(24:0.9647271871505788,27:0.9647271871505788):0.9058997368356486):0.054804869393691336,10:1.9254317933799188):0.4107364…
tree STATE_3244000 = (((1:0.10000048068530454,2:0.10000048068530454):21.2144635696205,3:17.3144640503058):146.4350633869625,((4:0.774864472535695,5:0.774864472535695):39.54599939565505,((((6:2.3825589304312604,7:5.38255893043126):19.10801967468081,(((((8:1.2797106428770564,(27:1.211491595138944,(((((29:0.03729453455548652,((32:0.00887677878356545,49:0.00887677878356545):0.01620191869933573,44:0.0…
tree STATE_3248000 = (((1:0.08141785902393295,2:0.08141785902393295):31.39565277204034,3:27.477070631064272):118.67181019643905,((4:0.4423589885437238,5:0.4423589885437238):36.38190881234591,((((6:1.4584690555250468,7:4.458469055525047):21.79128805184889,((((((((((8:0.5373441137213861,(42:0.35527689313312955,47:0.35527689313312955):0.18206722058825658):0.2264403678464556,(27:0.4022236921932253,((…
tree STATE_3252000 = (((1:0.08141785902393295,2:0.08141785902393295):30.826660811331397,3:26.90807867035533):119.90037632875018,((4:1.2671258097434404,5:1.2671258097434404):33.79403287213866,(((6:1.9330448642333442,7:4.933044864233344):24.543040070987626,((((8:1.2038480340294955,((9:0.7012970550794783,38:0.7012970550794783):0.4561676777310656,((25:1.0548858021657446,(39:0.5869822823081108,47:0.58…
tree STATE_3256000 = (((1:0.18480287326191203,2:0.18480287326191203):30.373217271055555,3:26.558020144317467):130.13195405348335,((4:1.1186668052791724,5:1.1186668052791724):40.355772996034275,(((6:2.593915060673856,7:5.593915060673856):23.10706863254247,((((((((8:0.4193611785130923,9:0.4193611785130923):0.3731625089224244,24:0.7925236874355167):0.08689569127213326,(39:0.32366270098934863,(40:0.0…
tree STATE_3260000 = (((1:0.08988452275337266,2:0.08988452275337266):30.814244837762942,3:26.904129360516315):149.52068157428732,((4:1.0181711701187997,5:1.0181711701187997):36.48678996229835,(((6:3.2644030643658013,7:6.264403064365801):27.89665878286221,((((((((8:0.8978172890537026,12:0.8978172890537026):0.18979398769790934,(10:0.19452496175978157,29:0.19452496175978157):0.8930863149918304):0.32…
tree STATE_3264000 = (((1:0.07808687623376542,2:0.07808687623376542):25.831833932830694,3:21.90992080906446):138.80678255795473,((4:0.5045626074291292,5:0.5045626074291292):41.81867522993519,(((6:2.0776811027399713,7:5.077681102739971):24.434772838841454,((((((8:1.1723857672035778,(9:0.7974521789893951,(12:0.7279307266102361,(24:0.5774373106193261,34:0.5774373106193261):0.15049341599090993):0.069…
tree STATE_3268000 = (((1:0.07682499421235356,2:0.07682499421235356):23.5656386877693,3:19.642463681981653):125.76622200521079,((4:0.20386838467405077,5:0.20386838467405077):41.863893568304306,(((6:1.8959044403046672,7:4.895904440304667):26.946528570384473,(((((8:1.775416377108633,((((10:0.22214302416501205,29:0.22214302416501205):0.3232626280353327,33:0.5454056522003448):0.22950783173480005,50:0…
tree STATE_3272000 = (((1:0.23737797545291528,2:0.23737797545291528):31.062804798984864,3:27.30018277443778):148.0390133523609,((4:0.5456919573361105,5:0.5456919573361105):43.63458817610405,((((6:2.146936854931498,7:5.146936854931498):24.119933330972522,((((((8:0.6308282718283083,26:0.6308282718283083):0.41334385627195025,(((31:0.029604369656129764,36:0.029604369656129764):0.23028412875296497,40:…
tree STATE_3276000 = (((1:0.2897030867633319,2:0.2897030867633319):34.746932665160905,3:31.036635751924237):151.25120661764174,((4:0.6317363080453244,5:0.6317363080453244):52.76041685463729,((((6:1.6982367700640575,7:4.6982367700640575):25.899173099807836,((((((8:1.0422920341948914,((40:0.4953349359727997,47:0.4953349359727997):0.04928286351261052,50:0.5446177994854102):0.49767423470948113):0.049…
tree STATE_3280000 = (((1:0.20342968852632204,2:0.20342968852632204):23.763246151641617,3:19.96667584016794):124.92569216391055,((4:0.7569835786145429,5:0.7569835786145429):42.128028254959446,((((6:2.4172191950803077,7:5.417219195080308):20.400895598494525,((((((((8:0.6338946510552699,45:0.6338946510552699):0.16289661814386647,((((10:0.24240532510616686,29:0.24240532510616686):0.05885723537314991…
tree STATE_3284000 = (((1:0.8003672273525968,2:0.8003672273525968):31.169511125564107,3:27.9698783529167):165.02942095539944,((4:0.7407218290487076,5:0.7407218290487076):42.10401968568134,(((6:1.8823139270078562,7:4.882313927007856):33.3967289910971,(((((((8:0.830510599588217,51:0.830510599588217):0.8309335517272823,24:1.6614441513154994):0.7687718759498494,((26:0.6333359133007508,27:0.6333359133…
tree STATE_3288000 = (((1:0.8184332423513805,2:0.8184332423513805):30.527786379201444,3:27.346219621552827):169.81400638648446,((4:0.4986831825737603,5:0.4986831825737603):47.36020122861552,((((6:1.464992462235628,7:4.464992462235628):31.865229483956846,((((((8:1.5293771747966745,(10:0.7854289350215943,29:0.7854289350215943):0.7439482397750802):0.22657511803102692,(9:0.8697109974863926,(44:0.2491…
tree STATE_3292000 = (((1:0.7733475467073081,2:0.7733475467073081):26.00143705599278,3:22.774784602700088):154.38137699536597,((4:0.286349033035302,5:0.286349033035302):41.52357206803449,((((6:5.442303223067343,7:8.442303223067343):23.316941065506086,(((((8:2.4848798128658287,(11:1.747104228507896,((19:0.34745809361486246,(21:0.2804934311519345,(22:0.04852858897246128,23:0.04852858897246128):0.23…
tree STATE_3296000 = (((1:0.22235093760560076,2:0.22235093760560076):38.20254243322381,3:34.42489337082941):163.45921985197967,((4:0.2935131209236346,5:0.2935131209236346):43.93533737243858,((((6:2.50034094328365,7:5.50034094328365):27.77766773964284,((8:2.9066192080935274,(((26:0.28183814672647156,((35:0.020846625943883635,47:0.020846625943883635):0.059494502761639034,38:0.08034112870552267):0.2…
tree STATE_3300000 = (((1:0.5385208721842822,2:0.5385208721842822):32.921475600703474,3:29.459996472887752):157.2566115010283,((4:0.008435160163440258,5:0.008435160163440258):49.487804851079005,(((6:3.0263251972752965,7:6.0263251972752965):29.36149039251707,((((((8:2.863944130644832,(25:2.802407295283777,40:2.802407295283777):0.06153683536105481):0.21997791576509051,(((12:1.8276738366141243,((28:…
tree STATE_3304000 = (((1:0.17673425350227845,2:0.17673425350227845):29.29299065694217,3:25.469724910444448):170.9951174731463,((4:0.5044433916122522,5:0.5044433916122522):48.67483044228993,(((6:2.5818537586088457,7:5.581853758608846):30.944411232489934,((((((8:2.1725438434266384,((28:0.4819982220202007,(43:0.23282458400366557,50:0.23282458400366557):0.24917363801653514):0.38202077198674533,((33:…
tree STATE_3308000 = (((1:0.3646024464344464,2:0.3646024464344464):31.513560752530758,3:27.878163198965204):163.1622635669232,((4:0.7850724799838851,5:0.7850724799838851):43.833503247095905,(((6:1.7990088537582727,7:4.799008853758273):32.63671080983554,((((((8:2.105719995881061,(10:0.5665957025981281,29:0.5665957025981281):1.5391242932829328):0.14548704009704938,49:2.2512070359781102):0.106986436…
tree STATE_3312000 = (((1:0.38604262803004197,2:0.38604262803004197):34.18732716520127,3:30.573369793231308):150.480096532687,((4:1.3193181265716927,5:1.3193181265716927):44.68592000241397,((((6:4.230573786428199,7:7.230573786428199):27.95355525696524,(((((((8:0.7639119375747512,(9:0.631687580789057,(((38:0.09088527853127747,(50:0.047058084609458074,51:0.047058084609458074):0.04382719392181939):0…
tree STATE_3316000 = (((1:0.17452556370619554,2:0.17452556370619554):27.178560437209015,3:23.353086000915212):164.46191036898,((4:0.5924895128475871,5:0.5924895128475871):49.22325528525394,(((6:1.5468966572297953,7:4.546896657229795):35.686130023696606,((((((8:0.7930001109465563,(9:0.6512281326958751,44:0.6512281326958751):0.14177197825068122):0.40361214659587974,(12:0.7928972230293572,26:0.79289…
tree STATE_3320000 = (((1:0.28836674302616316,2:0.28836674302616316):22.728597816357446,3:19.01696455938361):126.58787870705333,((4:0.6199581607895759,5:0.6199581607895759):41.808680299992716,((((6:1.1886631954593199,7:4.18866319545932):24.974682603108604,(((((((8:1.0246473381379102,((31:0.349313517492945,32:0.349313517492945):0.5358665484548726,((40:0.29270390897845944,46:0.29270390897845944):0.…
tree STATE_3324000 = (((1:0.3933030292815527,2:0.3933030292815527):26.87462518725515,3:23.267928216536703):106.83169174076811,((4:0.22308291137818692,5:0.22308291137818692):35.439723919989675,((((6:1.502177030252497,7:4.502177030252497):22.778124149725354,(((8:0.2674035741883593,42:0.2674035741883593):0.2534798819581578,36:0.5208834561465171):3.164582919367348,(((9:1.7219589772428445,((((10:0.513…
tree STATE_3328000 = (((1:0.05683846674686599,2:0.05683846674686599):18.118192147706644,3:14.175030614453508):127.21657586917095,((4:0.5907434300990104,5:0.5907434300990104):40.645805860518365,((((6:1.9056695831658423,7:4.905669583165842):21.20233449050987,(((((((((8:0.8482878736792009,9:0.8482878736792009):0.148779846363011,((34:0.18860418740537807,44:0.18860418740537807):0.25455134472351537,(36…
tree STATE_3332000 = (((1:0.3303086933794699,2:0.3303086933794699):21.788236818743165,3:18.118545512122637):123.55879271430453,((4:1.530858879852639,5:1.530858879852639):39.50933924415848,(((6:1.5615234239580102,7:4.56152342395801):24.588232171244726,((((((((8:0.5638691860428723,(((33:0.283212111009548,(((37:0.23208531544878772,45:0.23208531544878772):0.0012468237988165765,(42:0.10377072726932172…
tree STATE_3336000 = (((1:0.3160297803340484,2:0.3160297803340484):23.217747304441595,3:19.533777084775643):148.64566814281076,((4:0.41105907945548914,5:0.41105907945548914):43.71342997911861,(((6:2.1046539971656957,7:5.104653997165696):28.267543700924552,((((((((8:1.1783115144059813,25:1.1783115144059813):0.0028700508907102407,((31:0.7755957476391087,48:0.7755957476391087):0.27032570929828625,((…
tree STATE_3340000 = (((1:0.15629253998189796,2:0.15629253998189796):31.626649948968485,3:27.782942488950383):138.2557136628891,((4:0.01600132420659861,5:0.01600132420659861):35.79226206495528,((((6:3.7450846868186867,7:6.745084686818687):22.674350871000463,(((((((((8:0.5712120791999384,(26:0.3493900589756766,44:0.3493900589756766):0.22182202022426184):0.10110434806555446,((32:0.3241866099014791,…
tree STATE_3344000 = (((1:0.542969511208506,2:0.542969511208506):30.960849013412798,3:27.503818524621302):154.20392139588625,((4:0.189136904127853,5:0.189136904127853):40.944323116330295,((((6:3.2615170119090493,7:6.261517011909049):24.388659605563014,(((((((((8:0.5912386846175104,((24:0.30176564035234454,39:0.30176564035234454):0.2825624979716074,(((26:0.16855183959496642,44:0.16855183959496642)…
tree STATE_3348000 = (((1:0.6553530689281288,2:0.6553530689281288):23.806074610437577,3:20.461427679365706):187.67917536191405,((4:0.7536968078724602,5:0.7536968078724602):53.31444782750333,((((6:2.488987335938642,7:5.488987335938642):32.109304105473655,(((((((8:0.9326895045862825,((34:0.0685375230599424,50:0.0685375230599424):0.26755615427525703,46:0.33609367733519946):0.5965958272510831):0.4132…
tree STATE_3352000 = (((1:0.9862612753723514,2:0.9862612753723514):34.734834454944036,3:31.721095730316385):186.68442490516796,((4:1.282227866148375,5:1.282227866148375):46.22848602307135,((((6:2.7545888497325484,7:5.754588849732548):27.643604721175215,(((((8:1.4011825133591742,(35:0.5488219476849945,43:0.5488219476849945):0.8523605656741797):2.141850573863337,((((11:1.0187789129113742,20:1.01877…
tree STATE_3356000 = (((1:0.4758332009516604,2:0.4758332009516604):31.875276262058243,3:28.351109463009905):163.15926304188037,((4:0.31976363772761474,5:0.31976363772761474):49.6295110552075,((((6:2.0339602178660954,7:5.033960217866095):28.797571110064666,((((56:0.7413146778418439,57:0.7413146778418439):2.754079134440103,(58:1.3890166889461915,59:1.3890166889461915):1.1063771233357556):6.57444691…
tree STATE_3360000 = (((1:0.04867218927546624,2:0.04867218927546624):37.60478600358371,3:33.653458192859176):171.60277521040013,((4:0.41214650096222805,5:0.41214650096222805):46.9443446141455,((((6:3.1670165590645594,7:6.167016559064559):28.238988295591955,((((8:1.8609392108627345,(10:0.2567961490020628,29:0.2567961490020628):1.6041430618606718):0.6339625453912898,(12:2.242618926638405,46:2.24261…
tree STATE_3364000 = (((1:0.22243712997444298,2:0.22243712997444298):36.35941630665079,3:32.58185343662524):152.2661943746091,((4:0.3983166946077361,5:0.3983166946077361):50.535869764280555,((((6:1.2737578109833567,7:4.273757810983357):30.934529683115365,((8:2.7497902504529543,((9:2.3175228126421135,((12:1.3246733857150257,(38:1.0378045734189159,46:1.0378045734189159):0.28686881229610983):0.24387…
tree STATE_3368000 = (((1:1.2468799105103798,2:1.2468799105103798):38.424141289686844,3:35.671021200197224):188.93689773171155,((4:1.113715238364314,5:1.113715238364314):52.35562280073159,((((6:2.0066663136342004,7:5.0066663136342004):37.16893566633735,((((8:2.547094782697708,(((12:0.7780394622520977,(31:0.18125504219934327,32:0.18125504219934327):0.5967844200527544):0.12195917440704296,37:0.8999…
tree STATE_3372000 = (((1:0.39622795632759633,2:0.39622795632759633):28.384429126067058,3:24.780657082394654):216.81525061992573,((4:0.13016618937350266,5:0.13016618937350266):59.194542276267505,((((6:4.939273235806445,7:7.939273235806445):31.831205427157364,(((((8:2.6053987020999445,((13:0.28527325545179444,14:0.28527325545179444):2.0484794984098196,(15:1.4300510465279463,(16:0.820535699641581,(…
tree STATE_3376000 = (((1:0.4332639101191198,2:0.4332639101191198):43.36036452136386,3:39.793628431482986):220.85621004747588,((4:0.42848963248276917,5:0.42848963248276917):68.36104079255166,((((6:2.8290384964200506,7:5.829038496420051):35.059248633928945,(8:8.918328823100653,(((((9:1.6713240279072588,(((((24:0.193610627538119,50:0.193610627538119):0.1763878352314124,(39:0.16085356876674717,46:0.…
tree STATE_3380000 = (((1:1.628341669965586,2:1.628341669965586):41.058183260639964,3:38.68652493060555):260.26151809818566,((4:1.8992158884591994,5:1.8992158884591994):60.53866644118939,((((6:1.6102987127950072,7:4.610298712795007):40.32554873892649,(8:7.95820301277649,(((9:4.029144423959983,(((((((13:0.0040241346684132375,14:0.0040241346684132375):0.9497429802547122,17:0.9537671149231254):0.132…
tree STATE_3384000 = (((1:0.0026685045056940027,2:0.0026685045056940027):51.38167894291887,3:47.38434744742456):330.34101215082933,((4:1.5099441411584102,5:1.5099441411584102):84.90894636319112,((((6:3.005781195692956,7:6.005781195692956):46.21225463306786,(((8:6.078121517667117,(((9:3.561417837530472,26:3.561417837530472):0.807609812022891,((((11:0.8791779818568904,22:0.8791779818568904):0.23165…
tree STATE_3388000 = (((1:0.19952118074125735,2:0.19952118074125735):43.748989520944505,3:39.94851070168576):310.2599890463266,((4:0.0023837244198237073,5:0.0023837244198237073):76.35754803923574,((((6:6.839893467442348,7:9.839893467442348):43.55383266391361,((((((8:3.1487588096851225,(((((24:0.9006908211409953,(31:0.2026461562191252,49:0.2026461562191252):0.6980446649218701):0.07752184279575192,…
tree STATE_3392000 = (((1:0.25920364447665456,2:0.25920364447665456):33.84308401405848,3:30.10228765853514):255.13343600479772,((4:0.09702514042459143,5:0.09702514042459143):71.38950144638703,((((6:5.402290456181856,7:8.402290456181856):34.895198922003416,(((8:3.663858890372487,((((13:0.0024941340572248645,14:0.0024941340572248645):0.7233662274722635,30:0.7258603615294884):1.6674792201045627,38:2…
tree STATE_3396000 = (((1:0.1467334668089304,2:0.1467334668089304):40.50097534190561,3:36.64770880871454):222.56228133578378,((4:3.1170478821956564,5:3.1170478821956564):70.21948082206211,((((6:2.294194023810043,7:5.294194023810043):40.54568014337422,((((8:2.1312786567889543,((((13:0.14223434298422158,14:0.14223434298422158):1.0987606118285118,30:1.2409949548127335):0.43110516119890674,(27:1.5637…
tree STATE_3400000 = (((1:0.37302448701729496,2:0.37302448701729496):49.99277529175377,3:46.36579977877107):285.6164918546873,((4:1.1760648031778071,5:1.1760648031778071):67.2518546043662,((((6:3.1697470284146414,7:6.169747028414641):38.36700707557405,((((8:1.5954625804182165,((((33:6.376620460587665E-4,49:6.376620460587665E-4):0.09404845135098233,43:0.0946861133970411):0.049409208562202725,45:0.…
tree STATE_3404000 = (((1:0.40557624562518413,2:0.40557624562518413):39.89736089526416,3:36.30293714088934):227.56857255288094,((4:0.0032018754634481894,5:0.0032018754634481894):60.18301013231148,((((6:1.8924765441328653,7:4.892476544132865):33.12763273111295,((((((8:2.6136458574173065,(12:1.7681983449701217,25:1.7681983449701217):0.8454475124471847):0.007120757720290527,((13:0.058925683461866524…
tree STATE_3408000 = (((1:0.35923589126111644,2:0.35923589126111644):41.031469964451425,3:37.39070585571254):197.556272089679,((4:0.2799760554938331,5:0.2799760554938331):52.65075186806193,((((6:4.248154761247537,7:7.248154761247537):33.48291332562329,((((8:2.241690964012882,(((13:0.16958773739748348,14:0.16958773739748348):0.41842469996050924,30:0.5880124373579927):1.1141521721610874,46:1.702164…
tree STATE_3412000 = (((1:0.813737406251791,2:0.813737406251791):39.52589137853469,3:36.33962878478648):201.38494364450682,((4:0.2144134718277737,5:0.2144134718277737):62.394016819593,((((6:5.331412333927771,7:8.331412333927771):30.80255892635489,(((((8:1.227941209458397,25:1.227941209458397):0.2862909741897701,((9:0.873663619910218,40:0.873663619910218):0.4630945093121156,27:1.3367581292223336):…
tree STATE_3416000 = (((1:2.0629869483162686,2:2.0629869483162686):40.68923313966323,3:38.752220087979495):225.5627280306586,((4:0.6555744813852034,5:0.6555744813852034):66.12305111672184,((((6:2.9376328491325374,7:5.937632849132537):33.400585566364086,(((((56:0.15324718428076894,57:0.15324718428076894):3.3017755656192933,59:2.455022749900062):1.4074336903352793,58:3.8624564402353414):14.56366458…
tree STATE_3420000 = (((1:0.24887685370392987,2:0.24887685370392987):47.4464926554181,3:43.69536950912203):228.6875615663368,((4:0.06531477700605492,5:0.06531477700605492):56.45703706118523,((((6:2.2847923667289356,7:5.284792366728936):31.819338731046095,(((8:3.699883742016166,(((((9:1.4080517799650638,25:1.4080517799650638):0.15624794564700917,(((12:0.7544926740439474,35:0.7544926740439474):0.02…
tree STATE_3424000 = (((1:1.1807706563417106,2:1.1807706563417106):36.906038865010856,3:34.08680952135257):206.7432640642145,((4:0.06531477700605492,5:0.06531477700605492):54.78358316882522,(((6:5.990059203619406,7:8.990059203619406):34.72635796958002,((((((((8:1.6515186269839996,(27:0.906174341047647,((39:0.1421226299536674,43:0.1421226299536674):0.3180234441563151,45:0.4601460741099825):0.44602…
tree STATE_3428000 = (((1:0.9006251095902869,2:0.9006251095902869):41.22536731105545,3:38.12599242064574):178.4596467161159,((4:1.1191792966321579,5:1.1191792966321579):62.147359828054476,((((6:2.5774040208303983,7:5.577404020830398):28.787049926634978,(((8:3.566324932151681,((12:0.3807730689800653,47:0.3807730689800653):2.3228618856177725,(((25:0.37320157789946656,((26:0.12758147721964372,35:0.1…
tree STATE_3432000 = (((1:0.9381336379311307,2:0.9381336379311307):39.61955687042264,3:36.55769050835377):146.7070595531418,((4:0.25634070509436135,5:0.25634070509436135):45.94898846734076,((((6:1.635847788706867,7:4.635847788706867):30.901399624919875,(((((((8:2.036211083658543,((11:1.114249695198483,20:1.114249695198483):0.03921554390754767,(((19:0.7323667606279926,23:0.7323667606279926):0.0332…
tree STATE_3436000 = (((1:0.016270858957703638,2:0.016270858957703638):37.30132394696289,3:33.31759480592059):158.93475375862272,((4:0.5722157704944308,5:0.5722157704944308):55.66273386500297,((((6:2.4547706554286712,7:5.454770655428671):25.41796238019978,(((((8:1.8463555480408678,((((24:0.24683956668093793,40:0.24683956668093793):0.16519541914039954,(36:0.3734553043604627,50:0.3734553043604627):…
tree STATE_3440000 = (((1:0.14123808260446147,2:0.14123808260446147):25.81939157927981,3:21.96062966188427):133.3723258672457,((4:0.6593048201642624,5:0.6593048201642624):39.31079533463108,((((6:2.808603577973228,7:5.808603577973228):20.49961806108383,(((((8:0.9049355039172107,(32:0.6002156496973209,(39:0.5707156560785848,44:0.5707156560785848):0.02949999361873612):0.3047198542198898):0.307682171…
tree STATE_3444000 = (((1:0.12079523469603082,2:0.12079523469603082):31.42947208395688,3:27.550267318652914):181.91093059568394,((4:0.7357811539246466,5:0.7357811539246466):52.01902456982441,((((6:1.697124853881128,7:4.697124853881128):24.056993944597927,((((((8:1.8018401781047397,9:1.8018401781047397):0.21411816695434327,12:2.015958345059083):0.04117752999081592,(27:0.5910920529727053,(35:0.3541…
tree STATE_3448000 = (((1:0.0720962745927487,2:0.0720962745927487):31.346733133958356,3:27.418829408551105):147.93337820324194,((4:0.7357811539246466,5:0.7357811539246466):40.6330774436238,(((6:1.3812915449776568,7:4.381291544977657):28.709638033490172,(((((8:1.8054021529470243,(((((13:0.14834081958600856,14:0.14834081958600856):0.28784222108106283,15:0.43618304066707136):0.08197847565716354,18:0…
tree STATE_3452000 = (((1:0.11663337681637032,2:0.11663337681637032):28.776951439931825,3:24.893584816748195):137.08956687317038,((4:0.33866515906387207,5:0.33866515906387207):40.96840040155609,(((6:4.7919468052156144,7:7.7919468052156144):27.106347653279954,(((((8:0.9777780586323975,12:0.9777780586323975):0.30091925406069786,((((29:0.08680149181873012,34:0.08680149181873012):0.7690859479382149,4…
tree STATE_3456000 = (((1:0.22094409811741578,2:0.22094409811741578):30.04373345930444,3:26.264677557421855):157.65729206409003,((4:0.9089386596934848,5:0.9089386596934848):51.4186635085242,((((6:2.006648159037816,7:5.006648159037816):25.552026819702622,(((8:0.8226920352960855,(33:0.18823364943633022,42:0.18823364943633022):0.6344583858597552):2.304879167826255,(((9:2.095223254373794,(((((13:0.21…
tree STATE_3460000 = (((1:0.039336826745453024,2:0.039336826745453024):30.564317144662347,3:26.6036539714078):158.68622603389431,((4:0.25830429905537855,5:0.25830429905537855):33.189738009867625,((((6:1.6209549739026672,7:4.620954973902667):27.397782244301613,((((((8:0.8069706372796887,34:0.8069706372796887):0.29408121520077624,(((((25:0.04439269322379633,47:0.04439269322379633):0.185679797815436…
tree STATE_3464000 = (((1:0.1767083838488155,2:0.1767083838488155):30.237125134658317,3:26.413833518507133):138.31272117588435,((4:0.0759671444223553,5:0.0759671444223553):42.755704957568774,(((6:2.0580207778748356,7:5.058020777874836):29.11958205433683,(((((((((8:1.0291464218579565,49:1.0291464218579565):0.1011859038297871,42:1.1303323256877436):0.12239234293599854,((31:0.04416095508015108,50:0.…
tree STATE_3468000 = (((1:0.11103744731678233,2:0.11103744731678233):26.184684676497675,3:22.295722123814457):132.45622003649203,((4:0.39315629041673006,5:0.39315629041673006):47.743159015974015,((((6:1.5844554811607319,7:4.584455481160732):27.10755477750456,((((8:2.150263977983256,(((13:0.15079214278800446,14:0.15079214278800446):1.3411445522206011,15:1.4919366950086057):0.11165255368040694,(16:…
tree STATE_3472000 = (((1:0.15447303062720152,2:0.15447303062720152):27.308128012834274,3:23.462601043461476):159.93004153394503,((4:0.40548065936654965,5:0.40548065936654965):46.90954532209035,((((6:1.7975316031824278,7:4.797531603182428):27.482321618006452,((((56:0.11020192283202492,57:0.11020192283202492):3.9108315463672367,(58:2.137375625282834,59:2.137375625282834):0.8836578439164278):12.021…
tree STATE_3476000 = (((1:0.38302225273171686,2:0.38302225273171686):29.75780122634787,3:26.140823479079586):222.67833560616236,((4:1.8168722280832714,5:1.8168722280832714):52.936649131603346,((((6:2.848136353426769,7:5.848136353426769):31.912163257975678,((((((8:0.7782061378707847,44:0.7782061378707847):0.7735438609019611,24:1.5517499987727459):0.5193408690914691,(((10:0.17045645593799236,29:0.1…
tree STATE_3480000 = (((1:1.1528993140888204,2:1.1528993140888204):46.948067830848025,3:44.100967144936845):221.3550156629818,((4:0.7571330096553499,5:0.7571330096553499):58.366000999034725,((((6:5.481102030725459,7:8.48110203072546):29.89811144889496,((((((8:3.5565506716224844,((((27:0.7558102186192597,40:0.7558102186192597):0.49478218521953865,(50:0.6968060846814945,51:0.6968060846814945):0.553…
tree STATE_3484000 = (((1:0.5594969748973533,2:0.5594969748973533):60.207062343829904,3:56.76655931872726):288.0841784260111,((4:0.2145294443275212,5:0.2145294443275212):67.38187659376007,((((6:1.9299127161584453,7:4.929912716158445):42.099971445397365,((((((8:1.774691130619895,(24:0.4094278025092104,50:0.4094278025092104):1.3652633281106845):0.5964546018217585,(((25:0.6915521088280383,51:0.69155…
tree STATE_3488000 = (((1:0.2237260565047947,2:0.2237260565047947):52.221297452714204,3:48.445023509219):285.7623025607976,((4:0.1472031045053832,5:0.1472031045053832):72.44736518440634,((((6:2.4360639432583193,7:5.436063943258319):40.7143115460469,((((((8:1.7804813782924196,((24:0.6863139871828455,50:0.6863139871828455):0.48670778397806236,(((34:0.0780674252283598,47:0.0780674252283598):0.347057…
tree STATE_3492000 = (((1:1.3870611210236898,2:1.3870611210236898):54.814118895616915,3:52.201180016640606):298.89492215176534,((4:1.3069643457642979,5:1.3069643457642979):88.37600286179566,((((6:6.306615050297056,7:9.306615050297056):44.39096664637047,((((((((8:1.0522807812489747,33:1.0522807812489747):2.4569021608381068,((27:1.2437756496065193,((43:0.09116663974431151,50:0.09116663974431151):0.…
tree STATE_3496000 = (((1:0.3741892861361844,2:0.3741892861361844):50.28288842930175,3:46.657077715437936):203.14522321964563,((4:0.3114086609494233,5:0.3114086609494233):68.88278411364756,(((6:1.4339171248577873,7:4.433917124857787):42.34114518913672,(((((8:3.9279107580669415,(11:2.261144982219941,(((19:0.9202628087074385,21:0.9202628087074385):0.31001712732539044,20:1.230279936032829):0.7196842…
tree STATE_3500000 = (((1:0.1817524746574346,2:0.1817524746574346):37.244496695133286,3:33.42624916979072):196.03831172065077,((4:0.36550172807930714,5:0.36550172807930714):52.38453885551631,((((6:4.086029229554585,7:7.086029229554585):29.74452031584913,(((8:4.680100410743986,(((((10:1.2053476643685215,29:1.2053476643685215):0.9314320305104948,(((42:0.23892295511587164,46:0.23892295511587164):0.1…
tree STATE_3504000 = (((1:0.1817524746574346,2:0.1817524746574346):37.34499487631913,3:33.526747350976564):165.8344756947779,((4:0.36550172807930714,5:0.36550172807930714):50.72383489310552,(((6:4.205264538710727,7:7.205264538710727):27.439381423462144,((((((((8:1.4921397342736098,(9:1.303138821825916,((((26:0.4447455819293944,(32:0.038360153736543244,41:0.038360153736543244):0.4063854281928512):…
tree STATE_3508000 = (((1:0.15532913442650909,2:0.15532913442650909):26.32316096105071,3:22.47849009547722):150.60530840380113,((4:0.04294255304425221,5:0.04294255304425221):46.15068890672596,((((6:1.958187497959031,7:4.958187497959031):21.85985929199367,(((((((8:1.1672907180108274,(27:0.40679462558087875,(37:0.00615047224923314,43:0.00615047224923314):0.4006441533316456):0.7604960924299486):0.60…
tree STATE_3512000 = (((1:0.16848976278109795,2:0.16848976278109795):37.59842657443642,3:33.766916337217516):166.89091491205792,((4:0.06399054715478414,5:0.06399054715478414):50.58042190381454,((((6:2.338542604690205,7:5.338542604690205):29.89519898853807,((8:2.13886592285895,((((((((9:0.2917008406557588,43:0.2917008406557588):0.1399759532565631,31:0.4316767939123219):0.06398680431935472,24:0.495…
tree STATE_3516000 = (((1:0.22323922029523047,2:0.22323922029523047):32.55008738628452,3:28.773326606579744):189.30863056521395,((4:0.5836307341219005,5:0.5836307341219005):48.913698442241255,((((6:1.3649168187815457,7:4.364916818781546):28.361465609709228,((8:3.164299316489142,(((13:0.9430669511062989,14:0.9430669511062989):1.2334023988596337,((15:0.7253903791161247,(17:0.4883239927265346,18:0.4…
tree STATE_3520000 = (((1:0.2312391403731695,2:0.2312391403731695):31.076740116420446,3:27.307979256793615):160.15267950473168,((4:0.6371976511233193,5:0.6371976511233193):41.004805368725115,((((6:3.454704620200025,7:6.454704620200025):26.761445073739615,(((((8:1.3992861402918768,(27:0.4568726724946918,43:0.4568726724946918):0.9424134677971849):0.8697779889179675,49:2.2690641292098443):0.92021718…
tree STATE_3524000 = (((1:0.20679868340647012,2:0.20679868340647012):38.65676050639641,3:34.86355918980288):158.69191290967441,((4:0.5172375208683544,5:0.5172375208683544):42.44199110666043,((((6:3.6739485197150277,7:6.673948519715028):23.76394448251009,((((56:0.4679161397660102,57:0.4679161397660102):4.915820996686096,(58:2.2003806195993194,59:2.2003806195993194):2.183356516852787):10.5394862472…
tree STATE_3528000 = (((1:1.590089311336662,2:1.590089311336662):27.464280176035828,3:25.05436948737249):182.04210421651572,((4:0.2631047709238654,5:0.2631047709238654):47.545638034126284,((((6:2.0666557409103072,7:5.066655740910307):27.922575677240673,((((((8:2.445751045151689,((11:1.0390943224066047,((((19:0.2946660788677134,21:0.2946660788677134):0.07634292970133894,22:0.37100900856905233):0.0…
tree STATE_3532000 = (((1:0.9411040516781828,2:0.9411040516781828):37.984681933911965,3:34.925785985590146):140.37393655197238,((4:0.4410464367033917,5:0.4410464367033917):47.95888102281934,(((6:1.7006833702833708,7:4.700683370283371):29.143366984950113,(((((8:1.1955600242538376,(25:0.10897127077737698,38:0.10897127077737698):1.0865887534764607):1.2165359842261223,(((10:1.2433393986339132,29:1.24…
tree STATE_3536000 = (((1:0.20777726298963373,2:0.20777726298963373):29.29584756109394,3:25.503624824083573):142.60594526904634,((4:0.6515243564137982,5:0.6515243564137982):41.184731663046065,((((6:2.5441925882531606,7:5.544192588253161):23.40270633513621,(((8:2.2616334892921763,(9:2.0680958359441286,((10:0.4935888244496867,29:0.4935888244496867):1.014140109277411,(31:0.08440970592059115,(48:0.06…
tree STATE_3540000 = (((1:0.11779348497029929,2:0.11779348497029929):23.531747211239374,3:19.649540696209673):166.05964351127562,((4:0.15988183239960208,5:0.15988183239960208):47.23198296079123,((((6:1.241940432401913,7:4.241940432401913):26.766903346804753,(((((8:2.0373449103878793,((13:0.024345599561170335,14:0.024345599561170335):1.8070159815087958,((15:1.0443648046100338,17:1.0443648046100338…
tree STATE_3544000 = (((1:0.7612801636913211,2:0.7612801636913211):36.89553138298061,3:33.656811546671925):167.92359943978607,((4:0.39527653798034557,5:0.39527653798034557):56.32007892415837,((((6:2.9010627134487335,7:5.9010627134487335):28.39081874131136,(((8:2.598277568146632,((((((9:0.7315716922558276,(25:0.6450375600760926,(27:0.6264578693748584,((32:0.13028488995704968,36:0.13028488995704968…
tree STATE_3548000 = (((1:0.28578381464307334,2:0.28578381464307334):27.943797333971844,3:24.22958114861492):139.91431833118256,((4:0.6063847887838119,5:0.6063847887838119):45.61556138890769,((((6:1.1652985696093232,7:4.165298569609323):27.319929709714227,((((((((((8:0.5339923580110084,(31:0.0652719110363197,38:0.0652719110363197):0.46872044697468873):0.4152206665242544,(25:0.6213512441605086,30:…
tree STATE_3552000 = (((1:0.22657064110015313,2:0.22657064110015313):34.61303375957658,3:30.839604400676734):156.1273007369816,((4:0.6292061577296177,5:0.6292061577296177):48.29605346342466,((((6:2.904556369974511,7:5.904556369974511):21.21992227335496,((((8:1.9169349062052803,(((9:0.7984102412995805,34:0.7984102412995805):0.23882294734191445,25:1.037233188641495):0.27738747103236205,(33:0.152393…
tree STATE_3556000 = (((1:0.27770950286188345,2:0.27770950286188345):40.330867825374334,3:36.608577328236215):160.26998907929016,((4:0.11396077942795912,5:0.11396077942795912):43.359524744154356,((((6:2.471528017785606,7:5.471528017785606):26.095391069423687,(((((((8:1.2940032671785135,28:1.2940032671785135):0.06910217343510716,((((10:0.42113105627410913,29:0.42113105627410913):0.1486008457992709…
tree STATE_3560000 = (((1:0.18640414528419846,2:0.18640414528419846):22.862706444870994,3:19.049110590155195):116.22754110240918,((4:0.047275884849879546,5:0.047275884849879546):43.49968804801866,((((6:2.271770470980001,7:5.271770470980001):26.988295999084052,(((8:1.401248262342347,((((9:0.5593409538898293,32:0.5593409538898293):0.11067858490191695,30:0.6700195387917462):0.10791278674019644,((40:…
tree STATE_3564000 = (((1:0.3957099677618956,2:0.3957099677618956):29.84969927154802,3:26.245409239309915):168.22589902763147,((4:0.0027520590685377044,5:0.0027520590685377044):44.8852043351241,((((6:1.6271466258429044,7:4.627146625842904):28.36230305926987,((((56:0.02119869624466819,57:0.02119869624466819):3.1074941690698603,(58:1.7886110836698061,59:1.7886110836698061):0.34008178164472236):12.3…
tree STATE_3568000 = (((1:0.6044693157416976,2:0.6044693157416976):21.27803420876561,3:17.882503524507307):152.09975599013362,((4:0.05394300293333565,5:0.05394300293333565):41.606525485714556,((((6:1.2512155494972488,7:4.251215549497249):24.581786613979038,((((56:0.4354136569071114,57:0.4354136569071114):2.3785770157009907,(58:0.9711292618063216,59:0.9711292618063216):0.8428614108017805):10.81132…
tree STATE_3572000 = (((1:0.15836528555484897,2:0.15836528555484897):39.451038909649284,3:35.609404195204135):167.34147830162908,((4:0.03796337542474326,5:0.03796337542474326):54.04557303921873,((((6:2.5993960923489086,7:5.599396092348909):26.024862980800282,((((8:3.1842618568859375,((12:1.4098775305341973,((38:0.012072348489713022,48:0.012072348489713022):0.2750381837060408,44:0.2871105321957538…
tree STATE_3576000 = (((1:0.20270819367064163,2:0.20270819367064163):29.102539999708593,3:25.305248193379235):140.82214682519677,((4:0.021650927806838638,5:0.021650927806838638):44.30249591590114,((((6:1.8169718577591176,7:4.816971857759118):32.05496769311675,((((8:2.991657078202694,((((24:0.4481846870242141,33:0.4481846870242141):0.2935370849205198,45:0.7417217719447339):0.6012589152640858,27:1.…
tree STATE_3580000 = (((1:0.007016273432899567,2:0.007016273432899567):25.925598819902827,3:21.932615093335727):154.03812085074844,((4:0.4077903398098215,5:0.4077903398098215):44.40140715656425,((((6:0.5043339000330196,7:3.5043339000330196):27.019028690241072,((((((8:1.567128487702164,((25:0.8402944129774766,(34:0.23354939229527927,((37:0.08862950489202347,47:0.08862950489202347):0.01402546724988…
tree STATE_3584000 = (((1:0.007016273432899567,2:0.007016273432899567):26.751409439569496,3:22.758425713002396):130.72265654047325,((4:1.2502391195948146,5:1.2502391195948146):42.18952407187517,((((6:1.5019603481673167,7:4.501960348167317):23.763887088738397,((((((((8:0.1820039321617445,44:0.1820039321617445):0.15694418492830872,46:0.33894811709005324):0.24195016664658398,(((26:0.1107947000421857…
tree STATE_3588000 = (((1:0.08781938408344381,2:0.08781938408344381):27.629475810969858,3:23.717295195053303):146.28197541111956,((4:1.394045952134654,5:1.394045952134654):37.81513631830628,((((6:4.043562009828468,7:7.043562009828468):20.008071304391407,((8:3.302679555866832,(9:3.2970625422286197,(((((10:0.26147223177749507,29:0.26147223177749507):1.2854572647076579,45:1.546929496485153):0.096008…
tree STATE_3592000 = (((1:0.08505952037638664,2:0.08505952037638664):26.57551492359602,3:22.660574443972408):144.75457825362804,((4:1.6961461168855951,5:1.6961461168855951):47.24470312349655,((((6:1.3720992466053499,7:4.37209924660535):21.80536479740379,(((((((8:1.5541874898391344,(12:1.055809810952047,((43:0.04913041731158537,51:0.04913041731158537):0.3316640965114859,48:0.3807945138230712):0.67…
tree STATE_3596000 = (((1:0.4783265600099398,2:0.4783265600099398):28.691418785891905,3:25.169745345901845):154.02538349046344,((4:0.6602221657147922,5:0.6602221657147922):44.20378779353734,(((6:3.470242115096581,7:6.470242115096581):29.810661041380186,((((((((((8:0.5066609088902161,45:0.5066609088902161):0.6440912970007833,((34:0.2887506714739686,(37:0.28255310254613103,47:0.28255310254613103):0…
tree STATE_3600000 = (((1:0.14297556760926433,2:0.14297556760926433):35.24561821095829,3:31.388593778567554):181.72164459750013,((4:0.5273471328234951,5:0.5273471328234951):49.69858742747867,(((6:3.608000299522633,7:6.608000299522633):30.92836241468635,((((((8:1.8157886732926907,(((9:0.6626556690674205,(((((25:0.04014256102841401,38:0.04014256102841401):0.20134699067413014,46:0.24148955170254416)…
tree STATE_3604000 = (((1:0.733784833779783,2:0.733784833779783):30.6758854771205,3:27.40967031090028):190.38344557834967,((4:0.05911348783943815,5:0.05911348783943815):43.633469437696405,((((6:4.744893753083945,7:7.744893753083945):24.534071311993536,((((8:2.3277762600657534,((10:0.6870009013462114,29:0.6870009013462114):0.9603026700549976,(((27:0.1390920007813437,(39:0.11401375933306805,47:0.11…
tree STATE_3608000 = (((1:0.49946784522211196,2:0.49946784522211196):31.62793489614068,3:28.127402741362793):152.65852559105346,((4:0.010814862190398955,5:0.010814862190398955):44.95949418527805,((((6:3.3173089548943153,7:6.317308954894315):27.531248964947707,((((((8:2.424294853129985,((12:1.2989399706050653,28:1.2989399706050653):0.3161243051543512,(((32:0.16771659577807932,41:0.1677165957780793…
tree STATE_3612000 = (((1:0.691130599656848,2:0.691130599656848):33.83742347337491,3:30.528554073031756):164.67980252001502,((4:0.1229405935676322,5:0.1229405935676322):48.60872493651361,(((6:2.393003980024173,7:5.393003980024173):36.66865840642837,((((8:2.972865177753085,12:2.972865177753085):0.9104488686216134,((((((9:0.9422771649472753,((34:0.6736443581180263,35:0.6736443581180263):0.164089134…
tree STATE_3616000 = (((1:0.6488346373383305,2:0.6488346373383305):26.643130300962234,3:23.291964938300566):160.10956389634092,((4:0.05907693457767493,5:0.05907693457767493):47.459411987425646,(((6:2.4650518326711746,7:5.465051832671175):30.30513982617129,((((((8:0.721335163029591,9:0.721335163029591):0.3496128289733915,(((24:0.5996805094180793,25:0.5996805094180793):0.07878658645447767,28:0.6784…
tree STATE_3620000 = (((1:0.1308021225516054,2:0.1308021225516054):29.32282009777363,3:25.453622220325236):171.83168708921542,((4:0.026194872560040494,5:0.026194872560040494):45.49575628149822,(((6:2.045961486043465,7:5.045961486043465):30.59727487701109,(((((((8:1.8944845691316552,(((((13:0.1752038872407153,14:0.1752038872407153):0.433469149937051,16:0.6086730371777663):0.03415982023767761,(17:0…
tree STATE_3624000 = (((1:0.27176873343224983,2:0.27176873343224983):22.525537695327554,3:18.797306428759804):139.93291490815423,((4:0.01854011192895122,5:0.01854011192895122):46.33349637899304,((((6:1.607301121958928,7:4.607301121958928):25.222239527399296,(((((8:1.888777376019896,25:1.888777376019896):0.5547326862348199,41:2.443510062254716):0.10884003289567401,(11:1.1119999515213643,((19:0.681…
tree STATE_3628000 = (((1:0.034672334585128084,2:0.034672334585128084):27.761935355745177,3:23.796607690330305):118.04473544270884,((4:0.006406885332539858,5:0.006406885332539858):34.174582946780994,((((6:3.074666896229343,7:6.074666896229343):20.152716611979944,((((((8:1.3292099975538338,43:1.3292099975538338):0.17700290750832082,((11:0.6073630149473771,(((19:0.3503753345697121,20:0.350375334569…
tree STATE_3632000 = (((1:0.08504868129751131,2:0.08504868129751131):23.224196431342488,3:19.30924511264):87.64482693899981,(((4:0.4625032088964378,5:0.4625032088964378):19.03179208126314,(((6:1.6894991450337251,7:4.689499145033725):15.844926988806343,((((8:0.7717119363438885,((25:0.3967881436664037,47:0.3967881436664037):0.1037939847413506,26:0.5005821284077543):0.27112980793613417):0.6349972700…
tree STATE_3636000 = (((1:0.4561710808001056,2:0.4561710808001056):16.828653128474116,3:13.28482420927422):93.4133021968931,(((4:0.05975497587671086,5:0.05975497587671086):20.553969863824026,((6:1.180253429355897,7:4.180253429355897):22.025660027216066,(((((((8:1.0627032552309605,51:1.0627032552309605):0.0774336978702459,((12:0.5573279690229558,28:0.5573279690229558):0.30416001373207613,(40:0.061…
tree STATE_3640000 = (((1:0.49079368309804217,2:0.49079368309804217):17.47206933392627,3:13.962863017024311):100.78743003111688,(((4:0.14381801329680854,5:0.14381801329680854):20.180150359859873,(((6:2.180081199116577,7:5.180081199116577):15.360528688060816,(((((8:1.1816093385393382,((((((11:0.01634003658085634,21:0.01634003658085634):0.1546924849308858,23:0.17103252151174214):0.00500194504142401…
tree STATE_3644000 = (((1:0.3425385446010232,2:0.3425385446010232):18.0491440168898,3:14.391682561490825):82.37185160360008,(((4:0.0415204483215561,5:0.0415204483215561):17.580921837388367,(((6:1.0800731898126363,7:4.080073189812636):13.348141336508526,(((8:0.8682201627515975,(36:0.13836418784998428,42:0.13836418784998428):0.7298559749016132):0.6218796972393075,(((((((9:0.4253633674056975,24:0.42…
tree STATE_3648000 = (((1:0.25967293331470565,2:0.25967293331470565):18.965869245488065,3:15.225542178802769):88.80707154107579,(((4:0.4648396968996451,5:0.4648396968996451):17.93723276352884,(((6:0.6457263608693511,7:3.645726360869351):13.522252402375525,(((((8:0.7622446946894512,(9:0.5533810211701127,((44:0.23022499355324105,46:0.23022499355324105):0.2532147929214907,48:0.48343978647473174):0.0…
tree STATE_3652000 = (((1:0.20908739843663504,2:0.20908739843663504):20.191508580034466,3:16.400595978471102):82.1529460930475,(((4:0.46824486335136584,5:0.46824486335136584):19.712019537745192,(((6:0.8236061022893928,7:3.823606102289393):11.36243720990856,(((8:0.9127366053891545,24:0.9127366053891545):0.6159377379827374,((((9:0.8220011134772531,30:0.8220011134772531):0.045988690946295874,((26:0.…
tree STATE_3656000 = (((1:0.10720559436520283,2:0.10720559436520283):22.215510425246016,3:18.322716019611217):103.3011991572927,(((4:0.7340538013215507,5:0.7340538013215507):18.189721810523398,(((6:1.0831070854078595,7:4.0831070854078595):18.283556373326256,(((8:1.7072646823682445,(((((((((10:0.1604313572071699,29:0.1604313572071699):0.05753978029263815,49:0.21797113749980804):0.18916496685536863…
tree STATE_3660000 = (((1:0.10720559436520283,2:0.10720559436520283):16.679868888236292,3:12.787074482601497):103.24671347953372,(((4:0.21540006515390786,5:0.21540006515390786):17.77113572254485,(((6:1.5993719575342107,7:4.599371957534211):13.965892878482613,((((((8:1.1564242290689888,(11:1.092706471661197,(19:0.39324380840997825,((20:0.14749004519020661,23:0.14749004519020661):0.0128312287455825…
tree STATE_3664000 = (((1:0.1240144811902617,2:0.1240144811902617):18.073618147250333,3:14.197632628440594):106.86908795003313,(((4:0.18597259130572574,5:0.18597259130572574):18.311988595928625,(((6:0.9599165474903817,7:3.9599165474903817):16.501809478667766,((((56:0.030204479792885954,57:0.030204479792885954):3.3959136250174375,(58:1.898509587660671,59:1.898509587660671):0.5276085171496523):6.89…
tree STATE_3668000 = (((1:0.19362127297447174,2:0.19362127297447174):18.557527365077096,3:14.751148638051568):95.63202790606059,(((4:0.18538974930173957,5:0.18538974930173957):18.960519811199234,(((6:1.431004074481348,7:4.431004074481348):15.966915489492699,(((((((8:0.2878989316407068,9:0.2878989316407068):0.29576656178074257,((24:0.38630861570832176,(((25:0.12971965564274934,49:0.129719655642749…
tree STATE_3672000 = (((1:0.1381869909436606,2:0.1381869909436606):22.244680714935598,3:18.38286770587926):86.87908549070767,(((4:0.09618345214716939,5:0.09618345214716939):23.21860242365054,(((6:0.16974979856362538,7:3.1697497985636254):17.762718536511255,((((((((8:0.4526317614389069,((32:0.07296267331341416,49:0.07296267331341416):0.010287729896628156,47:0.08325040321004232):0.36938135822886453…
tree STATE_3676000 = (((1:1.0334006869407517,2:1.0334006869407517):16.588861582237715,3:13.622262269178467):77.7652562169661,(((4:0.06577457292109656,5:0.06577457292109656):18.828638356160194,((6:1.8552351053835086,7:4.8552351053835086):17.217464426872162,((((8:1.4346009775872388,((12:0.5273076584233078,31:0.5273076584233078):0.22362029290233432,(((27:0.31969795577279464,(((34:0.03386121143433005…
tree STATE_3680000 = (((1:0.4076440012850906,2:0.4076440012850906):15.97440939326607,3:12.38205339455116):80.3732585031891,(((4:0.014156590808228842,5:0.014156590808228842):14.995524249995748,(((6:0.8498404622059832,7:3.849840462205983):11.673413733643915,((((8:1.1798569571068969,(9:0.7351012820510515,((((26:0.11742144292656632,(28:0.11641398783551243,(((33:0.024134682456902225,42:0.0241346824569…
tree STATE_3684000 = (((1:0.0856707989463974,2:0.0856707989463974):15.65515073212278,3:11.740821531069177):75.79514697624842,(((4:0.021021221520395983,5:0.021021221520395983):14.819977814217559,(((6:0.8686877711758978,7:3.868687771175898):12.14114371170105,(((((8:0.8589542205096177,28:0.8589542205096177):0.10227341354414943,37:0.9612276340537671):0.11955897652002023,((9:0.600609769225027,12:0.600…
tree STATE_3688000 = (((1:0.0014243925750214714,2:0.0014243925750214714):19.893523054908457,3:15.894947447483478):83.63687964329081,(((4:0.00610808571296495,5:0.00610808571296495):15.557867135295885,((6:0.8878249192163263,7:3.8878249192163263):17.11931267281353,(((8:1.4887737885106849,((((9:0.35191346250699995,((((24:0.053000752300624565,33:0.053000752300624565):0.012885929294444626,(37:0.0590480…
tree STATE_3692000 = (((1:0.0014243925750214714,2:0.0014243925750214714):18.100860834830886,3:14.102285227405908):86.37413191645365,(((4:0.00610808571296495,5:0.00610808571296495):20.457104465247326,(((6:0.8708079483822502,7:3.87080794838225):13.888285867037279,((((((8:0.8197997328246219,(10:0.24906567499344645,29:0.24906567499344645):0.5707340578311755):0.09615736883401094,25:0.9159571016586329)…
tree STATE_3696000 = (((1:0.21831470094226368,2:0.21831470094226368):16.859528676851603,3:13.077843377793865):83.52902446415267,(((4:0.3897971814356431,5:0.3897971814356431):17.074476966093364,((6:0.7388370863617713,7:3.7388370863617713):18.715129346952985,(((8:0.7744712342766886,25:0.7744712342766886):1.3990601415874198,(((((9:0.21231751210179484,(32:0.11211522010351048,(35:0.09944053922334618,(…
tree STATE_3700000 = (((1:0.19964662225404872,2:0.19964662225404872):16.34656078329178,3:12.546207405545829):82.60072500910901,(((4:0.16673750585468738,5:0.16673750585468738):17.969488794777586,(((6:1.5785361650777485,7:4.5785361650777485):15.698087535375306,((((8:1.2134376997863552,((((27:0.2394432184479616,32:0.2394432184479616):0.4163015673846655,(((31:0.0168530210311647,46:0.0168530210311647)…
tree STATE_3704000 = (((1:0.17050266603317077,2:0.17050266603317077):19.51351304644379,3:15.684015712476963):98.04174305215973,(((4:0.1709238810281697,5:0.1709238810281697):15.389741893371987,((6:0.9270084902769682,7:3.927008490276968):15.467807996559223,(((((((8:0.40258449644817684,(33:0.03306425240913788,44:0.03306425240913788):0.36952024403903894):0.07549755932636681,((24:0.06547422358407268,3…
tree STATE_3708000 = (((1:0.16974977835887906,2:0.16974977835887906):18.244091208449035,3:14.413840986807916):82.8352220600293,(((4:0.23063787661029345,5:0.23063787661029345):17.991700723336244,(((6:0.9265544810054358,7:3.926554481005436):12.815458236474779,(((8:1.2560771012904088,((((26:0.1330643738066288,(47:0.04579142251693365,48:0.04579142251693365):0.08727295128969516):0.03486710606673074,(4…
tree STATE_3712000 = (((1:0.19328730578433095,2:0.19328730578433095):14.700450984397389,3:10.89373829018172):86.265666204357,(((4:0.08116677861369226,5:0.08116677861369226):19.07918428448412,(((6:1.5756992417134787,7:4.575699241713479):13.899091262369183,(((8:1.2067613053267354,((31:0.03389765192399171,(34:0.010221541468845316,40:0.010221541468845316):0.023676110455146393):0.5925330442128842,(39:…
tree STATE_3716000 = (((1:0.18739503222623988,2:0.18739503222623988):17.706465528173105,3:13.893860560399343):92.69285325129526,(((4:0.6870799483898846,5:0.6870799483898846):16.493342124595827,((6:1.7529577263386908,7:4.752957726338691):16.24239635258155,(((((8:0.9866035712931391,(((25:0.4506159035853301,(40:0.22090084915110048,47:0.22090084915110048):0.22971505443422963):0.36588703134006306,(((3…
tree STATE_3720000 = (((1:0.18739503222623988,2:0.18739503222623988):17.093198524463418,3:13.280593556689656):90.08559531252313,(((4:0.33153931048646434,5:0.33153931048646434):16.808148280760328,(((6:1.011282191476072,7:4.011282191476072):16.481598885399855,(((((((8:0.5882543230200897,(9:0.42800933449459055,28:0.42800933449459055):0.16024498852549918):0.13883304700837606,((24:0.5273452134654669,(…
tree STATE_3724000 = (((1:0.04726046729144073,2:0.04726046729144073):15.325498610807081,3:11.372759078098522):73.81308188806354,(((4:0.2072432249026992,5:0.2072432249026992):15.303889384526824,(((6:0.9645596978727902,7:3.96455969787279):16.218459032592964,(((8:0.6345313612054871,(25:0.445051242356229,41:0.445051242356229):0.18948011884925814):0.2528286266323547,((((((9:0.2660885550196306,(45:0.02…
tree STATE_3728000 = (((1:0.45354670515154005,2:0.45354670515154005):16.702966480802488,3:13.156513185954026):64.67991780282037,(((4:0.4124200012658985,5:0.4124200012658985):14.173981346633541,(((6:0.5717504560310198,7:3.57175045603102):10.469495603508435,((((8:0.32031903561332087,((((24:0.02805389949851632,45:0.02805389949851632):0.01778351090203624,31:0.04583741040055256):0.11879328031214365,(3…
tree STATE_3732000 = (((1:0.04936264498702059,2:0.04936264498702059):11.387709781075085,3:7.437072426062105):74.99545187764033,(((4:0.1461325773842681,5:0.1461325773842681):14.768214235494735,((6:0.625418476928858,7:3.625418476928858):17.157412121383246,(((((8:0.6361540162360148,27:0.6361540162360148):0.09273235063098406,(11:0.4246233012001235,((19:0.34644213700144,20:0.34644213700144):0.07288428…
tree STATE_3736000 = (((1:0.02535587616155688,2:0.02535587616155688):13.129794638372081,3:9.155150514533638):74.7622463902392,(((4:0.09664426187637787,5:0.09664426187637787):13.039113222761681,((6:0.9246098527930977,7:3.9246098527930977):13.695968831054106,(((((((8:0.37310358886683354,((13:0.0130461437147766,14:0.0130461437147766):0.33992282366844595,((15:0.10426592529524795,(16:0.100275850673683…
tree STATE_3740000 = (((1:0.02535587616155688,2:0.02535587616155688):18.878641348712236,3:14.903997224873795):81.93332155074647,(((4:0.4511609061551951,5:0.4511609061551951):15.143322747838468,(((6:0.7691259524034706,7:3.7691259524034706):15.49396774314566,((((((8:0.7635767820289645,((9:0.21384754310980578,(50:0.1076718028282265,51:0.1076718028282265):0.10617574028157928):0.4004512709611021,(((28…
tree STATE_3744000 = (((1:0.018287533904965514,2:0.018287533904965514):17.15519000449295,3:13.173477538397918):72.59409962798819,(((4:0.24584733977547302,5:0.24584733977547302):16.347336384022572,((6:1.9609908408867867,7:4.960990840886787):14.978108519938907,(((((((8:0.3170529054971151,(9:0.3059964026313654,33:0.3059964026313654):0.011056502865749718):0.008474685505635349,(((26:0.1288291256161264…
tree STATE_3748000 = (((1:9.488768274223958E-5,2:9.488768274223958E-5):17.73381762764643,3:13.733912515329173):81.05525942515447,(((4:0.09376500719821657,5:0.09376500719821657):17.227488438851196,(((6:0.6441589363834579,7:3.644158936383458):17.521856065040627,(((((8:1.2275013809235398,(24:0.12039185558884415,47:0.12039185558884415):1.1071095253346956):0.18211148365631957,(((((9:0.3514358192536222…
tree STATE_3752000 = (((1:0.9076727314710844,2:0.9076727314710844):13.862893104284037,3:10.770565835755121):107.77480616606337,(((4:0.1823483503083274,5:0.1823483503083274):16.269367142742176,(((6:1.4012157119210373,7:4.401215711921037):13.93381961810768,((((((8:1.1420592421271103,((31:0.06717597249664004,(39:0.03304901704929964,51:0.03304901704929964):0.034126955447340394):0.8917128702155452,(33…
tree STATE_3756000 = (((1:0.8591707077798709,2:0.8591707077798709):19.38106304592521,3:16.24023375370508):98.79165633211274,(((4:0.15134371668615287,5:0.15134371668615287):14.04935864828282,(((6:0.6237864410983978,7:3.6237864410983978):11.216001815545365,(((((((8:0.6445922866705917,(((24:0.2606608556148699,48:0.2606608556148699):0.3177005352968853,((29:0.10808632233840565,42:0.10808632233840565):…
tree STATE_3760000 = (((1:0.08216227792797426,2:0.08216227792797426):18.23717497423028,3:14.319337252158252):82.37626573199086,(((4:0.6031354336097507,5:0.6031354336097507):13.976714965031391,(((6:0.7217963907400176,7:3.7217963907400176):12.190925920913045,((((56:0.13561111356743033,57:0.13561111356743033):2.083572356714924,(58:0.654042730358412,59:0.654042730358412):0.5651407399239425):7.4796723…
tree STATE_3764000 = (((1:0.033639078174115156,2:0.033639078174115156):17.07188066923377,3:13.105519747407886):79.61640553068376,(((4:0.0030534037468115116,5:0.0030534037468115116):18.72207001485286,(((6:1.3702462564101543,7:4.370246256410154):11.742586133516415,(((((((((8:0.6699780145863201,((28:0.15565125471877483,((42:0.02923275365577,46:0.02923275365577):0.00260054691311893,44:0.0318333005688…
tree STATE_3768000 = (((1:0.28917446634596544,2:0.28917446634596544):14.306543378335771,3:10.595717844681737):77.35028378318148,(((4:0.042516272115745934,5:0.042516272115745934):13.55536725320375,(((6:1.0277112718774895,7:4.0277112718774895):11.336743805044623,((((((((8:0.3225384187754432,38:0.3225384187754432):0.13196859942745054,((24:0.19120888993306254,45:0.19120888993306254):0.044432515406724…
tree STATE_3772000 = (((1:0.12134981312948767,2:0.12134981312948767):19.0794651781583,3:15.200814991287789):83.51515036496552,(((4:0.15743108150470952,5:0.15743108150470952):19.806807695361762,(((6:0.7412022244355123,7:3.7412022244355123):12.993845349916914,((8:1.2677897280815185,(9:1.0882487317874814,(((((11:0.33826063981868454,((19:0.10843991624541839,22:0.10843991624541839):0.02587364344436314…
tree STATE_3776000 = (((1:0.09196508463896613,2:0.09196508463896613):19.74853974008802,3:15.840504824726985):77.21301145332274,(((4:0.5841310824057491,5:0.5841310824057491):16.65492703283227,(((6:1.2642625144555666,7:4.264262514455567):15.879347604962714,((((8:0.5569205078580348,((((26:0.01510786376046247,33:0.01510786376046247):0.012565992854898372,36:0.027673856615360842):0.25885422541224257,42…
tree STATE_3780000 = (((1:0.1720714846750635,2:0.1720714846750635):18.620135924973823,3:14.792207409648885):102.11223786589997,((4:0.9503987096797601,5:0.9503987096797601):31.115262933446488,(((6:1.1104506342433158,7:4.110450634243316):19.016437524476437,(((((((8:1.0836890147229274,(((30:0.04550102686893947,37:0.04550102686893947):0.05295863049294012,45:0.09845965736187959):0.006145689018221517,4…
tree STATE_3784000 = (((1:0.03946552413223259,2:0.03946552413223259):18.747295099522177,3:14.78676062365441):104.51811143116927,((4:0.2322374779244729,5:0.2322374779244729):36.893616980477944,(((6:1.4824680630074365,7:4.4824680630074365):25.003133031833876,((((8:1.090854159904566,((((9:0.2907020856074484,42:0.2907020856074484):0.06128157842585308,(35:0.012883183084495936,39:0.012883183084495936):…
tree STATE_3788000 = (((1:0.013767293177867401,2:0.013767293177867401):15.385612689516623,3:11.39937998269449):111.95782244014435,(((4:0.18994050013036556,5:0.18994050013036556):22.057121029868316,(((6:2.5511177635488433,7:5.551117763548843):17.02170415978567,(((((8:0.8967657900152688,((25:0.5967349353021372,30:0.5967349353021372):0.2666773002657995,(36:0.024405910868777452,37:0.02440591086877745…
tree STATE_3792000 = (((1:0.25216025572033374,2:0.25216025572033374):17.48529826111957,3:13.737458516839904):90.8322318696097,(((4:0.9255394117776383,5:0.9255394117776383):17.988972966822246,(((6:0.6857521589648243,7:3.6857521589648243):15.790838387537182,(((((8:0.39531959788835475,51:0.39531959788835475):0.5778853248946938,(((13:0.022020743276771823,14:0.022020743276771823):0.4118551099531082,((…
tree STATE_3796000 = (((1:0.32470023104027135,2:0.32470023104027135):19.25700331594689,3:15.58170354698716):91.71017897228263,(((4:0.2230239035738144,5:0.2230239035738144):19.880861785391875,(((6:2.104840652671112,7:5.104840652671112):14.547189944101316,(((((8:0.5952655879448893,(39:0.228991068378523,45:0.228991068378523):0.36627451956636625):0.242580993929295,12:0.8378465818741843):0.57884870686…
tree STATE_3800000 = (((1:1.7383569798045766,2:1.7383569798045766):14.595722059588143,3:12.33407903939272):82.57650449517264,(((4:0.22358992192046223,5:0.22358992192046223):19.70763519898825,((6:1.9625991353703043,7:4.962599135370304):16.247306449437254,((((((8:0.9454436102197987,(((((9:0.35170565598178943,26:0.35170565598178943):0.22591903965614663,28:0.5776246956379361):0.0660496759407121,38:0.…
tree STATE_3804000 = (((1:0.2796263842400144,2:0.2796263842400144):17.905260204792597,3:14.184886589032612):89.98511925145365,(((4:0.010657528173956266,5:0.010657528173956266):17.336129095199674,(((6:1.3105686966065795,7:4.3105686966065795):14.821772078199512,((((((8:0.7360213775450231,30:0.7360213775450231):0.046670931248341097,25:0.7826923087933642):0.028976247715237102,24:0.8116685565086013):0…
tree STATE_3808000 = (((1:0.11057819448434714,2:0.11057819448434714):22.697789460270144,3:18.80836765475449):111.9114022234097,(((4:0.04566675787246943,5:0.04566675787246943):19.543319288165662,((6:1.2995232477277892,7:4.299523247727789):20.231530681307298,(((((8:1.2771074898409047,12:1.2771074898409047):0.33181177633282655,(((((((25:0.6020131373575658,((32:0.265156455503327,40:0.265156455503327)…
tree STATE_3812000 = (((1:0.17070829958454148,2:0.17070829958454148):20.510229712009895,3:16.68093801159444):117.56681122462624,(((4:0.14480456187441426,5:0.14480456187441426):23.393044549535247,(((6:4.546369444399518,7:7.546369444399518):13.072304695889022,(((((((8:0.5652708544408307,26:0.5652708544408307):0.2564690850599428,(((((11:0.16676123707766854,23:0.16676123707766854):0.03198337035056262…
tree STATE_3816000 = (((1:0.16438944557755342,2:0.16438944557755342):19.304308371519767,3:15.468697817097318):87.5849070568054,(((4:0.1683989263345751,5:0.1683989263345751):16.753089879112757,((6:1.0479401698685837,7:4.047940169868584):14.678490320778726,((((((8:1.2392055934203983,(10:0.6435189184773985,29:0.6435189184773985):0.5956866749429998):0.08547241886232704,((((24:0.1803646167772765,43:0.…
tree STATE_3820000 = (((1:0.20009551647346058,2:0.20009551647346058):21.917496720705234,3:18.117592237178695):90.1368521297295,(((4:0.05734502313782208,5:0.05734502313782208):16.35297527982145,(((6:1.1559524912107895,7:4.1559524912107895):16.191155892057274,(((((56:0.05282922138361607,57:0.05282922138361607):1.6807917275099953,59:0.7336209488936114):0.7249774634985675,58:1.458598412392179):10.279…
tree STATE_3824000 = (((1:0.42109402067607604,2:0.42109402067607604):18.937658189148582,3:15.358752209824658):97.06788408816054,(((4:0.030043999172949754,5:0.030043999172949754):22.563534559195357,(((6:2.2525069998148917,7:5.252506999814892):17.041106298230126,(8:2.244083721004616,((((9:0.9051280786316458,((24:0.5010863899707205,30:0.5010863899707205):0.11100965928622342,((28:0.23263263782129467,…
tree STATE_3828000 = (((1:0.25205924299001126,2:0.25205924299001126):23.238314255783816,3:19.490373498773828):104.30673964579034,(((4:0.014843887864557814,5:0.014843887864557814):15.951956518973734,(((6:0.6126836844723744,7:3.6126836844723744):17.7741726690059,((((56:0.00179075839725149,57:0.00179075839725149):2.142290384739767,(58:0.6138900728825778,59:0.6138900728825778):0.5301910702544408):8.3…
tree STATE_3832000 = (((1:0.09361140000847712,2:0.09361140000847712):18.287781156692496,3:14.381392556700973):80.01355634667956,(((4:0.030477458225782073,5:0.030477458225782073):15.987865159495886,(((6:0.3446591682125968,7:3.344659168212597):15.34890000949931,((((((((8:0.4043104684727316,((34:0.07396591177335156,44:0.07396591177335156):0.1531053921231092,(43:0.1518884681485927,48:0.15188846814859…
tree STATE_3836000 = (((1:0.5160393363571405,2:0.5160393363571405):17.931501953918456,3:14.447541290275598):86.18009134728145,(((4:0.036689864248888426,5:0.036689864248888426):15.36877569893058,((6:0.790606617817601,7:3.790606617817601):17.1574572085822,(((8:1.1600413872002306,(12:0.4041525516682368,(24:0.36857110588797015,((27:0.20972584828770635,(34:0.05253246962591473,42:0.05253246962591473):0…
tree STATE_3840000 = (((1:0.8665907213382908,2:0.8665907213382908):18.89943635918724,3:15.766027080525532):94.36880324296129,(((4:0.01666300798062359,5:0.01666300798062359):21.274201768626646,(((6:0.7438281230569972,7:3.743828123056997):14.333661558039498,((((((((((((8:0.09351784941213605,46:0.09351784941213605):0.07719690680889375,(28:0.1703141207887124,43:0.1703141207887124):4.006354323174144E-…
tree STATE_3844000 = (((1:0.3329252579013069,2:0.3329252579013069):18.91118871275399,3:15.244113970655299):78.5370954380789,(((4:0.08134910330512568,5:0.08134910330512568):16.889647771018755,((6:0.5056475861202383,7:3.5056475861202383):18.389197914495263,((((8:1.4032935596812077,(((((((9:0.3310709832564918,51:0.3310709832564918):0.1319407617469585,(((25:0.0696387338582521,(38:0.060392090365132205…
tree STATE_3848000 = (((1:0.4020604808934358,2:0.4020604808934358):18.84394697843441,3:15.246007459327846):96.19304258820011,(((4:0.09644083932384007,5:0.09644083932384007):22.130520675789242,((6:1.2225482988117458,7:4.222548298811746):20.249263242920282,(((8:1.7653615838708379,(((9:0.8524713650874776,(((((11:0.31676378860082094,19:0.31676378860082094):0.18094084817834288,(20:0.14544956422421723,…
tree STATE_3852000 = (((1:0.32207381742265895,2:0.32207381742265895):19.656523427661373,3:15.978597245084032):103.18803641323451,(((4:0.14274222166158523,5:0.14274222166158523):18.44763196312126,(((6:0.874883926973812,7:3.874883926973812):17.401473844684983,((((8:0.8490260157511161,((13:0.26774643230669304,14:0.26774643230669304):0.27733961558280273,((15:0.3176114944950699,16:0.3176114944950699):…
tree STATE_3856000 = (((1:0.249578845405118,2:0.249578845405118):22.14894538594701,3:18.398524231352127):100.2106603881355,(((4:0.18134697159827695,5:0.18134697159827695):22.30836391884395,(((6:0.9078969136178117,7:3.9078969136178117):21.720323064070293,((8:1.2555406850615496,(((13:0.07429840262459611,14:0.07429840262459611):0.48296187143482716,(15:0.04352446304183183,(17:0.035216879093473645,18:…
tree STATE_3860000 = (((1:0.26099173920099616,2:0.26099173920099616):21.481635603284715,3:17.74262734248571):99.62681571096147,(((4:0.20687279609663634,5:0.20687279609663634):21.412172468862973,((6:1.869018698220449,7:4.869018698220449):23.92691715102226,(((((((((((8:0.731237863807389,(25:0.3277790249190904,40:0.3277790249190904):0.4034588388882986):0.14666023013408114,27:0.8778980939414701):0.16…
tree STATE_3864000 = (((1:0.22195708817389637,2:0.22195708817389637):20.904215906056628,3:17.126172994230526):96.40326984242424,(((4:0.14446797994017047,5:0.14446797994017047):15.727807905143496,(((6:1.912780087779577,7:4.912780087779577):15.261049598010946,((8:1.1896427489913983,((((10:0.2876427573536144,29:0.2876427573536144):0.47618431915731346,30:0.7638270765109278):0.1746158220565599,((24:0.…
tree STATE_3868000 = (((1:0.1882117658758844,2:0.1882117658758844):16.685258687224515,3:12.8734704531004):97.27549586004255,(((4:8.655878699403985E-4,5:8.655878699403985E-4):19.60271502990873,(((6:0.5595627580606726,7:3.5595627580606726):15.461939607674342,((8:1.6157931987478453,(((9:0.649595607689704,(38:0.1634082716838136,40:0.1634082716838136):0.4861873360058904):0.42642252187071916,((((26:0.2…
[truncated: 9,034 more rows]
